# Supplementary material for: Panel and geospatial data for U.S. FDIC insured banks fiduciary activities and annual performance analyses over the periods 2016 to 2018
Source: Data Brief. 2019 Aug 6;25:104358. doi: 10.1016/j.dib.2019.104358 (PMC6704373; doi:10.1016/j.dib.2019.104358)
Supplement: Supplementary file 1 [file mmc1.zip]

Archive with 70 entries (58 files):
- R data and Codes Supplements/
- R data and Codes Supplements/0-Initial Panel data/
- R data and Codes Supplements/0-Initial Panel data/CombFDICBankPanel.rda
- R data and Codes Supplements/0-Initial Panel data/Raw Excel Format FDIC banks reporting Data/
- R data and Codes Supplements/0-Initial Panel data/Raw Excel Format FDIC banks reporting Data/2016_Q4/
- R data and Codes Supplements/0-Initial Panel data/Raw Excel Format FDIC banks reporting Data/2016_Q4/1-All_Reports_20161231_Assets and Liabilities.csv
- R data and Codes Supplements/0-Initial Panel data/Raw Excel Format FDIC banks reporting Data/2016_Q4/10-All_Reports_20161231_U.S. Government Obligations.csv
- R data and Codes Supplements/0-Initial Panel data/Raw Excel Format FDIC banks reporting Data/2016_Q4/2-All_Reports_20161231_Performance and Condition Ratios.csv
- R data and Codes Supplements/0-Initial Panel data/Raw Excel Format FDIC banks reporting Data/2016_Q4/3-All_Reports_20161231_Total Debt Securities.csv
- R data and Codes Supplements/0-Initial Panel data/Raw Excel Format FDIC banks reporting Data/2016_Q4/4-All_Reports_20161231_Total Deposits.csv
- R data and Codes Supplements/0-Initial Panel data/Raw Excel Format FDIC banks reporting Data/2016_Q4/5-All_Reports_20161231_Total Interest Expense.csv
- R data and Codes Supplements/0-Initial Panel data/Raw Excel Format FDIC banks reporting Data/2016_Q4/6-All_Reports_20161231_Total Interest Income.csv
- R data and Codes Supplements/0-Initial Panel data/Raw Excel Format FDIC banks reporting Data/2016_Q4/7-All_Reports_20161231_Total Managed Assets held in Fiduciary Accounts.csv
- R data and Codes Supplements/0-Initial Panel data/Raw Excel Format FDIC banks reporting Data/2016_Q4/8-All_Reports_20161231_Total Unused Commitments.csv
- R data and Codes Supplements/0-Initial Panel data/Raw Excel Format FDIC banks reporting Data/2016_Q4/9-All_Reports_20161231_Transaction Accounts.csv
- R data and Codes Supplements/0-Initial Panel data/Raw Excel Format FDIC banks reporting Data/2016_Q4/Z_Comb2016.csv
- R data and Codes Supplements/0-Initial Panel data/Raw Excel Format FDIC banks reporting Data/2017_Q4/
- R data and Codes Supplements/0-Initial Panel data/Raw Excel Format FDIC banks reporting Data/2017_Q4/.Rhistory
- R data and Codes Supplements/0-Initial Panel data/Raw Excel Format FDIC banks reporting Data/2017_Q4/1-All_Reports_20171231_Assets and Liabilities.csv
- R data and Codes Supplements/0-Initial Panel data/Raw Excel Format FDIC banks reporting Data/2017_Q4/10-All_Reports_20171231_U.S. Government Obligations.csv
- R data and Codes Supplements/0-Initial Panel data/Raw Excel Format FDIC banks reporting Data/2017_Q4/2-All_Reports_20171231_Performance and Condition Ratios.csv
- R data and Codes Supplements/0-Initial Panel data/Raw Excel Format FDIC banks reporting Data/2017_Q4/3-All_Reports_20171231_Total Debt Securities.csv
- R data and Codes Supplements/0-Initial Panel data/Raw Excel Format FDIC banks reporting Data/2017_Q4/4-All_Reports_20171231_Total Deposits.csv
- R data and Codes Supplements/0-Initial Panel data/Raw Excel Format FDIC banks reporting Data/2017_Q4/5-All_Reports_20171231_Total Interest Expense.csv
- R data and Codes Supplements/0-Initial Panel data/Raw Excel Format FDIC banks reporting Data/2017_Q4/6-All_Reports_20171231_Total Interest Income.csv
- R data and Codes Supplements/0-Initial Panel data/Raw Excel Format FDIC banks reporting Data/2017_Q4/7-All_Reports_20171231_Total Managed Assets held in Fiduciary Accounts.csv
- R data and Codes Supplements/0-Initial Panel data/Raw Excel Format FDIC banks reporting Data/2017_Q4/8-All_Reports_20171231_Total Unused Commitments.csv
- R data and Codes Supplements/0-Initial Panel data/Raw Excel Format FDIC banks reporting Data/2017_Q4/9-All_Reports_20171231_Transaction Accounts.csv
- R data and Codes Supplements/0-Initial Panel data/Raw Excel Format FDIC banks reporting Data/2017_Q4/Z_comb2017.csv
- R data and Codes Supplements/0-Initial Panel data/Raw Excel Format FDIC banks reporting Data/2018_Q4/
- R data and Codes Supplements/0-Initial Panel data/Raw Excel Format FDIC banks reporting Data/2018_Q4/1-All_Reports_20181231_Assets and Liabilities.csv
- R data and Codes Supplements/0-Initial Panel data/Raw Excel Format FDIC banks reporting Data/2018_Q4/10-All_Reports_20181231_U.S. Government Obligations.csv
- R data and Codes Supplements/0-Initial Panel data/Raw Excel Format FDIC banks reporting Data/2018_Q4/2-All_Reports_20181231_Performance and Condition Ratios.csv
- R data and Codes Supplements/0-Initial Panel data/Raw Excel Format FDIC banks reporting Data/2018_Q4/3-All_Reports_20181231_Total Debt Securities.csv
- R data and Codes Supplements/0-Initial Panel data/Raw Excel Format FDIC banks reporting Data/2018_Q4/4-All_Reports_20181231_Total Deposits.csv
- R data and Codes Supplements/0-Initial Panel data/Raw Excel Format FDIC banks reporting Data/2018_Q4/5-All_Reports_20181231_Total Interest Expense.csv
- R data and Codes Supplements/0-Initial Panel data/Raw Excel Format FDIC banks reporting Data/2018_Q4/6-All_Reports_20181231_Total Interest Income.csv
- R data and Codes Supplements/0-Initial Panel data/Raw Excel Format FDIC banks reporting Data/2018_Q4/7-All_Reports_20181231_Total Managed Assets held in Fiduciary Accounts.csv
- R data and Codes Supplements/0-Initial Panel data/Raw Excel Format FDIC banks reporting Data/2018_Q4/8-All_Reports_20181231_Total Unused Commitments.csv
- R data and Codes Supplements/0-Initial Panel data/Raw Excel Format FDIC banks reporting Data/2018_Q4/9-All_Reports_20181231_Transaction Accounts.csv
- R data and Codes Supplements/0-Initial Panel data/Raw Excel Format FDIC banks reporting Data/2018_Q4/Z_comb2018.csv
- R data and Codes Supplements/0-Initial Panel data/Raw Excel Format FDIC banks reporting Data/2018_Q4/~$Z_Comb2018.xlsx
- R data and Codes Supplements/0-Initial Panel data/Raw Excel Format FDIC banks reporting Data/All_Reports_20181231_readme.htm
- R data and Codes Supplements/0-Initial Panel data/Raw Excel Format FDIC banks reporting Data/Combined Data sets/
- R data and Codes Supplements/0-Initial Panel data/Raw Excel Format FDIC banks reporting Data/Combined Data sets/.Rhistory
- R data and Codes Supplements/0-Initial Panel data/Raw Excel Format FDIC banks reporting Data/Combined Data sets/CombFDICBankPanel.rda
- R data and Codes Supplements/0-Initial Panel data/Raw Excel Format FDIC banks reporting Data/Combined Data sets/FDIC_161718_DataComb.RData
- R data and Codes Supplements/0-Initial Panel data/Raw Excel Format FDIC banks reporting Data/Combined Data sets/Variables definition.docx
- R data and Codes Supplements/0-Initial Panel data/Raw Excel Format FDIC banks reporting Data/Combined Data sets/Z_Comb2016.csv
- R data and Codes Supplements/0-Initial Panel data/Raw Excel Format FDIC banks reporting Data/Combined Data sets/Z_comb2017.csv
- R data and Codes Supplements/0-Initial Panel data/Raw Excel Format FDIC banks reporting Data/Combined Data sets/Z_comb2018.csv
- R data and Codes Supplements/0-Initial Panel data/Raw Excel Format FDIC banks reporting Data/Combined Data sets/Z_CombPanel.csv
- R data and Codes Supplements/1-Final Panel data/
- R data and Codes Supplements/1-Final Panel data/CombFDICBankPanelC.rda
- R data and Codes Supplements/2-State Level Aggregated Data with Geospatial Information/
- R data and Codes Supplements/2-State Level Aggregated Data with Geospatial Information/.Rhistory
- R data and Codes Supplements/2-State Level Aggregated Data with Geospatial Information/statesOutcomeDat.rda
- R data and Codes Supplements/2-State Level Aggregated Data with Geospatial Information/statesOutcomeDat1.rda
- R data and Codes Supplements/3-County Level Aggregated Data with Geospatial Information/
- R data and Codes Supplements/3-County Level Aggregated Data with Geospatial Information/countiesOutcomeDat.rda
- R data and Codes Supplements/3-County Level Aggregated Data with Geospatial Information/countiesOutcomeDat2.rda
- R data and Codes Supplements/4-US State and County Spatial Data from GADM library/
- R data and Codes Supplements/4-US State and County Spatial Data from GADM library/gadm36_USA_1_sf.rds
- R data and Codes Supplements/4-US State and County Spatial Data from GADM library/gadm36_USA_2_sf.rds
- R data and Codes Supplements/5- Bank demographic level Aggregated Data Summaries/
- R data and Codes Supplements/5- Bank demographic level Aggregated Data Summaries/bkclassOutcomeDat.rda
- R data and Codes Supplements/5- Bank demographic level Aggregated Data Summaries/fdicdbsOutcomeDat.rda
- R data and Codes Supplements/5- Bank demographic level Aggregated Data Summaries/specgrpOutcomeDat.rda
- R data and Codes Supplements/5- Bank demographic level Aggregated Data Summaries/yearOutcomeDat.rda
- R data and Codes Supplements/Complete Data Treatment Codes.txt
