# Supplementary material for: Panel and geospatial data for U.S. FDIC insured banks fiduciary activities and annual performance analyses over the periods 2016 to 2018
Source: Data Brief. 2019 Aug 6;25:104358. doi: 10.1016/j.dib.2019.104358 (PMC6704373; doi:10.1016/j.dib.2019.104358)
Supplement: Supplementary file 1 [file mmc1.zip › R data and Codes Supplements/0-Initial Panel data/Raw Excel Format FDIC banks reporting Data/2016_Q4/10-All_Reports_20161231_U.S. Government Obligations.csv]

cert	docket	fed_rssd	rssdhcr	name	city	stalp	zip	repdte	rundate	bkclass	address	namehcr	offdom	offfor	stmult	specgrp	subchaps	county	cbsa_metro	cbsa_metro_name	estymd	insdate	effdate	mutual	parcert	trust	regagnt	insagnt1	fdicdbs	fdicsupv	fldoff	fed	occdist	otsregnm	offoa	cb	inst.webaddr	scage	idscas
4829	0	746223	2706726	1880 Bank	Cambridge	MD	21613	12/31/2016	2/14/2019	SM	304 High Street	DELMARVA BANCSHARES, INC.	6	0	0	4	0	Dorchester			1/1/1880	1/1/1934	7/16/2015	Stock	0	1	FED	DIF	New York	NEW YORK	Baltimore	Richmond	Northeastern	Southeast	0	1	www.1880bank.com	36069	10347
57899	0	3317192	4526496	1st Advantage Bank	Saint Peters	MO	63376	12/31/2016	2/14/2019	NM	240 Salt Lick Road	BANC INVESTORS, LLC	1	0	0	4	0	Saint Charles	41180	St. Louis, MO-IL	1/31/2005	1/31/2005	9/10/2010	Stock	0	0	FDIC	DIF	Kansas City	KANSAS CITY	St. Louis	St. louis	Western	West	0	1	www.1stadvantagebank.com	3717	0
22039	0	564856	1128415	1st Bank	Broadus	MT	59317	12/31/2016	2/14/2019	SM	201 North Wilbur Ave	1ST UNITED BANCORPORATION, INC.	1	0	0	2	1	Powder River			6/9/1975	6/9/1975	3/5/2017	Stock	0	0	FED	DIF	San Francisco	SAN FRANCISCO	Billings	Minneapolis	Western	West	0	1	www.our1stbank.com	0	0
16419	17301	419255	1055780	1st Bank & Trust	Broken Bow	OK	74728	12/31/2016	2/14/2019	SM	710 South Park Drive	SOUTHEASTERN BANCSHARES, INC.	4	0	0	8	1	Mccurtain			5/6/1946	5/6/1946	3/31/2006	Stock	0	1	FED	DIF	Dallas	DALLAS	Tulsa	Kansas City	Southern	West	0	1	http://www/1stbankandtrust.com	19557	8471
4122	0	350657	0	1st Bank in Hominy	Hominy	OK	74035	12/31/2016	2/14/2019	SM	117 North Price		1	0	0	8	1	Osage	46140	Tulsa, OK	4/12/1906	1/1/1934	12/22/2016	Stock	0	0	FED	DIF	Dallas	DALLAS	Tulsa	Kansas City	Southern	West	0	1	http://www.1stbankhominy.com	13615	2674
30367	5236	148470	0	1st Bank of Sea Isle City	Sea Isle City	NJ	8243	12/31/2016	2/14/2019	SB	4301 Landis Avenue		3	0	0	5	0	Cape May	36140	Ocean City, NJ	1/1/1882	11/30/1948	9/19/2014	Stock	0	0	FDIC	DIF	New York	NEW YORK	Jamesburg	Philadelphia	Northeastern	Northeast	0	1	www.1stbankseaisle.com	6149	6149
57298	0	3048487	3559844	1st Bank Yuma	Yuma	AZ	85364	12/31/2016	2/14/2019	NM	2799 South 4th Avenue	WESTERN ARIZONA BANCORP, INC.	5	0	0	4	0	Yuma	49740	Yuma, AZ	9/4/2001	9/4/2001	3/1/2018	Stock	0	0	FDIC	DIF	San Francisco	SAN FRANCISCO	Phoenix	San Francisco	Western	Western	0	1	http://www.1stbankyuma.com	10242	0
32487	8322	941653	1064791	1st Cameron State Bank	Cameron	MO	64429	12/31/2016	2/14/2019	NM	124 South Walnut	C & M BANCSHARES, INC.	2	0	0	8	0	Clinton	28140	Kansas City, MO-KS	8/11/1986	8/11/1986	6/29/2009	Stock	0	0	FDIC	DIF	Kansas City	KANSAS CITY	Kansas City	Kansas City	Western	West	0	1	www.1stcameron.com	14498	14498
58485	0	3594797	0	1st Capital Bank	Monterey	CA	93940	12/31/2016	2/14/2019	NM	5 Harris Court, Bldg N, # No		5	0	0	4	0	Monterey	41500	Salinas, CA	4/16/2007	4/16/2007	4/11/2017	Stock	0	0	FDIC	DIF	San Francisco	SAN FRANCISCO	San Francisco	San Francisco	Western	Western	0	1	www.1stcapital.bank	74688	0
35456	0	2920773	3118513	1st Colonial Community Bank	Collingswood	NJ	8108	12/31/2016	2/14/2019	NM	1040 Haddon Avenue	1ST COLONIAL BANCORP, INC.	3	0	0	4	0	Camden	37980	Philadelphia-Camden-Wilmington, PA-NJ-DE-MD	6/29/2000	6/29/2000	11/1/2012	Stock	0	0	FDIC	DIF	New York	NEW YORK	Jamesburg	Philadelphia	Northeastern	Northeast	0	1	http://www.1stcolonial.com	75878	4945
11706	12404	338945	1204083	1st Community Bank	Sherrard	IL	61281	12/31/2016	2/14/2019	NM	407 Third Street	ILLINOIS HOLDING CO.	2	0	0	2	1	Mercer	19340	Davenport-Moline-Rock Island, IA-IL	1/1/1910	1/1/1934	10/15/2015	Stock	0	0	FDIC	DIF	Chicago	CHICAGO	Springfield Il	Chicago	Central	Central	0	1	http://www.1stcommunitybanks.com	6205	6193
27552	10064	1412619	2784920	1st Constitution Bank	Cranbury	NJ	8512	12/31/2016	2/14/2019	NM	2650 Route 130	1ST CONSTITUTION BANCORP	19	0	0	4	0	Middlesex	35620	New York-Newark-Jersey City, NY-NJ-PA	7/24/1989	7/24/1989	4/10/2018	Stock	0	0	FDIC	DIF	New York	NEW YORK	Jamesburg	New York	Northeastern	Northeast	0	1	www.1stconstitution.com	113689	7206
34393	0	2531562	2531553	1st Equity Bank	Skokie	IL	60076	12/31/2016	2/14/2019	NM	3956 West Dempster Street	FIRST EQUITY CORP.	1	0	0	4	1	Cook	16980	Chicago-Naperville-Elgin, IL-IN-WI	6/9/1997	6/9/1997	3/31/2006	Stock	0	0	FDIC	DIF	Chicago	CHICAGO	Chicago	Chicago	Central	Central	0	1	www.1stequitybank.net	0	0
57611	0	3203996	3203987	1st Equity Bank Northwest	Buffalo Grove	IL	60089	12/31/2016	2/14/2019	NM	1330 Dundee Road	NORTHWEST EQUITY CORP.	1	0	0	4	1	Cook	16980	Chicago-Naperville-Elgin, IL-IN-WI	10/15/2003	10/15/2003	3/31/2006	Stock	0	0	FDIC	DIF	Chicago	CHICAGO	Chicago	Chicago	Central	Central	0	1		0	0
1673	0	526452	0	1st Financial Bank USA	Dakota Dunes	SD	57049	12/31/2016	2/14/2019	NM	331 N. Dakota Dunes Blvd.		2	0	0	3	0	Union	43580	Sioux City, IA-NE-SD	1/1/1910	1/1/1934	3/31/2006	Stock	0	0	FDIC	DIF	Kansas City	KANSAS CITY	Sioux Falls	Minneapolis	Western	West	0	0	http://www.1fbusa.com	0	0
58548	0	3655081	0	1st Manatee Bank	Bradenton	FL	34203	12/31/2016	2/14/2019	NM	900 53rd Ave E		3	0	0	4	0	Manatee	35840	North Port-Sarasota-Bradenton, FL	11/13/2007	11/13/2007	3/6/2017	Stock	0	0	FDIC	DIF	Atlanta	ATLANTA	Tampa	Atlanta	Southern	Southeast	0	1		12062	0
6646	8805	480723	0	1st National Bank	Lebanon	OH	45036	12/31/2016	2/14/2019	N	730 East Main Street		10	0	0	4	1	Warren	17140	Cincinnati, OH-KY-IN	1/1/1907	1/1/1934	11/1/2012	Stock	0	0	OCC	DIF	Chicago	CHICAGO	Cincinnati	Cleveland	Central	Central	0	1	WWW.BANKWITH1ST.COM	7710	6601
57633	0	1018927	4347208	1st Security Bank of Washington	Mountlake Terrac	WA	98043	12/31/2016	2/14/2019	SB	6920 220th St Sw, Suite 300	FS BANCORP, INC.	12	0	0	4	0	Snohomish	42660	Seattle-Tacoma-Bellevue, WA	4/1/2004	4/1/2004	11/14/2018	Stock	0	0	FDIC	DIF	San Francisco	SAN FRANCISCO	Seattle	San Francisco	Western	West	0	1	WWW.FSBWA.com	59111	13916
9087	10250	991340	1199602	1st Source Bank	South Bend	IN	46601	12/31/2016	2/14/2019	SM	100 North Michigan Street	1ST SOURCE CORPORATION	84	0	1	4	0	St Joseph	43780	South Bend-Mishawaka, IN-MI	1/1/1922	1/1/1934	1/1/2012	Stock	0	1	FED	DIF	Chicago	CHICAGO	Indianapolis	Chicago	Central	Central	0	1	www.1stsource.com	653242	400668
57626	0	3223305	3223293	1st State Bank	Saginaw	MI	48604	12/31/2016	2/14/2019	NM	4800 Fashion Sq Blvd, # 100	1ST STATE FINANCIAL, LTD.	4	0	0	4	0	Saginaw	40980	Saginaw, MI	4/12/2004	4/12/2004	8/19/2013	Stock	0	0	FDIC	DIF	Chicago	CHICAGO	Detroit	Chicago	Central	Central	0	1	www.1ststatebk.com	10981	9775
22543	14261	170640	3070152	1st State Bank of Mason City	Mason City	IL	62664	12/31/2016	2/14/2019	NM	123 West Elm Street	FIRSTATE BANCORP, INC.	1	0	0	8	1	Mason			11/1/1977	11/1/1977	3/31/2006	Stock	0	0	FDIC	DIF	Chicago	CHICAGO	Springfield Il	Chicago	Central	Central	0	1	www.1ststatebankmc.com	8122	799
8426	10595	526519	1830240	1st Summit Bank	Johnstown	PA	15904	12/31/2016	2/14/2019	NM	125 Donald Lane	1ST SUMMIT BANCORP OF JOHNSTOWN, INC.	16	0	0	5	0	Cambria	27780	Johnstown, PA	1/1/1924	1/1/1934	1/5/2016	Stock	0	1	FDIC	DIF	New York	NEW YORK	Wexford	Philadelphia	Northeastern	Northeast	0	1	http://www.1stsummit.com	300584	14221
57869	0	3309393	0	1st Trust Bank, Inc.	Hazard	KY	41701	12/31/2016	2/14/2019	NM	24 Commerce Drive		4	0	0	4	0	Perry			12/13/2004	12/13/2004	10/15/2018	Stock	0	0	FDIC	DIF	Chicago	CHICAGO	Lexington	Cleveland	Central	Southeast	0	1	https://www.1tbi.com	7325	7134
31249	6607	350572	4498726	1st United Bank	Faribault	MN	55021	12/31/2016	2/14/2019	NM	430 4th St Nw	J & B FINANCIAL HOLDINGS, INC.	2	0	0	4	1	Rice			1/1/1920	12/18/1961	2/13/2012	Stock	0	0	FDIC	DIF	Kansas City	KANSAS CITY	Minneapolis	Minneapolis	Central	West	0	1	WWW.1stunited.com	48294	32025
9751	0	340256	3304343	21st Century Bank	Loretto	MN	55357	12/31/2016	2/14/2019	NM	699 North Medina Street	DOLPHIN FAMILY LIMITED PARTNERSHIP	7	0	0	4	0	Hennepin	33460	Minneapolis-St. Paul-Bloomington, MN-WI	6/2/1917	1/1/1934	3/31/2006	Stock	0	0	FDIC	DIF	Kansas City	KANSAS CITY	Minneapolis	Minneapolis	Central	West	0	1	http://www.21stcenturybank.com	51666	25554
91005	0	455253	4754758	5Star Bank	Colorado Springs	CO	80914	12/31/2016	2/14/2019	NM	Peterson Air Force Base, 455	LITTLE LONDON BANCORP	4	0	0	4	0	El Paso	17820	Colorado Springs, CO	6/10/1980	11/5/1985	8/23/2013	Stock	0	0	FDIC	DIF	Dallas	DALLAS	Denver	Kansas City	Western	Western	0	1	http://www.5star.bank	2974	0
27831	358	671370	0	A J Smith Federal Savings Bank	Midlothian	IL	60445	12/31/2016	2/14/2019	SA	14757 S Cicero Ave		3	0	0	5	0	Cook	16980	Chicago-Naperville-Elgin, IL-IN-WI	1/1/1924	12/3/1934	1/23/2019	Stock	0	0	OCC	DIF	Chicago	CHICAGO	Chicago	Chicago	Central	Central	0	1	www.ajsmithbank.com	44288	5903
35029	0	2775151	2775142	AB&T	Albany	GA	31708	12/31/2016	2/14/2019	NM	2815 Meredyth Drive	COMMUNITY CAPITAL BANCSHARES, INC.	4	0	0	4	0	Dougherty	10500	Albany, GA	4/28/1999	4/28/1999	12/31/2016	Stock	0	0	FDIC	DIF	Atlanta	ATLANTA	Albany Ga	Atlanta	Southern	Southeast	0	1	www.abtgold.com	3416	441
32257	8059	762773	0	Abacus Federal Savings Bank	New York	NY	10013	12/31/2016	2/14/2019	SA	6 Bowery		6	0	1	4	0	New York	35620	New York-Newark-Jersey City, NY-NJ-PA	11/29/1984	11/29/1984	2/23/2012	Stock	0	0	OCC	DIF	New York	NEW YORK	New York City	New York	Northeastern	Northeast	0	1	www.abacusbank.com	0	0
30332	5179	114774	0	Abbeville Building & Loan (A State-Chartered Savings Bank)	Abbeville	LA	70510	12/31/2016	2/14/2019	SB	1212 Charity Street		1	0	0	8	0	Vermilion	29180	Lafayette, LA	1/1/1890	8/9/1948	3/31/2006	Non-Stock	0	0	FDIC	DIF	Dallas	DALLAS	Baton Rouge	Atlanta	Southern	Western	0	1	www.abbemae.com	8	0
30619	5642	416272	0	Abbeville First Bank, SSB	Abbeville	SC	29620	12/31/2016	2/14/2019	SB	205 South Main St		2	0	0	5	0	Abbeville			1/1/1907	5/11/1953	10/17/2013	Non-Stock	0	0	FDIC	DIF	Atlanta	ATLANTA	Columbia Sc	Richmond	Northeastern	Southeast	0	1	http://www.abbevillefirst.com	12697	5644
19795	16035	198149	3612794	AbbyBank	Abbotsford	WI	54405	12/31/2016	2/14/2019	NM	401 East Spruce Street	ABBY BANCORP, INC.	6	0	0	2	0	Marathon	48140	Wausau, WI	3/1/1968	3/1/1968	12/31/2017	Stock	0	0	FDIC	DIF	Chicago	CHICAGO	Eau Claire	Chicago	Central	Central	0	1	www.abbybank.com	33787	2215
11694	11442	4839	1143641	ABC Bank	Chicago	IL	60644	12/31/2016	2/14/2019	NM	5645 West Lake Street	GREATER CHICAGO FINANCIAL CORP.	5	0	0	4	1	Cook	16980	Chicago-Naperville-Elgin, IL-IN-WI	6/10/1891	1/1/1934	6/2/2017	Stock	0	0	FDIC	DIF	Chicago	CHICAGO	Chicago	Chicago	Central	Central	0	1		35243	10426
26549	0	117672	0	Abington Bank	Abington	MA	2351	12/31/2016	2/14/2019	SM	6 Harrison Avenue		1	0	0	4	0	Plymouth	14460	Boston-Cambridge-Newton, MA-NH	1/1/1888	2/12/1986	3/31/2017	Non-Stock	0	0	FED	DIF	New York	NEW YORK	South Boston	Boston	Northeastern	Northeast	0	1	www.theabingtonbank.com	13486	9175
19600	0	535753	2107707	Academy Bank, National Association	Colorado Springs	CO	80920	12/31/2016	2/14/2019	N	2835 Briargate Boulevard	DICKINSON FINANCIAL CORPORATION II	78	0	1	4	0	El Paso	17820	Colorado Springs, CO	6/15/1966	6/15/1966	4/27/2017	Stock	0	0	OCC	DIF	Dallas	KANSAS CITY	Kansas City	Kansas City	Western	Western	0	0	www.academybank.com	188378	0
4061	13760	266253	1055708	ACB Bank	Cherokee	OK	73728	12/31/2016	2/14/2019	NM	323 S Grand Street	ALFALFA COUNTY BANCSHARES, INC.	3	0	0	2	1	Alfalfa			1/29/1908	1/1/1934	5/13/2015	Stock	0	0	FDIC	DIF	Dallas	DALLAS	Oklahoma City	Kansas City	Southern	West	0	1	www.acbbank.net	2845	0
58727	0	3614837	3637939	Access Bank	Omaha	NE	68114	12/31/2016	2/14/2019	NM	8712 West Dodge Road	3MV BANCORP, INC.	5	0	0	4	0	Douglas	36540	Omaha-Council Bluffs, NE-IA	12/10/2007	12/10/2007	5/5/2017	Stock	0	0	FDIC	DIF	Kansas City	KANSAS CITY	Omaha	Kansas City	Western	West	0	1	WWW.ACCESSBANK.COM	34672	0
35189	0	2859903	3109904	Access National Bank	Reston	VA	20191	12/31/2016	2/14/2019	N	1800 Robert Fulton Drive, #	ACCESS NATIONAL CORPORATION	6	0	0	4	0	Fairfax	47900	Washington-Arlington-Alexandria, DC-VA-MD-WV	12/1/1999	12/1/1999	3/31/2017	Stock	0	0	OCC	DIF	Atlanta	ATLANTA	Richmond	Richmond	Northeastern	Southeast	0	1	www.AccessNationalBank.com	133457	13889
58562	0	3535848	4556381	AccessBank Texas	Denton	TX	76201	12/31/2016	2/14/2019	NM	320 W Eagle Drive, # 100	ACCESS BANCORP, INC.	4	0	0	4	0	Denton	19100	Dallas-Fort Worth-Arlington, TX	10/22/2007	10/22/2007	5/16/2016	Stock	0	0	FDIC	DIF	Dallas	DALLAS	Dallas	Dallas	Southern	West	0	1	http://WWW.ACCESSBANKTX.COM	33803	1826
7506	12499	5210	1117464	ACNB Bank	Gettysburg	PA	17325	12/31/2016	2/14/2019	NM	16 Lincoln Square	ACNB CORPORATION	22	0	0	4	0	Adams	23900	Gettysburg, PA	4/11/1857	1/1/1934	6/30/2017	Stock	0	1	FDIC	DIF	New York	NEW YORK	Harrisburg	Philadelphia	Northeastern	Northeast	0	1	http://www.acnb.com	167120	102596
18489	12279	463650	5006472	Adams Bank & Trust	Ogallala	NE	69153	12/31/2016	2/14/2019	SM	315 North Spruce Street	ADAGE, LLC	19	0	1	2	0	Keith			2/26/1962	2/26/1962	3/31/2006	Stock	0	1	FED	DIF	Kansas City	KANSAS CITY	Grand Island	Kansas City	Western	West	0	1	http://www.abtbank.com	5153	5152
90140	12033	343903	0	Adams Community Bank	Adams	MA	1220	12/31/2016	2/14/2019	SB	2 Center Street		8	0	0	5	0	Berkshire	38340	Pittsfield, MA	5/1/1869	7/24/1985	1/1/2016	Non-Stock	0	1	FDIC	DIF	New York	NEW YORK	Springfield Ma	Boston	Northeastern	Northeast	0	1	www.adamscommunity.com	25787	2082
14311	0	9553	1053870	Adams County Bank	Kenesaw	NE	68956	12/31/2016	2/14/2019	NM	401 N. Smith Avenue	FIRST KENESAW COMPANY	2	0	0	2	1	Adams			1/1/1878	1/1/1934	6/1/2010	Stock	0	0	FDIC	DIF	Kansas City	KANSAS CITY	Grand Island	Kansas City	Western	West	0	1	http://www.adamscountybank.net	18577	374
32304	8120	312570	0	Adams County Building and Loan Company	West Union	OH	45693	12/31/2016	2/14/2019	SA	201 West Main Street		2	0	0	2	0	Adams			1/22/1907	4/4/1985	4/20/2018	Non-Stock	0	0	FDIC	DIF	Chicago	CHICAGO	Cincinnati	Cleveland	Central	Central	0	1		4259	4259
58697	18056	3603765	4564724	Adams Dairy Bank	Blue Springs	MO	64014	12/31/2016	2/14/2019	NM	651 Ne Coronado Drive	ADAMS DAIRY BANCSHARES, INC.	1	0	0	4	0	Jackson	28140	Kansas City, MO-KS	1/3/2008	1/3/2008	5/4/2018	Stock	0	0	FDIC	DIF	Kansas City	KANSAS CITY	Kansas City	Kansas City	Western	West	0	1		8140	8140
9812	0	332756	0	Adams State Bank	Adams	NE	68301	12/31/2016	2/14/2019	NM	649 Main Street		1	0	0	2	1	Gage			1/18/1918	1/1/1934	3/31/2006	Stock	0	0	FDIC	DIF	Kansas City	KANSAS CITY	Omaha	Kansas City	Western	West	0	1	www.adamsstate.com	5049	5049
28380	1473	101671	2467474	Adirondack Bank	Utica	NY	13501	12/31/2016	2/14/2019	SM	185 Genesee Street	ADIRONDACK BANCORP, INC.	18	0	0	4	0	Oneida	46540	Utica-Rome, NY	1/1/1898	1/25/1936	1/1/2014	Stock	0	0	FED	DIF	New York	NEW YORK	Syracuse	New York	Northeastern	Northeast	0	1	www.adirondackbank.com	209957	174851
27015	13964	541307	0	Admirals Bank	Boston	MA	2116	12/31/2016	2/14/2019	SA	579 Boylston Street		2	0	1	4	0	Suffolk	14460	Boston-Cambridge-Newton, MA-NH	1/1/1967	7/20/1987	12/31/2017	Stock	0	0	OCC	DIF	New York	NEW YORK	South Boston	Boston	Northeastern	Northeast	0	1	www.admiralsbank.com	0	0
8251	0	94858	1399505	Adrian Bank	Adrian	MO	64720	12/31/2016	2/14/2019	SM	130 East Main Street	ADRIAN BANCSHARES, INC.	3	0	0	2	1	Bates	28140	Kansas City, MO-KS	10/18/1932	1/1/1934	1/1/2012	Stock	0	0	FED	DIF	Kansas City	KANSAS CITY	Kansas City	Kansas City	Western	West	0	1	www.adrianbank.com	18188	4920
8822	0	293352	1125254	Adrian State Bank	Adrian	MN	56110	12/31/2016	2/14/2019	NM	322 Maine Avenue	ADRIAN BUILDING CORPORATION	1	0	0	2	1	Nobles			10/23/1889	1/1/1934	3/31/2006	Stock	0	0	FDIC	DIF	Kansas City	KANSAS CITY	Sioux Falls	Minneapolis	Central	West	0	1	www.adrianstatebank.com	1710	0
18152	15877	438050	1066928	Advantage Bank	Oklahoma City	OK	73141	12/31/2016	2/14/2019	NM	8001 Ne 23rd Street	SPENCER BANCSHARES, INC.	2	0	0	4	1	Oklahoma	36420	Oklahoma City, OK	11/17/1913	2/15/1960	4/25/2018	Stock	0	0	FDIC	DIF	Dallas	DALLAS	Oklahoma City	Kansas City	Southern	West	0	1	http://www.advantagebank.biz	5605	0
57072	0	2927615	0	Advantage Bank	Loveland	CO	80538	12/31/2016	2/14/2019	NM	1475 North Denver Avenue		4	0	0	4	0	Larimer	22660	Fort Collins, CO	9/21/2000	9/21/2000	6/14/2016	Stock	0	0	FDIC	DIF	Dallas	KANSAS CITY	Denver	Kansas City	Western	Western	0	1	http://www.advantagebanks.com	20681	6296
10375	14584	189549	3155273	Advantage Community Bank	Dorchester	WI	54425	12/31/2016	2/14/2019	NM	101 W Business County Rd. A	ADVANTAGE COMMUNITY BANCSHARES, INC.	4	0	0	4	0	Clark			8/9/1906	1/1/1934	7/1/2016	Stock	0	0	FDIC	DIF	Chicago	CHICAGO	Eau Claire	Chicago	Central	Central	0	1	www.advantagecommunity.com	447	447
34885	14544	965789	0	Affiliated Bank	Bedford	TX	76021	12/31/2016	2/14/2019	SA	500 Harwood Rd.		4	0	0	4	0	Tarrant	19100	Dallas-Fort Worth-Arlington, TX	1/1/1959	6/1/1998	2/27/2018	Stock	0	0	OCC	DIF	Dallas	DALLAS	Dallas	Dallas	Southern	West	0	1	www.affiliatedbank.com	0	0
57264	0	3118447	3118456	Affinity Bank	Atlanta	GA	30328	12/31/2016	2/14/2019	NM	5660 New Northside Drive, #	ABB FINANCIAL GROUP, INC.	1	0	0	4	0	Fulton	12060	Atlanta-Sandy Springs-Roswell, GA	9/3/2002	9/3/2002	12/26/2017	Stock	0	0	FDIC	DIF	Atlanta	NEW YORK	Atlanta	Atlanta	Southern	Southeast	0	1	http://www.myaffinitybank.com	8620	946
35267	14939	2909330	0	AIG Federal Savings Bank	Wilmington	DE	19809	12/31/2016	2/14/2019	SA	503 Carr Road, Suite 130		1	0	0	5	0	New Castle	37980	Philadelphia-Camden-Wilmington, PA-NJ-DE-MD	5/15/2000	5/15/2000	12/15/2014	Stock	0	1	OCC	DIF	New York	NEW YORK	Claymont	Philadelphia	Northeastern	Northeast	0	0		20186	0
3304	0	1006951	3183959	AIMBank	Littlefield	TX	79339	12/31/2016	2/14/2019	NM	337 Phelps Avenue	AIM BANCSHARES, INC.	16	0	0	4	1	Lamb			9/19/1925	1/1/1934	4/7/2017	Stock	0	0	FDIC	DIF	Dallas	DALLAS	Lubbock	Dallas	Southern	West	0	1	www.aimbankonline.com	91356	0
35314	0	2877484	3047583	Alamerica Bank	Birmingham	AL	35205	12/31/2016	2/14/2019	NM	2170 Highland Avenue	ALAMERICA BANCCORP, INC.	1	0	0	4	1	Jefferson	13820	Birmingham-Hoover, AL	1/28/2000	1/28/2000	2/24/2011	Stock	0	0	FDIC	DIF	Atlanta	ATLANTA	Shelby	Atlanta	Southern	Southeast	0	1	http://alamericabank.com	359	0
13947	0	869953	1061222	Alamosa State Bank	Alamosa	CO	81101	12/31/2016	2/14/2019	NM	2225 Main Street	ALAMOSA BANCORPORATION, LTD.	2	0	0	2	1	Alamosa			3/1/1907	2/23/1934	3/31/2006	Stock	0	0	FDIC	DIF	Dallas	DALLAS	Denver	Kansas City	Western	Western	0	1	http://www.alamosastatebank.com	58005	58005
17230	0	2732	1208933	Albany Bank and Trust Company National Association	Chicago	IL	60625	12/31/2016	2/14/2019	N	3424 West Lawrence Avenue	ALBANK CORPORATION	4	0	0	4	0	Cook	16980	Chicago-Naperville-Elgin, IL-IN-WI	6/27/1953	6/27/1953	3/31/2006	Stock	0	1	OCC	DIF	Chicago	CHICAGO	Chicago	Chicago	Central	Central	0	1	www.albaybank.com	64308	64308
34106	14711	2332666	3842630	Albina Community Bank	Portland	OR	97212	12/31/2016	2/14/2019	NM	2002 N.E Martin Luther King	BENEFICIAL STATE BANCORP, INC.	5	0	0	4	0	Multnomah	38900	Portland-Vancouver-Hillsboro, OR-WA	12/19/1995	12/19/1995	1/18/2018	Stock	0	0	FDIC	DIF	San Francisco	SAN FRANCISCO	Portland	San Francisco	Western	West	0	1		30059	951
17622	12071	388744	0	Alden State Bank	Alden	MI	49612	12/31/2016	2/14/2019	NM	Coy And Helena Streets		4	0	0	4	0	Antrim			1/1/1934	6/22/1956	3/31/2006	Stock	0	0	FDIC	DIF	Chicago	CHICAGO	Grand Rapids	Chicago	Central	Central	0	1	http://www.aldenbank.com	8751	0
9831	0	414102	0	Alden State Bank	Alden	NY	14004	12/31/2016	2/14/2019	SM	13216 Broadway		2	0	0	5	0	Erie	15380	Buffalo-Cheektowaga-Niagara Falls, NY	10/5/1916	1/1/1934	3/31/2006	Stock	0	0	FED	DIF	New York	NEW YORK	Syracuse	New York	Northeastern	Northeast	0	1	WWW.ALDENSTATE.COM	12786	750
3931	10999	933256	2067007	Alerus Financial, National Association	Grand Forks	ND	58201	12/31/2016	2/14/2019	N	401 Demers Avenue	ALERUS FINANCIAL CORPORATION	19	0	1	4	0	Grand Forks	24220	Grand Forks, ND-MN	9/30/1933	1/1/1934	1/16/2016	Stock	0	1	OCC	DIF	Kansas City	KANSAS CITY	Fargo	Minneapolis	Central	West	0	1	http://www.alerus.com	191201	20093
13080	0	585235	1201989	Algonquin State Bank	Algonquin	IL	60102	12/31/2016	2/14/2019	NM	2400 Huntington Drive North	FIRST ALGONQUIN COMPANY	4	0	0	7	1	Mchenry	16980	Chicago-Naperville-Elgin, IL-IN-WI	3/3/1902	1/1/1934	12/23/2016	Stock	0	1	FDIC	DIF	Chicago	CHICAGO	Chicago	Chicago	Central	Central	0	1	http://www.algonquinstatebank.com	29594	4505
20093	16002	25357	0	All America Bank	Oklahoma City	OK	73128	12/31/2016	2/14/2019	NM	200 South Rockwell Avenue		7	0	0	2	1	Oklahoma	36420	Oklahoma City, OK	12/22/1969	12/22/1969	6/28/2015	Stock	0	0	FDIC	DIF	Dallas	DALLAS	Oklahoma City	Kansas City	Southern	West	0	1	http://www.allamerica.bank	27950	0
6058	0	1829	1247419	Allegheny Valley Bank of Pittsburgh	Pittsburgh	PA	15201	12/31/2016	2/14/2019	NM	5137 Butler Street	ALLEGHENY VALLEY BANCORP, INC.	8	0	0	4	0	Allegheny	38300	Pittsburgh, PA	10/15/1900	1/1/1934	4/7/2017	Stock	0	0	FDIC	DIF	New York	NEW YORK	Wexford	Cleveland	Northeastern	Northeast	0	1		56270	5796
58629	0	3579589	3744239	Allegiance Bank	Houston	TX	77040	12/31/2016	2/14/2019	NM	8727 W Sam Houston Pkwy N	ALLEGIANCE BANCSHARES, INC.	16	0	0	4	0	Harris	26420	Houston-The Woodlands-Sugar Land, TX	10/15/2007	10/15/2007	9/30/2018	Stock	0	0	FDIC	DIF	Dallas	DALLAS	Houston	Dallas	Southern	West	0	1	www.allegiancebank.com	33473	9254
10973	12291	166652	1127146	Alliance Bank	Lake City	MN	55041	12/31/2016	2/14/2019	NM	105 East Lyon Avenue	ALLIANCE FINANCIAL SERVICES, INC.	10	0	0	4	1	Wabasha	40340	Rochester, MN	1/1/1867	1/1/1934	9/4/2015	Stock	0	0	FDIC	DIF	Kansas City	KANSAS CITY	Minneapolis	Minneapolis	Central	West	0	1	http://www.alliancebanks.com	66950	40716
197	9807	493741	1138405	Alliance Bank	Francesville	IN	47946	12/31/2016	2/14/2019	NM	101 West Montgomery Street	ALLIANCE BANCORP	7	0	0	2	1	Pulaski			7/3/1930	1/1/1934	8/17/2016	Stock	0	1	FDIC	DIF	Chicago	CHICAGO	Indianapolis	Chicago	Central	Central	0	1	www.myalliancebank.com	58107	991
12511	11730	21658	1126082	Alliance Bank	Mondovi	WI	54755	12/31/2016	2/14/2019	NM	245 South Eau Claire Street	GEBSCO, INC.	5	0	0	2	1	Buffalo			1/1/1900	1/1/1934	3/31/2006	Stock	0	1	FDIC	DIF	Chicago	CHICAGO	Eau Claire	Minneapolis	Central	Central	0	1	www.alliancebank.us	15950	5871
34930	0	2694944	2695727	Alliance Bank	Topeka	KS	66614	12/31/2016	2/14/2019	NM	3001 Southwest Wanamaker Rd	NEW MILLENNIUM BANKSHARES, INC.	2	0	0	4	0	Shawnee	45820	Topeka, KS	9/3/1998	9/3/1998	2/20/2009	Stock	0	0	FDIC	DIF	Kansas City	KANSAS CITY	Kansas City	Kansas City	Western	Western	0	1	http://www.alliancebankks.com	10832	10287
11569	10383	176464	2127068	Alliance Bank	Sulphur Springs	TX	75482	12/31/2016	2/14/2019	NM	100 Jefferson Street	ALLIANCE BANCSHARES, INC.	12	0	0	4	1	Hopkins			6/16/1927	1/1/1934	3/31/2006	Stock	0	1	FDIC	DIF	Dallas	DALLAS	Dallas	Dallas	Southern	West	0	1	www.alliancebank.com	256402	2201
34566	0	2619714	3253629	Alliance Bank	Cape Girardeau	MO	63701	12/31/2016	2/14/2019	NM	217 North Kingshighway	ALLIANCE BANCSHARES, INC.	3	0	0	2	0	Cape Girardeau	16020	Cape Girardeau, MO-IL	10/23/1997	10/23/1997	3/31/2006	Stock	0	0	FDIC	DIF	Kansas City	KANSAS CITY	St. Louis	St. louis	Western	West	0	1	www.alliancebanking.com	5635	3990
57733	0	3276543	3706684	Alliance Bank & Trust Company	Gastonia	NC	28054	12/31/2016	2/14/2019	NM	292 West Main Ave	AB&T FINANCIAL CORPORATION	6	0	0	4	0	Gaston	16740	Charlotte-Concord-Gastonia, NC-SC	9/8/2004	9/8/2004	2/3/2019	Stock	0	0	FDIC	DIF	Atlanta	DALLAS	Charlotte	Richmond	Northeastern	Southeast	0	1	www.alliancebanknc.com	14529	12578
15657	0	601658	3615441	Alliance Bank Central Texas	Waco	TX	76710	12/31/2016	2/14/2019	NM	4721 Bosque Blvd	ABCT HOLDINGS, INC.	3	0	0	4	0	Mclennan	47380	Waco, TX	3/16/1939	3/20/1939	1/11/2010	Stock	0	0	FDIC	DIF	Dallas	DALLAS	Dallas	Dallas	Southern	West	0	1	https://www.alliancebanktexas.com	43084	0
1946	11748	35057	2352253	Alliant Bank	Madison	MO	65263	12/31/2016	2/14/2019	NM	101 East Broadway	NEMO BANCSHARES, INC	5	0	0	2	1	Monroe			2/20/1888	1/1/1934	1/25/2013	Stock	0	0	FDIC	DIF	Kansas City	KANSAS CITY	Columbia Mo	St. louis	Western	West	0	1	http://www.alliantbank.com	3950	0
55130	0	2140348	3051580	Allied First Bank,sb	Oswego	IL	60543	12/31/2016	2/14/2019	SB	3201 Orchard Rd	ALLIED FIRST BANCORP, INC.	1	0	0	8	0	Kendall	16980	Chicago-Naperville-Elgin, IL-IN-WI	1/3/1994	9/1/2001	4/27/2016	Stock	0	0	FDIC	DIF	Chicago	CHICAGO	Chicago	Chicago	Central	Central	0	1	http://www.alliedfirst.com	6485	1465
4051	0	146056	3176559	AllNations Bank	Calumet	OK	73014	12/31/2016	2/14/2019	SM	114 East Main Street	ALLNATIONS BANCORPORATION, INC.	2	0	0	2	0	Canadian	36420	Oklahoma City, OK	1/1/1901	1/1/1934	7/10/2018	Stock	0	0	FED	DIF	Dallas	DALLAS	Oklahoma City	Kansas City	Southern	West	0	1	http://www.anbok.com	16697	298
57803	0	3284070	1562859	Ally Bank	Midvale	UT	84047	12/31/2016	2/14/2019	SM	6985 S Union Park Ctr	ALLY FINANCIAL INC.	1	0	0	4	0	Salt Lake	41620	Salt Lake City, UT	8/2/2004	8/2/2004	2/28/2017	Stock	0	1	FED	DIF	San Francisco	WASHINGTON	Salt Lake City	San Francisco	Western	West	0	0	http://www.ally.com	8757764	2952
58424	0	3633173	0	Alma Bank	Astoria	NY	11102	12/31/2016	2/14/2019	NM	28-31 31st Street		13	0	1	4	0	Queens	35620	New York-Newark-Jersey City, NY-NJ-PA	9/12/2007	9/12/2007	7/5/2017	Stock	0	0	FDIC	DIF	New York	NEW YORK	New York City	New York	Northeastern	Northeast	0	1	http://www.almabank.com	22694	714
15426	0	224552	0	Almena State Bank	Almena	KS	67622	12/31/2016	2/14/2019	NM	500 Main Street		3	0	0	2	1	Norton			1/1/1934	10/3/1936	7/11/2015	Stock	0	0	FDIC	DIF	Kansas City	KANSAS CITY	Hays	Kansas City	Western	Western	0	1	www.almenastatebank.com	2577	2000
59060	0	4262543	0	AloStar Bank of Commerce	Birmingham	AL	35243	12/31/2016	2/14/2019	NM	3595 Grandview Parkway, # 42		1	0	0	4	0	Jefferson	13820	Birmingham-Hoover, AL	4/15/2011	4/15/2011	9/29/2017	Stock	0	0	FDIC	DIF	Atlanta	ATLANTA	Shelby	Atlanta	Southern	Southeast	0	1		83097	0
23091	10415	260055	1061679	Alpine Bank	Glenwood Springs	CO	81601	12/31/2016	2/14/2019	NM	2200 Grand Avenue	ALPINE BANKS OF COLORADO	44	0	0	4	0	Garfield			4/1/1980	4/1/1980	7/12/2007	Stock	0	1	FDIC	DIF	Dallas	DALLAS	Denver	Kansas City	Western	Western	0	1	http://www.alpinebank.com	91103	50867
18545	13094	813947	1130098	Alpine Bank & Trust Co.	Rockford	IL	61107	12/31/2016	2/14/2019	SM	1700 N Alpine Rd	ALPINE BANCORPORATION, INC.	20	0	0	4	1	Winnebago	40420	Rockford, IL	6/25/1962	6/25/1962	7/13/2018	Stock	0	1	FED	DIF	Chicago	CHICAGO	Princeton	Chicago	Central	Central	0	1		206551	85643
35377	0	2889227	0	Alpine Capital Bank	New York	NY	10019	12/31/2016	2/14/2019	NM	680 Fifth Avenue, 7th Floor		1	0	0	4	1	New York	35620	New York-Newark-Jersey City, NY-NJ-PA	3/1/2000	3/1/2000	5/26/2010	Stock	0	0	FDIC	DIF	New York	NEW YORK	New York City	New York	Northeastern	Northeast	0	1	http://www.alpinecapitalbank.com	772	0
19590	0	199436	1081510	Altamaha Bank and Trust Company	Vidalia	GA	30474	12/31/2016	2/14/2019	NM	206 Jackson Street	ALTAMAHA BANCSHARES, INC.	4	0	0	4	1	Toombs			5/16/1966	5/19/1966	1/25/2013	Stock	0	1	FDIC	DIF	Atlanta	ATLANTA	Savannah	Atlanta	Southern	Southeast	0	1	http://www.altamahabank.com	28497	3650
58275	0	3453737	4152505	AltaPacific Bank	Santa Rosa	CA	95403	12/31/2016	2/14/2019	SM	3725 Westwind Blvd, # 100	ALTAPACIFIC BANCORP	5	0	0	4	0	Sonoma	42220	Santa Rosa, CA	7/10/2006	7/10/2006	6/20/2016	Stock	0	0	FED	DIF	San Francisco	SAN FRANCISCO	San Francisco	San Francisco	Western	Western	0	1	www.apbconnect.com	29691	0
1149	15588	50957	1247428	Alterra Bank	Leawood	KS	66211	12/31/2016	2/14/2019	SM	11300 Tomahawk Creek Pkwy	FIRST BUSINESS FINANCIAL SERVICES, INC.	1	0	0	4	0	Johnson	28140	Kansas City, MO-KS	1/1/1892	1/1/1934	5/31/2017	Stock	0	0	FED	DIF	Kansas City	CHICAGO	Kansas City	Kansas City	Western	Western	0	0		6662	1803
8276	0	881441	1491548	Alton Bank	Alton	MO	65606	12/31/2016	2/14/2019	NM	520 Broadway St	ALTON BANCSHARES, INC.	2	0	0	2	1	Oregon			4/17/1924	1/1/1934	3/31/2006	Stock	0	0	FDIC	DIF	Kansas City	KANSAS CITY	Springfield Mo	St. louis	Western	West	0	1	www.altonbank.com	8976	6426
27711	153	777870	0	Altoona First Savings Bank	Altoona	PA	16603	12/31/2016	2/14/2019	SB	203 North Logan Boulevard		5	0	0	4	0	Blair	11020	Altoona, PA	1/1/1927	3/31/1937	12/28/2017	Non-Stock	0	0	FDIC	DIF	New York	NEW YORK	Wexford	Philadelphia	Northeastern	Northeast	0	1	www.altoonabank.com	3492	3482
9465	9767	246956	3822687	Alva State Bank & Trust Company	Alva	OK	73717	12/31/2016	2/14/2019	NM	518 College Avenue	GRACE INVESTMENT COMPANY, INC. ESOP, THE	4	0	0	2	1	Woods			9/10/1901	1/1/1934	2/11/2018	Stock	0	0	FDIC	DIF	Dallas	DALLAS	Oklahoma City	Kansas City	Southern	West	0	1	WWW.ALVASTATEBANK.COM	30807	17747
622	9297	661308	4400336	Amalgamated Bank	New York	NY	10001	12/31/2016	2/14/2019	NM	275 Seventh Avenue	WORKERS UNITED	15	0	1	4	0	New York	35620	New York-Newark-Jersey City, NY-NJ-PA	4/14/1923	1/1/1934	5/17/2018	Stock	0	1	FDIC	DIF	New York	NEW YORK	New York City	New York	Northeastern	Northeast	0	0	http://AMALGAMATEDBANK.COM	728217	22376
903	10892	397531	1020676	Amalgamated Bank of Chicago	Chicago	IL	60603	12/31/2016	2/14/2019	NM	30 North Lasalle Street	AMALGAMATED INVESTMENTS COMPANY	2	0	0	4	0	Cook	16980	Chicago-Naperville-Elgin, IL-IN-WI	6/30/1922	1/1/1934	7/27/2017	Stock	0	1	FDIC	DIF	Chicago	CHICAGO	Chicago	Chicago	Central	Central	0	1	www.aboc.com	141105	131538
14531	10978	353555	1107205	Amarillo National Bank	Amarillo	TX	79101	12/31/2016	2/14/2019	N	410 S Taylor	AMARILLO NATIONAL BANCORP, INC.	20	0	0	4	1	Potter	11100	Amarillo, TX	1/1/1892	1/1/1934	5/1/2010	Stock	0	1	OCC	DIF	Dallas	DALLAS	Lubbock	Dallas	Southern	West	0	1	www.anb.com	169662	161572
28701	2179	206174	0	Ambler Savings Bank	Ambler	PA	19002	12/31/2016	2/14/2019	SB	155 E Butler Ave		8	0	0	5	0	Montgomery	37980	Philadelphia-Camden-Wilmington, PA-NJ-DE-MD	1/1/1899	9/17/1936	5/30/2017	Non-Stock	0	0	FDIC	DIF	New York	NEW YORK	Philadelphia	Philadelphia	Northeastern	Northeast	0	1	www.amblersav.com	31286	13890
6423	9315	9807	2611718	Amboy Bank	Old Bridge	NJ	8857	12/31/2016	2/14/2019	SM	3590 Nj Highway 9 South	AMBOY BANCORPORATION	23	0	0	4	1	Middlesex	35620	New York-Newark-Jersey City, NY-NJ-PA	5/12/1888	1/1/1934	1/3/2019	Stock	0	1	FED	DIF	New York	NEW YORK	Jamesburg	New York	Northeastern	Northeast	0	1	www.amboybank.com	10039	0
27267	0	1169650	0	Amerasia Bank	Flushing	NY	11355	12/31/2016	2/14/2019	NM	41-06 Main Street		5	0	1	4	0	Queens	35620	New York-Newark-Jersey City, NY-NJ-PA	6/20/1988	6/20/1988	4/1/2013	Stock	0	0	FDIC	DIF	New York	NEW YORK	New York City	New York	Northeastern	Northeast	0	1	www.amerasiabankny.com	2213	2033
8893	0	440857	1064492	America's Community Bank	Blue Springs	MO	64015	12/31/2016	2/14/2019	SM	1100 West Main Street	URICH BANCORP, INC.	1	0	0	4	1	Jackson	28140	Kansas City, MO-KS	2/27/1888	1/1/1934	1/1/2012	Stock	0	0	FED	DIF	Kansas City	KANSAS CITY	Kansas City	Kansas City	Western	West	0	1	www.amcommbank.com	0	0
34422	15591	2580243	3008753	American Bank	Allentown	PA	18104	12/31/2016	2/14/2019	SM	4029 West Tilghman Street	AMERICAN BANK INCORPORATED	1	0	0	4	0	Lehigh	10900	Allentown-Bethlehem-Easton, PA-NJ	6/2/1997	6/2/1997	3/31/2006	Stock	0	0	FED	DIF	New York	NEW YORK	Philadelphia	Philadelphia	Northeastern	Northeast	0	1	www.ambk.com	48899	33100
20311	10556	630555	1121993	American Bank	Bozeman	MT	59715	12/31/2016	2/14/2019	NM	1632 West Main Street	GUARANTY DEVELOPMENT COMPANY	6	0	0	4	1	Gallatin			7/27/1970	11/25/1970	3/1/2018	Stock	0	0	FDIC	DIF	San Francisco	SAN FRANCISCO	Billings	Minneapolis	Western	West	0	1	www.americanbankmontana.com	15777	4769
1117	0	275358	1131406	American Bank & Trust	Wessington Sprin	SD	57382	12/31/2016	2/14/2019	NM	120 East Main Street	LEACKCO BANK HOLDING COMPANY, INC.	9	0	0	2	1	Jerauld			1/1/1892	1/1/1934	4/26/2018	Stock	0	1	FDIC	DIF	Kansas City	KANSAS CITY	Sioux Falls	Minneapolis	Western	West	0	1	www.americanbanktrust.net	57965	1956
17906	0	83834	1085349	American Bank & Trust Company	Opelousas	LA	70570	12/31/2016	2/14/2019	NM	307 East Landry Street	AMERICAN BANCORP, INC.	8	0	0	4	1	Saint Landry			9/22/1958	9/22/1958	3/31/2006	Stock	0	1	FDIC	DIF	Dallas	DALLAS	Baton Rouge	Atlanta	Southern	Western	0	1	http://www.americanbankandtrust.net	19332	1037
19234	0	597452	1104615	American Bank & Trust Company	Covington	LA	70433	12/31/2016	2/14/2019	NM	1819 N. Columbia Street	AMERICAN BANCSHARES, INC.	4	0	0	4	0	Saint Tammany	35380	New Orleans-Metairie, LA	9/14/1964	9/14/1964	3/31/2006	Stock	0	0	FDIC	DIF	Dallas	DALLAS	Baton Rouge	Atlanta	Southern	Western	0	1	www.americanbankandtrust.com	2987	2985
35568	0	2919898	1119404	American Bank & Trust Company, Inc.	Bowling Green	KY	42103	12/31/2016	2/14/2019	NM	1302 Scottsville Road	FIRST BRECKINRIDGE BANCSHARES, INC.	5	0	0	4	0	Warren	14540	Bowling Green, KY	7/5/2000	7/5/2000	3/31/2006	Stock	0	0	FDIC	DIF	Chicago	CHICAGO	Hopkinsville	St. louis	Central	Southeast	0	1	www.ambanking.com	18589	6543
31980	7685	718079	2226475	American Bank & Trust of the Cumberlands	Livingston	TN	38570	12/31/2016	2/14/2019	NM	808 West Main Street	AMERICAN BANCSHARES CORP.	3	0	0	4	1	Overton			1/1/1978	8/10/1979	2/14/2011	Stock	0	1	FDIC	DIF	Dallas	DALLAS	Nashville	Atlanta	Southern	Southeast	0	1	http://www.americanbt.com	6158	1029
6183	0	54441	1134694	American Bank & Trust Wisconsin	Cuba City	WI	53807	12/31/2016	2/14/2019	NM	100 North Main Street	ATBANCORP	5	0	0	2	0	Grant			10/3/1903	1/1/1934	3/31/2006	Stock	0	0	FDIC	DIF	Chicago	KANSAS CITY	Madison	Chicago	Central	Central	0	1	http://www.americanbankwi.com	7120	5267
20537	16110	452159	0	American Bank and Trust Company	Tulsa	OK	74135	12/31/2016	2/14/2019	NM	6060 American Plaza		2	0	0	4	0	Tulsa	46140	Tulsa, OK	11/5/1971	11/5/1971	3/23/2013	Stock	0	1	FDIC	DIF	Dallas	DALLAS	Tulsa	Kansas City	Southern	West	0	1	www.americanbanktulsa.com	46796	46796
34955	0	2733263	1138610	American Bank and Trust Company, National Association	Davenport	IA	52807	12/31/2016	2/14/2019	N	4301 East 53rd Street	AMBANK HOLDINGS, INC.	9	0	1	4	1	Scott	19340	Davenport-Moline-Rock Island, IA-IL	1/5/1999	1/5/1999	3/31/2006	Stock	0	1	OCC	DIF	Kansas City	KANSAS CITY	Cedar Rapids	Chicago	Western	Western	0	1	http://www.ambankqc.com	38089	6217
22559	14001	971959	1133781	American Bank Center	Dickinson	ND	58601	12/31/2016	2/14/2019	NM	140 1st Avenue West	AMERICAN BANCOR, LTD.	17	0	1	2	0	Stark			12/1/1977	12/1/1977	9/19/2016	Stock	0	0	FDIC	DIF	Kansas City	KANSAS CITY	Fargo	Minneapolis	Central	West	0	1	http://www.weareamerican.bank	179518	160873
4624	9208	1002953	1065444	American Bank of Baxter Springs	Baxter Springs	KS	66713	12/31/2016	2/14/2019	SM	1201 Military Avenue	AMERICAN BANCSHARES, INC.	3	0	0	2	1	Cherokee			1/1/1917	1/1/1934	10/28/2014	Stock	0	0	FED	DIF	Kansas City	KANSAS CITY	Springfield Mo	Kansas City	Western	Western	0	1	http://www.americanbankbaxter.com	14159	7502
18609	0	215662	1107193	American Bank of Commerce	Wolfforth	TX	79382	12/31/2016	2/14/2019	NM	U.S. Hwy. 82 & Loop 193	AMERICO BANCSHARES, INC.	16	0	1	4	0	Lubbock	31180	Lubbock, TX	9/11/1962	10/11/1962	3/31/2006	Stock	0	0	FDIC	DIF	Dallas	DALLAS	Lubbock	Dallas	Southern	West	0	1	www.theabcbank.com	183820	166796
34232	0	2493697	3717260	American Bank of Commerce	Provo	UT	84604	12/31/2016	2/14/2019	NM	3670 N. University Avenue	AMBANCORP	4	0	0	4	0	Utah	39340	Provo-Orem, UT	8/26/1996	8/26/1996	11/29/2018	Stock	0	0	FDIC	DIF	San Francisco	SAN FRANCISCO	Salt Lake City	San Francisco	Western	West	0	1		0	0
15423	0	568359	3450521	American Bank of Missouri	Wellsville	MO	63384	12/31/2016	2/14/2019	NM	127 West Hudson	EVERGREEN BANCSHARES, INC.	7	0	0	4	0	Montgomery			3/15/1880	9/14/1936	1/25/2013	Stock	0	0	FDIC	DIF	Kansas City	KANSAS CITY	Columbia Mo	St. louis	Western	West	0	1	www.americanbankofmissouri.com	4889	2105
34606	14577	2684552	3043008	American Bank of Oklahoma	Collinsville	OK	74021	12/31/2016	2/14/2019	NM	200 East Main Street	AMERIBANK HOLDING COMPANY	5	0	0	4	0	Tulsa	46140	Tulsa, OK	4/1/1998	4/1/1998	12/25/2017	Stock	0	0	FDIC	DIF	Dallas	DALLAS	Tulsa	Kansas City	Southern	West	0	1	http://www.americanbankok.com	0	0
5216	10623	716655	2217503	American Bank of the North	Nashwauk	MN	55769	12/31/2016	2/14/2019	NM	117 Central Avenue	MESABA BANCSHARES, INC.	15	0	0	4	0	Itasca			1/1/1920	1/1/1934	11/2/2016	Stock	0	0	FDIC	DIF	Kansas City	KANSAS CITY	Fargo	Minneapolis	Central	West	0	1	http://www.ambnk.com	44442	44442
23886	10721	307361	1110045	American Bank, National Association	Waco	TX	76712	12/31/2016	2/14/2019	N	200 West State Highway 6	AMERICAN NATIONAL BANCSHARES, INC.	3	0	0	4	1	Mclennan	47380	Waco, TX	6/11/1982	6/11/1982	12/2/2018	Stock	0	0	OCC	DIF	Dallas	DALLAS	Dallas	Dallas	Southern	West	0	1	www.ambankwaco.com	85470	4007
5800	0	345345	1201457	American Bank, National Association	Le Mars	IA	51031	12/31/2016	2/14/2019	N	234 Fifth Avenue S.W.	AMBANK COMPANY, INC.	2	0	0	2	1	Plymouth	43580	Sioux City, IA-NE-SD	1/1/1887	1/1/1934	3/31/2006	Stock	0	1	OCC	DIF	Kansas City	KANSAS CITY	Sioux City	Chicago	Western	Western	0	1	www.am-bank.com	1293	1293
21567	0	494654	2344726	American Bank, National Association	Dallas	TX	75220	12/31/2016	2/14/2019	N	2707 West Northwest Highway	ABNA HOLDINGS, INC.	1	0	0	8	0	Dallas	19100	Dallas-Fort Worth-Arlington, TX	5/2/1974	5/2/1974	3/31/2006	Stock	0	0	OCC	DIF	Dallas	DALLAS	Dallas	Dallas	Southern	West	0	1	http://americanbankdallas.com	19956	4913
20241	11670	807955	1109964	American Bank, National Association	Corpus Christi	TX	78401	12/31/2016	2/14/2019	N	711 N. Carancahua St	AMERICAN BANK HOLDING CORPORATION	12	0	0	4	1	Nueces	18580	Corpus Christi, TX	8/24/1970	8/24/1970	12/31/2006	Stock	0	1	OCC	DIF	Dallas	DALLAS	Houston	Dallas	Southern	West	0	1	americanbank.com	55137	22696
34788	0	2734729	0	American Business Bank	Los Angeles	CA	90014	12/31/2016	2/14/2019	NM	523 W. 6th St., Suite 900		5	0	0	4	0	Los Angeles	31080	Los Angeles-Long Beach-Anaheim, CA	9/28/1998	9/28/1998	3/1/2018	Stock	0	0	FDIC	DIF	San Francisco	SAN FRANCISCO	Los Angeles (North)	San Francisco	Western	Western	0	0	http://WWW.AMERICANBUSINESSBANK.COM	686042	608622
21663	11323	917331	3153242	American City Bank of Tullahoma	Tullahoma	TN	37388	12/31/2016	2/14/2019	NM	340 West Lincoln Street	CLAYTON HC, INC.	5	0	0	4	1	Coffee			7/1/1974	7/1/1974	1/1/2017	Stock	0	1	FDIC	DIF	Dallas	DALLAS	Nashville	Atlanta	Southern	Southeast	0	1		5895	0
57686	0	3272956	3272947	American Commerce Bank, National Association	Bremen	GA	30110	12/31/2016	2/14/2019	N	400 U.S. Highway 27 Bypass	AMERICAN COMMERCE BANCSHARES, INC.	3	0	1	4	0	Haralson	12060	Atlanta-Sandy Springs-Roswell, GA	10/4/2004	10/4/2004	5/30/2015	Stock	0	0	OCC	DIF	Atlanta	ATLANTA	Atlanta	Atlanta	Southern	Southeast	0	1	www.americancommercebank.com	10457	0
35033	0	2871558	4111584	American Community Bank	Glen Cove	NY	11542	12/31/2016	2/14/2019	NM	300 Glen Street	AMERICAN COMMUNITY BANCORP, INC.	5	0	0	4	0	Nassau	35620	New York-Newark-Jersey City, NY-NJ-PA	1/10/2000	1/10/2000	7/1/2009	Stock	0	0	FDIC	DIF	New York	NEW YORK	New York City	New York	Northeastern	Northeast	0	1	http://ACBALWAYS.COM/	9020	0
35412	0	2869162	3035049	American Community Bank & Trust	Woodstock	IL	60098	12/31/2016	2/14/2019	NM	1290 Lake Avenue	AMERICAN COMMUNITY FINANCIAL, INC.	4	0	0	4	0	Mchenry	16980	Chicago-Naperville-Elgin, IL-IN-WI	3/13/2000	3/13/2000	3/20/2015	Stock	0	0	FDIC	DIF	Chicago	CHICAGO	Chicago	Chicago	Central	Central	0	1	http://www.amcombank.com	34089	34053
29878	4247	1010574	3848267	American Community Bank of Indiana	Munster	IN	46321	12/31/2016	2/14/2019	NM	8230 Hohman Avenue	AMB FINANCIAL CORP.	4	0	0	4	0	Lake	16980	Chicago-Naperville-Elgin, IL-IN-WI	1/1/1910	7/27/1937	8/30/2017	Stock	0	0	FDIC	DIF	Chicago	CHICAGO	Indianapolis	Chicago	Central	Central	0	1	www.acbanker.com	4227	0
57444	0	3216316	4842721	American Continental Bank	City Of Industry	CA	91748	12/31/2016	2/14/2019	NM	17700 Castleton St, # 100	AMERICAN CONTINENTAL BANCORP	4	0	0	4	0	Los Angeles	31080	Los Angeles-Long Beach-Anaheim, CA	10/6/2003	10/6/2003	2/22/2018	Stock	0	0	FDIC	DIF	San Francisco	SAN FRANCISCO	Los Angeles (North)	San Francisco	Western	Western	0	1	http://www.americancontinentalbank.com	13064	2483
57359	0	3116519	3116498	American Eagle Bank	South Elgin	IL	60177	12/31/2016	2/14/2019	NM	556 Randall Road	ORCHID FINANCIAL BANCORP, INC.	1	0	0	4	0	Kane	16980	Chicago-Naperville-Elgin, IL-IN-WI	10/17/2002	10/17/2002	3/31/2006	Stock	0	0	FDIC	DIF	Chicago	CHICAGO	Chicago	Chicago	Central	Central	0	1	http://www.americaneaglebank.com	0	0
58514	0	3559714	3116498	American Eagle Bank of Chicago	Chicago	IL	60647	12/31/2016	2/14/2019	NM	2255 N. Western Avenue	ORCHID FINANCIAL BANCORP, INC.	1	0	0	4	0	Cook	16980	Chicago-Naperville-Elgin, IL-IN-WI	4/16/2007	4/16/2007	7/2/2009	Stock	0	0	FDIC	DIF	Chicago	CHICAGO	Chicago	Chicago	Central	Central	0	1	http://www.americaneaglebank.com	0	0
34090	14359	2339535	2342085	American Enterprise Bank	Buffalo Grove	IL	60089	12/31/2016	2/14/2019	NM	600 N. Buffalo Grove Road	A. E. BANCORP, INC.	3	0	0	4	1	Lake	16980	Chicago-Naperville-Elgin, IL-IN-WI	11/15/1995	11/15/1995	12/6/2018	Stock	0	0	FDIC	DIF	Chicago	CHICAGO	Chicago	Chicago	Central	Central	0	1		7344	0
10647	52808	1014451	1061950	American Exchange Bank	Elmwood	NE	68349	12/31/2016	2/14/2019	SM	151 North 4th Street	AMERICAN EXCHANGE COMPANY	2	0	0	2	1	Cass	36540	Omaha-Council Bluffs, NE-IA	7/13/1889	1/1/1934	3/31/2006	Stock	0	0	FED	DIF	Kansas City	KANSAS CITY	Omaha	Kansas City	Western	West	0	1	www.aebank.com	892	613
428	17415	811550	0	American Exchange Bank	Henryetta	OK	74437	12/31/2016	2/14/2019	NM	510-512 West Main Street		2	0	0	8	1	Okmulgee	46140	Tulsa, OK	1/1/1933	1/1/1934	3/31/2006	Stock	0	0	FDIC	DIF	Dallas	DALLAS	Tulsa	Kansas City	Southern	West	0	1	americanexchange.bank	771	0
2328	0	826451	2816858	American Exchange Bank, Lindsay, Oklahoma	Lindsay	OK	73052	12/31/2016	2/14/2019	NM	402 South Main Street	GRIFFITH FAMILY FINANCIAL HOLDINGS, L.L.C.	2	0	0	7	0	Garvin			1/1/1924	1/1/1934	1/24/2018	Stock	0	0	FDIC	DIF	Dallas	DALLAS	Oklahoma City	Kansas City	Southern	West	0	1		412	0
35328	15648	2966306	1275216	American Express Bank, FSB.	Salt Lake City	UT	84184	12/31/2016	2/14/2019	SA	4315 South 2700 West	AMERICAN EXPRESS COMPANY	1	0	0	4	0	Salt Lake	41620	Salt Lake City, UT	12/1/2000	12/1/2000	2/22/2018	Stock	0	0	OCC	DIF	San Francisco	SAN FRANCISCO	Salt Lake City	San Francisco	Western	West	0	0		67744	8450
27471	0	1394676	1275216	American Express Centurion Bank	Salt Lake City	UT	84184	12/31/2016	2/14/2019	NM	4315 S 2700 West, Mail Code:	AMERICAN EXPRESS COMPANY	2	1	0	3	0	Salt Lake	41620	Salt Lake City, UT	3/20/1989	3/20/1989	12/31/2017	Stock	0	0	FDIC	DIF	San Francisco	WASHINGTON	Salt Lake City	San Francisco	Western	West	0	0	http://www.americanexpress.com	39380	3607
29140	2983	637170	0	American Federal Bank	Fargo	ND	58102	12/31/2016	2/14/2019	SA	215 North Fifth Street		13	0	1	2	1	Cass	22020	Fargo, ND-MN	1/1/1891	3/16/1935	7/21/2011	Stock	0	0	OCC	DIF	Kansas City	KANSAS CITY	Fargo	Minneapolis	Central	West	0	1	www.americanfederalbank.com	52378	33139
34656	0	2694681	3472176	American First National Bank	Houston	TX	77036	12/31/2016	2/14/2019	N	9999 Bellaire Boulevard	AFNB HOLDINGS, INC.	17	0	1	4	0	Harris	26420	Houston-The Woodlands-Sugar Land, TX	5/18/1998	5/18/1998	7/10/2018	Stock	0	0	OCC	DIF	Dallas	DALLAS	Houston	Dallas	Southern	West	0	1	www.afnb.com	68341	0
57113	0	3025134	0	American Founders Bank, Inc.	Louisville	KY	40223	12/31/2016	2/14/2019	NM	1200 Forest Bridge Road		2	0	0	4	0	Jefferson	31140	Louisville-Jefferson County, KY-IN	5/14/2001	5/14/2001	10/31/2018	Stock	0	0	FDIC	DIF	Chicago	CHICAGO	Elizabethtown	St. louis	Central	Southeast	0	1		8205	0
4190	0	311050	1052220	American Heritage Bank	Sapulpa	OK	74066	12/31/2016	2/14/2019	SM	2 South Main Street	AMERICAN BANCORPORATION, INC.	23	0	0	9	1	Creek	46140	Tulsa, OK	6/15/1905	1/1/1934	3/11/2015	Stock	0	1	FED	DIF	Dallas	DALLAS	Tulsa	Kansas City	Southern	West	0	1	http://www.ahb-ok.com	167247	0
57025	0	2960555	4665265	American Heritage Bank	Clovis	NM	88101	12/31/2016	2/14/2019	NM	3300 N Prince St	AHB BANCSHARES, INC.	2	0	0	2	0	Curry			12/5/2000	12/5/2000	10/22/2014	Stock	0	0	FDIC	DIF	Dallas	DALLAS	Albuquerque	Dallas	Western	West	0	1	www.ahbnm.com	10537	0
8843	0	61757	4520953	American Heritage National Bank	Long Prairie	MN	56347	12/31/2016	2/14/2019	N	24 2nd Street South	AMERICAN HERITAGE HOLDING COMPANY	5	0	0	4	0	Todd			9/1/1881	1/1/1934	8/10/2017	Stock	0	0	OCC	DIF	Kansas City	KANSAS CITY	Fargo	Minneapolis	Central	West	0	1	www.logbank.com	6664	5191
1439	12419	547251	1210459	American Interstate Bank	Elkhorn	NE	68022	12/31/2016	2/14/2019	NM	3331 N 204th Street	AMERICAN INTERSTATE BANCORPORATION, INC.	3	0	0	4	1	Douglas	36540	Omaha-Council Bluffs, NE-IA	3/29/1915	1/1/1934	7/24/2012	Stock	0	0	FDIC	DIF	Kansas City	KANSAS CITY	Omaha	Kansas City	Western	West	0	1	http://www.americaninterstatebank.com	11286	11286
57695	17958	3229642	0	American Investors Bank and Mortgage	Eden Prairie	MN	55344	12/31/2016	2/14/2019	SA	6385 Old Shady Oak Rd, # 110		1	0	0	5	0	Hennepin	33460	Minneapolis-St. Paul-Bloomington, MN-WI	1/15/2004	1/15/2004	7/21/2011	Stock	0	0	OCC	DIF	Kansas City	KANSAS CITY	Minneapolis	Minneapolis	Central	West	0	1	www.aibandm.com	16623	3679
34334	15967	2533043	3272367	American Metro Bank	Chicago	IL	60640	12/31/2016	2/14/2019	NM	4878 North Broadway	AMERICAN METRO BANCORP, INC.	2	0	0	4	0	Cook	16980	Chicago-Naperville-Elgin, IL-IN-WI	1/29/1997	1/29/1997	10/15/2013	Stock	0	0	FDIC	DIF	Chicago	CHICAGO	Chicago	Chicago	Central	Central	0	1	http://www.americanmetrobank.com	0	0
58309	0	3447576	3447567	American Momentum Bank	College Station	TX	77845	12/31/2016	2/14/2019	NM	One Momentum Boulevard	ADAM BANK GROUP, INC.	20	0	1	4	0	Brazos	17780	College Station-Bryan, TX	10/25/2006	10/25/2006	6/17/2015	Stock	0	0	FDIC	DIF	Dallas	DALLAS	Austin	Dallas	Southern	West	0	1	www.americanmomentum.bank	64809	0
24472	11910	256058	1131853	American Nation Bank	Ardmore	OK	73401	12/31/2016	2/14/2019	SM	1901 North Commerce	AMCORP FINANCIAL, INC.	8	0	1	8	1	Carter			5/2/1983	5/2/1983	6/27/2016	Stock	0	0	FED	DIF	Dallas	DALLAS	Oklahoma City	Kansas City	Southern	West	0	1	www.bankanb.com	42725	10081
26398	13943	481430	2939337	American National Bank	Oakland Park	FL	33308	12/31/2016	2/14/2019	N	4301 North Federal Highway	ANB HOLDINGS, INC.	1	0	0	4	0	Broward	33100	Miami-Fort Lauderdale-West Palm Beach, FL	10/15/1985	10/15/1985	3/31/2006	Stock	0	0	OCC	DIF	Atlanta	ATLANTA	South Florida	Atlanta	Southern	Southeast	0	1	www.americannationalbank.com	5870	0
19300	10134	660655	1059715	American National Bank	Omaha	NE	68114	12/31/2016	2/14/2019	N	8990 West Dodge Road	AMERICAN NATIONAL CORPORATION	41	0	1	4	1	Douglas	36540	Omaha-Council Bluffs, NE-IA	12/2/1964	12/2/1964	10/1/2016	Stock	0	1	OCC	DIF	Kansas City	KANSAS CITY	Omaha	Kansas City	Western	West	0	1	www.american.bank	207417	65578
22373	10059	498362	2507183	American National Bank & Trust	Wichita Falls	TX	76308	12/31/2016	2/14/2019	N	2732a Midwestern Parkway	AMERIBANCSHARES, INC.	8	0	0	4	0	Wichita	48660	Wichita Falls, TX	11/29/1976	11/29/1976	8/14/2015	Stock	0	1	OCC	DIF	Dallas	DALLAS	Dallas	Dallas	Southern	West	0	1	www.amnat.com	62082	59787
33812	15499	2051127	2716640	American National Bank - Fox Cities	Appleton	WI	54911	12/31/2016	2/14/2019	N	2200 North Richmond Street	AMERICAN NATIONAL BANCORP, INC.	1	0	0	4	1	Outagamie	11540	Appleton, WI	6/14/1993	6/14/1993	3/31/2006	Stock	0	0	OCC	DIF	Chicago	CHICAGO	Appleton	Chicago	Central	Central	0	1	http://www.anbfc.bank	32884	325
6837	11656	958727	1076691	American National Bank and Trust Company	Danville	VA	24541	12/31/2016	2/14/2019	N	628 Main Street	AMERICAN NATIONAL BANKSHARES INC.	29	0	1	4	0	Danville City			2/9/1909	1/1/1934	1/1/2015	Stock	0	1	OCC	DIF	Atlanta	ATLANTA	Richmond	Richmond	Northeastern	Southeast	0	1	www.amnb.com	183547	104054
26499	12972	306159	3047172	American National Bank of Minnesota	Baxter	MN	56425	12/31/2016	2/14/2019	N	7638 Woida Road	AMERICAN BANCORPORATION OF MINNESOTA, INC.	8	0	0	4	1	Crow Wing			5/1/1983	1/2/1986	5/4/2006	Stock	0	0	OCC	DIF	Kansas City	KANSAS CITY	Minneapolis	Minneapolis	Central	West	0	1	http://www.anbmn.com	10529	0
58469	0	3623110	0	American Plus Bank, N.A.	Arcadia	CA	91007	12/31/2016	2/14/2019	N	630 West Duarte Road		3	0	0	4	0	Los Angeles	31080	Los Angeles-Long Beach-Anaheim, CA	8/8/2007	8/8/2007	9/23/2015	Stock	0	0	OCC	DIF	San Francisco	SAN FRANCISCO	Los Angeles (North)	San Francisco	Western	Western	0	1	http://www.bankaplus.com	0	0
58584	0	3671997	3824261	American Pride Bank	Macon	GA	31204	12/31/2016	2/14/2019	NM	4740 Log Cabin Drive	AMERICAN BANCORP, INC.	3	0	0	4	1	Bibb	31420	Macon, GA	12/12/2007	12/12/2007	7/27/2012	Stock	0	0	FDIC	DIF	Atlanta	ATLANTA	Albany Ga	Atlanta	Southern	Southeast	0	1	www.americanpridebank.com	12553	5854
24655	14089	735768	2312837	American River Bank	Sacramento	CA	95815	12/31/2016	2/14/2019	NM	1545 River Park Drive	AMERICAN RIVER BANKSHARES	12	0	0	4	0	Sacramento	40900	Sacramento-Roseville-Arden-Arcade, CA	8/29/1983	8/29/1983	1/7/2018	Stock	0	0	FDIC	DIF	San Francisco	SAN FRANCISCO	Sacramento	San Francisco	Western	Western	0	1	www.americanriverbank.com	230268	5553
58281	0	3388482	0	American Riviera Bank	Santa Barbara	CA	93101	12/31/2016	2/14/2019	NM	1033 Anacapa Street		3	0	0	4	0	Santa Barbara	42200	Santa Maria-Santa Barbara, CA	7/18/2006	7/18/2006	1/1/2016	Stock	0	0	FDIC	DIF	San Francisco	SAN FRANCISCO	Los Angeles (West)	San Francisco	Western	Western	0	1	www.americanrivierabank.com	4702	1529
29899	4287	12179	0	American Savings Bank	Middletown	OH	45042	12/31/2016	2/14/2019	SA	701 N. University Boulevard		2	0	0	4	0	Butler	17140	Cincinnati, OH-KY-IN	1/1/1889	8/9/1937	12/31/2017	Non-Stock	0	0	FDIC	DIF	Chicago	CHICAGO	Cincinnati	Cleveland	Central	Central	0	1	www.amsavingsbank.com	214	165
9104	9913	337247	1141508	American Savings Bank	Tripoli	IA	50676	12/31/2016	2/14/2019	NM	312 S. Main St	TRIPOLI BANCSHARES, INC.	1	0	0	2	1	Bremer	47940	Waterloo-Cedar Falls, IA	1/10/1899	1/1/1934	3/31/2006	Stock	0	1	FDIC	DIF	Kansas City	KANSAS CITY	Cedar Rapids	Chicago	Western	Western	0	1	http://www.asbtripoli.com	2918	2918
32526	8384	54973	0	American Savings Bank, FSB	Honolulu	HI	96813	12/31/2016	2/14/2019	SA	1001 Bishop St., Suite 100		52	0	0	4	0	Honolulu	46520	Urban Honolulu, HI	1/23/1987	1/23/1987	3/1/2018	Stock	0	0	OCC	DIF	San Francisco	SAN FRANCISCO	San Francisco	San Francisco	Western	Western	0	1	www.asbhawaii.com	1084715	187241
29597	12609	455879	0	American Savings Bank, FSB	Portsmouth	OH	45662	12/31/2016	2/14/2019	SA	503 Chillicothe Street		6	0	1	5	0	Scioto			1/1/1892	12/27/1948	4/13/2018	Stock	0	0	OCC	DIF	Chicago	CHICAGO	Columbus	Cleveland	Central	Central	0	1		12793	2621
26944	13210	276645	1144095	American State Bank	Osceola	IA	50213	12/31/2016	2/14/2019	SM	1000 Jeffreys Drive	OSCEOLA BANCORPORATION	4	0	0	2	1	Clarke			4/23/1987	4/23/1987	2/15/2017	Stock	0	0	FED	DIF	Kansas City	KANSAS CITY	Des Moines	Chicago	Western	Western	0	1	www.americanstatebank.com	9228	5073
9967	0	262358	4136046	American State Bank	Arp	TX	75750	12/31/2016	2/14/2019	SM	102 W Front	STEELE HOLDINGS, INC.	5	0	0	4	1	Smith	46340	Tyler, TX	8/1/1911	1/1/1934	6/11/2012	Stock	0	0	FED	DIF	Dallas	DALLAS	Dallas	Dallas	Southern	West	0	1	www.asbtx.com	14079	1010
228	12625	735441	1201457	American State Bank	Sioux Center	IA	51250	12/31/2016	2/14/2019	NM	525 North Main Street	AMBANK COMPANY, INC.	9	0	1	2	1	Sioux			9/1/1913	1/1/1934	7/17/2015	Stock	0	1	FDIC	DIF	Kansas City	KANSAS CITY	Sioux City	Chicago	Western	Western	0	1	www.ambankiowa.com	636	496
57144	0	2957014	1066441	American State Bank & Trust Company	Great Bend	KS	67530	12/31/2016	2/14/2019	SM	1321 Main Street	AMERICAN STATE BANCSHARES, INC.	10	0	0	2	0	Barton			4/20/2001	4/20/2001	7/14/2018	Stock	0	1	FED	DIF	Kansas City	KANSAS CITY	Hays	Kansas City	Western	Western	0	1	https://asbt.bank	54424	24124
15444	12190	244251	2632571	American State Bank & Trust Company of Williston	Williston	ND	58801	12/31/2016	2/14/2019	NM	223 Main Street	AMERICAN STATE BANK HOLDING COMPANY, INC.	2	0	0	8	1	Williams			12/1/1936	12/18/1936	3/31/2006	Stock	0	1	FDIC	DIF	Kansas City	KANSAS CITY	Fargo	Minneapolis	Central	West	0	1	www.asbt.com	160402	13414
22263	0	21359	1857760	American State Bank of Grygla	Grygla	MN	56727	12/31/2016	2/14/2019	SM	102 S Main Ave	GRYGLA FINANCIAL CORPORATION	2	0	0	2	1	Marshall			4/30/1976	4/30/1976	9/6/2014	Stock	0	0	FED	DIF	Kansas City	KANSAS CITY	Fargo	Minneapolis	Central	West	0	1	http://www.asbgrygla.com	3275	1085
13150	10181	596848	1134694	American Trust & Savings Bank	Dubuque	IA	52001	12/31/2016	2/14/2019	SM	9th And Main Streets	ATBANCORP	11	0	0	4	0	Dubuque	20220	Dubuque, IA	1/1/1905	1/1/1934	3/31/2006	Stock	0	1	FED	DIF	Kansas City	KANSAS CITY	Cedar Rapids	Chicago	Western	Western	0	1	http://www.americantrust.bank	83930	73262
10120	0	675341	1140846	American Trust and Savings Bank	Lowden	IA	52255	12/31/2016	2/14/2019	NM	309 Mckinley Avenue	LOWDEN BANCSHARES, INC.	1	0	0	2	0	Cedar			10/1/1913	1/1/1934	3/31/2006	Stock	0	1	FDIC	DIF	Kansas City	KANSAS CITY	Cedar Rapids	Chicago	Western	Western	0	1	www.atsb-lowden.com	1094	494
58076	0	3357947	3357938	American Trust Bank	Kirksville	MO	63501	12/31/2016	2/14/2019	NM	2817 North Baltimore	KIRKSVILLE BANCORP, INC.	1	0	0	2	0	Adair			10/24/2005	10/24/2005	11/30/2018	Stock	0	0	FDIC	DIF	Kansas City	KANSAS CITY	Columbia Mo	St. louis	Western	West	0	1	http://www.connectionsbank.com	2933	1877
8205	15484	201254	1128705	Americana Community Bank	Sleepy Eye	MN	56085	12/31/2016	2/14/2019	NM	300 Main Street West	MIDWEST BANCSHARES, INC.	5	0	0	2	1	Brown			1/1/1881	1/1/1934	3/31/2006	Stock	0	0	FDIC	DIF	Kansas City	KANSAS CITY	Mankato	Minneapolis	Central	West	0	1	www.americanafinancial.com	12734	0
58360	0	3488980	0	Americas United Bank	Glendale	CA	91203	12/31/2016	2/14/2019	NM	801 N Brand Blvd, # No 1150		4	0	0	4	0	Los Angeles	31080	Los Angeles-Long Beach-Anaheim, CA	11/6/2006	11/6/2006	12/4/2017	Stock	0	0	FDIC	DIF	San Francisco	SAN FRANCISCO	Los Angeles (North)	San Francisco	Western	Western	0	1		8314	0
2838	13531	139133	2685577	AmeriFirst Bank	Union Springs	AL	36089	12/31/2016	2/14/2019	NM	104 Hardaway Avenue	USAL BANCORP, INC.	4	0	0	4	0	Bullock			1/2/1916	1/1/1934	6/12/2014	Stock	0	0	FDIC	DIF	Atlanta	ATLANTA	Montgomery	Atlanta	Southern	Southeast	0	1	www.amerifirstbank.com	21296	2478
58303	18013	3470239	0	Ameriprise National Trust Bank	Minneapolis	MN	55402	12/31/2016	2/14/2019	N	901 3rd Avenue South		1	0	0	7	0	Hennepin	33460	Minneapolis-St. Paul-Bloomington, MN-WI	9/14/2006	9/14/2006	1/31/2013	Stock	0	1	OCC	DIF	Kansas City	KANSAS CITY	Minneapolis	Minneapolis	Central	West	0	0	http://www.ameriprise.com	6886	0
20504	12344	764030	1082067	Ameris Bank	Moultrie	GA	31768	12/31/2016	2/14/2019	NM	300 South Main Street	AMERIS BANCORP	109	0	1	4	0	Colquitt			10/1/1971	10/1/1971	5/24/2018	Stock	0	1	FDIC	DIF	Atlanta	ATLANTA	Albany Ga	Atlanta	Southern	Southeast	0	0	http://www.amerisbank.com	638528	101459
7542	11474	928618	1117316	Ameriserv Financial Bank	Johnstown	PA	15901	12/31/2016	2/14/2019	SM	216 Franklin Street	AMERISERV FINANCIAL, INC	16	0	0	4	0	Cambria	27780	Johnstown, PA	9/23/1933	1/1/1934	5/21/2010	Stock	0	1	FED	DIF	New York	NEW YORK	Wexford	Philadelphia	Northeastern	Northeast	0	1	AmeriServ.com	93201	0
15510	15433	508355	1056983	Ameristate Bank	Atoka	OK	74525	12/31/2016	2/14/2019	SM	113 South Pennsylvania	ATOKA STATE BANCORPORATION, INC.	4	0	1	4	1	Atoka			8/6/1906	7/2/1937	3/31/2006	Stock	0	0	FED	DIF	Dallas	DALLAS	Tulsa	Kansas City	Southern	West	0	1	www.ameristatebank.com	7940	7940
5417	14395	278957	1059676	Amfirst Bank	Mccook	NE	69001	12/31/2016	2/14/2019	NM	602 West B Street	AMFIRST FINANCIAL SERVICES, INC.	5	0	1	2	1	Red Willow			1/1/1905	1/1/1934	6/30/2017	Stock	0	0	FDIC	DIF	Kansas City	KANSAS CITY	Grand Island	Kansas City	Western	West	0	1		17437	972
57295	0	3015939	3583700	AMG National Trust Bank	Boulder	CO	80302	12/31/2016	2/14/2019	N	1155 Canyon Blvd, # 310	AMG NATIONAL CORP.	6	0	1	7	0	Boulder	14500	Boulder, CO	8/1/2001	2/1/2008	6/15/2015	Stock	0	1	OCC	DIF	Dallas	DALLAS	Denver	Kansas City	Western	Western	0	1	http://www.amgnational.com	0	0
26658	0	30052	1140967	Amistad Bank	Del Rio	TX	78840	12/31/2016	2/14/2019	NM	1301 Veterans Boulevard	EDEN FINANCIAL CORPORATION	1	0	0	4	0	Val Verde			4/25/1986	4/25/1986	6/17/2015	Stock	0	0	FDIC	DIF	Dallas	DALLAS	Austin	Dallas	Southern	West	0	1	http://www.amistadbank.com	0	0
28949	2674	715975	0	Amory Federal Savings and Loan Association	Amory	MS	38821	12/31/2016	2/14/2019	SA	213 2nd Ave N		1	0	0	5	0	Monroe			6/1/1934	10/29/1934	5/5/2015	Non-Stock	0	0	OCC	DIF	Dallas	DALLAS	Jackson Ms	St. louis	Southern	West	0	1	www.amoryfederal.com	0	0
22381	0	424352	2622116	Anahuac National Bank	Anahuac	TX	77514	12/31/2016	2/14/2019	N	801 South Ross Sterling	ANAHUAC BANCSHARES, INC.	3	0	0	4	1	Chambers	26420	Houston-The Woodlands-Sugar Land, TX	12/20/1976	12/20/1976	3/31/2006	Stock	0	0	OCC	DIF	Dallas	DALLAS	Houston	Dallas	Southern	West	0	1	http://WWW.ANBANK.NET	15677	781
19220	11427	828651	2942702	ANB Bank	Denver	CO	80206	12/31/2016	2/14/2019	SM	3033 East First Avenue	STURM FINANCIAL GROUP, INC.	34	0	1	4	1	Denver	19740	Denver-Aurora-Lakewood, CO	9/1/1964	9/1/1964	10/1/2014	Stock	0	1	FED	DIF	Dallas	DALLAS	Denver	Kansas City	Western	Western	0	0	ANBBANK.COM	783977	24336
28454	1626	349370	3843712	Anchor Bank	Aberdeen	WA	98520	12/31/2016	2/14/2019	SB	120 North Broadway	ANCHOR BANCORP, INC.	11	0	0	4	0	Grays Harbor			1/1/1907	10/18/1935	11/14/2018	Stock	0	0	FDIC	DIF	San Francisco	SAN FRANCISCO	Seattle	San Francisco	Western	West	0	1		27290	0
8868	0	900454	1126475	Anchor Bank, National Association	Saint Paul	MN	55104	12/31/2016	2/14/2019	N	1570 Concordia Avenue	ANCHOR BANCORP, INC.	18	0	0	4	0	Ramsey	33460	Minneapolis-St. Paul-Bloomington, MN-WI	5/15/1923	1/1/1934	10/31/2017	Stock	0	1	OCC	DIF	Kansas City	KANSAS CITY	Minneapolis	Minneapolis	Central	West	0	1		152272	5580
57931	0	3342671	0	Anchor Commercial Bank	Juno Beach	FL	33408	12/31/2016	2/14/2019	SM	13951 Us Hwy One		2	0	0	4	0	Palm Beach	33100	Miami-Fort Lauderdale-West Palm Beach, FL	3/22/2005	3/22/2005	3/3/2007	Stock	0	0	FED	DIF	Atlanta	ATLANTA	South Florida	Atlanta	Southern	Southeast	0	1	http://www.anchorcommercialbank.com	8415	0
4208	15757	327556	1866306	Anchor D Bank	Texhoma	OK	73949	12/31/2016	2/14/2019	SM	222 West Main Street	TEXHOMA BANCSHARES, INC.	3	0	0	2	1	Texas			2/23/1906	1/1/1934	12/31/2011	Stock	0	0	FED	DIF	Dallas	DALLAS	Oklahoma City	Kansas City	Southern	West	0	1	www.anchordbank.com	13997	0
11681	12318	655530	2037550	Anchor State Bank	Anchor	IL	61720	12/31/2016	2/14/2019	NM	246 2nd Street	ABC EMPLOYEE STOCK OWNERSHIP PLAN	1	0	0	2	0	Mclean	14010	Bloomington, IL	12/27/1920	1/1/1934	7/31/2014	Stock	0	1	FDIC	DIF	Chicago	CHICAGO	Champaign	Chicago	Central	Central	0	1		2218	2218
22959	0	589439	3071908	Andalusia Community Bank	Andalusia	IL	61232	12/31/2016	2/14/2019	NM	601 8th Street East	SPECTOR PROPERTIES, INC.	2	0	0	6	0	Rock Island	19340	Davenport-Moline-Rock Island, IA-IL	10/1/1979	10/1/1979	9/28/2018	Stock	0	0	FDIC	DIF	Chicago	CHICAGO	Princeton	Chicago	Central	Central	0	1		347	0
9923	13430	6329	1138197	Anderson Brothers Bank	Mullins	SC	29574	12/31/2016	2/14/2019	NM	101 North Main Street	ANDERSON BANCSHARES, INC.	20	0	0	4	0	Marion			1/1/1933	1/1/1934	3/31/2006	Stock	0	1	FDIC	DIF	Atlanta	ATLANTA	Columbia Sc	Richmond	Northeastern	Southeast	0	1	www.abbank.com	23969	23969
10858	0	916343	1210114	Anderson State Bank	Oneida	IL	61467	12/31/2016	2/14/2019	NM	111 West Highway Street	ANDERSON BANCORP, INC.	1	0	0	2	1	Knox			2/17/1917	1/1/1934	4/18/2007	Stock	0	0	FDIC	DIF	Chicago	CHICAGO	Princeton	Chicago	Central	Central	0	1	www.andersonstatebank.com	26525	25874
18483	0	410159	1245246	Andes State Bank	Lake Andes	SD	57356	12/31/2016	2/14/2019	NM	213 Main Street	RANDALL BANCSHARES, INC.	1	0	0	2	0	Charles Mix			2/5/1962	2/5/1962	3/31/2006	Stock	0	0	FDIC	DIF	Kansas City	KANSAS CITY	Sioux Falls	Minneapolis	Western	West	0	1	http://www.andesstatebank.com	2727	1581
16410	0	225054	1063048	Andover State Bank	Andover	KS	67002	12/31/2016	2/14/2019	NM	511 North Andover Road	ANDOVER FINANCIAL CORPORATION	2	0	0	4	0	Butler	48620	Wichita, KS	11/26/1916	4/19/1946	12/4/2015	Stock	0	1	FDIC	DIF	Kansas City	KANSAS CITY	Wichita	Kansas City	Western	Western	0	1	WWW.GOASB.COM	5427	5427
22015	12280	361439	1083185	Andrew Johnson Bank	Greeneville	TN	37743	12/31/2016	2/14/2019	NM	124 North Main Street	ANDREW JOHNSON BANCSHARES, INC.	8	0	0	4	0	Greene			5/12/1975	5/12/1975	1/7/2018	Stock	0	0	FDIC	DIF	Dallas	DALLAS	Knoxville	Atlanta	Southern	Southeast	0	1	www.andrewjohnsonbank.com	8888	1972
17751	7669	132107	2710796	Androscoggin Savings Bank	Lewiston	ME	4240	12/31/2016	2/14/2019	SB	30 Lisbon Street	ANDROSCOGGIN BANCORP, MHC	12	0	0	4	0	Androscoggin	30340	Lewiston-Auburn, ME	1/1/1870	4/25/1957	1/27/2012	Stock	0	1	FDIC	DIF	New York	NEW YORK	Concord	Boston	Northeastern	Northeast	0	1	www.androscogginbank.com	40148	0
32018	7743	660879	0	Angelina Savings Bank, SSB	Lufkin	TX	75901	12/31/2016	2/14/2019	SB	1721 Tulane Drive		1	0	0	8	0	Angelina			1/1/1978	5/29/1980	7/16/2012	Stock	0	0	FDIC	DIF	Dallas	DALLAS	Houston	Dallas	Southern	West	0	1	www.angelinabank.com	27	0
58889	0	3825080	3962350	Ann Arbor State Bank	Ann Arbor	MI	48104	12/31/2016	2/14/2019	NM	125 W. William Street	ANN ARBOR BANCORP, INC.	3	0	0	4	0	Washtenaw	11460	Ann Arbor, MI	1/14/2009	1/14/2009	7/18/2017	Stock	0	0	FDIC	DIF	Chicago	CHICAGO	Detroit	Chicago	Central	Central	0	1	www.a2sb.com	16192	16192
11682	0	691743	2861616	Anna State Bank	Anna	IL	62906	12/31/2016	2/14/2019	NM	100 East Vienna Street	ASB MANAGEMENT CORP	1	0	0	8	0	Union			9/18/1930	1/1/1934	3/31/2006	Stock	0	1	FDIC	DIF	Chicago	CHICAGO	Mount Vernon	St. louis	Central	Central	0	1	http://www.annastate.com	11720	11720
10989	0	269058	4035943	Annandale State Bank	Annandale	MN	55302	12/31/2016	2/14/2019	NM	40 Chestnut Street West	LAKE CENTRAL FINANCIAL, INC.	2	0	0	4	1	Wright	33460	Minneapolis-St. Paul-Bloomington, MN-WI	8/15/1893	1/1/1934	12/31/2016	Stock	0	0	FDIC	DIF	Kansas City	KANSAS CITY	Minneapolis	Minneapolis	Central	West	0	1	www.lakecentralbank.com	29967	3301
3869	11777	261940	2619349	Anstaff Bank	Green Forest	AR	72638	12/31/2016	2/14/2019	NM	100 First National Avenue	FIRST NATIONAL BANCORP, INC.	9	0	0	2	1	Carroll			5/4/1931	1/1/1934	3/5/2017	Stock	0	1	FDIC	DIF	Dallas	DALLAS	Little Rock	St. louis	Southern	Western	0	1	www.anstaffbank.com	19540	500
29679	3874	527178	0	Anthem Bank & Trust	Plaquemine	LA	70764	12/31/2016	2/14/2019	SA	23910 Railroad Ave		5	0	1	4	1	Iberville	12940	Baton Rouge, LA	1/1/1915	1/16/1936	7/21/2011	Stock	0	0	OCC	DIF	Dallas	DALLAS	Baton Rouge	Atlanta	Southern	Western	0	1	www.anthembank.com	25628	2195
33316	13403	1852569	1241985	ANZ Guam, Inc.	Hagatna	GU	96910	12/31/2016	2/14/2019	NM	424 W O'brien Dr #112	AUSTRALIA AND NEW ZEALAND BANKING GROUP LIMITED	0	0	1	7	0	Guam			1/11/1991	1/11/1991	11/20/2017	Stock	0	0	FDIC	DIF	San Francisco	SAN FRANCISCO	San Francisco	San Francisco	Western	West	5	1	www.anz.com/guam	0	0
9176	16142	51253	3153242	Apex Bank	Camden	TN	38320	12/31/2016	2/14/2019	NM	102 East Main Street	CLAYTON HC, INC.	11	0	0	4	0	Benton			2/27/1931	1/1/1934	12/14/2016	Stock	0	1	FDIC	DIF	Dallas	DALLAS	Nashville	St. louis	Southern	Southeast	0	1	http://WWW.APEXBANK.COM	318	0
35599	0	3057818	4020994	Apollo Bank	Miami	FL	33130	12/31/2016	2/14/2019	NM	1150 South Miami Avenue	APOLLO BANCSHARES, INC.	7	0	0	4	0	Miami-Dade	33100	Miami-Fort Lauderdale-West Palm Beach, FL	10/1/2001	10/1/2001	8/8/2014	Stock	0	0	FDIC	DIF	Atlanta	ATLANTA	South Florida	Atlanta	Southern	Southeast	0	1	www.apollobank.com	59233	12246
6051	10908	368522	1139000	Apollo Trust Company	Apollo	PA	15613	12/31/2016	2/14/2019	SM	201 North Warren Avenue	APOLLO BANCORP, INC.	6	0	0	8	0	Armstrong	38300	Pittsburgh, PA	5/27/1871	1/1/1934	3/31/2006	Stock	0	1	FED	DIF	New York	NEW YORK	Wexford	Cleveland	Northeastern	Northeast	0	1	http://www.apollotrust.com	31695	19039
16068	0	249612	3446412	Apple Bank for Savings	Manhasset	NY	11030	12/31/2016	2/14/2019	SB	1395 Northern Boulevard	APPLE FINANCIAL HOLDINGS, INC.	80	0	0	4	0	Nassau	35620	New York-Newark-Jersey City, NY-NJ-PA	4/17/1863	7/1/1943	2/17/2017	Stock	0	0	FDIC	DIF	New York	NEW YORK	New York City	New York	Northeastern	Northeast	0	1	www.theapplebank.com	423794	91899
17453	0	594938	1143052	Apple River State Bank	Apple River	IL	61001	12/31/2016	2/14/2019	NM	103 North Main Street	FIRST APPLE RIVER CORPORATION	6	0	0	2	1	Jo Daviess			1/5/1948	6/1/1955	3/30/2008	Stock	0	1	FDIC	DIF	Chicago	CHICAGO	Princeton	Chicago	Central	Central	0	1	www.appleriverstatebank.com	76748	11039
34193	0	2467670	0	Applied Bank	Wilmington	DE	19803	12/31/2016	2/14/2019	NM	2200 Concord Pike		2	0	0	4	1	New Castle	37980	Philadelphia-Camden-Wilmington, PA-NJ-DE-MD	7/1/1996	7/1/1996	1/12/2015	Stock	0	0	FDIC	DIF	New York	NEW YORK	Claymont	Philadelphia	Northeastern	Northeast	0	1	WWW.APPLIEDBANK.COM	0	0
58296	0	3446636	4566232	Aquesta Bank	Cornelius	NC	28031	12/31/2016	2/14/2019	NM	19510 Jetton Road	AQUESTA FINANCIAL HOLDINGS, INC.	7	0	0	4	0	Mecklenburg	16740	Charlotte-Concord-Gastonia, NC-SC	8/1/2006	8/1/2006	7/13/2015	Stock	0	0	FDIC	DIF	Atlanta	ATLANTA	Charlotte	Richmond	Northeastern	Southeast	0	1	http://www.aquesta.com	53895	12642
33450	12901	1872941	1203125	Arbor Bank	Nebraska City	NE	68410	12/31/2016	2/14/2019	NM	911 Central Avenue	OAKLAND FINANCIAL SERVICES, INC.	4	0	1	2	1	Otoe			7/1/1991	7/1/1991	5/1/2014	Stock	0	1	FDIC	DIF	Kansas City	KANSAS CITY	Omaha	Kansas City	Western	West	0	1	http://www.arborbanking.com	20218	1742
3598	15820	659734	0	Arcola First Bank	Arcola	IL	61910	12/31/2016	2/14/2019	NM	127 South Oak Street		3	0	0	2	1	Douglas			11/9/1874	1/1/1934	9/9/2011	Stock	0	1	FDIC	DIF	Chicago	CHICAGO	Champaign	Chicago	Central	Central	0	1	www.arcolafb.com	40917	40917
28507	1735	120476	0	Argentine Federal Savings	Kansas City	KS	66106	12/31/2016	2/14/2019	SA	3004 Strong Ave		2	0	0	5	0	Wyandotte	28140	Kansas City, MO-KS	1/1/1906	8/17/1936	7/21/2011	Non-Stock	0	0	OCC	DIF	Kansas City	KANSAS CITY	Kansas City	Kansas City	Western	Western	0	1	www.argentinefed.com	6737	6050
57620	0	3187612	1206546	Arizona Bank & Trust	Phoenix	AZ	85016	12/31/2016	2/14/2019	NM	2036 East Camelback Road	HEARTLAND FINANCIAL USA, INC.	9	0	0	4	0	Maricopa	38060	Phoenix-Mesa-Scottsdale, AZ	8/18/2003	8/18/2003	5/31/2018	Stock	0	1	FDIC	DIF	San Francisco	KANSAS CITY	Phoenix	San Francisco	Western	Western	0	0	http://www.arizbank.com	55687	9755
3858	9959	705444	1099243	Arkansas County Bank	De Witt	AR	72042	12/31/2016	2/14/2019	SM	220 W Cross Street	DEWITT FIRST BANKSHARES CORPORATION	3	0	0	2	1	Arkansas			4/12/1912	1/1/1934	8/24/2012	Stock	0	1	FED	DIF	Dallas	DALLAS	Little Rock	St. louis	Southern	Western	0	1	www.arkansascountybank.com	32837	10077
1391	16044	270353	1123728	Arlington State Bank	Arlington	MN	55307	12/31/2016	2/14/2019	NM	230 West Main Street	ARLCO, INC.	2	0	0	2	1	Sibley	33460	Minneapolis-St. Paul-Bloomington, MN-WI	6/4/1895	1/1/1934	3/31/2006	Stock	0	0	FDIC	DIF	Kansas City	KANSAS CITY	Mankato	Minneapolis	Central	West	0	1	www.arlingtonstatebank.com	19628	19054
4666	10192	983457	2107707	Armed Forces Bank, National Association	Fort Leavenworth	KS	66027	12/31/2016	2/14/2019	N	320 Kansas Avenue	DICKINSON FINANCIAL CORPORATION II	49	0	1	4	0	Leavenworth	28140	Kansas City, MO-KS	1/1/1907	1/1/1934	6/19/2015	Stock	0	1	OCC	DIF	Kansas City	KANSAS CITY	Kansas City	Kansas City	Western	Western	0	0	afbank.com	247497	0
2315	0	470452	3488485	Armstrong Bank	Muskogee	OK	74401	12/31/2016	2/14/2019	NM	1215 West Okmulgee Street	IRONHORSE FINANCIAL GROUP, INC.	22	0	1	4	1	Muskogee			3/15/1910	1/1/1934	5/23/2015	Stock	0	0	FDIC	DIF	Dallas	DALLAS	Tulsa	Kansas City	Southern	West	0	1	www.armstrong.bank	6721	0
29471	3506	269571	0	Armstrong County Building and Loan Association	Ford City	PA	16226	12/31/2016	2/14/2019	SA	935 Fifth Avenue		1	0	0	5	0	Armstrong	38300	Pittsburgh, PA	1/1/1925	1/4/1937	7/21/2011	Non-Stock	0	0	FDIC	DIF	New York	NEW YORK	Wexford	Cleveland	Northeastern	Northeast	0	1	www.acbla.com	16552	3757
29743	3995	351878	0	Aroostook County Federal Savings and Loan Association	Caribou	ME	4736	12/31/2016	2/14/2019	SA	43 High St		2	0	0	5	0	Aroostook			7/29/1936	7/29/1936	7/21/2011	Non-Stock	0	0	OCC	DIF	New York	NEW YORK	Concord	Boston	Northeastern	Northeast	0	1	www.yourhomebank.com	3174	0
1198	0	570558	1237447	Arrowhead Bank	Llano	TX	78643	12/31/2016	2/14/2019	NM	108 West Sandstone Street	ARROWHEAD COMPANY	5	0	0	4	0	Llano			3/16/1923	1/1/1934	3/31/2006	Stock	0	1	FDIC	DIF	Dallas	DALLAS	Austin	Dallas	Southern	West	0	1	http://www.arrowheadbanktexas.com	17741	17741
15085	11451	591320	3136973	Arthur State Bank	Union	SC	29379	12/31/2016	2/14/2019	NM	100 East Main Street	JCO PARTNERS II, L.P.	18	0	0	4	0	Union	43900	Spartanburg, SC	4/1/1933	3/13/1934	3/31/2006	Stock	0	1	FDIC	DIF	Atlanta	ATLANTA	Columbia Sc	Richmond	Northeastern	Southeast	0	1	http://wwwarthurstatebank.com	72550	10222
17123	13184	73116	0	Artisans' Bank	Wilmington	DE	19808	12/31/2016	2/14/2019	SB	2961 Centerville Road		13	0	0	4	0	New Castle	37980	Philadelphia-Camden-Wilmington, PA-NJ-DE-MD	2/28/1861	7/3/1952	1/1/2014	Non-Stock	0	0	FDIC	DIF	New York	NEW YORK	Claymont	Philadelphia	Northeastern	Northeast	0	1	www.artisansbank.com	93208	0
28780	2349	390372	0	Arundel Federal Savings Bank	Glen Burnie	MD	21061	12/31/2016	2/14/2019	SA	655 Crain Highway, S		7	0	0	5	0	Anne Arundel	12580	Baltimore-Columbia-Towson, MD	1/1/1906	7/31/1935	7/21/2011	Non-Stock	0	0	OCC	DIF	New York	NEW YORK	Baltimore	Richmond	Northeastern	Southeast	0	1	www.arundelfederal.com	124928	4982
8728	10375	311845	1095674	Arvest Bank	Fayetteville	AR	72701	12/31/2016	2/14/2019	SM	75 North East Street	ARVEST BANK GROUP, INC.	269	0	1	4	0	Washington	22220	Fayetteville-Springdale-Rogers, AR-MO	1/1/1871	1/1/1934	4/20/2018	Stock	0	1	FED	DIF	Dallas	DALLAS	Little Rock	St. louis	Southern	Western	0	0	www.arvest.com	2958178	2177253
29663	3846	342175	4281441	Asheville Savings Bank, S.S.B.	Asheville	NC	28801	12/31/2016	2/14/2019	SB	11 Church Street	ASB BANCORP, INC.	13	0	0	4	0	Buncombe	11700	Asheville, NC	3/1/1936	4/3/1936	9/30/2017	Stock	0	0	FDIC	DIF	Atlanta	ATLANTA	Charlotte	Richmond	Northeastern	Southeast	0	1		47708	7511
11343	10514	821643	1250419	Ashton State Bank	Ashton	IA	51232	12/31/2016	2/14/2019	NM	317 Third Street	ASHTON BANCSHARES, INC.	1	0	0	2	1	Osceola			3/1/1884	1/1/1934	3/31/2006	Stock	0	1	FDIC	DIF	Kansas City	KANSAS CITY	Sioux City	Chicago	Western	Western	0	1	http://www.ashtonstatebank.com	2107	2107
1436	0	336950	0	Ashton State Bank	Ashton	NE	68817	12/31/2016	2/14/2019	NM	295 Center Ave.		1	0	0	2	0	Sherman			12/2/1908	1/1/1934	3/31/2006	Stock	0	0	FDIC	DIF	Kansas City	KANSAS CITY	Grand Island	Kansas City	Western	West	0	1		900	900
34759	0	2785477	2785459	Asian Bank	Philadelphia	PA	19107	12/31/2016	2/14/2019	SM	1023 Race Street	ASIAN FINANCIAL CORPORATION	1	0	0	4	0	Philadelphia	37980	Philadelphia-Camden-Wilmington, PA-NJ-DE-MD	6/9/1999	6/9/1999	12/5/2016	Stock	0	0	FED	DIF	New York	NEW YORK	Philadelphia	Philadelphia	Northeastern	Northeast	0	1	http://www.theasianbank.com	5767	1629
33013	0	1462986	0	Asian Pacific National Bank	San Gabriel	CA	91776	12/31/2016	2/14/2019	N	333 West Valley Boulevard		2	0	0	4	1	Los Angeles	31080	Los Angeles-Long Beach-Anaheim, CA	7/25/1990	7/25/1990	2/15/2013	Stock	0	0	OCC	DIF	San Francisco	SAN FRANCISCO	Los Angeles (North)	San Francisco	Western	Western	0	1		20584	20584
5296	0	917742	1199563	Associated Bank, National Association	Green Bay	WI	54301	12/31/2016	2/14/2019	N	200 North Adams Street	ASSOCIATED BANC-CORP	229	0	1	4	0	Brown	24580	Green Bay, WI	1/1/1874	1/1/1934	6/23/2018	Stock	0	1	OCC	DIF	Chicago	CHICAGO	Appleton	Chicago	Central	Central	0	0	www.associatedbank.com	4786607	0
29805	4115	482772	0	Astoria Bank	Long Island City	NY	11103	12/31/2016	2/14/2019	SA	37-16 30th Avenue		89	0	0	4	0	Queens	35620	New York-Newark-Jersey City, NY-NJ-PA	1/1/1888	1/7/1937	10/1/2017	Stock	0	0	OCC	DIF	New York	NEW YORK	New York City	New York	Northeastern	Northeast	0	0		2898206	373213
17636	0	1003455	1060917	Astra Bank	Scandia	KS	66966	12/31/2016	2/14/2019	NM	323 4th Street	FIRST BELLEVILLE BANCSHARES, INC.	8	0	1	2	1	Republic			10/2/1939	7/27/1956	3/5/2017	Stock	0	0	FDIC	DIF	Kansas City	KANSAS CITY	Hays	Kansas City	Western	Western	0	1	astra.bank	15499	6059
24064	0	851060	0	Atascosa National Bank	Pleasanton	TX	78064	12/31/2016	2/14/2019	N	1525 West Oaklawn		1	0	0	7	0	Atascosa	41700	San Antonio-New Braunfels, TX	9/7/1982	9/7/1982	12/14/2017	Stock	0	0	OCC	DIF	Dallas	DALLAS	Austin	Dallas	Southern	West	0	1	http://www.atascosabank.com	19019	0
29085	2887	807272	4101437	Athens Federal Community Bank National Association	Athens	TN	37303	12/31/2016	2/14/2019	N	106 Washington Avenue Nw	ATHENS BANCSHARES CORPORATION	10	0	0	4	0	Mcminn			8/1/1934	3/25/1935	9/30/2018	Stock	0	0	OCC	DIF	Dallas	DALLAS	Knoxville	Atlanta	Southern	Southeast	0	1		53837	1439
9631	0	924937	1406971	Athens State Bank	Athens	IL	62613	12/31/2016	2/14/2019	NM	200 North West Street	ATHENS BANCORP, INC.	4	0	0	8	1	Menard	44100	Springfield, IL	5/18/1910	1/1/1934	10/30/2018	Stock	0	0	FDIC	DIF	Chicago	CHICAGO	Springfield Il	Chicago	Central	Central	0	1	www.bankacb.com	26967	10260
90146	14766	408307	0	Athol Savings Bank	Athol	MA	1331	12/31/2016	2/14/2019	SB	444 Main Street		8	0	0	5	0	Worcester	49340	Worcester, MA-CT	2/12/1867	9/10/1985	7/9/2017	Non-Stock	0	0	FDIC	DIF	New York	NEW YORK	Springfield Ma	Boston	Northeastern	Northeast	0	1	http://www.atholsb.com	65130	6667
9096	12602	739346	0	Atkins Savings Bank & Trust	Atkins	IA	52206	12/31/2016	2/14/2019	NM	97 Main Avenue		1	0	0	2	0	Benton	16300	Cedar Rapids, IA	4/15/1915	1/1/1934	3/31/2006	Stock	0	1	FDIC	DIF	Kansas City	KANSAS CITY	Cedar Rapids	Chicago	Western	Western	0	1	https://www.atkinssavingsbank.com	0	0
35525	0	3555695	3559657	Atlantic Capital Bank, National Association	Chattanooga	TN	37402	12/31/2016	2/14/2019	N	531 Broad Street	BANKCAP PARTNERS FUND I, L.P.	20	0	1	4	0	Hamilton	16860	Chattanooga, TN-GA	6/26/2000	6/26/2000	2/12/2017	Stock	0	1	OCC	DIF	Dallas	DALLAS	Knoxville	Atlanta	Southern	Southeast	0	0	http://atlanticcapitalbank.com	231685	21152
45826	17022	543570	3840029	Atlantic Coast Bank	Jacksonville	FL	32256	12/31/2016	2/14/2019	NM	4655 Salisbury Rd, # 110	ATLANTIC COAST FINANCIAL CORPORATION	11	0	1	4	0	Duval	27260	Jacksonville, FL	3/27/1939	11/1/2000	2/23/2017	Stock	0	0	FDIC	DIF	Atlanta	ATLANTA	Gainesville	Atlanta	Southern	Southeast	0	1		30387	0
58075	0	3393785	3393794	Atlantic Community Bank	Bluffton	SC	29910	12/31/2016	2/14/2019	NM	1 Sheridan Park Circle	ATLANTIC BANCSHARES, INC.	2	0	0	4	0	Beaufort	25940	Hilton Head Island-Bluffton-Beaufort, SC	1/26/2006	1/26/2006	4/1/2018	Stock	0	0	FDIC	DIF	Atlanta	ATLANTA	Columbia Sc	Richmond	Northeastern	Southeast	0	1		696	696
24829	0	959715	4923497	Atlantic Community Bankers Bank	Camp Hill	PA	17011	12/31/2016	2/14/2019	SM	1400 Market Street	ATLANTIC COMMUNITY BANCSHARES INC	2	0	1	4	0	Cumberland	25420	Harrisburg-Carlisle, PA	11/21/1983	11/21/1983	12/31/2017	Stock	0	1	FED	DIF	New York	NEW YORK	Harrisburg	Philadelphia	Northeastern	Northeast	0	0	http://www.acbb.com	73052	9813
34677	0	2727431	2939739	Atlantic National Bank	Brunswick	GA	31520	12/31/2016	2/14/2019	N	710 Gloucester Street	ATLANTIC NATIONAL CORPORATION	3	0	0	8	1	Glynn	15260	Brunswick, GA	8/31/1998	8/31/1998	9/8/2017	Stock	0	0	OCC	DIF	Atlanta	ATLANTA	Savannah	Atlanta	Southern	Southeast	0	1		11987	2477
26390	12877	527507	2290560	Atlantic Stewardship Bank	Midland Park	NJ	7432	12/31/2016	2/14/2019	NM	630 Godwin Avenue	STEWARDSHIP FINANCIAL CORPORATION	11	0	0	4	0	Bergen	35620	New York-Newark-Jersey City, NY-NJ-PA	9/28/1985	9/28/1985	3/31/2006	Stock	0	0	FDIC	DIF	New York	NEW YORK	Jamesburg	New York	Northeastern	Northeast	0	1	https://www.asbnow.bank	111795	34682
91325	0	975751	1231342	Atlantic Trust Company, National Association	Atlanta	GA	30327	12/31/2016	2/14/2019	N	3290 Northside Parkway	CANADIAN IMPERIAL BANK OF COMMERCE	14	0	1	7	0	Fulton	12060	Atlanta-Sandy Springs-Roswell, GA	5/14/1969	5/5/2000	6/21/2018	Stock	0	1	OCC	DIF	Atlanta	CHICAGO	Atlanta	Atlanta	Southern	Southeast	0	0	https://atlantictrust.com	0	0
284	9664	811541	2151670	Auburn Banking Company	Auburn	KY	42206	12/31/2016	2/14/2019	NM	218 W. Main Street	FIRST COMMUNITY BANCORP, INC	2	0	0	2	1	Logan			1/1/1929	1/1/1934	5/18/2015	Stock	0	0	FDIC	DIF	Chicago	CHICAGO	Hopkinsville	St. louis	Central	Southeast	0	1	www.auburnbankingcompany.com	12210	12167
28288	1305	229173	0	Auburn Savings Bank, FSB	Auburn	ME	4210	12/31/2016	2/14/2019	SA	256 Court St		2	0	0	5	0	Androscoggin	30340	Lewiston-Auburn, ME	1/1/1887	1/17/1951	7/21/2011	Stock	0	0	OCC	DIF	New York	NEW YORK	Concord	Boston	Northeastern	Northeast	0	1	www.auburnsavings.com	3885	1772
11477	0	979151	0	Auburn State Bank	Auburn	NE	68305	12/31/2016	2/14/2019	SM	1212 J Street		2	0	0	2	0	Nemaha			1/1/1905	1/1/1934	10/16/2015	Stock	0	0	FED	DIF	Kansas City	KANSAS CITY	Omaha	Kansas City	Western	West	0	1	www.auburnstatebank.com	26958	11695
35	9177	749635	1129533	AuburnBank	Auburn	AL	36830	12/31/2016	2/14/2019	SM	100 North Gay Street	AUBURN NATIONAL BANCORPORATION, INC.	9	0	0	4	0	Lee	12220	Auburn-Opelika, AL	1/3/1907	1/1/1934	12/31/2015	Stock	0	0	FED	DIF	Atlanta	ATLANTA	Montgomery	Atlanta	Southern	Southeast	0	1	www.auburnbank.com	173258	45471
28191	1098	820178	0	Audubon Savings Bank	Audubon	NJ	8106	12/31/2016	2/14/2019	SB	515 S White Horse Pike		3	0	0	8	0	Camden	37980	Philadelphia-Camden-Wilmington, PA-NJ-DE-MD	1/1/1904	7/3/1972	6/30/2018	Non-Stock	0	0	FDIC	DIF	New York	NEW YORK	Jamesburg	Philadelphia	Northeastern	Northeast	0	1		47179	29660
5814	0	760649	1205905	Audubon State Bank	Audubon	IA	50025	12/31/2016	2/14/2019	NM	315 Broadway	GREENE INVESTMENT CO.	2	0	0	2	1	Audubon			1/1/1876	1/1/1934	3/31/2006	Stock	0	1	FDIC	DIF	Kansas City	KANSAS CITY	Des Moines	Chicago	Western	Western	0	1	www.audubonstatebank.com	10519	10519
3276	16121	548351	3072660	Austin Bank, Texas National Association	Jacksonville	TX	75766	12/31/2016	2/14/2019	N	200 East Commerce Street	JANE AUSTIN CHAPMAN LIMITED PARTNERSHIP, L.P.	32	0	0	4	0	Cherokee			10/1/1900	1/1/1934	10/9/2010	Stock	0	1	OCC	DIF	Dallas	DALLAS	Dallas	Dallas	Southern	West	0	1	www.austinbank.com	148682	96861
58082	0	3347911	0	Austin Capital Bank SSB	Austin	TX	78757	12/31/2016	2/14/2019	SB	8100 Shoal Creek Blvd.		1	0	0	4	0	Travis	12420	Austin-Round Rock, TX	1/9/2006	1/9/2006	6/17/2015	Stock	0	0	FDIC	DIF	Dallas	DALLAS	Austin	Dallas	Southern	West	0	1	www.austincapitalbank.com	1669	0
58484	0	3463875	4230216	Austin County State Bank	Bellville	TX	77418	12/31/2016	2/14/2019	NM	436 South Front Street	AUSTIN COUNTY BANCSHARES, INC.	1	0	0	4	1	Austin	26420	Houston-The Woodlands-Sugar Land, TX	6/26/2007	6/26/2007	7/23/2007	Stock	0	0	FDIC	DIF	Dallas	DALLAS	Houston	Dallas	Southern	West	0	1	www.acsbank.com	1999	0
35115	15850	2860459	0	Auto Club Trust, FSB	Dearborn	MI	48126	12/31/2016	2/14/2019	SA	One Auto Club Drive		4	0	1	5	0	Wayne	19820	Detroit-Warren-Dearborn, MI	11/30/1999	11/30/1999	7/21/2011	Stock	0	1	OCC	DIF	Chicago	CHICAGO	Detroit	Chicago	Central	Central	0	1	www.aaa.com/banking	152694	0
2326	52136	262059	1057980	AVB Bank	Broken Arrow	OK	74012	12/31/2016	2/14/2019	NM	322 South Main Street	ARKANSAS VALLEY BANCSHARES, INC.	4	0	0	4	0	Tulsa	46140	Tulsa, OK	2/16/1905	1/1/1934	9/19/2015	Stock	0	0	FDIC	DIF	Dallas	DALLAS	Tulsa	Kansas City	Southern	West	0	1	www.bankavb.com	31254	0
57510	0	3214059	3680980	Avidbank	Palo Alto	CA	94301	12/31/2016	2/14/2019	NM	400 Emerson Street	AVIDBANK HOLDINGS, INC.	1	0	0	4	0	Santa Clara	41940	San Jose-Sunnyvale-Santa Clara, CA	10/1/2003	10/1/2003	11/12/2017	Stock	0	0	FDIC	DIF	San Francisco	SAN FRANCISCO	San Francisco	San Francisco	Western	Western	0	1	https://www.avidbank.com	71291	5190
90215	10957	619701	2465528	Avidia Bank	Hudson	MA	1749	12/31/2016	2/14/2019	SB	42 Main Street	ASSABET VALLEY BANCORP	9	0	0	4	0	Middlesex	14460	Boston-Cambridge-Newton, MA-NH	2/26/1869	11/27/1985	12/31/2009	Stock	0	0	FDIC	DIF	New York	NEW YORK	North Boston	Boston	Northeastern	Northeast	0	1	www.avidiabank.com	134869	50066
26617	0	178271	0	Avon Co-operative Bank	Avon	MA	2322	12/31/2016	2/14/2019	SM	1 East Main Street		1	0	0	5	0	Norfolk	14460	Boston-Cambridge-Newton, MA-NH	1/1/1914	4/3/1986	9/30/2017	Non-Stock	0	0	FED	DIF	New York	NEW YORK	South Boston	Boston	Northeastern	Northeast	0	1		8785	0
10171	0	362753	4520953	Avon State Bank	Avon	MN	56310	12/31/2016	2/14/2019	NM	104 Avon Ave North	AMERICAN HERITAGE HOLDING COMPANY	1	0	0	7	0	Stearns	41060	St. Cloud, MN	7/19/1907	1/1/1934	8/10/2017	Stock	0	0	FDIC	DIF	Kansas City	KANSAS CITY	Minneapolis	Minneapolis	Central	West	0	1		29262	29040
31390	6859	408875	0	Axiom Bank	Maitland	FL	32751	12/31/2016	2/14/2019	SA	258 Southhall Lane		21	0	0	4	0	Orange	36740	Orlando-Kissimmee-Sanford, FL	1/1/1962	3/26/1963	8/3/2017	Stock	0	0	OCC	DIF	Atlanta	ATLANTA	Tampa	Atlanta	Southern	Southeast	0	1	www.axiombanking.com	37700	0
19434	0	5461	3033746	BAC Community Bank	Stockton	CA	95207	12/31/2016	2/14/2019	NM	2021 West March Lane	BAC FINANCIAL INC.	12	0	0	4	1	San Joaquin	44700	Stockton-Lodi, CA	5/21/1965	5/21/1965	7/30/2017	Stock	0	0	FDIC	DIF	San Francisco	SAN FRANCISCO	Sacramento	San Francisco	Western	Western	0	1	www.bankbac.com	100968	72913
21265	10221	725732	0	BAC Florida Bank	Coral Gables	FL	33134	12/31/2016	2/14/2019	NM	169 Miracle Mile, Suite R10		1	0	0	5	0	Miami-Dade	33100	Miami-Fort Lauderdale-West Palm Beach, FL	10/12/1973	10/12/1973	3/31/2006	Stock	0	0	FDIC	DIF	Atlanta	ATLANTA	South Florida	Atlanta	Southern	Southeast	0	0	http://www.bacflorida.com	40648	34018
2469	0	846945	1247727	Badger Bank	Fort Atkinson	WI	53538	12/31/2016	2/14/2019	NM	220 Grant Street	CITIZENS FINANCIAL CORPORATION EMPLOYEE STOCK OWNERSHIP PLAN AND TRUST	4	0	0	8	0	Jefferson			1/7/1884	1/1/1934	4/30/2007	Stock	0	1	FDIC	DIF	Chicago	CHICAGO	Milwaukee	Chicago	Central	Central	0	1	www.badgerbank.bank	16563	741
2987	13311	69678	1141870	Baker-Boyer National Bank	Walla Walla	WA	99362	12/31/2016	2/14/2019	N	7 West Main St	BAKER BOYER BANCORP	8	0	1	4	0	Walla Walla	47460	Walla Walla, WA	11/10/1869	1/1/1934	3/18/2018	Stock	0	1	OCC	DIF	San Francisco	SAN FRANCISCO	Seattle	San Francisco	Western	West	0	1	www.bakerboyer.com	10204	10204
26704	0	696168	0	Balboa Thrift and Loan Association	Chula Vista	CA	91910	12/31/2016	2/14/2019	NM	865 Amena Court		4	0	0	6	0	San Diego	41740	San Diego-Carlsbad, CA	12/11/1980	7/3/1986	7/19/2017	Stock	0	0	FDIC	DIF	San Francisco	SAN FRANCISCO	Orange	San Francisco	Western	Western	0	0	http://www.balboathrift.com	0	0
34456	0	1429028	0	Ballinger National Bank	Ballinger	TX	76821	12/31/2016	2/14/2019	N	900 Hutchings Avenue		1	0	0	2	1	Runnels			4/1/1997	4/1/1997	10/14/2018	Stock	0	0	OCC	DIF	Dallas	DALLAS	Dallas	Dallas	Southern	West	0	1	www.bankkeystone.com	21770	0
6959	13519	505	1048728	Ballston Spa National Bank	Ballston Spa	NY	12020	12/31/2016	2/14/2019	N	87 Front Street	BALLSTON SPA BANCORP, INC.	11	0	0	4	0	Saratoga	10580	Albany-Schenectady-Troy, NY	1/1/1838	1/1/1934	3/31/2006	Stock	0	1	OCC	DIF	New York	NEW YORK	Syracuse	New York	Northeastern	Northeast	0	1	https://ww.bsnb.com	36801	0
34440	0	18377	0	Bally Savings Bank	Bally	PA	19503	12/31/2016	2/14/2019	SB	323 Main Street		1	0	0	5	0	Berks	39740	Reading, PA	1/2/1999	1/2/1999	5/30/2017	Non-Stock	0	0	FDIC	DIF	New York	NEW YORK	Harrisburg	Philadelphia	Northeastern	Northeast	0	1		7565	0
18923	0	750864	1951350	Banamex USA	Century City	CA	90067	12/31/2016	2/14/2019	NM	2029 Century Park East, # 42	CITIGROUP INC.	1	0	0	7	0	Los Angeles	31080	Los Angeles-Long Beach-Anaheim, CA	11/1/1963	11/1/1963	6/29/2017	Stock	0	1	FDIC	DIF	San Francisco	SAN FRANCISCO	Los Angeles (West)	San Francisco	Western	Western	0	0		0	0
35498	15953	200378	3153130	Banc of California, National Association	Irvine	CA	92612	12/31/2016	2/14/2019	N	18500 Von Karman Ave, # 1100	BANC OF CALIFORNIA, INC.	40	0	0	4	0	Orange	31080	Los Angeles-Long Beach-Anaheim, CA	4/21/1941	1/3/2000	1/23/2017	Stock	0	1	OCC	DIF	San Francisco	SAN FRANCISCO	Orange	San Francisco	Western	Western	0	1	www.bancofcal.com	808494	1221
4033	0	251352	2107789	BancCentral, National Association	Alva	OK	73717	12/31/2016	2/14/2019	N	602-612 Flynn Street	MYERS BANCSHARES, INC.	5	0	1	2	1	Woods			8/11/1913	1/1/1934	7/17/2015	Stock	0	1	OCC	DIF	Dallas	DALLAS	Oklahoma City	Kansas City	Southern	West	0	1	www.bcna.com	76253	25188
27476	12941	1386251	1133286	BancFirst	Oklahoma City	OK	73102	12/31/2016	2/14/2019	NM	101 N. Broadway, Suite 200	BANCFIRST CORPORATION	105	0	0	4	0	Oklahoma	36420	Oklahoma City, OK	4/1/1989	4/1/1989	2/15/2018	Stock	0	1	FDIC	DIF	Dallas	DALLAS	Oklahoma City	Kansas City	Southern	West	0	0	www.bancfirst.bank	134750	129642
26725	0	110936	1242076	Banco do Brasil Americas	Miami	FL	33134	12/31/2016	2/14/2019	NM	800 Brickell Avenue	BANCO DO BRASIL S.A.	7	0	0	4	0	Miami-Dade	33100	Miami-Fort Lauderdale-West Palm Beach, FL	7/24/1986	7/24/1986	2/20/2017	Stock	0	0	FDIC	DIF	Atlanta	ATLANTA	South Florida	Atlanta	Southern	Southeast	0	1	http://www.bbamericas.com	58416	29193
34968	0	940311	1129382	Banco Popular de Puerto Rico	San Juan	PR	918	12/31/2016	2/14/2019	SM	209 Avenida Luis Munoz River	POPULAR, INC.	1	0	1	9	0	San Juan	41980	San Juan-Carolina-Caguas, PR	1/2/1999	1/2/1999	2/27/2015	Stock	0	0	FED	DIF	New York	NEW YORK	San Juan	New York	Northeastern	Southeast	183	0	http://www.popular.com	4327000	464000
34967	0	2736291	1129382	Banco Popular North America	New York	NY	10004	12/31/2016	2/14/2019	SM	85 Broad Street	POPULAR, INC.	53	0	1	4	0	New York	35620	New York-Newark-Jersey City, NY-NJ-PA	1/2/1999	1/2/1999	4/5/2018	Stock	0	1	FED	DIF	New York	NEW YORK	New York City	New York	Northeastern	Northeast	0	0	http://www.popularbank.com	1662905	248586
20828	12675	816210	1239254	Banco Santander Puerto Rico	San Juan	PR	917	12/31/2016	2/14/2019	NM	207 Ponce De Leon Avenue	BANCO SANTANDER, S.A.	0	0	0	4	0	San Juan	41980	San Juan-Carolina-Caguas, PR	10/2/1972	10/2/1972	10/7/2013	Stock	0	1	FDIC	DIF	New York	NEW YORK	San Juan	New York	Northeastern	Southeast	28	0	www.santander.pr	55324	0
11813	11210	606046	1097614	BancorpSouth Bank	Tupelo	MS	38804	12/31/2016	2/14/2019	NM	One Mississippi Plaza	BANCORPSOUTH, INC.	264	0	1	4	0	Lee			3/1/1876	1/1/1934	10/30/2017	Stock	0	1	FDIC	DIF	Dallas	DALLAS	Jackson Ms	St. louis	Southern	West	0	0	www.bancorpsouth.com	2137949	1789427
26653	0	78157	1139671	Bandera Bank	Bandera	TX	78003	12/31/2016	2/14/2019	NM	207 Main Street	BANDERA BANCSHARES, INC.	1	0	0	8	1	Bandera	41700	San Antonio-New Braunfels, TX	4/24/1986	4/24/1986	6/17/2015	Stock	0	0	FDIC	DIF	Dallas	DALLAS	Austin	Dallas	Southern	West	0	1	http://www.banderabank.com	4494	4494
57815	0	3402913	0	Banesco USA	Coral Gables	FL	33134	12/31/2016	2/14/2019	NM	150 Alhambra Circle, # 100		4	0	1	4	0	Miami-Dade	33100	Miami-Fort Lauderdale-West Palm Beach, FL	1/10/2006	1/10/2006	10/27/2014	Stock	0	0	FDIC	DIF	Atlanta	ATLANTA	South Florida	Atlanta	Southern	Southeast	1	0	Banescousa.com	128046	44324
18408	7107	419406	3547999	Bangor Savings Bank	Bangor	ME	4401	12/31/2016	2/14/2019	SB	3 State Street	BANGOR BANCORP, MHC	56	0	0	4	0	Penobscot	12620	Bangor, ME	2/14/1852	7/1/1961	4/5/2018	Stock	0	1	FDIC	DIF	New York	NEW YORK	Concord	Boston	Northeastern	Northeast	0	1	www.bangor.com	781454	177638
14291	12142	952846	1205156	Bank	Wapello	IA	52653	12/31/2016	2/14/2019	SM	409 Hwy 61 S	MORNING SUN BANK CORP.	5	0	0	2	1	Louisa			2/13/1931	4/25/1934	1/12/2015	Stock	0	0	FED	DIF	Kansas City	KANSAS CITY	Cedar Rapids	Chicago	Western	Western	0	1	www.bank.bank	0	0
1047	13079	496845	1099195	Bank & Trust Company	Litchfield	IL	62056	12/31/2016	2/14/2019	NM	401 North Madison Street	LBT BANCSHARES, INC.	7	0	0	4	0	Montgomery			9/1/1902	1/1/1934	12/31/2014	Stock	0	1	FDIC	DIF	Chicago	CHICAGO	Springfield Il	St. louis	Central	Central	0	1	www.banktr.com	44851	2380
57730	17960	546384	0	Bank @LANTEC	Virginia Beach	VA	23452	12/31/2016	2/14/2019	SA	501 S. Independence Blvd.		4	0	0	5	0	Virginia Beach Cit	47260	Virginia Beach-Norfolk-Newport News, VA-NC	1/12/2004	1/12/2004	12/31/2016	Non-Stock	0	0	OCC	DIF	Atlanta	ATLANTA	Richmond	Richmond	Northeastern	Southeast	0	1		5280	0
13816	0	142049	1204092	Bank 1st	West Union	IA	52175	12/31/2016	2/14/2019	SM	115 North Vine Street	FNB BANSHARES, INC.	3	0	0	2	1	Fayette			1/1/1934	1/31/1934	12/28/2012	Stock	0	1	FED	DIF	Kansas City	KANSAS CITY	Cedar Rapids	Chicago	Western	Western	0	1	www.bank1stia.com	11215	0
11521	0	64552	3045721	Bank 2	Oklahoma City	OK	73108	12/31/2016	2/14/2019	SM	909 South Meridian Avenue	CHICKASAW BANC HOLDING COMPANY	1	0	0	4	0	Oklahoma	36420	Oklahoma City, OK	1/1/1903	1/1/1934	12/14/2017	Stock	0	0	FED	DIF	Dallas	DALLAS	Oklahoma City	Kansas City	Southern	West	0	1	www.bank2.bank	18773	0
8560	9178	634544	1060047	Bank 21	Carrollton	MO	64633	12/31/2016	2/14/2019	NM	One West Washington Avenue	KNOTT HOLDING COMPANY, INC.	5	0	0	4	1	Carroll			8/12/1912	1/1/1934	1/22/2016	Stock	0	1	FDIC	DIF	Kansas City	KANSAS CITY	Kansas City	Kansas City	Western	West	0	1	www.bank21.com	1905	621
29087	2889	955977	0	BANK 34	Alamogordo	NM	88310	12/31/2016	2/14/2019	SA	500 10th Street		5	0	1	4	0	Otero			8/1/1934	11/2/1934	12/18/2015	Stock	0	0	OCC	DIF	Dallas	DALLAS	Albuquerque	Dallas	Western	West	0	1	http://www.bank34.com	28513	2526
4147	52452	18854	3256134	Bank 7	Oklahoma City	OK	73116	12/31/2016	2/14/2019	SM	1039 Nw 63rd Street	HAINES FINANCIAL CORP	8	0	1	4	1	Oklahoma	36420	Oklahoma City, OK	5/6/1901	1/1/1934	3/7/2014	Stock	0	0	FED	DIF	Dallas	DALLAS	Oklahoma City	Kansas City	Southern	West	0	1	www.bank7.com	0	0
5304	10916	594947	1208009	Bank First National	Manitowoc	WI	54220	12/31/2016	2/14/2019	N	402 North Eighth Street	BANK FIRST NATIONAL CORPORATION	12	0	0	4	0	Manitowoc			1/1/1894	1/1/1934	10/26/2017	Stock	0	1	OCC	DIF	Chicago	CHICAGO	Appleton	Chicago	Central	Central	0	1	www.bankfirstwi.bank	26132	0
8941	15932	812557	4932798	Bank Forward	Hannaford	ND	58448	12/31/2016	2/14/2019	NM	390 Wheat St	BANK FORWARD EMPLOYEE STOCK OWNERSHIP PLAN AND TRUST	12	0	1	2	1	Griggs			9/5/1927	1/1/1934	2/25/2016	Stock	0	0	FDIC	DIF	Kansas City	KANSAS CITY	Fargo	Minneapolis	Central	West	0	1	WWW.BANKFORWARD.COM	12024	1984
33686	0	790105	0	Bank Hapoalim B.M.	New York	NY	10036	12/31/2016	2/14/2019	OI	1177 Avenue Of Americas		1	0	0	4	0	New York	35620	New York-Newark-Jersey City, NY-NJ-PA	1/1/1921	11/25/1974	4/2/2017	Stock	0	0	FDIC	DIF	New York	NEW YORK	New York City	New York	Northeastern	Northeast	0	0		0	0
16604	9993	539032	1082209	Bank Independent	Sheffield	AL	35660	12/31/2016	2/14/2019	SM	710 South Montgomery Avenue	BANCINDEPENDENT, INCORPORATED	27	0	0	4	0	Colbert	22520	Florence-Muscle Shoals, AL	8/2/1947	8/2/1947	2/24/2011	Stock	0	1	FED	DIF	Atlanta	ATLANTA	Shelby	Atlanta	Southern	Southeast	0	1	www.bibank.com	20794	17353
14521	13639	187947	1202762	Bank Iowa	West Des Moines	IA	50266	12/31/2016	2/14/2019	SM	1150 Jordan Creek Parkway	BANK IOWA CORPORATION	24	0	0	2	1	Dallas	19780	Des Moines-West Des Moines, IA	3/7/1923	6/28/1934	1/1/2012	Stock	0	1	FED	DIF	Kansas City	KANSAS CITY	Des Moines	Chicago	Western	Western	0	1	www.bankiowa.bank	145014	3933
19842	0	101019	1232536	Bank Leumi USA	New York	NY	10017	12/31/2016	2/14/2019	NM	579 Fifth Avenue	BANK LEUMI LE-ISRAEL B.M.	6	1	1	4	0	New York	35620	New York-Newark-Jersey City, NY-NJ-PA	7/22/1968	7/22/1968	10/1/2010	Stock	0	1	FDIC	DIF	New York	NEW YORK	New York City	New York	Northeastern	Northeast	0	0	http://www.leumiusa.com	954540	0
5170	0	45551	1203714	Bank Midwest	Spirit Lake	IA	51360	12/31/2016	2/14/2019	SM	1525 18th Street	GOODENOW BANCORPORATION	11	0	1	2	1	Dickinson			1/1/1887	1/1/1934	3/14/2017	Stock	0	1	FED	DIF	Kansas City	KANSAS CITY	Sioux City	Chicago	Western	Western	0	1	bankmidwest.com	28262	3907
30125	17079	806378	0	Bank Mutual	Brown Deer	WI	53223	12/31/2016	2/14/2019	SA	4949 West Brown Deer Road		65	0	1	4	0	Milwaukee	33340	Milwaukee-Waukesha-West Allis, WI	8/14/1940	8/14/1940	6/23/2018	Stock	0	0	OCC	DIF	Chicago	CHICAGO	Milwaukee	Chicago	Central	Central	0	0		448884	0
16601	12437	645157	1870022	Bank Northwest	Hamilton	MO	64644	12/31/2016	2/14/2019	NM	201 South Davis Street	CALDWELL COUNTY BANCSHARES, INC.	5	0	0	2	1	Caldwell	28140	Kansas City, MO-KS	8/4/1945	8/4/1947	7/31/2018	Stock	0	0	FDIC	DIF	Kansas City	KANSAS CITY	Kansas City	Kansas City	Western	West	0	1	http://www.banknw.com	2732	2732
11782	0	213538	0	Bank of Abbeville & Trust Company	Abbeville	LA	70510	12/31/2016	2/14/2019	NM	123 Concord Street		3	0	0	7	0	Vermilion	29180	Lafayette, LA	3/14/1894	1/1/1934	3/31/2006	Stock	0	1	FDIC	DIF	Dallas	DALLAS	Baton Rouge	Atlanta	Southern	Western	0	1	www.bankofabbeville.com	52117	30350
13290	0	452104	0	Bank of Akron	Akron	NY	14001	12/31/2016	2/14/2019	NM	46 Main Street		5	0	0	4	0	Erie	15380	Buffalo-Cheektowaga-Niagara Falls, NY	1/1/1900	1/1/1934	4/24/2017	Stock	0	0	FDIC	DIF	New York	NEW YORK	Syracuse	New York	Northeastern	Northeast	0	1	www.bankofakron.com	12939	6995
155	14550	986935	3194076	Bank of Alapaha	Alapaha	GA	31622	12/31/2016	2/14/2019	NM	245 Ne Railroad St.	ALAPAHA HOLDING COMPANY	4	0	0	2	0	Berrien			3/25/1905	1/1/1934	3/24/2009	Stock	0	0	FDIC	DIF	Atlanta	ATLANTA	Albany Ga	Atlanta	Southern	Southeast	0	1	www.bankofalapaha.com	13682	961
26689	0	564052	2029368	Bank of Alma	Alma	WI	54610	12/31/2016	2/14/2019	NM	211 Main Street	DAIRYLAND BANK HOLDING CORPORATION	4	0	1	4	0	Buffalo			6/20/1986	6/20/1986	3/31/2006	Stock	0	0	FDIC	DIF	Chicago	CHICAGO	Eau Claire	Minneapolis	Central	Central	0	1	www.bankofalma.net	0	0
25178	12449	1443266	1073757	Bank of America California, National Association	San Francisco	CA	94104	12/31/2016	2/14/2019	N	555 California Street	BANK OF AMERICA CORPORATION	1	0	0	5	0	San Francisco	41860	San Francisco-Oakland-Hayward, CA	5/18/1984	5/18/1984	9/16/2009	Stock	0	0	OCC	DIF	San Francisco	WASHINGTON	San Francisco	San Francisco	Western	Western	0	0	www.bankofamerica.com	0	0
3510	0	480228	1073757	Bank of America, National Association	Charlotte	NC	28202	12/31/2016	2/14/2019	N	100 North Tryon St	BANK OF AMERICA CORPORATION	4674	229	1	9	0	Mecklenburg	16740	Charlotte-Concord-Gastonia, NC-SC	10/17/1904	1/1/1934	1/1/2016	Stock	0	1	OCC	DIF	Atlanta	WASHINGTON	Charlotte	Richmond	Northeastern	Southeast	0	0	www.bankofamerica.com	327454000	487000
8243	9803	31835	3664216	Bank of Anguilla	Anguilla	MS	38721	12/31/2016	2/14/2019	NM	130 Holland Street	PYRAMID FINANCIAL CORPORATION	5	0	0	2	0	Sharkey			1/1/1904	1/1/1934	5/29/2015	Stock	0	0	FDIC	DIF	Dallas	DALLAS	Jackson Ms	Atlanta	Southern	West	0	1	http://www.bankofanguilla.com	9306	9141
34120	14546	2390929	2454380	Bank of Ann Arbor	Ann Arbor	MI	48107	12/31/2016	2/14/2019	NM	125 South Fifth Avenue	ARBOR BANCORP, INC.	7	0	0	4	0	Washtenaw	11460	Ann Arbor, MI	1/16/1996	1/16/1996	1/5/2017	Stock	0	1	FDIC	DIF	Chicago	CHICAGO	Detroit	Chicago	Central	Central	0	1	www.bankofannarbor.com	62940	41425
33681	0	909000	0	Bank of Baroda	New York	NY	10016	12/31/2016	2/14/2019	OI	One Park Avenue		1	0	0	9	0	New York	35620	New York-Newark-Jersey City, NY-NJ-PA	1/1/1908	2/22/1979	10/11/2013	Stock	0	0	FDIC	DIF	New York	NEW YORK	New York City	New York	Northeastern	Northeast	0	0		0	0
23123	10508	225559	1097249	Bank of Bartlett	Bartlett	TN	38134	12/31/2016	2/14/2019	SM	6281 Stage Road	WEST TENNESSEE BANCSHARES, INC.	8	0	0	5	0	Shelby	32820	Memphis, TN-MS-AR	5/19/1980	5/19/1980	3/31/2006	Stock	0	0	FED	DIF	Dallas	DALLAS	Memphis	St. louis	Southern	Southeast	0	1	https://www.bankofbartlett.com	94113	50
16282	0	311144	2993722	Bank of Bearden	Bearden	AR	71720	12/31/2016	2/14/2019	NM	1 Second Street Nw	BEARDEN BANCSHARES, INC.	1	0	0	4	1	Ouachita			7/5/1945	7/5/1945	10/16/2012	Stock	0	0	FDIC	DIF	Dallas	DALLAS	Shreveport	St. louis	Southern	Western	0	1		2333	0
18930	14049	302030	1138272	Bank of Belle Glade	Belle Glade	FL	33430	12/31/2016	2/14/2019	NM	108 Southeast Avenue D	BELLE GLADE BANK CORPORATION	1	0	0	7	0	Palm Beach	33100	Miami-Fort Lauderdale-West Palm Beach, FL	11/14/1963	11/14/1963	3/31/2006	Stock	0	0	FDIC	DIF	Atlanta	ATLANTA	South Florida	Atlanta	Southern	Southeast	0	1	http://www.bankofbelleglade.com	34595	1497
58114	0	3374403	4421564	Bank of Belleville	Belleville	IL	62220	12/31/2016	2/14/2019	NM	215 South Illinois Street	BELLEVILLE BANCORP, INC.	1	0	0	4	0	Saint Clair	41180	St. Louis, MO-IL	11/4/2005	11/4/2005	8/10/2015	Stock	0	0	FDIC	DIF	Chicago	CHICAGO	Mount Vernon	St. louis	Central	Central	0	1	www.bankofbelleville.com	9648	2346
8595	13240	348159	4459754	Bank of Bennington	Bennington	NE	68007	12/31/2016	2/14/2019	SM	12212 North 156th Street	BBIG HOLDINGS, LLC	4	0	0	4	0	Douglas	36540	Omaha-Council Bluffs, NE-IA	1/28/1928	1/1/1934	4/27/2016	Stock	0	1	FED	DIF	Kansas City	KANSAS CITY	Omaha	Kansas City	Western	West	0	1	www.bankbenn.com	11674	1489
15817	0	659640	0	Bank of Benoit	Benoit	MS	38725	12/31/2016	2/14/2019	NM	28-30 Main Street		1	0	0	7	0	Bolivar			1/1/1904	5/6/1941	5/29/2015	Stock	0	0	FDIC	DIF	Dallas	DALLAS	Jackson Ms	St. louis	Southern	West	0	1		3471	1155
16959	0	572347	1061316	Bank of Billings	Billings	MO	65610	12/31/2016	2/14/2019	NM	104 N E Elm Street	FIRST MIAMI BANCSHARES, INC.	2	0	0	2	0	Christian	44180	Springfield, MO	3/14/1889	12/1/1950	7/30/2012	Stock	0	0	FDIC	DIF	Kansas City	DALLAS	Springfield Mo	St. louis	Western	West	0	1	www.thebankofbillings.com	250	250
59074	0	4536084	0	Bank of Bird-in-Hand	Bird In Hand	PA	17505	12/31/2016	2/14/2019	NM	309 North Ronks Road		2	0	0	2	0	Lancaster	29540	Lancaster, PA	11/29/2013	11/29/2013	2/28/2017	Stock	0	0	FDIC	DIF	New York	NEW YORK	Harrisburg	Philadelphia	Northeastern	Northeast	0	1	www.bihbank.com	0	0
58101	0	3430297	3438145	Bank of Birmingham	Birmingham	MI	48009	12/31/2016	2/14/2019	NM	33583 Woodward Avenue	BIRMINGHAM BLOOMFIELD BANCSHARES, INC.	1	0	0	4	0	Oakland	19820	Detroit-Warren-Dearborn, MI	7/26/2006	7/26/2006	1/5/2017	Stock	0	0	FDIC	DIF	Chicago	CHICAGO	Detroit	Chicago	Central	Central	0	1		994	0
32722	14522	1421161	1471849	Bank of Blue Valley	Overland Park	KS	66213	12/31/2016	2/14/2019	SM	11935 Riley Street	BLUE VALLEY BAN CORP.	5	0	0	4	0	Johnson	28140	Kansas City, MO-KS	12/18/1989	12/18/1989	8/22/2015	Stock	0	1	FED	DIF	Kansas City	KANSAS CITY	Kansas City	Kansas City	Western	Western	0	1	http://www.bankbv.com	91823	60189
10883	0	695947	3917873	Bank of Bluffs	Bluffs	IL	62621	12/31/2016	2/14/2019	NM	115 N. Bluffs St.	SCOTT MORGAN BANCORP, INC.	2	0	0	2	1	Scott			8/3/1893	1/1/1934	7/8/2014	Stock	0	1	FDIC	DIF	Chicago	CHICAGO	Springfield Il	St. louis	Central	Central	0	1	www.bankofbluffs.com	8828	3772
34397	0	2535560	2535579	Bank of Bolivar	Bolivar	MO	65613	12/31/2016	2/14/2019	NM	495 S. Springfield Avenue	BOLIVAR BANCSHARES, INC	5	0	0	4	0	Polk	44180	Springfield, MO	4/16/1997	4/16/1997	3/31/2006	Stock	0	0	FDIC	DIF	Kansas City	KANSAS CITY	Springfield Mo	St. louis	Western	West	0	1	bankofbolivarmo.com	14574	2222
6137	15392	759625	0	Bank of Botetourt	Buchanan	VA	24066	12/31/2016	2/14/2019	NM	19747 Main Street		13	0	0	4	0	Botetourt	40220	Roanoke, VA	9/27/1899	1/1/1934	6/2/2010	Stock	0	0	FDIC	DIF	Atlanta	ATLANTA	Richmond	Richmond	Northeastern	Southeast	0	1	http://www.bankofbotetourt.com	13387	13387
57952	0	3308529	3308510	Bank of Bozeman	Bozeman	MT	59718	12/31/2016	2/14/2019	NM	875 Harmon Stream Boulevard	BOZEMAN BANCORP, INC.	1	0	0	4	0	Gallatin			4/15/2005	4/15/2005	3/11/2018	Stock	0	0	FDIC	DIF	San Francisco	KANSAS CITY	Billings	Minneapolis	Western	West	0	1	www.bankofbozeman.com	4059	497
57102	0	3042234	2112439	Bank of Brenham, National Association	Brenham	TX	77833	12/31/2016	2/14/2019	N	501 South Austin Street	INDUSTRY BANCSHARES, INC.	1	0	0	7	0	Washington			8/7/2001	8/7/2001	3/31/2006	Stock	0	0	OCC	DIF	Dallas	DALLAS	Austin	Dallas	Southern	West	0	0	http://www.bankofbrenham.com	82119	0
5605	0	351131	1079236	Bank of Brewton	Brewton	AL	36426	12/31/2016	2/14/2019	NM	102 Belleville Avenue	REPTON SUPPLY COMPANY, INC.	2	0	0	4	0	Escambia			8/1/1889	1/1/1934	3/31/2006	Stock	0	0	FDIC	DIF	Atlanta	ATLANTA	Montgomery	Atlanta	Southern	Southeast	0	1	www.bankofbrewton.com	11485	11485
2224	13855	17950	1122310	Bank of Bridger, National Association	Bridger	MT	59014	12/31/2016	2/14/2019	N	101 South Main Street	BRIDGER COMPANY, THE	9	0	1	2	0	Carbon	13740	Billings, MT	5/1/1906	1/1/1934	1/19/2017	Stock	0	0	OCC	DIF	San Francisco	SAN FRANCISCO	Billings	Minneapolis	Western	West	0	1	www.bankofbridger.com	119909	6152
9385	0	236256	1022063	Bank of Brookfield - Purdin, National Association	Brookfield	MO	64628	12/31/2016	2/14/2019	N	939 Park Circle Drive	CAPITAL BANCSHARES, INC.	4	0	0	2	1	Linn			12/14/1894	1/1/1934	3/31/2006	Stock	0	0	OCC	DIF	Kansas City	KANSAS CITY	Columbia Mo	Kansas City	Western	West	0	1	www.bankbp.com	19683	11370
35439	0	2877831	4361923	Bank of Brookhaven	Brookhaven	MS	39601	12/31/2016	2/14/2019	NM	411 Brookway Boulevard	HAVEN CAPITAL CORPORATION	1	0	0	4	0	Lincoln			1/31/2000	1/31/2000	3/31/2006	Stock	0	1	FDIC	DIF	Dallas	DALLAS	Jackson Ms	Atlanta	Southern	West	0	1	www.bankofbrookhaven.com	33035	13517
2733	13402	825940	1096297	Bank of Buffalo	Buffalo	KY	42716	12/31/2016	2/14/2019	SM	2441 Greensburg Road	BUFFALO BANCSHARES, INC.	2	0	0	8	1	Larue	21060	Elizabethtown-Fort Knox, KY	1/7/1901	1/1/1934	3/31/2006	Stock	0	0	FED	DIF	Chicago	CHICAGO	Elizabethtown	St. louis	Central	Southeast	0	1	www.thebankofbuffalo.com	6511	361
20239	10994	904845	1249619	Bank of Cadiz and Trust Company	Cadiz	KY	42211	12/31/2016	2/14/2019	SM	Main And Scott Streets	CADIZ BANCORP, INC.	5	0	0	8	1	Trigg	17300	Clarksville, TN-KY	8/7/1970	8/7/1970	12/2/2013	Stock	0	1	FED	DIF	Chicago	CHICAGO	Hopkinsville	St. louis	Central	Southeast	0	1	http://www.bankofcadiz.com	24823	10631
8254	14055	833646	1096916	Bank of Cairo and Moberly	Moberly	MO	65270	12/31/2016	2/14/2019	SM	207 East Rollins Street	CAIRO/MOBERLY BANCSHARES, INC.	2	0	0	8	0	Randolph			4/14/1905	1/1/1934	3/31/2006	Stock	0	0	FED	DIF	Kansas City	KANSAS CITY	Columbia Mo	St. louis	Western	West	0	1	www.bankbcm.com	0	0
12549	12789	960047	2753289	Bank of Calhoun County	Hardin	IL	62047	12/31/2016	2/14/2019	NM	Park And Main Streets	BCC BANCSHARES, INC.	3	0	0	5	0	Calhoun	41180	St. Louis, MO-IL	1/1/1898	1/1/1934	3/31/2006	Stock	0	0	FDIC	DIF	Chicago	CHICAGO	Springfield Il	St. louis	Central	Central	0	1	http://www.bankofcalhouncounty.com	16735	500
17190	11925	124830	2087939	Bank of Camilla	Camilla	GA	31730	12/31/2016	2/14/2019	NM	50 East Broad Street	CAMILLA BANCSHARES, INC.	2	0	0	2	0	Mitchell			1/1/1890	3/6/1953	3/31/2006	Stock	0	0	FDIC	DIF	Atlanta	ATLANTA	Albany Ga	Atlanta	Southern	Southeast	0	1	http://www.bankofcamilla.net	8056	4158
12325	0	458946	3045815	Bank of Cashton	Cashton	WI	54619	12/31/2016	2/14/2019	NM	723 Main Street	EAGLE BANCSHARES, INC.	1	0	0	2	1	Monroe			3/15/1899	1/1/1934	3/31/2006	Stock	0	0	FDIC	DIF	Chicago	CHICAGO	Madison	Chicago	Central	Central	0	1	www.bankofcashton.com	2922	2922
9406	0	92902	0	Bank of Cattaraugus	Cattaraugus	NY	14719	12/31/2016	2/14/2019	SM	24 Main Street		1	0	0	8	0	Cattaraugus			3/30/1882	1/1/1934	3/31/2006	Stock	0	0	FED	DIF	New York	NEW YORK	Syracuse	New York	Northeastern	Northeast	0	1		0	0
105	13834	629148	1099663	Bank of Cave City	Cave City	AR	72521	12/31/2016	2/14/2019	SM	137 S Main Street	SHARP BANCSHARES, INC.	4	0	0	2	1	Sharp			7/1/1906	1/1/1934	10/13/2016	Stock	0	1	FED	DIF	Dallas	DALLAS	Little Rock	St. louis	Southern	Western	0	1	www.bankofcavecity.com	10103	3442
58479	0	3588312	4974453	Bank of Central Florida	Lakeland	FL	33813	12/31/2016	2/14/2019	NM	5015 South Florida Avenue	BANK OF CENTRAL FLORIDA HOLDING COMPANY	4	0	0	4	0	Polk	29460	Lakeland-Winter Haven, FL	3/19/2007	3/19/2007	6/15/2011	Stock	0	0	FDIC	DIF	Atlanta	ATLANTA	Tampa	Atlanta	Southern	Southeast	0	1	www.bankofcentralflorida.com	92118	39585
9023	10239	1014125	2234920	Bank of Charles Town	Charles Town	WV	25414	12/31/2016	2/14/2019	NM	111 East Washington Street	POTOMAC BANCSHARES, INC.	7	0	1	4	0	Jefferson	47900	Washington-Arlington-Alexandria, DC-VA-MD-WV	2/20/1870	1/1/1934	3/31/2006	Stock	0	1	FDIC	DIF	Atlanta	ATLANTA	Scott Depot	Richmond	Northeastern	Northeast	0	1	www.mybct.com	20053	20053
2327	0	815754	2355870	Bank of Cherokee County	Hulbert	OK	74441	12/31/2016	2/14/2019	SM	Main And Broadway	GRANDVIEW BANKSHARES, INC.	3	0	0	4	0	Cherokee			12/1/1908	1/1/1934	1/1/2012	Stock	0	0	FED	DIF	Dallas	DALLAS	Tulsa	Kansas City	Southern	West	0	1	www.bankofcherokeecounty.net	3620	3617
10885	0	318639	0	Bank of Chestnut	Chestnut	IL	62518	12/31/2016	2/14/2019	NM	100 Olive Street		1	0	0	2	0	Logan			1/1/1902	1/1/1934	3/31/2006	Stock	0	0	FDIC	DIF	Chicago	CHICAGO	Springfield Il	Chicago	Central	Central	0	1	http://www.bankofchestnut.com	1570	0
33653	0	908508	0	Bank of China	New York	NY	10017	12/31/2016	2/14/2019	OI	410 Madison Avenue		1	0	0	4	0	New York	35620	New York-Newark-Jersey City, NY-NJ-PA	1/1/1912	11/16/1981	1/22/2017	Stock	0	0	OCC	DIF	New York	NEW YORK	New York City	New York	Northeastern	Northeast	0	0		0	0
6123	12293	753324	1951770	Bank of Clarke County	Berryville	VA	22611	12/31/2016	2/14/2019	SM	2 East Main Street	EAGLE FINANCIAL SERVICES, INC.	12	0	0	4	0	Clarke	47900	Washington-Arlington-Alexandria, DC-VA-MD-WV	4/1/1881	1/1/1934	3/31/2006	Stock	0	1	FED	DIF	Atlanta	ATLANTA	Richmond	Richmond	Northeastern	Southeast	0	1	http://www.bankofclarke.com	72814	30442
16953	0	76153	1065266	Bank of Clarks	Clarks	NE	68628	12/31/2016	2/14/2019	NM	301 N Green	CLARK BANCSHARES, INC.	2	0	0	2	0	Merrick	24260	Grand Island, NE	2/15/1937	11/24/1950	3/31/2006	Stock	0	0	FDIC	DIF	Kansas City	KANSAS CITY	Grand Island	Kansas City	Western	West	0	1	http://www.clarks.net/bankofclarks	299	299
13167	15829	720344	1119404	Bank of Clarkson	Clarkson	KY	42726	12/31/2016	2/14/2019	NM	101 East Main Street	FIRST BRECKINRIDGE BANCSHARES, INC.	2	0	0	8	0	Grayson			1/1/1904	1/1/1934	3/31/2006	Stock	0	1	FDIC	DIF	Chicago	CHICAGO	Elizabethtown	St. louis	Central	Southeast	0	1	www.bankofclarkson.com	16994	0
26955	14086	144034	1399774	Bank of Cleveland	Cleveland	TN	37311	12/31/2016	2/14/2019	NM	75 Bobby Taylor Avenue	BRADLEY COUNTY FINANCIAL CORP.	5	0	0	4	0	Bradley	17420	Cleveland, TN	5/8/1987	5/8/1987	7/28/2015	Stock	0	1	FDIC	DIF	Dallas	DALLAS	Knoxville	Atlanta	Southern	Southeast	0	1	http://www.bankofcleveland.com	4156	0
16980	13686	255659	1053272	Bank of Colorado	Fort Collins	CO	80525	12/31/2016	2/14/2019	NM	1609 East Harmony Road	PINNACLE BANCORP, INC.	47	0	1	4	1	Larimer	22660	Fort Collins, CO	1/1/1900	1/26/1951	6/30/2017	Stock	0	1	FDIC	DIF	Dallas	KANSAS CITY	Denver	Kansas City	Western	Western	0	0	www.bankofcolorado.com	687107	155803
8775	10979	839246	1132140	Bank of Columbia	Columbia	KY	42728	12/31/2016	2/14/2019	NM	144 Public Square	COLUMBIA BANCSHARES, INC.	3	0	0	2	1	Adair			1/1/1866	1/1/1934	3/31/2006	Stock	0	0	FDIC	DIF	Chicago	CHICAGO	Elizabethtown	St. louis	Central	Southeast	0	1	www.bankcolumbia.com	14391	4441
26217	13456	862057	2124795	Bank of Commerce	Chanute	KS	66720	12/31/2016	2/14/2019	SM	101 West Main Street	SOUTHEAST BANCSHARES, INC.	7	0	0	2	1	Neosho			5/2/1985	5/2/1985	2/26/2010	Stock	0	1	FED	DIF	Kansas City	KANSAS CITY	Springfield Mo	Kansas City	Western	Western	0	1	http://www.boc-ks.com	38953	38953
13274	13499	152057	2480491	Bank of Commerce	Chelsea	OK	74016	12/31/2016	2/14/2019	SM	322 West Sixth	COMMERCE BANCSHARES, INC.	6	0	0	4	0	Rogers	46140	Tulsa, OK	3/23/1896	1/1/1934	7/21/2015	Stock	0	0	FED	DIF	Dallas	DALLAS	Tulsa	Kansas City	Southern	West	0	1	www.bankboc.com	18259	562
9359	0	99442	2770660	Bank of Commerce	Greenwood	MS	38930	12/31/2016	2/14/2019	NM	310 Howard Street	COMMERCE BANCORP, INC	6	0	0	4	0	Leflore			8/4/1904	1/1/1934	2/28/2018	Stock	0	1	FDIC	DIF	Dallas	DALLAS	Jackson Ms	St. louis	Southern	West	0	1	http://WWW.BANKCOM.COM	25792	5472
22639	14721	547550	1067701	Bank of Commerce	Rawlins	WY	82301	12/31/2016	2/14/2019	SM	Third And Buffalo	RAWLINS BANKSHARES, INC.	1	0	0	4	0	Carbon			4/20/1978	4/20/1978	3/31/2006	Stock	0	0	FED	DIF	San Francisco	SAN FRANCISCO	Billings	Kansas City	Western	West	0	1	WWW.BOCRAWLINS.COM	31452	5252
25328	10155	352651	0	Bank of Commerce	Mclean	TX	79057	12/31/2016	2/14/2019	SM	201 North Main Street		2	0	0	4	1	Gray			8/16/1984	8/16/1984	9/10/2018	Stock	0	0	FED	DIF	Dallas	DALLAS	Lubbock	Dallas	Southern	West	0	1	http://www.bocbanking.com	795	794
19829	0	944551	1417427	Bank of Commerce	Chouteau	OK	74337	12/31/2016	2/14/2019	NM	201-207 Main Street	BOC BANSHARES, INC.	1	0	0	8	1	Mayes			7/1/1968	7/1/1968	3/31/2006	Stock	0	0	FDIC	DIF	Dallas	DALLAS	Tulsa	Kansas City	Southern	West	0	1	http://www.chouteauboc.com	5652	5652
422	14419	322850	2606321	Bank of Commerce	Stilwell	OK	74960	12/31/2016	2/14/2019	NM	24 West Division Street	PEOPLES COMMERCIAL BANCORP, INC.	3	0	0	4	1	Adair			1/1/1931	1/1/1934	7/10/2018	Stock	0	0	FDIC	DIF	Dallas	DALLAS	Tulsa	Kansas City	Southern	West	0	1	www.bc-ok.bank	9839	0
57491	52630	3134698	3144295	Bank of Commerce	Duncan	OK	73534	12/31/2016	2/14/2019	NM	1601 W. Commerce	COMMERCE BANCORP, INC.	5	0	0	2	1	Stephens			12/16/2002	12/16/2002	7/31/2015	Stock	0	0	FDIC	DIF	Dallas	DALLAS	Oklahoma City	Kansas City	Southern	West	0	1	www.bocokonline.com	10170	3284
10523	0	476539	0	Bank of Commerce & Trust Co.	Crowley	LA	70526	12/31/2016	2/14/2019	NM	326 North Avenue G		5	0	0	2	0	Acadia	29180	Lafayette, LA	1/1/1926	1/1/1934	10/27/2016	Stock	0	1	FDIC	DIF	Dallas	DALLAS	Baton Rouge	Atlanta	Southern	Western	0	1	https://www.bankofcommerceandtrust.com	213640	211058
4796	14415	431350	4419301	Bank of Commerce and Trust Company	Wellington	KS	67152	12/31/2016	2/14/2019	NM	201 West Harvey Avenue	TRI-COUNTY FINANCIAL CORPORATION	2	0	0	8	1	Sumner	48620	Wichita, KS	10/6/1906	1/1/1934	6/29/2018	Stock	0	0	FDIC	DIF	Kansas City	KANSAS CITY	Wichita	Kansas City	Western	Western	0	1	bankofcommerce.ws	18271	904
9875	11655	464853	1063833	Bank of Cordell	Cordell	OK	73632	12/31/2016	2/14/2019	NM	808 North Glenn English	ROCKY FINANCIAL CORPORATION	1	0	0	4	1	Washita			5/29/1902	1/1/1934	1/1/2012	Stock	0	0	FDIC	DIF	Dallas	DALLAS	Oklahoma City	Kansas City	Southern	West	0	1	http://bankofcordell.com	2	2
8531	13335	926959	1104530	Bank of Coushatta	Coushatta	LA	71019	12/31/2016	2/14/2019	NM	1525 Ringgold Avenue	COUSHATTA BANCSHARES, INC.	1	0	0	7	1	Red River			8/1/1897	1/1/1934	3/31/2006	Stock	0	0	FDIC	DIF	Dallas	DALLAS	Shreveport	Dallas	Southern	Western	0	1	www.bankofcoushatta.com	39323	5749
1937	9611	765354	0	Bank of Crocker	Waynesville	MO	65583	12/31/2016	2/14/2019	NM	200 Ichord Ave		4	0	0	4	1	Pulaski			7/5/1911	1/1/1934	4/7/2009	Stock	0	0	FDIC	DIF	Kansas City	KANSAS CITY	Springfield Mo	St. louis	Western	West	0	1	http://www.bankofcrocker.com	25785	23928
1468	10545	324854	1135374	Bank of Crockett	Bells	TN	38006	12/31/2016	2/14/2019	SM	104 Main Street	SECURITY BANCORP OF TENNESSEE, INC.	5	0	0	2	0	Crockett	27180	Jackson, TN	4/22/1887	1/1/1934	3/31/2006	Stock	0	1	FED	DIF	Dallas	DALLAS	Memphis	St. louis	Southern	Southeast	0	1	www.bankofcrockett.com	7171	904
4075	53088	271752	0	Bank of Cushing	Cushing	OK	74023	12/31/2016	2/14/2019	SM	224 East Broadway		2	0	0	7	0	Payne			1/1/1897	1/1/1934	8/2/2011	Stock	0	1	FED	DIF	Dallas	DALLAS	Tulsa	Kansas City	Southern	West	0	1	www.bankofcushing.net	1179	0
17543	0	441630	1082898	Bank of Dade	Trenton	GA	30752	12/31/2016	2/14/2019	NM	12634 North Main Street	TRI-STATES BANKSHARES, INC.	3	0	0	8	1	Dade	16860	Chattanooga, TN-GA	1/12/1956	1/12/1956	3/31/2006	Stock	0	0	FDIC	DIF	Atlanta	ATLANTA	Atlanta	Atlanta	Southern	Southeast	0	1	www.bankofdade.com	35414	16912
876	0	193537	1085536	Bank of Dawson	Dawson	GA	39842	12/31/2016	2/14/2019	NM	209 Main Street	DAWSON BANCSHARES, INC.	1	0	0	2	0	Terrell	10500	Albany, GA	7/1/1911	1/1/1934	9/13/2018	Stock	0	0	FDIC	DIF	Atlanta	ATLANTA	Albany Ga	Atlanta	Southern	Southeast	0	1	www.bankofdawson.com	8952	2273
2477	14441	588245	1416738	Bank of Deerfield	Deerfield	WI	53531	12/31/2016	2/14/2019	NM	15 South Main Street	DEERFIELD FINANCIAL CORPORATION	2	0	0	4	1	Dane	31540	Madison, WI	1/1/1887	1/1/1934	3/31/2006	Stock	0	0	FDIC	DIF	Chicago	CHICAGO	Madison	Chicago	Central	Central	0	1	www.bankofdeerfield.com	0	0
99	0	455945	0	Bank of Delight	Delight	AR	71940	12/31/2016	2/14/2019	NM	503 E Antioch Street		4	0	0	2	1	Pike			6/16/1911	1/1/1934	3/31/2006	Stock	0	0	FDIC	DIF	Dallas	DALLAS	Little Rock	St. louis	Southern	Western	0	1	http://www.bankofdelight.com	470	0
17569	0	823553	0	Bank of Denton	Denton	KS	66017	12/31/2016	2/14/2019	NM	510 Main Street		1	0	0	2	0	Doniphan	41140	St. Joseph, MO-KS	10/1/1894	3/8/1956	3/31/2006	Stock	0	0	FDIC	DIF	Kansas City	KANSAS CITY	Kansas City	Kansas City	Western	Western	0	1	http://www.bankofdenton.com	1159	902
26542	0	638355	2127022	Bank of DeSoto, National Association	De Soto	TX	75115	12/31/2016	2/14/2019	N	2011 North Hampton Road	D BANCORP, INC.	1	0	0	4	1	Dallas	19100	Dallas-Fort Worth-Arlington, TX	1/27/1986	1/27/1986	3/31/2006	Stock	0	0	OCC	DIF	Dallas	DALLAS	Dallas	Dallas	Southern	West	0	1	www.bankdesoto.com	0	0
17327	11810	638131	1085899	Bank of Dickson	Dickson	TN	37055	12/31/2016	2/14/2019	NM	466 Highway 46	DICKSON FINANCIAL CORPORATION	4	0	0	5	0	Dickson	34980	Nashville-Davidson-Murfreesboro-Franklin, TN	5/26/1954	5/26/1954	3/31/2006	Stock	0	1	FDIC	DIF	Dallas	DALLAS	Nashville	Atlanta	Southern	Southeast	0	1	www.bankofdickson.com	30081	3154
14912	0	920359	2467942	Bank of Dixon County	Ponca	NE	68770	12/31/2016	2/14/2019	NM	117 East Third Street	KINGSBURY BDC FINANCIAL SERVICES, INC.	3	0	0	2	0	Dixon	43580	Sioux City, IA-NE-SD	1/1/1881	12/10/1934	3/31/2006	Stock	0	0	FDIC	DIF	Kansas City	KANSAS CITY	Sioux City	Kansas City	Western	West	0	1	http://www.bankofdc.com	6966	6966
19515	0	545154	2332143	Bank of Doniphan	Doniphan	NE	68832	12/31/2016	2/14/2019	NM	118-120 W. Plum Street	DONIPHAN BANCSHARES, INC.	3	0	0	2	0	Hall	24260	Grand Island, NE	11/17/1965	11/17/1965	3/31/2006	Stock	0	1	FDIC	DIF	Kansas City	KANSAS CITY	Grand Island	Kansas City	Western	West	0	1	www.bankofdoniphan.com	7192	0
9068	13957	546535	2631435	Bank of Dudley	Dudley	GA	31022	12/31/2016	2/14/2019	NM	1448 Second Street	HOGAN INVESTMENTS I, INC.	5	0	0	4	0	Laurens			11/1/1905	1/1/1934	4/16/2014	Stock	0	0	FDIC	DIF	Atlanta	ATLANTA	Savannah	Atlanta	Southern	Southeast	0	1	http://www.bankofdudley.com	31019	12323
15813	14771	1015832	2037569	Bank of Early	Blakely	GA	39823	12/31/2016	2/14/2019	NM	12347 Columbia Street	ONE SOUTH FINANCIAL, INC.	4	0	0	2	1	Early			1/9/1939	4/28/1941	3/31/2006	Stock	0	1	FDIC	DIF	Atlanta	ATLANTA	Albany Ga	Atlanta	Southern	Southeast	0	1	www.bankofearly.com	1693	0
16243	0	14865	2615154	Bank of Eastern Oregon	Heppner	OR	97836	12/31/2016	2/14/2019	NM	279 N Main Street	BEO BANCORP	13	0	1	2	0	Morrow			3/3/1945	3/3/1945	7/29/2015	Stock	0	0	FDIC	DIF	San Francisco	SAN FRANCISCO	Portland	San Francisco	Western	West	0	1	www.beobank.com	16869	14017
877	14607	204237	2453936	Bank of Eastman	Eastman	GA	31023	12/31/2016	2/14/2019	NM	130 Oak Street	MAGNOLIA BANKSHARES, INC.	4	0	0	4	1	Dodge			1/2/1919	1/1/1934	2/4/2009	Stock	0	0	FDIC	DIF	Atlanta	ATLANTA	Albany Ga	Atlanta	Southern	Southeast	0	1	WWW.BANKOFEASTMAN.COM	11259	7056
26554	12613	956376	0	Bank of Easton	North Easton	MA	2356	12/31/2016	2/14/2019	SM	275 Washington Street		2	0	0	5	0	Bristol	39300	Providence-Warwick, RI-MA	1/1/1889	2/4/1986	9/4/2013	Non-Stock	0	0	FED	DIF	New York	NEW YORK	South Boston	Boston	Northeastern	Northeast	0	1	www.bankofeaston.com	18384	4295
296	10546	903240	2155397	Bank of Edmonson County	Brownsville	KY	42210	12/31/2016	2/14/2019	NM	109 N Main Street	EDMONSON BANCSHARES, INC	3	0	0	8	1	Edmonson	14540	Bowling Green, KY	1/1/1925	1/1/1934	3/31/2006	Stock	0	0	FDIC	DIF	Chicago	CHICAGO	Hopkinsville	St. louis	Central	Southeast	0	1	http://www.bankofedmonson.com	38387	38387
16154	16154	485054	2510183	Bank of Elgin	Elgin	NE	68636	12/31/2016	2/14/2019	SM	101 North 2nd Street	ANTELOPE BANCSHARES, INC.	1	0	0	2	1	Antelope			8/27/1935	5/11/1944	1/1/2012	Stock	0	0	FED	DIF	Kansas City	KANSAS CITY	Sioux City	Kansas City	Western	West	0	1	www.bankofelgin.com	1328	753
13303	12297	244149	2795083	Bank of England	England	AR	72046	12/31/2016	2/14/2019	NM	123 South Main Street	MHBC INVESTMENTS LIMITED PARTNERSHIP I LLLP	30	0	1	5	0	Lonoke	30780	Little Rock-North Little Rock-Conway, AR	8/8/1898	1/1/1934	12/29/2010	Stock	0	0	FDIC	DIF	Dallas	DALLAS	Little Rock	St. louis	Southern	Western	0	1	www.bankofengland-ar.com	3477	2995
8532	0	399731	4125152	Bank of Erath	Erath	LA	70533	12/31/2016	2/14/2019	NM	105 West Edwards	BANK OF ERATH HOLDING COMPANY	3	0	0	4	0	Vermilion	29180	Lafayette, LA	1/1/1910	1/1/1934	3/31/2006	Stock	0	0	FDIC	DIF	Dallas	DALLAS	Baton Rouge	Atlanta	Southern	Western	0	1	www.bankoferath.com	5523	3979
19351	10118	550354	1051193	Bank of Estes Park	Estes Park	CO	80517	12/31/2016	2/14/2019	NM	255 Park Lane	FIRST NATIONAL FINANCIAL CORPORATION	3	0	0	4	1	Larimer	22660	Fort Collins, CO	1/18/1965	1/18/1965	6/27/2012	Stock	0	0	FDIC	DIF	Dallas	KANSAS CITY	Denver	Kansas City	Western	Western	0	1	www.bankofestespark.com	31239	8222
4094	0	343051	1064184	Bank of Eufaula	Eufaula	OK	74432	12/31/2016	2/14/2019	SM	102 North Main	S N B BANCSHARES, INC.	2	0	0	7	0	Mcintosh			3/7/1911	1/1/1934	7/21/2015	Stock	0	0	FED	DIF	Dallas	DALLAS	Tulsa	Kansas City	Southern	West	0	1	WWW.BANKOFEUFAULA.COM	44774	35362
49	0	560438	0	Bank of Evergreen	Evergreen	AL	36401	12/31/2016	2/14/2019	NM	146 West Front Street		1	0	0	8	0	Conecuh			9/1/1932	1/1/1934	3/31/2006	Stock	0	0	FDIC	DIF	Atlanta	ATLANTA	Montgomery	Atlanta	Southern	Southeast	0	1	http://www.thebankofevergreen.com	7133	2450
11732	0	976534	1491717	Bank of Farmington	Farmington	IL	61531	12/31/2016	2/14/2019	NM	16 North Main Street	FARMINGTON BANCORP, INC.	2	0	0	2	0	Fulton			1/1/1903	1/1/1934	3/31/2018	Stock	0	0	FDIC	DIF	Chicago	CHICAGO	Springfield Il	Chicago	Central	Central	0	1	http://www.bankoffarmington.com	14759	0
58630	0	3620539	0	Bank of Feather River	Yuba City	CA	95991	12/31/2016	2/14/2019	NM	855 Harter Parkway, # 100		2	0	0	2	0	Sutter	49700	Yuba City, CA	11/6/2007	11/6/2007	3/1/2018	Stock	0	0	FDIC	DIF	San Francisco	SAN FRANCISCO	Sacramento	San Francisco	Western	Western	0	1	https://bofr.bank	0	0
1484	0	166531	1136447	Bank of Frankewing	Frankewing	TN	38459	12/31/2016	2/14/2019	NM	2324 Highway 64 East	FRANKEWING BANCSHARES, INC.	3	0	0	4	0	Giles			12/13/1920	1/1/1934	3/31/2006	Stock	0	0	FDIC	DIF	Dallas	DALLAS	Nashville	Atlanta	Southern	Southeast	0	1	http://www.bankoffrankewing.com	3030	3030
10594	0	68831	3674215	Bank of Franklin	Meadville	MS	39653	12/31/2016	2/14/2019	NM	9 Main Street	FRANKLIN BANCSHARES, INC.	5	0	0	4	0	Franklin			1/12/1912	1/1/1934	11/8/2007	Stock	0	1	FDIC	DIF	Dallas	DALLAS	Jackson Ms	Atlanta	Southern	West	0	1	www.bankoffranklin.com	19502	6498
35543	0	2913702	2913711	Bank of Franklin County	Washington	MO	63090	12/31/2016	2/14/2019	NM	900 East Eighth Street	FRANKLIN BANCORP, INC.	4	0	0	4	0	Franklin	41180	St. Louis, MO-IL	8/28/2000	8/28/2000	3/31/2006	Stock	0	0	FDIC	DIF	Kansas City	KANSAS CITY	St. Louis	St. louis	Western	West	0	1	www.bankoffranklincounty.com	10809	5621
8693	12552	167453	1127249	Bank of Galesville	Galesville	WI	54630	12/31/2016	2/14/2019	NM	16893 South Main Street	GALE BANK HOLDING COMPANY, INC.	3	0	0	2	1	Trempealeau			1/1/1883	1/1/1934	9/30/2018	Stock	0	0	FDIC	DIF	Chicago	CHICAGO	Eau Claire	Minneapolis	Central	Central	0	1	www.bluffviewbank.com	393	0
5775	13001	590949	2749433	Bank of Geneva	Geneva	IN	46740	12/31/2016	2/14/2019	SM	215 East Line Street	LIMBERLOST BANCSHARES, INC.	6	0	0	2	1	Adams			10/12/1892	1/1/1934	12/31/2018	Stock	0	1	FED	DIF	Chicago	CHICAGO	Indianapolis	Chicago	Central	Central	0	1	www.bankofgeneva.com	5278	949
58626	0	3636446	0	Bank of George	Las Vegas	NV	89148	12/31/2016	2/14/2019	NM	9115 West Russell Road		2	0	0	4	0	Clark	29820	Las Vegas-Henderson-Paradise, NV	9/24/2007	9/24/2007	3/1/2018	Stock	0	0	FDIC	DIF	San Francisco	SAN FRANCISCO	Phoenix	San Francisco	Western	West	0	1	http://www.bankofgeorge.com	5228	0
22838	0	932633	1204618	Bank of Gibson City	Gibson City	IL	60936	12/31/2016	2/14/2019	NM	804 South Sangamon Avenue	LONGVIEW CAPITAL CORPORATION	1	0	0	2	0	Ford	16580	Champaign-Urbana, IL	4/9/1979	4/9/1979	3/31/2006	Stock	0	0	FDIC	DIF	Chicago	CHICAGO	Champaign	Chicago	Central	Central	0	1	www.bankofgc.com	0	0
2379	15442	141958	1098808	Bank of Gleason	Gleason	TN	38229	12/31/2016	2/14/2019	NM	203 Main Street	BANCSHARES OF GLEASON, INC.	2	0	0	7	0	Weakley			1/1/1901	1/1/1934	6/12/2014	Stock	0	1	FDIC	DIF	Dallas	DALLAS	Nashville	St. louis	Southern	Southeast	0	1	www.bankofgleason.com	22687	19513
16527	0	993353	3556656	Bank of Glen Ullin	Glen Ullin	ND	58631	12/31/2016	2/14/2019	NM	106 South Avenue West	TRINITY INVESTMENTS, INC.	1	0	0	2	1	Morton	13900	Bismarck, ND	1/2/1947	1/2/1947	3/31/2015	Stock	0	0	FDIC	DIF	Kansas City	KANSAS CITY	Fargo	Minneapolis	Central	West	0	1	http://www.bankofglenullin.com	0	0
9392	0	1351	0	Bank of Grandin	Grandin	MO	63943	12/31/2016	2/14/2019	NM	403 5th Street		4	0	0	4	1	Carter			1/13/1913	1/1/1934	9/9/2008	Stock	0	0	FDIC	DIF	Kansas City	KANSAS CITY	St. Louis	St. louis	Western	West	0	1	www.bankofgrandin.net	25907	23329
5636	0	400945	3143953	Bank of Gravett	Gravette	AR	72736	12/31/2016	2/14/2019	NM	211 Main St Se	GRAVETT BANCSHARES, INC.	4	0	0	8	1	Benton	22220	Fayetteville-Springdale-Rogers, AR-MO	3/1/1898	1/1/1934	5/6/2015	Stock	0	0	FDIC	DIF	Dallas	DALLAS	Little Rock	St. louis	Southern	Western	0	1	http://www.bankofgravett.com	19106	0
17995	0	857259	1472006	Bank of Greeley	Greeley	KS	66033	12/31/2016	2/14/2019	NM	118 W Brown St	GREELEY BANCSHARES, INC.	1	0	0	2	1	Anderson			1/1/1888	5/4/1959	3/31/2006	Stock	0	0	FDIC	DIF	Kansas City	KANSAS CITY	Kansas City	Kansas City	Western	Western	0	1		3593	3593
15113	13511	465524	1250679	Bank of Greeleyville	Greeleyville	SC	29056	12/31/2016	2/14/2019	NM	73 Main Street	SOUTHEASTERN BANCORP, INC.	2	0	0	4	1	Williamsburg			4/25/1935	4/25/1935	3/31/2006	Stock	0	0	FDIC	DIF	Atlanta	ATLANTA	Columbia Sc	Richmond	Northeastern	Southeast	0	1	http://www.bog1.com	232	232
57915	17987	3286999	4446521	Bank of Grove	Grove	OK	74344	12/31/2016	2/14/2019	NM	201 East 18th Street	TOWNSEND HOLDING COMPANY	1	0	0	4	1	Delaware			6/9/2005	6/9/2005	10/30/2017	Stock	0	0	FDIC	DIF	Dallas	DALLAS	Tulsa	Kansas City	Southern	West	0	1	www.bankofgrandlake.com	0	0
20884	14461	711472	4272869	Bank of Guam	Hagatna	GU	96910	12/31/2016	2/14/2019	NM	111 Chalan Santo Papa	BANKGUAM HOLDING COMPANY	1	0	1	4	0	Guam			12/11/1972	12/11/1972	2/22/2018	Stock	0	1	FDIC	DIF	San Francisco	SAN FRANCISCO	San Francisco	San Francisco	Western	West	23	0	https://www.bankofguam.com	427545	331554
8144	0	603232	1084801	Bank of Gueydan	Gueydan	LA	70542	12/31/2016	2/14/2019	SM	111 Main Street	GUEYDAN BANCSHARES, INC.	1	0	0	2	0	Vermilion	29180	Lafayette, LA	5/14/1927	1/1/1934	1/1/2016	Stock	0	0	FED	DIF	Dallas	DALLAS	Baton Rouge	Atlanta	Southern	Western	0	1	http://bankofgueydan.com/	38028	38028
10315	10625	145059	1135374	Bank of Halls	Halls	TN	38040	12/31/2016	2/14/2019	SM	101 Main Street	SECURITY BANCORP OF TENNESSEE, INC.	2	0	0	2	0	Lauderdale			10/13/1899	1/1/1934	1/1/2012	Stock	0	1	FED	DIF	Dallas	DALLAS	Memphis	St. louis	Southern	Southeast	0	1	www.bankofhalls.com	2576	273
9127	0	854351	1966215	Bank of Hamilton	Hamilton	ND	58238	12/31/2016	2/14/2019	NM	1 Wall Street	WALL STREET HOLDING COMPANY	1	0	0	2	0	Pembina			1/8/1886	1/1/1934	3/31/2006	Stock	0	0	FDIC	DIF	Kansas City	KANSAS CITY	Fargo	Minneapolis	Central	West	0	1	bankofhamilton.com	2	0
10057	0	37	0	Bank of Hancock County	Sparta	GA	31087	12/31/2016	2/14/2019	NM	12855 Broad Street		1	0	0	7	0	Hancock			9/1/1904	1/1/1934	8/31/2009	Stock	0	0	FDIC	DIF	Atlanta	ATLANTA	Savannah	Atlanta	Southern	Southeast	0	1	http://www.bankofhancock.com	12372	6230
13962	0	7456	1063301	Bank of Hartington	Hartington	NE	68739	12/31/2016	2/14/2019	SM	229 North Broadway	CEDAR BANCORP	2	0	0	2	1	Cedar			1/1/1917	2/28/1934	5/30/2008	Stock	0	0	FED	DIF	Kansas City	KANSAS CITY	Sioux City	Kansas City	Western	West	0	1	www.bankofhartington.com	437	36
18053	12557	795968	1025309	Bank of Hawaii	Honolulu	HI	96813	12/31/2016	2/14/2019	SM	111 South King Street	BANK OF HAWAII CORPORATION	64	0	1	9	0	Honolulu	46520	Urban Honolulu, HI	1/1/1897	7/10/1959	8/20/2010	Stock	0	1	FED	DIF	San Francisco	SAN FRANCISCO	San Francisco	San Francisco	Western	Western	5	0	www.boh.com	4169456	408176
17769	53483	746755	1052293	Bank of Hays	Hays	KS	67601	12/31/2016	2/14/2019	NM	1000 West 27th Street	HANSTON INSURANCE AGENCY, INC.	4	0	0	4	0	Ellis			8/21/1907	6/12/1957	12/31/2012	Stock	0	0	FDIC	DIF	Kansas City	KANSAS CITY	Hays	Kansas City	Western	Western	0	1	www.bankofhays.com	54125	3096
17813	0	856458	0	Bank of Hazelton	Hazelton	ND	58544	12/31/2016	2/14/2019	NM	363 Main St		1	0	0	2	1	Emmons			8/22/1903	12/1/1957	3/31/2006	Stock	0	0	FDIC	DIF	Kansas City	KANSAS CITY	Fargo	Minneapolis	Central	West	0	1	www.bankofhazelton.net	9100	1188
149	0	628039	3140961	Bank of Hazlehurst	Hazlehurst	GA	31539	12/31/2016	2/14/2019	NM	22 South Tallahassee Street	HAZLEHURST INVESTORS, INC.	2	0	0	2	1	Jeff Davis			1/1/1906	1/1/1934	3/31/2006	Stock	0	0	FDIC	DIF	Atlanta	ATLANTA	Albany Ga	Atlanta	Southern	Southeast	0	1	https://www.bankofhazlehurst.com	13438	13438
15821	0	973056	1098349	Bank of Hillsboro	Hillsboro	MO	63050	12/31/2016	2/14/2019	SM	10625 Highway 21	HILLSBORO BANCSHARES, INC.	1	0	0	4	0	Jefferson	41180	St. Louis, MO-IL	4/14/1892	5/26/1941	8/26/2018	Stock	0	0	FED	DIF	Kansas City	KANSAS CITY	St. Louis	St. louis	Western	West	0	1		530	33
289	0	763211	3923306	Bank of Hindman	Hindman	KY	41822	12/31/2016	2/14/2019	NM	1362 Hindman Bypass	COMMUNITY EXCHANGE BANCSHARES INC.	2	0	0	7	0	Knott			1/1/1903	1/1/1934	5/12/2014	Stock	0	0	FDIC	DIF	Chicago	CHICAGO	Lexington	Cleveland	Central	Southeast	0	1	www.bankofhindman.com	58836	15639
1464	0	941804	2960359	Bank of Holland	Holland	NY	14080	12/31/2016	2/14/2019	NM	12 South Main Street	HOLLAND BANCORP, INC.	3	0	0	8	0	Erie	15380	Buffalo-Cheektowaga-Niagara Falls, NY	10/21/1893	1/1/1934	12/15/2015	Stock	0	0	FDIC	DIF	New York	NEW YORK	Syracuse	New York	Northeastern	Northeast	0	1	www.bankofhollandny.com	2480	2480
26610	0	671464	2961879	Bank of Hope	Los Angeles	CA	90010	12/31/2016	2/14/2019	NM	3200 Wilshire Blvd Suite 140	HOPE BANCORP, INC.	76	0	1	4	0	Los Angeles	31080	Los Angeles-Long Beach-Anaheim, CA	3/18/1986	3/18/1986	12/6/2017	Stock	0	0	FDIC	DIF	San Francisco	SAN FRANCISCO	Los Angeles (West)	San Francisco	Western	Western	0	0	http://www.bankofhope.com	1445717	12009
10674	11619	291059	1057168	Bank of Hydro	Hydro	OK	73048	12/31/2016	2/14/2019	NM	146 West Main Street	HYDRO BANCSHARES, INC.	3	0	0	4	1	Caddo			10/1/1903	1/1/1934	5/13/2015	Stock	0	0	FDIC	DIF	Dallas	DALLAS	Oklahoma City	Kansas City	Southern	West	0	1	http://www.bankofhydro.com	0	0
8584	0	790150	1118760	Bank of Iberia	Iberia	MO	65486	12/31/2016	2/14/2019	SM	841 E. Hwy 42	MILCO BANCORPORATION, INC.	2	0	0	8	0	Miller			10/1/1899	1/1/1934	3/31/2006	Stock	0	0	FED	DIF	Kansas City	KANSAS CITY	Columbia Mo	St. louis	Western	West	0	1	www.bankofiberia.com	5256	4634
26403	9739	300960	2561671	Bank of Idaho	Idaho Falls	ID	83402	12/31/2016	2/14/2019	NM	399 North Capital Avenue	BANK OF IDAHO HOLDING CO.	8	0	0	4	1	Bonneville	26820	Idaho Falls, ID	9/25/1985	9/25/1985	7/29/2015	Stock	0	1	FDIC	DIF	San Francisco	SAN FRANCISCO	Salt Lake City	San Francisco	Western	Western	0	1	www.bankofidaho.com	40361	0
33648	0	727709	0	Bank of India	New York	NY	10017	12/31/2016	2/14/2019	OI	277 Park Ave		1	0	0	9	0	New York	35620	New York-Newark-Jersey City, NY-NJ-PA	9/7/1906	12/2/1980	11/1/2013	Stock	0	0	FDIC	DIF	New York	NEW YORK	New York City	New York	Northeastern	Northeast	0	0		0	0
23826	0	898458	1895397	Bank of Jackson Hole	Jackson	WY	83002	12/31/2016	2/14/2019	SM	990 West Broadway	BANCSHARES OF JACKSON HOLE, INCORPORATED	10	0	0	4	0	Teton			6/1/1982	6/1/1982	3/15/2018	Stock	0	1	FED	DIF	San Francisco	DALLAS	Billings	Kansas City	Western	West	0	1	www.bojh.com	0	0
8118	15597	567240	1399804	Bank of Jamestown	Jamestown	KY	42629	12/31/2016	2/14/2019	NM	400 Monument Square	JAMESTOWN BANCORP INC	3	0	0	4	0	Russell			7/17/1899	1/1/1934	6/2/2010	Stock	0	0	FDIC	DIF	Chicago	CHICAGO	Elizabethtown	St. louis	Central	Southeast	0	1	www.bankofjamestown.com	11241	6431
11750	0	487142	3210369	Bank of Kampsville	Kampsville	IL	62053	12/31/2016	2/14/2019	NM	Broadway And North Street	KAMPSVILLE BANCSHARES INC	4	0	0	2	0	Calhoun	41180	St. Louis, MO-IL	12/1/1908	1/1/1934	3/31/2006	Stock	0	0	FDIC	DIF	Chicago	CHICAGO	Springfield Il	St. louis	Central	Central	0	1	www.thebankofkampsville.com	8881	8881
9775	12029	780049	3097850	Bank of Kilmichael	Kilmichael	MS	39747	12/31/2016	2/14/2019	NM	120 North Depot Avenue	KILMICHAEL BANCORP, INC.	4	0	0	4	1	Montgomery			9/16/1904	1/1/1934	9/12/2017	Stock	0	1	FDIC	DIF	Dallas	DALLAS	Jackson Ms	St. louis	Southern	West	0	1	www.bankofkilmichael.com	16074	3109
1635	0	796451	2352280	Bank of Kirksville	Kirksville	MO	63501	12/31/2016	2/14/2019	NM	214 South Franklin Street	ROCKHOLD BANCORP	8	0	0	2	1	Adair			1/1/1913	1/1/1934	3/31/2006	Stock	0	0	FDIC	DIF	Kansas City	KANSAS CITY	Columbia Mo	St. louis	Western	West	0	1	www.bankofkirksville.com	0	0
1874	12723	246657	1051317	Bank of Labor	Kansas City	KS	66101	12/31/2016	2/14/2019	NM	756 Minnesota Avenue	INTERNATIONAL BROTHERHOOD OF BOILERMAKERS, IRON SHIP BUILDERS, BLACKSMITHS, FORGERS AND HELPERS	7	0	0	4	0	Wyandotte	28140	Kansas City, MO-KS	9/2/1924	1/1/1934	10/14/2013	Stock	0	1	FDIC	DIF	Kansas City	KANSAS CITY	Kansas City	Kansas City	Western	Western	0	1	http://www.bankoflabor.com	146748	22278
8695	14218	477349	0	Bank of Lake Mills	Lake Mills	WI	53551	12/31/2016	2/14/2019	NM	136 East Madison Street		2	0	0	4	1	Jefferson			1/1/1893	1/2/1934	3/31/2006	Stock	0	0	FDIC	DIF	Chicago	CHICAGO	Milwaukee	Chicago	Central	Central	0	1	www.bankoflakemills.com	6389	0
15547	11215	476445	1137033	Bank of Lake Village	Lake Village	AR	71653	12/31/2016	2/14/2019	SM	101 Main Street	SOUTHEAST ARKANSAS BANK CORPORATION	2	0	0	2	0	Chicot			1/1/1934	1/1/1934	6/22/2015	Stock	0	0	FED	DIF	Dallas	DALLAS	Little Rock	St. louis	Southern	Western	0	1	www.bankoflakevillage.com	16307	6786
11200	0	34425	2560665	Bank of Lancaster	Kilmarnock	VA	22482	12/31/2016	2/14/2019	SM	100 South Main Street	BAY BANKS OF VIRGINIA, INC.	11	0	0	4	0	Lancaster			11/1/1930	1/1/1934	3/31/2017	Stock	0	1	FED	DIF	Atlanta	ATLANTA	Richmond	Richmond	Northeastern	Southeast	0	1	http://www.vcb.bank	25312	4439
4130	0	85454	1067251	Bank of Laverne	Laverne	OK	73848	12/31/2016	2/14/2019	NM	111 E. Jane Jayroe Blvd.	LAVERNE BANCSHARES, INC.	1	0	0	2	0	Harper			1/1/1922	1/1/1934	6/1/2010	Stock	0	0	FDIC	DIF	Dallas	DALLAS	Oklahoma City	Kansas City	Southern	West	0	1	http://www.bankoflaverne.com	298	298
8886	9303	951456	1050712	Bank of Lee's Summit	Lees Summit	MO	64063	12/31/2016	2/14/2019	NM	210 South Main Street	VALLEY VIEW BANCSHARES, INC.	4	0	0	4	0	Jackson	28140	Kansas City, MO-KS	1/1/1868	1/1/1934	12/31/2016	Stock	0	1	FDIC	DIF	Kansas City	KANSAS CITY	Kansas City	Kansas City	Western	West	0	1		70002	29978
5425	0	13457	1063516	Bank of Lewellen	Lewellen	NE	69147	12/31/2016	2/14/2019	NM	302 Main Street	LEWELLEN NATIONAL CORP.	1	0	0	2	0	Garden			10/5/1905	1/1/1934	2/27/2008	Stock	0	0	FDIC	DIF	Kansas City	KANSAS CITY	Grand Island	Kansas City	Western	West	0	1	www.bankoflewellen.com	1182	1182
58164	0	3410141	3825062	Bank of Lexington, Inc.	Lexington	KY	40503	12/31/2016	2/14/2019	NM	761 Corporate Drive	BANCORP OF LEXINGTON INC.	3	0	0	4	0	Fayette	30460	Lexington-Fayette, KY	2/6/2006	2/6/2006	1/30/2007	Stock	0	0	FDIC	DIF	Chicago	CHICAGO	Lexington	Cleveland	Central	Southeast	0	1	www.bankoflexington.net	8514	8514
57396	0	3128923	0	Bank of Lincoln County	Fayetteville	TN	37334	12/31/2016	2/14/2019	NM	307 East College Street		3	0	0	4	0	Lincoln			7/22/2002	7/22/2002	3/31/2006	Stock	0	1	FDIC	DIF	Dallas	DALLAS	Nashville	Atlanta	Southern	Southeast	0	1	http://www.bolconline.com	7877	3051
19087	0	111157	1059537	Bank of Lindsay	Lindsay	NE	68644	12/31/2016	2/14/2019	NM	102 Pine Street	LINDSAY STATE COMPANY	1	0	0	2	0	Platte			4/15/1953	4/6/1964	3/31/2006	Stock	0	0	FDIC	DIF	Kansas City	KANSAS CITY	Grand Island	Kansas City	Western	West	0	1	https://www.bankoflindsay.com	692	0
91280	0	1397471	2617082	Bank of Little Rock	Little Rock	AR	72201	12/31/2016	2/14/2019	SM	200 North State Street	LITTLE ROCK BANKSHARES, INC.	5	0	0	4	0	Pulaski	30780	Little Rock-North Little Rock-Conway, AR	10/21/1927	12/21/1987	3/31/2006	Stock	0	0	FED	DIF	Dallas	DALLAS	Little Rock	St. louis	Southern	Western	0	1	http://www.bankoflittlerock.com	50272	46687
16795	17319	14650	2224408	Bank of Locust Grove	Locust Grove	OK	74352	12/31/2016	2/14/2019	SM	124 E Main St	FIRST PRYOR BANCORP, INC.	2	0	0	4	0	Mayes			6/6/1949	6/6/1949	6/17/2015	Stock	0	0	FED	DIF	Dallas	DALLAS	Tulsa	Kansas City	Southern	West	0	1	www.banklg.com	1514	1499
8885	0	663450	1097173	Bank of Louisiana	Louisiana	MO	63353	12/31/2016	2/14/2019	SM	101 South Third Street	LINCOLN COUNTY BANCORP, INC.	2	0	0	4	1	Pike			1/17/1887	1/1/1934	1/1/2012	Stock	0	0	FED	DIF	Kansas City	KANSAS CITY	St. Louis	St. louis	Western	West	0	1	bola.cc	6098	2737
17878	0	271136	1247594	Bank of Louisiana	New Orleans	LA	70130	12/31/2016	2/14/2019	NM	300 St. Charles Avenue	BOL BANCSHARES, INC.	6	0	0	8	0	Orleans	35380	New Orleans-Metairie, LA	7/1/1958	7/1/1958	9/28/2016	Stock	0	0	FDIC	DIF	Dallas	DALLAS	Baton Rouge	Atlanta	Southern	Western	0	1	www.bankoflouisiana.com	1000	1000
16281	0	959630	0	Bank of Lumber City	Lumber City	GA	31549	12/31/2016	2/14/2019	NM	21 Main St		2	0	0	8	0	Telfair			7/2/1945	7/2/1945	3/31/2006	Stock	0	0	FDIC	DIF	Atlanta	ATLANTA	Albany Ga	Atlanta	Southern	Southeast	0	1	www.bankoflumbercity.com	1470	976
13264	12871	580548	1209743	Bank of Luxemburg	Luxemburg	WI	54217	12/31/2016	2/14/2019	NM	630 Main Street	LUXEMBURG BANCSHARES, INC.	9	0	0	4	0	Kewaunee	24580	Green Bay, WI	10/3/1903	1/1/1934	6/27/2008	Stock	0	1	FDIC	DIF	Chicago	CHICAGO	Appleton	Chicago	Central	Central	0	1	http://www.bankofluxemburg.com	14897	1156
148	11273	752831	1135105	Bank of Madison	Madison	GA	30650	12/31/2016	2/14/2019	NM	133 North Main Street	MADISON BANK CORP.	4	0	0	4	0	Morgan	12060	Atlanta-Sandy Springs-Roswell, GA	1/1/1890	1/1/1934	3/31/2006	Stock	0	0	FDIC	DIF	Atlanta	ATLANTA	Atlanta	Atlanta	Southern	Southeast	0	1	www.bankofmadisonga.com	43803	0
9332	11722	989851	1123812	Bank of Maple Plain	Maple Plain	MN	55359	12/31/2016	2/14/2019	NM	4980 Highway 12	MAPLE BANC SHARES, INC.	1	0	0	7	1	Hennepin	33460	Minneapolis-St. Paul-Bloomington, MN-WI	5/29/1905	1/1/1934	3/31/2006	Stock	0	0	FDIC	DIF	Kansas City	KANSAS CITY	Minneapolis	Minneapolis	Central	West	0	1	www.bankofmapleplain.com	16558	699
32779	0	1436204	3590388	Bank of Marin	Novato	CA	94947	12/31/2016	2/14/2019	NM	504 Redwood Boulevard	BANK OF MARIN BANCORP	21	0	0	4	0	Marin	41860	San Francisco-Oakland-Hayward, CA	1/23/1990	1/23/1990	11/20/2017	Stock	0	1	FDIC	DIF	San Francisco	SAN FRANCISCO	San Francisco	San Francisco	Western	Western	0	1	http://www.bankofmarin.com	299507	36010
12327	0	601443	1205857	Bank of Mauston	Mauston	WI	53948	12/31/2016	2/14/2019	NM	503 Highway 82 East	MAUSTON BANCORP, INC.	6	0	0	4	1	Juneau			9/12/1932	1/1/1934	3/31/2006	Stock	0	0	FDIC	DIF	Chicago	CHICAGO	Madison	Chicago	Central	Central	0	1	www.bankofmauston.com	50752	14741
9315	13508	782016	1071575	Bank of Maysville	Maysville	KY	41056	12/31/2016	2/14/2019	NM	20 West 2nd Street	FIRST BANK OF KENTUCKY CORPORATION	3	0	0	8	0	Mason			6/26/1835	1/1/1934	3/31/2006	Stock	0	1	FDIC	DIF	Chicago	CHICAGO	Lexington	Cleveland	Central	Southeast	0	1	www.bankofmaysville.com	21602	21602
1523	0	898140	1094967	Bank of McCrory	Mccrory	AR	72101	12/31/2016	2/14/2019	SM	124 North Edmonds Avenue	M. D. THOMPSON & SON CO.	1	0	0	2	0	Woodruff			6/8/1903	1/1/1934	10/31/2017	Stock	0	1	FED	DIF	Dallas	DALLAS	Little Rock	St. louis	Southern	Western	0	1		0	0
6139	11068	746429	0	Bank of McKenney	Mc Kenney	VA	23872	12/31/2016	2/14/2019	SM	20701 First Street		7	0	0	4	0	Dinwiddie	40060	Richmond, VA	1/1/1906	1/1/1934	11/10/2017	Stock	0	0	FED	DIF	Atlanta	ATLANTA	Richmond	Richmond	Northeastern	Southeast	0	1	http://www.touchstone.bank	9612	0
13611	13746	175458	1067206	Bank of Mead	Mead	NE	68041	12/31/2016	2/14/2019	NM	322 South Vine	SELKO BANCO, INC.	2	0	0	2	0	Saunders	36540	Omaha-Council Bluffs, NE-IA	9/1/1885	1/13/1934	3/31/2006	Stock	0	0	FDIC	DIF	Kansas City	KANSAS CITY	Omaha	Kansas City	Western	West	0	1	WWW.BANKOFMEAD.COM	5359	5345
618	0	175609	2646998	Bank of Millbrook	Millbrook	NY	12545	12/31/2016	2/14/2019	SM	3263 Franklin Avenue	MILLBROOK BANK SYSTEM, INC.	4	0	0	8	0	Dutchess	35620	New York-Newark-Jersey City, NY-NJ-PA	5/18/1891	1/1/1934	10/1/2010	Stock	0	1	FED	DIF	New York	NEW YORK	Syracuse	New York	Northeastern	Northeast	0	1	http://www.bankofmillbrook.com	45486	45475
11232	13299	426945	2342722	Bank of Milton	Milton	WI	53563	12/31/2016	2/14/2019	NM	323 Parkview Drive	MILTON BANCSHARES, INC.	2	0	0	4	1	Rock	27500	Janesville-Beloit, WI	3/25/1884	1/1/1934	6/29/2012	Stock	0	0	FDIC	DIF	Chicago	CHICAGO	Madison	Chicago	Central	Central	0	1	www.bankofmilton.com	11293	0
19954	13212	708753	1062630	Bank of Minden	Mindenmines	MO	64769	12/31/2016	2/14/2019	NM	601 Main Street	S.T.D. INVESTMENTS, INC.	2	0	0	2	0	Barton			7/31/1912	5/15/1969	10/2/2006	Stock	0	0	FDIC	DIF	Kansas City	KANSAS CITY	Springfield Mo	Kansas City	Western	West	0	1	http://bankofminden.com	0	0
22273	0	706236	0	Bank of Mingo	Williamson	WV	25661	12/31/2016	2/14/2019	NM	10 Commerce Drive		5	0	0	8	0	Mingo			5/17/1976	5/17/1976	3/31/2006	Stock	0	0	FDIC	DIF	Atlanta	DALLAS	Scott Depot	Richmond	Northeastern	Northeast	0	1	https://www.thebankofmingo.com	18348	18348
17355	0	509642	1132458	Bank of Modesto	Modesto	IL	62667	12/31/2016	2/14/2019	NM	201 East State Street	MC BANCORP, INC.	2	0	0	2	0	Macoupin	41180	St. Louis, MO-IL	9/1/1891	10/1/1954	7/20/2017	Stock	0	0	FDIC	DIF	Chicago	CHICAGO	Springfield Il	St. louis	Central	Central	0	1		8251	8228
58482	0	3470097	3470088	Bank of Montana	Missoula	MT	59802	12/31/2016	2/14/2019	NM	125 Bank Street, Suite 100	BANCORP OF MONTANA HOLDING COMPANY	1	0	0	4	1	Missoula	33540	Missoula, MT	11/26/2007	11/26/2007	8/12/2015	Stock	0	0	FDIC	DIF	San Francisco	SAN FRANCISCO	Billings	Minneapolis	Western	West	0	1	http://www.bankofmontana.com	0	0
20769	0	713047	2139696	Bank of Montgomery	Montgomery	IL	60538	12/31/2016	2/14/2019	NM	1333 Douglas Avenue	MONTGOMERY BANCSHARES, INC.	1	0	0	7	0	Kane	16980	Chicago-Naperville-Elgin, IL-IN-WI	8/15/1972	8/15/1972	3/31/2006	Stock	0	0	FDIC	DIF	Chicago	CHICAGO	Chicago	Chicago	Central	Central	0	1	www.bankofmontgomery.net	998	998
1373	0	684455	3203138	Bank of Montgomery	Montgomery	LA	71454	12/31/2016	2/14/2019	NM	1000 Caddo Street	GRANT BANCSHARES, INC.	11	0	0	4	1	Grant	10780	Alexandria, LA	10/5/1903	1/1/1934	11/30/2017	Stock	0	0	FDIC	DIF	Dallas	DALLAS	Shreveport	Dallas	Southern	Western	0	1	www.bofm.com	3141	1446
2145	12828	805335	2412139	Bank of Monticello	Monticello	GA	31064	12/31/2016	2/14/2019	NM	141 Green Street	MONTICELLO BANCSHARES, INC.	1	0	0	8	1	Jasper	12060	Atlanta-Sandy Springs-Roswell, GA	1/1/1909	1/1/1934	4/11/2018	Stock	0	0	FDIC	DIF	Atlanta	ATLANTA	Atlanta	Atlanta	Southern	Southeast	0	1	www.bankofmonticelloga.com	11702	6514
12232	0	937553	3112472	Bank of Monticello	Monticello	MO	63457	12/31/2016	2/14/2019	NM	201 East Lafayette	MONTICELLO BANCSHARES, INC.	3	0	0	2	1	Lewis			2/27/1928	1/1/1934	11/15/2013	Stock	0	0	FDIC	DIF	Kansas City	KANSAS CITY	St. Louis	St. louis	Western	West	0	1	www.bankofmonticello.com	10993	4771
8556	12729	897330	3073911	Bank of Morton	Morton	MS	39117	12/31/2016	2/14/2019	NM	366 South 4th Street	MORTON BANCORP, INC.	1	0	0	6	1	Scott			1/1/1904	1/1/1934	7/3/2007	Stock	0	0	FDIC	DIF	Dallas	DALLAS	Jackson Ms	Atlanta	Southern	West	0	1	www.bankofmorton.com	5220	2339
9057	0	586335	2317690	Bank of Moundville	Moundville	AL	35474	12/31/2016	2/14/2019	NM	319 Market St	MOUNDVILLE BANCSHARES, INC.	1	0	0	7	0	Hale	46220	Tuscaloosa, AL	9/17/1907	1/1/1934	2/24/2011	Stock	0	0	FDIC	DIF	Atlanta	ATLANTA	Shelby	Atlanta	Southern	Southeast	0	1	http://www.BankofMoundville.com	45670	15325
13017	9635	352820	3186428	Bank of Mount Hope, Inc.	Mount Hope	WV	25880	12/31/2016	2/14/2019	NM	602 Main Street	MOUNT HOPE BANKSHARES, INC.	3	0	0	8	0	Fayette	13220	Beckley, WV	8/14/1914	1/1/1934	3/31/2006	Stock	0	0	FDIC	DIF	Atlanta	ATLANTA	Scott Depot	Richmond	Northeastern	Northeast	0	1	http://mthopebank.com	32462	8763
58138	0	3464368	0	Bank of Napa, N.A.	Napa	CA	94558	12/31/2016	2/14/2019	N	2007 Redwood Rd., Suite 101		2	0	0	4	0	Napa	34900	Napa, CA	8/14/2006	8/14/2006	11/20/2017	Stock	0	0	OCC	DIF	San Francisco	SAN FRANCISCO	San Francisco	San Francisco	Western	Western	0	1		28338	8820
21704	0	12955	1066900	Bank of Nebraska	La Vista	NE	68128	12/31/2016	2/14/2019	NM	7223 South 84th Street	FINANCIAL BANCSHARES, INC.	4	0	0	4	1	Sarpy	36540	Omaha-Council Bluffs, NE-IA	7/25/1974	7/25/1974	5/5/2017	Stock	0	0	FDIC	DIF	Kansas City	KANSAS CITY	Omaha	Kansas City	Western	West	0	1		2	0
10626	0	879550	0	Bank of New Cambria	New Cambria	MO	63558	12/31/2016	2/14/2019	NM	200 S. Main St.		2	0	0	2	0	Macon			3/18/1933	1/1/1934	3/31/2006	Stock	0	0	FDIC	DIF	Kansas City	KANSAS CITY	Columbia Mo	St. louis	Western	West	0	1	www.banknewcambria.com	3102	200
27575	0	1404940	3846375	Bank of New Castle	New Castle	DE	19720	12/31/2016	2/14/2019	NM	12 Read's Way	DISCOVER FINANCIAL SERVICES	1	0	0	8	0	New Castle	37980	Philadelphia-Camden-Wilmington, PA-NJ-DE-MD	8/18/1989	8/18/1989	12/31/2011	Stock	0	0	FDIC	DIF	New York	NEW YORK	Claymont	Philadelphia	Northeastern	Northeast	0	0		476	0
24540	15496	113601	0	Bank of New England	Salem	NH	3079	12/31/2016	2/14/2019	NM	31 Pelham Road		9	0	1	4	0	Rockingham	14460	Boston-Cambridge-Newton, MA-NH	6/24/1983	6/24/1983	7/14/2015	Stock	0	0	FDIC	DIF	New York	NEW YORK	Concord	Boston	Northeastern	Northeast	0	1	http://www.bankofnewengland.com	0	0
18012	10780	265407	2545831	Bank of New Hampshire	Laconia	NH	3246	12/31/2016	2/14/2019	SB	62 Pleasant Street	BNH FINANCIAL	25	0	0	4	0	Belknap			7/2/1831	7/2/1959	1/31/2017	Stock	0	1	FDIC	DIF	New York	NEW YORK	Concord	Boston	Northeastern	Northeast	0	1	www.BankNH.com	224807	59163
58175	0	3443345	3554250	Bank of New Jersey	Fort Lee	NJ	7024	12/31/2016	2/14/2019	NM	1365 Palisade Avenue	BANCORP OF NEW JERSEY, INC.	9	0	0	4	0	Bergen	35620	New York-Newark-Jersey City, NY-NJ-PA	5/10/2006	5/10/2006	4/5/2016	Stock	0	0	FDIC	DIF	New York	NEW YORK	Jamesburg	New York	Northeastern	Northeast	0	1	http://www.bonj.net	53845	53845
14701	13112	688556	1095272	Bank of New Madrid	New Madrid	MO	63869	12/31/2016	2/14/2019	NM	229 Main Street	DIXIE BANCSHARES CORP.	3	0	0	2	1	New Madrid			1/1/1933	8/25/1934	3/31/2006	Stock	0	1	FDIC	DIF	Kansas City	KANSAS CITY	St. Louis	St. louis	Western	West	0	1	www.bankofnewmadrid.com	0	0
16590	0	763752	1838590	Bank of New Mexico	Grants	NM	87020	12/31/2016	2/14/2019	NM	824 West Santa Fe Avenue	FIRST BANCORP. OF DURANGO, INC.	4	0	0	4	1	Cibola			6/16/1947	6/16/1947	9/7/2018	Stock	0	0	FDIC	DIF	Dallas	DALLAS	Albuquerque	Kansas City	Western	West	0	1		1990	710
5704	0	948531	0	Bank of Newington	Newington	GA	30446	12/31/2016	2/14/2019	NM	Broad And Church Streets		2	0	0	4	0	Screven			8/14/1919	1/1/1934	1/31/2019	Stock	0	0	FDIC	DIF	Atlanta	ATLANTA	Savannah	Atlanta	Southern	Southeast	0	1	https://www.bankofnewington.com	500	500
5447	0	41955	1058688	Bank of Newman Grove	Newman Grove	NE	68758	12/31/2016	2/14/2019	SM	416 Hale Ave	FIRST NEWMAN GROVE BANKSHARES CORP.	1	0	0	2	1	Madison			4/10/1900	1/1/1934	6/2/2010	Stock	0	0	FED	DIF	Kansas City	KANSAS CITY	Sioux City	Kansas City	Western	West	0	1		8731	4825
33527	11718	1908082	3141650	Bank of North Carolina	Thomasville	NC	27360	12/31/2016	2/14/2019	NM	831 Julian Avenue	BNC BANCORP	81	0	1	4	0	Davidson	49180	Winston-Salem, NC	12/3/1991	12/3/1991	11/1/2016	Stock	0	1	FDIC	DIF	Atlanta	ATLANTA	Charlotte	Richmond	Northeastern	Southeast	0	0		140324	25395
18171	0	410748	3176661	Bank of O'Fallon	O'fallon	IL	62269	12/31/2016	2/14/2019	NM	901 South Lincoln Avenue	SECURITY FIRST BANCSHARES INC	2	0	0	8	1	Saint Clair	41180	St. Louis, MO-IL	3/28/1960	3/28/1960	3/31/2006	Stock	0	1	FDIC	DIF	Chicago	CHICAGO	Mount Vernon	St. louis	Central	Central	0	1	http://www.bankofallon.com	0	0
21529	0	687054	1109900	Bank of Oak Ridge	Oak Ridge	LA	71264	12/31/2016	2/14/2019	NM	105 N. Oak	OAK RIDGE BANCSHARES, INC.	1	0	0	4	1	Morehouse			10/1/1910	4/11/1974	5/14/2015	Stock	0	0	FDIC	DIF	Dallas	DALLAS	Shreveport	Dallas	Southern	Western	0	1	http://www.bankofoakridge.bank	19237	2526
35365	0	2903123	3587427	Bank of Oak Ridge	Oak Ridge	NC	27310	12/31/2016	2/14/2019	NM	2211 Oak Ridge Road	OAK RIDGE FINANCIAL SERVICES, INC.	4	0	0	4	0	Guilford	24660	Greensboro-High Point, NC	4/10/2000	4/10/2000	4/6/2009	Stock	0	0	FDIC	DIF	Atlanta	ATLANTA	Charlotte	Richmond	Northeastern	Southeast	0	1	http://www.bankofoakridge.com	6414	0
9523	0	807348	2736899	Bank of Oakfield	Oakfield	WI	53065	12/31/2016	2/14/2019	SM	103 South Main Street	OAKFIELD BANCORP., INC.	3	0	0	4	0	Fond Du Lac	22540	Fond du Lac, WI	1/1/1901	1/1/1934	4/8/2018	Stock	0	1	FED	DIF	Chicago	CHICAGO	Appleton	Chicago	Central	Central	0	1	http://www.bristolmorganbank.com	1109	245
5867	0	147923	0	Bank of Ocean City	Ocean City	MD	21842	12/31/2016	2/14/2019	NM	10005 Golf Course Road		6	0	1	4	0	Worcester	41540	Salisbury, MD-DE	1/1/1916	1/1/1934	3/31/2006	Stock	0	0	FDIC	DIF	New York	NEW YORK	Baltimore	Richmond	Northeastern	Southeast	0	1	www.bankofoceancity.com	75684	73966
9803	0	819453	1053339	Bank of Odessa	Odessa	MO	64076	12/31/2016	2/14/2019	NM	301 West Highway 40	COUNTRY AGENCIES & INVESTMENTS, INC.	2	0	0	4	0	Lafayette	28140	Kansas City, MO-KS	1/1/1880	1/1/1934	7/27/2017	Stock	0	0	FDIC	DIF	Kansas City	KANSAS CITY	Kansas City	Kansas City	Western	West	0	1	www.bankofodessa.us.com	9005	9005
5902	15888	919344	2744326	Bank of Okolona	Okolona	MS	38860	12/31/2016	2/14/2019	NM	227 West Main Street	BANCORP OF OKOLONA	4	0	0	2	1	Chickasaw			1/31/1931	1/1/1934	1/8/2019	Stock	0	0	FDIC	DIF	Dallas	DALLAS	Jackson Ms	St. louis	Southern	West	0	1	http://www.bankofokolona.com	8540	6067
21085	0	37341	1209592	Bank of Ontario	Ontario	WI	54651	12/31/2016	2/14/2019	NM	315 Main Street	ONTARIO BANCORPORATION, INC.	2	0	0	2	1	Vernon			9/23/1911	5/15/1973	5/18/2011	Stock	0	0	FDIC	DIF	Chicago	CHICAGO	Madison	Chicago	Central	Central	0	1	www.myvernoncountybank.com	965	965
16905	0	661157	1904936	Bank of Orchard	Orchard	NE	68764	12/31/2016	2/14/2019	NM	145 E 2nd St	ORCHARD BANCORP.	1	0	0	2	0	Antelope			4/10/1950	4/10/1950	3/31/2006	Stock	0	0	FDIC	DIF	Kansas City	KANSAS CITY	Sioux City	Kansas City	Western	West	0	1		0	0
13710	0	182353	4464534	Bank of Palmer	Palmer	KS	66962	12/31/2016	2/14/2019	NM	104 East Second Street	PALMER BANCSHARES, INC.	2	0	0	2	0	Washington			7/4/1887	1/20/1934	4/1/2013	Stock	0	0	FDIC	DIF	Kansas City	KANSAS CITY	Hays	Kansas City	Western	Western	0	1	http://www.bankofpalmer.com	5264	1730
21284	0	581237	1129515	Bank of Pensacola	Pensacola	FL	32502	12/31/2016	2/14/2019	NM	500 South Palafox Street	FIVE FLAGS BANKS, INC.	2	0	0	7	0	Escambia	37860	Pensacola-Ferry Pass-Brent, FL	10/26/1973	10/26/1973	12/8/2014	Stock	0	0	FDIC	DIF	Atlanta	ATLANTA	Montgomery	Atlanta	Southern	Southeast	0	1		0	0
1713	0	284239	0	Bank of Perry County	Lobelville	TN	37097	12/31/2016	2/14/2019	NM	33 South Main Street		3	0	0	4	1	Perry			9/1/1905	1/1/1934	5/27/2010	Stock	0	0	FDIC	DIF	Dallas	DALLAS	Nashville	Atlanta	Southern	Southeast	0	1	http://www.thebankonthego.com	6340	6285
16607	16022	561239	0	Bank of Pine Hill	Pine Hill	AL	36769	12/31/2016	2/14/2019	NM	3939 Broad Street		1	0	0	2	0	Wilcox			8/21/1947	8/21/1947	3/2/2017	Stock	0	0	FDIC	DIF	Atlanta	ATLANTA	Montgomery	Atlanta	Southern	Southeast	0	1		9365	460
16982	12730	930442	1207712	Bank of Pontiac	Pontiac	IL	61764	12/31/2016	2/14/2019	SM	300 West Washington Street	PONTIAC BANCORP, INC.	8	0	0	8	0	Livingston			9/6/1947	1/29/1951	10/12/2017	Stock	0	1	FED	DIF	Chicago	CHICAGO	Champaign	Chicago	Central	Central	0	1	http://www.bankofpontiac.com	45262	25072
12745	0	858452	1050730	Bank of Prague	Prague	NE	68050	12/31/2016	2/14/2019	NM	316 West Center Avenue	PRAGUE COMPANY	1	0	0	2	1	Saunders	36540	Omaha-Council Bluffs, NE-IA	1/1/1906	1/1/1934	11/25/2008	Stock	0	0	FDIC	DIF	Kansas City	KANSAS CITY	Omaha	Kansas City	Western	West	0	1	www.bankofprague1.com	7	0
14660	0	997847	2658496	Bank of Prairie du Sac	Prairie Du Sac	WI	53578	12/31/2016	2/14/2019	NM	555 Park Avenue	PLOETZ INVESTMENTS LIMITED PARTNERSHIP	2	0	0	4	0	Sauk			3/22/1916	1/1/1934	3/31/2006	Stock	0	0	FDIC	DIF	Chicago	CHICAGO	Madison	Chicago	Central	Central	0	1	WWW.BANKPDS.COM	22653	5000
17671	52747	673851	3470444	Bank of Prairie Village	Prairie Village	KS	66208	12/31/2016	2/14/2019	NM	3515 W. 75th Street	BLUE LION BANCSHARES, INC.	1	0	0	4	1	Johnson	28140	Kansas City, MO-KS	2/27/1931	9/27/1956	12/13/2007	Stock	0	0	FDIC	DIF	Kansas City	KANSAS CITY	Kansas City	Kansas City	Western	Western	0	1	https://www.bankofprairievillage.com/	828	0
101	12621	967943	2236586	Bank of Prescott	Prescott	AR	71857	12/31/2016	2/14/2019	NM	East 2nd And Main Streets	PRESCOTT BANCSHARES, INC	1	0	0	4	0	Nevada			8/10/1904	1/1/1934	3/31/2006	Stock	0	1	FDIC	DIF	Dallas	DALLAS	Shreveport	St. louis	Southern	Western	0	1	http://www.bankofprescott.com	0	0
8432	10864	99536	1081613	Bank of Putnam County	Cookeville	TN	38501	12/31/2016	2/14/2019	NM	140 South Jefferson Street	B.P.C. CORPORATION	14	0	0	8	1	Putnam			11/1/1901	1/1/1934	4/29/2016	Stock	0	1	FDIC	DIF	Dallas	DALLAS	Nashville	Atlanta	Southern	Southeast	0	1	bankofputnamcounty.com	157610	0
11711	9874	37949	1138526	Bank of Rantoul	Rantoul	IL	61866	12/31/2016	2/14/2019	NM	201 East Champaign	BANCORP OF RANTOUL, INC.	3	0	0	2	1	Champaign	16580	Champaign-Urbana, IL	11/25/1920	1/1/1934	6/12/2013	Stock	0	1	FDIC	DIF	Chicago	CHICAGO	Champaign	Chicago	Central	Central	0	1	https://www.bankofrantoul.bank	37672	23035
12956	13972	767611	0	Bank of Richmondville	Richmondville	NY	12149	12/31/2016	2/14/2019	NM	857 East Main Street		3	0	0	5	0	Schoharie	10580	Albany-Schenectady-Troy, NY	12/8/1893	1/1/1934	2/13/2015	Stock	0	1	FDIC	DIF	New York	NEW YORK	Syracuse	New York	Northeastern	Northeast	0	1	http://www.bankrich.com	22071	8609
8472	0	685368	0	Bank of Rio Vista	Rio Vista	CA	94571	12/31/2016	2/14/2019	NM	101 Main Street		3	0	0	4	0	Solano	46700	Vallejo-Fairfield, CA	4/12/1904	1/1/1934	10/9/2018	Stock	0	0	FDIC	DIF	San Francisco	SAN FRANCISCO	Sacramento	San Francisco	Western	Western	0	1		98424	0
15673	9828	433550	1099823	Bank of Ripley	Ripley	TN	38063	12/31/2016	2/14/2019	NM	134 North Jefferson Street	BANCSHARES OF RIPLEY, INC.	4	0	0	7	0	Lauderdale			7/14/1939	7/14/1939	3/31/2006	Stock	0	1	FDIC	DIF	Dallas	DALLAS	Memphis	St. louis	Southern	Southeast	0	1	www.bankofripley.com	26319	14575
29700	3912	345877	0	Bank of Ruston	Ruston	LA	71270	12/31/2016	2/14/2019	SA	505 North Vienna Street		3	0	0	4	0	Lincoln			1/1/1905	9/14/1935	10/31/2018	Stock	0	0	OCC	DIF	Dallas	DALLAS	Shreveport	Dallas	Southern	Western	0	1	www.bor.bank	606	3
14349	15906	426758	2234939	Bank of Salem	Salem	MO	65560	12/31/2016	2/14/2019	NM	100 West Fourth Street	SALEM BANCSHARES, INC.	2	0	0	8	0	Dent			10/10/1883	5/10/1934	3/31/2006	Stock	0	0	FDIC	DIF	Kansas City	KANSAS CITY	Springfield Mo	St. louis	Western	West	0	1	www.thebankofsalem.com	18814	10422
11243	13507	931047	1098004	Bank of Salem	Salem	AR	72576	12/31/2016	2/14/2019	SM	207 Church Street	SMITH ASSOCIATED BANKING CORPORATION	3	0	0	2	0	Fulton			12/9/1908	1/1/1934	10/15/2010	Stock	0	0	FED	DIF	Dallas	DALLAS	Little Rock	St. louis	Southern	Western	0	1	www.bksalem.net	1231	1231
58069	0	3357385	0	Bank of San Francisco	San Francisco	CA	94105	12/31/2016	2/14/2019	NM	575 Market St., Suite 900		1	0	0	4	0	San Francisco	41860	San Francisco-Oakland-Hayward, CA	8/1/2005	8/1/2005	8/11/2015	Stock	0	0	FDIC	DIF	San Francisco	SAN FRANCISCO	San Francisco	San Francisco	Western	Western	0	1	www.bankofsf.com	0	0
57816	0	3302312	0	Bank of Santa Clarita	Santa Clarita	CA	91355	12/31/2016	2/14/2019	NM	23780 Magic Mountain Pkwy.		1	0	0	4	0	Los Angeles	31080	Los Angeles-Long Beach-Anaheim, CA	10/26/2004	10/26/2004	3/1/2018	Stock	0	0	FDIC	DIF	San Francisco	SAN FRANCISCO	Los Angeles (North)	San Francisco	Western	Western	0	1	http://www.bankofsantaclarita.com	20837	0
26727	13371	49858	0	Bank of South Texas	Mcallen	TX	78504	12/31/2016	2/14/2019	NM	1421 East Nolana Avenue		6	0	0	4	0	Hidalgo	32580	McAllen-Edinburg-Mission, TX	7/8/1986	7/8/1986	7/10/2018	Stock	0	0	FDIC	DIF	Dallas	DALLAS	Houston	Dallas	Southern	West	0	1	http://www.bankofsouthtexas.com	8140	2252
57044	0	3076453	0	Bank of Southern California, N.A.	San Diego	CA	92130	12/31/2016	2/14/2019	N	12265 El Camino Real, # 100		7	0	0	4	0	San Diego	41740	San Diego-Carlsbad, CA	12/18/2001	12/18/2001	3/1/2018	Stock	0	0	OCC	DIF	San Francisco	SAN FRANCISCO	Orange	San Francisco	Western	Western	0	1	http://www.banksocal.com	3537	0
19506	12429	248240	1247361	Bank of Springfield	Springfield	IL	62711	12/31/2016	2/14/2019	NM	3400 West Wabash	SPRING BANCORP, INC.	12	0	0	4	0	Sangamon	44100	Springfield, IL	10/29/1965	10/29/1965	8/2/2014	Stock	0	1	FDIC	DIF	Chicago	CHICAGO	Springfield Il	Chicago	Central	Central	0	1	www.bankwithbos.com	33991	0
33990	0	2281371	0	Bank of St. Croix, Inc.	Christiansted	VI	820	12/31/2016	2/14/2019	NM	5025 Anchor Way		0	0	0	7	1	Saint Croix			3/1/1995	3/1/1995	1/31/2017	Stock	0	0	FDIC	DIF	New York	NEW YORK	San Juan	New York	Northeastern	Southeast	2	1		40045	37573
12236	0	456250	2851279	Bank of St. Elizabeth	Saint Elizabeth	MO	65075	12/31/2016	2/14/2019	NM	215 Main Street	SAINT ELIZABETH BANCSHARES, INC.	4	0	0	5	1	Miller			1/2/1914	1/1/1934	9/5/2008	Stock	0	0	FDIC	DIF	Kansas City	KANSAS CITY	Columbia Mo	St. louis	Western	West	0	1	www.stebank.com	0	0
22739	13122	364430	1082544	Bank of St. Francisville	Saint Francisvil	LA	70775	12/31/2016	2/14/2019	NM	5700 Commerce Street	SAINT FRANCISVILLE BANCSHARES, INC.	1	0	0	4	1	West Feliciana	12940	Baton Rouge, LA	10/30/1978	10/30/1978	8/3/2012	Stock	0	0	FDIC	DIF	Dallas	DALLAS	Baton Rouge	Atlanta	Southern	Western	0	1	http://www.bsf.net	14155	2450
5634	0	126049	1131723	Bank of Star City	Star City	AR	71667	12/31/2016	2/14/2019	SM	116 North Lincoln	STAR CITY BANCSHARES, INC.	5	0	0	4	1	Lincoln	38220	Pine Bluff, AR	4/7/1925	1/1/1934	9/7/2011	Stock	0	0	FED	DIF	Dallas	DALLAS	Little Rock	St. louis	Southern	Western	0	1	www.bankofstarcity.com	6032	3936
34148	15894	2396604	2270384	Bank of Star Valley	Afton	WY	83110	12/31/2016	2/14/2019	SM	384 Washington Street	STAR VALLEY BANCSHARES, INC.	3	0	0	4	1	Lincoln			3/25/1996	3/25/1996	3/1/2018	Stock	0	1	FED	DIF	San Francisco	SAN FRANCISCO	Salt Lake City	Kansas City	Western	West	0	1	www.bosv.com	23067	5244
1536	16038	479268	1399765	Bank of Stockton	Stockton	CA	95202	12/31/2016	2/14/2019	NM	301 East Miner Avenue	1867 WESTERN FINANCIAL CORPORATION	19	0	0	9	0	San Joaquin	44700	Stockton-Lodi, CA	8/12/1867	1/1/1934	3/1/2018	Stock	0	1	FDIC	DIF	San Francisco	SAN FRANCISCO	Sacramento	San Francisco	Western	Western	0	0	www.bankofstockton.com	467251	409866
16413	0	593940	0	Bank of Stronghurst	Stronghurst	IL	61480	12/31/2016	2/14/2019	NM	108 East Main Street		3	0	0	2	0	Henderson			4/27/1946	4/27/1946	12/30/2015	Stock	0	0	FDIC	DIF	Chicago	CHICAGO	Princeton	Chicago	Central	Central	0	1	bankofstronghurst.com	37248	6198
8892	12194	436953	2300768	Bank of Sullivan	Sullivan	MO	63080	12/31/2016	2/14/2019	NM	318 West Main Street	MID-MISSOURI HOLDING COMPANY, INC	9	0	0	4	0	Franklin	41180	St. Louis, MO-IL	4/1/1895	1/1/1934	12/14/2012	Stock	0	0	FDIC	DIF	Kansas City	KANSAS CITY	St. Louis	St. louis	Western	West	0	1	www.bankofsullivan.com	16654	3862
13565	15599	124344	3808113	Bank of Sun Prairie	Sun Prairie	WI	53590	12/31/2016	2/14/2019	NM	228 East Main Street	BOSP BANCSHARES, INC.	4	0	0	4	0	Dane	31540	Madison, WI	8/8/1903	1/6/1934	1/6/2015	Stock	0	1	FDIC	DIF	Chicago	CHICAGO	Madison	Chicago	Central	Central	0	1	http://www.bankofsunprairie.com	4588	4588
11788	12686	910239	2376727	Bank of Sunset and Trust Company	Sunset	LA	70584	12/31/2016	2/14/2019	NM	863 Napoleon Avenue	SUNSET BANCORP, INC.	4	0	0	4	0	Saint Landry			1/1/1906	1/1/1934	3/31/2006	Stock	0	1	FDIC	DIF	Dallas	DALLAS	Baton Rouge	Atlanta	Southern	Western	0	1	www.bankofsunset.com	3081	1091
21573	11347	340135	1135002	Bank of Tennessee	Kingsport	TN	37660	12/31/2016	2/14/2019	NM	301 East Center Street	BANCTENN CORP.	24	0	1	4	1	Sullivan	28700	Kingsport-Bristol-Bristol, TN-VA	5/13/1974	5/13/1974	2/22/2016	Stock	0	0	FDIC	DIF	Dallas	DALLAS	Knoxville	Atlanta	Southern	Southeast	0	1	http://www.bankoftennessee.com	87101	33668
35320	0	2823221	1245581	Bank of Terrell	Dawson	GA	39842	12/31/2016	2/14/2019	NM	250 East Lee Street	GEORGIA COMMUNITY BANCORP, INCORPORATED	3	0	0	4	1	Terrell	10500	Albany, GA	8/31/1999	8/31/1999	3/31/2006	Stock	0	0	FDIC	DIF	Atlanta	ATLANTA	Albany Ga	Atlanta	Southern	Southeast	0	1	http://www.bankofterrell.com	3953	785
18576	0	925653	3929821	Bank of Texas	Midland	TX	79701	12/31/2016	2/14/2019	SM	306 West Wall Suite 100	TALL CITY BANCSHARES, INC.	3	0	0	4	1	Midland	33260	Midland, TX	8/4/1962	8/4/1962	1/5/2011	Stock	0	0	FED	DIF	Dallas	DALLAS	Lubbock	Dallas	Southern	West	0	1	www.bankoftexasonline.com	1977	1972
21161	0	1006513	1244801	Bank of the Bluegrass and Trust Company	Lexington	KY	40507	12/31/2016	2/14/2019	NM	101 East High Street	BLUEGRASS BANCSHARES, INC.	2	0	0	4	0	Fayette	30460	Lexington-Fayette, KY	4/10/1972	7/16/1973	3/31/2006	Stock	0	1	FDIC	DIF	Chicago	CHICAGO	Lexington	Cleveland	Central	Southeast	0	1	www.bankofthebluegrass.com	29707	0
22407	9626	17464	1848003	Bank of the Cascades	Bend	OR	97701	12/31/2016	2/14/2019	NM	1100 Nw Wall Street	CASCADE BANCORP	57	0	1	4	0	Deschutes	13460	Bend-Redmond, OR	2/1/1977	2/1/1977	8/11/2017	Stock	0	1	FDIC	DIF	San Francisco	SAN FRANCISCO	Portland	San Francisco	Western	West	0	0		275585	16765
26539	0	718275	0	Bank of the Federated States of Micronesia	Pohnpei	FM	96941	12/31/2016	2/14/2019	NM	Corp Office, Kaselehlie St		0	0	1	7	0	64040			2/7/1986	2/7/1986	3/1/2018	Stock	0	0	FDIC	DIF	San Francisco	SAN FRANCISCO	San Francisco	San Francisco	Western	N/A	5	1		6074	6074
4791	15583	552059	1060524	Bank of the Flint Hills	Wamego	KS	66547	12/31/2016	2/14/2019	SM	806 West Fifth Street	WAMEGO BANCSHARES, INC.	4	0	0	4	1	Pottawatomie	31740	Manhattan, KS	1/1/1875	1/1/1934	6/15/2017	Stock	0	0	FED	DIF	Kansas City	KANSAS CITY	Kansas City	Kansas City	Western	Western	0	1	http://www.bankflinthills.com	12814	0
35207	0	2787770	3217032	Bank of the James	Lynchburg	VA	24504	12/31/2016	2/14/2019	SM	615 Church Street	BANK OF THE JAMES FINANCIAL GROUP, INC.	15	0	0	4	0	Lynchburg City	31340	Lynchburg, VA	7/22/1999	7/22/1999	3/31/2006	Stock	0	0	FED	DIF	Atlanta	ATLANTA	Richmond	Richmond	Northeastern	Southeast	0	1	www.bankofthejames.bank	28419	16413
21219	9926	422116	1071249	Bank of the Mountains, Inc.	West Liberty	KY	41472	12/31/2016	2/14/2019	NM	Main And Court Streets	MOUNTAIN BANCORP, INC.	3	0	0	8	0	Morgan			9/15/1973	9/15/1973	3/31/2006	Stock	0	0	FDIC	DIF	Chicago	CHICAGO	Lexington	Cleveland	Central	Southeast	0	1	http://www.bankofthemountains.com	4862	4862
20387	0	777366	1028533	Bank of the Orient	San Francisco	CA	94104	12/31/2016	2/14/2019	SM	233 Sansome Street	ORIENT BANCORPORATION	8	1	1	4	0	San Francisco	41860	San Francisco-Oakland-Hayward, CA	3/17/1971	3/17/1971	9/13/2016	Stock	0	0	FED	DIF	San Francisco	SAN FRANCISCO	San Francisco	San Francisco	Western	Western	0	0	www.bankorient.com	26767	13997
110	9592	107244	1097089	Bank of the Ozarks	Little Rock	AR	72223	12/31/2016	2/14/2019	NM	17901 Chenal Parkway	BANK OF THE OZARKS INC	254	0	1	4	0	Pulaski	30780	Little Rock-North Little Rock-Conway, AR	3/3/1903	1/1/1934	12/31/2017	Stock	0	1	FDIC	DIF	Dallas	DALLAS	Little Rock	St. louis	Southern	Western	0	0	http://www.ozk.com	535385	44530
23041	10584	307679	2560236	Bank of the Pacific	Aberdeen	WA	98520	12/31/2016	2/14/2019	NM	300 East Market Street	PACIFIC FINANCIAL CORPORATION	18	0	1	4	0	Grays Harbor			12/26/1979	12/26/1979	3/1/2018	Stock	0	0	FDIC	DIF	San Francisco	SAN FRANCISCO	Seattle	San Francisco	Western	West	0	1	www.bankofthepacific.com	58396	8716
22340	14345	192857	2623001	Bank of the Panhandle	Guymon	OK	73942	12/31/2016	2/14/2019	NM	13th And Main Streets	PANHANDLE BANCSHARES, INC.	1	0	0	4	1	Texas			10/12/1976	10/12/1976	1/18/2018	Stock	0	0	FDIC	DIF	Dallas	DALLAS	Oklahoma City	Kansas City	Southern	West	0	1	www.bopguymon.com	18424	0
4626	52232	1007659	1058624	Bank of the Prairie	Olathe	KS	66062	12/31/2016	2/14/2019	NM	18675 West 151st Street	PRAIRIE STAR BANCSHARES, INC.	2	0	0	4	0	Johnson	28140	Kansas City, MO-KS	1/1/1914	1/1/1934	3/31/2006	Stock	0	0	FDIC	DIF	Kansas City	KANSAS CITY	Kansas City	Kansas City	Western	Western	0	1	www.bankoftheprairie.com	12393	0
2205	12491	475756	1134470	Bank of The Rockies, National Association	White Sulphur Sp	MT	59645	12/31/2016	2/14/2019	N	205 West Main Street	COUNTRICORP	6	0	0	2	1	Meagher			8/1/1883	1/1/1934	3/1/2018	Stock	0	0	OCC	DIF	San Francisco	SAN FRANCISCO	Billings	Minneapolis	Western	West	0	1	WWW.BANKOFTHEROCKIES.COM	18658	508
22597	10050	662369	2976396	Bank of the Sierra	Porterville	CA	93257	12/31/2016	2/14/2019	NM	90 North Main Street	SIERRA BANCORP	34	0	0	4	0	Tulare	47300	Visalia-Porterville, CA	1/19/1978	1/19/1978	9/30/2017	Stock	0	0	FDIC	DIF	San Francisco	SAN FRANCISCO	Sacramento	San Francisco	Western	Western	0	0	www.bankofthesierra.com	414344	26468
19125	0	83236	1129515	Bank of the South	Pensacola	FL	32506	12/31/2016	2/14/2019	NM	4410 W. Fairfield Drive	FIVE FLAGS BANKS, INC.	2	0	0	7	0	Escambia	37860	Pensacola-Ferry Pass-Brent, FL	5/20/1964	5/24/1964	3/31/2006	Stock	0	0	FDIC	DIF	Atlanta	ATLANTA	Montgomery	Atlanta	Southern	Southeast	0	1	http://www.bankofthesouth.com	0	0
2247	14339	499752	2013947	Bank of the Southwest	Roswell	NM	88201	12/31/2016	2/14/2019	NM	226 North Main Street	NEW MEXICO NATIONAL FINANCIAL INCORPORATED	13	0	0	4	1	Chaves			3/18/1930	1/1/1934	3/31/2006	Stock	0	0	FDIC	DIF	Dallas	DALLAS	Albuquerque	Dallas	Western	West	0	1	www.bankofsw.com	153	0
25291	0	478195	1983070	Bank of the Valley	Bellwood	NE	68624	12/31/2016	2/14/2019	NM	404 State Street	BELLWOOD COMMUNITY HOLDING COMPANY	5	0	0	2	0	Butler			5/11/1984	5/11/1984	7/1/2016	Stock	0	0	FDIC	DIF	Kansas City	KANSAS CITY	Omaha	Kansas City	Western	West	0	1	www.bankofthevalley.com	2381	1360
26627	0	859552	1141384	Bank of the West	Grapevine	TX	76051	12/31/2016	2/14/2019	NM	108 West Northwest Highway	GREATER SOUTHWEST BANCSHARES, INC.	11	0	0	4	1	Tarrant	19100	Dallas-Fort Worth-Arlington, TX	4/1/1986	4/1/1986	5/2/2009	Stock	0	0	FDIC	DIF	Dallas	DALLAS	Dallas	Dallas	Southern	West	0	1	www.bnkwest.com	16186	4944
3514	13975	804963	1231968	Bank of the West	San Francisco	CA	94104	12/31/2016	2/14/2019	NM	180 Montgomery Street	BNP PARIBAS	562	1	1	4	0	San Francisco	41860	San Francisco-Oakland-Hayward, CA	1/1/1874	1/1/1934	2/12/2018	Stock	0	1	FDIC	DIF	San Francisco	SAN FRANCISCO	San Francisco	San Francisco	Western	Western	0	0	www.bankofthewest.com	9644374	37
16389	10996	589523	2730383	Bank of Travelers Rest	Travelers Rest	SC	29690	12/31/2016	2/14/2019	NM	42 Plaza Drive	TRAVELERS REST BANCSHARES, INC.	10	0	0	4	1	Greenville	24860	Greenville-Anderson-Mauldin, SC	3/10/1946	3/18/1946	3/31/2006	Stock	0	0	FDIC	DIF	Atlanta	ATLANTA	Columbia Sc	Richmond	Northeastern	Southeast	0	1	http://www.bankoftravelersrest.com	44432	19570
19480	0	831352	1126523	Bank of Turtle Lake	Turtle Lake	ND	58575	12/31/2016	2/14/2019	NM	205 Main Street	MCLEAN BANK HOLDING COMPANY	1	0	0	2	0	Mclean			9/1/1965	9/1/1965	3/31/2006	Stock	0	0	FDIC	DIF	Kansas City	KANSAS CITY	Fargo	Minneapolis	Central	West	0	1	http://btlnd.com	4176	2007
17159	9533	933975	2935142	Bank of Utah	Ogden	UT	84401	12/31/2016	2/14/2019	SM	2605 Washington Blvd	BOU BANCORP, INC.	13	0	0	4	0	Weber	36260	Ogden-Clearfield, UT	2/5/1952	12/1/1952	4/4/2017	Stock	0	1	FED	DIF	San Francisco	SAN FRANCISCO	Salt Lake City	San Francisco	Western	West	0	1	WWW.BANKOFUTAH.COM	122535	96958
13397	0	254317	0	Bank of Utica	Utica	NY	13502	12/31/2016	2/14/2019	NM	222 Genesee Street		1	0	0	9	0	Oneida	46540	Utica-Rome, NY	4/23/1927	1/1/1934	3/31/2006	Stock	0	1	FDIC	DIF	New York	NEW YORK	Syracuse	New York	Northeastern	Northeast	0	1	http://www.bankofutica.com	1178	0
420	0	286251	1055605	Bank of Vici	Vici	OK	73859	12/31/2016	2/14/2019	NM	121 West Broadway Street	VICI BANCORPORATION	1	0	0	8	1	Dewey			1/1/1902	1/1/1934	3/31/2006	Stock	0	0	FDIC	DIF	Dallas	DALLAS	Oklahoma City	Kansas City	Southern	West	0	1	http://www.bankofvici.com	8876	3217
57640	0	3254297	3569049	Bank of Walker County	Jasper	AL	35501	12/31/2016	2/14/2019	NM	607 Hwy 78 East	RELATIONS BANCSHARES, INC.	1	0	0	4	1	Walker	13820	Birmingham-Hoover, AL	3/29/2004	3/29/2004	2/24/2011	Stock	0	0	FDIC	DIF	Atlanta	ATLANTA	Shelby	Atlanta	Southern	Southeast	0	1	www.bankofwalkercounty.com	6560	1795
8558	0	116639	0	Bank of Walnut Grove	Walnut Grove	MS	39189	12/31/2016	2/14/2019	NM	101 Chadwick Ave		1	0	0	8	1	Leake			1/1/1923	1/1/1934	3/23/2017	Stock	0	0	FDIC	DIF	Dallas	DALLAS	Jackson Ms	Atlanta	Southern	West	0	1		4400	4400
27496	0	1404481	2352842	Bank of Walterboro	Walterboro	SC	29488	12/31/2016	2/14/2019	NM	1100 N. Jefferies Boulevard	COMMUNITYCORP	4	0	0	4	0	Colleton			5/1/1989	5/1/1989	1/27/2019	Stock	0	0	FDIC	DIF	Atlanta	ATLANTA	Columbia Sc	Richmond	Northeastern	Southeast	0	1	www.bankofwalterboro.com	35643	30219
12627	11216	565750	2294812	Bank of Washington	Washington	MO	63090	12/31/2016	2/14/2019	NM	200 West Main Street	DIAMOND BANCORP, INC	6	0	0	4	1	Franklin	41180	St. Louis, MO-IL	10/29/1877	1/1/1934	3/31/2006	Stock	0	1	FDIC	DIF	Kansas City	KANSAS CITY	St. Louis	St. louis	Western	West	0	1	http://www.bankofwashington.com	42629	10445
5608	14631	358233	3100330	Bank of Wedowee	Wedowee	AL	36278	12/31/2016	2/14/2019	NM	112 West Broad Street	SWANN BANCSHARES, INC.	3	0	0	8	0	Randolph			2/6/1906	1/1/1934	9/30/2017	Stock	0	0	FDIC	DIF	Atlanta	ATLANTA	Shelby	Atlanta	Southern	Southeast	0	1		27856	3097
4087	0	175056	1062706	Bank of Western Oklahoma	Elk City	OK	73644	12/31/2016	2/14/2019	SM	201 East Broadway Street	WESTERN OKLAHOMA BANCSHARES, INC.	6	0	0	2	1	Beckham			4/1/1908	1/1/1934	6/17/2015	Stock	0	0	FED	DIF	Dallas	DALLAS	Oklahoma City	Kansas City	Southern	West	0	1	http://www.bankofwesternoklahoma.com	0	0
1418	13991	393355	1060104	Bank of Weston	Weston	MO	64098	12/31/2016	2/14/2019	NM	18255 Highway 45 North	WILSON BANCSHARES, INC.	3	0	0	4	1	Platte	28140	Kansas City, MO-KS	3/21/1893	1/1/1934	3/31/2006	Stock	0	1	FDIC	DIF	Kansas City	KANSAS CITY	Kansas City	Kansas City	Western	West	0	1	http://www.bankofweston.com	17543	12865
24211	0	209362	1398692	Bank of Whittier, National Association	Whittier	CA	90609	12/31/2016	2/14/2019	N	15141 E. Whittier Boulevard	GREATER PACIFIC BANCSHARES	2	0	1	8	0	Los Angeles	31080	Los Angeles-Long Beach-Anaheim, CA	12/20/1982	12/20/1982	2/22/2018	Stock	0	0	OCC	DIF	San Francisco	SAN FRANCISCO	Los Angeles (North)	San Francisco	Western	Western	0	1	http://www.whittierbank.com	0	0
8250	0	179335	0	Bank of Wiggins	Wiggins	MS	39577	12/31/2016	2/14/2019	NM	109 West Pine Avenue		3	0	0	4	0	Stone			12/4/1916	1/1/1934	3/31/2006	Stock	0	1	FDIC	DIF	Dallas	DALLAS	Jackson Ms	Atlanta	Southern	West	0	1	http://www.bankofwiggins.com	21934	21698
9323	0	625953	3723953	Bank of Winnfield & Trust Company	Winnfield	LA	71483	12/31/2016	2/14/2019	NM	Jones And Main Streets	BLACK CAT FINANCIAL CORP	2	0	0	8	1	Winn			1/1/1901	1/1/1934	3/31/2006	Stock	0	1	FDIC	DIF	Dallas	DALLAS	Shreveport	Dallas	Southern	Western	0	1	http://www.bankofwinnfield.com	23103	6859
12207	0	800442	3229503	Bank of Winona	Winona	MS	38967	12/31/2016	2/14/2019	NM	312 North Applegate	BANCORP OF WINONA, INC.	1	0	0	7	1	Montgomery			6/15/1885	1/1/1934	5/29/2015	Stock	0	1	FDIC	DIF	Dallas	DALLAS	Jackson Ms	St. louis	Southern	West	0	1	www.bankofwinona.com	6250	4420
15136	0	894348	3059746	Bank of Wisconsin Dells	Wisconsin Dells	WI	53965	12/31/2016	2/14/2019	NM	716 Superior Street	DELLS BANCSHARES, INC.	3	0	0	4	0	Columbia	31540	Madison, WI	2/26/1910	1/1/1934	3/31/2006	Stock	0	0	FDIC	DIF	Chicago	CHICAGO	Madison	Chicago	Central	Central	0	1	www.dellsbank.com	20623	500
16201	0	729842	1210208	Bank of Wolcott	Wolcott	IN	47995	12/31/2016	2/14/2019	NM	105 North Range Street	WOLCOTT BANCORP	3	0	0	2	1	White			10/16/1944	10/16/1944	11/30/2011	Stock	0	1	FDIC	DIF	Chicago	CHICAGO	Indianapolis	Chicago	Central	Central	0	1	http://www.bankofwolcott.com	14928	747
5699	0	176437	1138656	Bank of Wrightsville	Wrightsville	GA	31096	12/31/2016	2/14/2019	NM	156 N. Bradford St.	WRIGHTSVILLE BANCSHARES, INC.	1	0	0	8	1	Johnson			1/1/1897	1/1/1934	6/2/2010	Stock	0	0	FDIC	DIF	Atlanta	ATLANTA	Savannah	Atlanta	Southern	Southeast	0	1	WWW.BANKOFWRIGHTSVILLE.COM	15998	6023
11715	0	371849	1142297	Bank of Yates City	Yates City	IL	61572	12/31/2016	2/14/2019	NM	107 E Main Street	FIRST BANCORP, INC.	2	0	0	8	1	Knox			1/1/1871	1/1/1934	9/8/2008	Stock	0	0	FDIC	DIF	Chicago	CHICAGO	Princeton	Chicago	Central	Central	0	1	http://www.bankofyatescity.com	16566	11073
11431	14695	118736	1083402	Bank of Yazoo City	Yazoo City	MS	39194	12/31/2016	2/14/2019	NM	104 North Main Street	YAZOO CAPITAL CORPORATION	7	0	0	8	0	Yazoo	27140	Jackson, MS	4/15/1876	1/1/1934	8/21/2012	Stock	0	1	FDIC	DIF	Dallas	DALLAS	Jackson Ms	Atlanta	Southern	West	0	1	http://www.bankofyazoo.com	72919	31571
15104	0	922924	1076208	Bank of York	York	SC	29745	12/31/2016	2/14/2019	NM	13 W Liberty St	YORK BANCSHARES, INC.	4	0	0	7	0	York	16740	Charlotte-Concord-Gastonia, NC-SC	4/15/1935	4/24/1935	3/31/2006	Stock	0	0	FDIC	DIF	Atlanta	ATLANTA	Columbia Sc	Richmond	Northeastern	Southeast	0	1	www.bankofyork.com	28895	22102
862	0	359838	0	Bank of York	York	AL	36925	12/31/2016	2/14/2019	NM	301 Broad Street		2	0	0	7	1	Sumter			1/1/1911	1/1/1934	4/27/2010	Stock	0	0	FDIC	DIF	Atlanta	ATLANTA	Montgomery	Atlanta	Southern	Southeast	0	1	http://www.bankyork.com	30226	7591
306	13006	860334	1086056	Bank of Zachary	Zachary	LA	70791	12/31/2016	2/14/2019	NM	4743 Main Street	ZACHARY BANCSHARES, INC.	3	0	0	8	0	East Baton Rouge	12940	Baton Rouge, LA	1/1/1904	1/1/1934	5/14/2018	Stock	0	0	FDIC	DIF	Dallas	DALLAS	Baton Rouge	Atlanta	Southern	Western	0	1	http://www.bankofzachary.com	46397	9871
13654	13847	903455	1123111	Bank of Zumbrota	Zumbrota	MN	55992	12/31/2016	2/14/2019	NM	70 West Third	ZUMBROTA AGENCY, INC.	2	0	0	2	1	Goodhue			1/1/1925	2/7/1934	3/31/2006	Stock	0	0	FDIC	DIF	Kansas City	KANSAS CITY	Minneapolis	Minneapolis	Central	West	0	1	www.bankofzumbrota.bank	0	0
16547	13612	329149	1210084	Bank Plus	Estherville	IA	51334	12/31/2016	2/14/2019	NM	1202 Central Avenue	SWEA CITY BANCORPORATION, INC.	4	0	0	2	1	Emmet			3/1/1947	3/1/1947	11/30/2012	Stock	0	1	FDIC	DIF	Kansas City	KANSAS CITY	Des Moines	Chicago	Western	Western	0	1	www.bankplusiowa.com	14861	6516
34147	14169	2434113	2631510	Bank Rhode Island	Providence	RI	2903	12/31/2016	2/14/2019	SM	One Turks Head Place	BROOKLINE BANCORP, INC.	20	0	0	4	0	Providence	39300	Providence-Warwick, RI-MA	3/22/1996	3/22/1996	9/28/2012	Stock	0	0	FED	DIF	New York	NEW YORK	South Boston	Boston	Northeastern	Northeast	0	1	www.bankri.com	263198	84259
4201	0	398350	1062621	Bank SNB	Stillwater	OK	74074	12/31/2016	2/14/2019	SM	608 South Main Street	SOUTHWEST BANCORP, INC.	30	0	1	4	0	Payne			6/16/1894	1/1/1934	5/28/2018	Stock	0	1	FED	DIF	Dallas	DALLAS	Tulsa	Kansas City	Southern	West	0	0		350337	69694
21897	9969	1006559	1097445	Bank Star	Pacific	MO	63069	12/31/2016	2/14/2019	NM	1999 West Osage Street	BANCSTAR, INC.	1	0	0	4	0	Franklin	41180	St. Louis, MO-IL	1/15/1975	1/15/1975	8/26/2018	Stock	0	0	FDIC	DIF	Kansas City	KANSAS CITY	St. Louis	St. louis	Western	West	0	1	www.bank-star.com	4722	4477
18124	10775	1017256	1097445	Bank Star One	Fulton	MO	65251	12/31/2016	2/14/2019	NM	118 West 5th Street	BANCSTAR, INC.	4	0	0	4	0	Callaway	27620	Jefferson City, MO	12/4/1959	12/4/1959	7/14/2017	Stock	0	0	FDIC	DIF	Kansas City	KANSAS CITY	Columbia Mo	St. louis	Western	West	0	1		3027	1997
17883	53463	804758	3354807	BANK VI	Salina	KS	67401	12/31/2016	2/14/2019	SM	1900 South Ohio Street	SIXTH BANCSHARES, INC.	3	0	0	4	1	Saline			1/1/1909	7/2/1958	6/15/2018	Stock	0	0	FED	DIF	Kansas City	KANSAS CITY	Hays	Kansas City	Western	Western	0	1		3367	2797
15205	0	502652	4953337	Bank3	Memphis	TN	38119	12/31/2016	2/14/2019	NM	5210 Poplar Avenue	BANC3 HOLDINGS, INC	4	0	0	4	0	Shelby	32820	Memphis, TN-MS-AR	7/1/1910	6/28/1935	12/7/2016	Stock	0	0	FDIC	DIF	Dallas	DALLAS	Memphis	St. louis	Southern	Southeast	0	1	www.bank3.com	0	0
57074	0	3010363	3780938	bankcda	Coeur D Alene	ID	83814	12/31/2016	2/14/2019	NM	912 Northwest Boulevard	COEUR D'ALENE BANCORP	3	0	0	4	0	Kootenai	17660	Coeur d'Alene, ID	5/17/2001	5/17/2001	8/10/2015	Stock	0	0	FDIC	DIF	San Francisco	SAN FRANCISCO	Salt Lake City	San Francisco	Western	Western	0	1	www.bankcda.com	9611	1480
22434	13150	436739	1249048	BankChampaign, National Association	Champaign	IL	61820	12/31/2016	2/14/2019	N	2101 South Neil	MARKET PLACE BANCSHARES, INC.	2	0	0	4	1	Champaign	16580	Champaign-Urbana, IL	3/14/1977	3/14/1977	3/31/2006	Stock	0	1	OCC	DIF	Chicago	CHICAGO	Champaign	Chicago	Central	Central	0	1	http://www.bankchampaign.com	16388	513
8537	10311	748254	1128228	BankCherokee	Saint Paul	MN	55107	12/31/2016	2/14/2019	NM	607 South Smith Avenue	CHEROKEE BANCSHARES, INC.	4	0	0	4	0	Ramsey	33460	Minneapolis-St. Paul-Bloomington, MN-WI	1/15/1908	1/1/1934	3/31/2006	Stock	0	0	FDIC	DIF	Kansas City	KANSAS CITY	Minneapolis	Minneapolis	Central	West	0	1	http://www.bankcherokee.com	65170	32333
953	11653	811046	1201671	Bankers Trust Company	Des Moines	IA	50309	12/31/2016	2/14/2019	NM	453 7th Street	BTC FINANCIAL CORPORATION	25	0	1	4	0	Polk	19780	Des Moines-West Des Moines, IA	6/1/1917	1/1/1934	1/1/2016	Stock	0	1	FDIC	DIF	Kansas City	KANSAS CITY	Des Moines	Chicago	Western	Western	0	1	www.bankerstrust.com	362415	35729
23537	0	408642	1209958	Bankers' Bank	Madison	WI	53717	12/31/2016	2/14/2019	SM	7700 Mineral Point Road	BANKERS' BANCORPORATION, INC.	1	0	0	7	0	Dane	31540	Madison, WI	9/1/1981	9/1/1981	3/31/2006	Stock	0	0	FED	DIF	Chicago	CHICAGO	Madison	Chicago	Central	Central	0	0	www.bankersbankusa.com	30508	13650
27351	0	1218446	1250754	Bankers' Bank of Kansas	Wichita	KS	67208	12/31/2016	2/14/2019	SM	555 N Woodlawn St	BBOK BANCSHARES, INC.	1	0	0	4	0	Sedgwick	48620	Wichita, KS	10/5/1988	10/5/1988	12/27/2012	Stock	0	0	FED	DIF	Kansas City	KANSAS CITY	Wichita	Kansas City	Western	Western	0	0	www.bbok.com	8079	8079
23210	0	732758	2249401	Bankers' Bank of the West	Denver	CO	80202	12/31/2016	2/14/2019	SM	1099 18th St., Suite 2700	BANKERS' BANK OF THE WEST BANCORP, INC.	1	0	0	4	0	Denver	19740	Denver-Aurora-Lakewood, CO	10/1/1980	10/1/1980	12/13/2011	Stock	0	0	FED	DIF	Dallas	DALLAS	Denver	Kansas City	Western	Western	0	0	www.bbwest.com	21156	0
34858	0	2722173	4978518	Bankers' Bank, Northeast	Glastonbury	CT	6033	12/31/2016	2/14/2019	SM	43 Western Blvd, # 125	BBN FINANCIAL CORPORATION	1	0	0	7	0	Hartford	25540	Hartford-West Hartford-East Hartford, CT	9/8/1998	9/8/1998	12/31/2017	Stock	0	0	FED	DIF	New York	NEW YORK	Hartford	Boston	Northeastern	Northeast	0	0		53808	109
28808	2402	454676	3035928	BankFinancial, National Association	Olympia Fields	IL	60461	12/31/2016	2/14/2019	N	21110 South Western Avenue	BANKFINANCIAL CORPORATION	20	0	0	4	0	Cook	16980	Chicago-Naperville-Elgin, IL-IN-WI	1/1/1924	4/3/1935	11/30/2016	Stock	0	1	OCC	DIF	Chicago	CHICAGO	Chicago	Chicago	Central	Central	0	1	www.bankfinancial.com	20775	0
20130	11510	117458	2834076	BankFirst	Norfolk	NE	68701	12/31/2016	2/14/2019	NM	100 North 13th Street	NORTH CENTRAL BANCORP, INC.	9	0	0	2	0	Madison			2/9/1970	2/9/1970	12/9/2018	Stock	0	1	FDIC	DIF	Kansas City	KANSAS CITY	Sioux City	Kansas City	Western	West	0	1	www.bankfirstonline.com	15026	5002
8870	10529	914648	1247455	BankFirst Financial Services	Columbus	MS	39703	12/31/2016	2/14/2019	SM	900 Main Street	BANKFIRST CAPITAL CORPORATION	17	0	1	4	0	Lowndes			6/1/1888	1/1/1934	9/1/2015	Stock	0	0	FED	DIF	Dallas	DALLAS	Jackson Ms	St. louis	Southern	West	0	1	http://www.bankfirstfs.com	75704	14138
26536	13786	331375	0	BankGloucester	Gloucester	MA	1930	12/31/2016	2/14/2019	SB	160 Main Street		2	0	0	4	0	Essex	14460	Boston-Cambridge-Newton, MA-NH	1/1/1887	2/10/1986	7/15/2009	Non-Stock	0	0	FDIC	DIF	New York	NEW YORK	North Boston	Boston	Northeastern	Northeast	0	1	http://www.bankgloucester.com	17067	13583
17282	0	737548	1204337	BankIowa of Cedar Rapids	Cedar Rapids	IA	52402	12/31/2016	2/14/2019	NM	7045 C Avenue Northeast	FIDELITY BAN CORPORATION	11	0	0	2	1	Linn	16300	Cedar Rapids, IA	1/1/1881	12/11/1953	3/31/2006	Stock	0	1	FDIC	DIF	Kansas City	KANSAS CITY	Cedar Rapids	Chicago	Western	Western	0	1	http://www.bankiowa.com	30397	30397
30817	5964	379171	3488300	BankLiberty	Liberty	MO	64068	12/31/2016	2/14/2019	SM	16 West Franklin Street	LIBERTY BANCORP, INC.	11	0	0	4	0	Clay	28140	Kansas City, MO-KS	12/5/1955	12/5/1955	5/4/2018	Stock	0	0	FED	DIF	Kansas City	KANSAS CITY	Kansas City	Kansas City	Western	West	0	1	www.banklibertykc.com	8971	0
18129	7941	546003	3297481	BankNewport	Newport	RI	2840	12/31/2016	2/14/2019	SM	10 Washington Square	OCEANPOINT FINANCIAL PARTNERS, MHC	15	0	0	4	0	Newport	39300	Providence-Warwick, RI-MA	1/1/1819	1/2/1960	5/5/2015	Stock	0	1	FED	DIF	New York	NEW YORK	South Boston	Boston	Northeastern	Northeast	0	1	www.banknewport.com	111193	99
11739	14017	855741	1210048	BankOrion	Orion	IL	61273	12/31/2016	2/14/2019	NM	1114 Fourth Street	ORION BANCORPORATION, INC.	9	0	1	4	0	Henry	19340	Davenport-Moline-Rock Island, IA-IL	5/21/1890	1/1/1934	6/29/2017	Stock	0	0	FDIC	DIF	Chicago	CHICAGO	Princeton	Chicago	Central	Central	0	1	http://WWW.BANKORION.COM	96628	4602
30692	5756	364270	0	BankPacific, Ltd	Hagatna	GU	96910	12/31/2016	2/14/2019	SA	151 Aspinal Ave		0	0	1	6	0	Guam			1/1/1953	6/23/1954	2/22/2018	Stock	0	0	FDIC	DIF	San Francisco	SAN FRANCISCO	San Francisco	San Francisco	Western	West	6	1	www.bankpacific.com	159	0
5903	9754	121642	1097306	BankPlus	Belzoni	MS	39038	12/31/2016	2/14/2019	NM	202 Jackson Street	BANCPLUS CORPORATION	57	0	0	4	0	Humphreys			1/1/1909	1/1/1934	6/5/2018	Stock	0	1	FDIC	DIF	Dallas	DALLAS	Jackson Ms	St. louis	Southern	West	0	1	http://www.bankplus.net	340506	329168
77	10489	194936	1084061	BankSouth	Dothan	AL	36303	12/31/2016	2/14/2019	NM	3251 Ross Clark Circle	BANCSOUTH CORPORATION	2	0	0	4	1	Houston	20020	Dothan, AL	1/1/1928	1/1/1934	3/31/2006	Stock	0	0	FDIC	DIF	Atlanta	ATLANTA	Montgomery	Atlanta	Southern	Southeast	0	1		6419	6419
16418	13480	88231	0	BankSouth	Greensboro	GA	30642	12/31/2016	2/14/2019	SA	6340 Lake Oconee Parkway		6	0	0	4	1	Greene			4/10/1946	4/10/1946	9/14/2012	Stock	0	0	OCC	DIF	Atlanta	ATLANTA	Atlanta	Atlanta	Southern	Southeast	0	1	http://www.banksouth.com	0	0
496	16027	109453	1943917	BankStar Financial	Elkton	SD	57026	12/31/2016	2/14/2019	NM	124 Elk Street	ELKTON HOLDING COMPANY	3	0	0	2	1	Brookings			3/20/1926	1/1/1934	3/22/2014	Stock	0	0	FDIC	DIF	Kansas City	KANSAS CITY	Sioux Falls	Minneapolis	Western	West	0	1	https://www.ebankstar.bank	12576	0
29177	3050	831576	3610437	BankTennessee	Collierville	TN	38017	12/31/2016	2/14/2019	SM	1125 West Poplar Ave	BANKTENNESSEE BANCSHARES, INC.	8	0	0	4	1	Shelby	32820	Memphis, TN-MS-AR	10/1/1934	11/2/1934	3/31/2006	Stock	0	0	FED	DIF	Dallas	DALLAS	Memphis	St. louis	Southern	Southeast	0	1	www.banktennessee.com	6871	4010
58979	18132	3938186	4028712	BankUnited, National Association	Miami Lakes	FL	33016	12/31/2016	2/14/2019	N	14817 Oak Lane	BANKUNITED, INC.	100	0	1	4	0	Miami-Dade	33100	Miami-Fort Lauderdale-West Palm Beach, FL	5/21/2009	5/21/2009	3/22/2013	Stock	0	0	OCC	DIF	Atlanta	ATLANTA	South Florida	Atlanta	Southern	Southeast	0	0	http://www.BankUnited.com	2167570	523906
35406	0	2849285	3368185	BankVista	Sartell	MN	56377	12/31/2016	2/14/2019	NM	125 Twin Rivers Court	ABDO INVESTMENTS, INC.	2	0	0	4	0	Stearns	41060	St. Cloud, MN	2/15/2000	2/15/2000	12/19/2014	Stock	0	0	FDIC	DIF	Kansas City	KANSAS CITY	Minneapolis	Minneapolis	Central	West	0	1	www.bankvista.com	409	0
57368	0	3109043	3553815	Bankwell Bank	New Canaan	CT	6840	12/31/2016	2/14/2019	NM	208 Elm Street	BANKWELL FINANCIAL GROUP, INC.	10	0	0	4	0	Fairfield	14860	Bridgeport-Stamford-Norwalk, CT	4/22/2002	4/22/2002	2/1/2015	Stock	0	0	FDIC	DIF	New York	NEW YORK	Hartford	New York	Northeastern	Northeast	0	1	http://www.mybankwell.com	3295	3146
16704	0	791353	1134872	BANKWEST	Rockford	MN	55373	12/31/2016	2/14/2019	NM	5921 Main Street	BANKWEST FINANCIAL, INC.	3	0	0	4	1	Wright	33460	Minneapolis-St. Paul-Bloomington, MN-WI	1/1/1948	6/1/1948	3/31/2006	Stock	0	0	FDIC	DIF	Kansas City	KANSAS CITY	Minneapolis	Minneapolis	Central	West	0	1	www.bankwestmn.com	9367	0
10502	14289	989758	1051504	BANKWEST OF KANSAS	Goodland	KS	67735	12/31/2016	2/14/2019	SM	922 Main Street	G. S. BANCSHARES, INC.	3	0	0	2	1	Sherman			1/1/1929	1/1/1934	3/31/2006	Stock	0	1	FED	DIF	Kansas City	KANSAS CITY	Hays	Kansas City	Western	Western	0	1	www.ebankwest.com	0	0
4009	11916	540551	1124060	BankWest, Inc.	Pierre	SD	57501	12/31/2016	2/14/2019	NM	420 South Pierre Street	SOUTH DAKOTA BANCSHARES, INC.	19	0	0	2	1	Hughes			8/30/1889	1/1/1934	7/1/2016	Stock	0	1	FDIC	DIF	Kansas City	KANSAS CITY	Sioux Falls	Minneapolis	Western	West	0	1	http://www.bankwest-sd.com	65614	10254
28489	1691	352772	2126977	Banner Bank	Walla Walla	WA	99362	12/31/2016	2/14/2019	NM	10 South First Avenue	BANNER CORPORATION	192	0	1	4	0	Walla Walla	47460	Walla Walla, WA	1/1/1890	12/6/1934	12/31/2017	Stock	0	0	FDIC	DIF	San Francisco	SAN FRANCISCO	Seattle	San Francisco	Western	West	0	0	www.bannerbank.com	704054	55552
10374	9734	453147	1207691	Banner Banks	Birnamwood	WI	54414	12/31/2016	2/14/2019	NM	416 Main St.	BANNER BANCORP, LTD	4	0	0	2	1	Shawano			1/1/1900	1/1/1934	1/28/2018	Stock	0	0	FDIC	DIF	Chicago	CHICAGO	Appleton	Chicago	Central	Central	0	1	WWW.BANNERBANKS.COM	8457	8457
19274	53543	275255	4437426	Banner Capital Bank	Harrisburg	NE	69345	12/31/2016	2/14/2019	NM	205 State St	BANNER COUNTY BAN CORPORATION EMPLOYEE STOCK OWNERSHIP PLAN AND TRUST	3	0	0	2	1	Banner			10/10/1964	10/10/1964	1/31/2018	Stock	0	0	FDIC	DIF	Kansas City	KANSAS CITY	Grand Island	Kansas City	Western	West	0	1	http://www.bcbank.net	5055	478
17514	12376	502849	3202832	Banterra Bank	Marion	IL	62959	12/31/2016	2/14/2019	NM	3201 Banterra Drive	BANTERRA CORP	39	0	1	4	1	Williamson	16060	Carbondale-Marion, IL	11/26/1955	11/26/1955	4/5/2018	Stock	0	0	FDIC	DIF	Chicago	CHICAGO	Mount Vernon	St. louis	Central	Central	0	0	www.banterra.com	256294	38820
11971	9261	522605	1115385	Bar Harbor Bank & Trust	Bar Harbor	ME	4609	12/31/2016	2/14/2019	NM	82 Main Street	BAR HARBOR BANKSHARES	14	0	0	4	0	Hancock			9/15/1887	1/1/1934	1/13/2017	Stock	0	1	FDIC	DIF	New York	NEW YORK	Concord	Boston	Northeastern	Northeast	0	0	www.bhbt.com	405357	5323
30878	6049	106676	0	Bar Harbor Savings and Loan Association	Bar Harbor	ME	4609	12/31/2016	2/14/2019	SA	103 Main Street		1	0	0	5	0	Hancock			1/1/1902	4/15/1957	5/3/2012	Non-Stock	0	0	FDIC	DIF	New York	NEW YORK	Concord	Boston	Northeastern	Northeast	0	1	www.bhsla.com	261	86
57203	0	2980209	1231418	Barclays Bank Delaware	Wilmington	DE	19801	12/31/2016	2/14/2019	NM	125 South West Street	BARCLAYS PLC	1	0	0	3	0	New Castle	37980	Philadelphia-Camden-Wilmington, PA-NJ-DE-MD	5/23/2001	5/23/2001	12/31/2017	Stock	0	0	FDIC	DIF	New York	NEW YORK	Claymont	Philadelphia	Northeastern	Northeast	0	0	www.barclaysus.com/deposits	0	0
34395	0	2508751	2260406	Barrington Bank & Trust Company, National Association	Barrington	IL	60010	12/31/2016	2/14/2019	N	201 South Hough Street	WINTRUST FINANCIAL CORPORATION	7	0	0	4	0	Lake	16980	Chicago-Naperville-Elgin, IL-IN-WI	12/19/1996	12/19/1996	2/10/2012	Stock	0	0	OCC	DIF	Chicago	CHICAGO	Chicago	Chicago	Central	Central	0	0	www.barringtonbank.com	76387	43197
22205	0	1007734	0	Barwick Banking Company	Barwick	GA	31720	12/31/2016	2/14/2019	NM	2020 East Main Street		1	0	0	2	0	Brooks	46660	Valdosta, GA	1/1/1934	1/6/1976	3/31/2006	Stock	0	0	FDIC	DIF	Atlanta	ATLANTA	Albany Ga	Atlanta	Southern	Southeast	0	1		0	0
17621	0	188739	2937182	Basile State Bank	Basile	LA	70515	12/31/2016	2/14/2019	NM	3031 Stagg Ave	BASILE BANCSHARES, INC.	2	0	0	6	1	Evangeline			7/2/1956	7/2/1956	11/15/2006	Stock	0	0	FDIC	DIF	Dallas	DALLAS	Baton Rouge	Atlanta	Southern	Western	0	1	www.basilebank.com	286	0
17749	10960	433505	0	Bath Savings Institution	Bath	ME	4530	12/31/2016	2/14/2019	SB	105 Front Street		11	0	0	4	0	Sagadahoc	38860	Portland-South Portland, ME	4/19/1852	4/18/1957	5/3/2012	Non-Stock	0	1	FDIC	DIF	New York	NEW YORK	Concord	Boston	Northeastern	Northeast	0	1	www.bathsavings.com	142020	91888
16330	12275	986757	2249399	Battle Creek State Bank	Battle Creek	NE	68715	12/31/2016	2/14/2019	SM	202 W Main St	BATTLE CREEK STATE COMPANY, INC.	1	0	0	4	0	Madison			9/1/1943	10/24/1945	1/1/2012	Stock	0	0	FED	DIF	Kansas City	KANSAS CITY	Sioux City	Kansas City	Western	West	0	1	http://www.battlecreekstatebank.com	2305	2305
34052	0	2329200	2340867	Bay Bank	Green Bay	WI	54313	12/31/2016	2/14/2019	NM	2555 Packerland Drive	BAY BANCORPORATION, INC.	2	0	0	4	0	Brown	24580	Green Bay, WI	8/21/1995	8/21/1995	1/8/2014	Stock	0	0	FDIC	DIF	Chicago	CHICAGO	Appleton	Chicago	Central	Central	0	1	www.baybankgb.com	1611	510
59004	18140	4155841	2453084	Bay Bank, FSB	Columbia	MD	21046	12/31/2016	2/14/2019	SA	7151 Columbia Gateway Drive,	H BANCORP LLC	12	0	0	4	0	Howard	12580	Baltimore-Columbia-Towson, MD	7/9/2010	7/9/2010	4/13/2018	Stock	0	0	OCC	DIF	New York	NEW YORK	Baltimore	Richmond	Northeastern	Southeast	0	0		39745	7773
57716	0	3281510	0	Bay Commercial Bank	Walnut Creek	CA	94596	12/31/2016	2/14/2019	SM	500 Ygnacio Valley Rd Suite		10	0	0	4	0	Contra Costa	41860	San Francisco-Oakland-Hayward, CA	7/20/2004	7/20/2004	4/28/2017	Stock	0	0	FED	DIF	San Francisco	SAN FRANCISCO	San Francisco	San Francisco	Western	Western	0	1	http://www.unitedbusinessbank.com	8829	5376
15585	14349	961446	2389978	Bay Port State Bank	Bay Port	MI	48720	12/31/2016	2/14/2019	NM	9840 Main Street	BAY PORT FINANCIAL CORPORATION	3	0	0	2	0	Huron			3/1/1938	3/3/1938	3/31/2006	Stock	0	0	FDIC	DIF	Chicago	CHICAGO	Detroit	Chicago	Central	Central	0	1	https://www.bayportstatebank.com	111	0
90311	7995	963002	3535437	Bay State Savings Bank	Worcester	MA	1608	12/31/2016	2/14/2019	SB	28 Franklin Street	1895 MHC	8	0	0	4	0	Worcester	49340	Worcester, MA-CT	3/9/1895	11/20/1985	8/1/2011	Non-Stock	0	0	FDIC	DIF	New York	NEW YORK	Springfield Ma	Boston	Northeastern	Northeast	0	1	baystatesavingsbank.com	14003	4377
32527	8386	242976	0	Bay-Vanguard Federal Savings Bank	Baltimore	MD	21219	12/31/2016	2/14/2019	SA	7114 North Point Road		4	0	0	5	0	Baltimore	12580	Baltimore-Columbia-Towson, MD	9/1/1873	3/26/1987	8/22/2018	Stock	0	0	OCC	DIF	New York	NEW YORK	Baltimore	Richmond	Northeastern	Southeast	0	1	www.bayvanguard.com	17720	7240
1092	9679	242958	2533070	Baybank	Gladstone	MI	49837	12/31/2016	2/14/2019	NM	104 South Tenth Street	BAYBANK CORPORATION	3	0	0	4	0	Delta			7/1/1912	1/1/1934	1/28/2018	Stock	0	0	FDIC	DIF	Chicago	CHICAGO	Appleton	Minneapolis	Central	Central	0	1	http://baybank.us	4967	4956
90196	13133	771609	2623430	BayCoast Bank	Swansea	MA	2777	12/31/2016	2/14/2019	SB	330 Swansea Drive	NARRAGANSETT FINANCIAL CORP	18	0	1	4	0	Bristol	39300	Providence-Warwick, RI-MA	11/15/1851	6/18/1985	3/30/2016	Stock	0	1	FDIC	DIF	New York	NEW YORK	South Boston	Boston	Northeastern	Northeast	0	1	www.baycoastbank.com	0	0
35541	0	2954059	3170539	BCB Community Bank	Bayonne	NJ	7002	12/31/2016	2/14/2019	NM	860 Broadway	BCB BANCORP, INC.	22	0	1	4	0	Hudson	35620	New York-Newark-Jersey City, NY-NJ-PA	11/1/2000	11/1/2000	4/16/2018	Stock	0	0	FDIC	DIF	New York	NEW YORK	Jamesburg	New York	Northeastern	Northeast	0	1	www.bcb.bank	82472	0
20215	0	829032	1141115	BCBank, Inc.	Philippi	WV	26416	12/31/2016	2/14/2019	NM	107 Pike Street	APPALACHIAN FINANCIAL CORPORATION	3	0	0	4	0	Barbour			6/27/1970	6/29/1970	11/5/2015	Stock	0	1	FDIC	DIF	Atlanta	ATLANTA	Scott Depot	Richmond	Northeastern	Northeast	0	1	https://www.bcbankinc.com/	15032	9292
57131	0	3022076	3274996	Beach Community Bank	Fort Walton Beac	FL	32548	12/31/2016	2/14/2019	NM	17 Southeast Eglin Parkway	BEACH COMMUNITY BANCSHARES, INC.	11	0	0	4	0	Okaloosa	18880	Crestview-Fort Walton Beach-Destin, FL	4/27/2001	4/27/2001	3/31/2006	Stock	0	0	FDIC	DIF	Atlanta	ATLANTA	Montgomery	Atlanta	Southern	Southeast	0	1	WWW.BEACHCOMMUNITYBANK.COM	34905	25104
57833	0	3284397	0	Beal Bank USA	Las Vegas	NV	89134	12/31/2016	2/14/2019	NM	1970 Village Ctr Circle, Ste		23	0	1	4	1	Clark	29820	Las Vegas-Henderson-Paradise, NV	8/2/2004	8/2/2004	3/8/2018	Stock	0	0	FDIC	DIF	San Francisco	DALLAS	Phoenix	San Francisco	Western	West	0	0	www.bealbankUSA.com	861	0
32574	18092	1176881	0	Beal Bank, SSB	Plano	TX	75024	12/31/2016	2/14/2019	SB	6000 Legacy Drive		19	0	1	4	1	Collin	19100	Dallas-Fort Worth-Arlington, TX	3/10/1988	3/10/1988	10/14/2011	Stock	0	1	FDIC	DIF	Dallas	DALLAS	Dallas	Dallas	Southern	West	0	0	www.bealbank.com	16142	0
3857	10815	324649	4297853	Bear State Bank	Little Rock	AR	72223	12/31/2016	2/14/2019	SM	5315 Highland Drive	BEAR STATE FINANCIAL HOLDINGS, LLC	50	0	1	4	0	Pulaski	30780	Little Rock-North Little Rock-Conway, AR	12/6/1897	1/1/1934	4/20/2018	Stock	0	0	FED	DIF	Dallas	DALLAS	Little Rock	St. louis	Southern	Western	0	1		99426	3631
30043	4618	835378	0	Beardstown Savings s.b.	Beardstown	IL	62618	12/31/2016	2/14/2019	SB	301 State Street		2	0	0	5	0	Cass			1/1/1911	5/23/1949	5/2/2011	Non-Stock	0	0	FDIC	DIF	Chicago	CHICAGO	Springfield Il	Chicago	Central	Central	0	1	www.beardstownsavings.com	7280	1864
58199	0	3425725	3917855	Beartooth Bank	Billings	MT	59106	12/31/2016	2/14/2019	NM	4130 King Avenue West	BEARTOOTH FINANCIAL CORPORATION	1	0	0	4	0	Yellowstone	13740	Billings, MT	4/24/2006	4/24/2006	3/1/2018	Stock	0	0	FDIC	DIF	San Francisco	SAN FRANCISCO	Billings	Minneapolis	Western	West	0	1	www.beartoothbank.com	0	0
30339	5195	123374	0	Beauregard FSB	Deridder	LA	70634	12/31/2016	2/14/2019	SA	122 Jefferson Avenue		2	0	0	8	1	Beauregard			6/23/1948	6/23/1948	7/21/2011	Stock	0	0	OCC	DIF	Dallas	DALLAS	Shreveport	Atlanta	Southern	Western	0	1	www.beauregardfsb.com	9377	9344
29024	2781	946274	0	Bedford Federal Savings Bank	Bedford	IN	47421	12/31/2016	2/14/2019	SB	1030 15th Street		2	0	0	5	0	Lawrence			7/1/1934	10/25/1934	4/15/2014	Non-Stock	0	0	FDIC	DIF	Chicago	CHICAGO	Indianapolis	St. louis	Central	Central	0	1	www.bedfed.com	41	0
11355	11482	696047	2513214	Bedford Loan & Deposit Bank	Bedford	KY	40006	12/31/2016	2/14/2019	NM	45 Highway 42 East	BEDFORD LOAN AND DEPOSIT BANCORP, INC.	3	0	0	8	0	Trimble	31140	Louisville-Jefferson County, KY-IN	11/2/1891	1/1/1934	3/31/2006	Stock	0	0	FDIC	DIF	Chicago	CHICAGO	Elizabethtown	St. louis	Central	Southeast	0	1	www.bedfordbank.com	17358	0
12208	12667	761244	1136988	Belgrade State Bank	Belgrade	MO	63622	12/31/2016	2/14/2019	SM	401 Main Street	TURNER BANCSHARES, INC.	6	0	0	4	0	Washington			6/19/1906	1/1/1934	3/31/2006	Stock	0	0	FED	DIF	Kansas City	KANSAS CITY	St. Louis	St. louis	Western	West	0	1	belgradestatebank.com	9025	3511
19581	0	929352	1417333	Bell Bank	Fargo	ND	58103	12/31/2016	2/14/2019	NM	3100 13th Avenue, South	STATE BANKSHARES, INC.	20	0	1	4	0	Cass	22020	Fargo, ND-MN	5/6/1966	5/6/1966	8/21/2016	Stock	0	1	FDIC	DIF	Kansas City	KANSAS CITY	Fargo	Minneapolis	Central	West	0	1	http://www.bellbanks.com	79797	79695
14415	0	178244	2307310	Bellevue State Bank	Bellevue	IA	52031	12/31/2016	2/14/2019	NM	200 South 2nd Street	BELLEVUE STATE BANK EMPLOYEE STOCK OWNERSHIP PLAN	1	0	0	2	1	Jackson			1/1/1934	5/31/1934	3/31/2006	Stock	0	1	FDIC	DIF	Kansas City	KANSAS CITY	Cedar Rapids	Chicago	Western	Western	0	1	http://www.bellevuestatebank.com	5679	796
58165	0	3391718	3391727	Belmont Bank & Trust Company	Chicago	IL	60634	12/31/2016	2/14/2019	NM	8250 West Belmont Avenue	BELMONT FINANCIAL GROUP, INC.	2	0	0	4	0	Cook	16980	Chicago-Naperville-Elgin, IL-IN-WI	6/14/2006	6/14/2006	1/2/2008	Stock	0	0	FDIC	DIF	Chicago	CHICAGO	Chicago	Chicago	Central	Central	0	1	WWW.BELMONTBANK.COM	34160	14882
28035	773	919773	0	Belmont Federal Savings and Loan Association	Belmont	NC	28012	12/31/2016	2/14/2019	SA	210 Park Street		1	0	0	5	0	Gaston	16740	Charlotte-Concord-Gastonia, NC-SC	1/1/1915	12/4/1940	7/2/2015	Non-Stock	0	0	OCC	DIF	Atlanta	ATLANTA	Charlotte	Richmond	Northeastern	Southeast	0	1	www.belmontfederal.com	7000	7000
23901	11885	348207	3929791	Belmont Savings Bank	Belmont	MA	2478	12/31/2016	2/14/2019	SB	2 Leonard Street	BSB BANCORP INC.	7	0	0	4	0	Middlesex	14460	Boston-Cambridge-Newton, MA-NH	1/1/1885	7/12/1982	10/1/2009	Stock	0	0	FDIC	DIF	New York	NEW YORK	North Boston	Boston	Northeastern	Northeast	0	1	www.belmontsavings.com	112543	0
28348	1411	72678	0	Belmont Savings Bank	Bellaire	OH	43906	12/31/2016	2/14/2019	SB	3301 Guernsey Street		4	0	0	5	0	Belmont	48540	Wheeling, WV-OH	1/1/1886	10/29/1935	12/31/2017	Non-Stock	0	0	FDIC	DIF	Chicago	CHICAGO	Columbus	Cleveland	Central	Central	0	1	www.Belmont-Savings.com	363492	0
30744	5846	493077	0	Belpre Savings Bank	Belpre	OH	45714	12/31/2016	2/14/2019	SB	605 Washington Boulevard		2	0	0	6	0	Washington			1/1/1902	10/24/1955	11/15/2016	Stock	0	0	FDIC	DIF	Chicago	CHICAGO	Columbus	Cleveland	Central	Central	0	1		2495	2495
15362	0	223751	0	Belt Valley Bank	Belt	MT	59412	12/31/2016	2/14/2019	SM	111 Castner Street		1	0	0	2	0	Cascade	24500	Great Falls, MT	3/14/1936	3/14/1936	3/31/2006	Stock	0	0	FED	DIF	San Francisco	SAN FRANCISCO	Billings	Minneapolis	Western	West	0	1	www.beltvalleybank.com	5389	4825
28384	15152	462774	0	Ben Franklin Bank of Illinois	Arlington Height	IL	60004	12/31/2016	2/14/2019	SA	830 East Kensington Road		2	0	0	4	0	Cook	16980	Chicago-Naperville-Elgin, IL-IN-WI	1/1/1893	1/29/1941	6/25/2014	Non-Stock	0	0	OCC	DIF	Chicago	CHICAGO	Chicago	Chicago	Central	Central	0	1	www.benfrankbank.com	8240	6873
19215	9671	980960	1133428	Benchmark Bank	Plano	TX	75024	12/31/2016	2/14/2019	NM	5700 Legacy Drive Suite 10	QUINLAN BANCSHARES, INC.	6	0	0	4	1	Collin	19100	Dallas-Fort Worth-Arlington, TX	8/29/1964	8/29/1964	6/27/2018	Stock	0	0	FDIC	DIF	Dallas	DALLAS	Dallas	Dallas	Southern	West	0	1		2145	0
57949	0	3369007	3927304	Benchmark Bank	Gahanna	OH	43230	12/31/2016	2/14/2019	SB	461 Beecher Road	BENCHMARK BANCORP, INC.	2	0	0	4	0	Franklin	18140	Columbus, OH	8/1/2005	8/1/2005	9/8/2017	Stock	0	0	FDIC	DIF	Chicago	CHICAGO	Columbus	Cleveland	Central	Central	0	1		1946	0
20484	0	94522	1141441	Benchmark Community Bank	Kenbridge	VA	23944	12/31/2016	2/14/2019	SM	100 South Broad Street	BENCHMARK BANKSHARES, INC.	15	0	1	6	0	Lunenburg			9/8/1971	9/8/1971	3/31/2006	Stock	0	0	FED	DIF	Atlanta	ATLANTA	Richmond	Richmond	Northeastern	Southeast	0	1	http://www.BCBonline.com	4486	2581
15697	14407	810919	3846629	Beneficial Bank	Philadelphia	PA	19107	12/31/2016	2/14/2019	SB	1139 Chestnut Street	BENEFICIAL BANCORP, INC.	64	0	1	4	0	Philadelphia	37980	Philadelphia-Camden-Wilmington, PA-NJ-DE-MD	4/20/1853	11/21/1939	4/15/2016	Stock	0	0	FDIC	DIF	New York	NEW YORK	Philadelphia	Philadelphia	Northeastern	Northeast	0	1	http://www.thebeneficial.com	1007641	4659
58490	18032	3608751	3842630	Beneficial State Bank	Oakland	CA	94612	12/31/2016	2/14/2019	NM	1438 Webster St., Suite 100	BENEFICIAL STATE BANCORP, INC.	13	0	1	4	0	Alameda	41860	San Francisco-Oakland-Hayward, CA	6/27/2007	6/27/2007	1/31/2018	Stock	0	0	FDIC	DIF	San Francisco	SAN FRANCISCO	San Francisco	San Francisco	Western	Western	0	1	www.beneficialstatebank.com	25794	2760
13774	13729	824242	1491708	Benton County State Bank	Blairstown	IA	52209	12/31/2016	2/14/2019	NM	212 Locust Northeast	BLAIRSTOWN BANCORP, INC.	1	0	0	2	0	Benton	16300	Cedar Rapids, IA	1/1/1869	1/29/1934	3/31/2006	Stock	0	1	FDIC	DIF	Kansas City	KANSAS CITY	Cedar Rapids	Chicago	Western	Western	0	1	http://www.bentoncountystatebank.com	995	0
23621	7290	473501	2333663	Berkshire Bank	Pittsfield	MA	1201	12/31/2016	2/14/2019	NM	24 North Street	BERKSHIRE HILLS BANCORP, INC	101	0	1	4	0	Berkshire	38340	Pittsfield, MA	2/6/1846	1/2/1982	12/3/2016	Stock	0	1	FDIC	DIF	New York	NEW YORK	Springfield Ma	Boston	Northeastern	Northeast	0	0	http://www.berkshirebank.com	1051590	11159
20015	0	7009	1246159	Bessemer Trust Company	Woodbridge	NJ	7095	12/31/2016	2/14/2019	NM	100 Woodbridge Center Drive	BESSEMER GROUP, INCORPORATED, THE	1	0	0	7	1	Middlesex	35620	New York-Newark-Jersey City, NY-NJ-PA	1/1/1907	8/14/1969	4/11/2014	Stock	0	1	FDIC	DIF	New York	NEW YORK	Jamesburg	New York	Northeastern	Northeast	0	0	http://www.bessemertrust.com	143488	143488
21868	0	976703	1246159	Bessemer Trust Company, National Association	New York	NY	10111	12/31/2016	2/14/2019	N	630 Fifth Avenue	BESSEMER GROUP, INCORPORATED, THE	1	0	0	9	1	New York	35620	New York-Newark-Jersey City, NY-NJ-PA	12/20/1974	12/20/1974	3/31/2006	Stock	0	1	OCC	DIF	New York	NEW YORK	New York City	New York	Northeastern	Northeast	0	0	http://www.bessemertrust.com	511813	511813
27909	528	682479	0	BEST HOMETOWN BANK	Collinsville	IL	62234	12/31/2016	2/14/2019	SA	100 East Clay Street		2	0	0	5	0	Madison	41180	St. Louis, MO-IL	1/1/1887	10/25/1939	7/8/2016	Stock	0	0	OCC	DIF	Chicago	CHICAGO	Mount Vernon	St. louis	Central	Central	0	1	www.besthometownbank.com	25162	977
1808	15971	851631	1095058	Better Banks	Peoria	IL	61615	12/31/2016	2/14/2019	NM	10225 N. Knoxville Avenue	BACKLUND INVESTMENT CO.	7	0	0	8	1	Peoria	37900	Peoria, IL	1/1/1898	1/1/1934	8/15/2014	Stock	0	0	FDIC	DIF	Chicago	CHICAGO	Princeton	Chicago	Central	Central	0	1	http://www.betterbanks.com	42951	13921
26601	9804	946171	3197835	Beverly Bank	Beverly	MA	1915	12/31/2016	2/14/2019	SB	254 Cabot Street	BEVERLY FINANCIAL, MHC	5	0	0	4	0	Essex	14460	Boston-Cambridge-Newton, MA-NH	1/1/1888	3/25/1986	3/17/2014	Stock	0	0	FDIC	DIF	New York	NEW YORK	North Boston	Boston	Northeastern	Northeast	0	1	www.beverlybank.com	24024	0
57701	0	3216017	2260406	Beverly Bank & Trust Company, National Association	Chicago	IL	60643	12/31/2016	2/14/2019	N	10258 South Western Avenue	WINTRUST FINANCIAL CORPORATION	7	0	0	4	0	Cook	16980	Chicago-Naperville-Elgin, IL-IN-WI	4/1/2004	4/1/2004	11/13/2015	Stock	0	0	OCC	DIF	Chicago	CHICAGO	Chicago	Chicago	Central	Central	0	0	www.thebeverlybank.com	83198	15499
17741	10536	499501	4902643	Biddeford Savings Bank	Biddeford	ME	4005	12/31/2016	2/14/2019	SB	254 Main Street	MAINE COMMUNITY BANCORP, MHC	6	0	0	4	0	York	38860	Portland-South Portland, ME	7/27/1867	4/4/1957	7/29/2018	Stock	0	1	FDIC	DIF	New York	NEW YORK	Concord	Boston	Northeastern	Northeast	0	1	www.biddefordsavings.com	22196	0
3320	0	362856	1918081	Big Bend Banks, N.A.	Marfa	TX	79843	12/31/2016	2/14/2019	N	301 South Highland Avenue	BIG BEND BANCSHARES CORPORATION	2	0	0	7	1	Presidio			5/2/1907	1/1/1934	6/29/2009	Stock	0	1	OCC	DIF	Dallas	DALLAS	Albuquerque	Dallas	Southern	West	0	1	www.marfanb.com	29112	1345
29637	3790	521970	0	Big Horn Federal Savings Bank	Greybull	WY	82426	12/31/2016	2/14/2019	SA	33 North 6th Street		6	0	0	8	0	Big Horn			1/1/1935	2/28/1936	7/21/2011	Non-Stock	0	0	OCC	DIF	San Francisco	SAN FRANCISCO	Billings	Kansas City	Western	West	0	1	www.bighornfederal.com	60556	55287
57973	0	3363975	3899456	Biscayne Bank	Coconut Grove	FL	33133	12/31/2016	2/14/2019	NM	2601 S Bayshore Drive, 6th F	BISCAYNE BANCSHARES, INC.	5	0	0	4	0	Miami-Dade	33100	Miami-Fort Lauderdale-West Palm Beach, FL	7/5/2005	7/5/2005	6/13/2016	Stock	0	0	FDIC	DIF	Atlanta	ATLANTA	South Florida	Atlanta	Southern	Southeast	0	1	http://www.biscaynebank.com	3987	3987
14083	0	354	0	Bison State Bank	Bison	KS	67520	12/31/2016	2/14/2019	NM	223 Main Street		1	0	0	2	0	Rush			1/1/1901	3/21/1934	1/14/2018	Stock	0	0	FDIC	DIF	Kansas City	KANSAS CITY	Hays	Kansas City	Western	Western	0	1	https://www.bisonstatebank.com	3477	2363
58723	0	3636428	3636389	Black Hills Community Bank, N.A.	Rapid City	SD	57701	12/31/2016	2/14/2019	N	840 Mount Rushmore Road	BHCB HOLDING COMPANY	2	0	0	4	1	Pennington	39660	Rapid City, SD	11/27/2007	11/27/2007	7/20/2011	Stock	0	0	OCC	DIF	Kansas City	KANSAS CITY	Sioux Falls	Minneapolis	Western	West	0	1	http://www.BHCBANK.COM	4116	0
27897	507	444677	0	Black Mountain Savings Bank, SSB	Black Mountain	NC	28711	12/31/2016	2/14/2019	SB	200 E State Street		1	0	0	5	0	Buncombe	11700	Asheville, NC	4/4/1923	7/10/1985	3/31/2006	Non-Stock	0	0	FDIC	DIF	Atlanta	ATLANTA	Charlotte	Richmond	Northeastern	Southeast	0	1		0	0
15152	12080	603540	1978656	Black River Country Bank	Black River Fall	WI	54615	12/31/2016	2/14/2019	NM	221 Main Street	BRAD, INC.	2	0	0	2	1	Jackson			1/1/1907	1/1/1934	3/31/2006	Stock	0	0	FDIC	DIF	Chicago	CHICAGO	Eau Claire	Chicago	Central	Central	0	1	http://www.brcbank.com	2769	1002
14078	11465	27548	1491913	Blackhawk Bank	Beloit	WI	53511	12/31/2016	2/14/2019	NM	400 Broad Street	BLACKHAWK BANCORP, INC.	8	0	1	4	0	Rock	27500	Janesville-Beloit, WI	1/1/1881	3/19/1934	4/24/2013	Stock	0	0	FDIC	DIF	Chicago	CHICAGO	Madison	Chicago	Central	Central	0	1	www.blackhawkbank.com	107693	13314
18402	11017	890742	1823345	Blackhawk Bank & Trust	Milan	IL	61264	12/31/2016	2/14/2019	NM	301 4th Street West	BLACKHAWK BANCORPORATION, INC.	17	0	1	4	0	Rock Island	19340	Davenport-Moline-Rock Island, IA-IL	6/28/1961	6/28/1961	6/29/2016	Stock	0	1	FDIC	DIF	Chicago	CHICAGO	Princeton	Chicago	Central	Central	0	1	http://www.choosethechief.com	377406	304889
58580	0	3580334	3398070	BlackRidgeBANK	Fargo	ND	58104	12/31/2016	2/14/2019	NM	4040 42nd Street South	BLACKRIDGE FINANCIAL, INC.	11	0	1	4	0	Cass	22020	Fargo, ND-MN	4/23/2007	4/23/2007	3/8/2016	Stock	0	0	FDIC	DIF	Kansas City	KANSAS CITY	Fargo	Minneapolis	Central	West	0	1	www.blackridgebank.com	30594	1485
11608	14713	578741	2511313	BLC Community Bank	Little Chute	WI	54140	12/31/2016	2/14/2019	NM	206 East Main Avenue	INDEPENDENT BANCORP., LIMITED	1	0	0	4	1	Outagamie	11540	Appleton, WI	12/6/1906	1/1/1934	1/28/2018	Stock	0	0	FDIC	DIF	Chicago	CHICAGO	Appleton	Chicago	Central	Central	0	1	www.blccb.com	16399	0
976	10332	937843	1245648	Blissfield State Bank	Blissfield	MI	49228	12/31/2016	2/14/2019	SM	204 East Jefferson	BLISSFIELD BANK CORPORATION	2	0	0	2	1	Lenawee			5/24/1873	1/1/1934	1/1/2012	Stock	0	0	FED	DIF	Chicago	CHICAGO	Detroit	Chicago	Central	Central	0	1	www.blissfieldstate.com	15601	2831
15714	9143	64543	1097511	BloomBank	Bloomfield	IN	47424	12/31/2016	2/14/2019	NM	48 North Washington Street	UNIVERSAL BANCORP	14	0	0	4	0	Greene			1/1/1873	1/4/1940	2/27/2018	Stock	0	1	FDIC	DIF	Chicago	CHICAGO	Indianapolis	St. louis	Central	Central	0	1		42439	0
9788	0	820842	1416505	Bloomsdale Bank	Bloomsdale	MO	63627	12/31/2016	2/14/2019	NM	55 Mill Hill Road	PEOPLES COMMUNITY BANCORPORATION, INC.	5	0	0	4	1	Sainte Genevieve			5/1/1914	1/1/1934	5/9/2018	Stock	0	0	FDIC	DIF	Kansas City	KANSAS CITY	St. Louis	St. louis	Western	West	0	1	http://www.bloomsdalebank.com	25271	1996
31090	6361	617079	0	Blue Grass Federal Savings and Loan Association	Paris	KY	40361	12/31/2016	2/14/2019	SA	600 High Street		1	0	0	5	0	Bourbon	30460	Lexington-Fayette, KY	1/1/1914	11/10/1959	1/1/2016	Non-Stock	0	0	OCC	DIF	Chicago	CHICAGO	Lexington	Cleveland	Central	Southeast	0	1	www.bluegrassfederal.com	1829	1730
13753	0	794345	1143913	Blue Grass Savings Bank	Blue Grass	IA	52726	12/31/2016	2/14/2019	NM	104 East Mayne Street	E M F CORPORATION	1	0	0	8	0	Scott	19340	Davenport-Moline-Rock Island, IA-IL	1/1/1902	1/1/1934	3/31/2006	Stock	0	1	FDIC	DIF	Kansas City	KANSAS CITY	Cedar Rapids	Chicago	Western	Western	0	1	www.bluegrassbank.com	55125	32133
90160	0	28406	3742020	Blue Hills Bank	Boston	MA	2136	12/31/2016	2/14/2019	SB	1196 River Street	BLUE HILLS BANCORP, INC.	12	0	0	4	0	Suffolk	14460	Boston-Cambridge-Newton, MA-NH	1/1/1871	11/8/1985	1/1/2016	Stock	0	0	FDIC	DIF	New York	NEW YORK	South Boston	Boston	Northeastern	Northeast	0	1	https://www.bluehillsbank.com/	201028	47089
17773	0	174321	3614668	Blue Ridge Bank	Walhalla	SC	29691	12/31/2016	2/14/2019	NM	100 East Main Street	BLUE RIDGE FINANCIAL CORPORATION	3	0	0	5	0	Oconee			6/17/1957	6/17/1957	9/19/2008	Stock	0	0	FDIC	DIF	Atlanta	ATLANTA	Columbia Sc	Richmond	Northeastern	Southeast	0	1	blueridge.bank	21996	2270
17933	12663	935250	1891317	Blue Ridge Bank and Trust Co.	Independence	MO	64057	12/31/2016	2/14/2019	NM	4200 Little Blue Parkway	BLUE RIDGE BANCSHARES, INC.	9	0	0	4	0	Jackson	28140	Kansas City, MO-KS	9/8/1958	11/20/1958	6/13/2011	Stock	0	1	FDIC	DIF	Kansas City	KANSAS CITY	Kansas City	Kansas City	Western	West	0	1	www.blueridgebank.com	68682	59696
35274	0	233527	1426960	Blue Ridge Bank, National Association	Martinsville	VA	24112	12/31/2016	2/14/2019	N	1 East Market Street	BLUE RIDGE BANKSHARES, INC.	9	0	0	4	0	Henry			7/24/2000	7/24/2000	12/9/2016	Stock	0	0	OCC	DIF	Atlanta	ATLANTA	Richmond	Richmond	Northeastern	Southeast	0	1	www.mybrb.com	13593	5634
14899	13117	517357	1065565	Blue Sky Bank	Pawhuska	OK	74056	12/31/2016	2/14/2019	SM	101 East 8th Street	N.B.C. BANCSHARES IN PAWHUSKA, INC.	3	0	0	4	1	Osage	46140	Tulsa, OK	11/23/1905	12/4/1934	4/5/2017	Stock	0	0	FED	DIF	Dallas	DALLAS	Tulsa	Kansas City	Southern	West	0	1	http://www.bluesky.bank	25	0
58848	0	3897434	4764337	Bluegrass Community Bank	Danville	KY	40422	12/31/2016	2/14/2019	NM	113 Smoky Way	BLUEGRASS BANCORP, INC.	2	0	0	4	0	Boyle			3/11/2009	3/11/2009	9/7/2018	Stock	0	0	FDIC	DIF	Chicago	CHICAGO	Lexington	St. louis	Central	Southeast	0	1		4944	591
58691	0	3636914	0	BlueHarbor Bank	Mooresville	NC	28117	12/31/2016	2/14/2019	NM	106 Corporate Park Drive		3	0	0	4	0	Iredell	16740	Charlotte-Concord-Gastonia, NC-SC	1/8/2008	1/8/2008	9/4/2012	Stock	0	0	FDIC	DIF	Atlanta	ATLANTA	Charlotte	Richmond	Northeastern	Southeast	0	1	http://www.blueharborbank.com	11113	2843
16571	0	75633	1231333	BMO Harris Bank National Association	Chicago	IL	60603	12/31/2016	2/14/2019	N	111 West Monroe Street	BANK OF MONTREAL	606	1	1	4	0	Cook	16980	Chicago-Naperville-Elgin, IL-IN-WI	5/17/1947	5/17/1947	6/19/2015	Stock	0	1	OCC	DIF	Chicago	WASHINGTON	Chicago	Chicago	Central	Central	0	0	http://www.bmoharris.com	10705485	673468
58216	0	3353154	1231333	BMO Harris Central National Association	Roselle	IL	60172	12/31/2016	2/14/2019	N	110 East Irving Park Road	BANK OF MONTREAL	1	0	0	7	0	Du Page	16980	Chicago-Naperville-Elgin, IL-IN-WI	5/28/2005	5/28/2005	7/3/2014	Stock	0	0	OCC	DIF	Chicago	WASHINGTON	Chicago	Chicago	Central	Central	0	0	http://www.bmoharris.com	0	0
35141	0	2850722	0	BMW Bank of North America	Salt Lake City	UT	84109	12/31/2016	2/14/2019	NM	2735 E Parleys Way, # No 301		1	0	0	6	0	Salt Lake	41620	Salt Lake City, UT	11/12/1999	11/12/1999	3/5/2017	Stock	0	0	FDIC	DIF	San Francisco	SAN FRANCISCO	Salt Lake City	San Francisco	Western	West	0	0	http://www.bmwusa.com	257408	0
19448	15938	916745	3326176	BNA Bank	New Albany	MS	38652	12/31/2016	2/14/2019	NM	205 Bankhead Street	BNA BANCSHARES, INC.	6	0	0	4	0	Union			1/1/1896	6/3/1965	5/6/2015	Stock	0	1	FDIC	DIF	Dallas	DALLAS	Memphis	St. louis	Southern	West	0	1	www.bnabank.com	70053	22912
57197	0	2358769	1248162	BNC National Bank	Glendale	AZ	85308	12/31/2016	2/14/2019	N	20175 North 67th Avenue	BNCCORP, INC.	18	0	1	4	0	Maricopa	38060	Phoenix-Mesa-Scottsdale, AZ	7/9/2001	7/9/2001	3/11/2018	Stock	0	1	OCC	DIF	San Francisco	KANSAS CITY	Phoenix	San Francisco	Western	Western	0	1	www.bncbank.com	287695	122863
24867	0	488318	3587146	BNY Mellon Trust of Delaware	Wilmington	DE	19809	12/31/2016	2/14/2019	NM	301 Bellevue Parkway	BANK OF NEW YORK MELLON CORPORATION, THE	1	0	0	7	0	New Castle	37980	Philadelphia-Camden-Wilmington, PA-NJ-DE-MD	12/31/1983	12/31/1983	1/1/2016	Stock	0	1	FDIC	DIF	New York	NEW YORK	Claymont	Philadelphia	Northeastern	Northeast	0	0	www.bnymellon.com	0	0
7946	0	934329	3587146	BNY Mellon, National Association	Pittsburgh	PA	15219	12/31/2016	2/14/2019	N	500 Grant St	BANK OF NEW YORK MELLON CORPORATION, THE	41	2	1	9	0	Allegheny	38300	Pittsburgh, PA	1/1/1869	1/1/1934	2/1/2012	Stock	0	1	OCC	DIF	New York	WASHINGTON	Wexford	Cleveland	Northeastern	Northeast	0	0	www. bnymellon.com	1575083	0
5624	0	942847	2712781	Bodcaw Bank	Stamps	AR	71860	12/31/2016	2/14/2019	NM	307 Thomas Street	BODCAW BANCSHARES, INC.	1	0	0	7	0	Lafayette			1/1/1903	1/1/1934	11/30/2017	Stock	0	0	FDIC	DIF	Dallas	DALLAS	Shreveport	St. louis	Southern	Western	0	1	http://www.bodcawbank.com	29592	3256
17825	0	472250	0	Boelus State Bank	Boelus	NE	68820	12/31/2016	2/14/2019	NM	523 Delaware Street		1	0	0	2	0	Howard	24260	Grand Island, NE	1/1/1900	1/1/1958	3/31/2006	Stock	0	0	FDIC	DIF	Kansas City	KANSAS CITY	Grand Island	Kansas City	Western	West	0	1	http://boelusstatebank.com	600	600
35546	16456	2917317	0	Bofi Federal Bank	San Diego	CA	92122	12/31/2016	2/14/2019	SA	4350 La Jolla Village Drive,		2	0	1	4	0	San Diego	41740	San Diego-Carlsbad, CA	7/4/2000	7/4/2000	3/1/2018	Stock	0	0	OCC	DIF	San Francisco	SAN FRANCISCO	Orange	San Francisco	Western	Western	0	1	www.axosbank.com	33263	0
29941	4393	927479	0	Bogota Savings Bank	Bogota	NJ	7603	12/31/2016	2/14/2019	SB	60 East Main St		4	0	0	5	0	Bergen	35620	New York-Newark-Jersey City, NY-NJ-PA	1/1/1893	9/16/1937	12/5/2018	Non-Stock	0	0	FDIC	DIF	New York	NEW YORK	Jamesburg	New York	Northeastern	Northeast	0	1	http://www.bogotasavingsbank.com	56432	7490
30052	4639	797775	2835514	Boiling Springs Savings Bank	Rutherford	NJ	7070	12/31/2016	2/14/2019	SB	25 Orient Way	BOILING SPRINGS, MHC	17	0	0	4	0	Bergen	35620	New York-Newark-Jersey City, NY-NJ-PA	4/10/1939	4/10/1939	5/31/2010	Stock	0	0	FDIC	DIF	New York	NEW YORK	Jamesburg	New York	Northeastern	Northeast	0	1	http://WWW.BSSBANK.com	54260	3969
4214	9656	339858	1883693	BOKF, National Association	Tulsa	OK	74172	12/31/2016	2/14/2019	N	One Williams Center	BOK FINANCIAL CORPORATION	133	0	1	4	0	Tulsa	46140	Tulsa, OK	2/10/1910	1/1/1934	2/16/2017	Stock	0	1	OCC	DIF	Dallas	DALLAS	Tulsa	Kansas City	Southern	West	0	0	www.bokfinancial.com	8485757	10097
10993	0	107758	0	Bonanza Valley State Bank	Brooten	MN	56316	12/31/2016	2/14/2019	NM	1st St. & Central Ave.		1	0	0	2	1	Stearns	41060	St. Cloud, MN	2/22/1894	1/1/1934	3/31/2006	Stock	0	0	FDIC	DIF	Kansas City	KANSAS CITY	Minneapolis	Minneapolis	Central	West	0	1	www.bvsb.bank	19	0
11235	13510	35646	1839252	Bonduel State Bank	Bonduel	WI	54107	12/31/2016	2/14/2019	NM	130 North Cecil Street	BONDUEL BANCORP, INC.	1	0	0	7	0	Shawano			9/21/1906	1/1/1934	7/23/2012	Stock	0	0	FDIC	DIF	Chicago	CHICAGO	Appleton	Chicago	Central	Central	0	1	www.bonduelbank.com	293	0
33552	15832	745347	1202258	Boone Bank & Trust Co.	Boone	IA	50036	12/31/2016	2/14/2019	NM	716 Eighth Street	AMES NATIONAL CORPORATION	2	0	0	2	0	Boone			1/16/1992	1/16/1992	3/31/2006	Stock	0	1	FDIC	DIF	Kansas City	KANSAS CITY	Des Moines	Chicago	Western	Western	0	1	http://www.boonebankiowa.com	17256	10390
30128	4807	991078	0	Boonville Federal Savings Bank	Boonville	IN	47601	12/31/2016	2/14/2019	SB	123 N Third Street		1	0	0	5	0	Warrick	21780	Evansville, IN-KY	1/1/1917	6/13/1949	6/26/2017	Non-Stock	0	0	FDIC	DIF	Chicago	CHICAGO	Indianapolis	St. louis	Central	Central	0	1	www.boonvillefederal.com	3170	0
15684	15593	977951	2238544	Border State Bank	Greenbush	MN	56726	12/31/2016	2/14/2019	NM	133 Main Street North	BORDER BANCSHARES, INC.	8	0	0	4	1	Roseau			8/9/1935	9/9/1939	10/11/2016	Stock	0	0	FDIC	DIF	Kansas City	KANSAS CITY	Fargo	Minneapolis	Central	West	0	1	www.borderstatebank.com	66590	10068
24811	9312	964700	1248078	Boston Private Bank & Trust Company	Boston	MA	2109	12/31/2016	2/14/2019	NM	Ten Post Office Square	BOSTON PRIVATE FINANCIAL HOLDINGS, INC.	22	0	1	4	0	Suffolk	14460	Boston-Cambridge-Newton, MA-NH	11/21/1983	11/21/1983	7/26/2017	Stock	0	1	FDIC	DIF	New York	NEW YORK	South Boston	Boston	Northeastern	Northeast	0	0	http://www.bostonprivate.com	1000713	337307
18342	0	972406	0	Boston Trust & Investment Management Company	Boston	MA	2108	12/31/2016	2/14/2019	NM	1 Beacon Street, 33rd Floor		1	0	0	7	1	Suffolk	14460	Boston-Cambridge-Newton, MA-NH	12/14/1960	12/14/1960	9/7/2006	Stock	0	1	FDIC	DIF	New York	NEW YORK	South Boston	Boston	Northeastern	Northeast	0	1	http://www.bostontrust.com	0	0
35172	0	2749059	0	Boundary Waters Bank	Ely	MN	55731	12/31/2016	2/14/2019	NM	601 East Sheridan Street		3	0	0	4	0	Saint Louis	20260	Duluth, MN-WI	4/1/1999	4/1/1999	3/1/2015	Stock	0	0	FDIC	DIF	Kansas City	KANSAS CITY	Minneapolis	Minneapolis	Central	West	0	1	http://www.mybwbank.com	12170	984
31443	6979	416973	0	Brainerd Savings and Loan Association, A Federal Association	Brainerd	MN	56401	12/31/2016	2/14/2019	SA	524 S 6th Street		2	0	0	5	0	Crow Wing			1/1/1922	6/29/1965	3/11/2018	Non-Stock	0	0	OCC	DIF	Kansas City	KANSAS CITY	Minneapolis	Minneapolis	Central	West	0	1	www.brainerdsavings.com	1274	0
9846	12045	852320	1074156	Branch Banking and Trust Company	Winston Salem	NC	27101	12/31/2016	2/14/2019	NM	200 W 2nd St	BB&T CORPORATION	2215	1	1	4	0	Forsyth	49180	Winston-Salem, NC	1/1/1872	1/1/1934	4/1/2016	Stock	0	1	FDIC	DIF	Atlanta	ATLANTA	Charlotte	Richmond	Northeastern	Southeast	0	0	www.BBT.com	36865226	2376586
5676	9714	760331	1082375	BRANNEN BANK	Inverness	FL	34450	12/31/2016	2/14/2019	NM	320 Highway 41 South	BRANNEN BANKS OF FLORIDA, INC.	12	0	0	8	1	Citrus	26140	Homosassa Springs, FL	7/1/1926	1/1/1934	2/2/2008	Stock	0	0	FDIC	DIF	Atlanta	ATLANTA	Gainesville	Atlanta	Southern	Southeast	0	1	www.brannenbanks.com	95349	53520
35420	0	2861317	2861812	Branson Bank	Branson	MO	65616	12/31/2016	2/14/2019	NM	1501 State Highway 248	BRANSON BANCSHARES, INC	3	0	0	4	0	Taney			3/22/2000	3/22/2000	3/31/2006	Stock	0	0	FDIC	DIF	Kansas City	KANSAS CITY	Springfield Mo	St. louis	Western	West	0	1	http://www.bransonbank.com	3561	2566
16386	14591	411231	1084025	Brantley Bank and Trust Company	Brantley	AL	36009	12/31/2016	2/14/2019	NM	9402 North Main Street	BRANTLEY BANCORP, INC.	2	0	0	7	0	Crenshaw			3/6/1946	3/6/1946	3/31/2006	Stock	0	0	FDIC	DIF	Atlanta	ATLANTA	Montgomery	Atlanta	Southern	Southeast	0	1	http://www.brantleybank.com	14767	10900
24038	0	863362	3530218	Brazos National Bank	Richwood	TX	77531	12/31/2016	2/14/2019	N	2300 Brazosport Blvd	GULFPORT BANCSHARES OF DELAWARE, INC.	1	0	0	5	0	Brazoria	26420	Houston-The Woodlands-Sugar Land, TX	8/2/1982	8/2/1982	6/15/2015	Stock	0	0	OCC	DIF	Dallas	DALLAS	Houston	Dallas	Southern	West	0	1	www.brazosbank.com	0	0
5792	0	856542	3943528	Breda Savings Bank	Breda	IA	51436	12/31/2016	2/14/2019	NM	105 Main Street	VAN FINANCIAL CORPORATION	1	0	0	2	0	Carroll			1/1/1890	1/1/1934	5/13/2018	Stock	0	1	FDIC	DIF	Kansas City	KANSAS CITY	Des Moines	Chicago	Western	Western	0	1	http://www.bredasavingsbank.com	764	764
12923	12109	800657	1121340	Bremer Bank, National Association	Saint Paul	MN	55102	12/31/2016	2/14/2019	N	372 Saint Peter Street	OTTO BREMER TRUST	92	0	1	4	0	Ramsey	33460	Minneapolis-St. Paul-Bloomington, MN-WI	11/19/1932	1/1/1934	12/31/2018	Stock	0	0	OCC	DIF	Kansas City	KANSAS CITY	Minneapolis	Minneapolis	Central	West	0	0	http://www.bremer.com	1650569	27652
27943	587	534877	0	Brentwood Bank	Bethel Park	PA	15102	12/31/2016	2/14/2019	SB	411 Mcmurray Rd., Suite 200		11	0	0	4	0	Allegheny	38300	Pittsburgh, PA	1/1/1922	11/26/1935	6/18/2012	Stock	0	0	FDIC	DIF	New York	NEW YORK	Wexford	Cleveland	Northeastern	Northeast	0	1	www.brentwoodbank.com	66477	0
21220	0	729132	2464268	Brickell Bank	Miami	FL	33131	12/31/2016	2/14/2019	NM	1395 Brickell Avenue	ESPIRITO SANTO CONTROL S.A.	1	0	0	4	0	Miami-Dade	33100	Miami-Fort Lauderdale-West Palm Beach, FL	9/12/1973	9/12/1973	7/27/2015	Stock	0	1	FDIC	DIF	Atlanta	ATLANTA	South Florida	Atlanta	Southern	Southeast	0	1	http://www.brickellbankmiami.com	36523	6183
22811	10473	270531	2447935	Brickyard Bank	Lincolnwood	IL	60712	12/31/2016	2/14/2019	NM	6676 North Lincoln Avenue	BRICKYARD BANCORP, INC.	3	0	0	4	0	Cook	16980	Chicago-Naperville-Elgin, IL-IN-WI	2/26/1979	2/26/1979	3/31/2006	Stock	0	0	FDIC	DIF	Chicago	CHICAGO	Chicago	Chicago	Central	Central	0	1	http://www.brickyardbank.net	7607	498
18155	0	43959	1131899	Bridge City State Bank	Bridge City	TX	77611	12/31/2016	2/14/2019	NM	701 West Round Bunch Road	AMTEX BANCSHARES, INC.	2	0	0	7	0	Orange	13140	Beaumont-Port Arthur, TX	2/27/1960	2/27/1960	8/29/2018	Stock	0	0	FDIC	DIF	Dallas	DALLAS	Houston	Dallas	Southern	West	0	1	www.bridgecitybank.com	67176	12903
12717	0	882541	1827923	Bridge Community Bank	Mount Vernon	IA	52314	12/31/2016	2/14/2019	NM	302 Highway 1 South	BRIDGE COMMUNITY BANK ESOP	3	0	0	2	0	Linn	16300	Cedar Rapids, IA	9/8/1903	1/1/1934	3/31/2006	Stock	0	1	FDIC	DIF	Kansas City	KANSAS CITY	Cedar Rapids	Chicago	Western	Western	0	1	www.bridge.bank	6762	3991
21122	14583	312730	1209145	Bridgeview Bank Group	Bridgeview	IL	60455	12/31/2016	2/14/2019	NM	7940 South Harlem Avenue	BRIDGEVIEW BANCORP, INC.	17	0	0	4	0	Cook	16980	Chicago-Naperville-Elgin, IL-IN-WI	6/21/1973	6/21/1973	2/25/2011	Stock	0	0	FDIC	DIF	Chicago	CHICAGO	Chicago	Chicago	Central	Central	0	1	http://www.bridgeviewbank.com	40038	0
58210	0	3378773	3378764	Bridgewater Bank	Bloomington	MN	55431	12/31/2016	2/14/2019	NM	3800 American Blvd West, # 1	BRIDGEWATER BANCSHARES, INC.	7	0	0	4	0	Hennepin	33460	Minneapolis-St. Paul-Bloomington, MN-WI	11/2/2005	11/2/2005	5/21/2016	Stock	0	0	FDIC	DIF	Kansas City	KANSAS CITY	Minneapolis	Minneapolis	Central	West	0	1	http://www.bridgewaterbankmn.com	90379	25405
90169	8030	699105	3134102	Bridgewater Savings Bank	Raynham	MA	2767	12/31/2016	2/14/2019	SM	756 Orchard Street	BRIDGEWATER FINANCIAL, MHC	8	0	0	4	0	Bristol	39300	Providence-Warwick, RI-MA	3/19/1872	6/20/1985	1/29/2013	Stock	0	1	FED	DIF	New York	NEW YORK	South Boston	Boston	Northeastern	Northeast	0	1	www.bridgewatersavings.com	49814	9981
9189	13682	227656	1140248	Brighton Bank	Brighton	TN	38011	12/31/2016	2/14/2019	NM	7663 Highway 51 South	BRIGHTON BANCORP, INC.	3	0	0	4	0	Tipton	32820	Memphis, TN-MS-AR	10/10/1910	1/1/1934	6/15/2015	Stock	0	0	FDIC	DIF	Dallas	DALLAS	Memphis	St. louis	Southern	Southeast	0	1	www.brightonbancorp.com	0	0
22578	0	406974	1027947	Brighton Bank	Salt Lake City	UT	84121	12/31/2016	2/14/2019	NM	7101 Highland Drive	BRIGHTON BANCORP	4	0	0	4	1	Salt Lake	41620	Salt Lake City, UT	1/3/1978	1/3/1978	5/31/2017	Stock	0	0	FDIC	DIF	San Francisco	SAN FRANCISCO	Salt Lake City	San Francisco	Western	West	0	1	www.brightonbank.com	39917	58
23622	8406	13103	2388878	Bristol County Savings Bank	Taunton	MA	2780	12/31/2016	2/14/2019	SB	35 Broadway	BEACON BANCORP	17	0	1	4	0	Bristol	39300	Providence-Warwick, RI-MA	3/2/1846	1/2/1982	4/6/2013	Stock	0	1	FDIC	DIF	New York	NEW YORK	South Boston	Boston	Northeastern	Northeast	0	1	www.bristolcountysavings.com	105479	37157
30306	5141	26176	0	Broadway Federal Bank, f.s.b.	Los Angeles	CA	90036	12/31/2016	2/14/2019	SA	5055 Wilshire Blvd, Ste 100		3	0	0	4	0	Los Angeles	31080	Los Angeles-Long Beach-Anaheim, CA	2/26/1947	2/26/1947	2/22/2018	Stock	0	0	OCC	DIF	San Francisco	SAN FRANCISCO	Los Angeles (West)	San Francisco	Western	Western	0	1	www.broadwayfederalbank.com	13202	1989
15797	15396	474254	1106879	Broadway National Bank	San Antonio	TX	78209	12/31/2016	2/14/2019	N	1177 N.E. Loop 410	BROADWAY BANCSHARES, INC.	41	0	0	4	1	Bexar	41700	San Antonio-New Braunfels, TX	2/3/1941	2/3/1941	3/31/2006	Stock	0	1	OCC	DIF	Dallas	DALLAS	Austin	Dallas	Southern	West	0	1	www.broadway.bank	1090703	766711
17798	17777	782306	2631510	Brookline Bank	Brookline	MA	2445	12/31/2016	2/14/2019	SM	2 Harvard Street	BROOKLINE BANCORP, INC.	25	0	0	4	0	Norfolk	14460	Boston-Cambridge-Newton, MA-NH	1/1/1871	9/3/1957	2/28/2018	Stock	0	0	FED	DIF	New York	NEW YORK	South Boston	Boston	Northeastern	Northeast	0	1	www.brooklinebank.com	178573	16476
18748	14596	71457	1840753	Bruning State Bank	Bruning	NE	68322	12/31/2016	2/14/2019	NM	104 Main Street	BRUNING BANCSHARES, INC.	5	0	0	2	0	Thayer			9/1/1891	4/5/1963	3/31/2006	Stock	0	1	FDIC	DIF	Kansas City	KANSAS CITY	Grand Island	Kansas City	Western	West	0	1	http://www.bruningbank.com	26364	26364
20220	0	463203	1136344	Brunswick Bank and Trust Company	New Brunswick	NJ	8901	12/31/2016	2/14/2019	NM	439 Livingston Avenue	BRUNSWICK BANCORP	7	0	0	4	0	Middlesex	35620	New York-Newark-Jersey City, NY-NJ-PA	7/27/1970	7/27/1970	7/30/2018	Stock	0	1	FDIC	DIF	New York	NEW YORK	Jamesburg	New York	Northeastern	Northeast	0	1	http://www.brunswickbank.com	15553	3931
13692	0	413758	3612244	Brunswick State Bank	Brunswick	NE	68720	12/31/2016	2/14/2019	NM	226 2nd St	BSB BANCSHARES, INC.	2	0	0	2	1	Antelope			1/1/1930	1/18/1934	3/31/2006	Stock	0	0	FDIC	DIF	Kansas City	KANSAS CITY	Sioux City	Kansas City	Western	West	0	1	www.brunswickstatebank.com	0	0
17881	0	432058	0	Brush Country Bank	Freer	TX	78357	12/31/2016	2/14/2019	NM	902 E Riley St		1	0	0	4	1	Duval			7/12/1958	7/12/1958	4/15/2018	Stock	0	0	FDIC	DIF	Dallas	DALLAS	Houston	Dallas	Southern	West	0	1	http://www.brushcountrybank.com	3832	114
57997	0	3356191	0	Bryant Bank	Tuscaloosa	AL	35406	12/31/2016	2/14/2019	NM	1550 Mcfarland Boulevard N.		14	0	0	4	1	Tuscaloosa	46220	Tuscaloosa, AL	6/10/2005	6/10/2005	10/7/2014	Stock	0	0	FDIC	DIF	Atlanta	ATLANTA	Shelby	Atlanta	Southern	Southeast	0	1	www.bryantbank.com	295058	295058
6064	14159	82257	1127717	Bryant State Bank	Bryant	SD	57221	12/31/2016	2/14/2019	NM	124 Main Avenue	BRYANT BANCSHARES, INC.	1	0	0	2	1	Hamlin			3/1/1915	1/1/1934	6/2/2010	Stock	0	0	FDIC	DIF	Kansas City	KANSAS CITY	Sioux Falls	Minneapolis	Western	West	0	1	WWW.BRYANTSTATEBANK.COM	2394	559
10618	0	1009242	1905009	BTC Bank	Bethany	MO	64424	12/31/2016	2/14/2019	NM	3606 Miller Street	BETHANY BANKSHARES, INC.	8	0	1	2	0	Harrison			9/19/1919	1/1/1934	12/12/2011	Stock	0	1	FDIC	DIF	Kansas City	KANSAS CITY	Kansas City	Kansas City	Western	West	0	1	http://www.btcbank.bank	32691	0
3402	0	24668	3488681	BTH Bank, National Association	Quitman	TX	75783	12/31/2016	2/14/2019	N	412 East Goode Street	BT HOLDINGS, INC.	12	0	0	4	0	Wood			10/21/1914	1/1/1934	6/17/2015	Stock	0	0	OCC	DIF	Dallas	DALLAS	Dallas	Dallas	Southern	West	0	1	www.bthbank.com	70556	0
35101	0	2836306	2836294	Buckeye Community Bank	Lorain	OH	44055	12/31/2016	2/14/2019	SM	105 Sheffield Center	BUCKEYE BANCSHARES, INC.	1	0	0	4	0	Lorain	17460	Cleveland-Elyria, OH	10/12/1999	10/12/1999	1/1/2012	Stock	0	0	FED	DIF	Chicago	CHICAGO	Columbus	Cleveland	Central	Central	0	1	www.buckeyebank.com	17831	13221
2286	0	870913	0	Buckeye State Bank	De Graff	OH	43318	12/31/2016	2/14/2019	NM	101 North Main Street		1	0	0	6	0	Logan			1/1/1885	1/1/1934	7/31/2018	Stock	0	0	FDIC	DIF	Chicago	CHICAGO	Columbus	Cleveland	Central	Central	0	1	WWW.JOINBSB.COM	6050	1828
12121	0	316934	1492992	Buckley State Bank	Buckley	IL	60918	12/31/2016	2/14/2019	NM	102 S Railroad Ave	BUCKLEY BANCORP, INC.	1	0	0	2	0	Iroquois			11/19/1920	1/1/1934	3/31/2006	Stock	0	0	FDIC	DIF	Chicago	CHICAGO	Champaign	Chicago	Central	Central	0	1	www.buckleystatebank.com	13230	13230
57804	0	3287503	0	Bucks County Bank	Doylestown	PA	18901	12/31/2016	2/14/2019	NM	200 S Main Street		4	0	0	4	0	Bucks	37980	Philadelphia-Camden-Wilmington, PA-NJ-DE-MD	8/16/2004	8/16/2004	9/14/2017	Stock	0	0	FDIC	DIF	New York	NEW YORK	Philadelphia	Philadelphia	Northeastern	Northeast	0	1		2233	998
10844	14125	621441	1399578	Buena Vista National Bank	Chester	IL	62233	12/31/2016	2/14/2019	N	1309 Swanwick Street	BUENA VISTA BANCORP, INC.	8	0	0	8	0	Randolph			1/1/1905	1/1/1934	12/1/2012	Stock	0	1	OCC	DIF	Chicago	CHICAGO	Mount Vernon	St. louis	Central	Central	0	1	www.bvnb.com	42956	9695
29696	3903	108072	3835100	Buffalo Federal Bank	Buffalo	WY	82834	12/31/2016	2/14/2019	SM	106 Fort Street	CRAZY WOMAN CREEK BANCORP, INC.	3	0	0	4	0	Johnson			5/1/1936	6/19/1936	6/2/2014	Stock	0	0	FED	DIF	San Francisco	SAN FRANCISCO	Billings	Kansas City	Western	West	0	1	www.buffalofed.com	17886	17565
34613	15782	2595975	2595939	Builders Bank	Chicago	IL	60601	12/31/2016	2/14/2019	NM	203 N Lasalle St, Suite M-5	BUILDERS FINANCIAL CORPORATION	1	0	0	7	0	Cook	16980	Chicago-Naperville-Elgin, IL-IN-WI	10/14/1997	10/14/1997	4/11/2017	Stock	0	0	FDIC	DIF	Chicago	CHICAGO	Chicago	Chicago	Central	Central	0	1		0	0
11578	0	933621	0	Burke & Herbert Bank & Trust Company	Alexandria	VA	22314	12/31/2016	2/14/2019	NM	100 South Fairfax Street		25	0	0	4	0	Alexandria City	47900	Washington-Arlington-Alexandria, DC-VA-MD-WV	1/1/1852	1/1/1934	4/16/2010	Stock	0	1	FDIC	DIF	Atlanta	ATLANTA	Richmond	Richmond	Northeastern	Southeast	0	1	www.burkeandherbertbank.com	465119	135970
27556	15540	1404883	4352444	Burling Bank	Chicago	IL	60604	12/31/2016	2/14/2019	NM	141 West Jackson Boulevard	BURLING BANCORP, INC.	1	0	0	8	1	Cook	16980	Chicago-Naperville-Elgin, IL-IN-WI	8/7/1989	8/7/1989	3/31/2006	Stock	0	1	FDIC	DIF	Chicago	CHICAGO	Chicago	Chicago	Central	Central	0	1	www.burlingbank.com	11724	4434
13669	0	304155	2896092	Burton State Bank	Burton	TX	77835	12/31/2016	2/14/2019	NM	515 N Main Street	BURTON BANCSHARES, INC.	1	0	0	7	1	Washington			1/1/1906	1/1/1934	10/17/2018	Stock	0	0	FDIC	DIF	Dallas	DALLAS	Austin	Dallas	Southern	West	0	1	http://www.burtonbank.com	6461	6461
16450	10287	416245	1203602	Busey Bank	Champaign	IL	61820	12/31/2016	2/14/2019	NM	100 West University Avenue	FIRST BUSEY CORPORATION	56	0	1	4	0	Champaign	16580	Champaign-Urbana, IL	7/8/1946	7/8/1946	11/4/2016	Stock	0	1	FDIC	DIF	Chicago	CHICAGO	Champaign	Chicago	Central	Central	0	0	www.busey.com	382884	77236
58545	0	3606971	0	Business Bank of Texas, N.A.	Austin	TX	78758	12/31/2016	2/14/2019	N	1910 W Braker Lane, Ste 100		1	0	0	4	1	Travis	12420	Austin-Round Rock, TX	8/6/2007	8/6/2007	8/6/2007	Stock	0	0	OCC	DIF	Dallas	DALLAS	Austin	Dallas	Southern	West	0	1	http://www.businessbankoftexas.com	27144	0
58228	0	3408728	3488850	Business First Bank	Baton Rouge	LA	70801	12/31/2016	2/14/2019	NM	500 Laurel Street	BUSINESS FIRST BANCSHARES, INC.	16	0	0	4	0	East Baton Rouge	12940	Baton Rouge, LA	2/1/2006	2/1/2006	12/31/2017	Stock	0	0	FDIC	DIF	Dallas	DALLAS	Baton Rouge	Atlanta	Southern	Western	0	1	www.b1bank.com	106938	7566
16110	15723	1004256	1055687	Butte State Bank	Butte	NE	68722	12/31/2016	2/14/2019	SM	510 Thayer Street	BUTTE STATE COMPANY	2	0	0	2	1	Boyd			1/1/1944	1/3/1944	3/31/2006	Stock	0	0	FED	DIF	Kansas City	KANSAS CITY	Sioux City	Kansas City	Western	West	0	1	http://www.buttebank.com	6751	3525
20624	0	129732	1204627	Byline Bank	Chicago	IL	60601	12/31/2016	2/14/2019	NM	180 N Lasalle Street	BYLINE BANCORP, INC.	62	0	1	4	0	Cook	16980	Chicago-Naperville-Elgin, IL-IN-WI	3/1/1972	3/1/1972	10/14/2016	Stock	0	1	FDIC	DIF	Chicago	CHICAGO	Chicago	Chicago	Central	Central	0	1	https://www.bylinebank.com	572113	58857
902	13272	325534	1203107	Byron Bank	Byron	IL	61010	12/31/2016	2/14/2019	NM	200 North Walnut	BYRON BANCSHARES, INC.	5	0	0	4	1	Ogle			7/1/1932	1/1/1934	3/31/2006	Stock	0	0	FDIC	DIF	Chicago	CHICAGO	Princeton	Chicago	Central	Central	0	1	http://www.byronbank.com	59425	16764
22350	0	233451	2249410	Byron State Bank	Byron	NE	68325	12/31/2016	2/14/2019	NM	115 Kansas Avenue	BYRON STATE, INC.	1	0	0	2	0	Thayer			10/20/1976	10/20/1976	6/30/2017	Stock	0	0	FDIC	DIF	Kansas City	KANSAS CITY	Grand Island	Kansas City	Western	West	0	1		0	0
34328	0	2506328	0	Cache Bank and Trust	Greeley	CO	80634	12/31/2016	2/14/2019	NM	4601 West 20th Street		3	0	0	4	0	Weld	24540	Greeley, CO	10/11/1996	10/11/1996	10/31/2013	Stock	0	1	FDIC	DIF	Dallas	DALLAS	Denver	Kansas City	Western	Western	0	1	http://www.cachebankandtrust.com	48296	6069
22134	10858	995076	2324997	Cache Valley Bank	Logan	UT	84321	12/31/2016	2/14/2019	NM	101 North Main Street	CACHE VALLEY BANKING COMPANY	14	0	0	4	0	Cache	30860	Logan, UT-ID	10/2/1975	10/2/1975	3/2/2017	Stock	0	0	FDIC	DIF	San Francisco	SAN FRANCISCO	Salt Lake City	San Francisco	Western	West	0	1	http://www.cachevalleybank.com	4527	2018
4999	10349	4262534	4037349	Cadence Bank, N.A.	Birmingham	AL	35203	12/31/2016	2/14/2019	N	2100 Third Avenue North	CADENCE BANCORP LLC	71	0	1	4	0	Jefferson	13820	Birmingham-Hoover, AL	5/1/1887	1/1/1934	12/31/2018	Stock	0	1	OCC	DIF	Atlanta	ATLANTA	Shelby	Atlanta	Southern	Southeast	0	0	www.cadencebank.com	626183	97528
11785	9983	925354	1108985	Caldwell Bank & Trust Company	Columbia	LA	71418	12/31/2016	2/14/2019	NM	202 Main Street	CALDWELL HOLDING COMPANY	3	0	0	2	1	Caldwell			1/1/1902	1/1/1934	1/8/2019	Stock	0	1	FDIC	DIF	Dallas	DALLAS	Shreveport	Dallas	Southern	Western	0	1	http://www.caldwellbankandtrust.com	10112	1653
9024	12454	498625	1357046	Calhoun County Bank, Inc.	Grantsville	WV	26147	12/31/2016	2/14/2019	NM	372 Main Street	CALHOUN BANKSHARES, INC.	4	0	0	5	0	Calhoun			1/1/1900	1/1/1934	5/28/2018	Stock	0	0	FDIC	DIF	Atlanta	ATLANTA	Scott Depot	Richmond	Northeastern	Northeast	0	1	www.calhounbanks.com	13836	8511
58583	0	3614958	0	California Bank of Commerce	Lafayette	CA	94549	12/31/2016	2/14/2019	NM	3595 Mt Diablo Blvd, 2nd Fl		3	0	0	4	0	Contra Costa	41860	San Francisco-Oakland-Hayward, CA	7/17/2007	7/17/2007	12/4/2017	Stock	0	0	FDIC	DIF	San Francisco	SAN FRANCISCO	San Francisco	San Francisco	Western	Western	0	1	http://www.californiabankofcommerce.com	13059	0
58037	0	3390337	0	California Business Bank	Irvine	CA	92602	12/31/2016	2/14/2019	NM	3200 El Camino Real, # 220		1	0	0	4	0	Orange	31080	Los Angeles-Long Beach-Anaheim, CA	11/1/2005	11/1/2005	12/11/2017	Stock	0	0	FDIC	DIF	San Francisco	SAN FRANCISCO	Orange	San Francisco	Western	Western	0	1	http://www.californiabusinessbank.com	0	0
35331	0	2907439	2907381	California First National Bank	Irvine	CA	92614	12/31/2016	2/14/2019	N	28 Executive Park	CALIFORNIA FIRST NATIONAL BANCORP	1	0	0	4	0	Orange	31080	Los Angeles-Long Beach-Anaheim, CA	5/23/2001	5/23/2001	11/4/2015	Stock	0	0	OCC	DIF	San Francisco	SAN FRANCISCO	Orange	San Francisco	Western	Western	0	1	www.calfirst.com	27887	0
57974	0	3394380	0	California International Bank, N.A.	Rosemead	CA	91770	12/31/2016	2/14/2019	N	8632 E Valley Blvd, # A		2	0	0	4	0	Los Angeles	31080	Los Angeles-Long Beach-Anaheim, CA	11/30/2005	11/30/2005	9/20/2017	Stock	0	0	OCC	DIF	San Francisco	SAN FRANCISCO	Los Angeles (North)	San Francisco	Western	Western	0	1	http://calibankna.com	1313	0
23242	0	50461	0	California Pacific Bank	San Francisco	CA	94104	12/31/2016	2/14/2019	NM	100 Montgomery St, # 2250		2	0	0	4	0	San Francisco	41860	San Francisco-Oakland-Hayward, CA	10/16/1980	10/16/1980	8/10/2015	Stock	0	0	FDIC	DIF	San Francisco	SAN FRANCISCO	San Francisco	San Francisco	Western	Western	0	1	www.calpacificbank.com	0	0
57904	0	3353172	4392132	California United Bank	Los Angeles	CA	90017	12/31/2016	2/14/2019	NM	818 W. 7th St., Suite 220	CU BANCORP	9	0	0	4	0	Los Angeles	31080	Los Angeles-Long Beach-Anaheim, CA	5/23/2005	5/23/2005	10/19/2017	Stock	0	0	FDIC	DIF	San Francisco	SAN FRANCISCO	Los Angeles (West)	San Francisco	Western	Western	0	0		394089	132819
58670	0	3686982	4767981	Calumet Bank	Lagrange	GA	30241	12/31/2016	2/14/2019	NM	101 Calumet Center Road	LBC BANCSHARES, INC.	2	0	0	4	0	Troup			1/23/2008	1/23/2008	7/10/2015	Stock	0	0	FDIC	DIF	Atlanta	ATLANTA	Atlanta	Atlanta	Southern	Southeast	0	1	http://www.calumetbank.com	16586	477
5874	0	39327	2391300	Calvin B. Taylor Banking Company of Berlin, Maryland	Berlin	MD	21811	12/31/2016	2/14/2019	NM	24 North Main Street	CALVIN B. TAYLOR BANKSHARES, INC.	10	0	1	4	0	Worcester	41540	Salisbury, MD-DE	1/1/1890	1/1/1934	3/31/2006	Stock	0	0	FDIC	DIF	New York	NEW YORK	Baltimore	Richmond	Northeastern	Southeast	0	1	WWW.TAYLORBANK.COM	26097	26097
17870	14455	758703	2687795	Cambridge Savings Bank	Cambridge	MA	2138	12/31/2016	2/14/2019	SB	1374 Massachusetts Avenue	CAMBRIDGE FINANCIAL GROUP, INC.	17	0	0	4	0	Middlesex	14460	Boston-Cambridge-Newton, MA-NH	4/2/1834	7/2/1958	1/7/2013	Stock	0	1	FDIC	DIF	New York	NEW YORK	North Boston	Boston	Northeastern	Northeast	0	1	www.cambridgesavings.com	219415	12806
10987	0	338851	0	Cambridge State Bank	Cambridge	MN	55008	12/31/2016	2/14/2019	NM	127 South Main		4	0	0	4	1	Isanti	33460	Minneapolis-St. Paul-Bloomington, MN-WI	2/19/1914	1/1/1934	3/31/2006	Stock	0	0	FDIC	DIF	Kansas City	KANSAS CITY	Minneapolis	Minneapolis	Central	West	0	1	http://www.cambridgestatebank.com	11332	1401
8152	0	736206	1115013	Cambridge Trust Company	Cambridge	MA	2138	12/31/2016	2/14/2019	NM	1336 Massachusetts Avenue	CAMBRIDGE BANCORP	15	0	1	4	0	Middlesex	14460	Boston-Cambridge-Newton, MA-NH	1/1/1890	1/1/1934	4/1/2015	Stock	0	1	FDIC	DIF	New York	NEW YORK	North Boston	Boston	Northeastern	Northeast	0	1	WWW.CAMBRIDGETRUST.COM	320704	138709
10471	0	302133	1206649	Camp Grove State Bank	Camp Grove	IL	61424	12/31/2016	2/14/2019	SM	26 Main Street	CAMP GROVE BANCORP, INC.	1	0	0	2	1	Marshall	37900	Peoria, IL	1/1/1902	1/1/1934	1/1/2013	Stock	0	0	FED	DIF	Chicago	CHICAGO	Princeton	Chicago	Central	Central	0	1		2759	900
16161	15594	293651	0	Campbell County Bank, Inc.	Herreid	SD	57632	12/31/2016	2/14/2019	NM	110 North Main St.		2	0	0	2	1	Campbell			6/13/1944	6/13/1944	3/31/2006	Stock	0	0	FDIC	DIF	Kansas City	KANSAS CITY	Sioux Falls	Minneapolis	Western	West	0	1	http://www.campbellcountybank.com	18166	0
10840	0	424437	0	Campus State Bank	Campus	IL	60920	12/31/2016	2/14/2019	NM	206 Center St		1	0	0	2	0	Livingston			1/1/1899	1/1/1934	3/31/2006	Stock	0	0	FDIC	DIF	Chicago	CHICAGO	Champaign	Chicago	Central	Central	0	1	http://www.campustatebank.com	4014	4014
26450	5824	379470	0	Canton Co-operative Bank	Canton	MA	2021	12/31/2016	2/14/2019	SM	671 Washington Street		1	0	0	8	0	Norfolk	14460	Boston-Cambridge-Newton, MA-NH	1/1/1891	12/5/1985	5/18/2011	Non-Stock	0	0	FED	DIF	New York	NEW YORK	South Boston	Boston	Northeastern	Northeast	0	1	www.cantoncoopbank.com	12018	1923
15285	0	481140	1095021	Canton State Bank	Canton	MO	63435	12/31/2016	2/14/2019	NM	100 South 4th Street	CANTON BANCSHARES, INC.	1	0	0	2	0	Lewis			9/27/1935	10/1/1935	8/12/2016	Stock	0	0	FDIC	DIF	Kansas City	KANSAS CITY	St. Louis	St. louis	Western	West	0	1	www.cantonstatebank.com	2938	656
35547	0	2919423	4842329	Canyon Community Bank, National Association	Tucson	AZ	85704	12/31/2016	2/14/2019	N	7981 North Oracle Road	CCBS HOLDING LLC	4	0	0	4	0	Pima	46060	Tucson, AZ	10/10/2000	10/10/2000	3/1/2018	Stock	0	0	OCC	DIF	San Francisco	SAN FRANCISCO	Phoenix	San Francisco	Western	Western	0	1	http://www.canyoncommunity.com	14172	1510
17524	13642	253440	1097285	Capaha Bank, SB	Tamms	IL	62988	12/31/2016	2/14/2019	SB	145 Russell Avenue	TAMMCORP, INC.	6	0	1	2	0	Alexander	16020	Cape Girardeau, MO-IL	11/26/1955	11/26/1955	6/18/2017	Stock	0	0	FDIC	DIF	Chicago	CHICAGO	Mount Vernon	St. louis	Central	Central	0	1		8275	3929
90203	0	627108	0	Cape Ann Savings Bank	Gloucester	MA	1930	12/31/2016	2/14/2019	SB	109 Main Street		4	0	0	8	0	Essex	14460	Boston-Cambridge-Newton, MA-NH	4/15/1846	10/22/1985	1/31/2017	Non-Stock	0	1	FDIC	DIF	New York	NEW YORK	North Boston	Boston	Northeastern	Northeast	0	1	capeannsavingsbank.com	46329	41741
26517	1456	119779	3444801	Cape Cod Co-operative Bank	Yarmouth Port	MA	2675	12/31/2016	2/14/2019	SB	121 Main Street	COASTAL AFFILIATES, MHC	12	0	0	5	0	Barnstable	12700	Barnstable Town, MA	1/1/1921	1/22/1986	3/5/2017	Stock	0	0	FDIC	DIF	New York	NEW YORK	South Boston	Boston	Northeastern	Northeast	0	1	www.mycapecodbank.com	44188	10184
35322	0	2848493	4135209	Capital Bank, SSB	El Paso	TX	79901	12/31/2016	2/14/2019	SB	201 E. Main St., 3rd Fl.	STRATEGIC GROWTH BANK INCORPORATED	4	0	0	4	0	El Paso	21340	El Paso, TX	10/25/1999	10/25/1999	6/18/2017	Stock	0	0	FDIC	DIF	Dallas	DALLAS	Albuquerque	Dallas	Southern	West	0	0		1132	0
58462	0	3597305	0	Capital Bank	San Juan Capistr	CA	92675	12/31/2016	2/14/2019	SM	31351 Rancho Viejo Rd, # 101		2	0	0	4	0	Orange	31080	Los Angeles-Long Beach-Anaheim, CA	3/26/2008	3/26/2008	9/30/2017	Stock	0	0	FED	DIF	San Francisco	SAN FRANCISCO	Orange	San Francisco	Western	Western	0	1		1750	1002
19195	14472	80936	1081378	Capital Bank	Fort Oglethorpe	GA	30742	12/31/2016	2/14/2019	NM	625 Battlefield Parkway	CATOOSA BANCSHARES, INC.	3	0	0	4	1	Catoosa	16860	Chattanooga, TN-GA	8/7/1964	8/7/1964	10/23/2018	Stock	0	0	FDIC	DIF	Atlanta	ATLANTA	Atlanta	Atlanta	Southern	Southeast	0	1		3461	2014
19401	0	596156	3072660	Capital Bank	Jacinto City	TX	77029	12/31/2016	2/14/2019	NM	10304 East Freeway	JANE AUSTIN CHAPMAN LIMITED PARTNERSHIP, L.P.	6	0	0	4	0	Harris	26420	Houston-The Woodlands-Sugar Land, TX	4/10/1965	4/10/1965	1/1/2014	Stock	0	0	FDIC	DIF	Dallas	DALLAS	Houston	Dallas	Southern	West	0	1	www.capitalbanktx.com	25553	0
35164	15674	2921659	0	Capital Bank and Trust Company	Irvine	CA	92618	12/31/2016	2/14/2019	SA	6455 Irvine Center Drive		2	0	1	5	0	Orange	31080	Los Angeles-Long Beach-Anaheim, CA	7/1/2000	7/1/2000	3/1/2018	Stock	0	1	OCC	DIF	San Francisco	SAN FRANCISCO	Orange	San Francisco	Western	Western	0	0	www.americanfunds.com	95249	0
59049	0	4160667	4160939	Capital Bank Corporation	Raleigh	NC	27601	12/31/2016	2/14/2019	NM	333 Fayetteville Street	CAPITAL BANK FINANCIAL CORP.	204	0	1	4	0	Wake	39580	Raleigh, NC	7/16/2010	7/16/2010	10/26/2016	Stock	0	0	FDIC	DIF	Atlanta	ATLANTA	Raleigh	Richmond	Northeastern	Southeast	0	0		1230282	13528
58464	0	3595262	0	Capital Bank of New Jersey	Vineland	NJ	8360	12/31/2016	2/14/2019	NM	175 South Main Road		4	0	0	4	0	Cumberland	47220	Vineland-Bridgeton, NJ	4/23/2007	4/23/2007	4/3/2012	Stock	0	0	FDIC	DIF	New York	NEW YORK	Jamesburg	Philadelphia	Northeastern	Northeast	0	1	www.cbnj.bank/	61714	11022
57495	0	3134399	0	Capital Bank of Texas	Carrizo Springs	TX	78834	12/31/2016	2/14/2019	NM	200 North Fifth Street		2	0	0	4	0	Dimmit			5/9/2003	5/9/2003	1/15/2018	Stock	0	0	FDIC	DIF	Dallas	DALLAS	Austin	Dallas	Southern	West	0	1	http://www.capitalbankoftexas.com	3035	3030
35278	0	2808602	2808590	Capital Bank, National Association	Rockville	MD	20850	12/31/2016	2/14/2019	N	One Church Street	CAPITAL BANCORP, INC.	4	0	1	4	0	Montgomery	47900	Washington-Arlington-Alexandria, DC-VA-MD-WV	12/14/1999	12/14/1999	10/8/2018	Stock	0	0	OCC	DIF	New York	NEW YORK	Baltimore	Richmond	Northeastern	Southeast	0	1	http://www.capitalbankmd.com	44906	17468
9622	13205	876634	1085509	Capital City Bank	Tallahassee	FL	32301	12/31/2016	2/14/2019	SM	217 North Monroe Street	CAPITAL CITY BANK GROUP, INC.	66	0	1	9	0	Leon	45220	Tallahassee, FL	6/13/1907	1/1/1934	3/31/2006	Stock	0	1	FED	DIF	Atlanta	ATLANTA	Gainesville	Atlanta	Southern	Southeast	0	0	www.ccbg.com	183129	131640
16803	13715	348551	1055427	Capital City Bank	Topeka	KS	66609	12/31/2016	2/14/2019	NM	3710 Southwest Topeka Blvd.	CAPITAL CITY BANCSHARES, INC.	11	0	0	4	0	Shawnee	45820	Topeka, KS	1/30/1892	6/29/1949	8/30/2018	Stock	0	1	FDIC	DIF	Kansas City	KANSAS CITY	Kansas City	Kansas City	Western	Western	0	1		126094	5988
33823	13865	2068107	2641621	Capital Community Bank	Provo	UT	84604	12/31/2016	2/14/2019	NM	3280 N. University Avenue	CAPITAL COMMUNITY BANCORPORATION, INC.	5	0	0	4	0	Utah	39340	Provo-Orem, UT	7/29/1993	7/29/1993	6/29/2016	Stock	0	0	FDIC	DIF	San Francisco	SAN FRANCISCO	Salt Lake City	San Francisco	Western	West	0	1	http://www.ccbankutah.com	0	0
33954	0	2253891	2277860	Capital One Bank (USA), National Association	Glen Allen	VA	23060	12/31/2016	2/14/2019	N	4851 Cox Road	CAPITAL ONE FINANCIAL CORPORATION	1	2	0	3	0	Henrico	40060	Richmond, VA	11/22/1994	11/22/1994	9/25/2017	Stock	0	0	OCC	DIF	Atlanta	WASHINGTON	Richmond	Richmond	Northeastern	Southeast	0	0	www.capitalone.com	13123562	0
4297	11780	112837	2277860	Capital One, National Association	Mclean	VA	22102	12/31/2016	2/14/2019	N	1680 Capital One Drive	CAPITAL ONE FINANCIAL CORPORATION	702	1	1	9	0	Fairfax	47900	Washington-Arlington-Alexandria, DC-VA-MD-WV	5/22/1933	1/1/1934	11/1/2012	Stock	0	1	OCC	DIF	Atlanta	WASHINGTON	Richmond	Richmond	Northeastern	Southeast	0	0	www.capitalone.com	42220205	0
34074	14016	2339599	2339610	Capitol Bank	Madison	WI	53717	12/31/2016	2/14/2019	NM	710 North High Point Road	CAPITOL BANKSHARES, INC.	14	0	0	4	0	Dane	31540	Madison, WI	10/9/1995	10/9/1995	3/31/2006	Stock	0	0	FDIC	DIF	Chicago	CHICAGO	Madison	Chicago	Central	Central	0	1	http://www.capitolbank.com	36603	12417
27981	670	968070	0	Capitol Federal Savings Bank	Topeka	KS	66603	12/31/2016	2/14/2019	SA	700 S Kansas Ave		47	0	1	5	0	Shawnee	45820	Topeka, KS	1/1/1893	9/16/1938	8/30/2018	Stock	0	0	OCC	DIF	Kansas City	KANSAS CITY	Kansas City	Kansas City	Western	Western	0	1	www.capfed.com	1486930	320604
24199	0	285544	0	Capitol National Bank	Lansing	MI	48933	12/31/2016	2/14/2019	N	200 Washington Square North		2	0	0	4	0	Ingham	29620	Lansing-East Lansing, MI	11/22/1982	11/22/1982	7/23/2015	Stock	0	0	OCC	DIF	Chicago	CHICAGO	Detroit	Chicago	Central	Central	0	1	http://www.capitolnational.com	1971	0
9998	12053	18836	1131750	Capon Valley Bank	Wardensville	WV	26851	12/31/2016	2/14/2019	NM	2 W. Main Street	HIGHLANDS BANKSHARES, INC.	5	0	1	6	0	Hardy			7/1/1918	1/1/1934	10/19/2015	Stock	0	0	FDIC	DIF	Atlanta	ATLANTA	Scott Depot	Richmond	Northeastern	Northeast	0	1	www.caponvalleybank.com	4968	1751
58823	0	3715444	4933272	CapStar Bank	Nashville	TN	37219	12/31/2016	2/14/2019	SM	201 4th Ave North, # 950	CAPSTAR FINANCIAL HOLDINGS, INC.	5	0	0	4	0	Davidson	34980	Nashville-Davidson-Murfreesboro-Franklin, TN	7/14/2008	7/14/2008	2/28/2017	Stock	0	0	FED	DIF	Dallas	DALLAS	Nashville	Atlanta	Southern	Southeast	0	1	www.capstarbank.com	138656	9374
22769	15607	450034	3681277	Capstone Bank	Tuscaloosa	AL	35401	12/31/2016	2/14/2019	NM	2301 University Boulevard	CAPSTONE BANCSHARES, INC.	8	0	0	4	0	Tuscaloosa	46220	Tuscaloosa, AL	12/15/1978	12/15/1978	10/31/2017	Stock	0	0	FDIC	DIF	Atlanta	ATLANTA	Shelby	Atlanta	Southern	Southeast	0	1		39655	0
34733	0	2683014	2682996	Cardinal Bank	Mclean	VA	22102	12/31/2016	2/14/2019	NM	8270 Greensboro Dr Suite 500	CARDINAL FINANCIAL CORPORATION	30	0	1	4	0	Fairfax	47900	Washington-Arlington-Alexandria, DC-VA-MD-WV	6/8/1998	6/8/1998	4/21/2017	Stock	0	1	FDIC	DIF	Atlanta	ATLANTA	Richmond	Richmond	Northeastern	Southeast	0	1		222205	76122
19278	0	732954	0	Carmine State Bank	Carmine	TX	78932	12/31/2016	2/14/2019	NM	235 Centennial Street		1	0	0	7	0	Fayette			7/1/1907	11/4/1964	6/17/2015	Stock	0	0	FDIC	DIF	Dallas	DALLAS	Austin	Dallas	Southern	West	0	1	www.carminestatebank.com	4768	4768
58432	0	3486623	0	Carolina Alliance Bank	Spartanburg	SC	29306	12/31/2016	2/14/2019	NM	200 South Church Street		7	0	1	4	0	Spartanburg	43900	Spartanburg, SC	1/8/2007	1/8/2007	10/3/2015	Stock	0	0	FDIC	DIF	Atlanta	ATLANTA	Columbia Sc	Richmond	Northeastern	Southeast	0	1	www.carolinaalliancebank.com	68562	12564
34348	15549	2516626	2943473	Carolina Bank	Greensboro	NC	27401	12/31/2016	2/14/2019	NM	101 North Spring Street	CAROLINA BANK HOLDINGS, INC.	8	0	0	4	0	Guilford	24660	Greensboro-High Point, NC	11/25/1996	11/25/1996	3/3/2017	Stock	0	0	FDIC	DIF	Atlanta	ATLANTA	Charlotte	Richmond	Northeastern	Southeast	0	1		21484	4865
16723	0	355120	1076525	Carolina Bank & Trust Co.	Lamar	SC	29069	12/31/2016	2/14/2019	NM	114 South Main Street	FIRST CAROLINA BANCSHARES CORPORATION	14	0	0	4	0	Darlington	22500	Florence, SC	3/3/1936	8/16/1948	3/31/2006	Stock	0	1	FDIC	DIF	Atlanta	ATLANTA	Columbia Sc	Richmond	Northeastern	Southeast	0	1	www.carolinabank.net	26960	26132
58516	0	3551521	4262253	Carolina Premier Bank	Charlotte	NC	28277	12/31/2016	2/14/2019	NM	13024 Ballantyne Corp Pl	PREMARA FINANCIAL, INC.	5	0	1	4	0	Mecklenburg	16740	Charlotte-Concord-Gastonia, NC-SC	8/29/2007	8/29/2007	12/17/2017	Stock	0	0	FDIC	DIF	Atlanta	ATLANTA	Charlotte	Richmond	Northeastern	Southeast	0	1		9887	2262
57026	0	2966614	4986595	Carolina Trust Bank	Lincolnton	NC	28092	12/31/2016	2/14/2019	NM	901 East Main Street	CAROLINA TRUST BANCSHARES, INC.	9	0	0	4	0	Lincoln	16740	Charlotte-Concord-Gastonia, NC-SC	12/8/2000	12/8/2000	12/31/2018	Stock	0	0	FDIC	DIF	Atlanta	ATLANTA	Charlotte	Richmond	Northeastern	Southeast	0	1	www.carolinatrust.com	25201	6543
2380	10331	541857	1848825	Carroll Bank and Trust	Huntingdon	TN	38344	12/31/2016	2/14/2019	NM	19510 West Main Street	CARROLL FINANCIAL SERVICES, INC.	8	0	0	8	0	Carroll			9/9/1907	1/1/1934	12/1/2008	Stock	0	1	FDIC	DIF	Dallas	DALLAS	Nashville	St. louis	Southern	Southeast	0	1	www.carrollbank.com	17814	1456
32393	8217	395274	4256159	Carroll Community Bank	Sykesville	MD	21784	12/31/2016	2/14/2019	NM	1321 Liberty Road	CARROLL BANCORP, INC.	3	0	0	4	0	Carroll	12580	Baltimore-Columbia-Towson, MD	4/4/1904	10/25/1985	10/12/2011	Stock	0	0	FDIC	DIF	New York	NEW YORK	Baltimore	Richmond	Northeastern	Southeast	0	1	http://www.carrollcobank.com	3709	0
31713	7372	452476	0	Carroll County Savings and Loan Association	Carrollton	MO	64633	12/31/2016	2/14/2019	SA	121 North Folger Street		1	0	0	5	0	Carroll			1/1/1920	9/24/1974	6/30/2017	Non-Stock	0	0	FDIC	DIF	Kansas City	KANSAS CITY	Kansas City	Kansas City	Western	West	0	1		7321	1096
11771	0	859141	1203451	Carroll County State Bank	Carroll	IA	51401	12/31/2016	2/14/2019	NM	126 West 6th	CARROLL COUNTY BANCSHARES, INC.	10	0	0	2	0	Carroll			1/1/1870	1/1/1934	2/23/2017	Stock	0	1	FDIC	DIF	Kansas City	KANSAS CITY	Des Moines	Chicago	Western	Western	0	1	http://www.availa.bank	36833	20862
1611	13004	490843	1131013	Carroll County Trust Company of Carrollton, Missouri	Carrollton	MO	64633	12/31/2016	2/14/2019	NM	2 South Folger	CARROLL COUNTY BANCSHARES, INC.	2	0	0	2	1	Carroll			1/1/1919	1/1/1934	8/12/2010	Stock	0	1	FDIC	DIF	Kansas City	KANSAS CITY	Kansas City	Kansas City	Western	West	0	1	www.cctconline.com	27277	8767
12383	13483	1001648	1860863	Carrollton Bank	Carrollton	IL	62016	12/31/2016	2/14/2019	NM	315 West Public Square	CBX CORPORATION	10	0	1	4	1	Greene			1/1/1877	1/1/1934	3/31/2006	Stock	0	1	FDIC	DIF	Chicago	CHICAGO	Springfield Il	St. louis	Central	Central	0	1	https://carrolltonbanking.com	128561	70355
29774	4069	219679	0	Carrollton Federal Bank	Carrollton	KY	41008	12/31/2016	2/14/2019	SA	2539 Highway 227		1	0	0	5	0	Carroll			1/1/1890	5/26/1937	7/21/2011	Non-Stock	0	0	OCC	DIF	Chicago	CHICAGO	Elizabethtown	St. louis	Central	Southeast	0	1	www.carrolltonfederal.com	2677	987
17369	0	171656	1061455	Carson Bank	Mulvane	KS	67110	12/31/2016	2/14/2019	NM	122 West Main Street	MULVANE BANKSHARES, INC.	4	0	0	4	1	Sumner	48620	Wichita, KS	7/1/1886	11/5/1954	7/1/2008	Stock	0	0	FDIC	DIF	Kansas City	KANSAS CITY	Wichita	Kansas City	Western	Western	0	1	www.carsonbank.com	18565	6735
58596	0	3476192	0	Carter Bank & Trust	Martinsville	VA	24112	12/31/2016	2/14/2019	NM	4 E. Commonwealth Boulevard		122	0	1	4	0	Martinsville City			12/30/2006	12/30/2006	2/15/2007	Stock	0	0	FDIC	DIF	Atlanta	ATLANTA	Richmond	Richmond	Northeastern	Southeast	0	0	www.carterbankandtrust.com	303119	302891
28942	2657	900678	0	Carthage Federal Savings and Loan Association	Carthage	NY	13619	12/31/2016	2/14/2019	SA	313 State St		4	0	0	5	0	Jefferson	48060	Watertown-Fort Drum, NY	1/1/1888	9/19/1951	7/21/2011	Stock	0	0	OCC	DIF	New York	NEW YORK	Syracuse	New York	Northeastern	Northeast	0	1	carthagesavings.com	9615	9472
30394	5273	268677	0	Carver Federal Savings Bank	New York	NY	10027	12/31/2016	2/14/2019	SA	75 West 125th Street		9	0	0	4	0	New York	35620	New York-Newark-Jersey City, NY-NJ-PA	1/1/1948	3/7/1949	12/31/2014	Stock	0	0	OCC	DIF	New York	NEW YORK	New York City	New York	Northeastern	Northeast	0	1	http://www.Carverbank.com	57978	7723
16584	10722	370833	3190023	Carver State Bank	Savannah	GA	31401	12/31/2016	2/14/2019	NM	701 Martin Luther King, Jr B	CARVER FINANCIAL CORPORATION	2	0	0	4	0	Chatham	42340	Savannah, GA	1/1/1927	6/4/1947	5/8/2013	Stock	0	0	FDIC	DIF	Atlanta	ATLANTA	Savannah	Atlanta	Southern	Southeast	0	1	http://WWW.CARVERSTATEBANK.COM	3292	3292
3614	0	306337	3958867	Casey State Bank	Casey	IL	62420	12/31/2016	2/14/2019	NM	305-307 N. Central Avenue	EAGLE FINANCIAL CORP.	10	0	0	2	1	Clark			1/1/1880	1/1/1934	11/13/2009	Stock	0	0	FDIC	DIF	Chicago	CHICAGO	Champaign	Chicago	Central	Central	0	1	WWW.CASEYSTATEBANK.COM	27127	0
1265	11548	574976	0	Cashmere Valley Bank	Cashmere	WA	98815	12/31/2016	2/14/2019	NM	117 Aplets Way		12	0	0	4	0	Chelan	48300	Wenatchee, WA	9/24/1932	1/1/1934	3/1/2018	Stock	0	0	FDIC	DIF	San Francisco	SAN FRANCISCO	Seattle	San Francisco	Western	West	0	1	www.cashmerevalleybank.com	257150	0
1068	0	177751	1098648	Cass Commercial Bank	Des Peres	MO	63131	12/31/2016	2/14/2019	SM	12412 Powerscourt Drive	CASS INFORMATION SYSTEMS, INC.	5	0	1	4	0	Saint Louis	41180	St. Louis, MO-IL	1/1/1906	1/1/1934	2/19/2013	Stock	0	1	FED	DIF	Kansas City	KANSAS CITY	St. Louis	St. louis	Western	West	0	1	www.cassbank.com	0	0
19645	0	734051	1056415	Cass County Bank, Inc.	Plattsmouth	NE	68048	12/31/2016	2/14/2019	NM	2020 West 8th Avenue	CITIZENS NATIONAL CORPORATION	2	0	0	4	1	Cass	36540	Omaha-Council Bluffs, NE-IA	11/8/1966	11/8/1966	7/19/2018	Stock	0	0	FDIC	DIF	Kansas City	KANSAS CITY	Omaha	Kansas City	Western	West	0	1	http://www.casscountybank.com	612	594
1913	0	152253	0	Castle Rock Bank	Castle Rock	MN	55010	12/31/2016	2/14/2019	NM	27925 Danville Avenue		2	0	0	8	1	Dakota	33460	Minneapolis-St. Paul-Bloomington, MN-WI	8/16/1916	1/1/1934	5/27/2010	Stock	0	0	FDIC	DIF	Kansas City	KANSAS CITY	Minneapolis	Minneapolis	Central	West	0	1	www.castlerockbank.net	16897	16897
90582	15581	896856	2135072	Castle Rock Bank	Castle Rock	CO	80104	12/31/2016	2/14/2019	SM	501 Wilcox	CASTLE ROCK BANK HOLDING COMPANY	2	0	0	4	1	Douglas	19740	Denver-Aurora-Lakewood, CO	2/21/1974	6/17/1986	10/27/2017	Stock	0	0	FED	DIF	Dallas	DALLAS	Denver	Kansas City	Western	Western	0	1		16374	2396
17979	0	742056	0	Castroville State Bank	Castroville	TX	78009	12/31/2016	2/14/2019	NM	Paris And Lorenzo		2	0	0	8	0	Medina	41700	San Antonio-New Braunfels, TX	4/2/1959	4/2/1959	6/17/2015	Stock	0	0	FDIC	DIF	Dallas	DALLAS	Austin	Dallas	Southern	West	0	1	http://www.CASTROVILLESTATEBANK.COM	37797	21763
10532	12420	930853	1109722	Catahoula - LaSalle Bank	Jonesville	LA	71343	12/31/2016	2/14/2019	NM	301 Mound Street	CATAHOULA HOLDING COMPANY	8	0	0	8	1	Catahoula			10/5/1907	1/1/1934	11/17/2014	Stock	0	0	FDIC	DIF	Dallas	DALLAS	Shreveport	Dallas	Southern	Western	0	1	www.catlabank.com	47037	28001
18503	10611	595869	1843080	Cathay Bank	Los Angeles	CA	90012	12/31/2016	2/14/2019	NM	777 North Broadway Street	CATHAY GENERAL BANCORP	61	1	1	4	0	Los Angeles	31080	Los Angeles-Long Beach-Anaheim, CA	4/19/1962	4/19/1962	10/26/2017	Stock	0	0	FDIC	DIF	San Francisco	SAN FRANCISCO	Los Angeles (North)	San Francisco	Western	Western	0	0	www.cathaybank.com	726591	390331
33859	0	2132594	3443998	Catskill Hudson Bank	Monticello	NY	12701	12/31/2016	2/14/2019	NM	4438 Rt 42 N	CATSKILL HUDSON BANCORP, INC.	12	0	0	4	0	Sullivan			12/6/1993	12/6/1993	2/7/2017	Stock	0	0	FDIC	DIF	New York	NEW YORK	Syracuse	New York	Northeastern	Northeast	0	1	http://www.chbny.com	114400	0
12959	14283	254504	3009714	Cattaraugus County Bank	Little Valley	NY	14755	12/31/2016	2/14/2019	NM	116-20 Main Street	C.C.BANCORP, INC.	8	0	0	4	0	Cattaraugus			1/1/1902	1/1/1934	1/1/2015	Stock	0	0	FDIC	DIF	New York	NEW YORK	Syracuse	New York	Northeastern	Northeast	0	1	www.ccblv.com	11672	0
6954	0	63201	1249075	Cayuga Lake National Bank	Union Springs	NY	13160	12/31/2016	2/14/2019	N	3 Cayuga Street	CAYUGA LAKE BANK CORPORATION	2	0	0	8	0	Cayuga			1/1/1864	1/1/1934	3/31/2006	Stock	0	0	OCC	DIF	New York	NEW YORK	Syracuse	New York	Northeastern	Northeast	0	1	http://www.cayugalakenationalbank.com	34377	11147
15310	11862	594433	1493654	CB&S Bank, Inc.	Russellville	AL	35653	12/31/2016	2/14/2019	NM	201 South Jackson Street	CBS BANC-CORP.	55	0	1	9	0	Franklin			1/1/1906	12/6/1935	8/23/2013	Stock	0	0	FDIC	DIF	Atlanta	ATLANTA	Shelby	Atlanta	Southern	Southeast	0	1	www.cbsbank.com	260021	256255
58434	0	3615021	0	CBank	Cincinnati	OH	45236	12/31/2016	2/14/2019	NM	8050 Hosbrook Rd, Suite 220		2	0	0	4	1	Hamilton	17140	Cincinnati, OH-KY-IN	7/16/2007	7/16/2007	7/1/2013	Stock	0	0	FDIC	DIF	Chicago	CHICAGO	Cincinnati	Cleveland	Central	Central	0	1	WWW.CBANKUSA.COM	3318	1495
21227	9678	218131	1082478	CBBC Bank	Maryville	TN	37804	12/31/2016	2/14/2019	NM	330 E Broadway Ave	TWIN CITIES FINANCIAL SERVICES, INC.	8	0	0	4	0	Blount	28940	Knoxville, TN	9/24/1973	9/24/1973	2/29/2016	Stock	0	1	FDIC	DIF	Dallas	DALLAS	Knoxville	Atlanta	Southern	Southeast	0	1	www.cbbcbank.com	99238	42733
1421	0	380841	1097119	CBC Bank	Bowling Green	MO	63334	12/31/2016	2/14/2019	NM	901 Business Hwy 61	CLIFFORD BANCSHARES, INC.	4	0	0	7	1	Pike			1/1/1871	1/1/1934	3/31/2006	Stock	0	0	FDIC	DIF	Kansas City	KANSAS CITY	St. Louis	St. louis	Western	West	0	1	www.cbcbank.net	10659	10659
35309	0	2855914	2855905	CBC NATIONAL BANK	Fernandina Beach	FL	32034	12/31/2016	2/14/2019	N	1891 South 14th Street	COASTAL BANKING COMPANY, INC.	9	0	1	4	0	Nassau	27260	Jacksonville, FL	5/10/2000	5/10/2000	4/1/2018	Stock	0	0	OCC	DIF	Atlanta	ATLANTA	Gainesville	Atlanta	Southern	Southeast	0	1		14063	0
1552	12483	830542	1203899	CBI Bank & Trust	Muscatine	IA	52761	12/31/2016	2/14/2019	SM	301 Iowa Avenue	CENTRAL BANCSHARES, INC.	9	0	1	2	0	Muscatine			6/13/1933	1/1/1934	8/6/2016	Stock	0	1	FED	DIF	Kansas City	KANSAS CITY	Cedar Rapids	Chicago	Western	Western	0	1	www.cbibt.com	32541	4249
11116	12162	975911	3159244	CBT Bank	Clearfield	PA	16830	12/31/2016	2/14/2019	NM	11 North Second Street	CBT FINANCIAL CORP.	12	0	0	4	0	Clearfield			1/15/1902	1/16/1934	8/6/2017	Stock	0	1	FDIC	DIF	New York	NEW YORK	Wexford	Philadelphia	Northeastern	Northeast	0	1		46775	0
13959	0	71859	3914872	CBW Bank	Weir	KS	66781	12/31/2016	2/14/2019	NM	109 E. Main Street	CB BANCSHARES CORP	1	0	0	7	0	Cherokee			1/1/1892	2/28/1934	6/27/2016	Stock	0	0	FDIC	DIF	Kansas City	KANSAS CITY	Springfield Mo	Kansas City	Western	Western	0	1	www.CBWBANK.COM	700	0
16595	11147	655839	1020395	CCB Community Bank	Andalusia	AL	36420	12/31/2016	2/14/2019	NM	225 East Three Notch Street	SOUTHERN NATIONAL CORPORATION	4	0	1	2	1	Covington			7/1/1947	7/1/1947	1/1/2014	Stock	0	1	FDIC	DIF	Atlanta	ATLANTA	Montgomery	Atlanta	Southern	Southeast	0	1	www.bankccb.com	6539	623
31121	6420	813572	3135190	Cecil Bank	Elkton	MD	21921	12/31/2016	2/14/2019	SM	127 North St	CECIL BANCORP, INC.	9	0	0	8	0	Cecil	37980	Philadelphia-Camden-Wilmington, PA-NJ-DE-MD	10/7/1959	10/7/1959	7/14/2008	Stock	0	0	FED	DIF	New York	NEW YORK	Baltimore	Richmond	Northeastern	Southeast	0	1	http://www.cecilbank.com	37166	5492
34478	0	2651899	0	Cedar Hill National Bank	Charlotte	NC	28273	12/31/2016	2/14/2019	N	9401 Southern Pine Blvd, # P		1	0	0	7	0	Mecklenburg	16740	Charlotte-Concord-Gastonia, NC-SC	2/2/1998	2/2/1998	6/13/2011	Stock	0	0	OCC	DIF	Atlanta	ATLANTA	Charlotte	Richmond	Northeastern	Southeast	0	0		0	0
57244	0	3029589	2125813	Cedar Rapids Bank and Trust Company	Cedar Rapids	IA	52401	12/31/2016	2/14/2019	SM	500 1st Ave. Ne, Suite 100	QCR HOLDINGS, INC.	5	0	0	4	0	Linn	16300	Cedar Rapids, IA	9/14/2001	9/14/2001	12/1/2017	Stock	0	0	FED	DIF	Kansas City	KANSAS CITY	Cedar Rapids	Chicago	Western	Western	0	1	www.CRBT.bank	48004	16043
18820	53546	1005851	1065202	Cedar Rapids State Bank	Cedar Rapids	NE	68627	12/31/2016	2/14/2019	NM	213 W Main St	CEDAR RAPIDS STATE COMPANY	1	0	0	2	1	Boone			5/25/1936	6/26/1963	7/1/2016	Stock	0	0	FDIC	DIF	Kansas City	KANSAS CITY	Grand Island	Kansas City	Western	West	0	1	http://www.cedarrapidsstatebank.com	2413	2413
25591	13036	550653	1398861	Cedar Security Bank	Fordyce	NE	68736	12/31/2016	2/14/2019	NM	117 Main Street	CEDAR FINANCIAL HOLDING, INC.	3	0	0	2	0	Cedar			9/4/1984	9/4/1984	3/31/2006	Stock	0	0	FDIC	DIF	Kansas City	KANSAS CITY	Sioux City	Kansas City	Western	West	0	1	https://onlinebanking.cedarsecurity.com/	1476	1100
14694	14694	1014246	1363962	Cedar Valley Bank & Trust	La Porte City	IA	50651	12/31/2016	2/14/2019	NM	321 Main Street	D & D BANCSHARES, INC.	2	0	0	2	1	Black Hawk	47940	Waterloo-Cedar Falls, IA	7/6/1906	8/22/1934	3/31/2006	Stock	0	1	FDIC	DIF	Kansas City	KANSAS CITY	Cedar Rapids	Chicago	Western	Western	0	1	www.cedarvalleybank.com	9943	0
57684	0	3262788	4463126	CedarStone Bank	Lebanon	TN	37087	12/31/2016	2/14/2019	NM	900 West Main Street	CEDARSTONE FINANCIAL, INC.	3	0	0	4	0	Wilson	34980	Nashville-Davidson-Murfreesboro-Franklin, TN	4/19/2004	4/19/2004	10/24/2014	Stock	0	0	FDIC	DIF	Dallas	DALLAS	Nashville	Atlanta	Southern	Southeast	0	1	www.cedarstonebank.com	26608	18298
57056	0	2998576	0	Celtic Bank	Salt Lake City	UT	84111	12/31/2016	2/14/2019	NM	268 S. State St., Suite 300		1	0	0	4	0	Salt Lake	41620	Salt Lake City, UT	3/1/2001	3/1/2001	2/19/2018	Stock	0	0	FDIC	DIF	San Francisco	SAN FRANCISCO	Salt Lake City	San Francisco	Western	West	0	0	http://www.celticbank.com	0	0
8848	0	308256	1020920	CenBank	Buffalo Lake	MN	55314	12/31/2016	2/14/2019	NM	109 West Yellowstone Trail	CENTRAL TRUST COMPANY	2	0	0	2	1	Renville			1/1/1893	1/1/1934	1/31/2007	Stock	0	0	FDIC	DIF	Kansas City	KANSAS CITY	Mankato	Minneapolis	Central	West	0	1	www.cenbank.com	13338	13338
3098	0	89957	1104567	Cendera Bank, National Association	Bells	TX	75414	12/31/2016	2/14/2019	N	615 E. Bells Blvd	CENDERA FINANCIAL HOLDINGS, INC.	3	0	0	4	1	Grayson	43300	Sherman-Denison, TX	1/1/1904	1/1/1934	7/1/2013	Stock	0	0	OCC	DIF	Dallas	DALLAS	Dallas	Dallas	Southern	West	0	1	http://cenderabank.com	5699	0
30996	6230	934271	0	Cenlar FSB	Trenton	NJ	8618	12/31/2016	2/14/2019	SA	425 Phillips Boulevard		1	0	0	5	1	Mercer	45940	Trenton, NJ	1/1/1912	6/13/1958	7/21/2011	Stock	0	0	OCC	DIF	New York	NEW YORK	Jamesburg	Philadelphia	Northeastern	Northeast	0	1	www.cenlar.com	577179	0
11241	0	456045	1491409	Centennial Bank	Conway	AR	72032	12/31/2016	2/14/2019	SM	620 Chestnut Street	HOME BANCSHARES, INC.	148	0	1	4	0	Faulkner	30780	Little Rock-North Little Rock-Conway, AR	1/1/1903	1/1/1934	2/23/2017	Stock	0	1	FED	DIF	Dallas	DALLAS	Little Rock	St. louis	Southern	Western	0	0	http://www.my100bank.com	930172	241578
8439	10838	531250	1135806	Centennial Bank	Trezevant	TN	38258	12/31/2016	2/14/2019	NM	5420 Broad Street South	F & M BANCSHARES, INC.	9	0	0	4	0	Carroll			1/1/1916	1/1/1934	3/31/2018	Stock	0	1	FDIC	DIF	Dallas	DALLAS	Nashville	St. louis	Southern	Southeast	0	1	http://www.mycentennial.bank	7457	7386
14562	9841	973364	1103391	Centennial Bank	Lubbock	TX	79401	12/31/2016	2/14/2019	SM	904 Avenue O	COMMERCE BANCSHARES, INC.	12	0	0	4	1	Lubbock	31180	Lubbock, TX	6/7/1934	7/10/1934	9/3/2013	Stock	0	1	FED	DIF	Dallas	DALLAS	Lubbock	Dallas	Southern	West	0	1	http://www.bankoncb.com	89655	7249
58458	0	3465226	1206546	Centennial Bank and Trust	Denver	CO	80202	12/31/2016	2/14/2019	NM	707 17th Street, Suite 2950	HEARTLAND FINANCIAL USA, INC.	20	0	0	4	0	Denver	19740	Denver-Aurora-Lakewood, CO	11/1/2006	11/1/2006	7/6/2017	Stock	0	1	FDIC	DIF	Dallas	KANSAS CITY	Denver	Kansas City	Western	Western	0	0	http://www.citywidebanks.com	116874	15681
10976	0	1017957	1246494	Center National Bank	Litchfield	MN	55355	12/31/2016	2/14/2019	N	301 North Ramsey Avenue	CNB FINANCIAL CORPORATION	2	0	0	8	1	Meeker			1/1/1891	1/1/1934	3/31/2006	Stock	0	0	OCC	DIF	Kansas City	KANSAS CITY	Mankato	Minneapolis	Central	West	0	1	Centernationalbank.com	57056	121
19293	12493	862945	1203910	Center Point Bank and Trust Company	Center Point	IA	52213	12/31/2016	2/14/2019	NM	901 Bank Court	COUNTRY BANCORPORATION	1	0	0	8	0	Linn	16300	Cedar Rapids, IA	12/1/1964	12/1/1964	8/13/2014	Stock	0	1	FDIC	DIF	Kansas City	KANSAS CITY	Cedar Rapids	Chicago	Western	Western	0	1	http://www.centerpointbank.com	1831	1831
16436	15669	51459	1057289	Centera Bank	Sublette	KS	67877	12/31/2016	2/14/2019	NM	119 South Inman Street	SANTA FE TRAIL BANC SHARES, INC.	6	0	0	2	1	Haskell			10/18/1937	5/31/1946	7/10/2018	Stock	0	0	FDIC	DIF	Kansas City	KANSAS CITY	Hays	Kansas City	Western	Western	0	1	www.centerabank.com	66900	26047
35117	0	2887399	4415693	CenterBank	Milford	OH	45150	12/31/2016	2/14/2019	NM	744 State Route 28	CENTERGROUP FINANCIAL, INC.	3	0	0	4	0	Clermont	17140	Cincinnati, OH-KY-IN	3/15/2000	3/15/2000	6/17/2013	Stock	0	0	FDIC	DIF	Chicago	CHICAGO	Cincinnati	Cleveland	Central	Central	0	1	www.centerbank4me.com	1060	0
58625	0	3631870	0	CenterPointe Community Bank	Hood River	OR	97031	12/31/2016	2/14/2019	NM	2500 Cascade Avenue		3	0	1	4	0	Hood River			9/4/2007	9/4/2007	7/13/2017	Stock	0	0	FDIC	DIF	San Francisco	SAN FRANCISCO	Portland	San Francisco	Western	West	0	1		21413	1106
33555	0	1929247	2868129	CenterState Bank of Florida, National Association	Winter Haven	FL	33880	12/31/2016	2/14/2019	N	1101 First Street South	CENTERSTATE BANKS, INC.	67	0	0	4	0	Polk	29460	Lakeland-Winter Haven, FL	2/21/1992	2/21/1992	3/31/2017	Stock	0	0	OCC	DIF	Atlanta	ATLANTA	Tampa	Atlanta	Southern	Southeast	0	0	http://www.centerstatebank.com	837625	9301
12854	9447	783648	1204560	Centier Bank	Whiting	IN	46394	12/31/2016	2/14/2019	NM	1500 - 119th Street	FIRST BANCSHARES, INC.	54	0	0	4	0	Lake	16980	Chicago-Naperville-Elgin, IL-IN-WI	4/21/1895	1/1/1934	2/14/2011	Stock	0	1	FDIC	DIF	Chicago	CHICAGO	Indianapolis	Chicago	Central	Central	0	1	www.centier.com	165244	0
19904	10688	800853	1061754	Centinel Bank of Taos	Taos	NM	87571	12/31/2016	2/14/2019	NM	512 Paseo Del Pueblo Sur	CENTINEL BANK SHARES, INC.	2	0	0	7	1	Taos			3/1/1969	3/1/1969	7/10/2018	Stock	0	0	FDIC	DIF	Dallas	DALLAS	Albuquerque	Kansas City	Western	West	0	1	www.centinelbank.com	74748	16698
31545	7159	265676	0	Central Bank	Savannah	TN	38372	12/31/2016	2/14/2019	NM	485 Wayne Road		3	0	0	8	0	Hardin			6/30/1967	6/30/1967	3/19/2013	Stock	0	1	FDIC	DIF	Dallas	DALLAS	Nashville	St. louis	Southern	Southeast	0	1	http://www.CENTRALBANKTN.COM	12650	5983
9204	10206	622774	1025662	Central Bank	Springville	UT	84663	12/31/2016	2/14/2019	NM	202 South Main Street	CENTRAL BANCORPORATION	10	0	0	4	0	Utah	39340	Provo-Orem, UT	10/17/1891	1/1/1934	11/28/2017	Stock	0	1	FDIC	DIF	San Francisco	SAN FRANCISCO	Salt Lake City	San Francisco	Western	West	0	1	www.cbutah.com	186974	30730
1756	0	3488579	0	Central Bank	Little Rock	AR	72211	12/31/2016	2/14/2019	NM	1506 Market St., Suite C180		2	0	0	4	0	Pulaski	30780	Little Rock-North Little Rock-Conway, AR	8/12/1912	1/1/1934	3/31/2017	Stock	0	0	FDIC	DIF	Dallas	DALLAS	Little Rock	St. louis	Southern	Western	0	1	http://www.centralbankar.com	20175	1965
15555	10364	546544	1978674	Central Bank	Storm Lake	IA	50588	12/31/2016	2/14/2019	SM	600 Lake Avenue	COMMERCIAL FINANCIAL CORP.	16	0	0	4	0	Buena Vista			1/1/1879	1/1/1934	12/27/2013	Stock	0	1	FED	DIF	Kansas City	KANSAS CITY	Sioux City	Chicago	Western	Western	0	1	http://www.centralbankonline.com	10013	10013
58377	0	3468450	3468478	Central Bank	Tampa	FL	33647	12/31/2016	2/14/2019	NM	20701 Bruce B. Downs Blvd	CENTRAL FINANCIAL HOLDINGS, INC.	1	0	0	4	0	Hillsborough	45300	Tampa-St. Petersburg-Clearwater, FL	2/26/2007	2/26/2007	7/7/2014	Stock	0	0	FDIC	DIF	Atlanta	ATLANTA	Tampa	Atlanta	Southern	Southeast	0	1	www.centralbankfl.com	7965	0
17612	15662	31255	1106468	Central Bank	Houston	TX	77041	12/31/2016	2/14/2019	SM	11201 Clay Road	CENTRAL BANCSHARES, INC.	4	0	0	4	1	Harris	26420	Houston-The Woodlands-Sugar Land, TX	5/31/1956	5/31/1956	6/15/2015	Stock	0	1	FED	DIF	Dallas	DALLAS	Houston	Dallas	Southern	West	0	1	http://www.centralbankhouston.com	64714	0
15815	11038	1007015	2158156	Central Bank & Trust Co.	Lexington	KY	40507	12/31/2016	2/14/2019	NM	300 West Vine Street	CENTRAL BANCSHARES, INC.	23	0	0	4	0	Fayette	30460	Lexington-Fayette, KY	4/15/1938	4/30/1941	5/31/2017	Stock	0	1	FDIC	DIF	Chicago	CHICAGO	Lexington	Cleveland	Central	Southeast	0	0	www.centralbank.com	240261	125613
529	0	903950	1020920	Central Bank and Trust	Lander	WY	82520	12/31/2016	2/14/2019	NM	285 Main Street	CENTRAL TRUST COMPANY	5	0	0	4	1	Fremont			1/31/1890	1/1/1934	3/11/2018	Stock	0	1	FDIC	DIF	San Francisco	KANSAS CITY	Billings	Kansas City	Western	West	0	1	www.centralbanktrust.com	45937	45837
11772	10462	686655	1963120	Central Bank and Trust Co.	Hutchinson	KS	67502	12/31/2016	2/14/2019	NM	700 East 30th Avenue	CENTRAL FINANCIAL CORPORATION	6	0	0	4	1	Reno			4/22/1915	1/1/1934	3/28/2013	Stock	0	1	FDIC	DIF	Kansas City	DALLAS	Wichita	Kansas City	Western	Western	0	1	http://www.centralbank-kansas.com	7650	3752
11670	11563	931038	1492273	Central Bank Illinois	Geneseo	IL	61254	12/31/2016	2/14/2019	NM	101 North State Street	CENTRAL BANC, INC.	8	0	0	2	0	Henry	19340	Davenport-Moline-Rock Island, IA-IL	2/1/1907	1/1/1934	7/6/2017	Stock	0	1	FDIC	DIF	Chicago	CHICAGO	Princeton	Chicago	Central	Central	0	1	http://www.central-bank.com	21800	0
4551	12915	934954	1094314	Central Bank of Audrain County	Mexico	MO	65265	12/31/2016	2/14/2019	SM	203 East Liberty Street	CENTRAL BANCOMPANY, INC	3	0	0	2	0	Audrain			1/3/1883	1/1/1934	12/13/2014	Stock	0	0	FED	DIF	Kansas City	KANSAS CITY	Columbia Mo	St. louis	Western	West	0	0	www.centralbank.net	29367	16372
4536	10511	299046	1094314	Central Bank of Boone County	Columbia	MO	65201	12/31/2016	2/14/2019	SM	720 East Broadway Street	CENTRAL BANCOMPANY, INC	17	0	0	4	0	Boone	17860	Columbia, MO	1/1/1857	1/1/1934	12/31/2015	Stock	0	1	FED	DIF	Kansas City	KANSAS CITY	Columbia Mo	St. louis	Western	West	0	0	www.centralbank.net	338225	148090
16924	13039	576541	1094314	Central Bank of Branson	Branson	MO	65616	12/31/2016	2/14/2019	SM	400 South Commercial Street	CENTRAL BANCOMPANY, INC	6	0	0	4	0	Taney			7/29/1950	7/29/1950	6/12/2015	Stock	0	1	FED	DIF	Kansas City	KANSAS CITY	Springfield Mo	St. louis	Western	West	0	0	www.centralbank.net	21372	6744
34153	0	2435660	2158156	Central Bank of Jefferson County	Louisville	KY	40220	12/31/2016	2/14/2019	NM	4630 Taylorsville Road	CENTRAL BANCSHARES, INC.	3	0	0	4	0	Jefferson	31140	Louisville-Jefferson County, KY-IN	4/2/1996	4/2/1996	5/31/2017	Stock	0	0	FDIC	DIF	Chicago	CHICAGO	Elizabethtown	St. louis	Central	Southeast	0	0		10963	4743
17009	11634	751852	1063084	Central Bank of Kansas City	Kansas City	MO	64124	12/31/2016	2/14/2019	NM	2301 Independence Boulevard	CENTRAL BANCSHARES OF KANSAS CITY, INC.	2	0	0	4	1	Jackson	28140	Kansas City, MO-KS	8/10/1950	3/1/1951	9/25/2017	Stock	0	0	FDIC	DIF	Kansas City	KANSAS CITY	Kansas City	Kansas City	Western	West	0	1	www.centralbankkc.com	692	0
11000	12049	1015243	1094314	Central Bank of Lake of the Ozarks	Osage Beach	MO	65065	12/31/2016	2/14/2019	SM	3848 Osage Beach Parkway	CENTRAL BANCOMPANY, INC	9	0	0	4	0	Camden			9/27/1906	1/1/1934	7/14/2017	Stock	0	0	FED	DIF	Kansas City	KANSAS CITY	Springfield Mo	St. louis	Western	West	0	0	www.centralbank.net	151569	80491
15142	0	997650	1094314	Central Bank of Moberly	Moberly	MO	65270	12/31/2016	2/14/2019	SM	500 West Coates Street	CENTRAL BANCOMPANY, INC	4	0	0	4	0	Randolph			5/16/1935	5/16/1935	6/12/2015	Stock	0	1	FED	DIF	Kansas City	KANSAS CITY	Columbia Mo	St. louis	Western	West	0	0	www.centralbank.net	36744	18895
35348	0	2826316	1094314	Central Bank of Oklahoma	Tulsa	OK	74137	12/31/2016	2/14/2019	SM	8908 S Yale Ave, Suite 100	CENTRAL BANCOMPANY, INC	10	0	1	4	0	Tulsa	46140	Tulsa, OK	1/20/2000	1/20/2000	6/12/2015	Stock	0	1	FED	DIF	Dallas	KANSAS CITY	Tulsa	Kansas City	Southern	West	0	0	www.centralbank.net	6835	496
4569	0	611451	1094314	Central Bank of Sedalia	Sedalia	MO	65301	12/31/2016	2/14/2019	SM	301 West Broadway	CENTRAL BANCOMPANY, INC	6	0	0	8	0	Pettis			1/1/1883	1/1/1934	6/12/2015	Stock	0	1	FED	DIF	Kansas City	KANSAS CITY	Columbia Mo	Kansas City	Western	West	0	0	www.centralbank.net	54159	26965
4534	11325	506249	1094314	CENTRAL BANK OF ST. LOUIS	Clayton	MO	63105	12/31/2016	2/14/2019	SM	7707 Forsyth Boulevard	CENTRAL BANCOMPANY, INC	16	0	1	4	0	Saint Louis	41180	St. Louis, MO-IL	10/30/1902	1/1/1934	11/14/2014	Stock	0	0	FED	DIF	Kansas City	KANSAS CITY	St. Louis	St. louis	Western	West	0	0	www.centralbank.net	112011	61320
26247	0	704559	1094314	Central Bank of the Midwest	Lees Summit	MO	64086	12/31/2016	2/14/2019	SM	609 North 291 Highway	CENTRAL BANCOMPANY, INC	36	0	1	4	0	Jackson	28140	Kansas City, MO-KS	5/20/1985	5/20/1985	1/14/2015	Stock	0	1	FED	DIF	Kansas City	KANSAS CITY	Kansas City	Kansas City	Western	West	0	0	www.centralbankmidwest.net	190738	98030
17633	11292	290052	1094314	Central Bank of The Ozarks	Springfield	MO	65804	12/31/2016	2/14/2019	SM	1800 South Glenstone Avenue	CENTRAL BANCOMPANY, INC	22	0	0	4	0	Greene	44180	Springfield, MO	7/30/1956	7/30/1956	6/12/2015	Stock	0	0	FED	DIF	Kansas City	KANSAS CITY	Springfield Mo	St. louis	Western	West	0	0	www.centralbank.net	126358	51468
25268	0	386852	1094314	Central Bank of Warrensburg	Warrensburg	MO	64093	12/31/2016	2/14/2019	SM	401 North Maguire Street	CENTRAL BANCOMPANY, INC	7	0	0	4	0	Johnson			7/16/1984	7/16/1984	6/12/2015	Stock	0	0	FED	DIF	Kansas City	KANSAS CITY	Kansas City	Kansas City	Western	West	0	0	www.centralbank.net	17664	8546
28425	1567	467470	0	Central Federal Savings and Loan Association	Cicero	IL	60804	12/31/2016	2/14/2019	SA	5953 W Cermak Road		3	0	0	5	0	Cook	16980	Chicago-Naperville-Elgin, IL-IN-WI	1/1/1892	4/5/1935	6/25/2014	Non-Stock	0	0	OCC	DIF	Chicago	CHICAGO	Chicago	Chicago	Central	Central	0	1	www.centralfederalsavings.com	22134	1256
27910	529	615879	0	Central Federal Savings and Loan Association of Chicago	Chicago	IL	60657	12/31/2016	2/14/2019	SA	1601 West Belmont Avenue		4	0	0	4	0	Cook	16980	Chicago-Naperville-Elgin, IL-IN-WI	1/1/1893	1/26/1938	9/4/2015	Non-Stock	0	0	OCC	DIF	Chicago	CHICAGO	Chicago	Chicago	Central	Central	0	1		5717	0
30664	5710	544577	0	Central Federal Savings and Loan Association of Rolla	Rolla	MO	65401	12/31/2016	2/14/2019	SA	210 W 10th St		1	0	0	5	0	Phelps			1/1/1952	10/30/1953	7/21/2011	Non-Stock	0	0	OCC	DIF	Kansas City	KANSAS CITY	Springfield Mo	St. louis	Western	West	0	1	www.centralfederal.com	6136	954
4702	14145	234355	1064429	Central National Bank	Junction City	KS	66441	12/31/2016	2/14/2019	N	802 North Washington Street	CENTRAL OF KANSAS, INC.	36	0	1	2	0	Geary			1/1/1884	1/1/1934	3/31/2006	Stock	0	1	OCC	DIF	Kansas City	KANSAS CITY	Hays	Kansas City	Western	Western	0	1	http://www.centralnational.com	147971	120319
22396	11820	428060	1106132	Central National Bank	Waco	TX	76710	12/31/2016	2/14/2019	N	8320 West Highway 84	CENTRABANC CORPORATION	4	0	0	4	1	Mclennan	47380	Waco, TX	1/10/1977	1/10/1977	3/31/2006	Stock	0	0	OCC	DIF	Dallas	DALLAS	Dallas	Dallas	Southern	West	0	1	http://www.cnbwaco.com	36705	6995
4091	11591	278555	1051465	Central National Bank & Trust Co., of Enid	Enid	OK	73701	12/31/2016	2/14/2019	N	324 West Broadway	CENTRAL SERVICE CORPORATION	10	0	0	2	1	Garfield			1/1/1913	1/1/1934	10/30/2018	Stock	0	1	OCC	DIF	Dallas	DALLAS	Oklahoma City	Kansas City	Southern	West	0	1	www.cnb-ok.com	63196	31222
17308	9334	701062	1022764	Central Pacific Bank	Honolulu	HI	96813	12/31/2016	2/14/2019	NM	220 South King Street	CENTRAL PACIFIC FINANCIAL CORP.	35	0	0	4	0	Honolulu	46520	Urban Honolulu, HI	2/15/1954	2/15/1954	12/31/2016	Stock	0	1	FDIC	DIF	San Francisco	SAN FRANCISCO	San Francisco	San Francisco	Western	Western	0	1	www.centralpacificbank.com	987653	0
1095	13474	382050	1246805	Central Savings Bank	Sault Sainte Mar	MI	49783	12/31/2016	2/14/2019	SM	511 Bingham Avenue	CENTRAL BANK CORPORATION	9	0	0	4	0	Chippewa			12/2/1902	1/1/1934	3/31/2006	Stock	0	0	FED	DIF	Chicago	CHICAGO	Grand Rapids	Minneapolis	Central	Central	0	1	www.centralsavingsbank.com	33256	32194
10903	0	607146	1203769	Central State Bank	State Center	IA	50247	12/31/2016	2/14/2019	NM	109 West Main Street	STATE CENTER FINANCIAL, INC.	1	0	0	4	1	Marshall			1/1/1902	1/1/1934	3/31/2006	Stock	0	1	FDIC	DIF	Kansas City	KANSAS CITY	Des Moines	Chicago	Western	Western	0	1	www.centralstatebankia.com	12413	7509
8487	0	152440	1095861	Central State Bank	Clayton	IL	62324	12/31/2016	2/14/2019	NM	100 West Main Street	CLAYTON BANCSHARES, INC.	4	0	0	2	1	Adams			5/1/1928	1/1/1934	4/19/2017	Stock	0	0	FDIC	DIF	Chicago	CHICAGO	Springfield Il	St. louis	Central	Central	0	1	http://www.csb123.com	33	0
14706	11808	682545	1245666	Central State Bank	Beulah	MI	49617	12/31/2016	2/14/2019	NM	49 Benzie Boulevard	CENTRAL-STATE BANCORP, INC.	2	0	0	4	0	Benzie			8/28/1913	9/4/1934	9/30/2018	Stock	0	0	FDIC	DIF	Chicago	CHICAGO	Grand Rapids	Chicago	Central	Central	0	1		4278	4278
72	9282	353238	1084593	Central State Bank	Calera	AL	35040	12/31/2016	2/14/2019	SM	11025 Hwy 25	CENTRAL STATE BANCORPORATION	5	0	0	4	1	Shelby	13820	Birmingham-Hoover, AL	2/5/1916	1/1/1934	2/24/2011	Stock	0	0	FED	DIF	Atlanta	ATLANTA	Shelby	Atlanta	Southern	Southeast	0	1	http://www.centralstatebank.com	31468	2837
1550	0	678744	2253734	Central State Bank	Elkader	IA	52043	12/31/2016	2/14/2019	SM	102 North Main Street	AJJ BANCORP, INC.	7	0	0	4	1	Clayton			11/12/1931	1/1/1934	12/31/2018	Stock	0	1	FED	DIF	Kansas City	KANSAS CITY	Cedar Rapids	Chicago	Western	Western	0	1	www.centralstate.bank	10410	1980
23030	0	703767	2935405	Central Valley Community Bank	Fresno	CA	93720	12/31/2016	2/14/2019	NM	7100 N Financial Drive, Suit	CENTRAL VALLEY COMMUNITY BANCORP	24	0	0	4	0	Fresno	23420	Fresno, CA	1/10/1980	1/10/1980	10/1/2016	Stock	0	0	FDIC	DIF	San Francisco	SAN FRANCISCO	Sacramento	San Francisco	Western	Western	0	0	www.cvcb.com	245034	68970
15532	10392	163343	1416989	CentreBank	Veedersburg	IN	47987	12/31/2016	2/14/2019	NM	126-128 North Main Street	LAWRENCE L. OSBORN SCHOLARSHIP TRUST	5	0	0	4	0	Fountain			10/13/1917	8/7/1937	3/31/2006	Stock	0	1	FDIC	DIF	Chicago	CHICAGO	Indianapolis	Chicago	Central	Central	0	1	www.centrebank.net	252	250
17764	0	876700	0	Centreville Bank	West Warwick	RI	2893	12/31/2016	2/14/2019	SB	1218 Main Street		7	0	0	5	0	Kent	39300	Providence-Warwick, RI-MA	1/1/1888	5/24/1957	1/20/2016	Non-Stock	0	0	FDIC	DIF	New York	NEW YORK	South Boston	Boston	Northeastern	Northeast	0	1	http://www.centrevillebank.com	221462	22675
7461	13498	411512	1144086	Centric Bank	Harrisburg	PA	17112	12/31/2016	2/14/2019	NM	4320 Linglestown Rd	CENTRIC FINANCIAL CORPORATION	6	0	0	4	0	Dauphin	25420	Harrisburg-Carlisle, PA	11/1/1919	1/1/1934	3/4/2009	Stock	0	0	FDIC	DIF	New York	NEW YORK	Harrisburg	Philadelphia	Northeastern	Northeast	0	1	www.CentricBank.com	9615	3688
3744	12025	457547	1206591	Centrue Bank	Streator	IL	61364	12/31/2016	2/14/2019	SM	201 East Main Street	CENTRUE FINANCIAL CORPORATION	23	0	1	4	0	La Salle			8/24/1874	1/1/1934	9/1/2017	Stock	0	1	FED	DIF	Chicago	CHICAGO	Princeton	Chicago	Central	Central	0	1		153840	12071
58158	0	3377235	4087894	CenTrust Bank, National Association	Northbrook	IL	60062	12/31/2016	2/14/2019	N	385 Waukegan Road	UNITED COMMUNITY BANCSHARES, INC.	1	0	0	4	0	Cook	16980	Chicago-Naperville-Elgin, IL-IN-WI	4/14/2006	4/14/2006	3/1/2010	Stock	0	0	OCC	DIF	Chicago	CHICAGO	Chicago	Chicago	Central	Central	0	1	http://www.centrustbank.com	4719	0
28362	1441	83375	3632756	Century Bank	Santa Fe	NM	87501	12/31/2016	2/14/2019	NM	100 South Federal Place	CENTURY FINANCIAL SERVICES CORPORATION	9	0	0	4	1	Santa Fe	42140	Santa Fe, NM	1/1/1910	3/14/1952	12/13/2018	Stock	0	1	FDIC	DIF	Dallas	DALLAS	Albuquerque	Kansas City	Western	West	0	1	www.mycenturybank.com	75368	25445
14051	0	305648	1205491	Century Bank	Shenandoah	IA	51601	12/31/2016	2/14/2019	NM	116 South Blossom Street	CNB CORP	1	0	0	2	0	Page			3/12/1934	3/12/1934	12/11/2013	Stock	0	1	FDIC	DIF	Kansas City	KANSAS CITY	Omaha	Chicago	Western	Western	0	1	www.centurybankshen.bank	13791	0
11448	11294	58636	2468275	Century Bank	Lucedale	MS	39452	12/31/2016	2/14/2019	NM	4282 Main Street	BANCORP OF LUCEDALE, INC.	10	0	1	4	0	George			6/1/1903	1/1/1934	6/8/2015	Stock	0	0	FDIC	DIF	Dallas	DALLAS	Jackson Ms	Atlanta	Southern	West	0	1	www.centurybankms.com	30564	8709
147	0	944337	2043850	Century Bank and Trust	Milledgeville	GA	31061	12/31/2016	2/14/2019	NM	141 South Wayne Street	CENTURY BANCORP, INC.	2	0	0	4	0	Baldwin			1/1/1898	1/1/1934	1/29/2013	Stock	0	1	FDIC	DIF	Atlanta	ATLANTA	Savannah	Atlanta	Southern	Southeast	0	1	www.centurybankonline.com	44268	16688
5015	9914	694847	1491856	Century Bank and Trust	Coldwater	MI	49036	12/31/2016	2/14/2019	NM	100 West Chicago Street	CENTURY FINANCIAL CORPORATION	12	0	0	4	0	Branch			1/1/1909	1/1/1934	8/9/2013	Stock	0	1	FDIC	DIF	Chicago	CHICAGO	Grand Rapids	Chicago	Central	Central	0	1	www.centurybankandtrust.com	23462	23459
19943	12351	377908	1111088	Century Bank and Trust Company	Somerville	MA	2145	12/31/2016	2/14/2019	NM	102 Fellsway West	CENTURY BANCORP, INC.	28	0	0	9	0	Middlesex	14460	Boston-Cambridge-Newton, MA-NH	5/1/1969	5/1/1969	5/11/2010	Stock	0	1	FDIC	DIF	New York	NEW YORK	North Boston	Boston	Northeastern	Northeast	0	1	www.centurybank.com	1980029	277184
35558	0	2939001	3492790	Century Bank of Florida	Tampa	FL	33612	12/31/2016	2/14/2019	SM	716 West Fletcher Avenue	CENTURY BANCSHARES OF FLORIDA, INC.	1	0	0	4	1	Hillsborough	45300	Tampa-St. Petersburg-Clearwater, FL	9/11/2000	9/11/2000	3/31/2006	Stock	0	0	FED	DIF	Atlanta	ATLANTA	Tampa	Atlanta	Southern	Southeast	0	1	http://www.centurybk.com	4938	4432
35236	0	2921211	3236640	Century Bank of Georgia	Cartersville	GA	30120	12/31/2016	2/14/2019	NM	215 East Main Street	CBB BANCORP	3	0	0	4	0	Bartow	12060	Atlanta-Sandy Springs-Roswell, GA	6/29/2000	6/29/2000	11/10/2011	Stock	0	0	FDIC	DIF	Atlanta	ATLANTA	Atlanta	Atlanta	Southern	Southeast	0	1	www.centurybanknet.com	20540	9985
35450	0	2920287	3097458	Century Bank of Kentucky, Inc.	Lawrenceburg	KY	40342	12/31/2016	2/14/2019	NM	201 West Woodford Street	CENTURY BANCSHARES, INC.	2	0	0	4	1	Anderson			7/5/2000	7/5/2000	2/10/2014	Stock	0	0	FDIC	DIF	Chicago	CHICAGO	Lexington	St. louis	Central	Southeast	0	1	http://www.centurybankky.com	13434	7041
8296	14022	904359	1095469	Century Bank of the Ozarks	Gainesville	MO	65655	12/31/2016	2/14/2019	SM	42 Court Square	CENTURY BANCSHARES, INC.	4	0	0	2	1	Ozark			7/24/1894	1/1/1934	6/3/2010	Stock	0	0	FED	DIF	Kansas City	KANSAS CITY	Springfield Mo	St. louis	Western	West	0	1	WWW.CBOZARKS.COM	6818	1501
28860	2505	401072	0	Century Savings and Loan Association	Trinidad	CO	81082	12/31/2016	2/14/2019	SA	233 East Main St		1	0	0	5	0	Las Animas			1/1/1903	9/14/1937	7/21/2011	Non-Stock	0	0	FDIC	DIF	Dallas	DALLAS	Denver	Kansas City	Western	Western	0	1	www.centurysavings.com	61301	22813
30428	5322	392778	2560508	Century Savings Bank	Vineland	NJ	8360	12/31/2016	2/14/2019	SB	1376 W. Sherman Avenue	CENTURY BANCORP MHC	6	0	0	5	0	Cumberland	47220	Vineland-Bridgeton, NJ	1/1/1865	10/5/1953	12/31/2007	Stock	0	0	FDIC	DIF	New York	NEW YORK	Jamesburg	Philadelphia	Northeastern	Northeast	0	1	www.centurysb.com	212208	21442
1993	14597	75651	2696984	CerescoBank	Ceresco	NE	68017	12/31/2016	2/14/2019	NM	130 West Elm Street	CERESCO BANCORP, INC.	1	0	0	2	0	Saunders	36540	Omaha-Council Bluffs, NE-IA	9/1/1911	1/1/1934	3/31/2006	Stock	0	0	FDIC	DIF	Kansas City	KANSAS CITY	Omaha	Kansas City	Western	West	0	1	http://www.cerescobank.com	2531	0
28263	1260	767974	3828577	Cf Bank, National Association	Worthington	OH	43085	12/31/2016	2/14/2019	N	7000 North High Street	CENTRAL FEDERAL CORPORATION	4	0	0	4	0	Franklin	18140	Columbus, OH	1/1/1892	12/24/1936	12/1/2016	Stock	0	0	OCC	DIF	Chicago	CHICAGO	Columbus	Cleveland	Central	Central	0	1	www.cfbankonline.com	553	0
34294	13813	2471239	3927078	CFG Community Bank	Lutherville	MD	21093	12/31/2016	2/14/2019	SM	11 W. Ridgely Road	CAPITAL FUNDING BANCORP, INC.	3	0	0	4	1	Baltimore	12580	Baltimore-Columbia-Towson, MD	12/1/1997	12/1/1997	12/31/2018	Stock	0	0	FED	DIF	New York	NEW YORK	Baltimore	Richmond	Northeastern	Southeast	0	1	www.cfgcommunitybank.com	20064	0
29672	3866	100777	0	CFSBANK	Charleroi	PA	15022	12/31/2016	2/14/2019	SA	101 Mckean Avenue		9	0	0	5	0	Washington	38300	Pittsburgh, PA	1/1/1935	4/22/1936	3/2/2015	Stock	0	0	OCC	DIF	New York	NEW YORK	Wexford	Cleveland	Northeastern	Northeast	0	1	www.cfsbank.com	145332	24759
58595	0	3597211	3597220	Chain Bridge Bank, National Association	Mclean	VA	22101	12/31/2016	2/14/2019	N	1445-A Laughlin Avenue	CHAIN BRIDGE BANCORP, INC.	1	0	0	8	0	Fairfax	47900	Washington-Arlington-Alexandria, DC-VA-MD-WV	8/6/2007	8/6/2007	8/6/2007	Stock	0	0	OCC	DIF	Atlanta	ATLANTA	Richmond	Richmond	Northeastern	Southeast	0	1	www.chainbridgebank.com	35598	23357
5615	10237	517049	1141487	Chambers Bank	Danville	AR	72833	12/31/2016	2/14/2019	NM	901 Main Street	CHAMBERS BANCSHARES, INC.	18	0	0	4	1	Yell			10/7/1930	1/1/1934	5/6/2015	Stock	0	0	FDIC	DIF	Dallas	DALLAS	Little Rock	St. louis	Southern	Western	0	1	http://www.chambers-bank.com	20922	20922
13251	0	416357	1056125	Chambers State Bank	Chambers	NE	68725	12/31/2016	2/14/2019	NM	104 E Main St	CHAMBANCO, INC.	2	0	0	2	0	Holt			11/1/1901	1/1/1934	9/21/2016	Stock	0	0	FDIC	DIF	Kansas City	KANSAS CITY	Sioux City	Kansas City	Western	West	0	1	http://www.chambersbank.com	2	2
57031	0	2901558	0	Champion Bank	Parker	CO	80134	12/31/2016	2/14/2019	NM	16790 Centre Court		1	0	0	4	0	Douglas	19740	Denver-Aurora-Lakewood, CO	6/17/2002	6/17/2002	4/30/2017	Stock	0	0	FDIC	DIF	Dallas	DALLAS	Denver	Kansas City	Western	Western	0	1	http://www.thechampionbank.com	0	0
7356	10385	126012	1138955	Champlain National Bank	Elizabethtown	NY	12932	12/31/2016	2/14/2019	N	7558 Us Route 9	CHAMPLAIN BANK CORPORATION	9	0	0	4	0	Essex			1/1/1934	1/1/1934	2/4/2014	Stock	0	0	OCC	DIF	New York	NEW YORK	Syracuse	New York	Northeastern	Northeast	0	1	http://www.champlainbank.com	54952	0
11570	0	748357	0	Chappell Hill Bank	Chappell Hill	TX	77426	12/31/2016	2/14/2019	NM	5060 Main Street		1	0	0	8	0	Washington			1/1/1907	1/1/1934	6/17/2015	Stock	0	0	FDIC	DIF	Dallas	DALLAS	Austin	Dallas	Southern	West	0	1	www.chappellhillbank.com	138	0
26602	14064	947776	3966022	Charles River Bank	Medway	MA	2053	12/31/2016	2/14/2019	SM	70 Main Street	CHARLES RIVER BANCORP, MHC	4	0	0	4	0	Norfolk	14460	Boston-Cambridge-Newton, MA-NH	1/1/1915	3/25/1986	1/1/2009	Stock	0	0	FED	DIF	New York	NEW YORK	South Boston	Boston	Northeastern	Northeast	0	1	http://charlesriverbank.com	34453	15890
57450	18077	3150447	0	Charles Schwab Bank	Reno	NV	89502	12/31/2016	2/14/2019	SA	5190 Neil Road		2	0	0	9	0	Washoe	39900	Reno, NV	4/28/2003	4/28/2003	11/19/2017	Stock	0	1	OCC	DIF	San Francisco	SAN FRANCISCO	Phoenix	San Francisco	Western	West	0	0	www.schwabbank.com	107542000	1906000
33926	0	2232757	2336794	Charlevoix State Bank	Charlevoix	MI	49720	12/31/2016	2/14/2019	NM	111 State Street	CHARLEVOIX FIRST CORPORATION	6	0	0	4	1	Charlevoix			8/16/1994	8/16/1994	3/31/2006	Stock	0	0	FDIC	DIF	Chicago	CHICAGO	Grand Rapids	Chicago	Central	Central	0	1	www.charlevoixstatebank.com	21801	20546
27086	13920	1158878	1081239	Charlotte State Bank & Trust	Port Charlotte	FL	33953	12/31/2016	2/14/2019	NM	1100 Tamiami Trail	CREWS BANKING CORPORATION	6	0	0	4	1	Charlotte	39460	Punta Gorda, FL	11/3/1987	11/3/1987	8/18/2011	Stock	0	1	FDIC	DIF	Atlanta	ATLANTA	Tampa	Atlanta	Southern	Southeast	0	1	www.charlottestatebankandtrust.com	88530	45974
34686	14723	2705112	2646037	Charter Bank	Johnston	IA	50131	12/31/2016	2/14/2019	NM	5526 N.W. 86th Street	JOHNSTON GROWTH CORPORATION	3	0	0	4	0	Polk	19780	Des Moines-West Des Moines, IA	6/15/1998	6/15/1998	6/30/2012	Stock	0	0	FDIC	DIF	Kansas City	KANSAS CITY	Des Moines	Chicago	Western	Western	0	1	www.charterbanker.com	20412	13579
58776	0	3715800	0	Charter Bank	Biloxi	MS	39532	12/31/2016	2/14/2019	NM	1721 Medical Park Drive, # 1		4	0	0	4	0	Harrison	25060	Gulfport-Biloxi-Pascagoula, MS	3/11/2008	3/11/2008	5/29/2015	Stock	0	0	FDIC	DIF	Dallas	DALLAS	Jackson Ms	Atlanta	Southern	West	0	1	www.mycharterbank.com	13330	2008
23137	10163	160650	3485989	Charter Bank	Eau Claire	WI	54701	12/31/2016	2/14/2019	NM	1010 West Clairemont Avenue	CHARTER BANKSHARES, INC.	3	0	1	4	1	Eau Claire	20740	Eau Claire, WI	6/19/1980	6/19/1980	9/4/2017	Stock	0	0	FDIC	DIF	Chicago	CHICAGO	Eau Claire	Minneapolis	Central	Central	0	1	http://www.charterbank.bank	582	1
18660	14661	814458	2963556	Charter Bank	Corpus Christi	TX	78410	12/31/2016	2/14/2019	NM	10502 Leopard Street	CHARTER BANCSHARES, INC.	4	0	0	4	1	Nueces	18580	Corpus Christi, TX	12/14/1962	12/14/1962	2/1/2011	Stock	0	0	FDIC	DIF	Dallas	DALLAS	Houston	Dallas	Southern	West	0	1	www.charterbankcc.com	0	0
26185	12827	582953	1132579	CHARTER WEST BANK	West Point	NE	68788	12/31/2016	2/14/2019	SM	201 South Main Street	NATIONWIDE BANKSHARES, INC.	6	0	0	2	1	Cuming			4/1/1985	4/1/1985	12/7/2015	Stock	0	0	FED	DIF	Kansas City	KANSAS CITY	Omaha	Kansas City	Western	West	0	1	http://www.charterwest.com	18229	14411
30720	5798	551070	0	CharterBank	West Point	GA	31833	12/31/2016	2/14/2019	SA	1233 O.G. Skinner Dr		21	0	1	4	0	Troup			6/15/1954	6/15/1954	9/1/2017	Stock	0	0	OCC	DIF	Atlanta	ATLANTA	Atlanta	Atlanta	Southern	Southeast	0	1		147369	0
23702	0	489913	1039502	Chase Bank USA, National Association	Wilmington	DE	19801	12/31/2016	2/14/2019	N	201 North Walnut Street	JPMORGAN CHASE & CO.	3	1	0	3	0	New Castle	37980	Philadelphia-Camden-Wilmington, PA-NJ-DE-MD	2/11/1982	2/11/1982	7/1/2013	Stock	0	1	OCC	DIF	New York	WASHINGTON	Claymont	Philadelphia	Northeastern	Northeast	0	0	https://www.chase.com	2	0
58810	0	3817964	0	Chattahoochee Bank of Georgia	Gainesville	GA	30501	12/31/2016	2/14/2019	NM	643 E. E. Butler Parkway		1	0	0	4	0	Hall	23580	Gainesville, GA	9/15/2008	9/15/2008	9/30/2017	Stock	0	0	FDIC	DIF	Atlanta	ATLANTA	Atlanta	Atlanta	Southern	Southeast	0	1		18350	0
35514	0	2915126	2915117	Cheaha Bank	Oxford	AL	36203	12/31/2016	2/14/2019	NM	1320 Highway Drive	CHEAHA FINANCIAL GROUP, INC.	4	0	0	4	0	Calhoun	11500	Anniston-Oxford-Jacksonville, AL	8/23/2000	8/23/2000	2/24/2011	Stock	0	0	FDIC	DIF	Atlanta	ATLANTA	Shelby	Atlanta	Southern	Southeast	0	1	http://WWW.CHEAHABANK.COM	23762	0
18238	8593	345309	0	Chelsea Groton Bank	Norwich	CT	6360	12/31/2016	2/14/2019	SB	One Franklin Square		14	0	0	5	0	New London	35980	Norwich-New London, CT	1/1/1854	7/1/1960	4/11/2012	Non-Stock	0	0	FDIC	DIF	New York	NEW YORK	Hartford	Boston	Northeastern	Northeast	0	1	http://www.chelseagroton.com	104182	29113
15427	12824	771748	1206779	Chelsea Savings Bank	Belle Plaine	IA	52208	12/31/2016	2/14/2019	NM	601 13th St	CHEBELLE CORPORATION	5	0	0	2	1	Benton	16300	Cedar Rapids, IA	10/19/1936	10/19/1936	3/31/2006	Stock	0	1	FDIC	DIF	Kansas City	KANSAS CITY	Cedar Rapids	Chicago	Western	Western	0	1	http://www.chelseasavingsbank.com	15705	0
14009	0	711548	3306824	Chelsea State Bank	Chelsea	MI	48118	12/31/2016	2/14/2019	SM	1010 South Main Street	CSB BANCORP, INC.	3	0	0	4	1	Washtenaw	11460	Ann Arbor, MI	12/17/1897	3/7/1934	3/31/2006	Stock	0	0	FED	DIF	Chicago	CHICAGO	Detroit	Chicago	Central	Central	0	1	www.chelseastate.bank	38578	38578
57125	0	821278	0	Chelten Hills Savings Bank	Abington	PA	19001	12/31/2016	2/14/2019	SB	2 Hidden Lane		1	0	0	5	0	Montgomery	37980	Philadelphia-Camden-Wilmington, PA-NJ-DE-MD	9/21/1910	10/2/2000	9/30/2017	Non-Stock	0	0	FDIC	DIF	New York	NEW YORK	Philadelphia	Philadelphia	Northeastern	Northeast	0	1		0	0
1003	0	542649	1201934	Chemical Bank	Midland	MI	48640	12/31/2016	2/14/2019	SM	333 East Main Street	CHEMICAL FINANCIAL CORPORATION	251	0	1	4	0	Midland	33220	Midland, MI	3/14/1917	1/1/1934	11/11/2016	Stock	0	1	FED	DIF	Chicago	CHICAGO	Detroit	Chicago	Central	Central	0	0	http://www.chemicalbank.com	651220	189109
597	10696	884303	1133594	Chemung Canal Trust Company	Elmira	NY	14902	12/31/2016	2/14/2019	SM	One Chemung Canal Plaza	CHEMUNG FINANCIAL CORPORATION	33	0	1	4	0	Chemung	21300	Elmira, NY	10/22/1833	1/1/1934	11/23/2013	Stock	0	1	FED	DIF	New York	NEW YORK	Syracuse	New York	Northeastern	Northeast	0	1	WWW.CHEMUNGCANAL.COM	263892	18025
951	0	205542	0	Cherokee State Bank	Cherokee	IA	51012	12/31/2016	2/14/2019	NM	212 West Willow Street		1	0	0	2	0	Cherokee			10/8/1888	1/1/1934	3/31/2006	Stock	0	1	FDIC	DIF	Kansas City	KANSAS CITY	Sioux City	Chicago	Western	Western	0	1	www.cherokeestatebank.com	32076	24878
6862	11388	214722	1075881	Chesapeake Bank	Kilmarnock	VA	22482	12/31/2016	2/14/2019	SM	97 North Main Street	CHESAPEAKE FINANCIAL SHARES, INC.	16	0	0	4	0	Lancaster			1/1/1900	1/1/1934	3/31/2006	Stock	0	1	FED	DIF	Atlanta	ATLANTA	Richmond	Richmond	Northeastern	Southeast	0	1	chesbank.com	27757	0
28684	2148	204077	0	Chesapeake Bank of Maryland	Parkville	MD	21234	12/31/2016	2/14/2019	SA	2001 East Joppa Road		4	0	0	4	0	Baltimore	12580	Baltimore-Columbia-Towson, MD	1/1/1913	8/27/1958	7/21/2011	Stock	0	0	OCC	DIF	New York	NEW YORK	Baltimore	Richmond	Northeastern	Southeast	0	1	www.Chesapeakebank.com	8239	3918
19813	10755	86554	1248582	Chester County Bank	Henderson	TN	38340	12/31/2016	2/14/2019	NM	Main And Franklin Streets	CHESTER COUNTY BANCSHARES, INC.	4	0	0	7	0	Chester	27180	Jackson, TN	4/22/1968	4/22/1968	3/31/2006	Stock	0	0	FDIC	DIF	Dallas	DALLAS	Memphis	St. louis	Southern	Southeast	0	1	http://www.chestercountybanktn.com	13053	2053
30220	4985	231279	2434104	Chester National Bank	Chester	IL	62233	12/31/2016	2/14/2019	N	1112 State Street	CHESTER BANCORP, INC.	3	0	1	8	0	Randolph			1/1/1919	5/11/1944	1/27/2011	Stock	0	0	OCC	DIF	Chicago	CHICAGO	Mount Vernon	St. louis	Central	Central	0	1	www.chesternationalbank.com	14571	14571
10872	0	767246	0	Chesterfield State Bank	Chesterfield	IL	62630	12/31/2016	2/14/2019	NM	25 S Main St		1	0	0	2	1	Macoupin	41180	St. Louis, MO-IL	9/21/1898	1/1/1934	3/31/2006	Stock	0	0	FDIC	DIF	Chicago	CHICAGO	Springfield Il	St. louis	Central	Central	0	1		250	249
13956	0	925859	2124795	Chetopa State Bank & Trust Co.	Chetopa	KS	67336	12/31/2016	2/14/2019	SM	409 Maple Street	SOUTHEAST BANCSHARES, INC.	1	0	0	2	1	Labette			1/1/1901	1/1/1934	3/31/2006	Stock	0	1	FED	DIF	Kansas City	KANSAS CITY	Springfield Mo	Kansas City	Western	Western	0	1	http://www.csb-ks.com	6566	6566
57363	0	3032833	0	Cheyenne State Bank	Cheyenne	WY	82001	12/31/2016	2/14/2019	NM	101 West 19th Street		1	0	0	4	0	Laramie	16940	Cheyenne, WY	8/8/2002	8/8/2002	2/22/2018	Stock	0	0	FDIC	DIF	San Francisco	SAN FRANCISCO	Billings	Kansas City	Western	West	0	1	http://www.cheyennestatebank.com	1322	877
15546	12906	504142	1138786	Chillicothe State Bank	Chillicothe	MO	64601	12/31/2016	2/14/2019	NM	600 Washington Street	C.S. BANCSHARES, INC.	2	0	0	8	1	Livingston			10/19/1937	11/22/1937	3/31/2006	Stock	0	0	FDIC	DIF	Kansas City	KANSAS CITY	Kansas City	Kansas City	Western	West	0	1	http://www.gostatebank.com	28075	24470
32209	8003	562076	0	Chinatown Federal Savings Bank	New York	NY	10002	12/31/2016	2/14/2019	SA	107-109 Bowery		3	0	0	4	0	New York	35620	New York-Newark-Jersey City, NY-NJ-PA	4/27/1984	4/27/1984	7/21/2011	Stock	0	0	OCC	DIF	New York	NEW YORK	New York City	New York	Northeastern	Northeast	0	1	www.uscfsb.com	1436	0
35366	0	2925620	3441275	Chino Commercial Bank, N.A.	Chino	CA	91710	12/31/2016	2/14/2019	N	14245 Pipeline Avenue	CHINO COMMERCIAL BANCORP	3	0	0	4	0	San Bernardino	40140	Riverside-San Bernardino-Ontario, CA	9/1/2000	9/1/2000	1/6/2011	Stock	0	0	OCC	DIF	San Francisco	SAN FRANCISCO	Los Angeles (North)	San Francisco	Western	Western	0	1	www.chinocommercialbank.com	22002	2976
12322	0	779650	1122963	Chippewa Valley Bank	Winter	WI	54896	12/31/2016	2/14/2019	NM	5150 North Main Street	CHIPPEWA VALLEY AGENCY, LTD.	16	0	0	4	1	Sawyer			1/1/1917	1/1/1934	11/30/2017	Stock	0	0	FDIC	DIF	Chicago	CHICAGO	Eau Claire	Minneapolis	Central	Central	0	1	www.chippewavalleybank.com	20705	20705
21955	13257	372855	1061772	Chisholm Trail State Bank	Wichita	KS	67219	12/31/2016	2/14/2019	NM	6160 North Broadway	CHISHOLM TRAIL FINANCIAL CORPORATION	2	0	0	8	1	Sedgwick	48620	Wichita, KS	3/14/1975	3/14/1975	3/31/2006	Stock	0	0	FDIC	DIF	Kansas City	KANSAS CITY	Wichita	Kansas City	Western	Western	0	1	http://www.chisholmbank.com	22250	2501
58244	0	3455236	4131153	Choice bank	Oshkosh	WI	54904	12/31/2016	2/14/2019	NM	2450 Witzel Avenue	CHOICE BANCORP, INC.	2	0	0	4	0	Winnebago	36780	Oshkosh-Neenah, WI	7/24/2006	7/24/2006	7/8/2018	Stock	0	0	FDIC	DIF	Chicago	CHICAGO	Appleton	Chicago	Central	Central	0	1	http://www.choice.bank	21559	18591
9423	14054	826956	1125030	Choice Financial Group	Fargo	ND	58104	12/31/2016	2/14/2019	NM	4501 23rd Avenue South	CHOICE FINANCIAL HOLDINGS, INC.	19	0	1	2	1	Cass	22020	Fargo, ND-MN	1/1/1906	1/1/1934	9/14/2018	Stock	0	0	FDIC	DIF	Kansas City	KANSAS CITY	Fargo	Minneapolis	Central	West	0	1	HTTP://WWW.CHOICEFINANCIALGROUP.COM, HTTP://WWW.BANKWITHCHOICE.COM	38946	2236
1014	10747	324340	1139297	ChoiceOne Bank	Sparta	MI	49345	12/31/2016	2/14/2019	SM	109 East Division	CHOICEONE FINANCIAL SERVICES, INC.	13	0	0	4	0	Kent	24340	Grand Rapids-Wyoming, MI	1/1/1898	1/1/1934	1/1/2012	Stock	0	0	FED	DIF	Chicago	CHICAGO	Grand Rapids	Chicago	Central	Central	0	1	www.choiceone.com	64031	56241
11729	12767	340742	1139532	CIBM Bank	Champaign	IL	61821	12/31/2016	2/14/2019	NM	2913 West Kirby Avenue	CIB MARINE BANCSHARES, INC.	11	0	1	4	0	Champaign	16580	Champaign-Urbana, IL	1/1/1921	1/1/1934	8/30/2018	Stock	0	0	FDIC	DIF	Chicago	CHICAGO	Champaign	Chicago	Central	Central	0	1	http://www.cibmbank.com	87632	15273
3226	12657	327855	1107700	Ciera Bank	Graham	TX	76450	12/31/2016	2/14/2019	SM	623 Elm Street	FIRST GRAHAM BANCORP, INC.	8	0	0	4	1	Young			10/10/1889	1/1/1934	6/17/2015	Stock	0	1	FED	DIF	Dallas	DALLAS	Dallas	Dallas	Southern	West	0	1	http://www.cierabank.com	1037	1001
28346	1409	66677	0	Cincinnati Federal	Cincinnati	OH	45247	12/31/2016	2/14/2019	SA	6581 Harrison Avenue		4	0	0	5	0	Hamilton	17140	Cincinnati, OH-KY-IN	1/1/1922	9/25/1935	10/11/2018	Stock	0	0	OCC	DIF	Chicago	CHICAGO	Cincinnati	Cleveland	Central	Central	0	1	www.cincinnatifederal.com	1779	0
10446	13930	687830	1247624	Cissna Park State Bank	Cissna Park	IL	60924	12/31/2016	2/14/2019	NM	102 South Second Street	AGRICULTURAL BANKING CORPORATION	2	0	0	2	1	Iroquois			6/14/1920	1/1/1934	8/1/2018	Stock	0	0	FDIC	DIF	Chicago	CHICAGO	Champaign	Chicago	Central	Central	0	1	www.tfcbanks.com	14617	13660
58978	18129	3918898	1036967	CIT Bank, National Association	Pasadena	CA	91101	12/31/2016	2/14/2019	N	95 South Lake Ave	CIT GROUP INC.	71	0	0	4	0	Los Angeles	31080	Los Angeles-Long Beach-Anaheim, CA	3/19/2009	3/19/2009	3/18/2018	Stock	0	0	OCC	DIF	San Francisco	SAN FRANCISCO	Los Angeles (North)	San Francisco	Western	Western	0	0	cit.com	2798921	646070
7213	0	476810	1951350	Citibank, National Association	Sioux Falls	SD	57104	12/31/2016	2/14/2019	N	701 East 60th Street North	CITIGROUP INC.	746	282	1	1	0	Minnehaha	43620	Sioux Falls, SD	6/16/1812	1/1/1934	4/1/2014	Stock	0	1	OCC	DIF	Kansas City	WASHINGTON	Sioux Falls	Minneapolis	Western	West	2	0	www.citibank.com	70543000	9889000
21995	0	917032	1085312	Citizen's Bank	Ville Platte	LA	70586	12/31/2016	2/14/2019	NM	841 West Main Street	CITIZENS BANCSHARES, INC.	3	0	0	8	0	Evangeline			5/1/1975	5/1/1975	6/30/2017	Stock	0	0	FDIC	DIF	Dallas	DALLAS	Baton Rouge	Atlanta	Southern	Western	0	1		58136	33918
7799	8949	895710	1143623	Citizens & Northern Bank	Wellsboro	PA	16901	12/31/2016	2/14/2019	NM	90-92 Main Street	CITIZENS & NORTHERN CORPORATION	26	0	1	9	0	Tioga			1/1/1864	1/1/1934	3/2/2015	Stock	0	1	FDIC	DIF	New York	NEW YORK	Harrisburg	Philadelphia	Northeastern	Northeast	0	1	www.cnbankpa.com	244771	9541
1715	13157	869663	0	Citizens 1st Bank	Tyler	TX	75701	12/31/2016	2/14/2019	SM	2001 E. Southeast Loop 323		4	0	0	7	1	Smith	46340	Tyler, TX	4/24/1920	1/1/1934	3/7/2014	Stock	0	0	FED	DIF	Dallas	DALLAS	Dallas	Dallas	Southern	West	0	1	www.citizens1stbank.com	140698	49294
1402	15367	279954	1128134	Citizens Alliance Bank	Clara City	MN	56222	12/31/2016	2/14/2019	NM	55 First Street Northwest	FORSTROM BANCORPORATION, INC.	10	0	1	2	1	Chippewa			7/2/1902	1/1/1934	4/23/2016	Stock	0	0	FDIC	DIF	Kansas City	KANSAS CITY	Fargo	Minneapolis	Central	West	0	1	www.citizensalliancebank.com	54353	1941
10363	12229	928421	2183493	Citizens and Farmers Bank	West Point	VA	23181	12/31/2016	2/14/2019	NM	Eighth And Main Streets	C&F FINANCIAL CORPORATION	25	0	0	4	0	King William	40060	Richmond, VA	2/1/1927	1/1/1934	3/22/2014	Stock	0	1	FDIC	DIF	Atlanta	ATLANTA	Richmond	Richmond	Northeastern	Southeast	0	1	www.cffc.com	92927	25547
11432	0	209447	1119619	Citizens Bank	Byhalia	MS	38611	12/31/2016	2/14/2019	NM	8077 State Highway 178	MARSHALL FINANCIAL CORPORATION	3	0	0	8	0	Marshall	32820	Memphis, TN-MS-AR	11/1/1919	1/1/1934	3/31/2006	Stock	0	0	FDIC	DIF	Dallas	DALLAS	Memphis	St. louis	Southern	West	0	1	http://WWW.CITIZENSBYHALIA.COM	13245	4623
1695	10678	898533	1084744	Citizens Bank	New Tazewell	TN	37825	12/31/2016	2/14/2019	NM	130 South Broad Street	CITIZENS BANCORP, INC.	4	0	0	4	0	Claiborne			1/1/1912	1/1/1934	12/31/2017	Stock	0	1	FDIC	DIF	Dallas	DALLAS	Knoxville	Atlanta	Southern	Southeast	0	1		4142	1728
22601	10961	97457	1064317	Citizens Bank	Amsterdam	MO	64723	12/31/2016	2/14/2019	NM	13150 Nw Main Street	AMSTERDAM BANCSHARES, INC.	5	0	0	4	1	Bates	28140	Kansas City, MO-KS	1/4/1926	1/27/1978	6/30/2017	Stock	0	0	FDIC	DIF	Kansas City	KANSAS CITY	Kansas City	Kansas City	Western	West	0	1	WWW.CITIZENSBANK.WS	1	0
8758	12611	410944	1203835	Citizens Bank	Sac City	IA	50583	12/31/2016	2/14/2019	NM	500 Main Street	CITIZENS HOLDING COMPANY	2	0	0	2	1	Sac			2/8/1929	1/1/1934	3/31/2006	Stock	0	1	FDIC	DIF	Kansas City	KANSAS CITY	Sioux City	Chicago	Western	Western	0	1	citizensbanksaccity.com	10336	0
13055	12655	783844	1207132	Citizens Bank	Mukwonago	WI	53149	12/31/2016	2/14/2019	NM	301 North Rochester	CITIZENS BANK HOLDING, INC.	14	0	0	4	0	Waukesha	33340	Milwaukee-Waukesha-West Allis, WI	12/12/1892	1/1/1934	11/3/2014	Stock	0	0	FDIC	DIF	Chicago	CHICAGO	Milwaukee	Chicago	Central	Central	0	1	http://www.citizenbank.com	68122	4870
1051	0	535641	4744441	Citizens Bank	Hartford	KY	42347	12/31/2016	2/14/2019	SM	1021 South Main Street	HARTLAND FINANCIAL, INC.	2	0	0	8	0	Ohio			1/1/1914	1/1/1934	4/1/2016	Stock	0	0	FED	DIF	Chicago	CHICAGO	Hopkinsville	St. louis	Central	Southeast	0	1	www.citizenshartland.com	11344	11344
3140	0	885252	2952541	Citizens Bank	Amarillo	TX	79110	12/31/2016	2/14/2019	NM	4117 S Georgia Street	TRIPLE J FINANCIAL, INC.	4	0	1	2	1	Randall	11100	Amarillo, TX	2/4/1904	1/1/1934	6/1/2014	Stock	0	0	FDIC	DIF	Dallas	DALLAS	Lubbock	Dallas	Southern	West	0	1	www.gocitizensbank.com	8545	3002
16817	0	744854	1427556	Citizens Bank	Kilgore	TX	75662	12/31/2016	2/14/2019	NM	301 E Main Street	EAST TEXAS FINANCIAL CORPORATION	10	0	0	4	0	Gregg	30980	Longview, TX	7/24/1949	7/24/1949	9/30/2018	Stock	0	1	FDIC	DIF	Dallas	DALLAS	Dallas	Dallas	Southern	West	0	1	http://WWW.CITIZENSBANKTX.COM	43880	2898
324	12223	514132	1246681	Citizens Bank	Columbia	MS	39429	12/31/2016	2/14/2019	NM	814 Main Street	CITIZENS CORPORATION	8	0	0	4	1	Marion			7/15/1914	1/1/1934	2/5/2015	Stock	0	1	FDIC	DIF	Dallas	DALLAS	Jackson Ms	Atlanta	Southern	West	0	1	WWW.CITIZENSBK.COM	39293	20134
14488	12330	1001853	1099784	Citizens Bank	New Haven	MO	63068	12/31/2016	2/14/2019	NM	100 Circle Drive	CITIZENS FINANCIAL GROUP, INC.	4	0	0	4	0	Franklin	41180	St. Louis, MO-IL	1/1/1934	6/19/1934	3/31/2006	Stock	0	0	FDIC	DIF	Kansas City	KANSAS CITY	St. Louis	St. louis	Western	West	0	1	http://www.citizensbankmo.com	13299	13299
17809	11785	98463	2519038	Citizens Bank	Corvallis	OR	97339	12/31/2016	2/14/2019	NM	275 S. W. Third Street	CITIZENS BANCORP	16	0	0	4	0	Benton	18700	Corvallis, OR	10/5/1957	10/5/1957	2/16/2017	Stock	0	0	FDIC	DIF	San Francisco	SAN FRANCISCO	Portland	San Francisco	Western	West	0	1	www.citizensEbank.com	229691	229691
6103	9074	381839	1139288	Citizens Bank	Hartsville	TN	37074	12/31/2016	2/14/2019	NM	100 Mcmurry Boulevard	CUMBERLAND BANCSHARES, INC.	2	0	0	4	0	Trousdale	34980	Nashville-Davidson-Murfreesboro-Franklin, TN	10/1/1905	1/1/1934	4/1/2016	Stock	0	0	FDIC	DIF	Dallas	DALLAS	Nashville	Atlanta	Southern	Southeast	0	1	http://www.cbtenn.com	19379	0
9647	0	44741	1207208	Citizens Bank	Mooresville	IN	46158	12/31/2016	2/14/2019	NM	33 North Indiana Street	CITBA FINANCIAL CORPORATION	9	0	0	8	0	Morgan	26900	Indianapolis-Carmel-Anderson, IN	2/18/1931	1/1/1934	3/31/2006	Stock	0	1	FDIC	DIF	Chicago	CHICAGO	Indianapolis	Chicago	Central	Central	0	1	http://www.citizens-banking.com	48280	47402
262	14495	840019	2262268	Citizens Bank	Mount Vernon	KY	40456	12/31/2016	2/14/2019	NM	411 New Brodhead Road	ROCKCASTLE BANCORP, INC.	4	0	0	8	1	Rockcastle			1/1/1904	1/1/1934	5/1/2009	Stock	0	0	FDIC	DIF	Chicago	CHICAGO	Lexington	Cleveland	Central	Southeast	0	1	www.citizensbankrb.com	11034	2964
14851	12187	778738	2244545	Citizens Bank	Elizabethton	TN	37643	12/31/2016	2/14/2019	NM	300 Broad Street	CITCO COMMUNITY BANCSHARES, INC.	17	0	1	4	1	Carter	27740	Johnson City, TN	11/3/1934	11/3/1934	12/2/2016	Stock	0	1	FDIC	DIF	Dallas	DALLAS	Knoxville	Atlanta	Southern	Southeast	0	1	www.citizensbank24.com	139527	135461
893	0	126834	0	Citizens Bank	Carthage	TN	37030	12/31/2016	2/14/2019	NM	407 Main Street		8	0	0	7	0	Smith	34980	Nashville-Davidson-Murfreesboro-Franklin, TN	10/26/1929	1/1/1934	5/15/2017	Stock	0	1	FDIC	DIF	Dallas	DALLAS	Nashville	Atlanta	Southern	Southeast	0	1	www.citzcar.com	37831	29231
57483	0	3174920	3439179	Citizens Bank & Trust	Guntersville	AL	35976	12/31/2016	2/14/2019	NM	404 Gunter Avenue	CITIZENS B & T HOLDINGS, INC.	8	0	0	4	0	Marshall			3/3/2003	3/3/2003	4/12/2017	Stock	0	0	FDIC	DIF	Atlanta	ATLANTA	Shelby	Atlanta	Southern	Southeast	0	1	http://www.citizensbanktrust.com	58065	3459
14293	0	964250	0	Citizens Bank & Trust	Rock Port	MO	64482	12/31/2016	2/14/2019	NM	101 North Main Street		3	0	0	2	1	Atchison			3/28/1902	4/26/1934	11/6/2013	Stock	0	1	FDIC	DIF	Kansas City	KANSAS CITY	Kansas City	Kansas City	Western	West	0	1	www.cbtmo.com	32437	16345
9777	16066	729945	2605249	Citizens Bank & Trust Co.	Marks	MS	38646	12/31/2016	2/14/2019	NM	239 East Main St	CB&T BANCSHARES, INC.	3	0	0	2	1	Quitman			8/17/1917	1/1/1934	3/31/2006	Stock	0	1	FDIC	DIF	Dallas	DALLAS	Memphis	St. louis	Southern	West	0	1	www.cbt-co.com	7145	2272
10218	0	56258	1121966	Citizens Bank & Trust Co.	Hutchinson	MN	55350	12/31/2016	2/14/2019	NM	102 Main Street South	CITIZENS BANCSHARES OF HUTCHINSON, INC.	3	0	0	4	1	Mcleod			1/1/1886	1/1/1934	3/31/2006	Stock	0	1	FDIC	DIF	Kansas City	KANSAS CITY	Mankato	Minneapolis	Central	West	0	1	http://www.cbhutch.com	51618	1971
18620	9139	765318	2753869	Citizens Bank & Trust Co. of Jackson	Jackson	KY	41339	12/31/2016	2/14/2019	NM	720 Hwy, 15 South	JOHN R TURNER HOLDING COMPANY	3	0	0	4	1	Breathitt			11/17/1962	11/17/1962	3/31/2006	Stock	0	1	FDIC	DIF	Chicago	CHICAGO	Lexington	Cleveland	Central	Southeast	0	1	WWW.CITIZENSBANKJACKSON.COM	8769	8764
1376	0	357937	1084472	Citizens Bank & Trust Company	Plaquemine	LA	70764	12/31/2016	2/14/2019	NM	57910 Main Street	CITIZENS BANCORPORATION, INC.	7	0	0	4	0	Iberville	12940	Baton Rouge, LA	7/5/1916	1/1/1934	7/30/2017	Stock	0	1	FDIC	DIF	Dallas	DALLAS	Baton Rouge	Atlanta	Southern	Western	0	1	www.citizensbankandtrust.com	23101	10451
5469	14676	925055	1051401	Citizens Bank & Trust Company	Saint Paul	NE	68873	12/31/2016	2/14/2019	NM	721 Seventh Street	HOWARD COUNTY LAND AND CATTLE CO.	3	0	0	2	0	Howard	24260	Grand Island, NE	1/1/1888	1/1/1934	3/13/2017	Stock	0	1	FDIC	DIF	Kansas City	KANSAS CITY	Grand Island	Kansas City	Western	West	0	1	www.bankwithcitizens.com	0	0
16417	0	384830	0	Citizens Bank & Trust Company	Covington	LA	70433	12/31/2016	2/14/2019	NM	222 New Hampshire Street		5	0	0	4	0	Saint Tammany	35380	New Orleans-Metairie, LA	12/31/1945	5/10/1946	7/29/2015	Stock	0	1	FDIC	DIF	Dallas	DALLAS	Baton Rouge	Atlanta	Southern	Western	0	1	www.cbtbanking.com	11158	11158
1972	14087	657758	1857779	Citizens Bank & Trust Company	Big Timber	MT	59011	12/31/2016	2/14/2019	SM	130 Mcleod Street	CBT CORPORATION, INC.	2	0	0	2	0	Sweet Grass			1/1/1927	1/1/1934	2/22/2018	Stock	0	1	FED	DIF	San Francisco	SAN FRANCISCO	Billings	Minneapolis	Western	West	0	1	www.ctznsbank.com	17142	16244
15675	9331	829041	1099140	Citizens Bank & Trust Company	Campbellsville	KY	42718	12/31/2016	2/14/2019	NM	201 East Main Street	FIRST BANCORP, INC.	4	0	0	8	0	Taylor			1/1/1939	7/22/1939	3/31/2006	Stock	0	1	FDIC	DIF	Chicago	CHICAGO	Elizabethtown	St. louis	Central	Southeast	0	1	www.cbtky.com	31047	4002
6100	0	321152	1823550	Citizens Bank & Trust Company	Atwood	TN	38220	12/31/2016	2/14/2019	NM	1359 West Main Street	BUMPUSHARES, INC.	1	0	0	7	1	Carroll			2/5/1927	1/1/1934	6/2/2010	Stock	0	0	FDIC	DIF	Dallas	DALLAS	Nashville	St. louis	Southern	Southeast	0	1	http://www.citizensbankatwood.com	11034	11034
16780	12612	364131	1129805	Citizens Bank & Trust Company	Eastman	GA	31023	12/31/2016	2/14/2019	NM	5101 Fifth Avenue	CITIZENS CORPORATION	4	0	0	8	1	Dodge			1/1/1934	4/1/1949	3/31/2006	Stock	0	0	FDIC	DIF	Atlanta	ATLANTA	Albany Ga	Atlanta	Southern	Southeast	0	1	www.citizensga.com	15540	1027
19744	10821	767554	3010288	Citizens Bank & Trust Company of Vivian, Louisiana	Vivian	LA	71082	12/31/2016	2/14/2019	NM	W Arkansas Ave&S Spruce St	C B & T BANCSHARES, INC.	5	0	0	8	1	Caddo	43340	Shreveport-Bossier City, LA	9/14/1967	9/14/1967	10/1/2010	Stock	0	0	FDIC	DIF	Dallas	DALLAS	Shreveport	Dallas	Southern	Western	0	1	www.cbtofvivian.com	19376	7305
27153	13138	1163283	0	Citizens Bank & Trust, Inc.	Trenton	GA	30752	12/31/2016	2/14/2019	SA	12255 South Main Street		3	0	1	6	0	Dade	16860	Chattanooga, TN-GA	1/18/1988	2/1/1996	7/21/2011	Stock	0	0	OCC	DIF	Atlanta	ATLANTA	Atlanta	Atlanta	Southern	Southeast	0	1	www.citizensbanktrenton.com	13408	6762
5673	16128	701839	3200874	Citizens Bank and Trust	Frostproof	FL	33843	12/31/2016	2/14/2019	NM	2 East Wall Street	CITIZENS BANKING CORPORATION	13	0	0	4	1	Polk	29460	Lakeland-Winter Haven, FL	5/13/1920	1/1/1934	8/6/2007	Stock	0	1	FDIC	DIF	Atlanta	ATLANTA	Tampa	Atlanta	Southern	Southeast	0	1	http://www.citizens-bank.com	105846	6507
4533	10264	381343	3299207	Citizens Bank and Trust Company	Kansas City	MO	64153	12/31/2016	2/14/2019	NM	7288 Nw 87th Terrace, # 112	YOUNG PARTNERS, L.P.	22	0	1	4	0	Platte	28140	Kansas City, MO-KS	1/1/1889	1/1/1934	10/20/2015	Stock	0	1	FDIC	DIF	Kansas City	KANSAS CITY	Kansas City	Kansas City	Western	West	0	1	www.gocitizens.bank	138918	10180
823	13361	991621	3219474	Citizens Bank and Trust Company	Blackstone	VA	23824	12/31/2016	2/14/2019	SM	126 South Main Street	CITIZENS BANCORP OF VIRGINIA, INC.	11	0	0	8	0	Nottoway			7/15/1873	1/1/1934	3/31/2006	Stock	0	0	FED	DIF	Atlanta	ATLANTA	Richmond	Richmond	Northeastern	Southeast	0	1	http://www.cbtva.com	53791	15784
22717	10271	255556	1064139	Citizens Bank and Trust Company of Ardmore	Ardmore	OK	73401	12/31/2016	2/14/2019	SM	1100 North Commerce	CITIZENS COMMERCE CORPORATION	4	0	0	4	1	Carter			9/18/1978	9/18/1978	3/31/2006	Stock	0	1	FED	DIF	Dallas	DALLAS	Oklahoma City	Kansas City	Southern	West	0	1	www.citizensbt.com	30654	11010
10317	13067	715630	1085992	Citizens Bank and Trust Company of Grainger County	Rutledge	TN	37861	12/31/2016	2/14/2019	NM	8335 Rutledge Pike	CITIZENS OF GRAINGER COUNTY CORPORATION	5	0	0	5	0	Grainger	28940	Knoxville, TN	11/1/1919	1/1/1934	3/31/2006	Stock	0	0	FDIC	DIF	Dallas	DALLAS	Knoxville	Atlanta	Southern	Southeast	0	1	http://www.cbtgrainger.com	86763	0
8200	11729	874050	1135114	Citizens Bank Minnesota	New Ulm	MN	56073	12/31/2016	2/14/2019	NM	105 North Minnesota Street	CITIZENS BANCORPORATION OF NEW ULM, INC.	4	0	0	2	0	Brown			12/13/1875	1/1/1934	3/31/2006	Stock	0	0	FDIC	DIF	Kansas City	KANSAS CITY	Mankato	Minneapolis	Central	West	0	1	https://www.citizensmn.bank/	61377	41183
19679	0	807656	3435229	Citizens Bank of Ada	Ada	OK	74820	12/31/2016	2/14/2019	NM	123 West 12th Street	CITIZENSADA FINANCIAL CORPORATION	4	0	0	4	1	Pontotoc			2/20/1967	2/20/1967	3/31/2006	Stock	0	0	FDIC	DIF	Dallas	DALLAS	Tulsa	Kansas City	Southern	West	0	1	http://www.citizensada.com	30325	24792
15477	12677	19936	1976625	Citizens Bank of Americus	Americus	GA	31709	12/31/2016	2/14/2019	NM	119 Lee Street	CBA BANKSHARES, INC.	3	0	0	2	0	Sumter			3/1/1937	3/25/1937	1/23/2014	Stock	0	0	FDIC	DIF	Atlanta	ATLANTA	Albany Ga	Atlanta	Southern	Southeast	0	1	www.cbkamericus.com	48897	3999
8908	0	84804	0	Citizens Bank of Cape Vincent	Cape Vincent	NY	13618	12/31/2016	2/14/2019	NM	154 Broadway St		3	0	0	8	0	Jefferson	48060	Watertown-Fort Drum, NY	1/1/1919	1/1/1934	11/12/2018	Stock	0	0	FDIC	DIF	New York	NEW YORK	Syracuse	New York	Northeastern	Northeast	0	1	http://citizensbankofcapevincent.com	11226	10946
10843	0	441135	0	Citizens Bank of Chatsworth	Chatsworth	IL	60921	12/31/2016	2/14/2019	NM	502 East Locust Street		2	0	0	4	0	Livingston			12/7/1903	1/1/1934	7/1/2018	Stock	0	1	FDIC	DIF	Chicago	CHICAGO	Champaign	Chicago	Central	Central	0	1	www.cbchatsworth.com	8640	499
35442	0	2921622	3110012	Citizens Bank of Cumberland County, Inc.	Burkesville	KY	42717	12/31/2016	2/14/2019	NM	209 Keen Street	CITIZENS CUMBERLAND BANCSHARES, INC.	1	0	0	4	1	Cumberland			7/1/2000	7/1/2000	8/12/2009	Stock	0	0	FDIC	DIF	Chicago	CHICAGO	Elizabethtown	St. louis	Central	Southeast	0	1	www.cbcconline.com	6315	4442
20454	15585	915935	4795863	Citizens Bank of Edinburg	Edinburg	IL	62531	12/31/2016	2/14/2019	NM	100 East Washington Street	CB EDINBURG HOLDINGS, INC.	1	0	0	4	0	Christian			7/16/1971	7/16/1971	12/13/2016	Stock	0	0	FDIC	DIF	Chicago	CHICAGO	Springfield Il	Chicago	Central	Central	0	1	http://www.edinburgbank.net	1951	294
1956	0	954251	1141900	Citizens Bank of Eldon	Eldon	MO	65026	12/31/2016	2/14/2019	NM	110 North Maple Street	CITIZENS BANCSHARES OF ELDON, MISSOURI, INC.	4	0	0	2	0	Miller			1/20/1905	1/1/1934	3/31/2006	Stock	0	1	FDIC	DIF	Kansas City	KANSAS CITY	Columbia Mo	St. louis	Western	West	0	1	http://www.cbeldon.com	3477	3477
16442	0	131034	2958347	Citizens Bank of Florida	Oviedo	FL	32765	12/31/2016	2/14/2019	NM	156 Geneva Drive	CITIZENS BANCORP OF OVIEDO, INC.	5	0	0	4	0	Seminole	36740	Orlando-Kissimmee-Sanford, FL	7/1/1946	7/1/1946	9/1/2006	Stock	0	0	FDIC	DIF	Atlanta	ATLANTA	Tampa	Atlanta	Southern	Southeast	0	1	www.mycbfl.com	27952	14942
4707	10477	1014853	1061987	Citizens Bank of Kansas	Kingman	KS	67068	12/31/2016	2/14/2019	SM	300 North Main Street	KING BANCSHARES, INC.	6	0	0	4	1	Kingman	48620	Wichita, KS	5/14/1886	1/1/1934	1/1/2019	Stock	0	1	FED	DIF	Kansas City	KANSAS CITY	Wichita	Kansas City	Western	Western	0	1	www.citizensbankofkansas.com	37875	1012
2718	11286	495419	1071623	Citizens Bank of Kentucky, Inc.	Paintsville	KY	41240	12/31/2016	2/14/2019	SM	620 Broadway Avenue	CITIZENS NATIONAL CORPORATION	13	0	0	4	0	Johnson			1/1/1910	1/1/1934	6/30/2016	Stock	0	1	FED	DIF	Chicago	CHICAGO	Lexington	Cleveland	Central	Southeast	0	1	http://www.wercitizens.bank	78948	2937
1711	0	63733	1140239	Citizens Bank of Lafayette	Lafayette	TN	37083	12/31/2016	2/14/2019	NM	400 Highway 52 Bypass West	CITIZENS BANCORP INVESTMENT, INC.	19	0	0	8	0	Macon	34980	Nashville-Davidson-Murfreesboro-Franklin, TN	7/1/1909	1/1/1934	4/20/2015	Stock	0	0	FDIC	DIF	Dallas	DALLAS	Nashville	Atlanta	Southern	Southeast	0	1	http://www.citizens-bank.org	175677	100189
20161	10629	1016857	1105078	Citizens Bank of Las Cruces	Las Cruces	NM	88001	12/31/2016	2/14/2019	NM	505 S. Main Street	AMADOR BANCSHARES, INC.	6	0	0	4	1	Dona Ana	29740	Las Cruces, NM	4/6/1970	4/6/1970	12/31/2018	Stock	0	0	FDIC	DIF	Dallas	DALLAS	Albuquerque	Dallas	Western	West	0	1	www.citizenslc.com	134324	134169
22954	9531	897237	2638582	Citizens Bank of Morgantown, Inc.	Morgantown	WV	26505	12/31/2016	2/14/2019	NM	265 High Street	MORGANTOWN BANCSHARES, INC.	1	0	0	5	0	Monongalia	34060	Morgantown, WV	9/20/1979	9/20/1979	3/31/2006	Stock	0	0	FDIC	DIF	Atlanta	ATLANTA	Scott Depot	Richmond	Northeastern	Northeast	0	1	www.citizensbankwv.com	2203	0
16126	0	44750	1118621	Citizens Bank of Newburg	Rolla	MO	65401	12/31/2016	2/14/2019	NM	1515 Martin Springs Drive	NEWBURG INSURANCE AGENCY, INC.	3	0	0	4	0	Phelps			2/28/1944	2/28/1944	5/17/2013	Stock	0	0	FDIC	DIF	Kansas City	KANSAS CITY	Springfield Mo	St. louis	Western	West	0	1	www.citizensbankofnewburg.com	8647	4354
33846	12793	2111553	1098732	Citizens Bank of Northern Kentucky, Inc.	Newport	KY	41071	12/31/2016	2/14/2019	NM	103 Churchill Drive	FARMERS CAPITAL BANK CORPORATION	7	0	0	4	0	Campbell	17140	Cincinnati, OH-KY-IN	10/12/1993	10/12/1993	2/17/2017	Stock	0	1	FDIC	DIF	Chicago	CHICAGO	Lexington	Cleveland	Central	Southeast	0	0		33255	7011
33511	0	1900675	1131620	Citizens Bank of Pagosa Springs	Pagosa Springs	CO	81147	12/31/2016	2/14/2019	NM	703 San Juan Street	SOUTHERN COLORADO CORP.	2	0	0	4	1	Archuleta			10/25/1991	10/25/1991	8/3/2017	Stock	0	0	FDIC	DIF	Dallas	DALLAS	Denver	Kansas City	Western	Western	0	1		78	0
57282	0	3041974	1132449	Citizens Bank of Pennsylvania	Philadelphia	PA	19103	12/31/2016	2/14/2019	SB	130 N 18th St 1 Logan Sq,	CITIZENS FINANCIAL GROUP, INC.	368	1	1	9	0	Philadelphia	37980	Philadelphia-Camden-Wilmington, PA-NJ-DE-MD	12/1/2001	12/1/2001	1/1/2019	Stock	0	1	FDIC	DIF	New York	NEW YORK	Philadelphia	Philadelphia	Northeastern	Northeast	0	0	www.citizensbank.com	9039622	0
8572	0	246451	4504917	Citizens Bank of Rogersville	Rogersville	MO	65742	12/31/2016	2/14/2019	NM	1001 West Center Street	WILDCAT BANCSHARES, INC.	2	0	0	4	1	Greene	44180	Springfield, MO	1/1/1908	1/1/1934	10/22/2013	Stock	0	0	FDIC	DIF	Kansas City	KANSAS CITY	Springfield Mo	St. louis	Western	West	0	1	http://www.cbofr.com	7244	4151
19420	13289	367431	0	Citizens Bank of Washington County	Sandersville	GA	31082	12/31/2016	2/14/2019	NM	132 South Harris Street		3	0	0	4	0	Washington			5/3/1965	5/3/1965	12/31/2016	Stock	0	0	FDIC	DIF	Atlanta	ATLANTA	Savannah	Atlanta	Southern	Southeast	0	1	www.cbots.com	34585	34585
6760	9520	481627	1142970	Citizens Bank of West Virginia, Inc.	Elkins	WV	26241	12/31/2016	2/14/2019	NM	211-213 Third Street	CITIZENS FINANCIAL CORP.	6	0	0	6	0	Randolph			1/22/1924	1/1/1934	6/29/2009	Stock	0	1	FDIC	DIF	Atlanta	ATLANTA	Scott Depot	Richmond	Northeastern	Northeast	0	1	www.citizenswv.com	21872	19382
12309	13477	617051	3825138	Citizens Bank, National Association	Abilene	TX	79602	12/31/2016	2/14/2019	N	4201 S Treadaway Blvd	BIG COUNTRY BANCSHARES, INC.	2	0	0	4	1	Taylor	10180	Abilene, TX	1/1/1923	1/1/1934	3/31/2006	Stock	0	1	OCC	DIF	Dallas	DALLAS	Dallas	Dallas	Southern	West	0	1	http://www.citizensbank-texas.com	0	0
57957	0	3303298	1132449	Citizens Bank, National Association	Providence	RI	2903	12/31/2016	2/14/2019	N	One Citizens Plaza	CITIZENS FINANCIAL GROUP, INC.	847	1	1	4	0	Providence	39300	Providence-Warwick, RI-MA	5/13/2005	5/13/2005	1/1/2019	Stock	0	1	OCC	DIF	New York	NEW YORK	South Boston	Boston	Northeastern	Northeast	0	0	www.citizensbank.com	14128689	0
31900	7583	851172	4880358	Citizens Building and Loan, SSB	Greer	SC	29651	12/31/2016	2/14/2019	SB	229 Trade Street	CITIZENS BUILDING AND LOAN MHC	1	0	0	5	0	Greenville	24860	Greenville-Anderson-Mauldin, SC	1/1/1907	12/1/1977	11/1/2012	Non-Stock	0	0	FDIC	DIF	Atlanta	ATLANTA	Columbia Sc	Richmond	Northeastern	Southeast	0	1	www.cblbanklocal.com	22589	5473
21716	12237	933966	1029222	Citizens Business Bank	Ontario	CA	91764	12/31/2016	2/14/2019	NM	701 North Haven Avenue	CVB FINANCIAL CORP.	53	0	0	4	0	San Bernardino	40140	Riverside-San Bernardino-Ontario, CA	8/9/1974	8/9/1974	3/9/2017	Stock	0	1	FDIC	DIF	San Francisco	SAN FRANCISCO	Los Angeles (North)	San Francisco	Western	Western	0	0	http://www.cbbank.com	2805371	185400
34256	0	2512347	2702278	Citizens Commerce National Bank	Versailles	KY	40383	12/31/2016	2/14/2019	N	534 Marsailles Road	CITIZENS COMMERCE BANCSHARES, INC.	4	0	0	4	0	Woodford	30460	Lexington-Fayette, KY	11/12/1996	11/12/1996	5/31/2018	Stock	0	0	OCC	DIF	Chicago	CHICAGO	Lexington	Cleveland	Central	Southeast	0	1	http://www.citizenscommerce.com	20784	7389
12079	11672	564838	1084696	Citizens Community Bank	Hahira	GA	31632	12/31/2016	2/14/2019	NM	120 West Main Street	CCB BANCSHARES, INC.	4	0	0	4	1	Lowndes	46660	Valdosta, GA	2/21/1927	1/1/1934	3/31/2006	Stock	0	0	FDIC	DIF	Atlanta	ATLANTA	Albany Ga	Atlanta	Southern	Southeast	0	1	www.citizenscommunitybank.net	23088	4746
35326	0	2847432	4898353	Citizens Community Bank	South Hill	VA	23970	12/31/2016	2/14/2019	SM	800 N. Mecklenburg Avenue	CCB BANKSHARES, INC.	6	0	1	4	0	Mecklenburg			12/13/1999	12/13/1999	11/10/2017	Stock	0	0	FED	DIF	Atlanta	ATLANTA	Richmond	Richmond	Northeastern	Southeast	0	1		9172	2004
33739	11491	2002222	2354305	Citizens Community Bank	Winchester	TN	37398	12/31/2016	2/14/2019	NM	1418 Dinah Shore Boulevard	CITIZENS COMMUNITY BANCSHARES, INC.	3	0	0	4	0	Franklin			11/19/1992	11/19/1992	3/31/2006	Stock	0	0	FDIC	DIF	Dallas	DALLAS	Nashville	Atlanta	Southern	Southeast	0	1	ccbank.net	16450	4012
33753	15784	2007991	2550143	Citizens Community Bank	Mascoutah	IL	62258	12/31/2016	2/14/2019	NM	9 East Main Street	CITIZENS BANCORPORATION, INC.	5	0	0	4	0	Saint Clair	41180	St. Louis, MO-IL	12/21/1992	12/21/1992	3/31/2006	Stock	0	0	FDIC	DIF	Chicago	CHICAGO	Mount Vernon	St. louis	Central	Central	0	1	http://www.citizenscommunitybank.com	75798	60982
12694	13841	578554	1398731	Citizens Community Bank	Pilot Grove	MO	65276	12/31/2016	2/14/2019	NM	100 Roe Street	BANCORP II, INC.	3	0	0	2	0	Cooper			8/26/1913	1/1/1934	12/1/2011	Stock	0	0	FDIC	DIF	Kansas City	KANSAS CITY	Columbia Mo	Kansas City	Western	West	0	1	www.ccb-online.net	11363	11134
57265	17873	962890	3823929	Citizens Community Federal National Association	Altoona	WI	54720	12/31/2016	2/14/2019	N	219 Fairfax Street	CITIZENS COMMUNITY BANCORP, INC.	16	0	1	6	0	Eau Claire	20740	Eau Claire, WI	12/10/2001	12/10/2001	8/18/2017	Stock	0	0	OCC	DIF	Chicago	CHICAGO	Eau Claire	Minneapolis	Central	Central	0	1	http://www.ccf.us	53416	15079
12165	12981	344816	2007647	Citizens Deposit Bank & Trust	Vanceburg	KY	41179	12/31/2016	2/14/2019	NM	Second & Main Street	PREMIER FINANCIAL BANCORP, INC.	14	0	1	4	0	Lewis			10/21/1930	1/1/1934	8/18/2012	Stock	0	1	FDIC	DIF	Chicago	ATLANTA	Lexington	Cleveland	Central	Southeast	0	0	https://www.cdbt.com	101082	0
16852	9732	959443	1100318	Citizens Deposit Bank of Arlington, Inc.	Arlington	KY	42021	12/31/2016	2/14/2019	NM	1 Walnut Street	CARLISLE BANCORP, INC.	3	0	0	2	1	Carlisle			12/1/1949	12/1/1949	3/31/2006	Stock	0	0	FDIC	DIF	Chicago	CHICAGO	Hopkinsville	St. louis	Central	Southeast	0	1	http://www.cdbky.com	12147	112
28060	824	647777	0	Citizens Federal Savings and Loan Association	Bellefontaine	OH	43311	12/31/2016	2/14/2019	SA	110 North Main Street		1	0	0	5	0	Logan			1/1/1885	9/11/1935	7/2/2014	Non-Stock	0	0	OCC	DIF	Chicago	CHICAGO	Columbus	Cleveland	Central	Central	0	1	WWW.CITIZENSFEDERALSL.COM	13244	1056
27841	375	673477	0	Citizens Federal Savings and Loan Association	Covington	KY	41011	12/31/2016	2/14/2019	SA	433 Madison Ave		1	0	0	8	0	Kenton	17140	Cincinnati, OH-KY-IN	1/1/1886	1/21/1935	7/21/2011	Non-Stock	0	0	OCC	DIF	Chicago	CHICAGO	Lexington	Cleveland	Central	Southeast	0	1	WWW.CITIZENS-FEDERAL.COM	5044	5036
13032	0	716954	1207561	Citizens First Bank	Viroqua	WI	54665	12/31/2016	2/14/2019	NM	101 South Main Street	FIRSNABANCO, INC.	5	0	0	2	1	Vernon			1/1/1912	1/1/1934	3/31/2006	Stock	0	0	FDIC	DIF	Chicago	CHICAGO	Madison	Chicago	Central	Central	0	1	http://www.citizensfirstbank.net	12507	0
34311	0	2532082	3135462	Citizens First Bank	Wartburg	TN	37887	12/31/2016	2/14/2019	NM	1015 Main Street	CFB BANCSHARES, INC.	5	0	0	4	0	Morgan	28940	Knoxville, TN	2/10/1997	2/10/1997	3/31/2006	Stock	0	0	FDIC	DIF	Dallas	DALLAS	Knoxville	Atlanta	Southern	Southeast	0	1	mycitizensfirstbank.com	12939	9100
33440	0	1867983	2012315	Citizens First Bank	The Villages	FL	32162	12/31/2016	2/14/2019	NM	1050 Lake Sumter Landing	VILLAGES BANCORPORATION, INC.	11	0	0	9	0	Sumter	45540	The Villages, FL	7/1/1991	7/1/1991	8/23/2018	Stock	0	0	FDIC	DIF	Atlanta	ATLANTA	Gainesville	Atlanta	Southern	Southeast	0	0	http://www.citizensfb.com	817204	111267
35477	0	2882983	3070013	Citizens First Bank	Clinton	IA	52732	12/31/2016	2/14/2019	NM	1442 Lincoln Way	CFB HOLDING COMPANY	3	0	0	4	1	Clinton			3/14/2000	3/14/2000	3/31/2006	Stock	0	0	FDIC	DIF	Kansas City	KANSAS CITY	Cedar Rapids	Chicago	Western	Western	0	1	www.gocfb.bank	5485	3734
35022	0	2751007	2750952	Citizens First Bank, Inc.	Bowling Green	KY	42104	12/31/2016	2/14/2019	NM	1805 Campbell Lane	CITIZENS FIRST CORPORATION	9	0	0	4	0	Warren	14540	Bowling Green, KY	2/18/1999	2/18/1999	9/30/2011	Stock	0	0	FDIC	DIF	Chicago	CHICAGO	Hopkinsville	St. louis	Central	Southeast	0	1	www.citizensfirstbank.com	29915	8346
939	9735	476342	1131385	Citizens First State Bank of Walnut	Walnut	IL	61376	12/31/2016	2/14/2019	SM	105 North Main Street	CITIZENS BANCSHARES, INC.	1	0	0	8	1	Bureau			1/1/1920	1/1/1934	3/31/2006	Stock	0	1	FED	DIF	Chicago	CHICAGO	Princeton	Chicago	Central	Central	0	1	www.citizensfirststatebank.com	8296	2831
20872	9108	764816	1143294	Citizens Guaranty Bank	Richmond	KY	40475	12/31/2016	2/14/2019	NM	457 East Main Street	CITIZENS GUARANTY FINANCIAL CORPORATION	6	0	0	4	1	Madison			11/29/1972	11/29/1972	3/31/2006	Stock	0	0	FDIC	DIF	Chicago	CHICAGO	Lexington	Cleveland	Central	Southeast	0	1	www.mycgb.com	3929	0
16863	10604	825753	1129029	Citizens Independent Bank	Saint Louis Park	MN	55416	12/31/2016	2/14/2019	NM	5000 West 36th Street	BAKKEN SECURITIES, INC.	4	0	0	4	0	Hennepin	33460	Minneapolis-St. Paul-Bloomington, MN-WI	1/16/1950	1/16/1950	3/31/2006	Stock	0	0	FDIC	DIF	Kansas City	KANSAS CITY	Minneapolis	Minneapolis	Central	West	0	1	www.bankcib.com	58142	9786
3250	0	56351	1917600	Citizens National Bank	Henderson	TX	75653	12/31/2016	2/14/2019	N	201 West Main Street	HENDERSON CITIZENS BANCSHARES, INC.	29	0	0	4	0	Rusk	30980	Longview, TX	3/28/1930	1/1/1934	11/4/2016	Stock	0	1	OCC	DIF	Dallas	DALLAS	Dallas	Dallas	Southern	West	0	1	www.cnbtexas.com	357420	119746
57320	0	3085240	0	Citizens National Bank	Windsor	VA	23487	12/31/2016	2/14/2019	N	11407 Windsor Boulevard		1	0	0	4	0	Isle Of Wight	47260	Virginia Beach-Norfolk-Newport News, VA-NC	4/29/2003	4/29/2003	3/31/2018	Stock	0	0	OCC	DIF	Atlanta	ATLANTA	Richmond	Richmond	Northeastern	Southeast	0	1		1974	1974
3127	0	59352	3137729	Citizens National Bank	Cameron	TX	76520	12/31/2016	2/14/2019	N	118 South Houston Street	CENTRAL TEXAS FINANCIAL CORP.	11	0	0	4	1	Milam			7/1/1900	1/1/1934	2/13/2016	Stock	0	1	OCC	DIF	Dallas	DALLAS	Austin	Dallas	Southern	West	0	1	www.cnbanktexas.com	82131	5698
24085	11696	700252	1131460	Citizens National Bank	Crockett	TX	75835	12/31/2016	2/14/2019	N	1320 Loop 304 East	CITIZENS BANCORP, INC.	1	0	0	7	1	Houston			9/7/1982	9/7/1982	3/31/2006	Stock	0	0	OCC	DIF	Dallas	DALLAS	Houston	Dallas	Southern	West	0	1	http://www.cnbcrockett.com	5986	5986
20954	10476	717737	1086270	Citizens National Bank	Sevierville	TN	37862	12/31/2016	2/14/2019	N	200 Forks Of The River Pkwy	CNB BANCSHARES, INC.	20	0	0	4	1	Sevier			2/5/1973	2/5/1973	3/31/2006	Stock	0	0	OCC	DIF	Dallas	DALLAS	Knoxville	Atlanta	Southern	Southeast	0	1	www.cnbtn.com	107299	7972
14779	11971	233358	1103373	Citizens National Bank at Brownwood	Brownwood	TX	76801	12/31/2016	2/14/2019	N	1 Carnegie	BROWNWOOD BANCSHARES, INC.	2	0	0	8	1	Brown			9/28/1934	9/28/1934	3/31/2006	Stock	0	1	OCC	DIF	Dallas	DALLAS	Dallas	Dallas	Southern	West	0	1	www.cnb-brownwood.com	28719	17837
15760	13149	853747	2473260	Citizens National Bank of Albion	Albion	IL	62806	12/31/2016	2/14/2019	N	10 West Elm Street	CITIZENS BANCSHARES, INC.	6	0	0	2	0	Edwards			8/5/1940	8/5/1940	4/17/2015	Stock	0	1	OCC	DIF	Chicago	CHICAGO	Mount Vernon	St. louis	Central	Central	0	1	www.cnbalbion.com	28801	14348
5018	14478	773742	1135422	Citizens National Bank of Cheboygan	Cheboygan	MI	49721	12/31/2016	2/14/2019	N	303 North Main Street	CNB CORPORATION	10	0	0	4	0	Cheboygan			1/24/1931	1/1/1934	3/31/2006	Stock	0	1	OCC	DIF	Chicago	CHICAGO	Detroit	Chicago	Central	Central	0	1	www.cnbismybank.com	60411	9068
3158	0	901451	1102161	Citizens National Bank of Crosbyton	Crosbyton	TX	79322	12/31/2016	2/14/2019	N	202 West Main Street	CITIZENS BANCSHARES, INC.	1	0	0	2	1	Crosby	31180	Lubbock, TX	1/1/1907	1/1/1934	6/1/2010	Stock	0	0	OCC	DIF	Dallas	DALLAS	Lubbock	Dallas	Southern	West	0	1	http://www.cnbcrosbyton.com	2460	2458
4549	12959	870650	1140930	Citizens National Bank of Greater St. Louis	Maplewood	MO	63143	12/31/2016	2/14/2019	N	7305 Manchester Avenue	CARDINAL BANCORP, INC.	6	0	0	4	1	Saint Louis	41180	St. Louis, MO-IL	1/1/1915	1/1/1934	3/31/2006	Stock	0	1	OCC	DIF	Kansas City	KANSAS CITY	St. Louis	St. louis	Western	West	0	1	http://www.cnbstl.com	77359	30887
5574	0	552161	1105470	Citizens National Bank of Texas	Waxahachie	TX	75165	12/31/2016	2/14/2019	N	200 North Elm Street	FIRST CITIZENS BANCSHARES, INC.	12	0	0	4	1	Ellis	19100	Dallas-Fort Worth-Arlington, TX	7/1/1868	1/1/1934	8/8/2007	Stock	0	1	OCC	DIF	Dallas	DALLAS	Dallas	Dallas	Southern	West	0	1	http://www.cnboftexas.com	5776	0
26381	10830	594853	2344856	Citizens National Bank, N.A.	Bossier City	LA	71111	12/31/2016	2/14/2019	N	2711 East Texas Street	CITIZENS NATIONAL BANCSHARES OF BOSSIER, INC.	12	0	0	4	0	Bossier	43340	Shreveport-Bossier City, LA	10/7/1985	10/7/1985	11/3/2011	Stock	0	0	OCC	DIF	Dallas	DALLAS	Shreveport	Dallas	Southern	Western	0	1	www.citizensnb.com	93366	0
10531	14432	732253	1108985	Citizens Progressive Bank	Winnsboro	LA	71295	12/31/2016	2/14/2019	NM	3540 Front Street	CALDWELL HOLDING COMPANY	4	0	0	4	1	Franklin			1/1/1918	1/1/1934	4/1/2013	Stock	0	0	FDIC	DIF	Dallas	DALLAS	Shreveport	Dallas	Southern	Western	0	1	cpbonline.com	10441	4587
30150	4846	864378	0	Citizens Savings and Loan Association, FSB	Leavenworth	KS	66048	12/31/2016	2/14/2019	SA	5151 S 4th St. Trafficway		3	0	0	5	0	Leavenworth	28140	Kansas City, MO-KS	1/1/1884	2/20/1950	7/21/2011	Non-Stock	0	0	OCC	DIF	Kansas City	KANSAS CITY	Kansas City	Kansas City	Western	Western	0	1	WWW.CITIZENSFSB.COM	95085	18897
31184	6503	828473	0	Citizens Savings Bank	Clarks Summit	PA	18411	12/31/2016	2/14/2019	SA	500 South State Street		7	0	0	5	0	Lackawanna	42540	Scranton-Wilkes-Barre-Hazleton, PA	1/1/1902	2/20/1961	7/21/2011	Non-Stock	0	0	OCC	DIF	New York	NEW YORK	Philadelphia	Philadelphia	Northeastern	Northeast	0	1	citizens-savings.com	37629	13878
12128	0	544447	0	Citizens Savings Bank	Spillville	IA	52168	12/31/2016	2/14/2019	NM	101 Church St		3	0	0	2	0	Winneshiek			1/1/1908	1/1/1934	3/31/2006	Stock	0	1	FDIC	DIF	Kansas City	KANSAS CITY	Cedar Rapids	Chicago	Western	Western	0	1	www.bankingwithcsb.com	1375	1374
10125	12684	758842	1990096	Citizens Savings Bank	Anamosa	IA	52205	12/31/2016	2/14/2019	NM	215 East Main Street	FIRST COMMUNITY BANCSHARES CORP.	2	0	0	2	1	Jones	16300	Cedar Rapids, IA	11/8/1906	1/1/1934	6/21/2013	Stock	0	1	FDIC	DIF	Kansas City	CHICAGO	Cedar Rapids	Chicago	Western	Western	0	1	www.citizensbankia.com	18445	7814
11761	15347	730745	1204355	Citizens Savings Bank	Hawkeye	IA	52147	12/31/2016	2/14/2019	NM	133 East Main Street	FAYETTE BANCORPORATION	1	0	0	2	1	Fayette			6/27/1927	1/1/1934	3/31/2006	Stock	0	1	FDIC	DIF	Kansas City	KANSAS CITY	Cedar Rapids	Chicago	Western	Western	0	1	http://WWW.CSBHAWKEYE.COM	1479	1479
30270	5086	1014376	0	Citizens Savings Bank	Bogalusa	LA	70427	12/31/2016	2/14/2019	SB	1725 Sullivan Drive		5	0	0	4	0	Washington			1/1/1945	2/14/1946	3/31/2006	Non-Stock	0	0	FDIC	DIF	Dallas	DALLAS	Baton Rouge	Atlanta	Southern	Western	0	1	https://www.citizenssb.com	11424	7961
14785	0	474544	1202913	Citizens Savings Bank	Marshalltown	IA	50158	12/31/2016	2/14/2019	NM	110 West Southridge Road	GILMAN INVESTMENT CO.	3	0	0	2	1	Marshall			1/1/1907	10/3/1934	3/31/2006	Stock	0	1	FDIC	DIF	Kansas City	KANSAS CITY	Des Moines	Chicago	Western	Western	0	1	http://www.citizenssavingsbank.com	0	0
10319	0	55635	3602227	Citizens Savings Bank and Trust Company	Nashville	TN	37208	12/31/2016	2/14/2019	NM	2013 Jefferson Street	CSB&T BANCORP, INC.	4	0	0	4	0	Davidson	34980	Nashville-Davidson-Murfreesboro-Franklin, TN	1/4/1904	1/1/1934	7/10/2018	Stock	0	1	FDIC	DIF	Dallas	DALLAS	Nashville	Atlanta	Southern	Southeast	0	1	www.bankcbn.com	5344	3366
17880	0	398631	2520584	Citizens State Bank	Perry	FL	32348	12/31/2016	2/14/2019	NM	2000 S. Byron Butler Pkwy.	PERRY BANKING COMPANY, INC.	4	0	0	6	1	Taylor			7/7/1958	7/7/1958	5/10/2016	Stock	0	0	FDIC	DIF	Atlanta	ATLANTA	Gainesville	Atlanta	Southern	Southeast	0	1	http://www.csbdirect.com	7020	0
12303	0	625065	3181405	Citizens State Bank	Woodville	TX	75979	12/31/2016	2/14/2019	NM	102 West Bluff Street	RAM SECURITY HOLDINGS GP, INC.	6	0	0	5	0	Tyler			5/8/1920	1/1/1934	5/31/2016	Stock	0	1	FDIC	DIF	Dallas	DALLAS	Houston	Dallas	Southern	West	0	1	www.citizensbank.net	7298	1202
16934	0	317650	1133222	Citizens State Bank	Ganado	TX	77962	12/31/2016	2/14/2019	NM	201 South Third Street	GANADO BANCSHARES, INC.	2	0	0	5	0	Jackson			1/1/1908	8/29/1950	3/31/2006	Stock	0	0	FDIC	DIF	Dallas	DALLAS	Houston	Dallas	Southern	West	0	1	http://www.csbjc.com	34817	1831
11759	12815	212344	1210301	Citizens State Bank	Wyoming	IA	52362	12/31/2016	2/14/2019	NM	114 West Main Street	C.S.B. HOLDING CORPORATION	3	0	0	2	1	Jones	16300	Cedar Rapids, IA	1/1/1913	1/1/1934	3/31/2006	Stock	0	1	FDIC	DIF	Kansas City	KANSAS CITY	Cedar Rapids	Chicago	Western	Western	0	1	http://www.csbwyoming.com	20318	4804
19806	0	877154	2303947	Citizens State Bank	Tyler	TX	75701	12/31/2016	2/14/2019	SM	3915 Ssw Loop 323	KIDD PARTNERS, LTD.	7	0	0	4	0	Smith	46340	Tyler, TX	11/13/1967	3/28/1968	3/28/2014	Stock	0	0	FED	DIF	Dallas	DALLAS	Dallas	Dallas	Southern	West	0	1	http://www.mybankcsb.com	4222	0
16581	0	489155	1109209	Citizens State Bank	Anton	TX	79313	12/31/2016	2/14/2019	NM	224 North Main Street	ANTON BANCSHARES, INC.	1	0	0	2	0	Hockley			6/7/1947	6/7/1947	3/31/2006	Stock	0	0	FDIC	DIF	Dallas	DALLAS	Lubbock	Dallas	Southern	West	0	1	csbanton.com	621	0
9047	13763	795548	1245741	Citizens State Bank	Monticello	IA	52310	12/31/2016	2/14/2019	NM	117 West First Street	HERKY HAWK FINANCIAL CORP.	7	0	0	2	1	Jones	16300	Cedar Rapids, IA	3/11/1931	1/1/1934	10/9/2009	Stock	0	1	FDIC	DIF	Kansas City	KANSAS CITY	Cedar Rapids	Chicago	Western	Western	0	1	http://www.citizensstateonline.com	45841	33595
22657	0	804860	0	Citizens State Bank	Roma	TX	78584	12/31/2016	2/14/2019	NM	1709 Grant Street		3	0	0	8	0	Starr			5/15/1978	5/15/1978	5/14/2015	Stock	0	0	FDIC	DIF	Dallas	DALLAS	Houston	Dallas	Southern	West	0	1	https://www.csbroma.com	10165	0
6194	16055	867856	1129065	Citizens State Bank	Hudson	WI	54016	12/31/2016	2/14/2019	NM	375 Stageline Road	CITIZENS BANCSHARES OF WOODVILLE, INC.	5	0	0	4	0	Saint Croix	33460	Minneapolis-St. Paul-Bloomington, MN-WI	7/15/1904	1/1/1934	6/2/2010	Stock	0	0	FDIC	DIF	Chicago	CHICAGO	Eau Claire	Minneapolis	Central	Central	0	1	www.csbnet.net	11707	552
10474	15402	356239	1208148	Citizens State Bank	Lena	IL	61048	12/31/2016	2/14/2019	NM	102 West Main Street	FIRST LENA CORPORATION	3	0	0	2	1	Stephenson			1/1/1880	1/1/1934	9/1/2009	Stock	0	1	FDIC	DIF	Chicago	CHICAGO	Princeton	Chicago	Central	Central	0	1	http://www.csbnow.com	29509	5400
12501	15480	54656	2112439	Citizens State Bank	Buffalo	TX	75831	12/31/2016	2/14/2019	NM	1330 W. Commerce Street	INDUSTRY BANCSHARES, INC.	9	0	0	7	0	Leon			1/1/1925	1/1/1934	10/1/2016	Stock	0	0	FDIC	DIF	Dallas	DALLAS	Houston	Dallas	Southern	West	0	0	http://www.citizensstatebanktx.com	276912	735
17214	12889	523161	0	Citizens State Bank	Sealy	TX	77474	12/31/2016	2/14/2019	NM	222 Main Street		1	0	0	7	0	Austin	26420	Houston-The Woodlands-Sugar Land, TX	8/12/1907	4/24/1953	6/28/2018	Stock	0	0	FDIC	DIF	Dallas	DALLAS	Houston	Dallas	Southern	West	0	1	www.csbsealy.com	64820	0
16753	0	261360	2100089	Citizens State Bank	Somerville	TX	77879	12/31/2016	2/14/2019	NM	155 Eighth Street	C.S.B. BANCSHARES, INC.	6	0	0	4	0	Burleson	17780	College Station-Bryan, TX	6/1/1925	12/2/1948	6/17/2015	Stock	0	0	FDIC	DIF	Dallas	DALLAS	Austin	Dallas	Southern	West	0	1	http://www.csbtx.bank	110	0
18724	13208	235558	1052949	Citizens State Bank	Carleton	NE	68326	12/31/2016	2/14/2019	NM	209 3rd Street	CARLETON AGENCY, INC.	1	0	0	2	0	Thayer			2/1/1890	3/14/1963	3/31/2006	Stock	0	0	FDIC	DIF	Kansas City	KANSAS CITY	Grand Island	Kansas City	Western	West	0	1	http://www.carletonbank.com	0	0
5495	15794	482053	1056415	Citizens State Bank	Wisner	NE	68791	12/31/2016	2/14/2019	SM	921 Avenue E.	CITIZENS NATIONAL CORPORATION	10	0	1	2	1	Cuming			10/19/1888	1/1/1934	5/4/2011	Stock	0	0	FED	DIF	Kansas City	KANSAS CITY	Omaha	Kansas City	Western	West	0	1	http://www.citstatebank.com	10334	9927
18356	13998	413543	1969485	Citizens State Bank	Sheldon	IA	51201	12/31/2016	2/14/2019	NM	808 Third Avenue	DIXON BANCSHARES, INC.	2	0	0	2	1	Obrien			3/15/1961	3/15/1961	3/31/2006	Stock	0	1	FDIC	DIF	Kansas City	KANSAS CITY	Sioux City	Chicago	Western	Western	0	1	http://www.csbsheldon.com	7978	2161
1364	0	525156	1050712	Citizens State Bank	Paola	KS	66071	12/31/2016	2/14/2019	NM	3-5 East Wea Street	VALLEY VIEW BANCSHARES, INC.	2	0	0	2	0	Miami	28140	Kansas City, MO-KS	9/11/1903	1/1/1934	12/31/2016	Stock	0	1	FDIC	DIF	Kansas City	KANSAS CITY	Kansas City	Kansas City	Western	Western	0	1		24605	1930
17602	0	574556	1067475	Citizens State Bank	Morland	KS	67650	12/31/2016	2/14/2019	NM	511 West Main Street	FINANCIAL SHARES, INC.	3	0	0	2	1	Graham			1/1/1906	5/18/1956	6/30/2017	Stock	0	0	FDIC	DIF	Kansas City	KANSAS CITY	Hays	Kansas City	Western	Western	0	1		3594	0
22523	0	139834	1142318	Citizens State Bank	Vernon	AL	35592	12/31/2016	2/14/2019	NM	315 Columbus Avenue Nw	CITIZENS SOUTHERN BANCSHARES, INC.	2	0	0	7	1	Lamar			9/9/1977	9/9/1977	2/24/2011	Stock	0	0	FDIC	DIF	Atlanta	ATLANTA	Shelby	Atlanta	Southern	Southeast	0	1		29913	23023
2467	11635	149150	3559862	Citizens State Bank	Cadott	WI	54727	12/31/2016	2/14/2019	NM	304 North Main Street	CITIZENS BANCORP, INC.	4	0	0	4	0	Chippewa	20740	Eau Claire, WI	8/20/1902	1/1/1934	8/31/2012	Stock	0	0	FDIC	DIF	Chicago	CHICAGO	Eau Claire	Minneapolis	Central	Central	0	1	http://www.csbankcadott.com	8649	0
11905	0	899651	1105818	Citizens State Bank	Corrigan	TX	75939	12/31/2016	2/14/2019	NM	300 North Home Street	CITIZENS STATE FINANCIAL CORPORATION	2	0	0	8	1	Polk			1/1/1919	1/1/1934	10/27/2011	Stock	0	1	FDIC	DIF	Dallas	DALLAS	Houston	Dallas	Southern	West	0	1	http://WWW.CSBANKTX.COM	46998	43277
15519	0	296755	3647572	Citizens State Bank	Miles	TX	76861	12/31/2016	2/14/2019	NM	111 South Robinson	CSB FINANCIAL CORPORATION	2	0	0	4	1	Runnels			8/2/1937	8/2/1937	3/31/2006	Stock	0	0	FDIC	DIF	Dallas	DALLAS	Dallas	Dallas	Southern	West	0	1	www.citizensstatebk.com	271	0
15333	13132	947655	1124903	Citizens State Bank - Midwest	Cavalier	ND	58220	12/31/2016	2/14/2019	NM	307 Main Street West	PEMBINA COUNTY BANKSHARES, LTD.	5	0	1	2	0	Pembina			2/7/1936	2/7/1936	3/15/2016	Stock	0	0	FDIC	DIF	Kansas City	KANSAS CITY	Fargo	Minneapolis	Central	West	0	1	www.csbmidwest.com	10441	6550
11778	13160	733951	2855679	Citizens State Bank and Trust Co., Ellsworth, Kansas	Ellsworth	KS	67439	12/31/2016	2/14/2019	SM	203 North Douglas Avenue	CSB BANCSHARES, INC. AMENDED ESOP	6	0	0	2	1	Ellsworth			5/31/1900	1/1/1934	3/28/2015	Stock	0	1	FED	DIF	Kansas City	KANSAS CITY	Hays	Kansas City	Western	Western	0	1	WWW.CSBANC.COM	61756	0
5830	12352	678557	1051951	Citizens State Bank and Trust Company	Hiawatha	KS	66434	12/31/2016	2/14/2019	NM	610 Oregon Street	CROSSDALE, INC.	2	0	0	2	1	Brown			1/1/1907	1/1/1934	3/31/2006	Stock	0	1	FDIC	DIF	Kansas City	KANSAS CITY	Kansas City	Kansas City	Western	Western	0	1	http://www.csbkansas.com	14120	14120
1933	0	875655	2780717	Citizens State Bank Norwood Young America	Norwood Young Am	MN	55368	12/31/2016	2/14/2019	NM	409 Faxon Road	PIESCO, INC.	1	0	0	2	0	Carver	33460	Minneapolis-St. Paul-Bloomington, MN-WI	6/5/1914	1/1/1934	3/31/2006	Stock	0	0	FDIC	DIF	Kansas City	KANSAS CITY	Minneapolis	Minneapolis	Central	West	0	1	www.citizensstatebanknya.com	1	0
1918	15428	1001451	1122066	Citizens State Bank of Glenville	Glenville	MN	56036	12/31/2016	2/14/2019	NM	300 West Main Street	CITIZENS INVESTMENT CO., INC.	1	0	0	2	1	Freeborn			1/1/1910	1/1/1934	3/31/2006	Stock	0	0	FDIC	DIF	Kansas City	KANSAS CITY	Minneapolis	Minneapolis	Central	West	0	1	http://www.csbglenville.com	501	501
10957	15514	82659	1992335	Citizens State Bank of Hayfield	Hayfield	MN	55940	12/31/2016	2/14/2019	NM	216 1st Avenue Ne	COUNTRY BANKERS, INC.	3	0	0	2	1	Dodge	40340	Rochester, MN	6/10/1910	1/1/1934	5/21/2010	Stock	0	0	FDIC	DIF	Kansas City	KANSAS CITY	Minneapolis	Minneapolis	Central	West	0	1	http://www.csbankmn.com	8077	1348
1513	0	447557	1123782	Citizens State Bank of La Crosse	La Crosse	WI	54601	12/31/2016	2/14/2019	NM	620 Main Street	CLAYTON BANKSHARES, INC.	4	0	0	4	1	La Crosse	29100	La Crosse-Onalaska, WI-MN	12/9/1907	1/1/1934	8/25/2011	Stock	0	0	FDIC	DIF	Chicago	CHICAGO	Eau Claire	Minneapolis	Central	Central	0	1	www.citizensstatebank.us	0	0
9422	0	940852	2253060	Citizens State Bank of Lankin	Lankin	ND	58250	12/31/2016	2/14/2019	NM	401 Main Street	CITIZENS STATE BANCSHARES, INC.	4	0	0	2	1	Walsh			5/15/1905	1/1/1934	2/8/2017	Stock	0	0	FDIC	DIF	Kansas City	KANSAS CITY	Fargo	Minneapolis	Central	West	0	1	http://www.csb100.com	1890	1027
6186	12650	479446	1136410	Citizens State Bank of Loyal	Loyal	WI	54446	12/31/2016	2/14/2019	NM	400 North Main Street	CITIZENS BANCSHARES OF LOYAL, INC.	5	0	0	2	0	Clark			12/15/1909	1/1/1934	2/1/2013	Stock	0	0	FDIC	DIF	Chicago	CHICAGO	Eau Claire	Chicago	Central	Central	0	1	http://www.csbloyal.com	17432	17432
10327	0	954653	3037566	Citizens State Bank of Luling	Luling	TX	78648	12/31/2016	2/14/2019	NM	200 South Magnolia Avenue	SPECTOR HOLDINGS LIMITED PARTNERSHIP	2	0	0	4	0	Caldwell	12420	Austin-Round Rock, TX	1/2/1914	1/1/1934	6/17/2015	Stock	0	0	FDIC	DIF	Dallas	DALLAS	Austin	Dallas	Southern	West	0	1	http://www.csbsa.com	1598	491
931	14032	771047	1201390	Citizens State Bank of Milford	Milford	IL	60953	12/31/2016	2/14/2019	NM	36 East Jones Street	ARTHUR R. MURRAY, INC.	1	0	0	2	1	Iroquois			9/23/1907	1/1/1934	3/31/2006	Stock	0	1	FDIC	DIF	Chicago	CHICAGO	Champaign	Chicago	Central	Central	0	1	www.thefarmbank.com	780	406
13107	11537	1000641	1200405	Citizens State Bank of New Castle, Indiana	New Castle	IN	47362	12/31/2016	2/14/2019	NM	1238 Broad Street	TOWN FINANCIAL CORPORATION	14	0	0	8	0	Henry			7/3/1873	1/1/1934	1/1/2016	Stock	0	1	FDIC	DIF	Chicago	CHICAGO	Indianapolis	Chicago	Central	Central	0	1	www.citizensstatebankindiana.com	104513	28856
10167	15719	822051	2613589	Citizens State Bank of Roseau	Roseau	MN	56751	12/31/2016	2/14/2019	NM	118 Main Avenue South	ROSEAU REALTY CO., INC.	1	0	0	8	1	Roseau			5/3/1905	1/1/1934	3/31/2006	Stock	0	0	FDIC	DIF	Kansas City	KANSAS CITY	Fargo	Minneapolis	Central	West	0	1	http://www.citizensros.com	2026	2026
10582	0	207957	1123287	Citizens State Bank of Tyler, Incorporated	Tyler	MN	56178	12/31/2016	2/14/2019	NM	111 North Tyler St	CITIZENS STATE AGENCY OF TYLER, INC.	1	0	0	7	0	Lincoln			5/28/1917	1/1/1934	3/31/2006	Stock	0	0	FDIC	DIF	Kansas City	KANSAS CITY	Sioux Falls	Minneapolis	Central	West	0	1	www.csbtylermn.com	2686	1224
9337	0	213958	1133549	Citizens State Bank of Waverly, Inc.	Waverly	MN	55390	12/31/2016	2/14/2019	NM	609 Pacific Avenue	CATTAIL BANCSHARES, INC.	2	0	0	2	1	Wright	33460	Minneapolis-St. Paul-Bloomington, MN-WI	1/1/1907	1/1/1934	5/30/2006	Stock	0	0	FDIC	DIF	Kansas City	KANSAS CITY	Minneapolis	Minneapolis	Central	West	0	1	http://www.bankwaverly.com	2140	1249
1118	0	274856	0	Citizens State Bank, of Arlington	Arlington	SD	57212	12/31/2016	2/14/2019	SM	128 Main St		3	0	0	2	0	Kingsbury			8/28/1901	1/1/1934	3/31/2006	Stock	0	0	FED	DIF	Kansas City	KANSAS CITY	Sioux Falls	Minneapolis	Western	West	0	1	www.csbarlington.com	3005	2748
20818	9076	162337	1085330	Citizens Tri-County Bank	Dunlap	TN	37327	12/31/2016	2/14/2019	NM	15699 Rankin Avenue	SEQUATCHIE VALLEY BANCSHARES, INC.	25	0	0	8	1	Sequatchie	16860	Chattanooga, TN-GA	10/2/1972	10/2/1972	8/27/2016	Stock	0	1	FDIC	DIF	Dallas	DALLAS	Knoxville	Atlanta	Southern	Southeast	0	1	http://www.ctcbonline.com	69529	35716
8033	13649	680130	1078958	Citizens Trust Bank	Atlanta	GA	30303	12/31/2016	2/14/2019	SM	75 Piedmont Ave., Northeast	CITIZENS BANCSHARES CORPORATION	10	0	1	4	0	Fulton	12060	Atlanta-Sandy Springs-Roswell, GA	6/18/1921	1/1/1934	6/29/2017	Stock	0	1	FED	DIF	Atlanta	ATLANTA	Atlanta	Atlanta	Southern	Southeast	0	1	www.ctbconnect.com	87644	0
5840	9247	65746	1097566	Citizens Union Bank of Shelbyville	Shelbyville	KY	40065	12/31/2016	2/14/2019	NM	1854 Midland Trail	CITIZENS UNION BANCORP OF SHELBYVILLE, INC.	12	0	0	4	0	Shelby	31140	Louisville-Jefferson County, KY-IN	7/1/1888	1/1/1934	3/17/2017	Stock	0	1	FDIC	DIF	Chicago	CHICAGO	Elizabethtown	St. louis	Central	Southeast	0	1	http://www.cubbank.com	49527	20635
8738	0	192147	1491360	Citizens' Bank & Trust Co.	Van Buren	AR	72956	12/31/2016	2/14/2019	SM	3110 Alma Highway	FIRST BANK CORP	7	0	0	4	0	Crawford	22900	Fort Smith, AR-OK	5/1/1886	1/1/1934	6/17/2015	Stock	0	1	FED	DIF	Dallas	DALLAS	Little Rock	St. louis	Southern	Western	0	1	http://www.cbankandtrust.com	64740	31722
17830	0	376947	2688596	Citizens' Bank of Charleston	Charleston	MO	63834	12/31/2016	2/14/2019	NM	207 East Commercial Street	CITIZENS BANCORP, INC	2	0	0	2	0	Mississippi			1/20/1958	2/4/1958	3/31/2006	Stock	0	0	FDIC	DIF	Kansas City	KANSAS CITY	St. Louis	St. louis	Western	West	0	1	www.citizensbankinfo.com	4639	1911
23523	13156	563336	1144040	Citizens' Bank, Inc.	Robertsdale	AL	36567	12/31/2016	2/14/2019	NM	21980 Palmer Street	CITIZENS' CAPITAL CORPORATION	3	0	0	4	1	Baldwin	19300	Daphne-Fairhope-Foley, AL	9/8/1981	9/8/1981	3/20/2013	Stock	0	0	FDIC	DIF	Atlanta	ATLANTA	Montgomery	Atlanta	Southern	Southeast	0	1	https://www.citizensbankal.com	18708	15045
25103	0	575254	3382332	City Bank	Lubbock	TX	79407	12/31/2016	2/14/2019	NM	5219 City Bank Parkway	SOUTH PLAINS FINANCIAL, INC. EMPLOYEE STOCK OWNERSHIP PLAN	24	0	1	4	1	Lubbock	31180	Lubbock, TX	4/13/1984	4/13/1984	8/16/2014	Stock	0	1	FDIC	DIF	Dallas	DALLAS	Lubbock	Dallas	Southern	West	0	0	www.city.bank	143039	89743
12608	11822	841753	2625283	City Bank & Trust Co.	Natchitoches	LA	71457	12/31/2016	2/14/2019	NM	2nd And St. Denis Streets	CITY BANCSHARES, INC.	5	0	0	7	1	Natchitoches			1/1/1933	1/1/1934	12/31/2013	Stock	0	0	FDIC	DIF	Dallas	DALLAS	Shreveport	Dallas	Southern	Western	0	1	www.mycitybank.com	38159	13618
5396	14204	79855	1141553	City Bank & Trust Co.	Lincoln	NE	68516	12/31/2016	2/14/2019	NM	2929 Pine Lake Road	TCM COMPANY	4	0	0	4	0	Lancaster	30700	Lincoln, NE	4/18/1910	1/1/1934	3/31/2006	Stock	0	1	FDIC	DIF	Kansas City	KANSAS CITY	Omaha	Kansas City	Western	West	0	1	www.citybankandtrust.com	16615	16524
4107	13283	131155	3094121	City Bank and Trust Company	Guymon	OK	73942	12/31/2016	2/14/2019	SM	601 North Main Street	DOCKING BANCSHARES, INC.	1	0	0	5	1	Texas			10/1/1901	1/1/1934	8/23/2018	Stock	0	1	FED	DIF	Dallas	KANSAS CITY	Oklahoma City	Kansas City	Southern	West	0	1		69642	8439
34352	0	2697963	2697954	City First Bank of D.C., National Association	Washington	DC	20009	12/31/2016	2/14/2019	N	1432 U Street, N.W.	CITY FIRST ENTERPRISES, INC.	1	0	0	4	0	District Of Columb	47900	Washington-Arlington-Alexandria, DC-VA-MD-WV	11/24/1998	11/24/1998	9/16/2010	Stock	0	0	OCC	DIF	New York	NEW YORK	Baltimore	Richmond	Northeastern	Southeast	0	1	http://www.cityfirstbank.com	67931	32849
24367	0	697950	3218543	City National Bank	Corsicana	TX	75110	12/31/2016	2/14/2019	N	1465 West Second Avenue	CITY BANCSHARES, INC.	1	0	0	4	1	Navarro			2/28/1983	2/28/1983	3/31/2006	Stock	0	1	OCC	DIF	Dallas	DALLAS	Dallas	Dallas	Southern	West	0	1	www.mycnbtx.com	1473	0
17281	12900	63069	1232497	City National Bank	Los Angeles	CA	90210	12/31/2016	2/14/2019	N	555 S. Flower Street	ROYAL BANK OF CANADA	79	0	1	4	0	Los Angeles	31080	Los Angeles-Long Beach-Anaheim, CA	12/4/1953	12/4/1953	3/15/2018	Stock	0	1	OCC	DIF	San Francisco	SAN FRANCISCO	Los Angeles (North)	San Francisco	Western	Western	0	0	http://www.cnb.com	11860873	1081460
20234	13121	814430	3762457	City National Bank of Florida	Miami	FL	33101	12/31/2016	2/14/2019	N	25 West Flagler Street	BCI FINANCIAL GROUP, INC.	26	0	0	4	0	Miami-Dade	33100	Miami-Fort Lauderdale-West Palm Beach, FL	8/12/1970	8/12/1970	6/14/2018	Stock	0	1	OCC	DIF	Atlanta	ATLANTA	South Florida	Atlanta	Southern	Southeast	0	1	www.citynational.com	1777207	11048
21111	13455	567905	1048849	City National Bank of New Jersey	Newark	NJ	7102	12/31/2016	2/14/2019	N	900 Broad Street	CITY NATIONAL BANCSHARES CORPORATION	4	0	1	4	0	Essex	35620	New York-Newark-Jersey City, NY-NJ-PA	6/11/1973	6/11/1973	11/15/2010	Stock	0	0	OCC	DIF	New York	NEW YORK	Jamesburg	New York	Northeastern	Northeast	0	1	www.citynatbank.com	36550	6672
17735	11051	1011526	1076262	City National Bank of West Virginia	Charleston	WV	25304	12/31/2016	2/14/2019	N	3601 Maccorkle Ave., Se	CITY HOLDING COMPANY	85	0	1	4	0	Kanawha	16620	Charleston, WV	4/1/1957	4/1/1957	12/6/2018	Stock	0	1	OCC	DIF	Atlanta	ATLANTA	Scott Depot	Richmond	Northeastern	Northeast	0	0	www.bankatcity.com	401985	3
10534	0	541035	2909554	City Savings Bank & Trust Company	Deridder	LA	70634	12/31/2016	2/14/2019	NM	301 North Pine Street	LOUISIANA COMMUNITY BANCORP, INC.	9	0	0	4	1	Beauregard			5/28/1928	1/1/1934	2/19/2018	Stock	0	0	FDIC	DIF	Dallas	DALLAS	Shreveport	Atlanta	Southern	Western	0	1		33245	24405
14410	14304	252041	2022725	City State Bank	Norwalk	IA	50211	12/31/2016	2/14/2019	NM	801 Main Street	ALBRECHT FINANCIAL SERVICES, INC.	9	0	0	4	1	Warren	19780	Des Moines-West Des Moines, IA	1/1/1895	5/25/1934	3/31/2006	Stock	0	1	FDIC	DIF	Kansas City	KANSAS CITY	Des Moines	Chicago	Western	Western	0	1	www.citystatebank.com	2505	2505
19858	16155	697754	1055007	Citywide Banks	Aurora	CO	80010	12/31/2016	2/14/2019	NM	10660 East Colfax Avenue	CITYWIDE BANKS OF COLORADO, INC.	12	0	0	4	0	Arapahoe	19740	Denver-Aurora-Lakewood, CO	2/17/1969	2/17/1969	7/6/2017	Stock	0	0	FDIC	DIF	Dallas	DALLAS	Denver	Kansas City	Western	Western	0	1		196499	83087
58040	0	3328376	0	Civic Bank & Trust	Nashville	TN	37203	12/31/2016	2/14/2019	NM	3325 West End Avenue		2	0	0	4	0	Davidson	34980	Nashville-Davidson-Murfreesboro-Franklin, TN	7/25/2005	7/25/2005	3/31/2018	Stock	0	1	FDIC	DIF	Dallas	DALLAS	Nashville	Atlanta	Southern	Southeast	0	1		22829	8226
9499	15837	841838	1143203	Civis Bank	Rogersville	TN	37857	12/31/2016	2/14/2019	NM	210 East Main Street	VOLUNTEER BANCORP, INC.	4	0	0	4	0	Hawkins	28700	Kingsport-Bristol-Bristol, TN-VA	4/1/1906	1/1/1934	5/9/2016	Stock	0	1	FDIC	DIF	Dallas	DALLAS	Knoxville	Atlanta	Southern	Southeast	0	1	http://www.citizensbanket.com	8382	1152
12982	10461	542528	1246533	Civista Bank	Sandusky	OH	44870	12/31/2016	2/14/2019	SM	100 East Water Street	CIVISTA BANCSHARES, INC	27	0	0	4	0	Erie			3/1/1884	1/1/1934	9/14/2018	Stock	0	1	FED	DIF	Chicago	CHICAGO	Columbus	Cleveland	Central	Central	0	1	http://www.civistabank.com	99096	36454
9486	10086	641579	1246690	Clackamas County Bank	Sandy	OR	97055	12/31/2016	2/14/2019	NM	38975 Proctor Blvd.	CCB FINANCIAL CORPORATION	4	0	0	4	1	Clackamas	38900	Portland-Vancouver-Hillsboro, OR-WA	1/31/1911	1/1/1934	7/29/2015	Stock	0	0	FDIC	DIF	San Francisco	SAN FRANCISCO	Portland	San Francisco	Western	West	0	1	www.clackamascountybank.com	56044	56044
1022	10108	988144	1205325	Clare Bank, National Association	Platteville	WI	53818	12/31/2016	2/14/2019	N	345 West Pine Street	MONTFORT BANCORPORATION, INC.	8	0	0	2	1	Grant			10/28/1905	1/1/1934	3/31/2006	Stock	0	1	OCC	DIF	Chicago	CHICAGO	Madison	Chicago	Central	Central	0	1	www.clarebank.com	53298	51050
18038	7619	47500	0	Claremont Savings Bank	Claremont	NH	3743	12/31/2016	2/14/2019	SB	145 Broad Street		5	0	1	5	0	Sullivan			4/15/1907	7/2/1959	6/13/2016	Non-Stock	0	0	FDIC	DIF	New York	NEW YORK	Concord	Boston	Northeastern	Northeast	0	1	www.claremontsavings.com	10825	7176
16247	0	503640	4975496	Clarence State Bank	Clarence	MO	63437	12/31/2016	2/14/2019	NM	101 East Chestnut	COLUMBIA BANCSHARES, INC	1	0	0	2	1	Shelby			3/31/1945	4/7/1945	9/29/2018	Stock	0	0	FDIC	DIF	Kansas City	KANSAS CITY	Columbia Mo	St. louis	Western	West	0	1	www.neighborsclarence.com	2700	2700
57624	0	3185579	0	Clarion County Community Bank	Clarion	PA	16214	12/31/2016	2/14/2019	NM	333 Main Street		4	0	0	4	0	Clarion			1/7/2004	1/7/2004	8/20/2012	Stock	0	0	FDIC	DIF	New York	NEW YORK	Wexford	Cleveland	Northeastern	Northeast	0	1	http://www.clarionbank.com	7315	2451
14980	14254	65241	3682537	Clarke County State Bank	Osceola	IA	50213	12/31/2016	2/14/2019	NM	139 S Main Street	UNITED CITIZENS 401(K) SAVINGS PLAN	3	0	0	2	0	Clarke			1/3/1935	1/11/1935	9/14/2018	Stock	0	1	FDIC	DIF	Kansas City	KANSAS CITY	Des Moines	Chicago	Western	Western	0	1		3216	501
14581	12890	1007958	1057878	Clarkson Bank	Clarkson	NE	68629	12/31/2016	2/14/2019	NM	243 Pine Street	CLARKSON MANAGEMENT COMPANY	1	0	0	2	1	Colfax			5/17/1934	7/18/1934	3/31/2006	Stock	0	0	FDIC	DIF	Kansas City	KANSAS CITY	Omaha	Kansas City	Western	West	0	1	www.clarksonbank.com	9297	4955
34957	0	2735173	2735164	Clarkston State Bank	Clarkston	MI	48346	12/31/2016	2/14/2019	NM	5800 South Main Street	CLARKSTON FINANCIAL CORPORATION	2	0	0	4	0	Oakland	19820	Detroit-Warren-Dearborn, MI	12/18/1998	12/18/1998	3/16/2016	Stock	0	0	FDIC	DIF	Chicago	CHICAGO	Detroit	Chicago	Central	Central	0	1	www.clarkstonstatebank.com	8481	0
3126	14787	182951	2762384	Classic Bank, National Association	Cameron	TX	76520	12/31/2016	2/14/2019	N	102 North Houston Street	CAMERON FINANCIAL CORPORATION	6	0	0	8	1	Milam			8/22/1889	1/1/1934	3/10/2012	Stock	0	1	OCC	DIF	Dallas	DALLAS	Austin	Dallas	Southern	West	0	1	www.classicbank.com	5756	0
58660	0	3730746	0	Clatsop Community Bank	Seaside	OR	97138	12/31/2016	2/14/2019	NM	1150 N Roosevelt Drive, # 10		2	0	0	4	0	Clatsop			4/22/2008	4/22/2008	8/9/2018	Stock	0	0	FDIC	DIF	San Francisco	SAN FRANCISCO	Portland	San Francisco	Western	West	0	1	www.clatsopbank.com	20041	497
2444	0	832528	1427211	Clay County Bank, Inc.	Clay	WV	25043	12/31/2016	2/14/2019	NM	150 Main Street	FIRST CLAY COUNTY BANC CORPORATION	2	0	0	6	0	Clay	16620	Charleston, WV	6/4/1902	1/1/1934	5/28/2010	Stock	0	0	FDIC	DIF	Atlanta	ATLANTA	Scott Depot	Richmond	Northeastern	Northeast	0	1	http://claycountybank.com	11947	6192
29764	4055	125873	3842863	Clay County Savings Bank	Liberty	MO	64068	12/31/2016	2/14/2019	NM	1178 West Kansas Street	CCSB FINANCIAL CORP.	3	0	0	4	0	Clay	28140	Kansas City, MO-KS	1/1/1922	5/12/1937	5/18/2015	Stock	0	0	FDIC	DIF	Kansas City	KANSAS CITY	Kansas City	Kansas City	Western	West	0	1	claycountysavings.com	4224	4224
10821	9860	498942	3390159	Clay County State Bank	Louisville	IL	62858	12/31/2016	2/14/2019	NM	111 North Church Street	CLAY COUNTY STATE BANCSHARES, INC.	1	0	0	2	1	Clay			9/13/1905	1/1/1934	4/25/2007	Stock	0	1	FDIC	DIF	Chicago	CHICAGO	Mount Vernon	St. louis	Central	Central	0	1	www.claycobank.com	29588	2838
6104	0	146654	3153242	Clayton Bank and Trust	Knoxville	TN	37902	12/31/2016	2/14/2019	NM	520 W Summit Hill Drive, # 8	CLAYTON HC, INC.	16	0	0	4	1	Knox	28940	Knoxville, TN	1/1/1889	1/1/1934	7/30/2017	Stock	0	1	FDIC	DIF	Dallas	DALLAS	Knoxville	Atlanta	Southern	Southeast	0	1		29860	3
15690	15922	865544	1840221	Clear Lake Bank and Trust Company	Clear Lake	IA	50428	12/31/2016	2/14/2019	SM	322 Main	ARNESON BANCSHARES, INC.	5	0	0	4	1	Cerro Gordo			1/1/1934	11/10/1939	10/4/2013	Stock	0	1	FED	DIF	Kansas City	KANSAS CITY	Des Moines	Chicago	Western	Western	0	1	www.clearlakebank.com	11369	9676
2443	12776	886624	1076150	Clear Mountain Bank	Bruceton Mills	WV	26525	12/31/2016	2/14/2019	SM	160 Morgantown St	STATE BANCORP, INC.	13	0	1	4	0	Preston	34060	Morgantown, WV	1/1/1931	1/1/1934	5/28/2010	Stock	0	0	FED	DIF	Atlanta	ATLANTA	Scott Depot	Richmond	Northeastern	Northeast	0	1	www.clearmountainbank.com	41283	25490
34748	14961	2723376	0	ClearPoint Federal Bank & Trust	Batesville	IN	47006	12/31/2016	2/14/2019	SA	One Forethought Center		1	0	0	5	0	Ripley			7/29/1998	7/29/1998	4/22/2016	Stock	0	1	OCC	DIF	Chicago	CHICAGO	Indianapolis	Chicago	Central	Central	0	0	www.clearpointfederal.com	63727	0
406	16947	155759	1052958	Cleo State Bank	Cleo Springs	OK	73729	12/31/2016	2/14/2019	NM	202 South Square	CLEO BANCSHARES INC.	4	0	0	2	1	Major			10/25/1900	1/1/1934	12/5/2017	Stock	0	0	FDIC	DIF	Dallas	DALLAS	Oklahoma City	Kansas City	Southern	West	0	1	cleostatebank.com	26742	18723
9517	0	48440	1202865	Cleveland State Bank	Cleveland	WI	53015	12/31/2016	2/14/2019	NM	1250 West Washington Avenue	WISCUB, INC.	2	0	0	2	0	Manitowoc			4/19/1907	1/1/1934	3/31/2006	Stock	0	0	FDIC	DIF	Chicago	CHICAGO	Appleton	Chicago	Central	Central	0	1	www.bankatcsb.com	16645	1069
28633	1997	554473	0	Clifton Savings Bank	Clifton	NJ	7013	12/31/2016	2/14/2019	SA	1433 Van Houten Ave, 3rd Fl		14	0	0	5	0	Passaic	35620	New York-Newark-Jersey City, NY-NJ-PA	1/1/1928	1/2/1940	4/1/2018	Stock	0	0	OCC	DIF	New York	NEW YORK	Jamesburg	New York	Northeastern	Northeast	0	1		285234	24968
304	15798	782548	2266387	Clinton Bank	Clinton	KY	42031	12/31/2016	2/14/2019	NM	220 East Clay Street	CLINTON BANCORP, INC.	1	0	0	2	0	Hickman			9/1/1887	1/1/1934	3/31/2006	Stock	0	1	FDIC	DIF	Chicago	CHICAGO	Hopkinsville	St. louis	Central	Southeast	0	1	WWW.CLINTONBANKKY.COM	10232	6539
90181	8340	179700	3195756	Clinton Savings Bank	Clinton	MA	1510	12/31/2016	2/14/2019	SB	200 Church Street	CLINTON FINANCIAL SERVICES, MHC	9	0	0	4	0	Worcester	49340	Worcester, MA-CT	5/15/1851	11/20/1985	4/3/2012	Stock	0	0	FDIC	DIF	New York	NEW YORK	Springfield Ma	Boston	Northeastern	Northeast	0	1	www.clintonsavings.com	49679	0
27055	11640	81429	2684338	Clover Community Bank	Clover	SC	29710	12/31/2016	2/14/2019	NM	124 North Main Street	CLOVER COMMUNITY BANKSHARES, INC.	2	0	0	4	0	York	16740	Charlotte-Concord-Gastonia, NC-SC	10/1/1987	10/1/1987	12/31/2018	Stock	0	0	FDIC	DIF	Atlanta	ATLANTA	Columbia Sc	Richmond	Northeastern	Southeast	0	1	http://www.clovercommunitybank.com	20880	12321
13876	11178	399517	1118340	CNB Bank	Clearfield	PA	16830	12/31/2016	2/14/2019	NM	One South Second Street	CNB FINANCIAL CORPORATION	41	0	1	4	0	Clearfield			1/27/1934	2/9/1934	7/15/2016	Stock	0	1	FDIC	DIF	New York	NEW YORK	Wexford	Philadelphia	Northeastern	Northeast	0	1	www.CNBBank.bank	318365	183387
3775	0	613343	1245460	CNB Bank and Trust, N.A.	Carlinville	IL	62626	12/31/2016	2/14/2019	N	450 West Side Square	CNB BANK SHARES, INC.	13	0	1	2	0	Macoupin	41180	St. Louis, MO-IL	1/1/1888	1/1/1934	7/16/2011	Stock	0	1	OCC	DIF	Chicago	CHICAGO	Springfield Il	St. louis	Central	Central	0	1	www.cnbil.com	78026	26014
14507	0	944627	2909200	CNB Bank, Inc.	Berkeley Springs	WV	25411	12/31/2016	2/14/2019	NM	101 S. Washington Street	CNB FINANCIAL SERVICES, INC.	8	0	1	5	0	Morgan			1/1/1917	6/18/1934	6/12/2013	Stock	0	1	FDIC	DIF	Atlanta	ATLANTA	Scott Depot	Richmond	Northeastern	Northeast	0	1	http://https://www.cnbwv.com	31980	8118
58899	0	3869123	0	Coastal Bank & Trust	Jacksonville	NC	28546	12/31/2016	2/14/2019	SM	2414 N Marine Blvd		2	0	0	4	0	Onslow	27340	Jacksonville, NC	4/13/2009	4/13/2009	4/25/2012	Stock	0	0	FED	DIF	Atlanta	ATLANTA	Raleigh	Richmond	Northeastern	Southeast	0	1	http://www.coastalbanknc.com	8768	5287
58864	0	3821822	3823817	Coastal Carolina National Bank	Myrtle Beach	SC	29577	12/31/2016	2/14/2019	N	1012 38th Ave N	COASTAL CAROLINA BANCSHARES, INC.	6	0	0	4	0	Horry	34820	Myrtle Beach-Conway-North Myrtle Beach, SC-NC	6/8/2009	6/8/2009	10/8/2016	Stock	0	0	OCC	DIF	Atlanta	ATLANTA	Columbia Sc	Richmond	Northeastern	Southeast	0	1	WWW.MYCCNB.COM	17002	2948
35005	0	2760102	2909554	Coastal Commerce Bank	Houma	LA	70360	12/31/2016	2/14/2019	NM	1300 West Tunnell Boulevard	LOUISIANA COMMUNITY BANCORP, INC.	6	0	0	4	1	Terrebonne	26380	Houma-Thibodaux, LA	1/11/1999	1/11/1999	2/19/2018	Stock	0	0	FDIC	DIF	Dallas	DALLAS	Baton Rouge	Atlanta	Southern	Western	0	1	http://WWW.PEDESTAL.BANK	20736	8988
34403	0	2562164	3203008	Coastal Community Bank	Everett	WA	98203	12/31/2016	2/14/2019	SM	5415 Evergreen Way	COASTAL FINANCIAL CORPORATION	12	0	0	4	0	Snohomish	42660	Seattle-Tacoma-Bellevue, WA	4/1/1997	4/1/1997	5/1/2015	Stock	0	0	FED	DIF	San Francisco	SAN FRANCISCO	Seattle	San Francisco	Western	West	0	1	http://www.coastalbank.com	6259	3961
26575	5361	453370	3919738	Coastal Heritage Bank	Weymouth	MA	2188	12/31/2016	2/14/2019	SB	195 Washington Street	SOUTH SHORE MUTUAL HOLDING COMPANY	9	0	0	4	0	Norfolk	14460	Boston-Cambridge-Newton, MA-NH	1/1/1890	3/3/1986	12/4/2015	Stock	0	0	FDIC	DIF	New York	NEW YORK	South Boston	Boston	Northeastern	Northeast	0	1	www.coastalheritagebank.com	26053	3901
57756	0	3274709	3274727	CoastalStates Bank	Hilton Head Isla	SC	29928	12/31/2016	2/14/2019	NM	5 Bow Circle	COASTALSOUTH BANCSHARES, INC.	5	0	0	4	0	Beaufort	25940	Hilton Head Island-Bluffton-Beaufort, SC	8/9/2004	8/9/2004	7/16/2018	Stock	0	0	FDIC	DIF	Atlanta	ATLANTA	Columbia Sc	Richmond	Northeastern	Southeast	0	1	www.coastalstatesbank.com	39037	26849
58937	0	187899	4395683	Coastway Community Bank	Providence	RI	2903	12/31/2016	2/14/2019	SB	180 Washington Street	COASTWAY BANCORP, INC	11	0	0	4	0	Providence	39300	Providence-Warwick, RI-MA	7/1/2009	7/1/2009	10/4/2018	Stock	0	0	FDIC	DIF	New York	NEW YORK	South Boston	Boston	Northeastern	Northeast	0	1		0	0
30085	4716	660570	0	Coatesville Savings Bank	Coatesville	PA	19320	12/31/2016	2/14/2019	SB	185 East Lincoln Highway		5	0	0	4	0	Chester	37980	Philadelphia-Camden-Wilmington, PA-NJ-DE-MD	1/1/1919	2/9/1940	12/20/2010	Non-Stock	0	0	FDIC	DIF	New York	NEW YORK	Philadelphia	Philadelphia	Northeastern	Northeast	0	1	www.coatesvillesavings.com	23364	10460
22683	13120	56557	1060328	CoBiz Bank	Denver	CO	80202	12/31/2016	2/14/2019	SM	1401 Lawrence Street	COBIZ FINANCIAL, INC.	16	0	1	4	0	Denver	19740	Denver-Aurora-Lakewood, CO	7/14/1978	7/14/1978	11/21/2016	Stock	0	1	FED	DIF	Dallas	DALLAS	Denver	Kansas City	Western	Western	0	0	www.cobizbank.com	319978	0
8018	12301	648130	2809560	Coconut Grove Bank	Miami	FL	33133	12/31/2016	2/14/2019	SM	2701 South Bayshore Drive	COCONUT GROVE BANKSHARES, INC.	5	0	0	4	0	Miami-Dade	33100	Miami-Fort Lauderdale-West Palm Beach, FL	7/12/1926	1/1/1934	4/20/2017	Stock	0	1	FED	DIF	Atlanta	ATLANTA	South Florida	Atlanta	Southern	Southeast	0	1	www.grovebankandtrust.com	118204	98068
22090	15760	211338	1083091	Coffee County Bank	Manchester	TN	37355	12/31/2016	2/14/2019	NM	2070 Hillsboro Boulevard	COFFEE COUNTY BANCSHARES, INC.	2	0	0	4	1	Coffee			8/15/1975	8/15/1975	3/31/2006	Stock	0	1	FDIC	DIF	Dallas	DALLAS	Nashville	Atlanta	Southern	Southeast	0	1	www.coffeecountybank.com	7122	7118
18855	0	156635	0	Colchester State Bank	Colchester	IL	62326	12/31/2016	2/14/2019	NM	113 Depot Street		1	0	0	2	0	Mcdonough			8/19/1963	8/19/1963	3/31/2006	Stock	0	0	FDIC	DIF	Chicago	CHICAGO	Springfield Il	Chicago	Central	Central	0	1	www.colchesterstatebank.com	16815	505
15480	0	761954	1107072	Coleman County State Bank	Coleman	TX	76834	12/31/2016	2/14/2019	NM	118 West Pecan Street	COLEMAN BANCSHARES, INC.	4	0	0	4	1	Coleman			10/15/1936	4/1/1937	5/5/2015	Stock	0	1	FDIC	DIF	Dallas	DALLAS	Dallas	Dallas	Southern	West	0	1	http://www.colemanbank.com	4405	1008
8140	0	178356	2948254	Colfax Banking Company	Colfax	LA	71417	12/31/2016	2/14/2019	NM	625 Eighth Street	COMMUNITY BANCSHARES COMPANY	5	0	0	8	1	Grant	10780	Alexandria, LA	1/1/1901	1/1/1934	3/31/2006	Stock	0	0	FDIC	DIF	Dallas	DALLAS	Shreveport	Dallas	Southern	Western	0	1	www.colfaxbanking.com	29022	6771
26916	14643	622756	3465253	Collegiate Peaks Bank	Buena Vista	CO	81211	12/31/2016	2/14/2019	SM	105 Centennial Plaza	COLUMBINE CAPITAL CORP.	5	0	0	4	0	Chaffee			3/18/1987	3/18/1987	1/30/2018	Stock	0	0	FED	DIF	Dallas	DALLAS	Denver	Kansas City	Western	Western	0	1		2000	2000
14914	0	219044	1399783	Collins State Bank	Collins	WI	54207	12/31/2016	2/14/2019	NM	20741 Cth Jj & State Hwy 32	COLLINS BANKCORP, INC.	4	0	0	4	1	Manitowoc			1/1/1914	12/10/1934	1/28/2018	Stock	0	0	FDIC	DIF	Chicago	CHICAGO	Appleton	Chicago	Central	Central	0	1	www.collinsstatebank.com	9339	720
28103	904	658474	0	Collinsville Building and Loan Association	Collinsville	IL	62234	12/31/2016	2/14/2019	SA	701 Belt Line Road		2	0	0	5	0	Madison	41180	St. Louis, MO-IL	1/1/1885	1/15/1941	6/23/2014	Non-Stock	0	0	OCC	DIF	Chicago	CHICAGO	Mount Vernon	St. louis	Central	Central	0	1	www.collinsvillebuildingandloan.com	3893	0
18223	8573	890603	2937100	Collinsville Savings Society	Canton	CT	6019	12/31/2016	2/14/2019	SB	136 Main Street	CONNECTICUT MUTUAL HOLDING COMPANY	2	0	0	4	0	Hartford	25540	Hartford-West Hartford-East Hartford, CT	8/8/1853	7/1/1960	3/13/2013	Stock	0	1	FDIC	DIF	New York	NEW YORK	Hartford	Boston	Northeastern	Northeast	0	1	http://www.collinsvillesavings.com	9556	464
31555	7173	695077	0	Colombo Bank	Rockville	MD	20850	12/31/2016	2/14/2019	SA	1600 East Gude Drive		5	0	1	4	0	Montgomery	47900	Washington-Arlington-Alexandria, DC-VA-MD-WV	7/1/1968	7/1/1968	6/22/2017	Stock	0	0	OCC	DIF	New York	NEW YORK	Baltimore	Richmond	Northeastern	Southeast	0	1		16751	4760
26556	6286	266879	0	Colonial Co-operative Bank	Gardner	MA	1440	12/31/2016	2/14/2019	SB	6 City Hall Avenue		2	0	0	5	0	Worcester	49340	Worcester, MA-CT	1/22/1915	2/26/1986	3/31/2018	Non-Stock	0	0	FDIC	DIF	New York	NEW YORK	Springfield Ma	Boston	Northeastern	Northeast	0	1		0	0
28481	1673	117074	0	Colonial Federal Savings Bank	Quincy	MA	2170	12/31/2016	2/14/2019	SA	15 Beach Street		4	0	0	5	0	Norfolk	14460	Boston-Cambridge-Newton, MA-NH	1/1/1889	7/7/1937	7/21/2011	Non-Stock	0	0	OCC	DIF	New York	NEW YORK	South Boston	Boston	Northeastern	Northeast	0	1	colonialfed.com	55941	4041
31361	6809	339072	0	Colonial Savings, F.A.	Fort Worth	TX	76102	12/31/2016	2/14/2019	SA	2626c West Freeway		9	0	0	9	1	Tarrant	19100	Dallas-Fort Worth-Arlington, TX	1/1/1962	6/10/1963	7/21/2011	Stock	0	1	OCC	DIF	Dallas	DALLAS	Dallas	Dallas	Southern	West	0	1	www.gocolonial.com	126358	0
22257	0	491934	1085170	Colony Bank	Fitzgerald	GA	31750	12/31/2016	2/14/2019	NM	302 South Main Street	COLONY BANKCORP, INC.	26	0	0	4	0	Ben Hill			4/15/1976	4/15/1976	10/21/2018	Stock	0	0	FDIC	DIF	Atlanta	ATLANTA	Albany Ga	Atlanta	Southern	Southeast	0	1	www.colonybank.com	305717	28105
33111	8876	1718469	0	Colorado Federal Savings Bank	Greenwood Villag	CO	80111	12/31/2016	2/14/2019	SA	8400 E Prentice Ave, # 840		1	0	0	5	0	Arapahoe	19740	Denver-Aurora-Lakewood, CO	6/29/1990	6/29/1990	8/18/2015	Stock	0	0	OCC	DIF	Dallas	DALLAS	Denver	Kansas City	Western	Western	0	0	www.coloradofederalbank.com	842076	49016
13986	0	403254	3997848	Colorado National Bank	Palisade	CO	81526	12/31/2016	2/14/2019	N	600 West 8th Street	COLORADO NATIONAL BANCORP	2	0	0	4	0	Mesa	24300	Grand Junction, CO	12/11/1905	2/27/1934	1/19/2012	Stock	0	0	OCC	DIF	Dallas	DALLAS	Denver	Kansas City	Western	Western	0	1	www.coloradonational.com	2932	752
28834	2454	174572	0	Columbia Bank	Fair Lawn	NJ	7410	12/31/2016	2/14/2019	SA	19-01 Route 208		46	0	0	4	0	Bergen	35620	New York-Newark-Jersey City, NY-NJ-PA	1/1/1926	12/27/1937	7/21/2011	Stock	0	0	OCC	DIF	New York	NEW YORK	Jamesburg	New York	Northeastern	Northeast	0	1	www.columbiabankonline.com	581451	39134
5677	0	216632	3058516	Columbia Bank	Lake City	FL	32055	12/31/2016	2/14/2019	NM	173 Northwest Hillsboro St.	FIRST COLUMBIA BANCORP, INC.	4	0	0	4	0	Columbia			1/1/1912	1/1/1934	7/1/2006	Stock	0	0	FDIC	DIF	Atlanta	DALLAS	Gainesville	Atlanta	Southern	Southeast	0	1	http://www.columbiabankflorida.com	23580	0
22312	0	1006344	1022858	Columbia National Bank	Columbia	IL	62236	12/31/2016	2/14/2019	N	700 Colombia Centre	COLUMBIA BANCSHARES, INC.	1	0	0	8	1	Monroe	41180	St. Louis, MO-IL	8/2/1976	8/2/1976	9/19/2007	Stock	0	1	OCC	DIF	Chicago	CHICAGO	Mount Vernon	St. louis	Central	Central	0	1	http://www.columbianationalbank.com	4482	4482
28480	1672	596277	0	Columbia Savings and Loan Association	Milwaukee	WI	53205	12/31/2016	2/14/2019	SA	2020 W Fond Du Lac Ave		1	0	0	5	0	Milwaukee	33340	Milwaukee-Waukesha-West Allis, WI	1/1/1924	6/2/1939	7/21/2011	Non-Stock	0	0	FDIC	DIF	Chicago	CHICAGO	Milwaukee	Chicago	Central	Central	0	1	www.columbiasavingsandloans.com	0	0
33826	11814	2078290	2078816	Columbia State Bank	Tacoma	WA	98402	12/31/2016	2/14/2019	NM	1301 A Street	COLUMBIA BANKING SYSTEM, INC.	147	0	1	4	0	Pierce	42660	Seattle-Tacoma-Bellevue, WA	8/16/1993	8/16/1993	8/16/2017	Stock	0	1	FDIC	DIF	San Francisco	SAN FRANCISCO	Seattle	San Francisco	Western	West	0	0	www.columbiabank.com	1793298	403047
15010	12524	241559	4499983	Columbus Bank and Trust Company	Columbus	NE	68601	12/31/2016	2/14/2019	NM	2501 13th Street	COLBANK BANCORP	2	0	0	2	1	Platte			12/26/1934	2/2/1935	7/1/2013	Stock	0	1	FDIC	DIF	Kansas City	KANSAS CITY	Grand Island	Kansas City	Western	West	0	1	https://www.colbank.com	16201	15953
58445	0	3625048	3960208	Columbus First Bank	Worthington	OH	43085	12/31/2016	2/14/2019	NM	6877 N. High Street	COLUMBUS FIRST BANCORP, INC.	1	0	0	4	0	Franklin	18140	Columbus, OH	8/13/2007	8/13/2007	5/30/2018	Stock	0	0	FDIC	DIF	Chicago	CHICAGO	Columbus	Cleveland	Central	Central	0	1		0	0
12305	11963	891253	2100119	Columbus State Bank	Columbus	TX	78934	12/31/2016	2/14/2019	NM	1102 Milam Street	CENTRAL TEXAS BANKSHARE HOLDINGS, INC.	2	0	0	2	0	Colorado			8/19/1919	1/1/1934	3/31/2006	Stock	0	0	FDIC	DIF	Dallas	DALLAS	Austin	Dallas	Southern	West	0	1	www.columbusstate.com	7000	7000
27499	0	1391778	0	Comenity Bank	Wilmington	DE	19803	12/31/2016	2/14/2019	NM	1 Righter Parkway, # 100		1	0	0	3	0	New Castle	37980	Philadelphia-Camden-Wilmington, PA-NJ-DE-MD	5/1/1989	5/1/1989	12/31/2016	Stock	0	0	FDIC	DIF	New York	NEW YORK	Claymont	Philadelphia	Northeastern	Northeast	0	0	www.comenity.net	76789	0
57570	0	3224580	0	Comenity Capital Bank	Salt Lake City	UT	84121	12/31/2016	2/14/2019	NM	2795 E Cottonwood Parkway, #		1	0	0	3	0	Salt Lake	41620	Salt Lake City, UT	12/1/2003	12/1/2003	12/31/2016	Stock	0	0	FDIC	DIF	San Francisco	NEW YORK	Salt Lake City	San Francisco	Western	West	0	0	www.comenity.com	15473	0
983	0	60143	1199844	Comerica Bank	Dallas	TX	75201	12/31/2016	2/14/2019	SM	1717 Main Street	COMERICA INCORPORATED	459	1	1	4	0	Dallas	19100	Dallas-Fort Worth-Arlington, TX	3/5/1849	1/1/1934	7/28/2011	Stock	0	1	FED	DIF	Dallas	DALLAS	Dallas	Dallas	Southern	West	0	0	www.comerica.com	9453722	0
1596	0	772446	1199844	Comerica Bank & Trust, National Association	Ann Arbor	MI	48104	12/31/2016	2/14/2019	N	101 North Main Street	COMERICA INCORPORATED	1	0	0	7	0	Washtenaw	11460	Ann Arbor, MI	2/29/1908	1/1/1934	3/31/2006	Stock	0	1	OCC	DIF	Chicago	DALLAS	Detroit	Chicago	Central	Central	0	0	www.comerica.com	0	0
58446	0	3537897	0	Commencement Bank	Tacoma	WA	98402	12/31/2016	2/14/2019	SM	1102 Commerce St. Suite 100		3	0	0	4	0	Pierce	42660	Seattle-Tacoma-Bellevue, WA	12/11/2006	12/11/2006	11/1/2016	Stock	0	0	FED	DIF	San Francisco	SAN FRANCISCO	Seattle	San Francisco	Western	West	0	1	www.commencementbank.com	8113	2686
34938	0	2746245	3135435	Commerce Bank	Corinth	MS	38834	12/31/2016	2/14/2019	SM	306 South Cass Street	COMMERCE HOLDING CORPORATION	1	0	0	4	1	Alcorn			1/19/1999	1/19/1999	9/19/2016	Stock	0	0	FED	DIF	Dallas	DALLAS	Jackson Ms	St. louis	Southern	West	0	1	http://www.commercebk.com	14756	2994
24998	0	601050	1049341	Commerce Bank	Kansas City	MO	64106	12/31/2016	2/14/2019	SM	1000 Walnut Street	COMMERCE BANCSHARES, INC.	186	0	1	9	0	Jackson	28140	Kansas City, MO-KS	2/21/1984	2/21/1984	8/30/2017	Stock	0	1	FED	DIF	Kansas City	KANSAS CITY	Kansas City	Kansas City	Western	West	0	0	www.commercebank.com	3135928	449998
10212	14499	49054	2452630	Commerce Bank	Geneva	MN	56035	12/31/2016	2/14/2019	NM	101 Central Avenue South	COMMERCE BANCSHARES, INC.	2	0	0	2	1	Freeborn			1/1/1915	1/1/1934	5/31/2016	Stock	0	0	FDIC	DIF	Kansas City	KANSAS CITY	Minneapolis	Minneapolis	Central	West	0	1	https://cbmn.bank	8094	2699
23772	10794	625159	1104231	Commerce Bank	Laredo	TX	78041	12/31/2016	2/14/2019	NM	5800 San Dario	INTERNATIONAL BANCSHARES CORPORATION	4	0	0	5	0	Webb	29700	Laredo, TX	3/31/1982	3/31/1982	6/15/2015	Stock	0	0	FDIC	DIF	Dallas	DALLAS	Houston	Dallas	Southern	West	0	0	www.ibc.com	338102	0
17484	13732	824000	2467689	Commerce Bank & Trust Company	Worcester	MA	1608	12/31/2016	2/14/2019	NM	386 Main Street	COMMERCE BANCSHARES CORP.	17	0	0	4	0	Worcester	49340	Worcester, MA-CT	7/6/1955	7/6/1955	10/12/2017	Stock	0	1	FDIC	DIF	New York	NEW YORK	Springfield Ma	Boston	Northeastern	Northeast	0	1		25909	0
57279	0	3131400	3254363	Commerce Bank of Arizona	Tucson	AZ	85716	12/31/2016	2/14/2019	NM	3805 E. Broadway Boulevard	CBOA FINANCIAL, INC.	5	0	0	4	0	Pima	46060	Tucson, AZ	8/5/2002	8/5/2002	3/1/2018	Stock	0	0	FDIC	DIF	San Francisco	SAN FRANCISCO	Phoenix	San Francisco	Western	Western	0	1	http://www.commercebankaz.com	2943	2943
58590	0	3635029	4725301	Commerce Bank of Temecula Valley	Murrieta	CA	92562	12/31/2016	2/14/2019	NM	25220 Hancock Ave, # No 140	KEDAP, S.A. DE C.V.	1	0	0	4	0	Riverside	40140	Riverside-San Bernardino-Ontario, CA	9/17/2007	9/17/2007	3/1/2018	Stock	0	0	FDIC	DIF	San Francisco	SAN FRANCISCO	Orange	San Francisco	Western	Western	0	1	http://www.nanobanc.com	0	0
15346	0	174367	3681905	Commerce Bank Texas	Stockdale	TX	78160	12/31/2016	2/14/2019	NM	112 West Fordtran Drive	COMMERCE FINANCIAL CORPORATION	2	0	0	4	0	Wilson	41700	San Antonio-New Braunfels, TX	2/1/1932	1/31/1936	6/17/2015	Stock	0	0	FDIC	DIF	Dallas	DALLAS	Austin	Dallas	Southern	West	0	1	http://www.commercebanktx.com	6901	5425
35019	0	2807173	2806662	Commerce Community Bank	Oak Grove	LA	71263	12/31/2016	2/14/2019	NM	600 East Main Street	DELTA BANCSHARES OF LOUISIANA, INC.	2	0	1	2	0	West Carroll			8/2/1999	8/2/1999	12/14/2013	Stock	0	0	FDIC	DIF	Dallas	DALLAS	Shreveport	Dallas	Southern	Western	0	1	www.ccombk.com	9576	8978
57429	0	3148613	3148622	Commerce National Bank & Trust	Winter Park	FL	32789	12/31/2016	2/14/2019	N	1201 South Orlando Avenue	COMMERCE NATIONAL BANKSHARES OF FLORIDA, INC.	1	0	0	4	1	Orange	36740	Orlando-Kissimmee-Sanford, FL	2/3/2003	2/3/2003	7/26/2007	Stock	0	1	OCC	DIF	Atlanta	ATLANTA	Tampa	Atlanta	Southern	Southeast	0	1	www.cnbt-fl.com	7093	1930
58020	0	3366239	3366220	Commerce State Bank	West Bend	WI	53095	12/31/2016	2/14/2019	NM	1700 S Silverbrook Dr	COMMERCE FINANCIAL HOLDINGS, INC.	4	0	0	4	0	Washington	33340	Milwaukee-Waukesha-West Allis, WI	8/31/2005	8/31/2005	12/13/2011	Stock	0	0	FDIC	DIF	Chicago	CHICAGO	Milwaukee	Chicago	Central	Central	0	1	http://www.commercestatebank.com	12038	0
57176	0	3052813	0	Commerce West Bank	Irvine	CA	92612	12/31/2016	2/14/2019	SM	2111 Business Center Drive		3	0	0	4	0	Orange	31080	Los Angeles-Long Beach-Anaheim, CA	9/24/2001	9/24/2001	12/1/2012	Stock	0	0	FED	DIF	San Francisco	SAN FRANCISCO	Orange	San Francisco	Western	Western	0	1	0	14853	1056
22354	11527	497039	2492485	Commercial Bank	Harrogate	TN	37752	12/31/2016	2/14/2019	SM	6710 Cumberland Gap Parkway	ROBERTSON HOLDING COMPANY, L.P.	22	0	1	4	0	Claiborne			11/1/1976	11/1/1976	12/31/2017	Stock	0	0	FED	DIF	Dallas	DALLAS	Knoxville	Atlanta	Southern	Southeast	0	1	www.cbtn.com	57993	53976
11777	52254	296559	0	Commercial Bank	Parsons	KS	67357	12/31/2016	2/14/2019	NM	1901 Main Street		9	0	0	7	1	Labette			5/30/1874	1/1/1934	6/6/2014	Stock	0	1	FDIC	DIF	Kansas City	KANSAS CITY	Springfield Mo	Kansas City	Western	Western	0	1	commercialbank.net	57250	38072
12518	0	90645	3374896	Commercial Bank	Whitewater	WI	53190	12/31/2016	2/14/2019	NM	200 South Fremont Street	COMMERCIAL BANCSHARES, INC.	4	0	0	7	0	Walworth			7/3/1913	1/1/1934	9/21/2017	Stock	0	1	FDIC	DIF	Chicago	CHICAGO	Milwaukee	Chicago	Central	Central	0	1		26924	26924
27409	0	1225752	3101560	Commercial Bank	Saint Louis	MO	63146	12/31/2016	2/14/2019	NM	2330 West Port Plaza Drive	COMMERCIAL BANCSHARES, INC.	4	0	0	4	0	Saint Louis	41180	St. Louis, MO-IL	12/21/1988	12/21/1988	3/31/2006	Stock	0	0	FDIC	DIF	Kansas City	KANSAS CITY	St. Louis	St. louis	Western	West	0	1	www.commercialbank-stl.com	53834	0
12246	0	42457	1053142	Commercial Bank	Nelson	NE	68961	12/31/2016	2/14/2019	NM	4th And Main (S.W. Corner)	C L C ENTERPRISES, INC.	1	0	0	2	0	Nuckolls			4/1/1894	1/1/1934	3/31/2006	Stock	0	0	FDIC	DIF	Kansas City	KANSAS CITY	Grand Island	Kansas City	Western	West	0	1	http://www.gotocb.com	1169	716
18584	13502	513340	1249299	Commercial Bank	Alma	MI	48801	12/31/2016	2/14/2019	NM	301 North State Street	COMMERCIAL NATIONAL FINANCIAL CORPORATION	9	0	0	4	0	Gratiot			8/29/1962	8/29/1962	12/31/2016	Stock	0	1	FDIC	DIF	Chicago	CHICAGO	Detroit	Chicago	Central	Central	0	1	www.commercial-bank.com	12346	12346
9310	10744	358112	2538860	Commercial Bank	West Liberty	KY	41472	12/31/2016	2/14/2019	NM	550 Main Street	COMMERCIAL BANCSHARES, INC., SAVINGS & EMPLOYEE STOCK OWNERSHIP PLAN	1	0	0	8	1	Morgan			1/1/1910	1/1/1934	1/1/2008	Stock	0	0	FDIC	DIF	Chicago	CHICAGO	Lexington	Cleveland	Central	Southeast	0	1	http://www.commercialbankky.bank	17761	6121
8660	11618	467658	1099382	Commercial Bank & Trust Co.	Paris	TN	38242	12/31/2016	2/14/2019	NM	101 North Poplar St.	COMMERCIAL HOLDING COMPANY	12	0	1	4	1	Henry			5/15/1877	1/1/1934	3/31/2006	Stock	0	1	FDIC	DIF	Dallas	DALLAS	Nashville	St. louis	Southern	Southeast	0	1	http://www.cbtcnet.com	92822	2550
90	12628	23643	1098198	Commercial Bank & Trust Company	Monticello	AR	71655	12/31/2016	2/14/2019	SM	212 West Gaines Street	DREW BANCSHARES, INC.	5	0	0	4	1	Drew			1/1/1913	1/1/1934	12/11/2013	Stock	0	1	FED	DIF	Dallas	DALLAS	Little Rock	St. louis	Southern	Western	0	1	http://www.commercial-bank.net	33807	32859
14333	12113	945026	1823738	Commercial Bank and Trust of PA	Latrobe	PA	15650	12/31/2016	2/14/2019	NM	900 Ligonier Street	COMMERCIAL NATIONAL FINANCIAL CORPORATION	9	0	0	4	0	Westmoreland	38300	Pittsburgh, PA	5/4/1934	5/4/1934	5/21/2009	Stock	0	1	FDIC	DIF	New York	NEW YORK	Wexford	Cleveland	Northeastern	Northeast	0	1	WWW.cbthebank.com	7552	0
57417	0	3189063	2925406	Commercial Bank of California	Irvine	CA	92612	12/31/2016	2/14/2019	NM	19752 Macarthur Boulevard	NCAL BANCORP	6	0	0	4	0	Orange	31080	Los Angeles-Long Beach-Anaheim, CA	5/15/2003	5/15/2003	12/6/2017	Stock	0	0	FDIC	DIF	San Francisco	SAN FRANCISCO	Orange	San Francisco	Western	Western	0	1	http://www.cbcal.com	68068	32081
15741	0	1008553	2354592	Commercial Bank of Mott	Mott	ND	58646	12/31/2016	2/14/2019	NM	325 Brown Avenue	COMMERCIAL BANK OF MOTT EMPLOYEE STOCK OWNERSHIP PLAN	1	0	0	2	1	Hettinger			6/12/1940	6/13/1940	3/31/2006	Stock	0	0	FDIC	DIF	Kansas City	KANSAS CITY	Fargo	Minneapolis	Central	West	0	1	http://www.cbmott.com	8132	6601
9811	0	829452	1053339	Commercial Bank of Oak Grove, Mo.	Oak Grove	MO	64075	12/31/2016	2/14/2019	NM	1114 Broadway	COUNTRY AGENCIES & INVESTMENTS, INC.	1	0	0	4	0	Jackson	28140	Kansas City, MO-KS	1/1/1907	1/1/1934	8/12/2010	Stock	0	0	FDIC	DIF	Kansas City	KANSAS CITY	Kansas City	Kansas City	Western	West	0	1	https://cbogmo.com	3802	3802
1209	11054	885869	1107595	Commercial Bank of Texas, National Association	Nacogdoches	TX	75961	12/31/2016	2/14/2019	N	215 East Main Street	NACOGDOCHES COMMERCIAL BANCSHARES, INC.	18	0	0	4	0	Nacogdoches			10/14/1901	1/1/1934	10/12/2018	Stock	0	1	OCC	DIF	Dallas	DALLAS	Houston	Dallas	Southern	West	0	1	www.cbtx.com	197535	164642
16246	13248	381932	0	Commercial Banking Company	Valdosta	GA	31603	12/31/2016	2/14/2019	SA	3462 North Valdosta Road		5	0	0	4	0	Lowndes	46660	Valdosta, GA	1/1/1934	11/15/1995	7/21/2011	Stock	0	0	OCC	DIF	Atlanta	ATLANTA	Albany Ga	Atlanta	Southern	Southeast	0	1	www.cbcbank.com	14462	744
34784	0	2756730	2757111	Commercial Capital Bank	Delhi	LA	71232	12/31/2016	2/14/2019	NM	311 Broadway	CAPITAL BANCORP, INC.	3	0	0	2	1	Richland			2/22/1999	2/22/1999	4/1/2015	Stock	0	0	FDIC	DIF	Dallas	DALLAS	Shreveport	Dallas	Southern	Western	0	1	www.comcapbank.com	6745	6745
19024	11263	794149	1118818	Commercial National Bank of Texarkana	Texarkana	TX	75503	12/31/2016	2/14/2019	N	5515 Summerhill Road	COMMERCIAL BANCSHARES, INC.	6	0	1	4	1	Bowie	45500	Texarkana, TX-AR	2/5/1964	2/5/1964	3/31/2006	Stock	0	0	OCC	DIF	Dallas	DALLAS	Dallas	Dallas	Southern	West	0	1	www.cnbtxk.com	79966	0
231	0	194440	1132971	Commercial Savings Bank	Carroll	IA	51401	12/31/2016	2/14/2019	SM	627 North Adams Street	COMMERCIAL BAN CORP.	3	0	0	4	1	Carroll			1/1/1917	1/1/1934	1/1/2012	Stock	0	1	FED	DIF	Kansas City	KANSAS CITY	Des Moines	Chicago	Western	Western	0	1	www.csbcarroll.com	5707	5516
16188	0	415855	0	Commercial State Bank	Cedar Bluffs	NE	68015	12/31/2016	2/14/2019	NM	127 W Main St		1	0	0	2	0	Saunders	36540	Omaha-Council Bluffs, NE-IA	7/24/1935	9/8/1944	3/31/2006	Stock	0	0	FDIC	DIF	Kansas City	KANSAS CITY	Omaha	Kansas City	Western	West	0	1		4893	4893
2409	0	662659	4211402	Commercial State Bank	El Campo	TX	77437	12/31/2016	2/14/2019	SM	401 North Mechanic Street	COMMERCIAL BANCSHARES, INC.	4	0	0	4	0	Wharton			1/1/1921	1/1/1934	12/31/2017	Stock	0	0	FED	DIF	Dallas	DALLAS	Houston	Dallas	Southern	West	0	1		13491	1669
10330	0	1017564	2251132	Commercial State Bank	Palmer	TX	75152	12/31/2016	2/14/2019	NM	I-Hwy 45 & Jefferson St	PALMER BANCSHARES, INC.	3	0	0	4	1	Ellis	19100	Dallas-Fort Worth-Arlington, TX	3/1/1930	1/1/1934	3/23/2015	Stock	0	0	FDIC	DIF	Dallas	DALLAS	Dallas	Dallas	Southern	West	0	1	www.csbpalmer.com	5367	0
13819	0	479754	1051698	Commercial State Bank	Wausa	NE	68786	12/31/2016	2/14/2019	NM	519 East Broadway St	WAUSA BANSHARES, INC.	3	0	0	2	1	Knox			12/1/1925	1/1/1934	3/31/2006	Stock	0	0	FDIC	DIF	Kansas City	KANSAS CITY	Sioux City	Kansas City	Western	West	0	1	wausabank.com	649	289
17687	0	361653	3075429	Commercial State Bank	Andrews	TX	79714	12/31/2016	2/14/2019	SM	200 South Main Street	ANDREWS HOLDING COMPANY	7	0	0	4	1	Andrews			11/2/1956	11/2/1956	10/1/2016	Stock	0	0	FED	DIF	Dallas	DALLAS	Lubbock	Dallas	Southern	West	0	1	www.csbandrews.com	24164	23930
1986	0	924553	1065828	Commercial State Bank	Republican City	NE	68971	12/31/2016	2/14/2019	NM	20 Circle Drive	COMMERCIAL STATE HOLDING COMPANY, INC.	1	0	0	2	0	Harlan			1/1/1903	1/1/1934	3/31/2006	Stock	0	0	FDIC	DIF	Kansas City	KANSAS CITY	Grand Island	Kansas City	Western	West	0	1		1639	1611
35319	0	2823230	1245581	Commercial State Bank	Donalsonville	GA	39845	12/31/2016	2/14/2019	NM	113-115 West Second Street	GEORGIA COMMUNITY BANCORP, INCORPORATED	2	0	0	4	1	Seminole			8/31/1999	8/31/1999	3/31/2006	Stock	0	0	FDIC	DIF	Atlanta	ATLANTA	Albany Ga	Atlanta	Southern	Southeast	0	1	http://www.commercialstatebank.net	6736	1872
9932	15728	129853	1127182	Commercial State Bank, of Wagner	Wagner	SD	57380	12/31/2016	2/14/2019	NM	204 S. Main Ave	COMMERCIAL HOLDING COMPANY	1	0	0	2	1	Charles Mix			5/31/1902	1/1/1934	3/31/2006	Stock	0	0	FDIC	DIF	Kansas City	KANSAS CITY	Sioux Falls	Minneapolis	Western	West	0	1	www.commercialstate.com	21043	14456
9791	11511	709451	2313049	Commercial Trust Company of Fayette	Fayette	MO	65248	12/31/2016	2/14/2019	NM	119 North Main Street	HARRIS TAUBMAN FINANCIAL CORPORATION	2	0	0	8	1	Howard			1/1/1903	1/1/1934	3/31/2006	Stock	0	1	FDIC	DIF	Kansas City	KANSAS CITY	Columbia Mo	Kansas City	Western	West	0	1	www.commercialtrust.com	19	2
2289	0	548829	3316403	Commodore Bank	Somerset	OH	43783	12/31/2016	2/14/2019	NM	100 East Main Street	COMMODORE FINANCIAL NETWORK, INC.	3	0	0	8	0	Perry	18140	Columbus, OH	12/8/1928	1/1/1934	1/1/2015	Stock	0	0	FDIC	DIF	Chicago	CHICAGO	Columbus	Cleveland	Central	Central	0	1	http://www.commodorebank.com	21056	7177
10146	9939	189044	1118948	Commonwealth Bank and Trust Company	Louisville	KY	40207	12/31/2016	2/14/2019	NM	4350 Brownsboro Rd, # 310	COMMONWEALTH BANCSHARES, INC.	18	0	0	4	1	Jefferson	31140	Louisville-Jefferson County, KY-IN	1/1/1887	1/1/1934	6/30/2014	Stock	0	1	FDIC	DIF	Chicago	CHICAGO	Elizabethtown	St. louis	Central	Southeast	0	1	www.cbandt.com	37635	5183
57873	0	3337097	0	COMMONWEALTH BUSINESS BANK	Los Angeles	CA	90010	12/31/2016	2/14/2019	SM	3435 Wilshire Boulevard Suit		6	0	1	4	0	Los Angeles	31080	Los Angeles-Long Beach-Anaheim, CA	3/3/2005	3/3/2005	9/1/2017	Stock	0	0	FED	DIF	San Francisco	SAN FRANCISCO	Los Angeles (West)	San Francisco	Western	Western	0	1	http://www.cbb-bank.com	51651	998
29842	4186	275479	0	Commonwealth Co-operative Bank	Hyde Park	MA	2136	12/31/2016	2/14/2019	SA	1172 River St		3	0	0	5	0	Suffolk	14460	Boston-Cambridge-Newton, MA-NH	1/1/1886	7/31/1986	1/10/2017	Non-Stock	0	0	FDIC	DIF	New York	NEW YORK	South Boston	Boston	Northeastern	Northeast	0	1	www.commonwealthcoop.com	9850	0
8126	9128	541642	1951127	Commonwealth Community Bank, Inc.	Hartford	KY	42347	12/31/2016	2/14/2019	NM	830 South Main Street	OHIO COUNTY COMMUNITY BANCSHARES, INC.	4	0	0	7	1	Ohio			7/5/1928	1/1/1934	7/29/2018	Stock	0	1	FDIC	DIF	Chicago	CHICAGO	Hopkinsville	St. louis	Central	Southeast	0	1	http://www.cwcbank.com	64955	49024
22229	0	578237	3635328	Commonwealth National Bank	Mobile	AL	36601	12/31/2016	2/14/2019	N	2214 St. Stephens Road	CNB BANCORP, INC.	2	0	0	2	0	Mobile	33660	Mobile, AL	2/19/1976	2/19/1976	12/31/2010	Stock	0	0	OCC	DIF	Atlanta	ATLANTA	Montgomery	Atlanta	Southern	Southeast	0	1	https://www.ecommonwealthbank.com	12269	4307
31272	6646	361279	2613141	Community Bank	Lexington	TN	38351	12/31/2016	2/14/2019	SM	19 Natchez Trace Drive	COMMUNITY NATIONAL CORPORATION	3	0	0	4	0	Henderson			8/4/1961	8/4/1961	3/31/2006	Stock	0	0	FED	DIF	Dallas	DALLAS	Nashville	St. louis	Southern	Southeast	0	1	http://www.community-bank.net	730	0
58191	0	3409462	4912697	Community 1st Bank	Auburn	CA	95603	12/31/2016	2/14/2019	NM	649 Lincoln Way	COMMUNITY 1ST BANCORP	3	0	0	4	0	Placer	40900	Sacramento-Roseville-Arden-Arcade, CA	2/1/2006	2/1/2006	11/9/2017	Stock	0	0	FDIC	DIF	San Francisco	SAN FRANCISCO	Sacramento	San Francisco	Western	Western	0	1		83022	0
58576	0	3603970	0	Community 1st Bank	Post Falls	ID	83854	12/31/2016	2/14/2019	NM	707 North Post Street		2	0	0	4	0	Kootenai	17660	Coeur d'Alene, ID	6/7/2007	6/7/2007	3/8/2018	Stock	0	0	FDIC	DIF	San Francisco	SAN FRANCISCO	Salt Lake City	San Francisco	Western	Western	0	1	www.com1stbankid.com	7376	211
16854	14210	768458	2921695	Community 1st Bank Las Vegas	Las Vegas	NM	87701	12/31/2016	2/14/2019	NM	600 Douglas Ave	FNB FINANCIAL CORPORATION	4	0	0	4	1	San Miguel			11/23/1949	11/23/1949	11/1/2017	Stock	0	0	FDIC	DIF	Dallas	DALLAS	Albuquerque	Kansas City	Western	West	0	1	https://www.cfblv.com	14606	4012
7848	9710	371924	3333718	Community Bank	Carmichaels	PA	15320	12/31/2016	2/14/2019	NM	100 Market Street	CB FINANCIAL SERVICES, INC.	16	0	0	4	0	Greene			7/1/1901	1/1/1934	4/29/2018	Stock	0	0	FDIC	DIF	New York	NEW YORK	Wexford	Cleveland	Northeastern	Northeast	0	1	http://www.communitybank.tv	68775	66156
25752	0	572655	2475590	Community Bank	Longview	TX	75601	12/31/2016	2/14/2019	NM	101 Community Boulevard	EAST TEXAS BANCORP, INC.	6	0	0	4	1	Harrison			10/15/1984	10/15/1984	4/1/2013	Stock	0	1	FDIC	DIF	Dallas	DALLAS	Dallas	Dallas	Southern	West	0	1	WWW.CBANKTEXAS.COM	0	0
1687	0	276953	0	Community Bank	Avon	SD	57315	12/31/2016	2/14/2019	NM	118 N Main St		1	0	0	2	0	Bon Homme			1/1/1914	1/1/1934	5/27/2010	Stock	0	0	FDIC	DIF	Kansas City	KANSAS CITY	Sioux Falls	Minneapolis	Western	West	0	1	http://www.communitybankavon.com	11902	11902
25750	11911	250850	1249570	Community Bank	Alva	OK	73717	12/31/2016	2/14/2019	NM	1729 College Boulevard	COMMUNITY BANCSHARES OF ALVA, INC.	1	0	0	2	1	Woods			7/16/1984	7/16/1984	6/14/2006	Stock	0	0	FDIC	DIF	Dallas	DALLAS	Oklahoma City	Kansas City	Southern	West	0	1	www.bankalva.com	13872	781
8975	14382	938550	2411619	Community Bank	Bristow	OK	74010	12/31/2016	2/14/2019	NM	104 South Main Street	SOONER SOUTHWEST BANKSHARES, INC.	2	0	0	8	0	Creek	46140	Tulsa, OK	3/17/1924	1/1/1934	3/31/2006	Stock	0	0	FDIC	DIF	Dallas	DALLAS	Tulsa	Kansas City	Southern	West	0	1	http://www.cbbristow.com	0	0
34249	0	2454867	1203451	Community Bank	Nevada	IA	50201	12/31/2016	2/14/2019	NM	1121 South 'g' Avenue	CARROLL COUNTY BANCSHARES, INC.	2	0	0	2	0	Story	11180	Ames, IA	9/3/1996	9/3/1996	12/9/2018	Stock	0	0	FDIC	DIF	Kansas City	KANSAS CITY	Des Moines	Chicago	Western	Western	0	1		1286	1071
24315	0	770367	0	Community Bank	Pasadena	CA	91107	12/31/2016	2/14/2019	NM	460 Sierra Madre Villa Ave.		18	0	0	4	0	Los Angeles	31080	Los Angeles-Long Beach-Anaheim, CA	1/11/1983	1/11/1983	8/9/2018	Stock	0	0	FDIC	DIF	San Francisco	SAN FRANCISCO	Los Angeles (North)	San Francisco	Western	Western	0	1		808195	37212
17445	12176	779360	2247612	Community Bank	Joseph	OR	97846	12/31/2016	2/14/2019	NM	609 North Main Street	COMMUNITY BANCSHARES, INC.	14	0	1	2	1	Wallowa			6/1/1955	6/1/1955	3/1/2018	Stock	0	0	FDIC	DIF	San Francisco	SAN FRANCISCO	Portland	San Francisco	Western	West	0	1	www.communitybanknet.com	38562	722
14649	16093	675042	1207682	Community Bank	Dunlap	IA	51529	12/31/2016	2/14/2019	NM	601 Iowa Avenue	DUNLAP IOWA HOLDING CO.	7	0	0	2	1	Harrison	36540	Omaha-Council Bluffs, NE-IA	2/23/1926	8/9/1934	3/31/2006	Stock	0	1	FDIC	DIF	Kansas City	KANSAS CITY	Omaha	Chicago	Western	Western	0	1	www.communitybankiowa.com	0	0
34020	0	2304636	2254704	Community Bank	Topeka	KS	66614	12/31/2016	2/14/2019	SM	5431 Southwest 29th Street	COMMUNITY FINANCIAL CORPORATION	2	0	0	4	0	Shawnee	45820	Topeka, KS	5/22/1995	5/22/1995	1/1/2010	Stock	0	0	FED	DIF	Kansas City	KANSAS CITY	Kansas City	Kansas City	Western	Western	0	1	http://www.communitybanktopeka.com	6557	6272
10791	13564	430344	1975468	Community Bank	Winslow	IL	61089	12/31/2016	2/14/2019	NM	233 Carver Street	STATELINE COMMUNITY BANCSHARES, INC.	4	0	0	2	1	Stephenson			10/15/1915	1/1/1934	5/15/2013	Stock	0	0	FDIC	DIF	Chicago	CHICAGO	Princeton	Chicago	Central	Central	0	1	www.cbcommunitybank.com	49390	2738
11444	13836	517834	2313544	Community Bank	Ellisville	MS	39437	12/31/2016	2/14/2019	NM	300 Jessamine Street	COMMUNITY BANCSHARES OF MISSISSIPPI, INC. EMPLOYEE STOCK OWNERSHIP PLAN	10	0	0	4	0	Jones			10/1/1902	1/1/1934	12/31/2017	Stock	0	1	FDIC	DIF	Dallas	DALLAS	Jackson Ms	Atlanta	Southern	West	0	0		21479	8998
35258	0	2851185	3213847	Community Bank & Trust	Ashland City	TN	37015	12/31/2016	2/14/2019	NM	575 South Main Street	TENNESSEE COMMUNITY BANK HOLDINGS, INC.	5	0	0	4	0	Cheatham	34980	Nashville-Davidson-Murfreesboro-Franklin, TN	10/4/1999	10/4/1999	7/29/2015	Stock	0	0	FDIC	DIF	Dallas	DALLAS	Nashville	Atlanta	Southern	Southeast	0	1	http://www.communitybankandtrustonline.com	80902	24610
17108	0	549862	1102200	Community Bank & Trust, Waco, Texas	Waco	TX	76701	12/31/2016	2/14/2019	NM	1800 Washington Avenue	COMMUNITY COMPANY, THE	4	0	0	4	0	Mclennan	47380	Waco, TX	5/14/1952	5/14/1952	3/6/2007	Stock	0	1	FDIC	DIF	Dallas	DALLAS	Dallas	Dallas	Southern	West	0	1	http://www.cbtwaco.bank	64254	1436
13068	9859	957757	2072793	Community Bank and Trust	Neosho	MO	64850	12/31/2016	2/14/2019	SM	100 South Wood Street	COMMUNITY BANCSHARES EMPLOYEE STOCK OWNERSHIP PLAN	14	0	1	8	1	Newton	27900	Joplin, MO	1/1/1884	1/1/1934	3/31/2006	Stock	0	1	FED	DIF	Kansas City	KANSAS CITY	Springfield Mo	Kansas City	Western	West	0	1	www.cbthomebank.com	46103	40441
32968	0	1474309	1081873	Community Bank and Trust - Alabama	Union Springs	AL	36089	12/31/2016	2/14/2019	NM	202 North Powell Street	COMMUNITY BANKSHARES, INC.	1	0	0	7	0	Bullock			5/18/1990	5/18/1990	3/31/2006	Stock	0	0	FDIC	DIF	Atlanta	ATLANTA	Montgomery	Atlanta	Southern	Southeast	0	1	www.redapplebank.com	24400	7755
25796	0	761833	1081873	Community Bank and Trust - West Georgia	Lagrange	GA	30240	12/31/2016	2/14/2019	NM	201 Broad Street	COMMUNITY BANKSHARES, INC.	4	0	0	4	0	Troup			12/15/1984	12/15/1984	4/1/2007	Stock	0	0	FDIC	DIF	Atlanta	ATLANTA	Atlanta	Atlanta	Southern	Southeast	0	1	www.redapplebank.com	7305	5834
23189	10076	1015841	1201448	Community Bank and Trust Company	Muscatine	IA	52761	12/31/2016	2/14/2019	NM	2609 2nd Avenue	C-B-G, INC.	5	0	0	2	1	Muscatine			8/11/1980	8/11/1980	8/1/2016	Stock	0	1	FDIC	DIF	Kansas City	KANSAS CITY	Cedar Rapids	Chicago	Western	Western	0	1	www.commbk.net	19748	15928
34683	0	2655495	2902005	Community Bank and Trust of Florida	Ocala	FL	34471	12/31/2016	2/14/2019	NM	1603 Southwest 19th Avenue	FLORIDA COMMUNITY BANKSHARES, INC.	11	0	0	8	0	Marion	36100	Ocala, FL	4/2/1998	4/2/1998	3/31/2006	Stock	0	1	FDIC	DIF	Atlanta	ATLANTA	Gainesville	Atlanta	Southern	Southeast	0	1	cbtfl.com	171120	93550
58311	0	3446784	0	Community Bank Delaware	Lewes	DE	19958	12/31/2016	2/14/2019	NM	1450 Kings Highway		2	0	0	4	0	Sussex	41540	Salisbury, MD-DE	5/30/2006	5/30/2006	5/1/2015	Stock	0	0	FDIC	DIF	New York	NEW YORK	Claymont	Philadelphia	Northeastern	Northeast	0	1	http://www.communitybankdelaware.com	5687	3217
9760	12359	835257	1127847	Community Bank Mankato	Vernon Center	MN	56090	12/31/2016	2/14/2019	NM	201 East Main Street	VERNON CENTER BANCSHARES, INC.	4	0	0	4	1	Blue Earth	31860	Mankato-North Mankato, MN	12/1/1929	1/1/1934	8/19/2008	Stock	0	0	FDIC	DIF	Kansas City	KANSAS CITY	Mankato	Minneapolis	Central	West	0	1	http://www.cbfg.net	2406	2406
571	0	275509	0	Community Bank of Bergen County, N. J.	Maywood	NJ	7607	12/31/2016	2/14/2019	SM	125 West Pleasant Avenue		3	0	0	5	0	Bergen	35620	New York-Newark-Jersey City, NY-NJ-PA	12/8/1928	1/1/1934	1/3/2018	Stock	0	1	FED	DIF	New York	NEW YORK	Jamesburg	New York	Northeastern	Northeast	0	1		71580	37577
12349	0	385350	1516405	Community Bank of Cameron	Cameron	WI	54822	12/31/2016	2/14/2019	NM	101 West Main Street	CAMERON BANCORP, INC.	3	0	0	4	1	Barron			1/1/1903	1/1/1934	3/31/2006	Stock	0	0	FDIC	DIF	Chicago	CHICAGO	Eau Claire	Minneapolis	Central	Central	0	1	http://www.communitybankwi.com	1575	625
18568	0	958231	1417436	Community Bank of Easton	Easton	IL	62633	12/31/2016	2/14/2019	NM	Second And Main Streets	EASTON BANCSHARES, INC.	1	0	0	2	0	Mason			8/1/1962	8/1/1962	3/31/2006	Stock	0	0	FDIC	DIF	Chicago	CHICAGO	Springfield Il	Chicago	Central	Central	0	1		0	0
23551	0	766052	0	Community Bank of El Dorado Springs	El Dorado Spring	MO	64744	12/31/2016	2/14/2019	NM	Highway 54 And Main Street		1	0	0	2	1	Cedar			10/1/1981	10/1/1981	3/31/2006	Stock	0	0	FDIC	DIF	Kansas City	KANSAS CITY	Springfield Mo	Kansas City	Western	West	0	1		34835	498
33805	0	2044820	2066390	Community Bank of Elmhurst	Elmhurst	IL	60126	12/31/2016	2/14/2019	SM	330 West Butterfield Road	COMMUNITY BANCSHARES OF ELMHURST, INC.	3	0	0	5	1	Du Page	16980	Chicago-Naperville-Elgin, IL-IN-WI	5/24/1993	5/24/1993	1/1/2012	Stock	0	0	FED	DIF	Chicago	CHICAGO	Chicago	Chicago	Central	Central	0	1	http://www.communityelmhurst.com	73453	5411
57579	0	3213333	3213324	Community Bank of Georgia	Baxley	GA	31513	12/31/2016	2/14/2019	NM	700 West Parker Street	COMMUNITY BANK OF GEORGIA, INC.	1	0	0	4	0	Appling			5/11/2004	5/11/2004	3/31/2007	Stock	0	0	FDIC	DIF	Atlanta	ATLANTA	Savannah	Atlanta	Southern	Southeast	0	1	http://www.communitybankga.com	7121	7121
13951	13021	974754	1106365	Community Bank of Louisiana	Mansfield	LA	71052	12/31/2016	2/14/2019	NM	118 Jefferson	MANSFIELD BANCSHARES, INC.	10	0	0	7	1	De Soto	43340	Shreveport-Bossier City, LA	10/1/1901	1/1/1934	3/31/2006	Stock	0	0	FDIC	DIF	Dallas	DALLAS	Shreveport	Dallas	Southern	Western	0	1	www.communitybankofla.bank	159407	0
22636	0	706656	2647360	Community Bank of Marshall	Marshall	MO	65340	12/31/2016	2/14/2019	NM	811 W. College St.	MARSHALL COMMUNITY BANCSHARES, INC.	7	0	0	2	0	Saline			5/1/1978	5/1/1978	1/10/2014	Stock	0	0	FDIC	DIF	Kansas City	KANSAS CITY	Columbia Mo	Kansas City	Western	West	0	1	www.communitybankmarshall.com	40163	8664
35094	0	2724766	1097995	Community Bank of Memphis	Memphis	MO	63555	12/31/2016	2/14/2019	NM	112 East Madison	CLARK COUNTY BANCSHARES, INC.	1	0	0	2	0	Scotland			3/20/1999	3/20/1999	3/31/2006	Stock	0	0	FDIC	DIF	Kansas City	KANSAS CITY	Columbia Mo	St. louis	Western	West	0	1	http://www.communitybankofmemphis.com	9133	9133
8879	10896	460033	2313544	Community Bank of Mississippi	Forest	MS	39074	12/31/2016	2/14/2019	NM	323 East Third Street	COMMUNITY BANCSHARES OF MISSISSIPPI, INC. EMPLOYEE STOCK OWNERSHIP PLAN	14	0	1	4	0	Scott			8/14/1905	1/1/1934	12/31/2017	Stock	0	0	FDIC	DIF	Dallas	DALLAS	Jackson Ms	Atlanta	Southern	West	0	0	www.communitybank.net	33332	10077
57141	0	3005097	3005248	Community Bank of Missouri	Richmond	MO	64085	12/31/2016	2/14/2019	NM	904 Walton Way	MISSOURI BANCORP, INC.	2	0	0	2	0	Ray	28140	Kansas City, MO-KS	5/7/2001	5/7/2001	8/12/2010	Stock	0	0	FDIC	DIF	Kansas City	KANSAS CITY	Kansas City	Kansas City	Western	West	0	1	https://www.communitybankmissouri.com	0	0
34325	0	2445052	2445098	Community Bank of Oak Park River Forest	Oak Park	IL	60301	12/31/2016	2/14/2019	NM	1001 Lake Street	OAK PARK RIVER FOREST BANKSHARES, INC.	2	0	0	4	0	Cook	16980	Chicago-Naperville-Elgin, IL-IN-WI	11/4/1996	11/4/1996	3/31/2006	Stock	0	0	FDIC	DIF	Chicago	CHICAGO	Chicago	Chicago	Central	Central	0	1	www.cboprf.com	28097	3983
34857	0	2702764	1204887	Community Bank of Oelwein	Oelwein	IA	50662	12/31/2016	2/14/2019	NM	150 1st Street, S.E.	FIRST BELMOND BANCORPORATION	1	0	0	2	0	Fayette			10/1/1998	10/1/1998	9/23/2018	Stock	0	1	FDIC	DIF	Kansas City	KANSAS CITY	Cedar Rapids	Chicago	Western	Western	0	1	www.bankoelwein.com	21496	0
4217	0	412452	0	COMMUNITY BANK OF OKLAHOMA	Verden	OK	73092	12/31/2016	2/14/2019	NM	101 West Highway 62		3	0	0	4	1	Grady	36420	Oklahoma City, OK	8/1/1907	1/1/1934	5/18/2015	Stock	0	0	FDIC	DIF	Dallas	DALLAS	Oklahoma City	Kansas City	Southern	West	0	1	http://bankofverden.com	2596	0
19681	9628	901134	1479144	Community Bank of Parkersburg	Parkersburg	WV	26101	12/31/2016	2/14/2019	NM	631 Juliana Street	COMMUNITY BANKSHARES, INC.	4	0	0	5	1	Wood	37620	Parkersburg-Vienna, WV	3/1/1967	3/1/1967	3/31/2006	Stock	0	0	FDIC	DIF	Atlanta	ATLANTA	Scott Depot	Richmond	Northeastern	Northeast	0	1	www.communitybankpkbg.com	35540	0
35513	0	2943615	3180408	Community Bank of Pickens County	Jasper	GA	30143	12/31/2016	2/14/2019	NM	15 Sammy Mcghee Blvd	COMMUNITY BANKS OF GEORGIA, INC.	2	0	0	4	0	Pickens	12060	Atlanta-Sandy Springs-Roswell, GA	10/2/2000	10/2/2000	6/1/2010	Stock	0	0	FDIC	DIF	Atlanta	ATLANTA	Atlanta	Atlanta	Southern	Southeast	0	1	http://www.cbopc.com	23388	21169
58423	0	3448425	1974630	Community Bank of Pleasant Hill	Pleasant Hill	MO	64080	12/31/2016	2/14/2019	NM	2401 North Highway 7	LOLYN FINANCIAL CORPORATION	1	0	0	4	0	Cass	28140	Kansas City, MO-KS	12/4/2006	12/4/2006	5/21/2014	Stock	0	1	FDIC	DIF	Kansas City	KANSAS CITY	Kansas City	Kansas City	Western	West	0	1	www.cbphonline.net	21024	7872
22867	0	716851	1974630	Community Bank of Raymore	Raymore	MO	64083	12/31/2016	2/14/2019	NM	801 West Foxwood Drive	LOLYN FINANCIAL CORPORATION	3	0	0	4	1	Cass	28140	Kansas City, MO-KS	5/15/1979	5/15/1979	6/30/2016	Stock	0	1	FDIC	DIF	Kansas City	KANSAS CITY	Kansas City	Kansas City	Western	West	0	1	http://www.cbronline.net	45989	11785
57073	0	2997216	0	Community Bank of Santa Maria	Santa Maria	CA	93455	12/31/2016	2/14/2019	NM	2739 Santa Maria Way		3	0	0	4	0	Santa Barbara	42200	Santa Maria-Santa Barbara, CA	3/1/2001	3/1/2001	3/18/2018	Stock	0	0	FDIC	DIF	San Francisco	SAN FRANCISCO	Los Angeles (West)	San Francisco	Western	Western	0	1	http://WWW.YOURCBSM.COM	82416	26326
14776	0	257466	0	COMMUNITY BANK OF SNYDER	Snyder	TX	79549	12/31/2016	2/14/2019	NM	1715 25th Street		1	0	0	2	0	Scurry			5/13/1905	9/27/1934	11/5/2008	Stock	0	1	FDIC	DIF	Dallas	DALLAS	Lubbock	Dallas	Southern	West	0	1	www.cbankofsnyder.com	4349	3970
34210	0	2483438	0	Community Bank of the Bay	Oakland	CA	94612	12/31/2016	2/14/2019	NM	180 Grand Ave., Suite 1550		2	0	0	4	0	Alameda	41860	San Francisco-Oakland-Hayward, CA	7/22/1996	7/22/1996	3/1/2018	Stock	0	0	FDIC	DIF	San Francisco	SAN FRANCISCO	San Francisco	San Francisco	Western	Western	0	1	www.bankcbb.com	2098	1288
30903	6091	697978	2523389	Community Bank of the Chesapeake	Waldorf	MD	20601	12/31/2016	2/14/2019	NM	3035 Leonardtown Road	COMMUNITY FINANCIAL CORPORATION, THE	12	0	1	4	0	Charles	47900	Washington-Arlington-Alexandria, DC-VA-MD-WV	1/1/1950	10/23/1957	12/31/2017	Stock	0	0	FDIC	DIF	New York	NEW YORK	Baltimore	Richmond	Northeastern	Southeast	0	1	cbtc.com	156096	19890
4646	0	725853	1053384	Community Bank of the Midwest	Great Bend	KS	67530	12/31/2016	2/14/2019	NM	2220 Broadway	MIDWEST COMMUNITY BANCSHARES, INC.	5	0	0	2	1	Barton			10/20/1920	1/1/1934	3/31/2006	Stock	0	0	FDIC	DIF	Kansas City	KANSAS CITY	Hays	Kansas City	Western	Western	0	1	www.communitybankmidwest.com	15928	3927
35212	0	2860039	3450530	Community Bank of the South	Merritt Island	FL	32953	12/31/2016	2/14/2019	NM	277 N. Sykes Creek Parkway	CBOS BANKSHARES, INC.	3	0	0	4	0	Brevard	37340	Palm Bay-Melbourne-Titusville, FL	11/29/1999	11/29/1999	3/31/2006	Stock	0	0	FDIC	DIF	Atlanta	ATLANTA	Tampa	Atlanta	Southern	Southeast	0	1	www.cbos.bank	15784	997
18889	0	255547	3436927	Community Bank of Trenton	Trenton	IL	62293	12/31/2016	2/14/2019	NM	104 East Broadway	CBT BANCORP, INC.	1	0	0	8	1	Clinton	41180	St. Louis, MO-IL	9/17/1963	9/17/1963	3/31/2006	Stock	0	0	FDIC	DIF	Chicago	CHICAGO	Mount Vernon	St. louis	Central	Central	0	1	www.banktrenton.com	7744	3025
35118	53392	2775692	2774305	Community Bank of Wichita, Inc.	Wichita	KS	67228	12/31/2016	2/14/2019	NM	11330 East 21st Street	COMMUNITY STATE BANCSHARES, INC.	2	0	0	4	0	Sedgwick	48620	Wichita, KS	8/16/1999	8/16/1999	3/31/2006	Stock	0	1	FDIC	DIF	Kansas City	KANSAS CITY	Wichita	Kansas City	Western	Western	0	1	http://www.communitybankwichita.com	7385	0
57468	0	3139321	3139312	Community Bank Owatonna	Owatonna	MN	55060	12/31/2016	2/14/2019	NM	640 Bridge Street	COMMUNITY FINANCIAL CORPORATION	1	0	0	4	0	Steele			1/13/2003	1/13/2003	3/13/2018	Stock	0	0	FDIC	DIF	Kansas City	KANSAS CITY	Minneapolis	Minneapolis	Central	West	0	1	http://www.cbowatonna.com	2766	1204
34121	0	2376464	2313544	Community Bank, Coast	Biloxi	MS	39530	12/31/2016	2/14/2019	NM	677 Dr Martin Luther King Jr	COMMUNITY BANCSHARES OF MISSISSIPPI, INC. EMPLOYEE STOCK OWNERSHIP PLAN	15	0	1	4	0	Harrison	25060	Gulfport-Biloxi-Pascagoula, MS	1/22/1996	1/22/1996	12/31/2017	Stock	0	0	FDIC	DIF	Dallas	DALLAS	Jackson Ms	Atlanta	Southern	West	0	0		22608	6903
6989	10251	202907	1048867	Community Bank, National Association	Canton	NY	13617	12/31/2016	2/14/2019	N	45-49 Court Street	COMMUNITY BANK SYSTEM, INC.	199	0	1	9	0	Saint Lawrence			1/1/1866	1/1/1934	5/11/2017	Stock	0	1	OCC	DIF	New York	NEW YORK	Syracuse	New York	Northeastern	Northeast	0	0	www.communitybankna.com	244765	0
11438	0	653349	2313544	Community Bank, North Mississippi	Amory	MS	38821	12/31/2016	2/14/2019	NM	900 North Main Street	COMMUNITY BANCSHARES OF MISSISSIPPI, INC. EMPLOYEE STOCK OWNERSHIP PLAN	8	0	1	4	0	Monroe			5/20/1912	1/1/1934	12/31/2017	Stock	0	1	FDIC	DIF	Dallas	DALLAS	Jackson Ms	St. louis	Southern	West	0	0		16783	2994
26871	0	77422	3848632	Community Bankers' Bank	Midlothian	VA	23113	12/31/2016	2/14/2019	SM	2601 Promenade Parkway	CBB FINANCIAL CORP.	1	0	0	4	0	Chesterfield	40060	Richmond, VA	1/2/1987	1/2/1987	8/30/2017	Stock	0	0	FED	DIF	Atlanta	ATLANTA	Richmond	Richmond	Northeastern	Southeast	0	0	http://cbbonline.com	23991	22259
34160	15999	553038	2530118	Community Banking Company of Fitzgerald	Fitzgerald	GA	31750	12/31/2016	2/14/2019	NM	102 West Roanoke Drive	CBC HOLDING COMPANY	2	0	0	4	0	Ben Hill			4/19/1996	4/19/1996	2/27/2009	Stock	0	0	FDIC	DIF	Atlanta	ATLANTA	Albany Ga	Atlanta	Southern	Southeast	0	1	www.communitybankoffitzgerald.com	10141	1000
920	0	102539	1204467	Community Banks of Shelby County	Cowden	IL	62422	12/31/2016	2/14/2019	NM	126 North Grand Ave	COWDEN BANCORP, INC.	3	0	0	2	1	Shelby			1/1/1892	1/1/1934	11/9/2015	Stock	0	0	FDIC	DIF	Chicago	CHICAGO	Champaign	Chicago	Central	Central	0	1	www.communities1st.com	4545	4545
58159	0	3392292	5010367	Community Business Bank	West Sacramento	CA	95605	12/31/2016	2/14/2019	NM	725 Riverpoint Court	CBBC BANCORP	3	0	0	4	0	Yolo	40900	Sacramento-Roseville-Arden-Arcade, CA	11/14/2005	11/14/2005	5/20/2018	Stock	0	0	FDIC	DIF	San Francisco	SAN FRANCISCO	Sacramento	San Francisco	Western	Western	0	1		66450	0
58658	0	3626858	3628535	Community Capital Bank of Virginia	Christiansburg	VA	24073	12/31/2016	2/14/2019	SM	110 Peppers Ferry Road Nw	VIRGINIA COMMUNITY CAPITAL, INC.	2	0	0	4	0	Montgomery	13980	Blacksburg-Christiansburg-Radford, VA	8/20/2008	8/20/2008	7/30/2017	Stock	0	0	FED	DIF	Atlanta	ATLANTA	Richmond	Richmond	Northeastern	Southeast	0	1	www.vacommunitycapital.org	6994	1445
26363	14581	299868	0	Community Commerce Bank	Claremont	CA	91711	12/31/2016	2/14/2019	NM	358 W Foothill Blvd		4	0	0	4	0	Los Angeles	31080	Los Angeles-Long Beach-Anaheim, CA	10/1/1976	9/10/1985	2/15/2013	Stock	0	0	FDIC	DIF	San Francisco	SAN FRANCISCO	Los Angeles (North)	San Francisco	Western	Western	0	0	http://www.ccombank.com	518	0
10568	17428	168357	0	Community Development Bank, FSB	Ogema	MN	56569	12/31/2016	2/14/2019	SA	516 Main Street		2	0	0	4	0	Becker			1/6/1906	1/1/1934	10/19/2017	Stock	0	0	OCC	DIF	Kansas City	KANSAS CITY	Fargo	Minneapolis	Central	West	0	1	www.comdevbank.com	3500	750
57129	17528	3040418	0	Community Federal Savings Bank	Woodhaven	NY	11421	12/31/2016	2/14/2019	SA	89-07 Jamaica Avenue		1	0	0	4	0	Queens	35620	New York-Newark-Jersey City, NY-NJ-PA	7/16/2001	7/16/2001	1/14/2014	Stock	0	0	OCC	DIF	New York	NEW YORK	New York City	New York	Northeastern	Northeast	0	1	www.cfsb.com	10813	1973
27053	0	47256	0	Community Financial Bank	Prentice	WI	54556	12/31/2016	2/14/2019	NM	450 Center Street		2	0	0	4	0	Price			10/1/1987	10/1/1987	9/2/2016	Stock	0	0	FDIC	DIF	Chicago	CHICAGO	Eau Claire	Minneapolis	Central	Central	0	1	www.communityfinancialbank.net	0	0
[truncated: 4,636 more rows]
