# Supplementary material for: Panel and geospatial data for U.S. FDIC insured banks fiduciary activities and annual performance analyses over the periods 2016 to 2018
Source: Data Brief. 2019 Aug 6;25:104358. doi: 10.1016/j.dib.2019.104358 (PMC6704373; doi:10.1016/j.dib.2019.104358)
Supplement: Supplementary file 1 [file mmc1.zip › R data and Codes Supplements/0-Initial Panel data/Raw Excel Format FDIC banks reporting Data/2016_Q4/4-All_Reports_20161231_Total Deposits.csv]

cert	docket	fed_rssd	rssdhcr	name	city	stalp	zip	repdte	rundate	bkclass	address	namehcr	offdom	offfor	stmult	specgrp	subchaps	county	cbsa_metro	cbsa_metro_name	estymd	insdate	effdate	mutual	parcert	trust	regagnt	insagnt1	fdicdbs	fdicsupv	fldoff	fed	occdist	otsregnm	offoa	cb	inst.webaddr	dep	depdom	idtrni	trn	ddt	ntr	ntrsmmda	ntrsoth	ntrtime	ts	depnidom	depidom
4829	0	746223	2706726	1880 Bank	Cambridge	MD	21613	12/31/2016	2/14/2019	SM	304 High Street	DELMARVA BANCSHARES, INC.	6	0	0	4	0	Dorchester			1/1/1880	1/1/1934	7/16/2015	Stock	0	1	FED	DIF	New York	NEW YORK	Baltimore	Richmond	Northeastern	Southeast	0	1	www.1880bank.com	273793	273793	244751	124408	80576	149386	21985	55003	72398	193218	81696	192097
57899	0	3317192	4526496	1st Advantage Bank	Saint Peters	MO	63376	12/31/2016	2/14/2019	NM	240 Salt Lick Road	BANC INVESTORS, LLC	1	0	0	4	0	Saint Charles	41180	St. Louis, MO-IL	1/31/2005	1/31/2005	9/10/2010	Stock	0	0	FDIC	DIF	Kansas City	KANSAS CITY	St. Louis	St. louis	Western	West	0	1	www.1stadvantagebank.com	81827	81827	81772	17212	13569	64615	18533	1711	44371	68258	13569	68258
22039	0	564856	1128415	1st Bank	Broadus	MT	59317	12/31/2016	2/14/2019	SM	201 North Wilbur Ave	1ST UNITED BANCORPORATION, INC.	1	0	0	2	1	Powder River			6/9/1975	6/9/1975	3/5/2017	Stock	0	0	FED	DIF	San Francisco	SAN FRANCISCO	Billings	Minneapolis	Western	West	0	1	www.our1stbank.com	45093	45093	42811	20938	9359	24155	9933	7197	7025	35734	11269	33824
16419	17301	419255	1055780	1st Bank & Trust	Broken Bow	OK	74728	12/31/2016	2/14/2019	SM	710 South Park Drive	SOUTHEASTERN BANCSHARES, INC.	4	0	0	8	1	Mccurtain			5/6/1946	5/6/1946	3/31/2006	Stock	0	1	FED	DIF	Dallas	DALLAS	Tulsa	Kansas City	Southern	West	0	1	http://www/1stbankandtrust.com	121646	121646	114287	67920	40930	53726	5190	22031	26505	80716	40930	80716
4122	0	350657	0	1st Bank in Hominy	Hominy	OK	74035	12/31/2016	2/14/2019	SM	117 North Price		1	0	0	8	1	Osage	46140	Tulsa, OK	4/12/1906	1/1/1934	12/22/2016	Stock	0	0	FED	DIF	Dallas	DALLAS	Tulsa	Kansas City	Southern	West	0	1	http://www.1stbankhominy.com	37923	37923	31368	13597	7564	24326	2097	5663	16566	30359	7582	30341
30367	5236	148470	0	1st Bank of Sea Isle City	Sea Isle City	NJ	8243	12/31/2016	2/14/2019	SB	4301 Landis Avenue		3	0	0	5	0	Cape May	36140	Ocean City, NJ	1/1/1882	11/30/1948	9/19/2014	Stock	0	0	FDIC	DIF	New York	NEW YORK	Jamesburg	Philadelphia	Northeastern	Northeast	0	1	www.1stbankseaisle.com	228103	228103	177046	69958	33427	158145	999	108785	48361	194676	31773	196330
57298	0	3048487	3559844	1st Bank Yuma	Yuma	AZ	85364	12/31/2016	2/14/2019	NM	2799 South 4th Avenue	WESTERN ARIZONA BANCORP, INC.	5	0	0	4	0	Yuma	49740	Yuma, AZ	9/4/2001	9/4/2001	3/1/2018	Stock	0	0	FDIC	DIF	San Francisco	SAN FRANCISCO	Phoenix	San Francisco	Western	Western	0	1	http://www.1stbankyuma.com	248350	248350	242325	134983	102011	113367	39200	35848	38319	146339	102011	146339
32487	8322	941653	1064791	1st Cameron State Bank	Cameron	MO	64429	12/31/2016	2/14/2019	NM	124 South Walnut	C & M BANCSHARES, INC.	2	0	0	8	0	Clinton	28140	Kansas City, MO-KS	8/11/1986	8/11/1986	6/29/2009	Stock	0	0	FDIC	DIF	Kansas City	KANSAS CITY	Kansas City	Kansas City	Western	West	0	1	www.1stcameron.com	42724	42724	35970	13961	7888	28763	9541	8752	10470	34836	7888	34836
58485	0	3594797	0	1st Capital Bank	Monterey	CA	93940	12/31/2016	2/14/2019	NM	5 Harris Court, Bldg N, # No		5	0	0	4	0	Monterey	41500	Salinas, CA	4/16/2007	4/16/2007	4/11/2017	Stock	0	0	FDIC	DIF	San Francisco	SAN FRANCISCO	San Francisco	San Francisco	Western	Western	0	1	www.1stcapital.bank	500621	500621	485424	273688	239799	226934	113289	100601	13044	260823	239799	260822
35456	0	2920773	3118513	1st Colonial Community Bank	Collingswood	NJ	8108	12/31/2016	2/14/2019	NM	1040 Haddon Avenue	1ST COLONIAL BANCORP, INC.	3	0	0	4	0	Camden	37980	Philadelphia-Camden-Wilmington, PA-NJ-DE-MD	6/29/2000	6/29/2000	11/1/2012	Stock	0	0	FDIC	DIF	New York	NEW YORK	Jamesburg	Philadelphia	Northeastern	Northeast	0	1	http://www.1stcolonial.com	446592	446592	237743	66848	16636	379744	22141	287970	69633	429956	66848	379744
11706	12404	338945	1204083	1st Community Bank	Sherrard	IL	61281	12/31/2016	2/14/2019	NM	407 Third Street	ILLINOIS HOLDING CO.	2	0	0	2	1	Mercer	19340	Davenport-Moline-Rock Island, IA-IL	1/1/1910	1/1/1934	10/15/2015	Stock	0	0	FDIC	DIF	Chicago	CHICAGO	Springfield Il	Chicago	Central	Central	0	1	http://www.1stcommunitybanks.com	59764	59764	52092	16622	11474	43142	5440	7652	30050	48290	11474	48290
27552	10064	1412619	2784920	1st Constitution Bank	Cranbury	NJ	8512	12/31/2016	2/14/2019	NM	2650 Route 130	1ST CONSTITUTION BANCORP	19	0	0	4	0	Middlesex	35620	New York-Newark-Jersey City, NY-NJ-PA	7/24/1989	7/24/1989	4/10/2018	Stock	0	0	FDIC	DIF	New York	NEW YORK	Jamesburg	New York	Northeastern	Northeast	0	1	www.1stconstitution.com	835006	835006	718605	91450	55889	743556	54630	540640	148286	779117	170854	664152
34393	0	2531562	2531553	1st Equity Bank	Skokie	IL	60076	12/31/2016	2/14/2019	NM	3956 West Dempster Street	FIRST EQUITY CORP.	1	0	0	4	1	Cook	16980	Chicago-Naperville-Elgin, IL-IN-WI	6/9/1997	6/9/1997	3/31/2006	Stock	0	0	FDIC	DIF	Chicago	CHICAGO	Chicago	Chicago	Central	Central	0	1	www.1stequitybank.net	73752	73752	71006	18045	10418	55707	18305	6766	30636	63334	10418	63334
57611	0	3203996	3203987	1st Equity Bank Northwest	Buffalo Grove	IL	60089	12/31/2016	2/14/2019	NM	1330 Dundee Road	NORTHWEST EQUITY CORP.	1	0	0	4	1	Cook	16980	Chicago-Naperville-Elgin, IL-IN-WI	10/15/2003	10/15/2003	3/31/2006	Stock	0	0	FDIC	DIF	Chicago	CHICAGO	Chicago	Chicago	Central	Central	0	1		27297	27297	23068	519	407	26778	5334	309	21135	26890	407	26890
1673	0	526452	0	1st Financial Bank USA	Dakota Dunes	SD	57049	12/31/2016	2/14/2019	NM	331 N. Dakota Dunes Blvd.		2	0	0	3	0	Union	43580	Sioux City, IA-NE-SD	1/1/1910	1/1/1934	3/31/2006	Stock	0	0	FDIC	DIF	Kansas City	KANSAS CITY	Sioux Falls	Minneapolis	Western	West	0	0	http://www.1fbusa.com	504839	504839	489522	15072	8474	489767	14841	1172	473754	496365	8475	496364
58548	0	3655081	0	1st Manatee Bank	Bradenton	FL	34203	12/31/2016	2/14/2019	NM	900 53rd Ave E		3	0	0	4	0	Manatee	35840	North Port-Sarasota-Bradenton, FL	11/13/2007	11/13/2007	3/6/2017	Stock	0	0	FDIC	DIF	Atlanta	ATLANTA	Tampa	Atlanta	Southern	Southeast	0	1		131580	131580	131128	23006	9732	108574	37497	2495	68582	121848	9732	121848
6646	8805	480723	0	1st National Bank	Lebanon	OH	45036	12/31/2016	2/14/2019	N	730 East Main Street		10	0	0	4	1	Warren	17140	Cincinnati, OH-KY-IN	1/1/1907	1/1/1934	11/1/2012	Stock	0	0	OCC	DIF	Chicago	CHICAGO	Cincinnati	Cleveland	Central	Central	0	1	WWW.BANKWITH1ST.COM	136194	136194	118384	50538	28983	85656	9503	26019	50134	107211	28983	107211
57633	0	1018927	4347208	1st Security Bank of Washington	Mountlake Terrac	WA	98043	12/31/2016	2/14/2019	SB	6920 220th St Sw, Suite 300	FS BANCORP, INC.	12	0	0	4	0	Snohomish	42660	Seattle-Tacoma-Bellevue, WA	4/1/2004	4/1/2004	11/14/2018	Stock	0	0	FDIC	DIF	San Francisco	SAN FRANCISCO	Seattle	San Francisco	Western	West	0	1	WWW.FSBWA.com	719001	719001	700643	225142	161496	493859	243146	54996	195717	557505	161496	557505
9087	10250	991340	1199602	1st Source Bank	South Bend	IN	46601	12/31/2016	2/14/2019	SM	100 North Michigan Street	1ST SOURCE CORPORATION	84	0	1	4	0	St Joseph	43780	South Bend-Mishawaka, IN-MI	1/1/1922	1/1/1934	1/1/2012	Stock	0	1	FED	DIF	Chicago	CHICAGO	Indianapolis	Chicago	Central	Central	0	1	www.1stsource.com	4336211	4336211	3735884	264463	264463	4071748	2627017	401059	1043672	4071748	993208	3343003
57626	0	3223305	3223293	1st State Bank	Saginaw	MI	48604	12/31/2016	2/14/2019	NM	4800 Fashion Sq Blvd, # 100	1ST STATE FINANCIAL, LTD.	4	0	0	4	0	Saginaw	40980	Saginaw, MI	4/12/2004	4/12/2004	8/19/2013	Stock	0	0	FDIC	DIF	Chicago	CHICAGO	Detroit	Chicago	Central	Central	0	1	www.1ststatebk.com	193825	193825	173290	94868	76046	98957	69920	6425	22612	117779	71575	122250
22543	14261	170640	3070152	1st State Bank of Mason City	Mason City	IL	62664	12/31/2016	2/14/2019	NM	123 West Elm Street	FIRSTATE BANCORP, INC.	1	0	0	8	1	Mason			11/1/1977	11/1/1977	3/31/2006	Stock	0	0	FDIC	DIF	Chicago	CHICAGO	Springfield Il	Chicago	Central	Central	0	1	www.1ststatebankmc.com	23475	23475	22322	6665	4122	16810	1720	5577	9513	19353	4202	19273
8426	10595	526519	1830240	1st Summit Bank	Johnstown	PA	15904	12/31/2016	2/14/2019	NM	125 Donald Lane	1ST SUMMIT BANCORP OF JOHNSTOWN, INC.	16	0	0	5	0	Cambria	27780	Johnstown, PA	1/1/1924	1/1/1934	1/5/2016	Stock	0	1	FDIC	DIF	New York	NEW YORK	Wexford	Philadelphia	Northeastern	Northeast	0	1	http://www.1stsummit.com	869115	869115	763270	102592	30779	766523	265935	139069	361518	838336	62108	807007
57869	0	3309393	0	1st Trust Bank, Inc.	Hazard	KY	41701	12/31/2016	2/14/2019	NM	24 Commerce Drive		4	0	0	4	0	Perry			12/13/2004	12/13/2004	10/15/2018	Stock	0	0	FDIC	DIF	Chicago	CHICAGO	Lexington	Cleveland	Central	Southeast	0	1	https://www.1tbi.com	217047	217047	197193	73993	66368	143054	6428	11146	125481	150679	43827	173220
31249	6607	350572	4498726	1st United Bank	Faribault	MN	55021	12/31/2016	2/14/2019	NM	430 4th St Nw	J & B FINANCIAL HOLDINGS, INC.	2	0	0	4	1	Rice			1/1/1920	12/18/1961	2/13/2012	Stock	0	0	FDIC	DIF	Kansas City	KANSAS CITY	Minneapolis	Minneapolis	Central	West	0	1	WWW.1stunited.com	131219	131219	127318	62875	24439	68344	0	51053	17290	106780	24498	106721
9751	0	340256	3304343	21st Century Bank	Loretto	MN	55357	12/31/2016	2/14/2019	NM	699 North Medina Street	DOLPHIN FAMILY LIMITED PARTNERSHIP	7	0	0	4	0	Hennepin	33460	Minneapolis-St. Paul-Bloomington, MN-WI	6/2/1917	1/1/1934	3/31/2006	Stock	0	0	FDIC	DIF	Kansas City	KANSAS CITY	Minneapolis	Minneapolis	Central	West	0	1	http://www.21stcenturybank.com	317757	317757	311699	24126	13189	293631	84284	112180	97167	304568	24126	293631
91005	0	455253	4754758	5Star Bank	Colorado Springs	CO	80914	12/31/2016	2/14/2019	NM	Peterson Air Force Base, 455	LITTLE LONDON BANCORP	4	0	0	4	0	El Paso	17820	Colorado Springs, CO	6/10/1980	11/5/1985	8/23/2013	Stock	0	0	FDIC	DIF	Dallas	DALLAS	Denver	Kansas City	Western	Western	0	1	http://www.5star.bank	140321	140321	132079	39858	23058	100463	56531	4566	39365	117263	23619	116702
27831	358	671370	0	A J Smith Federal Savings Bank	Midlothian	IL	60445	12/31/2016	2/14/2019	SA	14757 S Cicero Ave		3	0	0	5	0	Cook	16980	Chicago-Naperville-Elgin, IL-IN-WI	1/1/1924	12/3/1934	1/23/2019	Stock	0	0	OCC	DIF	Chicago	CHICAGO	Chicago	Chicago	Central	Central	0	1	www.ajsmithbank.com	168872	168872	161664	35688	23505	133184	4987	76078	52119	145367	25666	143206
35029	0	2775151	2775142	AB&T	Albany	GA	31708	12/31/2016	2/14/2019	NM	2815 Meredyth Drive	COMMUNITY CAPITAL BANCSHARES, INC.	4	0	0	4	0	Dougherty	10500	Albany, GA	4/28/1999	4/28/1999	12/31/2016	Stock	0	0	FDIC	DIF	Atlanta	ATLANTA	Albany Ga	Atlanta	Southern	Southeast	0	1	www.abtgold.com	123086	123086	120444	66024	47448	57062	32524	7032	17506	75638	39426	83660
32257	8059	762773	0	Abacus Federal Savings Bank	New York	NY	10013	12/31/2016	2/14/2019	SA	6 Bowery		6	0	1	4	0	New York	35620	New York-Newark-Jersey City, NY-NJ-PA	11/29/1984	11/29/1984	2/23/2012	Stock	0	0	OCC	DIF	New York	NEW YORK	New York City	New York	Northeastern	Northeast	0	1	www.abacusbank.com	208491	208491	208490	68324	62383	140166	11189	61652	67327	146107	68315	140176
30332	5179	114774	0	Abbeville Building & Loan (A State-Chartered Savings Bank)	Abbeville	LA	70510	12/31/2016	2/14/2019	SB	1212 Charity Street		1	0	0	8	0	Vermilion	29180	Lafayette, LA	1/1/1890	8/9/1948	3/31/2006	Non-Stock	0	0	FDIC	DIF	Dallas	DALLAS	Baton Rouge	Atlanta	Southern	Western	0	1	www.abbemae.com	53263	53263	50690	8722	3640	44541	24078	3449	17014	49623	3638	49625
30619	5642	416272	0	Abbeville First Bank, SSB	Abbeville	SC	29620	12/31/2016	2/14/2019	SB	205 South Main St		2	0	0	5	0	Abbeville			1/1/1907	5/11/1953	10/17/2013	Non-Stock	0	0	FDIC	DIF	Atlanta	ATLANTA	Columbia Sc	Richmond	Northeastern	Southeast	0	1	http://www.abbevillefirst.com	54762	54762	54009	12147	4357	42615	1779	11352	29484	50405	508	54254
19795	16035	198149	3612794	AbbyBank	Abbotsford	WI	54405	12/31/2016	2/14/2019	NM	401 East Spruce Street	ABBY BANCORP, INC.	6	0	0	2	0	Marathon	48140	Wausau, WI	3/1/1968	3/1/1968	12/31/2017	Stock	0	0	FDIC	DIF	Chicago	CHICAGO	Eau Claire	Chicago	Central	Central	0	1	www.abbybank.com	386323	386323	359513	94222	94127	292101	25411	125667	141023	292196	59452	326871
11694	11442	4839	1143641	ABC Bank	Chicago	IL	60644	12/31/2016	2/14/2019	NM	5645 West Lake Street	GREATER CHICAGO FINANCIAL CORP.	5	0	0	4	1	Cook	16980	Chicago-Naperville-Elgin, IL-IN-WI	6/10/1891	1/1/1934	6/2/2017	Stock	0	0	FDIC	DIF	Chicago	CHICAGO	Chicago	Chicago	Central	Central	0	1		258612	258612	203227	69288	56581	189324	48699	28140	112485	202031	56581	202031
26549	0	117672	0	Abington Bank	Abington	MA	2351	12/31/2016	2/14/2019	SM	6 Harrison Avenue		1	0	0	4	0	Plymouth	14460	Boston-Cambridge-Newton, MA-NH	1/1/1888	2/12/1986	3/31/2017	Non-Stock	0	0	FED	DIF	New York	NEW YORK	South Boston	Boston	Northeastern	Northeast	0	1	www.theabingtonbank.com	113051	113051	107110	32035	16972	81016	27200	28442	25374	96079	16814	96237
19600	0	535753	2107707	Academy Bank, National Association	Colorado Springs	CO	80920	12/31/2016	2/14/2019	N	2835 Briargate Boulevard	DICKINSON FINANCIAL CORPORATION II	78	0	1	4	0	El Paso	17820	Colorado Springs, CO	6/15/1966	6/15/1966	4/27/2017	Stock	0	0	OCC	DIF	Dallas	KANSAS CITY	Kansas City	Kansas City	Western	Western	0	0	www.academybank.com	766098	766098	692259	263549	193009	502549	85169	54587	362793	573089	193009	573089
4061	13760	266253	1055708	ACB Bank	Cherokee	OK	73728	12/31/2016	2/14/2019	NM	323 S Grand Street	ALFALFA COUNTY BANCSHARES, INC.	3	0	0	2	1	Alfalfa			1/29/1908	1/1/1934	5/13/2015	Stock	0	0	FDIC	DIF	Dallas	DALLAS	Oklahoma City	Kansas City	Southern	West	0	1	www.acbbank.net	94997	94997	52613	38153	16818	56844	2134	8726	45983	78179	16818	78179
58727	0	3614837	3637939	Access Bank	Omaha	NE	68114	12/31/2016	2/14/2019	NM	8712 West Dodge Road	3MV BANCORP, INC.	5	0	0	4	0	Douglas	36540	Omaha-Council Bluffs, NE-IA	12/10/2007	12/10/2007	5/5/2017	Stock	0	0	FDIC	DIF	Kansas City	KANSAS CITY	Omaha	Kansas City	Western	West	0	1	WWW.ACCESSBANK.COM	257655	257655	256156	139623	136133	118032	50449	2884	64700	121522	96021	161634
35189	0	2859903	3109904	Access National Bank	Reston	VA	20191	12/31/2016	2/14/2019	N	1800 Robert Fulton Drive, #	ACCESS NATIONAL CORPORATION	6	0	0	4	0	Fairfax	47900	Washington-Arlington-Alexandria, DC-VA-MD-WV	12/1/1999	12/1/1999	3/31/2017	Stock	0	0	OCC	DIF	Atlanta	ATLANTA	Richmond	Richmond	Northeastern	Southeast	0	1	www.AccessNationalBank.com	1065665	1065665	842714	509566	372034	556099	260278	44115	251707	693631	362032	703633
58562	0	3535848	4556381	AccessBank Texas	Denton	TX	76201	12/31/2016	2/14/2019	NM	320 W Eagle Drive, # 100	ACCESS BANCORP, INC.	4	0	0	4	0	Denton	19100	Dallas-Fort Worth-Arlington, TX	10/22/2007	10/22/2007	5/16/2016	Stock	0	0	FDIC	DIF	Dallas	DALLAS	Dallas	Dallas	Southern	West	0	1	http://WWW.ACCESSBANKTX.COM	259222	259222	240832	88156	88156	171066	61984	4137	104945	171066	53914	205308
7506	12499	5210	1117464	ACNB Bank	Gettysburg	PA	17325	12/31/2016	2/14/2019	NM	16 Lincoln Square	ACNB CORPORATION	22	0	0	4	0	Adams	23900	Gettysburg, PA	4/11/1857	1/1/1934	6/30/2017	Stock	0	1	FDIC	DIF	New York	NEW YORK	Harrisburg	Philadelphia	Northeastern	Northeast	0	1	http://www.acnb.com	977123	977123	876212	84683	44609	892440	131392	519155	241893	932514	44609	932514
18489	12279	463650	5006472	Adams Bank & Trust	Ogallala	NE	69153	12/31/2016	2/14/2019	SM	315 North Spruce Street	ADAGE, LLC	19	0	1	2	0	Keith			2/26/1962	2/26/1962	3/31/2006	Stock	0	1	FED	DIF	Kansas City	KANSAS CITY	Grand Island	Kansas City	Western	West	0	1	http://www.abtbank.com	608005	608005	550642	112658	66819	495347	149063	177035	169249	541186	126092	481913
90140	12033	343903	0	Adams Community Bank	Adams	MA	1220	12/31/2016	2/14/2019	SB	2 Center Street		8	0	0	5	0	Berkshire	38340	Pittsfield, MA	5/1/1869	7/24/1985	1/1/2016	Non-Stock	0	1	FDIC	DIF	New York	NEW YORK	Springfield Ma	Boston	Northeastern	Northeast	0	1	www.adamscommunity.com	408089	408089	395701	99542	46001	308547	87353	103619	117575	362088	45026	363063
14311	0	9553	1053870	Adams County Bank	Kenesaw	NE	68956	12/31/2016	2/14/2019	NM	401 N. Smith Avenue	FIRST KENESAW COMPANY	2	0	0	2	1	Adams			1/1/1878	1/1/1934	6/1/2010	Stock	0	0	FDIC	DIF	Kansas City	KANSAS CITY	Grand Island	Kansas City	Western	West	0	1	http://www.adamscountybank.net	113231	113231	88588	41120	20528	72111	8951	16278	46882	92703	20528	92703
32304	8120	312570	0	Adams County Building and Loan Company	West Union	OH	45693	12/31/2016	2/14/2019	SA	201 West Main Street		2	0	0	2	0	Adams			1/22/1907	4/4/1985	4/20/2018	Non-Stock	0	0	FDIC	DIF	Chicago	CHICAGO	Cincinnati	Cleveland	Central	Central	0	1		19056	19056	18852	0	0	19056	4563	2006	12487	19056	0	19056
58697	18056	3603765	4564724	Adams Dairy Bank	Blue Springs	MO	64014	12/31/2016	2/14/2019	NM	651 Ne Coronado Drive	ADAMS DAIRY BANCSHARES, INC.	1	0	0	4	0	Jackson	28140	Kansas City, MO-KS	1/3/2008	1/3/2008	5/4/2018	Stock	0	0	FDIC	DIF	Kansas City	KANSAS CITY	Kansas City	Kansas City	Western	West	0	1		85070	85070	63569	25793	20215	59277	24851	2180	32246	64855	20215	64855
9812	0	332756	0	Adams State Bank	Adams	NE	68301	12/31/2016	2/14/2019	NM	649 Main Street		1	0	0	2	1	Gage			1/18/1918	1/1/1934	3/31/2006	Stock	0	0	FDIC	DIF	Kansas City	KANSAS CITY	Omaha	Kansas City	Western	West	0	1	www.adamsstate.com	33119	33119	28178	13334	6783	19785	205	7306	12274	26336	6783	26336
28380	1473	101671	2467474	Adirondack Bank	Utica	NY	13501	12/31/2016	2/14/2019	SM	185 Genesee Street	ADIRONDACK BANCORP, INC.	18	0	0	4	0	Oneida	46540	Utica-Rome, NY	1/1/1898	1/25/1936	1/1/2014	Stock	0	0	FED	DIF	New York	NEW YORK	Syracuse	New York	Northeastern	Northeast	0	1	www.adirondackbank.com	659143	659143	446800	63559	54929	595584	25973	430698	138913	604214	206261	452882
27015	13964	541307	0	Admirals Bank	Boston	MA	2116	12/31/2016	2/14/2019	SA	579 Boylston Street		2	0	1	4	0	Suffolk	14460	Boston-Cambridge-Newton, MA-NH	1/1/1967	7/20/1987	12/31/2017	Stock	0	0	OCC	DIF	New York	NEW YORK	South Boston	Boston	Northeastern	Northeast	0	1	www.admiralsbank.com	339634	339634	263291	6923	1417	332711	133062	1696	197953	338217	1561	338073
8251	0	94858	1399505	Adrian Bank	Adrian	MO	64720	12/31/2016	2/14/2019	SM	130 East Main Street	ADRIAN BANCSHARES, INC.	3	0	0	2	1	Bates	28140	Kansas City, MO-KS	10/18/1932	1/1/1934	1/1/2012	Stock	0	0	FED	DIF	Kansas City	KANSAS CITY	Kansas City	Kansas City	Western	West	0	1	www.adrianbank.com	125305	125305	110831	45115	24162	80190	21885	15457	42848	101143	24162	101143
8822	0	293352	1125254	Adrian State Bank	Adrian	MN	56110	12/31/2016	2/14/2019	NM	322 Maine Avenue	ADRIAN BUILDING CORPORATION	1	0	0	2	1	Nobles			10/23/1889	1/1/1934	3/31/2006	Stock	0	0	FDIC	DIF	Kansas City	KANSAS CITY	Sioux Falls	Minneapolis	Central	West	0	1	www.adrianstatebank.com	39103	39103	30221	12605	9972	26498	10050	5220	11228	29131	9972	29131
18152	15877	438050	1066928	Advantage Bank	Oklahoma City	OK	73141	12/31/2016	2/14/2019	NM	8001 Ne 23rd Street	SPENCER BANCSHARES, INC.	2	0	0	4	1	Oklahoma	36420	Oklahoma City, OK	11/17/1913	2/15/1960	4/25/2018	Stock	0	0	FDIC	DIF	Dallas	DALLAS	Oklahoma City	Kansas City	Southern	West	0	1	http://www.advantagebank.biz	50627	50627	42535	32705	12387	17922	12537	0	5385	38240	12387	38240
57072	0	2927615	0	Advantage Bank	Loveland	CO	80538	12/31/2016	2/14/2019	NM	1475 North Denver Avenue		4	0	0	4	0	Larimer	22660	Fort Collins, CO	9/21/2000	9/21/2000	6/14/2016	Stock	0	0	FDIC	DIF	Dallas	KANSAS CITY	Denver	Kansas City	Western	Western	0	1	http://www.advantagebanks.com	234744	234744	198452	57949	41106	176795	24202	29831	122763	193638	41101	193643
10375	14584	189549	3155273	Advantage Community Bank	Dorchester	WI	54425	12/31/2016	2/14/2019	NM	101 W Business County Rd. A	ADVANTAGE COMMUNITY BANCSHARES, INC.	4	0	0	4	0	Clark			8/9/1906	1/1/1934	7/1/2016	Stock	0	0	FDIC	DIF	Chicago	CHICAGO	Eau Claire	Chicago	Central	Central	0	1	www.advantagecommunity.com	122000	122000	117313	37665	19000	84335	25001	30428	28906	103000	18996	103004
34885	14544	965789	0	Affiliated Bank	Bedford	TX	76021	12/31/2016	2/14/2019	SA	500 Harwood Rd.		4	0	0	4	0	Tarrant	19100	Dallas-Fort Worth-Arlington, TX	1/1/1959	6/1/1998	2/27/2018	Stock	0	0	OCC	DIF	Dallas	DALLAS	Dallas	Dallas	Southern	West	0	1	www.affiliatedbank.com	468093	468093	242328	65107	60453	402986	99446	12160	291380	407640	60423	407670
57264	0	3118447	3118456	Affinity Bank	Atlanta	GA	30328	12/31/2016	2/14/2019	NM	5660 New Northside Drive, #	ABB FINANCIAL GROUP, INC.	1	0	0	4	0	Fulton	12060	Atlanta-Sandy Springs-Roswell, GA	9/3/2002	9/3/2002	12/26/2017	Stock	0	0	FDIC	DIF	Atlanta	NEW YORK	Atlanta	Atlanta	Southern	Southeast	0	1	http://www.myaffinitybank.com	199067	199067	198868	61936	53285	137131	73879	1031	62220	145782	53289	145778
35267	14939	2909330	0	AIG Federal Savings Bank	Wilmington	DE	19809	12/31/2016	2/14/2019	SA	503 Carr Road, Suite 130		1	0	0	5	0	New Castle	37980	Philadelphia-Camden-Wilmington, PA-NJ-DE-MD	5/15/2000	5/15/2000	12/15/2014	Stock	0	1	OCC	DIF	New York	NEW YORK	Claymont	Philadelphia	Northeastern	Northeast	0	0		500	500	500	0	0	500	0	0	500	500	0	500
3304	0	1006951	3183959	AIMBank	Littlefield	TX	79339	12/31/2016	2/14/2019	NM	337 Phelps Avenue	AIM BANCSHARES, INC.	16	0	0	4	1	Lamb			9/19/1925	1/1/1934	4/7/2017	Stock	0	0	FDIC	DIF	Dallas	DALLAS	Lubbock	Dallas	Southern	West	0	1	www.aimbankonline.com	750498	750498	644677	67316	54427	683182	77061	340296	265825	696071	217370	533128
35314	0	2877484	3047583	Alamerica Bank	Birmingham	AL	35205	12/31/2016	2/14/2019	NM	2170 Highland Avenue	ALAMERICA BANCCORP, INC.	1	0	0	4	1	Jefferson	13820	Birmingham-Hoover, AL	1/28/2000	1/28/2000	2/24/2011	Stock	0	0	FDIC	DIF	Atlanta	ATLANTA	Shelby	Atlanta	Southern	Southeast	0	1	http://alamericabank.com	30674	30674	27866	5039	4663	25635	723	1490	23422	26011	4663	26011
13947	0	869953	1061222	Alamosa State Bank	Alamosa	CO	81101	12/31/2016	2/14/2019	NM	2225 Main Street	ALAMOSA BANCORPORATION, LTD.	2	0	0	2	1	Alamosa			3/1/1907	2/23/1934	3/31/2006	Stock	0	0	FDIC	DIF	Dallas	DALLAS	Denver	Kansas City	Western	Western	0	1	http://www.alamosastatebank.com	214814	214814	167616	106893	46415	107921	43162	23011	41748	168399	46415	168399
17230	0	2732	1208933	Albany Bank and Trust Company National Association	Chicago	IL	60625	12/31/2016	2/14/2019	N	3424 West Lawrence Avenue	ALBANK CORPORATION	4	0	0	4	0	Cook	16980	Chicago-Naperville-Elgin, IL-IN-WI	6/27/1953	6/27/1953	3/31/2006	Stock	0	1	OCC	DIF	Chicago	CHICAGO	Chicago	Chicago	Central	Central	0	1	www.albaybank.com	465654	465654	446441	183508	131743	282146	99411	59461	123274	333911	131743	333911
34106	14711	2332666	3842630	Albina Community Bank	Portland	OR	97212	12/31/2016	2/14/2019	NM	2002 N.E Martin Luther King	BENEFICIAL STATE BANCORP, INC.	5	0	0	4	0	Multnomah	38900	Portland-Vancouver-Hillsboro, OR-WA	12/19/1995	12/19/1995	1/18/2018	Stock	0	0	FDIC	DIF	San Francisco	SAN FRANCISCO	Portland	San Francisco	Western	West	0	1		152668	152668	130357	67483	56086	85185	45101	15100	24984	96582	56086	96582
17622	12071	388744	0	Alden State Bank	Alden	MI	49612	12/31/2016	2/14/2019	NM	Coy And Helena Streets		4	0	0	4	0	Antrim			1/1/1934	6/22/1956	3/31/2006	Stock	0	0	FDIC	DIF	Chicago	CHICAGO	Grand Rapids	Chicago	Central	Central	0	1	http://www.aldenbank.com	158123	158123	129694	75436	39425	82687	22459	36796	23432	118698	39424	118699
9831	0	414102	0	Alden State Bank	Alden	NY	14004	12/31/2016	2/14/2019	SM	13216 Broadway		2	0	0	5	0	Erie	15380	Buffalo-Cheektowaga-Niagara Falls, NY	10/5/1916	1/1/1934	3/31/2006	Stock	0	0	FED	DIF	New York	NEW YORK	Syracuse	New York	Northeastern	Northeast	0	1	WWW.ALDENSTATE.COM	260785	260785	225197	81018	49280	179767	46598	64412	68757	211505	49280	211505
3931	10999	933256	2067007	Alerus Financial, National Association	Grand Forks	ND	58201	12/31/2016	2/14/2019	N	401 Demers Avenue	ALERUS FINANCIAL CORPORATION	19	0	1	4	0	Grand Forks	24220	Grand Forks, ND-MN	9/30/1933	1/1/1934	1/16/2016	Stock	0	1	OCC	DIF	Kansas City	KANSAS CITY	Fargo	Minneapolis	Central	West	0	1	http://www.alerus.com	1789856	1789856	1586288	240593	144038	1549263	1260482	48371	240409	1645818	559137	1230720
13080	0	585235	1201989	Algonquin State Bank	Algonquin	IL	60102	12/31/2016	2/14/2019	NM	2400 Huntington Drive North	FIRST ALGONQUIN COMPANY	4	0	0	7	1	Mchenry	16980	Chicago-Naperville-Elgin, IL-IN-WI	3/3/1902	1/1/1934	12/23/2016	Stock	0	1	FDIC	DIF	Chicago	CHICAGO	Chicago	Chicago	Central	Central	0	1	http://www.algonquinstatebank.com	121906	121906	110013	43637	25612	78269	33422	29055	15792	96294	25612	96294
20093	16002	25357	0	All America Bank	Oklahoma City	OK	73128	12/31/2016	2/14/2019	NM	200 South Rockwell Avenue		7	0	0	2	1	Oklahoma	36420	Oklahoma City, OK	12/22/1969	12/22/1969	6/28/2015	Stock	0	0	FDIC	DIF	Dallas	DALLAS	Oklahoma City	Kansas City	Southern	West	0	1	http://www.allamerica.bank	324995	324995	308872	165198	49905	159797	48670	12519	98607	275090	51277	273718
6058	0	1829	1247419	Allegheny Valley Bank of Pittsburgh	Pittsburgh	PA	15201	12/31/2016	2/14/2019	NM	5137 Butler Street	ALLEGHENY VALLEY BANCORP, INC.	8	0	0	4	0	Allegheny	38300	Pittsburgh, PA	10/15/1900	1/1/1934	4/7/2017	Stock	0	0	FDIC	DIF	New York	NEW YORK	Wexford	Cleveland	Northeastern	Northeast	0	1		327568	327568	319029	133447	107816	194121	76829	52198	65094	219752	107816	219752
58629	0	3579589	3744239	Allegiance Bank	Houston	TX	77040	12/31/2016	2/14/2019	NM	8727 W Sam Houston Pkwy N	ALLEGIANCE BANCSHARES, INC.	16	0	0	4	0	Harris	26420	Houston-The Woodlands-Sugar Land, TX	10/15/2007	10/15/2007	9/30/2018	Stock	0	0	FDIC	DIF	Dallas	DALLAS	Houston	Dallas	Southern	West	0	1	www.allegiancebank.com	1893630	1893630	1679896	112633	112633	1780997	1067337	35265	678395	1780997	617198	1276432
10973	12291	166652	1127146	Alliance Bank	Lake City	MN	55041	12/31/2016	2/14/2019	NM	105 East Lyon Avenue	ALLIANCE FINANCIAL SERVICES, INC.	10	0	0	4	1	Wabasha	40340	Rochester, MN	1/1/1867	1/1/1934	9/4/2015	Stock	0	0	FDIC	DIF	Kansas City	KANSAS CITY	Minneapolis	Minneapolis	Central	West	0	1	http://www.alliancebanks.com	501702	501702	481665	198742	167363	302960	159238	27673	116049	334339	167363	334339
197	9807	493741	1138405	Alliance Bank	Francesville	IN	47946	12/31/2016	2/14/2019	NM	101 West Montgomery Street	ALLIANCE BANCORP	7	0	0	2	1	Pulaski			7/3/1930	1/1/1934	8/17/2016	Stock	0	1	FDIC	DIF	Chicago	CHICAGO	Indianapolis	Chicago	Central	Central	0	1	www.myalliancebank.com	257328	257328	227184	99784	46387	157544	47173	69281	41091	210941	72506	184822
12511	11730	21658	1126082	Alliance Bank	Mondovi	WI	54755	12/31/2016	2/14/2019	NM	245 South Eau Claire Street	GEBSCO, INC.	5	0	0	2	1	Buffalo			1/1/1900	1/1/1934	3/31/2006	Stock	0	1	FDIC	DIF	Chicago	CHICAGO	Eau Claire	Minneapolis	Central	Central	0	1	www.alliancebank.us	143740	143740	138648	62450	21754	81290	10087	21954	49249	121986	21754	121986
34930	0	2694944	2695727	Alliance Bank	Topeka	KS	66614	12/31/2016	2/14/2019	NM	3001 Southwest Wanamaker Rd	NEW MILLENNIUM BANKSHARES, INC.	2	0	0	4	0	Shawnee	45820	Topeka, KS	9/3/1998	9/3/1998	2/20/2009	Stock	0	0	FDIC	DIF	Kansas City	KANSAS CITY	Kansas City	Kansas City	Western	Western	0	1	http://www.alliancebankks.com	94677	94677	93849	35216	31762	59461	28751	4277	26433	62915	31762	62915
11569	10383	176464	2127068	Alliance Bank	Sulphur Springs	TX	75482	12/31/2016	2/14/2019	NM	100 Jefferson Street	ALLIANCE BANCSHARES, INC.	12	0	0	4	1	Hopkins			6/16/1927	1/1/1934	3/31/2006	Stock	0	1	FDIC	DIF	Dallas	DALLAS	Dallas	Dallas	Southern	West	0	1	www.alliancebank.com	621754	621754	554604	171501	136720	450253	271543	59657	119053	485034	136720	485034
34566	0	2619714	3253629	Alliance Bank	Cape Girardeau	MO	63701	12/31/2016	2/14/2019	NM	217 North Kingshighway	ALLIANCE BANCSHARES, INC.	3	0	0	2	0	Cape Girardeau	16020	Cape Girardeau, MO-IL	10/23/1997	10/23/1997	3/31/2006	Stock	0	0	FDIC	DIF	Kansas City	KANSAS CITY	St. Louis	St. louis	Western	West	0	1	www.alliancebanking.com	161316	161316	133787	60624	24040	100692	17634	28894	54163	137276	24040	137276
57733	0	3276543	3706684	Alliance Bank & Trust Company	Gastonia	NC	28054	12/31/2016	2/14/2019	NM	292 West Main Ave	AB&T FINANCIAL CORPORATION	6	0	0	4	0	Gaston	16740	Charlotte-Concord-Gastonia, NC-SC	9/8/2004	9/8/2004	2/3/2019	Stock	0	0	FDIC	DIF	Atlanta	DALLAS	Charlotte	Richmond	Northeastern	Southeast	0	1	www.alliancebanknc.com	117402	117402	111316	38033	31026	79369	43545	10127	25697	86376	31026	86376
15657	0	601658	3615441	Alliance Bank Central Texas	Waco	TX	76710	12/31/2016	2/14/2019	NM	4721 Bosque Blvd	ABCT HOLDINGS, INC.	3	0	0	4	0	Mclennan	47380	Waco, TX	3/16/1939	3/20/1939	1/11/2010	Stock	0	0	FDIC	DIF	Dallas	DALLAS	Dallas	Dallas	Southern	West	0	1	https://www.alliancebanktexas.com	192768	192768	146292	46754	31716	146014	68051	6959	71003	161052	31677	161091
1946	11748	35057	2352253	Alliant Bank	Madison	MO	65263	12/31/2016	2/14/2019	NM	101 East Broadway	NEMO BANCSHARES, INC	5	0	0	2	1	Monroe			2/20/1888	1/1/1934	1/25/2013	Stock	0	0	FDIC	DIF	Kansas City	KANSAS CITY	Columbia Mo	St. louis	Western	West	0	1	http://www.alliantbank.com	139346	139346	118272	52203	27142	87143	20439	10946	55758	112204	27763	111584
55130	0	2140348	3051580	Allied First Bank,sb	Oswego	IL	60543	12/31/2016	2/14/2019	SB	3201 Orchard Rd	ALLIED FIRST BANCORP, INC.	1	0	0	8	0	Kendall	16980	Chicago-Naperville-Elgin, IL-IN-WI	1/3/1994	9/1/2001	4/27/2016	Stock	0	0	FDIC	DIF	Chicago	CHICAGO	Chicago	Chicago	Central	Central	0	1	http://www.alliedfirst.com	82058	82058	77861	29879	23319	52179	17196	13413	21570	58739	23745	58312
4051	0	146056	3176559	AllNations Bank	Calumet	OK	73014	12/31/2016	2/14/2019	SM	114 East Main Street	ALLNATIONS BANCORPORATION, INC.	2	0	0	2	0	Canadian	36420	Oklahoma City, OK	1/1/1901	1/1/1934	7/10/2018	Stock	0	0	FED	DIF	Dallas	DALLAS	Oklahoma City	Kansas City	Southern	West	0	1	http://www.anbok.com	41784	41784	35703	30981	5238	10803	3538	2636	4629	36546	5236	36548
57803	0	3284070	1562859	Ally Bank	Midvale	UT	84047	12/31/2016	2/14/2019	SM	6985 S Union Park Ctr	ALLY FINANCIAL INC.	1	0	0	4	0	Salt Lake	41620	Salt Lake City, UT	8/2/2004	8/2/2004	2/28/2017	Stock	0	1	FED	DIF	San Francisco	WASHINGTON	Salt Lake City	San Francisco	Western	West	0	0	http://www.ally.com	78953381	78953381	78953381	1646503	56214	77306878	8636907	36874487	31795485	78897167	144762	78808620
58424	0	3633173	0	Alma Bank	Astoria	NY	11102	12/31/2016	2/14/2019	NM	28-31 31st Street		13	0	1	4	0	Queens	35620	New York-Newark-Jersey City, NY-NJ-PA	9/12/2007	9/12/2007	7/5/2017	Stock	0	0	FDIC	DIF	New York	NEW YORK	New York City	New York	Northeastern	Northeast	0	1	http://www.almabank.com	870070	870070	820036	244027	213063	626043	95203	146223	384617	657007	222894	647176
15426	0	224552	0	Almena State Bank	Almena	KS	67622	12/31/2016	2/14/2019	NM	500 Main Street		3	0	0	2	1	Norton			1/1/1934	10/3/1936	7/11/2015	Stock	0	0	FDIC	DIF	Kansas City	KANSAS CITY	Hays	Kansas City	Western	Western	0	1	www.almenastatebank.com	80447	80447	60083	27108	13503	53339	1756	12149	39435	66944	13503	66944
59060	0	4262543	0	AloStar Bank of Commerce	Birmingham	AL	35243	12/31/2016	2/14/2019	NM	3595 Grandview Parkway, # 42		1	0	0	4	0	Jefferson	13820	Birmingham-Hoover, AL	4/15/2011	4/15/2011	9/29/2017	Stock	0	0	FDIC	DIF	Atlanta	ATLANTA	Shelby	Atlanta	Southern	Southeast	0	1		746048	746048	675856	137568	133904	608480	209481	21630	377369	612144	133905	612143
23091	10415	260055	1061679	Alpine Bank	Glenwood Springs	CO	81601	12/31/2016	2/14/2019	NM	2200 Grand Avenue	ALPINE BANKS OF COLORADO	44	0	0	4	0	Garfield			4/1/1980	4/1/1980	7/12/2007	Stock	0	1	FDIC	DIF	Dallas	DALLAS	Denver	Kansas City	Western	Western	0	1	http://www.alpinebank.com	2692769	2692769	2466445	310335	228325	2382434	2101098	112333	169003	2464444	906322	1786448
18545	13094	813947	1130098	Alpine Bank & Trust Co.	Rockford	IL	61107	12/31/2016	2/14/2019	SM	1700 N Alpine Rd	ALPINE BANCORPORATION, INC.	20	0	0	4	1	Winnebago	40420	Rockford, IL	6/25/1962	6/25/1962	7/13/2018	Stock	0	1	FED	DIF	Chicago	CHICAGO	Princeton	Chicago	Central	Central	0	1		1108598	1108598	1034206	156379	119057	952219	588724	143464	220031	989541	119057	989541
35377	0	2889227	0	Alpine Capital Bank	New York	NY	10019	12/31/2016	2/14/2019	NM	680 Fifth Avenue, 7th Floor		1	0	0	4	1	New York	35620	New York-Newark-Jersey City, NY-NJ-PA	3/1/2000	3/1/2000	5/26/2010	Stock	0	0	FDIC	DIF	New York	NEW YORK	New York City	New York	Northeastern	Northeast	0	1	http://www.alpinecapitalbank.com	210584	210584	201018	80124	63293	130460	81410	1077	47973	147291	63293	147291
19590	0	199436	1081510	Altamaha Bank and Trust Company	Vidalia	GA	30474	12/31/2016	2/14/2019	NM	206 Jackson Street	ALTAMAHA BANCSHARES, INC.	4	0	0	4	1	Toombs			5/16/1966	5/19/1966	1/25/2013	Stock	0	1	FDIC	DIF	Atlanta	ATLANTA	Savannah	Atlanta	Southern	Southeast	0	1	http://www.altamahabank.com	143682	143682	129824	72287	72287	71395	0	17676	53719	71395	40388	103294
58275	0	3453737	4152505	AltaPacific Bank	Santa Rosa	CA	95403	12/31/2016	2/14/2019	SM	3725 Westwind Blvd, # 100	ALTAPACIFIC BANCORP	5	0	0	4	0	Sonoma	42220	Santa Rosa, CA	7/10/2006	7/10/2006	6/20/2016	Stock	0	0	FED	DIF	San Francisco	SAN FRANCISCO	San Francisco	San Francisco	Western	Western	0	1	www.apbconnect.com	277931	277931	276567	104612	92470	173319	147598	3192	22530	185461	92470	185461
1149	15588	50957	1247428	Alterra Bank	Leawood	KS	66211	12/31/2016	2/14/2019	SM	11300 Tomahawk Creek Pkwy	FIRST BUSINESS FINANCIAL SERVICES, INC.	1	0	0	4	0	Johnson	28140	Kansas City, MO-KS	1/1/1892	1/1/1934	5/31/2017	Stock	0	0	FED	DIF	Kansas City	CHICAGO	Kansas City	Kansas City	Western	Western	0	0		219833	219833	146692	73794	72185	146039	59436	2346	84256	147648	57090	162743
8276	0	881441	1491548	Alton Bank	Alton	MO	65606	12/31/2016	2/14/2019	NM	520 Broadway St	ALTON BANCSHARES, INC.	2	0	0	2	1	Oregon			4/17/1924	1/1/1934	3/31/2006	Stock	0	0	FDIC	DIF	Kansas City	KANSAS CITY	Springfield Mo	St. louis	Western	West	0	1	www.altonbank.com	51425	51425	41515	14166	8985	37259	18588	4952	13719	42440	8985	42440
27711	153	777870	0	Altoona First Savings Bank	Altoona	PA	16603	12/31/2016	2/14/2019	SB	203 North Logan Boulevard		5	0	0	4	0	Blair	11020	Altoona, PA	1/1/1927	3/31/1937	12/28/2017	Non-Stock	0	0	FDIC	DIF	New York	NEW YORK	Wexford	Philadelphia	Northeastern	Northeast	0	1	www.altoonabank.com	181959	181959	181959	44224	44224	137735	3864	45008	88863	137735	34543	147416
9465	9767	246956	3822687	Alva State Bank & Trust Company	Alva	OK	73717	12/31/2016	2/14/2019	NM	518 College Avenue	GRACE INVESTMENT COMPANY, INC. ESOP, THE	4	0	0	2	1	Woods			9/10/1901	1/1/1934	2/11/2018	Stock	0	0	FDIC	DIF	Dallas	DALLAS	Oklahoma City	Kansas City	Southern	West	0	1	WWW.ALVASTATEBANK.COM	262907	262907	248739	106422	66603	156485	18022	36819	101644	196304	66398	196509
622	9297	661308	4400336	Amalgamated Bank	New York	NY	10001	12/31/2016	2/14/2019	NM	275 Seventh Avenue	WORKERS UNITED	15	0	1	4	0	New York	35620	New York-Newark-Jersey City, NY-NJ-PA	4/14/1923	1/1/1934	5/17/2018	Stock	0	1	FDIC	DIF	New York	NEW YORK	New York City	New York	Northeastern	Northeast	0	0	http://AMALGAMATEDBANK.COM	3021068	3021068	2792175	134099	121234	2886969	2104856	295846	486267	2899834	1031203	1989865
903	10892	397531	1020676	Amalgamated Bank of Chicago	Chicago	IL	60603	12/31/2016	2/14/2019	NM	30 North Lasalle Street	AMALGAMATED INVESTMENTS COMPANY	2	0	0	4	0	Cook	16980	Chicago-Naperville-Elgin, IL-IN-WI	6/30/1922	1/1/1934	7/27/2017	Stock	0	1	FDIC	DIF	Chicago	CHICAGO	Chicago	Chicago	Central	Central	0	1	www.aboc.com	828986	828986	747439	51934	47042	777052	699505	53115	24432	781944	518150	310836
14531	10978	353555	1107205	Amarillo National Bank	Amarillo	TX	79101	12/31/2016	2/14/2019	N	410 S Taylor	AMARILLO NATIONAL BANCORP, INC.	20	0	0	4	1	Potter	11100	Amarillo, TX	1/1/1892	1/1/1934	5/1/2010	Stock	0	1	OCC	DIF	Dallas	DALLAS	Lubbock	Dallas	Southern	West	0	1	www.anb.com	3314928	3314928	2941332	1187954	1141298	2126973	1243763	254332	628877	2173629	1073034	2241894
28701	2179	206174	0	Ambler Savings Bank	Ambler	PA	19002	12/31/2016	2/14/2019	SB	155 E Butler Ave		8	0	0	5	0	Montgomery	37980	Philadelphia-Camden-Wilmington, PA-NJ-DE-MD	1/1/1899	9/17/1936	5/30/2017	Non-Stock	0	0	FDIC	DIF	New York	NEW YORK	Philadelphia	Philadelphia	Northeastern	Northeast	0	1	www.amblersav.com	276912	276912	255963	52145	52145	224767	48571	64911	111285	224767	28037	248875
6423	9315	9807	2611718	Amboy Bank	Old Bridge	NJ	8857	12/31/2016	2/14/2019	SM	3590 Nj Highway 9 South	AMBOY BANCORPORATION	23	0	0	4	1	Middlesex	35620	New York-Newark-Jersey City, NY-NJ-PA	5/12/1888	1/1/1934	1/3/2019	Stock	0	1	FED	DIF	New York	NEW YORK	Jamesburg	New York	Northeastern	Northeast	0	1	www.amboybank.com	1814417	1814417	1447252	149408	94261	1665009	817131	454015	393863	1720156	94261	1720156
27267	0	1169650	0	Amerasia Bank	Flushing	NY	11355	12/31/2016	2/14/2019	NM	41-06 Main Street		5	0	1	4	0	Queens	35620	New York-Newark-Jersey City, NY-NJ-PA	6/20/1988	6/20/1988	4/1/2013	Stock	0	0	FDIC	DIF	New York	NEW YORK	New York City	New York	Northeastern	Northeast	0	1	www.amerasiabankny.com	457035	457035	325801	108636	89942	348399	54007	21952	272440	367093	91205	365830
8893	0	440857	1064492	America's Community Bank	Blue Springs	MO	64015	12/31/2016	2/14/2019	SM	1100 West Main Street	URICH BANCORP, INC.	1	0	0	4	1	Jackson	28140	Kansas City, MO-KS	2/27/1888	1/1/1934	1/1/2012	Stock	0	0	FED	DIF	Kansas City	KANSAS CITY	Kansas City	Kansas City	Western	West	0	1	www.amcommbank.com	26155	26155	25352	4693	3447	21462	2590	1407	17465	22708	3457	22698
34422	15591	2580243	3008753	American Bank	Allentown	PA	18104	12/31/2016	2/14/2019	SM	4029 West Tilghman Street	AMERICAN BANK INCORPORATED	1	0	0	4	0	Lehigh	10900	Allentown-Bethlehem-Easton, PA-NJ	6/2/1997	6/2/1997	3/31/2006	Stock	0	0	FED	DIF	New York	NEW YORK	Philadelphia	Philadelphia	Northeastern	Northeast	0	1	www.ambk.com	408701	408701	408484	39815	11613	368886	82679	174470	111737	397088	11613	397088
20311	10556	630555	1121993	American Bank	Bozeman	MT	59715	12/31/2016	2/14/2019	NM	1632 West Main Street	GUARANTY DEVELOPMENT COMPANY	6	0	0	4	1	Gallatin			7/27/1970	11/25/1970	3/1/2018	Stock	0	0	FDIC	DIF	San Francisco	SAN FRANCISCO	Billings	Minneapolis	Western	West	0	1	www.americanbankmontana.com	330479	330479	321822	27082	20550	303397	51065	210988	41344	309929	108258	222221
1117	0	275358	1131406	American Bank & Trust	Wessington Sprin	SD	57382	12/31/2016	2/14/2019	NM	120 East Main Street	LEACKCO BANK HOLDING COMPANY, INC.	9	0	0	2	1	Jerauld			1/1/1892	1/1/1934	4/26/2018	Stock	0	1	FDIC	DIF	Kansas City	KANSAS CITY	Sioux Falls	Minneapolis	Western	West	0	1	www.americanbanktrust.net	538459	538459	442965	46572	31807	491887	66573	298975	126339	506652	132262	406197
17906	0	83834	1085349	American Bank & Trust Company	Opelousas	LA	70570	12/31/2016	2/14/2019	NM	307 East Landry Street	AMERICAN BANCORP, INC.	8	0	0	4	1	Saint Landry			9/22/1958	9/22/1958	3/31/2006	Stock	0	1	FDIC	DIF	Dallas	DALLAS	Baton Rouge	Atlanta	Southern	Western	0	1	http://www.americanbankandtrust.net	181227	181227	138436	114171	65647	67056	16266	26586	24204	115580	65647	115580
19234	0	597452	1104615	American Bank & Trust Company	Covington	LA	70433	12/31/2016	2/14/2019	NM	1819 N. Columbia Street	AMERICAN BANCSHARES, INC.	4	0	0	4	0	Saint Tammany	35380	New Orleans-Metairie, LA	9/14/1964	9/14/1964	3/31/2006	Stock	0	0	FDIC	DIF	Dallas	DALLAS	Baton Rouge	Atlanta	Southern	Western	0	1	www.americanbankandtrust.com	101996	101996	99508	51943	42131	50053	1295	23435	25323	59865	42131	59865
35568	0	2919898	1119404	American Bank & Trust Company, Inc.	Bowling Green	KY	42103	12/31/2016	2/14/2019	NM	1302 Scottsville Road	FIRST BRECKINRIDGE BANCSHARES, INC.	5	0	0	4	0	Warren	14540	Bowling Green, KY	7/5/2000	7/5/2000	3/31/2006	Stock	0	0	FDIC	DIF	Chicago	CHICAGO	Hopkinsville	St. louis	Central	Southeast	0	1	www.ambanking.com	253793	253793	249292	114479	45122	139314	47809	9706	81799	208671	45122	208671
31980	7685	718079	2226475	American Bank & Trust of the Cumberlands	Livingston	TN	38570	12/31/2016	2/14/2019	NM	808 West Main Street	AMERICAN BANCSHARES CORP.	3	0	0	4	1	Overton			1/1/1978	8/10/1979	2/14/2011	Stock	0	1	FDIC	DIF	Dallas	DALLAS	Nashville	Atlanta	Southern	Southeast	0	1	http://www.americanbt.com	187486	187486	186536	45325	23370	142161	13777	10247	118137	164116	23167	164319
6183	0	54441	1134694	American Bank & Trust Wisconsin	Cuba City	WI	53807	12/31/2016	2/14/2019	NM	100 North Main Street	ATBANCORP	5	0	0	2	0	Grant			10/3/1903	1/1/1934	3/31/2006	Stock	0	0	FDIC	DIF	Chicago	KANSAS CITY	Madison	Chicago	Central	Central	0	1	http://www.americanbankwi.com	125334	125334	121874	39275	24544	86059	29727	13129	43202	100790	24544	100790
20537	16110	452159	0	American Bank and Trust Company	Tulsa	OK	74135	12/31/2016	2/14/2019	NM	6060 American Plaza		2	0	0	4	0	Tulsa	46140	Tulsa, OK	11/5/1971	11/5/1971	3/23/2013	Stock	0	1	FDIC	DIF	Dallas	DALLAS	Tulsa	Kansas City	Southern	West	0	1	www.americanbanktulsa.com	153091	153091	152809	91010	64863	62081	23356	7259	31466	88228	64897	88194
34955	0	2733263	1138610	American Bank and Trust Company, National Association	Davenport	IA	52807	12/31/2016	2/14/2019	N	4301 East 53rd Street	AMBANK HOLDINGS, INC.	9	0	1	4	1	Scott	19340	Davenport-Moline-Rock Island, IA-IL	1/5/1999	1/5/1999	3/31/2006	Stock	0	1	OCC	DIF	Kansas City	KANSAS CITY	Cedar Rapids	Chicago	Western	Western	0	1	http://www.ambankqc.com	288422	288422	257159	117933	55551	170489	40021	77667	52800	232871	55551	232871
22559	14001	971959	1133781	American Bank Center	Dickinson	ND	58601	12/31/2016	2/14/2019	NM	140 1st Avenue West	AMERICAN BANCOR, LTD.	17	0	1	2	0	Stark			12/1/1977	12/1/1977	9/19/2016	Stock	0	0	FDIC	DIF	Kansas City	KANSAS CITY	Fargo	Minneapolis	Central	West	0	1	http://www.weareamerican.bank	1171261	1171261	930734	102983	48448	1068278	240894	667233	160152	1122813	259290	911971
4624	9208	1002953	1065444	American Bank of Baxter Springs	Baxter Springs	KS	66713	12/31/2016	2/14/2019	SM	1201 Military Avenue	AMERICAN BANCSHARES, INC.	3	0	0	2	1	Cherokee			1/1/1917	1/1/1934	10/28/2014	Stock	0	0	FED	DIF	Kansas City	KANSAS CITY	Springfield Mo	Kansas City	Western	Western	0	1	http://www.americanbankbaxter.com	86350	86350	61633	49921	16082	36429	6422	9111	20895	70268	16082	70268
18609	0	215662	1107193	American Bank of Commerce	Wolfforth	TX	79382	12/31/2016	2/14/2019	NM	U.S. Hwy. 82 & Loop 193	AMERICO BANCSHARES, INC.	16	0	1	4	0	Lubbock	31180	Lubbock, TX	9/11/1962	10/11/1962	3/31/2006	Stock	0	0	FDIC	DIF	Dallas	DALLAS	Lubbock	Dallas	Southern	West	0	1	www.theabcbank.com	757911	757911	735199	222299	204315	535612	239414	143466	152732	553596	204315	553596
34232	0	2493697	3717260	American Bank of Commerce	Provo	UT	84604	12/31/2016	2/14/2019	NM	3670 N. University Avenue	AMBANCORP	4	0	0	4	0	Utah	39340	Provo-Orem, UT	8/26/1996	8/26/1996	11/29/2018	Stock	0	0	FDIC	DIF	San Francisco	SAN FRANCISCO	Salt Lake City	San Francisco	Western	West	0	1		78876	78876	77811	36321	33058	42555	31577	4083	6896	45818	34032	44844
15423	0	568359	3450521	American Bank of Missouri	Wellsville	MO	63384	12/31/2016	2/14/2019	NM	127 West Hudson	EVERGREEN BANCSHARES, INC.	7	0	0	4	0	Montgomery			3/15/1880	9/14/1936	1/25/2013	Stock	0	0	FDIC	DIF	Kansas City	KANSAS CITY	Columbia Mo	St. louis	Western	West	0	1	www.americanbankofmissouri.com	169887	169887	150334	33216	15548	136671	27785	3660	105226	154339	15528	154359
34606	14577	2684552	3043008	American Bank of Oklahoma	Collinsville	OK	74021	12/31/2016	2/14/2019	NM	200 East Main Street	AMERIBANK HOLDING COMPANY	5	0	0	4	0	Tulsa	46140	Tulsa, OK	4/1/1998	4/1/1998	12/25/2017	Stock	0	0	FDIC	DIF	Dallas	DALLAS	Tulsa	Kansas City	Southern	West	0	1	http://www.americanbankok.com	201105	201105	152128	51964	25760	149141	26768	9856	112516	175345	25815	175290
5216	10623	716655	2217503	American Bank of the North	Nashwauk	MN	55769	12/31/2016	2/14/2019	NM	117 Central Avenue	MESABA BANCSHARES, INC.	15	0	0	4	0	Itasca			1/1/1920	1/1/1934	11/2/2016	Stock	0	0	FDIC	DIF	Kansas City	KANSAS CITY	Fargo	Minneapolis	Central	West	0	1	http://www.ambnk.com	490933	490933	426576	33873	11000	457060	7196	360891	88973	479933	39767	451166
23886	10721	307361	1110045	American Bank, National Association	Waco	TX	76712	12/31/2016	2/14/2019	N	200 West State Highway 6	AMERICAN NATIONAL BANCSHARES, INC.	3	0	0	4	1	Mclennan	47380	Waco, TX	6/11/1982	6/11/1982	12/2/2018	Stock	0	0	OCC	DIF	Dallas	DALLAS	Dallas	Dallas	Southern	West	0	1	www.ambankwaco.com	385049	385049	331364	19452	15488	365597	30744	224215	110638	369561	94127	290922
5800	0	345345	1201457	American Bank, National Association	Le Mars	IA	51031	12/31/2016	2/14/2019	N	234 Fifth Avenue S.W.	AMBANK COMPANY, INC.	2	0	0	2	1	Plymouth	43580	Sioux City, IA-NE-SD	1/1/1887	1/1/1934	3/31/2006	Stock	0	1	OCC	DIF	Kansas City	KANSAS CITY	Sioux City	Chicago	Western	Western	0	1	www.am-bank.com	241177	241177	222306	95432	26160	145745	39060	27072	79613	215017	26160	215017
21567	0	494654	2344726	American Bank, National Association	Dallas	TX	75220	12/31/2016	2/14/2019	N	2707 West Northwest Highway	ABNA HOLDINGS, INC.	1	0	0	8	0	Dallas	19100	Dallas-Fort Worth-Arlington, TX	5/2/1974	5/2/1974	3/31/2006	Stock	0	0	OCC	DIF	Dallas	DALLAS	Dallas	Dallas	Southern	West	0	1	http://americanbankdallas.com	49248	49248	48873	17362	14673	31886	14409	2091	15386	34575	14705	34543
20241	11670	807955	1109964	American Bank, National Association	Corpus Christi	TX	78401	12/31/2016	2/14/2019	N	711 N. Carancahua St	AMERICAN BANK HOLDING CORPORATION	12	0	0	4	1	Nueces	18580	Corpus Christi, TX	8/24/1970	8/24/1970	12/31/2006	Stock	0	1	OCC	DIF	Dallas	DALLAS	Houston	Dallas	Southern	West	0	1	americanbank.com	1122243	1122243	1098430	223791	187844	898452	795873	63839	38740	934399	530039	592204
34788	0	2734729	0	American Business Bank	Los Angeles	CA	90014	12/31/2016	2/14/2019	NM	523 W. 6th St., Suite 900		5	0	0	4	0	Los Angeles	31080	Los Angeles-Long Beach-Anaheim, CA	9/28/1998	9/28/1998	3/1/2018	Stock	0	0	FDIC	DIF	San Francisco	SAN FRANCISCO	Los Angeles (North)	San Francisco	Western	Western	0	0	http://WWW.AMERICANBUSINESSBANK.COM	1599428	1599428	1599428	160496	153630	1438932	546638	849684	42610	1445798	831990	767438
21663	11323	917331	3153242	American City Bank of Tullahoma	Tullahoma	TN	37388	12/31/2016	2/14/2019	NM	340 West Lincoln Street	CLAYTON HC, INC.	5	0	0	4	1	Coffee			7/1/1974	7/1/1974	1/1/2017	Stock	0	1	FDIC	DIF	Dallas	DALLAS	Nashville	Atlanta	Southern	Southeast	0	1		232564	232564	201064	93789	50213	138775	24446	15853	98477	182351	50324	182240
57686	0	3272956	3272947	American Commerce Bank, National Association	Bremen	GA	30110	12/31/2016	2/14/2019	N	400 U.S. Highway 27 Bypass	AMERICAN COMMERCE BANCSHARES, INC.	3	0	1	4	0	Haralson	12060	Atlanta-Sandy Springs-Roswell, GA	10/4/2004	10/4/2004	5/30/2015	Stock	0	0	OCC	DIF	Atlanta	ATLANTA	Atlanta	Atlanta	Southern	Southeast	0	1	www.americancommercebank.com	193688	193688	150397	29368	20805	164319	22657	3038	138624	172882	20805	172883
35033	0	2871558	4111584	American Community Bank	Glen Cove	NY	11542	12/31/2016	2/14/2019	NM	300 Glen Street	AMERICAN COMMUNITY BANCORP, INC.	5	0	0	4	0	Nassau	35620	New York-Newark-Jersey City, NY-NJ-PA	1/10/2000	1/10/2000	7/1/2009	Stock	0	0	FDIC	DIF	New York	NEW YORK	New York City	New York	Northeastern	Northeast	0	1	http://ACBALWAYS.COM/	148430	148430	143197	50690	40202	97740	41879	24864	30996	108228	40202	108229
35412	0	2869162	3035049	American Community Bank & Trust	Woodstock	IL	60098	12/31/2016	2/14/2019	NM	1290 Lake Avenue	AMERICAN COMMUNITY FINANCIAL, INC.	4	0	0	4	0	Mchenry	16980	Chicago-Naperville-Elgin, IL-IN-WI	3/13/2000	3/13/2000	3/20/2015	Stock	0	0	FDIC	DIF	Chicago	CHICAGO	Chicago	Chicago	Central	Central	0	1	http://www.amcombank.com	480316	480316	464802	34896	25918	445420	239230	128275	77914	454398	103686	376630
29878	4247	1010574	3848267	American Community Bank of Indiana	Munster	IN	46321	12/31/2016	2/14/2019	NM	8230 Hohman Avenue	AMB FINANCIAL CORP.	4	0	0	4	0	Lake	16980	Chicago-Naperville-Elgin, IL-IN-WI	1/1/1910	7/27/1937	8/30/2017	Stock	0	0	FDIC	DIF	Chicago	CHICAGO	Indianapolis	Chicago	Central	Central	0	1	www.acbanker.com	177254	177254	155251	67790	66642	109464	14143	27647	67674	110612	23336	153918
57444	0	3216316	4842721	American Continental Bank	City Of Industry	CA	91748	12/31/2016	2/14/2019	NM	17700 Castleton St, # 100	AMERICAN CONTINENTAL BANCORP	4	0	0	4	0	Los Angeles	31080	Los Angeles-Long Beach-Anaheim, CA	10/6/2003	10/6/2003	2/22/2018	Stock	0	0	FDIC	DIF	San Francisco	SAN FRANCISCO	Los Angeles (North)	San Francisco	Western	Western	0	1	http://www.americancontinentalbank.com	179390	179390	177305	30539	27062	148851	20259	47156	81436	152328	27061	152329
57359	0	3116519	3116498	American Eagle Bank	South Elgin	IL	60177	12/31/2016	2/14/2019	NM	556 Randall Road	ORCHID FINANCIAL BANCORP, INC.	1	0	0	4	0	Kane	16980	Chicago-Naperville-Elgin, IL-IN-WI	10/17/2002	10/17/2002	3/31/2006	Stock	0	0	FDIC	DIF	Chicago	CHICAGO	Chicago	Chicago	Central	Central	0	1	http://www.americaneaglebank.com	166351	166351	128135	25678	6475	140673	14619	5437	120617	159876	6475	159876
58514	0	3559714	3116498	American Eagle Bank of Chicago	Chicago	IL	60647	12/31/2016	2/14/2019	NM	2255 N. Western Avenue	ORCHID FINANCIAL BANCORP, INC.	1	0	0	4	0	Cook	16980	Chicago-Naperville-Elgin, IL-IN-WI	4/16/2007	4/16/2007	7/2/2009	Stock	0	0	FDIC	DIF	Chicago	CHICAGO	Chicago	Chicago	Central	Central	0	1	http://www.americaneaglebank.com	74632	74632	73937	7715	5417	66917	5009	1872	60035	69215	5417	69215
34090	14359	2339535	2342085	American Enterprise Bank	Buffalo Grove	IL	60089	12/31/2016	2/14/2019	NM	600 N. Buffalo Grove Road	A. E. BANCORP, INC.	3	0	0	4	1	Lake	16980	Chicago-Naperville-Elgin, IL-IN-WI	11/15/1995	11/15/1995	12/6/2018	Stock	0	0	FDIC	DIF	Chicago	CHICAGO	Chicago	Chicago	Central	Central	0	1		186030	186030	167623	3105	1809	182925	40510	78017	64398	184221	1809	184221
10647	52808	1014451	1061950	American Exchange Bank	Elmwood	NE	68349	12/31/2016	2/14/2019	SM	151 North 4th Street	AMERICAN EXCHANGE COMPANY	2	0	0	2	1	Cass	36540	Omaha-Council Bluffs, NE-IA	7/13/1889	1/1/1934	3/31/2006	Stock	0	0	FED	DIF	Kansas City	KANSAS CITY	Omaha	Kansas City	Western	West	0	1	www.aebank.com	36553	36553	33636	13885	9264	22668	1211	10750	10708	27289	9264	27289
428	17415	811550	0	American Exchange Bank	Henryetta	OK	74437	12/31/2016	2/14/2019	NM	510-512 West Main Street		2	0	0	8	1	Okmulgee	46140	Tulsa, OK	1/1/1933	1/1/1934	3/31/2006	Stock	0	0	FDIC	DIF	Dallas	DALLAS	Tulsa	Kansas City	Southern	West	0	1	americanexchange.bank	50289	50289	44749	24677	8965	25612	15	13087	12508	41324	8965	41324
2328	0	826451	2816858	American Exchange Bank, Lindsay, Oklahoma	Lindsay	OK	73052	12/31/2016	2/14/2019	NM	402 South Main Street	GRIFFITH FAMILY FINANCIAL HOLDINGS, L.L.C.	2	0	0	7	0	Garvin			1/1/1924	1/1/1934	1/24/2018	Stock	0	0	FDIC	DIF	Dallas	DALLAS	Oklahoma City	Kansas City	Southern	West	0	1		50582	50582	45436	29265	18019	21317	1834	9675	9807	32563	18019	32563
35328	15648	2966306	1275216	American Express Bank, FSB.	Salt Lake City	UT	84184	12/31/2016	2/14/2019	SA	4315 South 2700 West	AMERICAN EXPRESS COMPANY	1	0	0	4	0	Salt Lake	41620	Salt Lake City, UT	12/1/2000	12/1/2000	2/22/2018	Stock	0	0	OCC	DIF	San Francisco	SAN FRANCISCO	Salt Lake City	San Francisco	Western	West	0	0		37675314	37675314	37675314	2174003	2147974	35501311	1386793	30979994	3134523	35527340	83141	37592173
27471	0	1394676	1275216	American Express Centurion Bank	Salt Lake City	UT	84184	12/31/2016	2/14/2019	NM	4315 S 2700 West, Mail Code:	AMERICAN EXPRESS COMPANY	2	1	0	3	0	Salt Lake	41620	Salt Lake City, UT	3/20/1989	3/20/1989	12/31/2017	Stock	0	0	FDIC	DIF	San Francisco	WASHINGTON	Salt Lake City	San Francisco	Western	West	0	0	http://www.americanexpress.com	20975023	17305773	17305773	670756	516954	16635017	7553088	0	9081929	16788819	88923	17216850
29140	2983	637170	0	American Federal Bank	Fargo	ND	58102	12/31/2016	2/14/2019	SA	215 North Fifth Street		13	0	1	2	1	Cass	22020	Fargo, ND-MN	1/1/1891	3/16/1935	7/21/2011	Stock	0	0	OCC	DIF	Kansas City	KANSAS CITY	Fargo	Minneapolis	Central	West	0	1	www.americanfederalbank.com	386921	386921	367374	166341	81279	220580	65855	60808	93917	305642	81511	305410
34656	0	2694681	3472176	American First National Bank	Houston	TX	77036	12/31/2016	2/14/2019	N	9999 Bellaire Boulevard	AFNB HOLDINGS, INC.	17	0	1	4	0	Harris	26420	Houston-The Woodlands-Sugar Land, TX	5/18/1998	5/18/1998	7/10/2018	Stock	0	0	OCC	DIF	Dallas	DALLAS	Houston	Dallas	Southern	West	0	1	www.afnb.com	1193959	1193959	1191293	297661	240264	896298	171193	69835	655270	953695	240269	953690
57113	0	3025134	0	American Founders Bank, Inc.	Louisville	KY	40223	12/31/2016	2/14/2019	NM	1200 Forest Bridge Road		2	0	0	4	0	Jefferson	31140	Louisville-Jefferson County, KY-IN	5/14/2001	5/14/2001	10/31/2018	Stock	0	0	FDIC	DIF	Chicago	CHICAGO	Elizabethtown	St. louis	Central	Southeast	0	1		87079	87079	82208	10150	8491	76929	37084	346	39500	78588	8491	78588
4190	0	311050	1052220	American Heritage Bank	Sapulpa	OK	74066	12/31/2016	2/14/2019	SM	2 South Main Street	AMERICAN BANCORPORATION, INC.	23	0	0	9	1	Creek	46140	Tulsa, OK	6/15/1905	1/1/1934	3/11/2015	Stock	0	1	FED	DIF	Dallas	DALLAS	Tulsa	Kansas City	Southern	West	0	1	http://www.ahb-ok.com	883589	883589	756571	63325	43508	820264	26412	596012	197840	840081	180303	703286
57025	0	2960555	4665265	American Heritage Bank	Clovis	NM	88101	12/31/2016	2/14/2019	NM	3300 N Prince St	AHB BANCSHARES, INC.	2	0	0	2	0	Curry			12/5/2000	12/5/2000	10/22/2014	Stock	0	0	FDIC	DIF	Dallas	DALLAS	Albuquerque	Dallas	Western	West	0	1	www.ahbnm.com	73195	73195	70730	26802	20185	46393	15806	5847	24739	53010	20185	53010
8843	0	61757	4520953	American Heritage National Bank	Long Prairie	MN	56347	12/31/2016	2/14/2019	N	24 2nd Street South	AMERICAN HERITAGE HOLDING COMPANY	5	0	0	4	0	Todd			9/1/1881	1/1/1934	8/10/2017	Stock	0	0	OCC	DIF	Kansas City	KANSAS CITY	Fargo	Minneapolis	Central	West	0	1	www.logbank.com	237781	237781	210664	94247	67110	143535	91218	15382	36937	170672	67808	169973
1439	12419	547251	1210459	American Interstate Bank	Elkhorn	NE	68022	12/31/2016	2/14/2019	NM	3331 N 204th Street	AMERICAN INTERSTATE BANCORPORATION, INC.	3	0	0	4	1	Douglas	36540	Omaha-Council Bluffs, NE-IA	3/29/1915	1/1/1934	7/24/2012	Stock	0	0	FDIC	DIF	Kansas City	KANSAS CITY	Omaha	Kansas City	Western	West	0	1	http://www.americaninterstatebank.com	91854	91854	87344	41659	24778	50195	18319	9538	22338	67076	24778	67075
57695	17958	3229642	0	American Investors Bank and Mortgage	Eden Prairie	MN	55344	12/31/2016	2/14/2019	SA	6385 Old Shady Oak Rd, # 110		1	0	0	5	0	Hennepin	33460	Minneapolis-St. Paul-Bloomington, MN-WI	1/15/2004	1/15/2004	7/21/2011	Stock	0	0	OCC	DIF	Kansas City	KANSAS CITY	Minneapolis	Minneapolis	Central	West	0	1	www.aibandm.com	62119	62119	60619	5526	306	56593	37580	0	19013	61813	306	61813
34334	15967	2533043	3272367	American Metro Bank	Chicago	IL	60640	12/31/2016	2/14/2019	NM	4878 North Broadway	AMERICAN METRO BANCORP, INC.	2	0	0	4	0	Cook	16980	Chicago-Naperville-Elgin, IL-IN-WI	1/29/1997	1/29/1997	10/15/2013	Stock	0	0	FDIC	DIF	Chicago	CHICAGO	Chicago	Chicago	Central	Central	0	1	http://www.americanmetrobank.com	45692	45692	28731	8959	6086	36733	6670	1492	28570	39606	5917	39775
58309	0	3447576	3447567	American Momentum Bank	College Station	TX	77845	12/31/2016	2/14/2019	NM	One Momentum Boulevard	ADAM BANK GROUP, INC.	20	0	1	4	0	Brazos	17780	College Station-Bryan, TX	10/25/2006	10/25/2006	6/17/2015	Stock	0	0	FDIC	DIF	Dallas	DALLAS	Austin	Dallas	Southern	West	0	1	www.americanmomentum.bank	892272	892272	882137	291867	270647	600405	507814	17233	75358	621625	270647	621625
24472	11910	256058	1131853	American Nation Bank	Ardmore	OK	73401	12/31/2016	2/14/2019	SM	1901 North Commerce	AMCORP FINANCIAL, INC.	8	0	1	8	1	Carter			5/2/1983	5/2/1983	6/27/2016	Stock	0	0	FED	DIF	Dallas	DALLAS	Oklahoma City	Kansas City	Southern	West	0	1	www.bankanb.com	323196	323196	301099	94963	48020	228233	15879	36173	176181	275176	48118	275078
26398	13943	481430	2939337	American National Bank	Oakland Park	FL	33308	12/31/2016	2/14/2019	N	4301 North Federal Highway	ANB HOLDINGS, INC.	1	0	0	4	0	Broward	33100	Miami-Fort Lauderdale-West Palm Beach, FL	10/15/1985	10/15/1985	3/31/2006	Stock	0	0	OCC	DIF	Atlanta	ATLANTA	South Florida	Atlanta	Southern	Southeast	0	1	www.americannationalbank.com	222877	222877	220892	75721	52779	147156	14065	109516	23575	170098	52779	170098
19300	10134	660655	1059715	American National Bank	Omaha	NE	68114	12/31/2016	2/14/2019	N	8990 West Dodge Road	AMERICAN NATIONAL CORPORATION	41	0	1	4	1	Douglas	36540	Omaha-Council Bluffs, NE-IA	12/2/1964	12/2/1964	10/1/2016	Stock	0	1	OCC	DIF	Kansas City	KANSAS CITY	Omaha	Kansas City	Western	West	0	1	www.american.bank	2681942	2681942	2390533	392517	335990	2289425	703722	1280848	304855	2345952	757685	1924257
22373	10059	498362	2507183	American National Bank & Trust	Wichita Falls	TX	76308	12/31/2016	2/14/2019	N	2732a Midwestern Parkway	AMERIBANCSHARES, INC.	8	0	0	4	0	Wichita	48660	Wichita Falls, TX	11/29/1976	11/29/1976	8/14/2015	Stock	0	1	OCC	DIF	Dallas	DALLAS	Dallas	Dallas	Southern	West	0	1	www.amnat.com	453752	453752	369979	49069	17586	404683	84359	222737	97587	436166	131596	322156
33812	15499	2051127	2716640	American National Bank - Fox Cities	Appleton	WI	54911	12/31/2016	2/14/2019	N	2200 North Richmond Street	AMERICAN NATIONAL BANCORP, INC.	1	0	0	4	1	Outagamie	11540	Appleton, WI	6/14/1993	6/14/1993	3/31/2006	Stock	0	0	OCC	DIF	Chicago	CHICAGO	Appleton	Chicago	Central	Central	0	1	http://www.anbfc.bank	209950	209950	177158	39333	20773	170617	49994	12214	108410	189177	20773	189177
6837	11656	958727	1076691	American National Bank and Trust Company	Danville	VA	24541	12/31/2016	2/14/2019	N	628 Main Street	AMERICAN NATIONAL BANKSHARES INC.	29	0	1	4	0	Danville City			2/9/1909	1/1/1934	1/1/2015	Stock	0	1	OCC	DIF	Atlanta	ATLANTA	Richmond	Richmond	Northeastern	Southeast	0	1	www.amnb.com	1375294	1375294	1158791	139685	100020	1235609	736034	120720	378855	1275274	383254	992040
26499	12972	306159	3047172	American National Bank of Minnesota	Baxter	MN	56425	12/31/2016	2/14/2019	N	7638 Woida Road	AMERICAN BANCORPORATION OF MINNESOTA, INC.	8	0	0	4	1	Crow Wing			5/1/1983	1/2/1986	5/4/2006	Stock	0	0	OCC	DIF	Kansas City	KANSAS CITY	Minneapolis	Minneapolis	Central	West	0	1	http://www.anbmn.com	188878	188878	154824	38823	12204	150055	72277	9945	67833	176674	12204	176674
58469	0	3623110	0	American Plus Bank, N.A.	Arcadia	CA	91007	12/31/2016	2/14/2019	N	630 West Duarte Road		3	0	0	4	0	Los Angeles	31080	Los Angeles-Long Beach-Anaheim, CA	8/8/2007	8/8/2007	9/23/2015	Stock	0	0	OCC	DIF	San Francisco	SAN FRANCISCO	Los Angeles (North)	San Francisco	Western	Western	0	1	http://www.bankaplus.com	368231	368231	311442	16495	16171	351736	98872	30656	222208	352060	16171	352060
58584	0	3671997	3824261	American Pride Bank	Macon	GA	31204	12/31/2016	2/14/2019	NM	4740 Log Cabin Drive	AMERICAN BANCORP, INC.	3	0	0	4	1	Bibb	31420	Macon, GA	12/12/2007	12/12/2007	7/27/2012	Stock	0	0	FDIC	DIF	Atlanta	ATLANTA	Albany Ga	Atlanta	Southern	Southeast	0	1	www.americanpridebank.com	119283	119283	118271	30148	15813	89135	23227	5892	60016	103470	15813	103470
24655	14089	735768	2312837	American River Bank	Sacramento	CA	95815	12/31/2016	2/14/2019	NM	1545 River Park Drive	AMERICAN RIVER BANKSHARES	12	0	0	4	0	Sacramento	40900	Sacramento-Roseville-Arden-Arcade, CA	8/29/1983	8/29/1983	1/7/2018	Stock	0	0	FDIC	DIF	San Francisco	SAN FRANCISCO	Sacramento	San Francisco	Western	Western	0	1	www.americanriverbank.com	545179	545179	503200	78560	69954	466619	131342	252318	82959	475225	201486	343693
58281	0	3388482	0	American Riviera Bank	Santa Barbara	CA	93101	12/31/2016	2/14/2019	NM	1033 Anacapa Street		3	0	0	4	0	Santa Barbara	42200	Santa Maria-Santa Barbara, CA	7/18/2006	7/18/2006	1/1/2016	Stock	0	0	FDIC	DIF	San Francisco	SAN FRANCISCO	Los Angeles (West)	San Francisco	Western	Western	0	1	www.americanrivierabank.com	391822	391822	389599	189490	132740	202332	165005	8423	28903	259082	132965	258857
29899	4287	12179	0	American Savings Bank	Middletown	OH	45042	12/31/2016	2/14/2019	SA	701 N. University Boulevard		2	0	0	4	0	Butler	17140	Cincinnati, OH-KY-IN	1/1/1889	8/9/1937	12/31/2017	Non-Stock	0	0	FDIC	DIF	Chicago	CHICAGO	Cincinnati	Cleveland	Central	Central	0	1	www.amsavingsbank.com	31414	31414	30663	8567	4895	22847	6473	5012	11363	26519	4947	26467
9104	9913	337247	1141508	American Savings Bank	Tripoli	IA	50676	12/31/2016	2/14/2019	NM	312 S. Main St	TRIPOLI BANCSHARES, INC.	1	0	0	2	1	Bremer	47940	Waterloo-Cedar Falls, IA	1/10/1899	1/1/1934	3/31/2006	Stock	0	1	FDIC	DIF	Kansas City	KANSAS CITY	Cedar Rapids	Chicago	Western	Western	0	1	http://www.asbtripoli.com	39444	39444	31713	9425	4622	30019	8882	6077	15060	34822	4622	34822
32526	8384	54973	0	American Savings Bank, FSB	Honolulu	HI	96813	12/31/2016	2/14/2019	SA	1001 Bishop St., Suite 100		52	0	0	4	0	Honolulu	46520	Urban Honolulu, HI	1/23/1987	1/23/1987	3/1/2018	Stock	0	0	OCC	DIF	San Francisco	SAN FRANCISCO	San Francisco	San Francisco	Western	Western	0	1	www.asbhawaii.com	5594875	5594875	5388620	336300	247076	5258575	2392456	2208594	657525	5347799	1684997	3909878
29597	12609	455879	0	American Savings Bank, FSB	Portsmouth	OH	45662	12/31/2016	2/14/2019	SA	503 Chillicothe Street		6	0	1	5	0	Scioto			1/1/1892	12/27/1948	4/13/2018	Stock	0	0	OCC	DIF	Chicago	CHICAGO	Columbus	Cleveland	Central	Central	0	1		196246	196246	191754	54190	31299	142056	44714	18269	79073	164947	31300	164946
26944	13210	276645	1144095	American State Bank	Osceola	IA	50213	12/31/2016	2/14/2019	SM	1000 Jeffreys Drive	OSCEOLA BANCORPORATION	4	0	0	2	1	Clarke			4/23/1987	4/23/1987	2/15/2017	Stock	0	0	FED	DIF	Kansas City	KANSAS CITY	Des Moines	Chicago	Western	Western	0	1	www.americanstatebank.com	155957	155957	129875	47986	42959	107971	4893	41349	61729	112998	20154	135803
9967	0	262358	4136046	American State Bank	Arp	TX	75750	12/31/2016	2/14/2019	SM	102 W Front	STEELE HOLDINGS, INC.	5	0	0	4	1	Smith	46340	Tyler, TX	8/1/1911	1/1/1934	6/11/2012	Stock	0	0	FED	DIF	Dallas	DALLAS	Dallas	Dallas	Southern	West	0	1	www.asbtx.com	230572	230572	187871	74392	50334	156179	45424	17508	93247	180237	50334	180238
228	12625	735441	1201457	American State Bank	Sioux Center	IA	51250	12/31/2016	2/14/2019	NM	525 North Main Street	AMBANK COMPANY, INC.	9	0	1	2	1	Sioux			9/1/1913	1/1/1934	7/17/2015	Stock	0	1	FDIC	DIF	Kansas City	KANSAS CITY	Sioux City	Chicago	Western	Western	0	1	www.ambankiowa.com	690166	690166	656892	222957	83280	467209	197029	56386	213794	606886	83481	606685
57144	0	2957014	1066441	American State Bank & Trust Company	Great Bend	KS	67530	12/31/2016	2/14/2019	SM	1321 Main Street	AMERICAN STATE BANCSHARES, INC.	10	0	0	2	0	Barton			4/20/2001	4/20/2001	7/14/2018	Stock	0	1	FED	DIF	Kansas City	KANSAS CITY	Hays	Kansas City	Western	Western	0	1	https://asbt.bank	296444	296444	256621	23522	14943	272922	75457	136895	60570	281501	14943	281500
15444	12190	244251	2632571	American State Bank & Trust Company of Williston	Williston	ND	58801	12/31/2016	2/14/2019	NM	223 Main Street	AMERICAN STATE BANK HOLDING COMPANY, INC.	2	0	0	8	1	Williams			12/1/1936	12/18/1936	3/31/2006	Stock	0	1	FDIC	DIF	Kansas City	KANSAS CITY	Fargo	Minneapolis	Central	West	0	1	www.asbt.com	525266	525266	480803	68472	42839	456794	47636	354038	55120	482427	136154	389112
22263	0	21359	1857760	American State Bank of Grygla	Grygla	MN	56727	12/31/2016	2/14/2019	SM	102 S Main Ave	GRYGLA FINANCIAL CORPORATION	2	0	0	2	1	Marshall			4/30/1976	4/30/1976	9/6/2014	Stock	0	0	FED	DIF	Kansas City	KANSAS CITY	Fargo	Minneapolis	Central	West	0	1	http://www.asbgrygla.com	47254	47254	43551	19518	11268	27736	5760	12170	9806	35986	11268	35986
13150	10181	596848	1134694	American Trust & Savings Bank	Dubuque	IA	52001	12/31/2016	2/14/2019	SM	9th And Main Streets	ATBANCORP	11	0	0	4	0	Dubuque	20220	Dubuque, IA	1/1/1905	1/1/1934	3/31/2006	Stock	0	1	FED	DIF	Kansas City	KANSAS CITY	Cedar Rapids	Chicago	Western	Western	0	1	http://www.americantrust.bank	851373	851373	812125	370171	184805	481202	225877	125595	129731	666568	184805	666568
10120	0	675341	1140846	American Trust and Savings Bank	Lowden	IA	52255	12/31/2016	2/14/2019	NM	309 Mckinley Avenue	LOWDEN BANCSHARES, INC.	1	0	0	2	0	Cedar			10/1/1913	1/1/1934	3/31/2006	Stock	0	1	FDIC	DIF	Kansas City	KANSAS CITY	Cedar Rapids	Chicago	Western	Western	0	1	www.atsb-lowden.com	28851	28851	24771	10890	2964	17961	4824	4569	8568	25887	2964	25887
58076	0	3357947	3357938	American Trust Bank	Kirksville	MO	63501	12/31/2016	2/14/2019	NM	2817 North Baltimore	KIRKSVILLE BANCORP, INC.	1	0	0	2	0	Adair			10/24/2005	10/24/2005	11/30/2018	Stock	0	0	FDIC	DIF	Kansas City	KANSAS CITY	Columbia Mo	St. louis	Western	West	0	1	http://www.connectionsbank.com	48910	48910	48466	9333	4940	39577	13384	1515	24678	43970	4940	43970
8205	15484	201254	1128705	Americana Community Bank	Sleepy Eye	MN	56085	12/31/2016	2/14/2019	NM	300 Main Street West	MIDWEST BANCSHARES, INC.	5	0	0	2	1	Brown			1/1/1881	1/1/1934	3/31/2006	Stock	0	0	FDIC	DIF	Kansas City	KANSAS CITY	Mankato	Minneapolis	Central	West	0	1	www.americanafinancial.com	117737	117737	111767	15351	3993	102386	33252	51615	17519	113744	21940	95797
58360	0	3488980	0	Americas United Bank	Glendale	CA	91203	12/31/2016	2/14/2019	NM	801 N Brand Blvd, # No 1150		4	0	0	4	0	Los Angeles	31080	Los Angeles-Long Beach-Anaheim, CA	11/6/2006	11/6/2006	12/4/2017	Stock	0	0	FDIC	DIF	San Francisco	SAN FRANCISCO	Los Angeles (North)	San Francisco	Western	Western	0	1		200853	200853	184632	44438	33462	156415	82916	7716	65784	167391	33462	167391
2838	13531	139133	2685577	AmeriFirst Bank	Union Springs	AL	36089	12/31/2016	2/14/2019	NM	104 Hardaway Avenue	USAL BANCORP, INC.	4	0	0	4	0	Bullock			1/2/1916	1/1/1934	6/12/2014	Stock	0	0	FDIC	DIF	Atlanta	ATLANTA	Montgomery	Atlanta	Southern	Southeast	0	1	www.amerifirstbank.com	130679	130679	110679	64060	28408	66619	15718	10023	40878	102271	28408	102271
58303	18013	3470239	0	Ameriprise National Trust Bank	Minneapolis	MN	55402	12/31/2016	2/14/2019	N	901 3rd Avenue South		1	0	0	7	0	Hennepin	33460	Minneapolis-St. Paul-Bloomington, MN-WI	9/14/2006	9/14/2006	1/31/2013	Stock	0	1	OCC	DIF	Kansas City	KANSAS CITY	Minneapolis	Minneapolis	Central	West	0	0	http://www.ameriprise.com	500	500	500	0	0	500	0	500	0	500	500	0
20504	12344	764030	1082067	Ameris Bank	Moultrie	GA	31768	12/31/2016	2/14/2019	NM	300 South Main Street	AMERIS BANCORP	109	0	1	4	0	Colquitt			10/1/1971	10/1/1971	5/24/2018	Stock	0	1	FDIC	DIF	Atlanta	ATLANTA	Albany Ga	Atlanta	Southern	Southeast	0	0	http://www.amerisbank.com	5575620	5575620	4891453	609568	538776	4966052	1442862	2565625	957564	5036844	1573846	4001774
7542	11474	928618	1117316	Ameriserv Financial Bank	Johnstown	PA	15901	12/31/2016	2/14/2019	SM	216 Franklin Street	AMERISERV FINANCIAL, INC	16	0	0	4	0	Cambria	27780	Johnstown, PA	9/23/1933	1/1/1934	5/21/2010	Stock	0	1	FED	DIF	New York	NEW YORK	Wexford	Philadelphia	Northeastern	Northeast	0	1	AmeriServ.com	967986	967986	858316	250846	213779	717140	361227	96188	259725	754207	189008	778978
15510	15433	508355	1056983	Ameristate Bank	Atoka	OK	74525	12/31/2016	2/14/2019	SM	113 South Pennsylvania	ATOKA STATE BANCORPORATION, INC.	4	0	1	4	1	Atoka			8/6/1906	7/2/1937	3/31/2006	Stock	0	0	FED	DIF	Dallas	DALLAS	Tulsa	Kansas City	Southern	West	0	1	www.ameristatebank.com	209463	209463	187729	92350	35275	117113	7537	25863	83713	174188	36490	172973
5417	14395	278957	1059676	Amfirst Bank	Mccook	NE	69001	12/31/2016	2/14/2019	NM	602 West B Street	AMFIRST FINANCIAL SERVICES, INC.	5	0	1	2	1	Red Willow			1/1/1905	1/1/1934	6/30/2017	Stock	0	0	FDIC	DIF	Kansas City	KANSAS CITY	Grand Island	Kansas City	Western	West	0	1		216248	216248	196478	81136	52561	135111	43540	22137	69434	163686	52561	163687
57295	0	3015939	3583700	AMG National Trust Bank	Boulder	CO	80302	12/31/2016	2/14/2019	N	1155 Canyon Blvd, # 310	AMG NATIONAL CORP.	6	0	1	7	0	Boulder	14500	Boulder, CO	8/1/2001	2/1/2008	6/15/2015	Stock	0	1	OCC	DIF	Dallas	DALLAS	Denver	Kansas City	Western	Western	0	1	http://www.amgnational.com	355100	355100	355100	20233	19405	334867	332712	1306	849	335695	20233	334868
26658	0	30052	1140967	Amistad Bank	Del Rio	TX	78840	12/31/2016	2/14/2019	NM	1301 Veterans Boulevard	EDEN FINANCIAL CORPORATION	1	0	0	4	0	Val Verde			4/25/1986	4/25/1986	6/17/2015	Stock	0	0	FDIC	DIF	Dallas	DALLAS	Austin	Dallas	Southern	West	0	1	http://www.amistadbank.com	23778	23778	23678	9213	6648	14565	7927	2546	4092	17130	6648	17130
28949	2674	715975	0	Amory Federal Savings and Loan Association	Amory	MS	38821	12/31/2016	2/14/2019	SA	213 2nd Ave N		1	0	0	5	0	Monroe			6/1/1934	10/29/1934	5/5/2015	Non-Stock	0	0	OCC	DIF	Dallas	DALLAS	Jackson Ms	St. louis	Southern	West	0	1	www.amoryfederal.com	75896	75896	75896	0	0	75896	9054	805	66035	75896	0	75896
22381	0	424352	2622116	Anahuac National Bank	Anahuac	TX	77514	12/31/2016	2/14/2019	N	801 South Ross Sterling	ANAHUAC BANCSHARES, INC.	3	0	0	4	1	Chambers	26420	Houston-The Woodlands-Sugar Land, TX	12/20/1976	12/20/1976	3/31/2006	Stock	0	0	OCC	DIF	Dallas	DALLAS	Houston	Dallas	Southern	West	0	1	http://WWW.ANBANK.NET	95412	95412	86818	53393	32796	42019	7379	10319	24321	62616	32796	62616
19220	11427	828651	2942702	ANB Bank	Denver	CO	80206	12/31/2016	2/14/2019	SM	3033 East First Avenue	STURM FINANCIAL GROUP, INC.	34	0	1	4	1	Denver	19740	Denver-Aurora-Lakewood, CO	9/1/1964	9/1/1964	10/1/2014	Stock	0	1	FED	DIF	Dallas	DALLAS	Denver	Kansas City	Western	Western	0	0	ANBBANK.COM	2269800	2269800	1929376	279451	201081	1990349	795675	1019859	174815	2068719	682748	1587052
28454	1626	349370	3843712	Anchor Bank	Aberdeen	WA	98520	12/31/2016	2/14/2019	SB	120 North Broadway	ANCHOR BANCORP, INC.	11	0	0	4	0	Grays Harbor			1/1/1907	10/18/1935	11/14/2018	Stock	0	0	FDIC	DIF	San Francisco	SAN FRANCISCO	Seattle	San Francisco	Western	West	0	1		333411	333411	325270	84394	58952	249017	91439	43891	113687	274459	58952	274459
8868	0	900454	1126475	Anchor Bank, National Association	Saint Paul	MN	55104	12/31/2016	2/14/2019	N	1570 Concordia Avenue	ANCHOR BANCORP, INC.	18	0	0	4	0	Ramsey	33460	Minneapolis-St. Paul-Bloomington, MN-WI	5/15/1923	1/1/1934	10/31/2017	Stock	0	1	OCC	DIF	Kansas City	KANSAS CITY	Minneapolis	Minneapolis	Central	West	0	1		1765501	1765501	1672226	239484	239484	1526017	481358	934079	110580	1526017	578843	1186658
57931	0	3342671	0	Anchor Commercial Bank	Juno Beach	FL	33408	12/31/2016	2/14/2019	SM	13951 Us Hwy One		2	0	0	4	0	Palm Beach	33100	Miami-Fort Lauderdale-West Palm Beach, FL	3/22/2005	3/22/2005	3/3/2007	Stock	0	0	FED	DIF	Atlanta	ATLANTA	South Florida	Atlanta	Southern	Southeast	0	1	http://www.anchorcommercialbank.com	104181	104181	70776	37784	15916	66397	19344	1200	45853	88265	15916	88265
4208	15757	327556	1866306	Anchor D Bank	Texhoma	OK	73949	12/31/2016	2/14/2019	SM	222 West Main Street	TEXHOMA BANCSHARES, INC.	3	0	0	2	1	Texas			2/23/1906	1/1/1934	12/31/2011	Stock	0	0	FED	DIF	Dallas	DALLAS	Oklahoma City	Kansas City	Southern	West	0	1	www.anchordbank.com	118397	118397	102086	42324	42016	76073	12955	8662	54456	76381	28018	90379
11681	12318	655530	2037550	Anchor State Bank	Anchor	IL	61720	12/31/2016	2/14/2019	NM	246 2nd Street	ABC EMPLOYEE STOCK OWNERSHIP PLAN	1	0	0	2	0	Mclean	14010	Bloomington, IL	12/27/1920	1/1/1934	7/31/2014	Stock	0	1	FDIC	DIF	Chicago	CHICAGO	Champaign	Chicago	Central	Central	0	1		14696	14696	12501	6773	3524	7923	0	1750	6173	11172	3524	11172
22959	0	589439	3071908	Andalusia Community Bank	Andalusia	IL	61232	12/31/2016	2/14/2019	NM	601 8th Street East	SPECTOR PROPERTIES, INC.	2	0	0	6	0	Rock Island	19340	Davenport-Moline-Rock Island, IA-IL	10/1/1979	10/1/1979	9/28/2018	Stock	0	0	FDIC	DIF	Chicago	CHICAGO	Princeton	Chicago	Central	Central	0	1		32314	32314	31272	9804	6910	22510	6937	8073	7500	25404	6910	25404
9923	13430	6329	1138197	Anderson Brothers Bank	Mullins	SC	29574	12/31/2016	2/14/2019	NM	101 North Main Street	ANDERSON BANCSHARES, INC.	20	0	0	4	0	Marion			1/1/1933	1/1/1934	3/31/2006	Stock	0	1	FDIC	DIF	Atlanta	ATLANTA	Columbia Sc	Richmond	Northeastern	Southeast	0	1	www.abbank.com	552262	552262	530072	225434	179425	326828	64893	40391	221544	372837	179425	372837
10858	0	916343	1210114	Anderson State Bank	Oneida	IL	61467	12/31/2016	2/14/2019	NM	111 West Highway Street	ANDERSON BANCORP, INC.	1	0	0	2	1	Knox			2/17/1917	1/1/1934	4/18/2007	Stock	0	0	FDIC	DIF	Chicago	CHICAGO	Princeton	Chicago	Central	Central	0	1	www.andersonstatebank.com	69499	69499	64323	20913	12166	48586	7807	20187	20592	57333	12166	57333
18483	0	410159	1245246	Andes State Bank	Lake Andes	SD	57356	12/31/2016	2/14/2019	NM	213 Main Street	RANDALL BANCSHARES, INC.	1	0	0	2	0	Charles Mix			2/5/1962	2/5/1962	3/31/2006	Stock	0	0	FDIC	DIF	Kansas City	KANSAS CITY	Sioux Falls	Minneapolis	Western	West	0	1	http://www.andesstatebank.com	24332	24332	10702	8239	5059	16093	3283	2100	10710	19273	5059	19273
16410	0	225054	1063048	Andover State Bank	Andover	KS	67002	12/31/2016	2/14/2019	NM	511 North Andover Road	ANDOVER FINANCIAL CORPORATION	2	0	0	4	0	Butler	48620	Wichita, KS	11/26/1916	4/19/1946	12/4/2015	Stock	0	1	FDIC	DIF	Kansas City	KANSAS CITY	Wichita	Kansas City	Western	Western	0	1	WWW.GOASB.COM	72560	72560	72160	28768	12387	43792	15890	14339	13563	60173	12389	60171
22015	12280	361439	1083185	Andrew Johnson Bank	Greeneville	TN	37743	12/31/2016	2/14/2019	NM	124 North Main Street	ANDREW JOHNSON BANCSHARES, INC.	8	0	0	4	0	Greene			5/12/1975	5/12/1975	1/7/2018	Stock	0	0	FDIC	DIF	Dallas	DALLAS	Knoxville	Atlanta	Southern	Southeast	0	1	www.andrewjohnsonbank.com	307714	307714	259714	152839	81963	154875	73619	28409	52847	225751	81963	225751
17751	7669	132107	2710796	Androscoggin Savings Bank	Lewiston	ME	4240	12/31/2016	2/14/2019	SB	30 Lisbon Street	ANDROSCOGGIN BANCORP, MHC	12	0	0	4	0	Androscoggin	30340	Lewiston-Auburn, ME	1/1/1870	4/25/1957	1/27/2012	Stock	0	1	FDIC	DIF	New York	NEW YORK	Concord	Boston	Northeastern	Northeast	0	1	www.androscogginbank.com	718994	718994	679880	42036	25907	676958	278032	278156	120770	693087	103545	615449
32018	7743	660879	0	Angelina Savings Bank, SSB	Lufkin	TX	75901	12/31/2016	2/14/2019	SB	1721 Tulane Drive		1	0	0	8	0	Angelina			1/1/1978	5/29/1980	7/16/2012	Stock	0	0	FDIC	DIF	Dallas	DALLAS	Houston	Dallas	Southern	West	0	1	www.angelinabank.com	57078	57078	56838	28445	11278	28633	3141	12866	12626	45800	11404	45674
58889	0	3825080	3962350	Ann Arbor State Bank	Ann Arbor	MI	48104	12/31/2016	2/14/2019	NM	125 W. William Street	ANN ARBOR BANCORP, INC.	3	0	0	4	0	Washtenaw	11460	Ann Arbor, MI	1/14/2009	1/14/2009	7/18/2017	Stock	0	0	FDIC	DIF	Chicago	CHICAGO	Detroit	Chicago	Central	Central	0	1	www.a2sb.com	221315	221315	204299	78794	60842	142521	76559	6929	59033	160473	60843	160472
11682	0	691743	2861616	Anna State Bank	Anna	IL	62906	12/31/2016	2/14/2019	NM	100 East Vienna Street	ASB MANAGEMENT CORP	1	0	0	8	0	Union			9/18/1930	1/1/1934	3/31/2006	Stock	0	1	FDIC	DIF	Chicago	CHICAGO	Mount Vernon	St. louis	Central	Central	0	1	http://www.annastate.com	64425	64425	54897	23053	16178	41372	12024	7621	21727	48247	16297	48128
10989	0	269058	4035943	Annandale State Bank	Annandale	MN	55302	12/31/2016	2/14/2019	NM	40 Chestnut Street West	LAKE CENTRAL FINANCIAL, INC.	2	0	0	4	1	Wright	33460	Minneapolis-St. Paul-Bloomington, MN-WI	8/15/1893	1/1/1934	12/31/2016	Stock	0	0	FDIC	DIF	Kansas City	KANSAS CITY	Minneapolis	Minneapolis	Central	West	0	1	www.lakecentralbank.com	125266	125266	112935	59289	30358	65977	32147	14900	18930	94908	30358	94908
3869	11777	261940	2619349	Anstaff Bank	Green Forest	AR	72638	12/31/2016	2/14/2019	NM	100 First National Avenue	FIRST NATIONAL BANCORP, INC.	9	0	0	2	1	Carroll			5/4/1931	1/1/1934	3/5/2017	Stock	0	1	FDIC	DIF	Dallas	DALLAS	Little Rock	St. louis	Southern	Western	0	1	www.anstaffbank.com	389324	389324	333777	30242	13561	359082	87316	134863	136903	375763	72416	316908
29679	3874	527178	0	Anthem Bank & Trust	Plaquemine	LA	70764	12/31/2016	2/14/2019	SA	23910 Railroad Ave		5	0	1	4	1	Iberville	12940	Baton Rouge, LA	1/1/1915	1/16/1936	7/21/2011	Stock	0	0	OCC	DIF	Dallas	DALLAS	Baton Rouge	Atlanta	Southern	Western	0	1	www.anthembank.com	103325	103325	83481	35549	12450	67776	24691	10403	32683	90875	12547	90778
33316	13403	1852569	1241985	ANZ Guam, Inc.	Hagatna	GU	96910	12/31/2016	2/14/2019	NM	424 W O'brien Dr #112	AUSTRALIA AND NEW ZEALAND BANKING GROUP LIMITED	0	0	1	7	0	Guam			1/11/1991	1/11/1991	11/20/2017	Stock	0	0	FDIC	DIF	San Francisco	SAN FRANCISCO	San Francisco	San Francisco	Western	West	5	1	www.anz.com/guam	325183	325183	313313	262328	260167	62856	261	33071	29525	65017	109323	215860
9176	16142	51253	3153242	Apex Bank	Camden	TN	38320	12/31/2016	2/14/2019	NM	102 East Main Street	CLAYTON HC, INC.	11	0	0	4	0	Benton			2/27/1931	1/1/1934	12/14/2016	Stock	0	1	FDIC	DIF	Dallas	DALLAS	Nashville	St. louis	Southern	Southeast	0	1	http://WWW.APEXBANK.COM	395496	395496	288495	85317	85317	310179	44324	26389	239465	310179	45124	350372
35599	0	3057818	4020994	Apollo Bank	Miami	FL	33130	12/31/2016	2/14/2019	NM	1150 South Miami Avenue	APOLLO BANCSHARES, INC.	7	0	0	4	0	Miami-Dade	33100	Miami-Fort Lauderdale-West Palm Beach, FL	10/1/2001	10/1/2001	8/8/2014	Stock	0	0	FDIC	DIF	Atlanta	ATLANTA	South Florida	Atlanta	Southern	Southeast	0	1	www.apollobank.com	474822	474822	466492	212351	180474	262471	145927	48647	67897	294348	180474	294349
6051	10908	368522	1139000	Apollo Trust Company	Apollo	PA	15613	12/31/2016	2/14/2019	SM	201 North Warren Avenue	APOLLO BANCORP, INC.	6	0	0	8	0	Armstrong	38300	Pittsburgh, PA	5/27/1871	1/1/1934	3/31/2006	Stock	0	1	FED	DIF	New York	NEW YORK	Wexford	Cleveland	Northeastern	Northeast	0	1	http://www.apollotrust.com	129114	129114	121446	52221	47026	76893	2291	49807	24794	82088	47026	82088
16068	0	249612	3446412	Apple Bank for Savings	Manhasset	NY	11030	12/31/2016	2/14/2019	SB	1395 Northern Boulevard	APPLE FINANCIAL HOLDINGS, INC.	80	0	0	4	0	Nassau	35620	New York-Newark-Jersey City, NY-NJ-PA	4/17/1863	7/1/1943	2/17/2017	Stock	0	0	FDIC	DIF	New York	NEW YORK	New York City	New York	Northeastern	Northeast	0	1	www.theapplebank.com	11724398	11724398	11722418	369135	311107	11355263	2809519	4343191	4202553	11413291	311107	11413291
17453	0	594938	1143052	Apple River State Bank	Apple River	IL	61001	12/31/2016	2/14/2019	NM	103 North Main Street	FIRST APPLE RIVER CORPORATION	6	0	0	2	1	Jo Daviess			1/5/1948	6/1/1955	3/30/2008	Stock	0	1	FDIC	DIF	Chicago	CHICAGO	Princeton	Chicago	Central	Central	0	1	www.appleriverstatebank.com	264615	264615	219544	75325	32703	189290	23433	65398	100458	231912	32703	231912
34193	0	2467670	0	Applied Bank	Wilmington	DE	19803	12/31/2016	2/14/2019	NM	2200 Concord Pike		2	0	0	4	1	New Castle	37980	Philadelphia-Camden-Wilmington, PA-NJ-DE-MD	7/1/1996	7/1/1996	1/12/2015	Stock	0	0	FDIC	DIF	New York	NEW YORK	Claymont	Philadelphia	Northeastern	Northeast	0	1	WWW.APPLIEDBANK.COM	118261	118261	118261	78098	50275	40163	21517	18035	611	67986	50275	67986
58296	0	3446636	4566232	Aquesta Bank	Cornelius	NC	28031	12/31/2016	2/14/2019	NM	19510 Jetton Road	AQUESTA FINANCIAL HOLDINGS, INC.	7	0	0	4	0	Mecklenburg	16740	Charlotte-Concord-Gastonia, NC-SC	8/1/2006	8/1/2006	7/13/2015	Stock	0	0	FDIC	DIF	Atlanta	ATLANTA	Charlotte	Richmond	Northeastern	Southeast	0	1	http://www.aquesta.com	269564	269564	233850	102114	78114	167450	95716	7830	63904	191450	78236	191328
33450	12901	1872941	1203125	Arbor Bank	Nebraska City	NE	68410	12/31/2016	2/14/2019	NM	911 Central Avenue	OAKLAND FINANCIAL SERVICES, INC.	4	0	1	2	1	Otoe			7/1/1991	7/1/1991	5/1/2014	Stock	0	1	FDIC	DIF	Kansas City	KANSAS CITY	Omaha	Kansas City	Western	West	0	1	http://www.arborbanking.com	230163	230163	192773	89316	35230	140847	68247	13967	58633	194933	35335	194829
3598	15820	659734	0	Arcola First Bank	Arcola	IL	61910	12/31/2016	2/14/2019	NM	127 South Oak Street		3	0	0	2	1	Douglas			11/9/1874	1/1/1934	9/9/2011	Stock	0	1	FDIC	DIF	Chicago	CHICAGO	Champaign	Chicago	Central	Central	0	1	www.arcolafb.com	93594	93594	80170	48150	20762	45444	2906	18009	24529	72832	20762	72832
28507	1735	120476	0	Argentine Federal Savings	Kansas City	KS	66106	12/31/2016	2/14/2019	SA	3004 Strong Ave		2	0	0	5	0	Wyandotte	28140	Kansas City, MO-KS	1/1/1906	8/17/1936	7/21/2011	Non-Stock	0	0	OCC	DIF	Kansas City	KANSAS CITY	Kansas City	Kansas City	Western	Western	0	1	www.argentinefed.com	38533	38533	38534	5312	2067	33222	12052	1395	19774	36467	2632	35901
57620	0	3187612	1206546	Arizona Bank & Trust	Phoenix	AZ	85016	12/31/2016	2/14/2019	NM	2036 East Camelback Road	HEARTLAND FINANCIAL USA, INC.	9	0	0	4	0	Maricopa	38060	Phoenix-Mesa-Scottsdale, AZ	8/18/2003	8/18/2003	5/31/2018	Stock	0	1	FDIC	DIF	San Francisco	KANSAS CITY	Phoenix	San Francisco	Western	Western	0	0	http://www.arizbank.com	477213	477213	470928	29461	26945	447752	373396	32361	41995	450268	211896	265317
3858	9959	705444	1099243	Arkansas County Bank	De Witt	AR	72042	12/31/2016	2/14/2019	SM	220 W Cross Street	DEWITT FIRST BANKSHARES CORPORATION	3	0	0	2	1	Arkansas			4/12/1912	1/1/1934	8/24/2012	Stock	0	1	FED	DIF	Dallas	DALLAS	Little Rock	St. louis	Southern	Western	0	1	www.arkansascountybank.com	131688	131688	121948	51756	29981	79932	1994	36452	41486	101707	30069	101619
1391	16044	270353	1123728	Arlington State Bank	Arlington	MN	55307	12/31/2016	2/14/2019	NM	230 West Main Street	ARLCO, INC.	2	0	0	2	1	Sibley	33460	Minneapolis-St. Paul-Bloomington, MN-WI	6/4/1895	1/1/1934	3/31/2006	Stock	0	0	FDIC	DIF	Kansas City	KANSAS CITY	Mankato	Minneapolis	Central	West	0	1	www.arlingtonstatebank.com	45643	45643	42979	14482	8882	31161	9850	8650	12661	36761	8882	36761
4666	10192	983457	2107707	Armed Forces Bank, National Association	Fort Leavenworth	KS	66027	12/31/2016	2/14/2019	N	320 Kansas Avenue	DICKINSON FINANCIAL CORPORATION II	49	0	1	4	0	Leavenworth	28140	Kansas City, MO-KS	1/1/1907	1/1/1934	6/19/2015	Stock	0	1	OCC	DIF	Kansas City	KANSAS CITY	Kansas City	Kansas City	Western	Western	0	0	afbank.com	861220	861220	844422	478730	240132	382490	111916	151967	118607	621088	240132	621088
2315	0	470452	3488485	Armstrong Bank	Muskogee	OK	74401	12/31/2016	2/14/2019	NM	1215 West Okmulgee Street	IRONHORSE FINANCIAL GROUP, INC.	22	0	1	4	1	Muskogee			3/15/1910	1/1/1934	5/23/2015	Stock	0	0	FDIC	DIF	Dallas	DALLAS	Tulsa	Kansas City	Southern	West	0	1	www.armstrong.bank	772105	772105	675785	124799	88367	647305	287243	96523	263539	683737	212491	559614
29471	3506	269571	0	Armstrong County Building and Loan Association	Ford City	PA	16226	12/31/2016	2/14/2019	SA	935 Fifth Avenue		1	0	0	5	0	Armstrong	38300	Pittsburgh, PA	1/1/1925	1/4/1937	7/21/2011	Non-Stock	0	0	FDIC	DIF	New York	NEW YORK	Wexford	Cleveland	Northeastern	Northeast	0	1	www.acbla.com	73528	73528	73528	8689	8689	64839	4691	6510	53638	64839	0	73528
29743	3995	351878	0	Aroostook County Federal Savings and Loan Association	Caribou	ME	4736	12/31/2016	2/14/2019	SA	43 High St		2	0	0	5	0	Aroostook			7/29/1936	7/29/1936	7/21/2011	Non-Stock	0	0	OCC	DIF	New York	NEW YORK	Concord	Boston	Northeastern	Northeast	0	1	www.yourhomebank.com	100696	100696	96646	16402	42	84294	18607	32625	33062	100654	930	99766
1198	0	570558	1237447	Arrowhead Bank	Llano	TX	78643	12/31/2016	2/14/2019	NM	108 West Sandstone Street	ARROWHEAD COMPANY	5	0	0	4	0	Llano			3/16/1923	1/1/1934	3/31/2006	Stock	0	1	FDIC	DIF	Dallas	DALLAS	Austin	Dallas	Southern	West	0	1	http://www.arrowheadbanktexas.com	158923	158923	147227	98917	56915	60006	26726	17623	15657	102008	56915	102008
15085	11451	591320	3136973	Arthur State Bank	Union	SC	29379	12/31/2016	2/14/2019	NM	100 East Main Street	JCO PARTNERS II, L.P.	18	0	0	4	0	Union	43900	Spartanburg, SC	4/1/1933	3/13/1934	3/31/2006	Stock	0	1	FDIC	DIF	Atlanta	ATLANTA	Columbia Sc	Richmond	Northeastern	Southeast	0	1	http://wwwarthurstatebank.com	411746	411746	392422	216050	102908	195696	60112	70691	64893	308838	102896	308850
17123	13184	73116	0	Artisans' Bank	Wilmington	DE	19808	12/31/2016	2/14/2019	SB	2961 Centerville Road		13	0	0	4	0	New Castle	37980	Philadelphia-Camden-Wilmington, PA-NJ-DE-MD	2/28/1861	7/3/1952	1/1/2014	Non-Stock	0	0	FDIC	DIF	New York	NEW YORK	Claymont	Philadelphia	Northeastern	Northeast	0	1	www.artisansbank.com	454046	454046	454044	37833	29148	416213	168017	55162	193034	424898	25726	428320
28780	2349	390372	0	Arundel Federal Savings Bank	Glen Burnie	MD	21061	12/31/2016	2/14/2019	SA	655 Crain Highway, S		7	0	0	5	0	Anne Arundel	12580	Baltimore-Columbia-Towson, MD	1/1/1906	7/31/1935	7/21/2011	Non-Stock	0	0	OCC	DIF	New York	NEW YORK	Baltimore	Richmond	Northeastern	Southeast	0	1	www.arundelfederal.com	382440	382440	382440	55021	1369	327419	54780	29539	243100	381071	3084	379356
8728	10375	311845	1095674	Arvest Bank	Fayetteville	AR	72701	12/31/2016	2/14/2019	SM	75 North East Street	ARVEST BANK GROUP, INC.	269	0	1	4	0	Washington	22220	Fayetteville-Springdale-Rogers, AR-MO	1/1/1871	1/1/1934	4/20/2018	Stock	0	1	FED	DIF	Dallas	DALLAS	Little Rock	St. louis	Southern	Western	0	0	www.arvest.com	14402433	14402433	13747278	2804537	2334366	11597896	9472053	856179	1269664	12068067	2360027	12042406
29663	3846	342175	4281441	Asheville Savings Bank, S.S.B.	Asheville	NC	28801	12/31/2016	2/14/2019	SB	11 Church Street	ASB BANCORP, INC.	13	0	0	4	0	Buncombe	11700	Asheville, NC	3/1/1936	4/3/1936	9/30/2017	Stock	0	0	FDIC	DIF	Atlanta	ATLANTA	Charlotte	Richmond	Northeastern	Southeast	0	1		650207	650207	640996	28435	20814	621772	169612	320692	131467	629393	133322	516885
11343	10514	821643	1250419	Ashton State Bank	Ashton	IA	51232	12/31/2016	2/14/2019	NM	317 Third Street	ASHTON BANCSHARES, INC.	1	0	0	2	1	Osceola			3/1/1884	1/1/1934	3/31/2006	Stock	0	1	FDIC	DIF	Kansas City	KANSAS CITY	Sioux City	Chicago	Western	Western	0	1	http://www.ashtonstatebank.com	36848	36848	34214	10019	3987	26829	6903	3395	16531	32861	3987	32861
1436	0	336950	0	Ashton State Bank	Ashton	NE	68817	12/31/2016	2/14/2019	NM	295 Center Ave.		1	0	0	2	0	Sherman			12/2/1908	1/1/1934	3/31/2006	Stock	0	0	FDIC	DIF	Kansas City	KANSAS CITY	Grand Island	Kansas City	Western	West	0	1		19378	19378	16947	2558	2558	16820	0	7296	9524	16820	2558	16820
34759	0	2785477	2785459	Asian Bank	Philadelphia	PA	19107	12/31/2016	2/14/2019	SM	1023 Race Street	ASIAN FINANCIAL CORPORATION	1	0	0	4	0	Philadelphia	37980	Philadelphia-Camden-Wilmington, PA-NJ-DE-MD	6/9/1999	6/9/1999	12/5/2016	Stock	0	0	FED	DIF	New York	NEW YORK	Philadelphia	Philadelphia	Northeastern	Northeast	0	1	http://www.theasianbank.com	133116	133116	90879	30075	27143	103041	5419	7579	90043	105973	27143	105972
33013	0	1462986	0	Asian Pacific National Bank	San Gabriel	CA	91776	12/31/2016	2/14/2019	N	333 West Valley Boulevard		2	0	0	4	1	Los Angeles	31080	Los Angeles-Long Beach-Anaheim, CA	7/25/1990	7/25/1990	2/15/2013	Stock	0	0	OCC	DIF	San Francisco	SAN FRANCISCO	Los Angeles (North)	San Francisco	Western	Western	0	1		46749	46749	36418	5328	4506	41421	3146	2776	35500	42243	4506	42243
5296	0	917742	1199563	Associated Bank, National Association	Green Bay	WI	54301	12/31/2016	2/14/2019	N	200 North Adams Street	ASSOCIATED BANC-CORP	229	0	1	4	0	Brown	24580	Green Bay, WI	1/1/1874	1/1/1934	6/23/2018	Stock	0	1	OCC	DIF	Chicago	CHICAGO	Appleton	Chicago	Central	Central	0	0	www.associatedbank.com	22286041	22286041	20103955	3067439	1517699	19218602	9146777	8465698	1606127	20768342	5414029	16872012
29805	4115	482772	0	Astoria Bank	Long Island City	NY	11103	12/31/2016	2/14/2019	SA	37-16 30th Avenue		89	0	0	4	0	Queens	35620	New York-Newark-Jersey City, NY-NJ-PA	1/1/1888	1/7/1937	10/1/2017	Stock	0	0	OCC	DIF	New York	NEW YORK	New York City	New York	Northeastern	Northeast	0	0		9054435	9054435	9054435	713701	313805	8340734	4565998	2173872	1600864	8740630	1231723	7822712
17636	0	1003455	1060917	Astra Bank	Scandia	KS	66966	12/31/2016	2/14/2019	NM	323 4th Street	FIRST BELLEVILLE BANCSHARES, INC.	8	0	1	2	1	Republic			10/2/1939	7/27/1956	3/5/2017	Stock	0	0	FDIC	DIF	Kansas City	KANSAS CITY	Hays	Kansas City	Western	Western	0	1	astra.bank	218561	218561	183761	119821	29171	98740	37737	22667	38336	189390	31693	186868
24064	0	851060	0	Atascosa National Bank	Pleasanton	TX	78064	12/31/2016	2/14/2019	N	1525 West Oaklawn		1	0	0	7	0	Atascosa	41700	San Antonio-New Braunfels, TX	9/7/1982	9/7/1982	12/14/2017	Stock	0	0	OCC	DIF	Dallas	DALLAS	Austin	Dallas	Southern	West	0	1	http://www.atascosabank.com	82816	82816	82397	52523	37241	30293	16038	5631	8623	45575	37241	45575
29085	2887	807272	4101437	Athens Federal Community Bank National Association	Athens	TN	37303	12/31/2016	2/14/2019	N	106 Washington Avenue Nw	ATHENS BANCSHARES CORPORATION	10	0	0	4	0	Mcminn			8/1/1934	3/25/1935	9/30/2018	Stock	0	0	OCC	DIF	Dallas	DALLAS	Knoxville	Atlanta	Southern	Southeast	0	1		380785	380785	346900	143222	47148	237563	69254	38399	129910	333637	47104	333681
9631	0	924937	1406971	Athens State Bank	Athens	IL	62613	12/31/2016	2/14/2019	NM	200 North West Street	ATHENS BANCORP, INC.	4	0	0	8	1	Menard	44100	Springfield, IL	5/18/1910	1/1/1934	10/30/2018	Stock	0	0	FDIC	DIF	Chicago	CHICAGO	Springfield Il	Chicago	Central	Central	0	1	www.bankacb.com	112007	112007	98840	33112	19122	78895	7679	34911	36305	92885	19122	92885
90146	14766	408307	0	Athol Savings Bank	Athol	MA	1331	12/31/2016	2/14/2019	SB	444 Main Street		8	0	0	5	0	Worcester	49340	Worcester, MA-CT	2/12/1867	9/10/1985	7/9/2017	Non-Stock	0	0	FDIC	DIF	New York	NEW YORK	Springfield Ma	Boston	Northeastern	Northeast	0	1	http://www.atholsb.com	317363	317363	310771	126002	40096	191361	49641	44803	96917	277267	40096	277267
9096	12602	739346	0	Atkins Savings Bank & Trust	Atkins	IA	52206	12/31/2016	2/14/2019	NM	97 Main Avenue		1	0	0	2	0	Benton	16300	Cedar Rapids, IA	4/15/1915	1/1/1934	3/31/2006	Stock	0	1	FDIC	DIF	Kansas City	KANSAS CITY	Cedar Rapids	Chicago	Western	Western	0	1	https://www.atkinssavingsbank.com	75956	75956	67720	17512	11825	58444	178	21306	36960	64131	11872	64084
35525	0	3555695	3559657	Atlantic Capital Bank, National Association	Chattanooga	TN	37402	12/31/2016	2/14/2019	N	531 Broad Street	BANKCAP PARTNERS FUND I, L.P.	20	0	1	4	0	Hamilton	16860	Chattanooga, TN-GA	6/26/2000	6/26/2000	2/12/2017	Stock	0	1	OCC	DIF	Dallas	DALLAS	Knoxville	Atlanta	Southern	Southeast	0	0	http://atlanticcapitalbank.com	2253311	2253311	1927930	334041	293376	1919270	1701635	28536	189101	1959935	674940	1578371
45826	17022	543570	3840029	Atlantic Coast Bank	Jacksonville	FL	32256	12/31/2016	2/14/2019	NM	4655 Salisbury Rd, # 110	ATLANTIC COAST FINANCIAL CORPORATION	11	0	1	4	0	Duval	27260	Jacksonville, FL	3/27/1939	11/1/2000	2/23/2017	Stock	0	0	FDIC	DIF	Atlanta	ATLANTA	Gainesville	Atlanta	Southern	Southeast	0	1		630496	630496	620923	105172	42026	525323	167116	120458	237749	588469	61779	568717
58075	0	3393785	3393794	Atlantic Community Bank	Bluffton	SC	29910	12/31/2016	2/14/2019	NM	1 Sheridan Park Circle	ATLANTIC BANCSHARES, INC.	2	0	0	4	0	Beaufort	25940	Hilton Head Island-Bluffton-Beaufort, SC	1/26/2006	1/26/2006	4/1/2018	Stock	0	0	FDIC	DIF	Atlanta	ATLANTA	Columbia Sc	Richmond	Northeastern	Southeast	0	1		80009	80009	78043	46842	41193	33167	13903	2902	16362	38816	41227	38782
24829	0	959715	4923497	Atlantic Community Bankers Bank	Camp Hill	PA	17011	12/31/2016	2/14/2019	SM	1400 Market Street	ATLANTIC COMMUNITY BANCSHARES INC	2	0	1	4	0	Cumberland	25420	Harrisburg-Carlisle, PA	11/21/1983	11/21/1983	12/31/2017	Stock	0	1	FED	DIF	New York	NEW YORK	Harrisburg	Philadelphia	Northeastern	Northeast	0	0	http://www.acbb.com	369551	369551	21348	249291	249291	120260	9972	0	110288	120260	249291	120260
34677	0	2727431	2939739	Atlantic National Bank	Brunswick	GA	31520	12/31/2016	2/14/2019	N	710 Gloucester Street	ATLANTIC NATIONAL CORPORATION	3	0	0	8	1	Glynn	15260	Brunswick, GA	8/31/1998	8/31/1998	9/8/2017	Stock	0	0	OCC	DIF	Atlanta	ATLANTA	Savannah	Atlanta	Southern	Southeast	0	1		144324	144324	130528	62875	40430	81449	40956	3898	36595	103894	13796	130528
26390	12877	527507	2290560	Atlantic Stewardship Bank	Midland Park	NJ	7432	12/31/2016	2/14/2019	NM	630 Godwin Avenue	STEWARDSHIP FINANCIAL CORPORATION	11	0	0	4	0	Bergen	35620	New York-Newark-Jersey City, NY-NJ-PA	9/28/1985	9/28/1985	3/31/2006	Stock	0	0	FDIC	DIF	New York	NEW YORK	Jamesburg	New York	Northeastern	Northeast	0	1	https://www.asbnow.bank	659208	659208	634791	69274	34912	589934	42606	392298	155031	624296	27219	631989
91325	0	975751	1231342	Atlantic Trust Company, National Association	Atlanta	GA	30327	12/31/2016	2/14/2019	N	3290 Northside Parkway	CANADIAN IMPERIAL BANK OF COMMERCE	14	0	1	7	0	Fulton	12060	Atlanta-Sandy Springs-Roswell, GA	5/14/1969	5/5/2000	6/21/2018	Stock	0	1	OCC	DIF	Atlanta	CHICAGO	Atlanta	Atlanta	Southern	Southeast	0	0	https://atlantictrust.com	502	502	502	0	0	502	0	0	502	502	0	502
284	9664	811541	2151670	Auburn Banking Company	Auburn	KY	42206	12/31/2016	2/14/2019	NM	218 W. Main Street	FIRST COMMUNITY BANCORP, INC	2	0	0	2	1	Logan			1/1/1929	1/1/1934	5/18/2015	Stock	0	0	FDIC	DIF	Chicago	CHICAGO	Hopkinsville	St. louis	Central	Southeast	0	1	www.auburnbankingcompany.com	68600	68600	61277	29812	21637	38788	10226	8575	19987	46963	21638	46962
28288	1305	229173	0	Auburn Savings Bank, FSB	Auburn	ME	4210	12/31/2016	2/14/2019	SA	256 Court St		2	0	0	5	0	Androscoggin	30340	Lewiston-Auburn, ME	1/1/1887	1/17/1951	7/21/2011	Stock	0	0	OCC	DIF	New York	NEW YORK	Concord	Boston	Northeastern	Northeast	0	1	www.auburnsavings.com	49832	49832	48072	10341	2999	39492	10126	6909	22457	46834	2991	46841
11477	0	979151	0	Auburn State Bank	Auburn	NE	68305	12/31/2016	2/14/2019	SM	1212 J Street		2	0	0	2	0	Nemaha			1/1/1905	1/1/1934	10/16/2015	Stock	0	0	FED	DIF	Kansas City	KANSAS CITY	Omaha	Kansas City	Western	West	0	1	www.auburnstatebank.com	140750	140750	99558	53379	40778	87371	25602	20806	40963	99972	24208	116542
35	9177	749635	1129533	AuburnBank	Auburn	AL	36830	12/31/2016	2/14/2019	SM	100 North Gay Street	AUBURN NATIONAL BANCORPORATION, INC.	9	0	0	4	0	Lee	12220	Auburn-Opelika, AL	1/3/1907	1/1/1934	12/31/2015	Stock	0	0	FED	DIF	Atlanta	ATLANTA	Montgomery	Atlanta	Southern	Southeast	0	1	www.auburnbank.com	741332	741332	610687	60996	42388	680336	179585	292560	208191	698944	184079	557253
28191	1098	820178	0	Audubon Savings Bank	Audubon	NJ	8106	12/31/2016	2/14/2019	SB	515 S White Horse Pike		3	0	0	8	0	Camden	37980	Philadelphia-Camden-Wilmington, PA-NJ-DE-MD	1/1/1904	7/3/1972	6/30/2018	Non-Stock	0	0	FDIC	DIF	New York	NEW YORK	Jamesburg	Philadelphia	Northeastern	Northeast	0	1		124647	124647	113584	43602	10705	81045	35412	15674	29959	113942	12297	112350
5814	0	760649	1205905	Audubon State Bank	Audubon	IA	50025	12/31/2016	2/14/2019	NM	315 Broadway	GREENE INVESTMENT CO.	2	0	0	2	1	Audubon			1/1/1876	1/1/1934	3/31/2006	Stock	0	1	FDIC	DIF	Kansas City	KANSAS CITY	Des Moines	Chicago	Western	Western	0	1	www.audubonstatebank.com	95850	95850	79670	41305	12816	54545	4178	14452	35915	83034	12816	83034
3276	16121	548351	3072660	Austin Bank, Texas National Association	Jacksonville	TX	75766	12/31/2016	2/14/2019	N	200 East Commerce Street	JANE AUSTIN CHAPMAN LIMITED PARTNERSHIP, L.P.	32	0	0	4	0	Cherokee			10/1/1900	1/1/1934	10/9/2010	Stock	0	1	OCC	DIF	Dallas	DALLAS	Dallas	Dallas	Southern	West	0	1	www.austinbank.com	1344483	1344483	1253142	165085	123298	1179398	173116	745869	260413	1221185	464005	880478
58082	0	3347911	0	Austin Capital Bank SSB	Austin	TX	78757	12/31/2016	2/14/2019	SB	8100 Shoal Creek Blvd.		1	0	0	4	0	Travis	12420	Austin-Round Rock, TX	1/9/2006	1/9/2006	6/17/2015	Stock	0	0	FDIC	DIF	Dallas	DALLAS	Austin	Dallas	Southern	West	0	1	www.austincapitalbank.com	79518	79518	64064	4040	3114	75479	45706	0	29772	76405	3114	76404
58484	0	3463875	4230216	Austin County State Bank	Bellville	TX	77418	12/31/2016	2/14/2019	NM	436 South Front Street	AUSTIN COUNTY BANCSHARES, INC.	1	0	0	4	1	Austin	26420	Houston-The Woodlands-Sugar Land, TX	6/26/2007	6/26/2007	7/23/2007	Stock	0	0	FDIC	DIF	Dallas	DALLAS	Houston	Dallas	Southern	West	0	1	www.acsbank.com	123806	123806	109819	29781	19891	94025	28527	6072	59426	103915	19890	103916
35115	15850	2860459	0	Auto Club Trust, FSB	Dearborn	MI	48126	12/31/2016	2/14/2019	SA	One Auto Club Drive		4	0	1	5	0	Wayne	19820	Detroit-Warren-Dearborn, MI	11/30/1999	11/30/1999	7/21/2011	Stock	0	1	OCC	DIF	Chicago	CHICAGO	Detroit	Chicago	Central	Central	0	1	www.aaa.com/banking	316432	316432	316432	24649	19503	291783	28004	63345	200434	296929	3474	312958
2326	52136	262059	1057980	AVB Bank	Broken Arrow	OK	74012	12/31/2016	2/14/2019	NM	322 South Main Street	ARKANSAS VALLEY BANCSHARES, INC.	4	0	0	4	0	Tulsa	46140	Tulsa, OK	2/16/1905	1/1/1934	9/19/2015	Stock	0	0	FDIC	DIF	Dallas	DALLAS	Tulsa	Kansas City	Southern	West	0	1	www.bankavb.com	270727	270727	219426	91090	48512	179637	72644	18474	88519	222215	48530	222197
57510	0	3214059	3680980	Avidbank	Palo Alto	CA	94301	12/31/2016	2/14/2019	NM	400 Emerson Street	AVIDBANK HOLDINGS, INC.	1	0	0	4	0	Santa Clara	41940	San Jose-Sunnyvale-Santa Clara, CA	10/1/2003	10/1/2003	11/12/2017	Stock	0	0	FDIC	DIF	San Francisco	SAN FRANCISCO	San Francisco	San Francisco	Western	Western	0	1	https://www.avidbank.com	573031	573031	573031	5041	5041	567990	462889	13542	91559	567990	246396	326635
90215	10957	619701	2465528	Avidia Bank	Hudson	MA	1749	12/31/2016	2/14/2019	SB	42 Main Street	ASSABET VALLEY BANCORP	9	0	0	4	0	Middlesex	14460	Boston-Cambridge-Newton, MA-NH	2/26/1869	11/27/1985	12/31/2009	Stock	0	0	FDIC	DIF	New York	NEW YORK	North Boston	Boston	Northeastern	Northeast	0	1	www.avidiabank.com	966397	966397	935791	164396	53267	802002	210609	370959	220433	913131	53267	913130
26617	0	178271	0	Avon Co-operative Bank	Avon	MA	2322	12/31/2016	2/14/2019	SM	1 East Main Street		1	0	0	5	0	Norfolk	14460	Boston-Cambridge-Newton, MA-NH	1/1/1914	4/3/1986	9/30/2017	Non-Stock	0	0	FED	DIF	New York	NEW YORK	South Boston	Boston	Northeastern	Northeast	0	1		76461	76461	74103	10999	3640	65462	4080	15924	45458	72821	3640	72821
10171	0	362753	4520953	Avon State Bank	Avon	MN	56310	12/31/2016	2/14/2019	NM	104 Avon Ave North	AMERICAN HERITAGE HOLDING COMPANY	1	0	0	7	0	Stearns	41060	St. Cloud, MN	7/19/1907	1/1/1934	8/10/2017	Stock	0	0	FDIC	DIF	Kansas City	KANSAS CITY	Minneapolis	Minneapolis	Central	West	0	1		107027	107027	103866	39471	19410	67556	10260	33081	24215	87617	19410	87617
31390	6859	408875	0	Axiom Bank	Maitland	FL	32751	12/31/2016	2/14/2019	SA	258 Southhall Lane		21	0	0	4	0	Orange	36740	Orlando-Kissimmee-Sanford, FL	1/1/1962	3/26/1963	8/3/2017	Stock	0	0	OCC	DIF	Atlanta	ATLANTA	Tampa	Atlanta	Southern	Southeast	0	1	www.axiombanking.com	447950	447950	447689	64360	54223	383590	111429	5673	266488	393727	55638	392312
19434	0	5461	3033746	BAC Community Bank	Stockton	CA	95207	12/31/2016	2/14/2019	NM	2021 West March Lane	BAC FINANCIAL INC.	12	0	0	4	1	San Joaquin	44700	Stockton-Lodi, CA	5/21/1965	5/21/1965	7/30/2017	Stock	0	0	FDIC	DIF	San Francisco	SAN FRANCISCO	Sacramento	San Francisco	Western	Western	0	1	www.bankbac.com	524723	524723	506219	56150	39175	468573	147850	289134	31589	485548	182709	342014
21265	10221	725732	0	BAC Florida Bank	Coral Gables	FL	33134	12/31/2016	2/14/2019	NM	169 Miracle Mile, Suite R10		1	0	0	5	0	Miami-Dade	33100	Miami-Fort Lauderdale-West Palm Beach, FL	10/12/1973	10/12/1973	3/31/2006	Stock	0	0	FDIC	DIF	Atlanta	ATLANTA	South Florida	Atlanta	Southern	Southeast	0	0	http://www.bacflorida.com	1568387	1536737	1413520	104411	94316	1432326	673133	8180	751014	1442421	482622	1054115
2469	0	846945	1247727	Badger Bank	Fort Atkinson	WI	53538	12/31/2016	2/14/2019	NM	220 Grant Street	CITIZENS FINANCIAL CORPORATION EMPLOYEE STOCK OWNERSHIP PLAN AND TRUST	4	0	0	8	0	Jefferson			1/7/1884	1/1/1934	4/30/2007	Stock	0	1	FDIC	DIF	Chicago	CHICAGO	Milwaukee	Chicago	Central	Central	0	1	www.badgerbank.bank	116566	116566	107806	45517	26230	71049	12649	27383	31017	90336	26230	90336
2987	13311	69678	1141870	Baker-Boyer National Bank	Walla Walla	WA	99362	12/31/2016	2/14/2019	N	7 West Main St	BAKER BOYER BANCORP	8	0	1	4	0	Walla Walla	47460	Walla Walla, WA	11/10/1869	1/1/1934	3/18/2018	Stock	0	1	OCC	DIF	San Francisco	SAN FRANCISCO	Seattle	San Francisco	Western	West	0	1	www.bakerboyer.com	527259	527259	507449	123895	99918	403363	155126	197933	50303	427340	170705	356554
26704	0	696168	0	Balboa Thrift and Loan Association	Chula Vista	CA	91910	12/31/2016	2/14/2019	NM	865 Amena Court		4	0	0	6	0	San Diego	41740	San Diego-Carlsbad, CA	12/11/1980	7/3/1986	7/19/2017	Stock	0	0	FDIC	DIF	San Francisco	SAN FRANCISCO	Orange	San Francisco	Western	Western	0	0	http://www.balboathrift.com	200288	200288	166661	1148	1148	199140	0	37767	161373	199140	1148	199140
34456	0	1429028	0	Ballinger National Bank	Ballinger	TX	76821	12/31/2016	2/14/2019	N	900 Hutchings Avenue		1	0	0	2	1	Runnels			4/1/1997	4/1/1997	10/14/2018	Stock	0	0	OCC	DIF	Dallas	DALLAS	Dallas	Dallas	Southern	West	0	1	www.bankkeystone.com	37797	37797	37166	19077	12821	18721	4441	3490	10791	24977	13441	24356
6959	13519	505	1048728	Ballston Spa National Bank	Ballston Spa	NY	12020	12/31/2016	2/14/2019	N	87 Front Street	BALLSTON SPA BANCORP, INC.	11	0	0	4	0	Saratoga	10580	Albany-Schenectady-Troy, NY	1/1/1838	1/1/1934	3/31/2006	Stock	0	1	OCC	DIF	New York	NEW YORK	Syracuse	New York	Northeastern	Northeast	0	1	https://ww.bsnb.com	401350	401350	280430	31011	18181	370339	155968	185881	28490	383169	70098	331252
34440	0	18377	0	Bally Savings Bank	Bally	PA	19503	12/31/2016	2/14/2019	SB	323 Main Street		1	0	0	5	0	Berks	39740	Reading, PA	1/2/1999	1/2/1999	5/30/2017	Non-Stock	0	0	FDIC	DIF	New York	NEW YORK	Harrisburg	Philadelphia	Northeastern	Northeast	0	1		46891	46891	40602	0	0	46891	0	16707	30184	46891	0	46891
18923	0	750864	1951350	Banamex USA	Century City	CA	90067	12/31/2016	2/14/2019	NM	2029 Century Park East, # 42	CITIGROUP INC.	1	0	0	7	0	Los Angeles	31080	Los Angeles-Long Beach-Anaheim, CA	11/1/1963	11/1/1963	6/29/2017	Stock	0	1	FDIC	DIF	San Francisco	SAN FRANCISCO	Los Angeles (West)	San Francisco	Western	Western	0	0		132	132	120	132	132	0	0	0	0	0	132	0
35498	15953	200378	3153130	Banc of California, National Association	Irvine	CA	92612	12/31/2016	2/14/2019	N	18500 Von Karman Ave, # 1100	BANC OF CALIFORNIA, INC.	40	0	0	4	0	Orange	31080	Los Angeles-Long Beach-Anaheim, CA	4/21/1941	1/3/2000	1/23/2017	Stock	0	1	OCC	DIF	San Francisco	SAN FRANCISCO	Orange	San Francisco	Western	Western	0	1	www.bancofcal.com	9300582	9300582	8806763	1185618	1185618	8114964	5035947	1117824	1961193	8114964	1441061	7859521
4033	0	251352	2107789	BancCentral, National Association	Alva	OK	73717	12/31/2016	2/14/2019	N	602-612 Flynn Street	MYERS BANCSHARES, INC.	5	0	1	2	1	Woods			8/11/1913	1/1/1934	7/17/2015	Stock	0	1	OCC	DIF	Dallas	DALLAS	Oklahoma City	Kansas City	Southern	West	0	1	www.bcna.com	451280	451280	322361	172764	105108	278516	62971	39690	175855	346172	105108	346172
27476	12941	1386251	1133286	BancFirst	Oklahoma City	OK	73102	12/31/2016	2/14/2019	NM	101 N. Broadway, Suite 200	BANCFIRST CORPORATION	105	0	0	4	0	Oklahoma	36420	Oklahoma City, OK	4/1/1989	4/1/1989	2/15/2018	Stock	0	1	FDIC	DIF	Dallas	DALLAS	Oklahoma City	Kansas City	Southern	West	0	0	www.bancfirst.bank	6317078	6317078	6008404	1163164	947918	5153914	1701631	2765034	687249	5369160	2546832	3770246
26725	0	110936	1242076	Banco do Brasil Americas	Miami	FL	33134	12/31/2016	2/14/2019	NM	800 Brickell Avenue	BANCO DO BRASIL S.A.	7	0	0	4	0	Miami-Dade	33100	Miami-Fort Lauderdale-West Palm Beach, FL	7/24/1986	7/24/1986	2/20/2017	Stock	0	0	FDIC	DIF	Atlanta	ATLANTA	South Florida	Atlanta	Southern	Southeast	0	1	http://www.bbamericas.com	428019	428019	401246	165960	164315	262059	125960	3242	132857	263704	167191	260828
34968	0	940311	1129382	Banco Popular de Puerto Rico	San Juan	PR	918	12/31/2016	2/14/2019	SM	209 Avenida Luis Munoz River	POPULAR, INC.	1	0	1	9	0	San Juan	41980	San Juan-Carolina-Caguas, PR	1/2/1999	1/2/1999	2/27/2015	Stock	0	0	FED	DIF	New York	NEW YORK	San Juan	New York	Northeastern	Southeast	183	0	http://www.popular.com	24809000	24519000	20453000	11060000	8212000	13459000	794000	6913000	5752000	16307000	6139000	18380000
34967	0	2736291	1129382	Banco Popular North America	New York	NY	10004	12/31/2016	2/14/2019	SM	85 Broad Street	POPULAR, INC.	53	0	1	4	0	New York	35620	New York-Newark-Jersey City, NY-NJ-PA	1/2/1999	1/2/1999	4/5/2018	Stock	0	1	FED	DIF	New York	NEW YORK	New York City	New York	Northeastern	Northeast	0	0	http://www.popularbank.com	6060952	6060952	5981704	391137	210291	5669815	1522791	1963472	2183552	5850661	210291	5850661
20828	12675	816210	1239254	Banco Santander Puerto Rico	San Juan	PR	917	12/31/2016	2/14/2019	NM	207 Ponce De Leon Avenue	BANCO SANTANDER, S.A.	0	0	0	4	0	San Juan	41980	San Juan-Carolina-Caguas, PR	10/2/1972	10/2/1972	10/7/2013	Stock	0	1	FDIC	DIF	New York	NEW YORK	San Juan	New York	Northeastern	Southeast	28	0	www.santander.pr	4306846	4306846	3820392	2678738	1299354	1628108	0	884147	743961	3007492	1110354	3196492
11813	11210	606046	1097614	BancorpSouth Bank	Tupelo	MS	38804	12/31/2016	2/14/2019	NM	One Mississippi Plaza	BANCORPSOUTH, INC.	264	0	1	4	0	Lee			3/1/1876	1/1/1934	10/30/2017	Stock	0	1	FDIC	DIF	Dallas	DALLAS	Jackson Ms	St. louis	Southern	West	0	0	www.bancorpsouth.com	11699521	11699521	10510724	1444534	1444534	10254987	4335666	4080246	1839076	10254987	3097563	8601958
26653	0	78157	1139671	Bandera Bank	Bandera	TX	78003	12/31/2016	2/14/2019	NM	207 Main Street	BANDERA BANCSHARES, INC.	1	0	0	8	1	Bandera	41700	San Antonio-New Braunfels, TX	4/24/1986	4/24/1986	6/17/2015	Stock	0	0	FDIC	DIF	Dallas	DALLAS	Austin	Dallas	Southern	West	0	1	http://www.banderabank.com	51552	51552	48939	26325	20741	25227	7313	8828	9085	30811	20741	30811
57815	0	3402913	0	Banesco USA	Coral Gables	FL	33134	12/31/2016	2/14/2019	NM	150 Alhambra Circle, # 100		4	0	1	4	0	Miami-Dade	33100	Miami-Fort Lauderdale-West Palm Beach, FL	1/10/2006	1/10/2006	10/27/2014	Stock	0	0	FDIC	DIF	Atlanta	ATLANTA	South Florida	Atlanta	Southern	Southeast	1	0	Banescousa.com	839853	788229	738107	398045	300251	390184	182553	7417	200215	487978	300251	487978
18408	7107	419406	3547999	Bangor Savings Bank	Bangor	ME	4401	12/31/2016	2/14/2019	SB	3 State Street	BANGOR BANCORP, MHC	56	0	0	4	0	Penobscot	12620	Bangor, ME	2/14/1852	7/1/1961	4/5/2018	Stock	0	1	FDIC	DIF	New York	NEW YORK	Concord	Boston	Northeastern	Northeast	0	1	www.bangor.com	2581157	2581157	2503679	293086	244414	2288071	488251	1318713	481107	2336743	193133	2388024
14291	12142	952846	1205156	Bank	Wapello	IA	52653	12/31/2016	2/14/2019	SM	409 Hwy 61 S	MORNING SUN BANK CORP.	5	0	0	2	1	Louisa			2/13/1931	4/25/1934	1/12/2015	Stock	0	0	FED	DIF	Kansas City	KANSAS CITY	Cedar Rapids	Chicago	Western	Western	0	1	www.bank.bank	62681	62681	53441	23994	18318	38686	4347	13027	21312	44362	11856	50825
1047	13079	496845	1099195	Bank & Trust Company	Litchfield	IL	62056	12/31/2016	2/14/2019	NM	401 North Madison Street	LBT BANCSHARES, INC.	7	0	0	4	0	Montgomery			9/1/1902	1/1/1934	12/31/2014	Stock	0	1	FDIC	DIF	Chicago	CHICAGO	Springfield Il	St. louis	Central	Central	0	1	www.banktr.com	242447	242447	226731	94473	37448	147974	10401	39038	98535	204999	37448	204999
57730	17960	546384	0	Bank @LANTEC	Virginia Beach	VA	23452	12/31/2016	2/14/2019	SA	501 S. Independence Blvd.		4	0	0	5	0	Virginia Beach Cit	47260	Virginia Beach-Norfolk-Newport News, VA-NC	1/12/2004	1/12/2004	12/31/2016	Non-Stock	0	0	OCC	DIF	Atlanta	ATLANTA	Richmond	Richmond	Northeastern	Southeast	0	1		88246	88246	87751	14609	13770	73636	8819	38962	25855	74475	8641	79605
13816	0	142049	1204092	Bank 1st	West Union	IA	52175	12/31/2016	2/14/2019	SM	115 North Vine Street	FNB BANSHARES, INC.	3	0	0	2	1	Fayette			1/1/1934	1/31/1934	12/28/2012	Stock	0	1	FED	DIF	Kansas City	KANSAS CITY	Cedar Rapids	Chicago	Western	Western	0	1	www.bank1stia.com	105004	105004	98443	43038	13760	61967	23187	7808	30972	91245	13761	91243
11521	0	64552	3045721	Bank 2	Oklahoma City	OK	73108	12/31/2016	2/14/2019	SM	909 South Meridian Avenue	CHICKASAW BANC HOLDING COMPANY	1	0	0	4	0	Oklahoma	36420	Oklahoma City, OK	1/1/1903	1/1/1934	12/14/2017	Stock	0	0	FED	DIF	Dallas	DALLAS	Oklahoma City	Kansas City	Southern	West	0	1	www.bank2.bank	108483	108483	69746	30528	15123	77955	20483	6154	51317	93360	15124	93359
8560	9178	634544	1060047	Bank 21	Carrollton	MO	64633	12/31/2016	2/14/2019	NM	One West Washington Avenue	KNOTT HOLDING COMPANY, INC.	5	0	0	4	1	Carroll			8/12/1912	1/1/1934	1/22/2016	Stock	0	1	FDIC	DIF	Kansas City	KANSAS CITY	Kansas City	Kansas City	Western	West	0	1	www.bank21.com	95133	95133	90103	42295	23166	52838	5084	8852	38901	71967	24059	71074
29087	2889	955977	0	BANK 34	Alamogordo	NM	88310	12/31/2016	2/14/2019	SA	500 10th Street		5	0	1	4	0	Otero			8/1/1934	11/2/1934	12/18/2015	Stock	0	0	OCC	DIF	Dallas	DALLAS	Albuquerque	Dallas	Western	West	0	1	http://www.bank34.com	231845	231845	211592	71161	42393	160684	91357	5766	63561	189452	43752	188093
4147	52452	18854	3256134	Bank 7	Oklahoma City	OK	73116	12/31/2016	2/14/2019	SM	1039 Nw 63rd Street	HAINES FINANCIAL CORP	8	0	1	4	1	Oklahoma	36420	Oklahoma City, OK	5/6/1901	1/1/1934	3/7/2014	Stock	0	0	FED	DIF	Dallas	DALLAS	Oklahoma City	Kansas City	Southern	West	0	1	www.bank7.com	549787	549787	446920	271108	251241	278679	21430	105047	152200	298546	127277	422510
5304	10916	594947	1208009	Bank First National	Manitowoc	WI	54220	12/31/2016	2/14/2019	N	402 North Eighth Street	BANK FIRST NATIONAL CORPORATION	12	0	0	4	0	Manitowoc			1/1/1894	1/1/1934	10/26/2017	Stock	0	1	OCC	DIF	Chicago	CHICAGO	Appleton	Chicago	Central	Central	0	1	www.bankfirstwi.bank	1127577	1127577	1014578	419576	326718	708001	452679	78858	176464	800859	326718	800859
8941	15932	812557	4932798	Bank Forward	Hannaford	ND	58448	12/31/2016	2/14/2019	NM	390 Wheat St	BANK FORWARD EMPLOYEE STOCK OWNERSHIP PLAN AND TRUST	12	0	1	2	1	Griggs			9/5/1927	1/1/1934	2/25/2016	Stock	0	0	FDIC	DIF	Kansas City	KANSAS CITY	Fargo	Minneapolis	Central	West	0	1	WWW.BANKFORWARD.COM	438870	438870	413133	55257	36458	383613	94684	177239	111690	402412	110124	328746
33686	0	790105	0	Bank Hapoalim B.M.	New York	NY	10036	12/31/2016	2/14/2019	OI	1177 Avenue Of Americas		1	0	0	4	0	New York	35620	New York-Newark-Jersey City, NY-NJ-PA	1/1/1921	11/25/1974	4/2/2017	Stock	0	0	FDIC	DIF	New York	NEW YORK	New York City	New York	Northeastern	Northeast	0	0		2234285	2234285	2233395	106115		2128170
16604	9993	539032	1082209	Bank Independent	Sheffield	AL	35660	12/31/2016	2/14/2019	SM	710 South Montgomery Avenue	BANCINDEPENDENT, INCORPORATED	27	0	0	4	0	Colbert	22520	Florence-Muscle Shoals, AL	8/2/1947	8/2/1947	2/24/2011	Stock	0	1	FED	DIF	Atlanta	ATLANTA	Shelby	Atlanta	Southern	Southeast	0	1	www.bibank.com	1146347	1146347	1044151	108650	83528	1037696	151568	565847	320281	1062818	257145	889202
14521	13639	187947	1202762	Bank Iowa	West Des Moines	IA	50266	12/31/2016	2/14/2019	SM	1150 Jordan Creek Parkway	BANK IOWA CORPORATION	24	0	0	2	1	Dallas	19780	Des Moines-West Des Moines, IA	3/7/1923	6/28/1934	1/1/2012	Stock	0	1	FED	DIF	Kansas City	KANSAS CITY	Des Moines	Chicago	Western	Western	0	1	www.bankiowa.bank	971137	971137	820047	422299	246657	548838	173547	93331	281960	724480	247565	723572
19842	0	101019	1232536	Bank Leumi USA	New York	NY	10017	12/31/2016	2/14/2019	NM	579 Fifth Avenue	BANK LEUMI LE-ISRAEL B.M.	6	1	1	4	0	New York	35620	New York-Newark-Jersey City, NY-NJ-PA	7/22/1968	7/22/1968	10/1/2010	Stock	0	1	FDIC	DIF	New York	NEW YORK	New York City	New York	Northeastern	Northeast	0	0	http://www.leumiusa.com	6130961	5071090	4872662	151593	149108	4919497	2974082	15406	1930009	4921982	1928708	3142382
5170	0	45551	1203714	Bank Midwest	Spirit Lake	IA	51360	12/31/2016	2/14/2019	SM	1525 18th Street	GOODENOW BANCORPORATION	11	0	1	2	1	Dickinson			1/1/1887	1/1/1934	3/14/2017	Stock	0	1	FED	DIF	Kansas City	KANSAS CITY	Sioux City	Chicago	Western	Western	0	1	bankmidwest.com	722320	722320	640850	64203	40645	658117	12283	436182	209652	681675	158894	563426
30125	17079	806378	0	Bank Mutual	Brown Deer	WI	53223	12/31/2016	2/14/2019	SA	4949 West Brown Deer Road		65	0	1	4	0	Milwaukee	33340	Milwaukee-Waukesha-West Allis, WI	8/14/1940	8/14/1940	6/23/2018	Stock	0	0	OCC	DIF	Chicago	CHICAGO	Milwaukee	Chicago	Central	Central	0	0		1912865	1912865	1866768	121133	75865	1791732	1027620	241115	522997	1837000	334729	1578136
16601	12437	645157	1870022	Bank Northwest	Hamilton	MO	64644	12/31/2016	2/14/2019	NM	201 South Davis Street	CALDWELL COUNTY BANCSHARES, INC.	5	0	0	2	1	Caldwell	28140	Kansas City, MO-KS	8/4/1945	8/4/1947	7/31/2018	Stock	0	0	FDIC	DIF	Kansas City	KANSAS CITY	Kansas City	Kansas City	Western	West	0	1	http://www.banknw.com	115741	115741	103037	55159	26933	60582	10333	15188	35062	88808	26933	88808
11782	0	213538	0	Bank of Abbeville & Trust Company	Abbeville	LA	70510	12/31/2016	2/14/2019	NM	123 Concord Street		3	0	0	7	0	Vermilion	29180	Lafayette, LA	3/14/1894	1/1/1934	3/31/2006	Stock	0	1	FDIC	DIF	Dallas	DALLAS	Baton Rouge	Atlanta	Southern	Western	0	1	www.bankofabbeville.com	152596	152596	139461	68555	44175	84041	0	29852	54189	108421	44175	108421
13290	0	452104	0	Bank of Akron	Akron	NY	14001	12/31/2016	2/14/2019	NM	46 Main Street		5	0	0	4	0	Erie	15380	Buffalo-Cheektowaga-Niagara Falls, NY	1/1/1900	1/1/1934	4/24/2017	Stock	0	0	FDIC	DIF	New York	NEW YORK	Syracuse	New York	Northeastern	Northeast	0	1	www.bankofakron.com	256852	256852	227676	92646	66885	164206	29199	70673	64334	189967	66885	189967
155	14550	986935	3194076	Bank of Alapaha	Alapaha	GA	31622	12/31/2016	2/14/2019	NM	245 Ne Railroad St.	ALAPAHA HOLDING COMPANY	4	0	0	2	0	Berrien			3/25/1905	1/1/1934	3/24/2009	Stock	0	0	FDIC	DIF	Atlanta	ATLANTA	Albany Ga	Atlanta	Southern	Southeast	0	1	www.bankofalapaha.com	133021	133021	123310	56224	25366	76797	5345	16360	55092	107655	25817	107204
26689	0	564052	2029368	Bank of Alma	Alma	WI	54610	12/31/2016	2/14/2019	NM	211 Main Street	DAIRYLAND BANK HOLDING CORPORATION	4	0	1	4	0	Buffalo			6/20/1986	6/20/1986	3/31/2006	Stock	0	0	FDIC	DIF	Chicago	CHICAGO	Eau Claire	Minneapolis	Central	Central	0	1	www.bankofalma.net	125951	125951	117254	37170	30020	88781	48326	20789	19666	95931	30020	95931
25178	12449	1443266	1073757	Bank of America California, National Association	San Francisco	CA	94104	12/31/2016	2/14/2019	N	555 California Street	BANK OF AMERICA CORPORATION	1	0	0	5	0	San Francisco	41860	San Francisco-Oakland-Hayward, CA	5/18/1984	5/18/1984	9/16/2009	Stock	0	0	OCC	DIF	San Francisco	WASHINGTON	San Francisco	San Francisco	Western	Western	0	0	www.bankofamerica.com	20241000	20241000	20241000	0	0	20241000	0	20241000	0	20241000	0	20241000
3510	0	480228	1073757	Bank of America, National Association	Charlotte	NC	28202	12/31/2016	2/14/2019	N	100 North Tryon St	BANK OF AMERICA CORPORATION	4674	229	1	9	0	Mecklenburg	16740	Charlotte-Concord-Gastonia, NC-SC	10/17/1904	1/1/1934	1/1/2016	Stock	0	1	OCC	DIF	Atlanta	WASHINGTON	Charlotte	Richmond	Northeastern	Southeast	0	0	www.bankofamerica.com	1334032000	1260061000	1224415000	198130000	168391000	1061931000	492752000	504053000	65126000	1091670000	464282000	795779000
8243	9803	31835	3664216	Bank of Anguilla	Anguilla	MS	38721	12/31/2016	2/14/2019	NM	130 Holland Street	PYRAMID FINANCIAL CORPORATION	5	0	0	2	0	Sharkey			1/1/1904	1/1/1934	5/29/2015	Stock	0	0	FDIC	DIF	Dallas	DALLAS	Jackson Ms	Atlanta	Southern	West	0	1	http://www.bankofanguilla.com	104800	104800	81510	45603	31659	59197	6066	6826	46305	73141	31664	73136
34120	14546	2390929	2454380	Bank of Ann Arbor	Ann Arbor	MI	48107	12/31/2016	2/14/2019	NM	125 South Fifth Avenue	ARBOR BANCORP, INC.	7	0	0	4	0	Washtenaw	11460	Ann Arbor, MI	1/16/1996	1/16/1996	1/5/2017	Stock	0	1	FDIC	DIF	Chicago	CHICAGO	Detroit	Chicago	Central	Central	0	1	www.bankofannarbor.com	1064717	1064717	983896	148460	107583	916257	215153	577690	123414	957134	148861	915856
33681	0	909000	0	Bank of Baroda	New York	NY	10016	12/31/2016	2/14/2019	OI	One Park Avenue		1	0	0	9	0	New York	35620	New York-Newark-Jersey City, NY-NJ-PA	1/1/1908	2/22/1979	10/11/2013	Stock	0	0	FDIC	DIF	New York	NEW YORK	New York City	New York	Northeastern	Northeast	0	0		6855282	6855282	6849381	232661		6622621
23123	10508	225559	1097249	Bank of Bartlett	Bartlett	TN	38134	12/31/2016	2/14/2019	SM	6281 Stage Road	WEST TENNESSEE BANCSHARES, INC.	8	0	0	5	0	Shelby	32820	Memphis, TN-MS-AR	5/19/1980	5/19/1980	3/31/2006	Stock	0	0	FED	DIF	Dallas	DALLAS	Memphis	St. louis	Southern	Southeast	0	1	https://www.bankofbartlett.com	315639	315639	314111	35480	23801	280159	188335	27488	64335	291838	56818	258821
16282	0	311144	2993722	Bank of Bearden	Bearden	AR	71720	12/31/2016	2/14/2019	NM	1 Second Street Nw	BEARDEN BANCSHARES, INC.	1	0	0	4	1	Ouachita			7/5/1945	7/5/1945	10/16/2012	Stock	0	0	FDIC	DIF	Dallas	DALLAS	Shreveport	St. louis	Southern	Western	0	1		38970	38970	33421	25469	20645	13501	2176	2660	8665	18325	20645	18326
18930	14049	302030	1138272	Bank of Belle Glade	Belle Glade	FL	33430	12/31/2016	2/14/2019	NM	108 Southeast Avenue D	BELLE GLADE BANK CORPORATION	1	0	0	7	0	Palm Beach	33100	Miami-Fort Lauderdale-West Palm Beach, FL	11/14/1963	11/14/1963	3/31/2006	Stock	0	0	FDIC	DIF	Atlanta	ATLANTA	South Florida	Atlanta	Southern	Southeast	0	1	http://www.bankofbelleglade.com	98981	98981	80399	47398	38550	51583	38624	8035	4924	60431	38629	60352
58114	0	3374403	4421564	Bank of Belleville	Belleville	IL	62220	12/31/2016	2/14/2019	NM	215 South Illinois Street	BELLEVILLE BANCORP, INC.	1	0	0	4	0	Saint Clair	41180	St. Louis, MO-IL	11/4/2005	11/4/2005	8/10/2015	Stock	0	0	FDIC	DIF	Chicago	CHICAGO	Mount Vernon	St. louis	Central	Central	0	1	www.bankofbelleville.com	151675	151675	139487	52843	34676	98832	36352	5875	56605	116999	34676	116999
8595	13240	348159	4459754	Bank of Bennington	Bennington	NE	68007	12/31/2016	2/14/2019	SM	12212 North 156th Street	BBIG HOLDINGS, LLC	4	0	0	4	0	Douglas	36540	Omaha-Council Bluffs, NE-IA	1/28/1928	1/1/1934	4/27/2016	Stock	0	1	FED	DIF	Kansas City	KANSAS CITY	Omaha	Kansas City	Western	West	0	1	www.bankbenn.com	103029	103029	90527	55161	25979	47867	9979	25640	12248	77049	24351	78678
15817	0	659640	0	Bank of Benoit	Benoit	MS	38725	12/31/2016	2/14/2019	NM	28-30 Main Street		1	0	0	7	0	Bolivar			1/1/1904	5/6/1941	5/29/2015	Stock	0	0	FDIC	DIF	Dallas	DALLAS	Jackson Ms	St. louis	Southern	West	0	1		15550	15550	14450	6802	5034	8748	1082	865	6801	10516	5034	10516
16959	0	572347	1061316	Bank of Billings	Billings	MO	65610	12/31/2016	2/14/2019	NM	104 N E Elm Street	FIRST MIAMI BANCSHARES, INC.	2	0	0	2	0	Christian	44180	Springfield, MO	3/14/1889	12/1/1950	7/30/2012	Stock	0	0	FDIC	DIF	Kansas City	DALLAS	Springfield Mo	St. louis	Western	West	0	1	www.thebankofbillings.com	44318	44318	37682	22262	12131	22056	6160	5385	10511	32187	12131	32187
59074	0	4536084	0	Bank of Bird-in-Hand	Bird In Hand	PA	17505	12/31/2016	2/14/2019	NM	309 North Ronks Road		2	0	0	2	0	Lancaster	29540	Lancaster, PA	11/29/2013	11/29/2013	2/28/2017	Stock	0	0	FDIC	DIF	New York	NEW YORK	Harrisburg	Philadelphia	Northeastern	Northeast	0	1	www.bihbank.com	144530	144530	138821	65144	65144	79386	25529	6749	47108	79386	21124	123406
58101	0	3430297	3438145	Bank of Birmingham	Birmingham	MI	48009	12/31/2016	2/14/2019	NM	33583 Woodward Avenue	BIRMINGHAM BLOOMFIELD BANCSHARES, INC.	1	0	0	4	0	Oakland	19820	Detroit-Warren-Dearborn, MI	7/26/2006	7/26/2006	1/5/2017	Stock	0	0	FDIC	DIF	Chicago	CHICAGO	Detroit	Chicago	Central	Central	0	1		263521	263521	214348	91184	77148	172338	74873	27546	69919	186374	66100	197421
32722	14522	1421161	1471849	Bank of Blue Valley	Overland Park	KS	66213	12/31/2016	2/14/2019	SM	11935 Riley Street	BLUE VALLEY BAN CORP.	5	0	0	4	0	Johnson	28140	Kansas City, MO-KS	12/18/1989	12/18/1989	8/22/2015	Stock	0	1	FED	DIF	Kansas City	KANSAS CITY	Kansas City	Kansas City	Western	Western	0	1	http://www.bankbv.com	515067	515067	503582	101792	53790	413275	116412	215288	81576	461277	152864	362203
10883	0	695947	3917873	Bank of Bluffs	Bluffs	IL	62621	12/31/2016	2/14/2019	NM	115 N. Bluffs St.	SCOTT MORGAN BANCORP, INC.	2	0	0	2	1	Scott			8/3/1893	1/1/1934	7/8/2014	Stock	0	1	FDIC	DIF	Chicago	CHICAGO	Springfield Il	St. louis	Central	Central	0	1	www.bankofbluffs.com	48786	48786	42843	12595	9776	36191	15304	3956	16931	39010	9776	39010
34397	0	2535560	2535579	Bank of Bolivar	Bolivar	MO	65613	12/31/2016	2/14/2019	NM	495 S. Springfield Avenue	BOLIVAR BANCSHARES, INC	5	0	0	4	0	Polk	44180	Springfield, MO	4/16/1997	4/16/1997	3/31/2006	Stock	0	0	FDIC	DIF	Kansas City	KANSAS CITY	Springfield Mo	St. louis	Western	West	0	1	bankofbolivarmo.com	218834	218834	209697	93102	93102	125732	34667	29387	61678	125732	37309	181525
6137	15392	759625	0	Bank of Botetourt	Buchanan	VA	24066	12/31/2016	2/14/2019	NM	19747 Main Street		13	0	0	4	0	Botetourt	40220	Roanoke, VA	9/27/1899	1/1/1934	6/2/2010	Stock	0	0	FDIC	DIF	Atlanta	ATLANTA	Richmond	Richmond	Northeastern	Southeast	0	1	http://www.bankofbotetourt.com	310719	310719	301922	97320	33905	213399	18790	46591	148018	276814	33905	276814
57952	0	3308529	3308510	Bank of Bozeman	Bozeman	MT	59718	12/31/2016	2/14/2019	NM	875 Harmon Stream Boulevard	BOZEMAN BANCORP, INC.	1	0	0	4	0	Gallatin			4/15/2005	4/15/2005	3/11/2018	Stock	0	0	FDIC	DIF	San Francisco	KANSAS CITY	Billings	Minneapolis	Western	West	0	1	www.bankofbozeman.com	58233	58233	58127	17952	11459	40281	7705	9558	23018	46774	11459	46774
57102	0	3042234	2112439	Bank of Brenham, National Association	Brenham	TX	77833	12/31/2016	2/14/2019	N	501 South Austin Street	INDUSTRY BANCSHARES, INC.	1	0	0	7	0	Washington			8/7/2001	8/7/2001	3/31/2006	Stock	0	0	OCC	DIF	Dallas	DALLAS	Austin	Dallas	Southern	West	0	0	http://www.bankofbrenham.com	246914	246914	167264	49042	30472	197872	55121	18770	123981	216442	30472	216442
5605	0	351131	1079236	Bank of Brewton	Brewton	AL	36426	12/31/2016	2/14/2019	NM	102 Belleville Avenue	REPTON SUPPLY COMPANY, INC.	2	0	0	4	0	Escambia			8/1/1889	1/1/1934	3/31/2006	Stock	0	0	FDIC	DIF	Atlanta	ATLANTA	Montgomery	Atlanta	Southern	Southeast	0	1	www.bankofbrewton.com	43037	43037	29815	29085	13952	13953	935	8619	4399	29086	13952	29085
2224	13855	17950	1122310	Bank of Bridger, National Association	Bridger	MT	59014	12/31/2016	2/14/2019	N	101 South Main Street	BRIDGER COMPANY, THE	9	0	1	2	0	Carbon	13740	Billings, MT	5/1/1906	1/1/1934	1/19/2017	Stock	0	0	OCC	DIF	San Francisco	SAN FRANCISCO	Billings	Minneapolis	Western	West	0	1	www.bankofbridger.com	343713	343713	262183	130107	55787	213606	99742	48739	65125	287926	55787	287926
9385	0	236256	1022063	Bank of Brookfield - Purdin, National Association	Brookfield	MO	64628	12/31/2016	2/14/2019	N	939 Park Circle Drive	CAPITAL BANCSHARES, INC.	4	0	0	2	1	Linn			12/14/1894	1/1/1934	3/31/2006	Stock	0	0	OCC	DIF	Kansas City	KANSAS CITY	Columbia Mo	Kansas City	Western	West	0	1	www.bankbp.com	73339	73339	68661	31519	10344	41820	17164	6439	18217	62995	10344	62995
35439	0	2877831	4361923	Bank of Brookhaven	Brookhaven	MS	39601	12/31/2016	2/14/2019	NM	411 Brookway Boulevard	HAVEN CAPITAL CORPORATION	1	0	0	4	0	Lincoln			1/31/2000	1/31/2000	3/31/2006	Stock	0	1	FDIC	DIF	Dallas	DALLAS	Jackson Ms	Atlanta	Southern	West	0	1	www.bankofbrookhaven.com	134793	134793	92267	83125	31435	51668	4340	10972	36356	103358	31435	103358
2733	13402	825940	1096297	Bank of Buffalo	Buffalo	KY	42716	12/31/2016	2/14/2019	SM	2441 Greensburg Road	BUFFALO BANCSHARES, INC.	2	0	0	8	1	Larue	21060	Elizabethtown-Fort Knox, KY	1/7/1901	1/1/1934	3/31/2006	Stock	0	0	FED	DIF	Chicago	CHICAGO	Elizabethtown	St. louis	Central	Southeast	0	1	www.thebankofbuffalo.com	60581	60581	58605	14948	7982	45633	0	5250	40383	52599	8482	52099
20239	10994	904845	1249619	Bank of Cadiz and Trust Company	Cadiz	KY	42211	12/31/2016	2/14/2019	SM	Main And Scott Streets	CADIZ BANCORP, INC.	5	0	0	8	1	Trigg	17300	Clarksville, TN-KY	8/7/1970	8/7/1970	12/2/2013	Stock	0	1	FED	DIF	Chicago	CHICAGO	Hopkinsville	St. louis	Central	Southeast	0	1	http://www.bankofcadiz.com	96865	96865	88573	47018	12435	49847	6975	12190	30682	84430	8091	88774
8254	14055	833646	1096916	Bank of Cairo and Moberly	Moberly	MO	65270	12/31/2016	2/14/2019	SM	207 East Rollins Street	CAIRO/MOBERLY BANCSHARES, INC.	2	0	0	8	0	Randolph			4/14/1905	1/1/1934	3/31/2006	Stock	0	0	FED	DIF	Kansas City	KANSAS CITY	Columbia Mo	St. louis	Western	West	0	1	www.bankbcm.com	86511	86511	83535	29306	19824	57205	34454	11489	11261	66687	19824	66687
12549	12789	960047	2753289	Bank of Calhoun County	Hardin	IL	62047	12/31/2016	2/14/2019	NM	Park And Main Streets	BCC BANCSHARES, INC.	3	0	0	5	0	Calhoun	41180	St. Louis, MO-IL	1/1/1898	1/1/1934	3/31/2006	Stock	0	0	FDIC	DIF	Chicago	CHICAGO	Springfield Il	St. louis	Central	Central	0	1	http://www.bankofcalhouncounty.com	59931	59931	51959	21256	12718	38675	503	14892	23280	47213	12718	47213
17190	11925	124830	2087939	Bank of Camilla	Camilla	GA	31730	12/31/2016	2/14/2019	NM	50 East Broad Street	CAMILLA BANCSHARES, INC.	2	0	0	2	0	Mitchell			1/1/1890	3/6/1953	3/31/2006	Stock	0	0	FDIC	DIF	Atlanta	ATLANTA	Albany Ga	Atlanta	Southern	Southeast	0	1	http://www.bankofcamilla.net	88216	88216	77966	29018	23484	59198	9730	15069	34399	64732	23484	64732
12325	0	458946	3045815	Bank of Cashton	Cashton	WI	54619	12/31/2016	2/14/2019	NM	723 Main Street	EAGLE BANCSHARES, INC.	1	0	0	2	1	Monroe			3/15/1899	1/1/1934	3/31/2006	Stock	0	0	FDIC	DIF	Chicago	CHICAGO	Madison	Chicago	Central	Central	0	1	www.bankofcashton.com	70950	70950	61268	29845	11652	41105	10316	7614	23174	59298	11652	59298
9406	0	92902	0	Bank of Cattaraugus	Cattaraugus	NY	14719	12/31/2016	2/14/2019	SM	24 Main Street		1	0	0	8	0	Cattaraugus			3/30/1882	1/1/1934	3/31/2006	Stock	0	0	FED	DIF	New York	NEW YORK	Syracuse	New York	Northeastern	Northeast	0	1		16807	16807	12852	5906	5906	10901	0	9876	1025	10901	5906	10901
105	13834	629148	1099663	Bank of Cave City	Cave City	AR	72521	12/31/2016	2/14/2019	SM	137 S Main Street	SHARP BANCSHARES, INC.	4	0	0	2	1	Sharp			7/1/1906	1/1/1934	10/13/2016	Stock	0	1	FED	DIF	Dallas	DALLAS	Little Rock	St. louis	Southern	Western	0	1	www.bankofcavecity.com	92080	92080	76716	44302	44040	47778	1040	10297	36441	48040	11168	80912
58479	0	3588312	4974453	Bank of Central Florida	Lakeland	FL	33813	12/31/2016	2/14/2019	NM	5015 South Florida Avenue	BANK OF CENTRAL FLORIDA HOLDING COMPANY	4	0	0	4	0	Polk	29460	Lakeland-Winter Haven, FL	3/19/2007	3/19/2007	6/15/2011	Stock	0	0	FDIC	DIF	Atlanta	ATLANTA	Tampa	Atlanta	Southern	Southeast	0	1	www.bankofcentralflorida.com	412067	412067	401093	231497	182394	180570	155979	4427	20165	229673	117496	294571
9023	10239	1014125	2234920	Bank of Charles Town	Charles Town	WV	25414	12/31/2016	2/14/2019	NM	111 East Washington Street	POTOMAC BANCSHARES, INC.	7	0	1	4	0	Jefferson	47900	Washington-Arlington-Alexandria, DC-VA-MD-WV	2/20/1870	1/1/1934	3/31/2006	Stock	0	1	FDIC	DIF	Atlanta	ATLANTA	Scott Depot	Richmond	Northeastern	Northeast	0	1	www.mybct.com	333883	333883	306307	49588	20051	284295	36718	154782	92795	313832	54941	278942
2327	0	815754	2355870	Bank of Cherokee County	Hulbert	OK	74441	12/31/2016	2/14/2019	SM	Main And Broadway	GRANDVIEW BANKSHARES, INC.	3	0	0	4	0	Cherokee			12/1/1908	1/1/1934	1/1/2012	Stock	0	0	FED	DIF	Dallas	DALLAS	Tulsa	Kansas City	Southern	West	0	1	www.bankofcherokeecounty.net	92486	92486	81464	49625	16260	42861	1054	9795	32013	76226	16260	76226
10885	0	318639	0	Bank of Chestnut	Chestnut	IL	62518	12/31/2016	2/14/2019	NM	100 Olive Street		1	0	0	2	0	Logan			1/1/1902	1/1/1934	3/31/2006	Stock	0	0	FDIC	DIF	Chicago	CHICAGO	Springfield Il	Chicago	Central	Central	0	1	http://www.bankofchestnut.com	15661	15661	14015	5680	4278	9981	1811	2044	6126	11383	2256	13405
33653	0	908508	0	Bank of China	New York	NY	10017	12/31/2016	2/14/2019	OI	410 Madison Avenue		1	0	0	4	0	New York	35620	New York-Newark-Jersey City, NY-NJ-PA	1/1/1912	11/16/1981	1/22/2017	Stock	0	0	OCC	DIF	New York	NEW YORK	New York City	New York	Northeastern	Northeast	0	0		24755301	22080198	21332941	6205465		15874733
6123	12293	753324	1951770	Bank of Clarke County	Berryville	VA	22611	12/31/2016	2/14/2019	SM	2 East Main Street	EAGLE FINANCIAL SERVICES, INC.	12	0	0	4	0	Clarke	47900	Washington-Arlington-Alexandria, DC-VA-MD-WV	4/1/1881	1/1/1934	3/31/2006	Stock	0	1	FED	DIF	Atlanta	ATLANTA	Richmond	Richmond	Northeastern	Southeast	0	1	http://www.bankofclarke.com	604268	604268	575277	80417	62669	523851	126632	309137	88082	541599	209340	394928
16953	0	76153	1065266	Bank of Clarks	Clarks	NE	68628	12/31/2016	2/14/2019	NM	301 N Green	CLARK BANCSHARES, INC.	2	0	0	2	0	Merrick	24260	Grand Island, NE	2/15/1937	11/24/1950	3/31/2006	Stock	0	0	FDIC	DIF	Kansas City	KANSAS CITY	Grand Island	Kansas City	Western	West	0	1	http://www.clarks.net/bankofclarks	29704	29704	28863	13724	8412	15980	3947	5962	6071	21292	8484	21220
13167	15829	720344	1119404	Bank of Clarkson	Clarkson	KY	42726	12/31/2016	2/14/2019	NM	101 East Main Street	FIRST BRECKINRIDGE BANCSHARES, INC.	2	0	0	8	0	Grayson			1/1/1904	1/1/1934	3/31/2006	Stock	0	1	FDIC	DIF	Chicago	CHICAGO	Elizabethtown	St. louis	Central	Southeast	0	1	www.bankofclarkson.com	98786	98786	96442	40794	26099	57992	13306	9861	34825	72687	26099	72687
26955	14086	144034	1399774	Bank of Cleveland	Cleveland	TN	37311	12/31/2016	2/14/2019	NM	75 Bobby Taylor Avenue	BRADLEY COUNTY FINANCIAL CORP.	5	0	0	4	0	Bradley	17420	Cleveland, TN	5/8/1987	5/8/1987	7/28/2015	Stock	0	1	FDIC	DIF	Dallas	DALLAS	Knoxville	Atlanta	Southern	Southeast	0	1	http://www.bankofcleveland.com	202129	202129	162950	21611	10165	180518	33826	121599	25093	191964	40520	161609
16980	13686	255659	1053272	Bank of Colorado	Fort Collins	CO	80525	12/31/2016	2/14/2019	NM	1609 East Harmony Road	PINNACLE BANCORP, INC.	47	0	1	4	1	Larimer	22660	Fort Collins, CO	1/1/1900	1/26/1951	6/30/2017	Stock	0	1	FDIC	DIF	Dallas	KANSAS CITY	Denver	Kansas City	Western	Western	0	0	www.bankofcolorado.com	2760939	2760939	2444260	337680	230347	2423259	1582907	447768	392584	2530592	222903	2538036
8775	10979	839246	1132140	Bank of Columbia	Columbia	KY	42728	12/31/2016	2/14/2019	NM	144 Public Square	COLUMBIA BANCSHARES, INC.	3	0	0	2	1	Adair			1/1/1866	1/1/1934	3/31/2006	Stock	0	0	FDIC	DIF	Chicago	CHICAGO	Elizabethtown	St. louis	Central	Southeast	0	1	www.bankcolumbia.com	113453	113453	105018	51725	29983	61728	5547	17657	38524	83470	30119	83334
26217	13456	862057	2124795	Bank of Commerce	Chanute	KS	66720	12/31/2016	2/14/2019	SM	101 West Main Street	SOUTHEAST BANCSHARES, INC.	7	0	0	2	1	Neosho			5/2/1985	5/2/1985	2/26/2010	Stock	0	1	FED	DIF	Kansas City	KANSAS CITY	Springfield Mo	Kansas City	Western	Western	0	1	http://www.boc-ks.com	158682	158682	108333	78564	31476	80118	16109	25668	38341	127206	31476	127206
13274	13499	152057	2480491	Bank of Commerce	Chelsea	OK	74016	12/31/2016	2/14/2019	SM	322 West Sixth	COMMERCE BANCSHARES, INC.	6	0	0	4	0	Rogers	46140	Tulsa, OK	3/23/1896	1/1/1934	7/21/2015	Stock	0	0	FED	DIF	Dallas	DALLAS	Tulsa	Kansas City	Southern	West	0	1	www.bankboc.com	119431	119431	97143	63920	34653	55511	6061	11665	37785	84778	34653	84778
9359	0	99442	2770660	Bank of Commerce	Greenwood	MS	38930	12/31/2016	2/14/2019	NM	310 Howard Street	COMMERCE BANCORP, INC	6	0	0	4	0	Leflore			8/4/1904	1/1/1934	2/28/2018	Stock	0	1	FDIC	DIF	Dallas	DALLAS	Jackson Ms	St. louis	Southern	West	0	1	http://WWW.BANKCOM.COM	302660	302660	237985	111442	36270	191218	34656	27836	128727	266390	36273	266387
22639	14721	547550	1067701	Bank of Commerce	Rawlins	WY	82301	12/31/2016	2/14/2019	SM	Third And Buffalo	RAWLINS BANKSHARES, INC.	1	0	0	4	0	Carbon			4/20/1978	4/20/1978	3/31/2006	Stock	0	0	FED	DIF	San Francisco	SAN FRANCISCO	Billings	Kansas City	Western	West	0	1	WWW.BOCRAWLINS.COM	107503	107503	79503	43638	24133	63865	11984	16099	35782	83370	24133	83370
25328	10155	352651	0	Bank of Commerce	Mclean	TX	79057	12/31/2016	2/14/2019	SM	201 North Main Street		2	0	0	4	1	Gray			8/16/1984	8/16/1984	9/10/2018	Stock	0	0	FED	DIF	Dallas	DALLAS	Lubbock	Dallas	Southern	West	0	1	http://www.bocbanking.com	34371	34371	29473	10344	10294	24027	14564	1612	7851	24077	10344	24027
19829	0	944551	1417427	Bank of Commerce	Chouteau	OK	74337	12/31/2016	2/14/2019	NM	201-207 Main Street	BOC BANSHARES, INC.	1	0	0	8	1	Mayes			7/1/1968	7/1/1968	3/31/2006	Stock	0	0	FDIC	DIF	Dallas	DALLAS	Tulsa	Kansas City	Southern	West	0	1	http://www.chouteauboc.com	35426	35426	29906	17577	9955	17849	1174	7227	9448	25471	9955	25471
422	14419	322850	2606321	Bank of Commerce	Stilwell	OK	74960	12/31/2016	2/14/2019	NM	24 West Division Street	PEOPLES COMMERCIAL BANCORP, INC.	3	0	0	4	1	Adair			1/1/1931	1/1/1934	7/10/2018	Stock	0	0	FDIC	DIF	Dallas	DALLAS	Tulsa	Kansas City	Southern	West	0	1	www.bc-ok.bank	70156	70156	51955	36598	18231	33558	10058	4817	18683	51925	18977	51179
57491	52630	3134698	3144295	Bank of Commerce	Duncan	OK	73534	12/31/2016	2/14/2019	NM	1601 W. Commerce	COMMERCE BANCORP, INC.	5	0	0	2	1	Stephens			12/16/2002	12/16/2002	7/31/2015	Stock	0	0	FDIC	DIF	Dallas	DALLAS	Oklahoma City	Kansas City	Southern	West	0	1	www.bocokonline.com	233855	233855	219973	43449	24189	190406	90791	15093	84524	209666	24189	209666
10523	0	476539	0	Bank of Commerce & Trust Co.	Crowley	LA	70526	12/31/2016	2/14/2019	NM	326 North Avenue G		5	0	0	2	0	Acadia	29180	Lafayette, LA	1/1/1926	1/1/1934	10/27/2016	Stock	0	1	FDIC	DIF	Dallas	DALLAS	Baton Rouge	Atlanta	Southern	Western	0	1	https://www.bankofcommerceandtrust.com	300707	300707	240782	45012	14856	255695	133367	52034	70293	285851	95878	204830
4796	14415	431350	4419301	Bank of Commerce and Trust Company	Wellington	KS	67152	12/31/2016	2/14/2019	NM	201 West Harvey Avenue	TRI-COUNTY FINANCIAL CORPORATION	2	0	0	8	1	Sumner	48620	Wichita, KS	10/6/1906	1/1/1934	6/29/2018	Stock	0	0	FDIC	DIF	Kansas City	KANSAS CITY	Wichita	Kansas City	Western	Western	0	1	bankofcommerce.ws	54200	54200	42841	22679	6707	31520	4494	7360	19666	47492	6408	47792
9875	11655	464853	1063833	Bank of Cordell	Cordell	OK	73632	12/31/2016	2/14/2019	NM	808 North Glenn English	ROCKY FINANCIAL CORPORATION	1	0	0	4	1	Washita			5/29/1902	1/1/1934	1/1/2012	Stock	0	0	FDIC	DIF	Dallas	DALLAS	Oklahoma City	Kansas City	Southern	West	0	1	http://bankofcordell.com	34494	34494	27880	6493	2993	28001	3200	4864	19937	31501	2993	31501
8531	13335	926959	1104530	Bank of Coushatta	Coushatta	LA	71019	12/31/2016	2/14/2019	NM	1525 Ringgold Avenue	COUSHATTA BANCSHARES, INC.	1	0	0	7	1	Red River			8/1/1897	1/1/1934	3/31/2006	Stock	0	0	FDIC	DIF	Dallas	DALLAS	Shreveport	Dallas	Southern	Western	0	1	www.bankofcoushatta.com	163581	163581	103449	98579	31320	65002	1466	10025	53511	132261	31320	132261
1937	9611	765354	0	Bank of Crocker	Waynesville	MO	65583	12/31/2016	2/14/2019	NM	200 Ichord Ave		4	0	0	4	1	Pulaski			7/5/1911	1/1/1934	4/7/2009	Stock	0	0	FDIC	DIF	Kansas City	KANSAS CITY	Springfield Mo	St. louis	Western	West	0	1	http://www.bankofcrocker.com	113242	113242	90237	40461	20035	72781	13034	17014	42733	93207	20035	93207
1468	10545	324854	1135374	Bank of Crockett	Bells	TN	38006	12/31/2016	2/14/2019	SM	104 Main Street	SECURITY BANCORP OF TENNESSEE, INC.	5	0	0	2	0	Crockett	27180	Jackson, TN	4/22/1887	1/1/1934	3/31/2006	Stock	0	1	FED	DIF	Dallas	DALLAS	Memphis	St. louis	Southern	Southeast	0	1	www.bankofcrockett.com	138503	138503	112131	47674	29303	90829	1245	41738	47846	109200	29303	109200
4075	53088	271752	0	Bank of Cushing	Cushing	OK	74023	12/31/2016	2/14/2019	SM	224 East Broadway		2	0	0	7	0	Payne			1/1/1897	1/1/1934	8/2/2011	Stock	0	1	FED	DIF	Dallas	DALLAS	Tulsa	Kansas City	Southern	West	0	1	www.bankofcushing.net	93313	93313	92881	45491	36876	47822	1700	13342	32780	56437	36925	56388
17543	0	441630	1082898	Bank of Dade	Trenton	GA	30752	12/31/2016	2/14/2019	NM	12634 North Main Street	TRI-STATES BANKSHARES, INC.	3	0	0	8	1	Dade	16860	Chattanooga, TN-GA	1/12/1956	1/12/1956	3/31/2006	Stock	0	0	FDIC	DIF	Atlanta	ATLANTA	Atlanta	Atlanta	Southern	Southeast	0	1	www.bankofdade.com	88811	88811	77298	41266	20045	47545	4605	19330	23610	68766	20045	68766
876	0	193537	1085536	Bank of Dawson	Dawson	GA	39842	12/31/2016	2/14/2019	NM	209 Main Street	DAWSON BANCSHARES, INC.	1	0	0	2	0	Terrell	10500	Albany, GA	7/1/1911	1/1/1934	9/13/2018	Stock	0	0	FDIC	DIF	Atlanta	ATLANTA	Albany Ga	Atlanta	Southern	Southeast	0	1	www.bankofdawson.com	95232	95232	82536	32860	20552	62372	26242	5332	30797	74680	20552	74680
2477	14441	588245	1416738	Bank of Deerfield	Deerfield	WI	53531	12/31/2016	2/14/2019	NM	15 South Main Street	DEERFIELD FINANCIAL CORPORATION	2	0	0	4	1	Dane	31540	Madison, WI	1/1/1887	1/1/1934	3/31/2006	Stock	0	0	FDIC	DIF	Chicago	CHICAGO	Madison	Chicago	Central	Central	0	1	www.bankofdeerfield.com	123265	123265	113560	22979	17927	100286	17326	14696	68264	105338	17927	105338
99	0	455945	0	Bank of Delight	Delight	AR	71940	12/31/2016	2/14/2019	NM	503 E Antioch Street		4	0	0	2	1	Pike			6/16/1911	1/1/1934	3/31/2006	Stock	0	0	FDIC	DIF	Dallas	DALLAS	Little Rock	St. louis	Southern	Western	0	1	http://www.bankofdelight.com	79149	79149	71098	24654	12551	54495	695	8154	45646	66598	12551	66598
17569	0	823553	0	Bank of Denton	Denton	KS	66017	12/31/2016	2/14/2019	NM	510 Main Street		1	0	0	2	0	Doniphan	41140	St. Joseph, MO-KS	10/1/1894	3/8/1956	3/31/2006	Stock	0	0	FDIC	DIF	Kansas City	KANSAS CITY	Kansas City	Kansas City	Western	Western	0	1	http://www.bankofdenton.com	13581	13581	11971	7793	2249	5788	0	2171	3617	11332	2249	11332
26542	0	638355	2127022	Bank of DeSoto, National Association	De Soto	TX	75115	12/31/2016	2/14/2019	N	2011 North Hampton Road	D BANCORP, INC.	1	0	0	4	1	Dallas	19100	Dallas-Fort Worth-Arlington, TX	1/27/1986	1/27/1986	3/31/2006	Stock	0	0	OCC	DIF	Dallas	DALLAS	Dallas	Dallas	Southern	West	0	1	www.bankdesoto.com	172807	172807	172557	52498	48697	120309	39566	8627	72116	124110	48697	124110
17327	11810	638131	1085899	Bank of Dickson	Dickson	TN	37055	12/31/2016	2/14/2019	NM	466 Highway 46	DICKSON FINANCIAL CORPORATION	4	0	0	5	0	Dickson	34980	Nashville-Davidson-Murfreesboro-Franklin, TN	5/26/1954	5/26/1954	3/31/2006	Stock	0	1	FDIC	DIF	Dallas	DALLAS	Nashville	Atlanta	Southern	Southeast	0	1	www.bankofdickson.com	185871	185871	177861	76877	38933	108994	13201	28586	67207	146938	38933	146938
14912	0	920359	2467942	Bank of Dixon County	Ponca	NE	68770	12/31/2016	2/14/2019	NM	117 East Third Street	KINGSBURY BDC FINANCIAL SERVICES, INC.	3	0	0	2	0	Dixon	43580	Sioux City, IA-NE-SD	1/1/1881	12/10/1934	3/31/2006	Stock	0	0	FDIC	DIF	Kansas City	KANSAS CITY	Sioux City	Kansas City	Western	West	0	1	http://www.bankofdc.com	80191	80191	66154	26651	16816	53540	6516	20370	26654	63375	16816	63375
19515	0	545154	2332143	Bank of Doniphan	Doniphan	NE	68832	12/31/2016	2/14/2019	NM	118-120 W. Plum Street	DONIPHAN BANCSHARES, INC.	3	0	0	2	0	Hall	24260	Grand Island, NE	11/17/1965	11/17/1965	3/31/2006	Stock	0	1	FDIC	DIF	Kansas City	KANSAS CITY	Grand Island	Kansas City	Western	West	0	1	www.bankofdoniphan.com	85194	85194	83663	47032	21711	38162	6519	13163	18481	63483	22404	62790
9068	13957	546535	2631435	Bank of Dudley	Dudley	GA	31022	12/31/2016	2/14/2019	NM	1448 Second Street	HOGAN INVESTMENTS I, INC.	5	0	0	4	0	Laurens			11/1/1905	1/1/1934	4/16/2014	Stock	0	0	FDIC	DIF	Atlanta	ATLANTA	Savannah	Atlanta	Southern	Southeast	0	1	http://www.bankofdudley.com	185461	185461	161177	91774	46139	93687	26016	17138	50533	139322	46139	139323
15813	14771	1015832	2037569	Bank of Early	Blakely	GA	39823	12/31/2016	2/14/2019	NM	12347 Columbia Street	ONE SOUTH FINANCIAL, INC.	4	0	0	2	1	Early			1/9/1939	4/28/1941	3/31/2006	Stock	0	1	FDIC	DIF	Atlanta	ATLANTA	Albany Ga	Atlanta	Southern	Southeast	0	1	www.bankofearly.com	116890	116890	110823	30102	20650	86788	30988	5257	50543	96240	20650	96240
16243	0	14865	2615154	Bank of Eastern Oregon	Heppner	OR	97836	12/31/2016	2/14/2019	NM	279 N Main Street	BEO BANCORP	13	0	1	2	0	Morrow			3/3/1945	3/3/1945	7/29/2015	Stock	0	0	FDIC	DIF	San Francisco	SAN FRANCISCO	Portland	San Francisco	Western	West	0	1	www.beobank.com	340227	340227	301703	177613	177613	162614	42290	74403	45919	162614	85185	255042
877	14607	204237	2453936	Bank of Eastman	Eastman	GA	31023	12/31/2016	2/14/2019	NM	130 Oak Street	MAGNOLIA BANKSHARES, INC.	4	0	0	4	1	Dodge			1/2/1919	1/1/1934	2/4/2009	Stock	0	0	FDIC	DIF	Atlanta	ATLANTA	Albany Ga	Atlanta	Southern	Southeast	0	1	WWW.BANKOFEASTMAN.COM	155809	155809	139160	69160	39144	86650	11373	10868	64410	116666	39029	116780
26554	12613	956376	0	Bank of Easton	North Easton	MA	2356	12/31/2016	2/14/2019	SM	275 Washington Street		2	0	0	5	0	Bristol	39300	Providence-Warwick, RI-MA	1/1/1889	2/4/1986	9/4/2013	Non-Stock	0	0	FED	DIF	New York	NEW YORK	South Boston	Boston	Northeastern	Northeast	0	1	www.bankofeaston.com	109836	109836	106667	27524	23922	82312	15755	33433	33124	85914	23983	85853
296	10546	903240	2155397	Bank of Edmonson County	Brownsville	KY	42210	12/31/2016	2/14/2019	NM	109 N Main Street	EDMONSON BANCSHARES, INC	3	0	0	8	1	Edmonson	14540	Bowling Green, KY	1/1/1925	1/1/1934	3/31/2006	Stock	0	0	FDIC	DIF	Chicago	CHICAGO	Hopkinsville	St. louis	Central	Southeast	0	1	http://www.bankofedmonson.com	184640	184640	168754	51782	29499	132858	13030	12956	106872	155141	31135	153505
16154	16154	485054	2510183	Bank of Elgin	Elgin	NE	68636	12/31/2016	2/14/2019	SM	101 North 2nd Street	ANTELOPE BANCSHARES, INC.	1	0	0	2	1	Antelope			8/27/1935	5/11/1944	1/1/2012	Stock	0	0	FED	DIF	Kansas City	KANSAS CITY	Sioux City	Kansas City	Western	West	0	1	www.bankofelgin.com	50421	50421	44947	26490	14896	23932	5078	7329	11524	35526	14300	36121
13303	12297	244149	2795083	Bank of England	England	AR	72046	12/31/2016	2/14/2019	NM	123 South Main Street	MHBC INVESTMENTS LIMITED PARTNERSHIP I LLLP	30	0	1	5	0	Lonoke	30780	Little Rock-North Little Rock-Conway, AR	8/8/1898	1/1/1934	12/29/2010	Stock	0	0	FDIC	DIF	Dallas	DALLAS	Little Rock	St. louis	Southern	Western	0	1	www.bankofengland-ar.com	229603	229603	176911	70370	38245	159233	48334	11483	99416	191358	38244	191359
8532	0	399731	4125152	Bank of Erath	Erath	LA	70533	12/31/2016	2/14/2019	NM	105 West Edwards	BANK OF ERATH HOLDING COMPANY	3	0	0	4	0	Vermilion	29180	Lafayette, LA	1/1/1910	1/1/1934	3/31/2006	Stock	0	0	FDIC	DIF	Dallas	DALLAS	Baton Rouge	Atlanta	Southern	Western	0	1	www.bankoferath.com	88785	88785	80610	47842	32915	40943	508	13362	27073	55870	32915	55870
19351	10118	550354	1051193	Bank of Estes Park	Estes Park	CO	80517	12/31/2016	2/14/2019	NM	255 Park Lane	FIRST NATIONAL FINANCIAL CORPORATION	3	0	0	4	1	Larimer	22660	Fort Collins, CO	1/18/1965	1/18/1965	6/27/2012	Stock	0	0	FDIC	DIF	Dallas	KANSAS CITY	Denver	Kansas City	Western	Western	0	1	www.bankofestespark.com	111278	111278	106667	68317	30304	42960	15560	21082	6319	80973	30304	80974
4094	0	343051	1064184	Bank of Eufaula	Eufaula	OK	74432	12/31/2016	2/14/2019	SM	102 North Main	S N B BANCSHARES, INC.	2	0	0	7	0	Mcintosh			3/7/1911	1/1/1934	7/21/2015	Stock	0	0	FED	DIF	Dallas	DALLAS	Tulsa	Kansas City	Southern	West	0	1	WWW.BANKOFEUFAULA.COM	88676	88676	72634	50054	23656	38622	4442	8935	25245	65020	23656	65020
49	0	560438	0	Bank of Evergreen	Evergreen	AL	36401	12/31/2016	2/14/2019	NM	146 West Front Street		1	0	0	8	0	Conecuh			9/1/1932	1/1/1934	3/31/2006	Stock	0	0	FDIC	DIF	Atlanta	ATLANTA	Montgomery	Atlanta	Southern	Southeast	0	1	http://www.thebankofevergreen.com	56828	56828	46101	17933	14638	38895	4781	11401	22711	42190	14638	42190
11732	0	976534	1491717	Bank of Farmington	Farmington	IL	61531	12/31/2016	2/14/2019	NM	16 North Main Street	FARMINGTON BANCORP, INC.	2	0	0	2	0	Fulton			1/1/1903	1/1/1934	3/31/2018	Stock	0	0	FDIC	DIF	Chicago	CHICAGO	Springfield Il	Chicago	Central	Central	0	1	http://www.bankoffarmington.com	135963	135963	114644	19174	10335	116789	30703	18116	67970	125628	10335	125628
58630	0	3620539	0	Bank of Feather River	Yuba City	CA	95991	12/31/2016	2/14/2019	NM	855 Harter Parkway, # 100		2	0	0	2	0	Sutter	49700	Yuba City, CA	11/6/2007	11/6/2007	3/1/2018	Stock	0	0	FDIC	DIF	San Francisco	SAN FRANCISCO	Sacramento	San Francisco	Western	Western	0	1	https://bofr.bank	83555	83555	78313	25423	16853	58132	27433	4919	25779	66702	16691	66864
1484	0	166531	1136447	Bank of Frankewing	Frankewing	TN	38459	12/31/2016	2/14/2019	NM	2324 Highway 64 East	FRANKEWING BANCSHARES, INC.	3	0	0	4	0	Giles			12/13/1920	1/1/1934	3/31/2006	Stock	0	0	FDIC	DIF	Dallas	DALLAS	Nashville	Atlanta	Southern	Southeast	0	1	http://www.bankoffrankewing.com	198613	198613	189344	63303	51239	135310	18325	23015	93970	147374	50598	148015
10594	0	68831	3674215	Bank of Franklin	Meadville	MS	39653	12/31/2016	2/14/2019	NM	9 Main Street	FRANKLIN BANCSHARES, INC.	5	0	0	4	0	Franklin			1/12/1912	1/1/1934	11/8/2007	Stock	0	1	FDIC	DIF	Dallas	DALLAS	Jackson Ms	Atlanta	Southern	West	0	1	www.bankoffranklin.com	121181	121181	106919	47240	28197	73941	20941	7001	45999	92984	28197	92984
35543	0	2913702	2913711	Bank of Franklin County	Washington	MO	63090	12/31/2016	2/14/2019	NM	900 East Eighth Street	FRANKLIN BANCORP, INC.	4	0	0	4	0	Franklin	41180	St. Louis, MO-IL	8/28/2000	8/28/2000	3/31/2006	Stock	0	0	FDIC	DIF	Kansas City	KANSAS CITY	St. Louis	St. louis	Western	West	0	1	www.bankoffranklincounty.com	194954	194954	166845	79298	24438	115656	34475	34764	46417	170516	24438	170516
8693	12552	167453	1127249	Bank of Galesville	Galesville	WI	54630	12/31/2016	2/14/2019	NM	16893 South Main Street	GALE BANK HOLDING COMPANY, INC.	3	0	0	2	1	Trempealeau			1/1/1883	1/1/1934	9/30/2018	Stock	0	0	FDIC	DIF	Chicago	CHICAGO	Eau Claire	Minneapolis	Central	Central	0	1	www.bluffviewbank.com	71511	71511	63606	24546	17138	46965	20291	12361	14313	54373	17138	54373
5775	13001	590949	2749433	Bank of Geneva	Geneva	IN	46740	12/31/2016	2/14/2019	SM	215 East Line Street	LIMBERLOST BANCSHARES, INC.	6	0	0	2	1	Adams			10/12/1892	1/1/1934	12/31/2018	Stock	0	1	FED	DIF	Chicago	CHICAGO	Indianapolis	Chicago	Central	Central	0	1	www.bankofgeneva.com	177439	177439	139163	98055	44330	79384	11113	21720	46551	133109	37915	139524
58626	0	3636446	0	Bank of George	Las Vegas	NV	89148	12/31/2016	2/14/2019	NM	9115 West Russell Road		2	0	0	4	0	Clark	29820	Las Vegas-Henderson-Paradise, NV	9/24/2007	9/24/2007	3/1/2018	Stock	0	0	FDIC	DIF	San Francisco	SAN FRANCISCO	Phoenix	San Francisco	Western	West	0	1	http://www.bankofgeorge.com	132677	132677	132677	87285	68836	45392	37878	3421	4093	63841	68836	63841
22838	0	932633	1204618	Bank of Gibson City	Gibson City	IL	60936	12/31/2016	2/14/2019	NM	804 South Sangamon Avenue	LONGVIEW CAPITAL CORPORATION	1	0	0	2	0	Ford	16580	Champaign-Urbana, IL	4/9/1979	4/9/1979	3/31/2006	Stock	0	0	FDIC	DIF	Chicago	CHICAGO	Champaign	Chicago	Central	Central	0	1	www.bankofgc.com	60696	60696	53801	20665	11614	40031	14405	7428	18198	49082	11614	49082
2379	15442	141958	1098808	Bank of Gleason	Gleason	TN	38229	12/31/2016	2/14/2019	NM	203 Main Street	BANCSHARES OF GLEASON, INC.	2	0	0	7	0	Weakley			1/1/1901	1/1/1934	6/12/2014	Stock	0	1	FDIC	DIF	Dallas	DALLAS	Nashville	St. louis	Southern	Southeast	0	1	www.bankofgleason.com	92721	92721	88149	26713	16774	66008	4537	27897	33574	75947	16774	75947
16527	0	993353	3556656	Bank of Glen Ullin	Glen Ullin	ND	58631	12/31/2016	2/14/2019	NM	106 South Avenue West	TRINITY INVESTMENTS, INC.	1	0	0	2	1	Morton	13900	Bismarck, ND	1/2/1947	1/2/1947	3/31/2015	Stock	0	0	FDIC	DIF	Kansas City	KANSAS CITY	Fargo	Minneapolis	Central	West	0	1	http://www.bankofglenullin.com	41923	41923	33741	9676	1237	32247	5142	4202	22903	40686	1237	40686
9392	0	1351	0	Bank of Grandin	Grandin	MO	63943	12/31/2016	2/14/2019	NM	403 5th Street		4	0	0	4	1	Carter			1/13/1913	1/1/1934	9/9/2008	Stock	0	0	FDIC	DIF	Kansas City	KANSAS CITY	St. Louis	St. louis	Western	West	0	1	www.bankofgrandin.net	128411	128411	110430	34054	17358	94357	17065	5684	71608	111053	17358	111053
5636	0	400945	3143953	Bank of Gravett	Gravette	AR	72736	12/31/2016	2/14/2019	NM	211 Main St Se	GRAVETT BANCSHARES, INC.	4	0	0	8	1	Benton	22220	Fayetteville-Springdale-Rogers, AR-MO	3/1/1898	1/1/1934	5/6/2015	Stock	0	0	FDIC	DIF	Dallas	DALLAS	Little Rock	St. louis	Southern	Western	0	1	http://www.bankofgravett.com	97390	97390	92165	28671	10775	68719	24079	7021	37619	86615	10775	86615
17995	0	857259	1472006	Bank of Greeley	Greeley	KS	66033	12/31/2016	2/14/2019	NM	118 W Brown St	GREELEY BANCSHARES, INC.	1	0	0	2	1	Anderson			1/1/1888	5/4/1959	3/31/2006	Stock	0	0	FDIC	DIF	Kansas City	KANSAS CITY	Kansas City	Kansas City	Western	Western	0	1		32155	32155	29877	11859	7740	20296	1899	5840	12557	24415	7739	24416
15113	13511	465524	1250679	Bank of Greeleyville	Greeleyville	SC	29056	12/31/2016	2/14/2019	NM	73 Main Street	SOUTHEASTERN BANCORP, INC.	2	0	0	4	1	Williamsburg			4/25/1935	4/25/1935	3/31/2006	Stock	0	0	FDIC	DIF	Atlanta	ATLANTA	Columbia Sc	Richmond	Northeastern	Southeast	0	1	http://www.bog1.com	73189	73189	70799	33083	32403	40106	7408	8217	24483	40786	17902	55287
57915	17987	3286999	4446521	Bank of Grove	Grove	OK	74344	12/31/2016	2/14/2019	NM	201 East 18th Street	TOWNSEND HOLDING COMPANY	1	0	0	4	1	Delaware			6/9/2005	6/9/2005	10/30/2017	Stock	0	0	FDIC	DIF	Dallas	DALLAS	Tulsa	Kansas City	Southern	West	0	1	www.bankofgrandlake.com	129473	129473	124252	30072	10767	99401	6588	36706	56105	118706	10767	118706
20884	14461	711472	4272869	Bank of Guam	Hagatna	GU	96910	12/31/2016	2/14/2019	NM	111 Chalan Santo Papa	BANKGUAM HOLDING COMPANY	1	0	1	4	0	Guam			12/11/1972	12/11/1972	2/22/2018	Stock	0	1	FDIC	DIF	San Francisco	SAN FRANCISCO	San Francisco	San Francisco	Western	West	23	0	https://www.bankofguam.com	1780462	1350879	1106401	616244	377638	734635	577	462995	271063	973241	377638	973241
8144	0	603232	1084801	Bank of Gueydan	Gueydan	LA	70542	12/31/2016	2/14/2019	SM	111 Main Street	GUEYDAN BANCSHARES, INC.	1	0	0	2	0	Vermilion	29180	Lafayette, LA	5/14/1927	1/1/1934	1/1/2016	Stock	0	0	FED	DIF	Dallas	DALLAS	Baton Rouge	Atlanta	Southern	Western	0	1	http://bankofgueydan.com/	64290	64290	58354	24082	17149	40208	257	10435	29516	47141	17149	47141
10315	10625	145059	1135374	Bank of Halls	Halls	TN	38040	12/31/2016	2/14/2019	SM	101 Main Street	SECURITY BANCORP OF TENNESSEE, INC.	2	0	0	2	0	Lauderdale			10/13/1899	1/1/1934	1/1/2012	Stock	0	1	FED	DIF	Dallas	DALLAS	Memphis	St. louis	Southern	Southeast	0	1	www.bankofhalls.com	66952	66952	61186	34680	16465	32272	0	12627	19646	50487	16437	50515
9127	0	854351	1966215	Bank of Hamilton	Hamilton	ND	58238	12/31/2016	2/14/2019	NM	1 Wall Street	WALL STREET HOLDING COMPANY	1	0	0	2	0	Pembina			1/8/1886	1/1/1934	3/31/2006	Stock	0	0	FDIC	DIF	Kansas City	KANSAS CITY	Fargo	Minneapolis	Central	West	0	1	bankofhamilton.com	17804	17804	16770	10298	38	7506	1966	3577	1963	17766	4821	12983
10057	0	37	0	Bank of Hancock County	Sparta	GA	31087	12/31/2016	2/14/2019	NM	12855 Broad Street		1	0	0	7	0	Hancock			9/1/1904	1/1/1934	8/31/2009	Stock	0	0	FDIC	DIF	Atlanta	ATLANTA	Savannah	Atlanta	Southern	Southeast	0	1	http://www.bankofhancock.com	65599	65599	59124	25548	13613	40051	2322	8704	29026	51986	13613	51986
13962	0	7456	1063301	Bank of Hartington	Hartington	NE	68739	12/31/2016	2/14/2019	SM	229 North Broadway	CEDAR BANCORP	2	0	0	2	1	Cedar			1/1/1917	2/28/1934	5/30/2008	Stock	0	0	FED	DIF	Kansas City	KANSAS CITY	Sioux City	Kansas City	Western	West	0	1	www.bankofhartington.com	70696	70696	55868	37378	18462	33318	0	18047	15271	52234	18462	52233
18053	12557	795968	1025309	Bank of Hawaii	Honolulu	HI	96813	12/31/2016	2/14/2019	SM	111 South King Street	BANK OF HAWAII CORPORATION	64	0	1	9	0	Honolulu	46520	Urban Honolulu, HI	1/1/1897	7/10/1959	8/20/2010	Stock	0	1	FED	DIF	San Francisco	SAN FRANCISCO	San Francisco	San Francisco	Western	Western	5	0	www.boh.com	14372767	13420615	12194783	1764980	1514879	11655635	7236915	3259965	1158755	11905736	4361841	9058774
17769	53483	746755	1052293	Bank of Hays	Hays	KS	67601	12/31/2016	2/14/2019	NM	1000 West 27th Street	HANSTON INSURANCE AGENCY, INC.	4	0	0	4	0	Ellis			8/21/1907	6/12/1957	12/31/2012	Stock	0	0	FDIC	DIF	Kansas City	KANSAS CITY	Hays	Kansas City	Western	Western	0	1	www.bankofhays.com	211045	211045	183793	72086	41379	138959	54045	16753	68161	169666	41529	169516
17813	0	856458	0	Bank of Hazelton	Hazelton	ND	58544	12/31/2016	2/14/2019	NM	363 Main St		1	0	0	2	1	Emmons			8/22/1903	12/1/1957	3/31/2006	Stock	0	0	FDIC	DIF	Kansas City	KANSAS CITY	Fargo	Minneapolis	Central	West	0	1	www.bankofhazelton.net	45451	45451	42415	20286	10081	25165	4050	7309	13805	35370	8255	37196
149	0	628039	3140961	Bank of Hazlehurst	Hazlehurst	GA	31539	12/31/2016	2/14/2019	NM	22 South Tallahassee Street	HAZLEHURST INVESTORS, INC.	2	0	0	2	1	Jeff Davis			1/1/1906	1/1/1934	3/31/2006	Stock	0	0	FDIC	DIF	Atlanta	ATLANTA	Albany Ga	Atlanta	Southern	Southeast	0	1	https://www.bankofhazlehurst.com	117577	117577	108282	71746	50581	45831	10149	12567	23115	66996	50581	66996
15821	0	973056	1098349	Bank of Hillsboro	Hillsboro	MO	63050	12/31/2016	2/14/2019	SM	10625 Highway 21	HILLSBORO BANCSHARES, INC.	1	0	0	4	0	Jefferson	41180	St. Louis, MO-IL	4/14/1892	5/26/1941	8/26/2018	Stock	0	0	FED	DIF	Kansas City	KANSAS CITY	St. Louis	St. louis	Western	West	0	1		57554	57554	54769	17215	12555	40339	10933	13861	15544	44999	12559	44995
289	0	763211	3923306	Bank of Hindman	Hindman	KY	41822	12/31/2016	2/14/2019	NM	1362 Hindman Bypass	COMMUNITY EXCHANGE BANCSHARES INC.	2	0	0	7	0	Knott			1/1/1903	1/1/1934	5/12/2014	Stock	0	0	FDIC	DIF	Chicago	CHICAGO	Lexington	Cleveland	Central	Southeast	0	1	www.bankofhindman.com	158279	158279	147674	43264	24960	115015	2602	23898	88515	133319	24960	133319
1464	0	941804	2960359	Bank of Holland	Holland	NY	14080	12/31/2016	2/14/2019	NM	12 South Main Street	HOLLAND BANCORP, INC.	3	0	0	8	0	Erie	15380	Buffalo-Cheektowaga-Niagara Falls, NY	10/21/1893	1/1/1934	12/15/2015	Stock	0	0	FDIC	DIF	New York	NEW YORK	Syracuse	New York	Northeastern	Northeast	0	1	www.bankofhollandny.com	102789	102789	92874	34493	27476	68295	18810	23657	25828	75312	27758	75031
26610	0	671464	2961879	Bank of Hope	Los Angeles	CA	90010	12/31/2016	2/14/2019	NM	3200 Wilshire Blvd Suite 140	HOPE BANCORP, INC.	76	0	1	4	0	Los Angeles	31080	Los Angeles-Long Beach-Anaheim, CA	3/18/1986	3/18/1986	12/6/2017	Stock	0	0	FDIC	DIF	San Francisco	SAN FRANCISCO	Los Angeles (West)	San Francisco	Western	Western	0	0	http://www.bankofhope.com	10655892	10655892	10137592	1247965	1247965	9407927	5067580	163437	4176910	9407927	2914099	7741793
10674	11619	291059	1057168	Bank of Hydro	Hydro	OK	73048	12/31/2016	2/14/2019	NM	146 West Main Street	HYDRO BANCSHARES, INC.	3	0	0	4	1	Caddo			10/1/1903	1/1/1934	5/13/2015	Stock	0	0	FDIC	DIF	Dallas	DALLAS	Oklahoma City	Kansas City	Southern	West	0	1	http://www.bankofhydro.com	103827	103827	101192	39796	31244	64031	18205	9865	35961	72583	31244	72584
8584	0	790150	1118760	Bank of Iberia	Iberia	MO	65486	12/31/2016	2/14/2019	SM	841 E. Hwy 42	MILCO BANCORPORATION, INC.	2	0	0	8	0	Miller			10/1/1899	1/1/1934	3/31/2006	Stock	0	0	FED	DIF	Kansas City	KANSAS CITY	Columbia Mo	St. louis	Western	West	0	1	www.bankofiberia.com	54031	54031	53612	15856	5898	38175	4014	8867	25293	48133	5907	48124
26403	9739	300960	2561671	Bank of Idaho	Idaho Falls	ID	83402	12/31/2016	2/14/2019	NM	399 North Capital Avenue	BANK OF IDAHO HOLDING CO.	8	0	0	4	1	Bonneville	26820	Idaho Falls, ID	9/25/1985	9/25/1985	7/29/2015	Stock	0	1	FDIC	DIF	San Francisco	SAN FRANCISCO	Salt Lake City	San Francisco	Western	Western	0	1	www.bankofidaho.com	259156	259156	249813	54381	20300	204776	120575	65210	18991	238857	82218	176938
33648	0	727709	0	Bank of India	New York	NY	10017	12/31/2016	2/14/2019	OI	277 Park Ave		1	0	0	9	0	New York	35620	New York-Newark-Jersey City, NY-NJ-PA	9/7/1906	12/2/1980	11/1/2013	Stock	0	0	FDIC	DIF	New York	NEW YORK	New York City	New York	Northeastern	Northeast	0	0		5095263	5095263	5062840	44662		5050601
23826	0	898458	1895397	Bank of Jackson Hole	Jackson	WY	83002	12/31/2016	2/14/2019	SM	990 West Broadway	BANCSHARES OF JACKSON HOLE, INCORPORATED	10	0	0	4	0	Teton			6/1/1982	6/1/1982	3/15/2018	Stock	0	1	FED	DIF	San Francisco	DALLAS	Billings	Kansas City	Western	West	0	1	www.bojh.com	581855	581855	533794	240808	189200	341047	225849	48757	66441	392655	163813	418042
8118	15597	567240	1399804	Bank of Jamestown	Jamestown	KY	42629	12/31/2016	2/14/2019	NM	400 Monument Square	JAMESTOWN BANCORP INC	3	0	0	4	0	Russell			7/17/1899	1/1/1934	6/2/2010	Stock	0	0	FDIC	DIF	Chicago	CHICAGO	Elizabethtown	St. louis	Central	Southeast	0	1	www.bankofjamestown.com	137093	137093	114550	46327	21737	90766	2494	18296	69976	115356	21737	115356
11750	0	487142	3210369	Bank of Kampsville	Kampsville	IL	62053	12/31/2016	2/14/2019	NM	Broadway And North Street	KAMPSVILLE BANCSHARES INC	4	0	0	2	0	Calhoun	41180	St. Louis, MO-IL	12/1/1908	1/1/1934	3/31/2006	Stock	0	0	FDIC	DIF	Chicago	CHICAGO	Springfield Il	St. louis	Central	Central	0	1	www.thebankofkampsville.com	89341	89341	83267	24533	16467	64808	1112	22734	40962	72874	16690	72651
9775	12029	780049	3097850	Bank of Kilmichael	Kilmichael	MS	39747	12/31/2016	2/14/2019	NM	120 North Depot Avenue	KILMICHAEL BANCORP, INC.	4	0	0	4	1	Montgomery			9/16/1904	1/1/1934	9/12/2017	Stock	0	1	FDIC	DIF	Dallas	DALLAS	Jackson Ms	St. louis	Southern	West	0	1	www.bankofkilmichael.com	141455	141455	126948	56023	32336	85432	7884	13225	64323	109119	32336	109119
1635	0	796451	2352280	Bank of Kirksville	Kirksville	MO	63501	12/31/2016	2/14/2019	NM	214 South Franklin Street	ROCKHOLD BANCORP	8	0	0	2	1	Adair			1/1/1913	1/1/1934	3/31/2006	Stock	0	0	FDIC	DIF	Kansas City	KANSAS CITY	Columbia Mo	St. louis	Western	West	0	1	www.bankofkirksville.com	358756	358756	272933	138277	61228	220479	74131	25253	121095	297528	61228	297528
1874	12723	246657	1051317	Bank of Labor	Kansas City	KS	66101	12/31/2016	2/14/2019	NM	756 Minnesota Avenue	INTERNATIONAL BROTHERHOOD OF BOILERMAKERS, IRON SHIP BUILDERS, BLACKSMITHS, FORGERS AND HELPERS	7	0	0	4	0	Wyandotte	28140	Kansas City, MO-KS	9/2/1924	1/1/1934	10/14/2013	Stock	0	1	FDIC	DIF	Kansas City	KANSAS CITY	Kansas City	Kansas City	Western	Western	0	1	http://www.bankoflabor.com	451236	451236	400123	71086	66296	380150	108761	215830	55559	384940	80394	370842
8695	14218	477349	0	Bank of Lake Mills	Lake Mills	WI	53551	12/31/2016	2/14/2019	NM	136 East Madison Street		2	0	0	4	1	Jefferson			1/1/1893	1/2/1934	3/31/2006	Stock	0	0	FDIC	DIF	Chicago	CHICAGO	Milwaukee	Chicago	Central	Central	0	1	www.bankoflakemills.com	171408	171408	152461	45969	29968	125439	48745	23762	52932	141440	29968	141440
15547	11215	476445	1137033	Bank of Lake Village	Lake Village	AR	71653	12/31/2016	2/14/2019	SM	101 Main Street	SOUTHEAST ARKANSAS BANK CORPORATION	2	0	0	2	0	Chicot			1/1/1934	1/1/1934	6/22/2015	Stock	0	0	FED	DIF	Dallas	DALLAS	Little Rock	St. louis	Southern	Western	0	1	www.bankoflakevillage.com	57305	57305	48226	27225	16246	30080	6356	6938	16786	41059	17108	40197
11200	0	34425	2560665	Bank of Lancaster	Kilmarnock	VA	22482	12/31/2016	2/14/2019	SM	100 South Main Street	BAY BANKS OF VIRGINIA, INC.	11	0	0	4	0	Lancaster			11/1/1930	1/1/1934	3/31/2017	Stock	0	1	FED	DIF	Atlanta	ATLANTA	Richmond	Richmond	Northeastern	Southeast	0	1	http://www.vcb.bank	383717	383717	373546	19274	18600	364443	91021	145372	128051	365117	76788	306930
4130	0	85454	1067251	Bank of Laverne	Laverne	OK	73848	12/31/2016	2/14/2019	NM	111 E. Jane Jayroe Blvd.	LAVERNE BANCSHARES, INC.	1	0	0	2	0	Harper			1/1/1922	1/1/1934	6/1/2010	Stock	0	0	FDIC	DIF	Dallas	DALLAS	Oklahoma City	Kansas City	Southern	West	0	1	http://www.bankoflaverne.com	48993	48993	39471	18016	15302	30977	0	13058	17919	33691	15302	33691
8886	9303	951456	1050712	Bank of Lee's Summit	Lees Summit	MO	64063	12/31/2016	2/14/2019	NM	210 South Main Street	VALLEY VIEW BANCSHARES, INC.	4	0	0	4	0	Jackson	28140	Kansas City, MO-KS	1/1/1868	1/1/1934	12/31/2016	Stock	0	1	FDIC	DIF	Kansas City	KANSAS CITY	Kansas City	Kansas City	Western	West	0	1		270183	270183	265079	142198	99404	127985	45172	45305	37508	170779	99404	170779
5425	0	13457	1063516	Bank of Lewellen	Lewellen	NE	69147	12/31/2016	2/14/2019	NM	302 Main Street	LEWELLEN NATIONAL CORP.	1	0	0	2	0	Garden			10/5/1905	1/1/1934	2/27/2008	Stock	0	0	FDIC	DIF	Kansas City	KANSAS CITY	Grand Island	Kansas City	Western	West	0	1	www.bankoflewellen.com	17974	17974	15613	7283	3563	10692	2351	3266	5075	14412	3563	14411
58164	0	3410141	3825062	Bank of Lexington, Inc.	Lexington	KY	40503	12/31/2016	2/14/2019	NM	761 Corporate Drive	BANCORP OF LEXINGTON INC.	3	0	0	4	0	Fayette	30460	Lexington-Fayette, KY	2/6/2006	2/6/2006	1/30/2007	Stock	0	0	FDIC	DIF	Chicago	CHICAGO	Lexington	Cleveland	Central	Southeast	0	1	www.bankoflexington.net	204988	204988	175714	39547	29102	165441	35673	5018	124750	175886	29102	175886
57396	0	3128923	0	Bank of Lincoln County	Fayetteville	TN	37334	12/31/2016	2/14/2019	NM	307 East College Street		3	0	0	4	0	Lincoln			7/22/2002	7/22/2002	3/31/2006	Stock	0	1	FDIC	DIF	Dallas	DALLAS	Nashville	Atlanta	Southern	Southeast	0	1	http://www.bolconline.com	118140	118140	112909	40530	24375	77610	18280	9335	49995	93765	40530	77610
19087	0	111157	1059537	Bank of Lindsay	Lindsay	NE	68644	12/31/2016	2/14/2019	NM	102 Pine Street	LINDSAY STATE COMPANY	1	0	0	2	0	Platte			4/15/1953	4/6/1964	3/31/2006	Stock	0	0	FDIC	DIF	Kansas City	KANSAS CITY	Grand Island	Kansas City	Western	West	0	1	https://www.bankoflindsay.com	44712	44712	43763	13788	12046	30924	1010	6797	23117	32666	12046	32666
91280	0	1397471	2617082	Bank of Little Rock	Little Rock	AR	72201	12/31/2016	2/14/2019	SM	200 North State Street	LITTLE ROCK BANKSHARES, INC.	5	0	0	4	0	Pulaski	30780	Little Rock-North Little Rock-Conway, AR	10/21/1927	12/21/1987	3/31/2006	Stock	0	0	FED	DIF	Dallas	DALLAS	Little Rock	St. louis	Southern	Western	0	1	http://www.bankoflittlerock.com	183496	183496	183319	120345	23385	63151	36580	7249	19322	160111	23385	160111
16795	17319	14650	2224408	Bank of Locust Grove	Locust Grove	OK	74352	12/31/2016	2/14/2019	SM	124 E Main St	FIRST PRYOR BANCORP, INC.	2	0	0	4	0	Mayes			6/6/1949	6/6/1949	6/17/2015	Stock	0	0	FED	DIF	Dallas	DALLAS	Tulsa	Kansas City	Southern	West	0	1	www.banklg.com	27264	27264	24536	14661	9571	12602	1114	6711	4776	17692	9571	17693
8885	0	663450	1097173	Bank of Louisiana	Louisiana	MO	63353	12/31/2016	2/14/2019	SM	101 South Third Street	LINCOLN COUNTY BANCORP, INC.	2	0	0	4	1	Pike			1/17/1887	1/1/1934	1/1/2012	Stock	0	0	FED	DIF	Kansas City	KANSAS CITY	St. Louis	St. louis	Western	West	0	1	bola.cc	43567	43567	38155	15937	9018	27629	7784	4400	15445	34548	9018	34549
17878	0	271136	1247594	Bank of Louisiana	New Orleans	LA	70130	12/31/2016	2/14/2019	NM	300 St. Charles Avenue	BOL BANCSHARES, INC.	6	0	0	8	0	Orleans	35380	New Orleans-Metairie, LA	7/1/1958	7/1/1958	9/28/2016	Stock	0	0	FDIC	DIF	Dallas	DALLAS	Baton Rouge	Atlanta	Southern	Western	0	1	www.bankoflouisiana.com	66665	66665	66501	39108	26648	27557	2089	20426	5042	40017	26536	40129
16281	0	959630	0	Bank of Lumber City	Lumber City	GA	31549	12/31/2016	2/14/2019	NM	21 Main St		2	0	0	8	0	Telfair			7/2/1945	7/2/1945	3/31/2006	Stock	0	0	FDIC	DIF	Atlanta	ATLANTA	Albany Ga	Atlanta	Southern	Southeast	0	1	www.bankoflumbercity.com	20162	20162	19786	8197	6500	11965	925	2353	8687	13662	6499	13663
13264	12871	580548	1209743	Bank of Luxemburg	Luxemburg	WI	54217	12/31/2016	2/14/2019	NM	630 Main Street	LUXEMBURG BANCSHARES, INC.	9	0	0	4	0	Kewaunee	24580	Green Bay, WI	10/3/1903	1/1/1934	6/27/2008	Stock	0	1	FDIC	DIF	Chicago	CHICAGO	Appleton	Chicago	Central	Central	0	1	http://www.bankofluxemburg.com	273155	273155	258687	94996	48057	178159	14137	86105	77917	225098	48295	224860
148	11273	752831	1135105	Bank of Madison	Madison	GA	30650	12/31/2016	2/14/2019	NM	133 North Main Street	MADISON BANK CORP.	4	0	0	4	0	Morgan	12060	Atlanta-Sandy Springs-Roswell, GA	1/1/1890	1/1/1934	3/31/2006	Stock	0	0	FDIC	DIF	Atlanta	ATLANTA	Atlanta	Atlanta	Southern	Southeast	0	1	www.bankofmadisonga.com	179833	179833	150561	90355	47696	89478	29978	12254	47246	132137	47696	132137
9332	11722	989851	1123812	Bank of Maple Plain	Maple Plain	MN	55359	12/31/2016	2/14/2019	NM	4980 Highway 12	MAPLE BANC SHARES, INC.	1	0	0	7	1	Hennepin	33460	Minneapolis-St. Paul-Bloomington, MN-WI	5/29/1905	1/1/1934	3/31/2006	Stock	0	0	FDIC	DIF	Kansas City	KANSAS CITY	Minneapolis	Minneapolis	Central	West	0	1	www.bankofmapleplain.com	80074	80074	71180	34406	25413	45668	26312	4338	15018	54661	25968	54106
32779	0	1436204	3590388	Bank of Marin	Novato	CA	94947	12/31/2016	2/14/2019	NM	504 Redwood Boulevard	BANK OF MARIN BANCORP	21	0	0	4	0	Marin	41860	San Francisco-Oakland-Hayward, CA	1/23/1990	1/23/1990	11/20/2017	Stock	0	1	FDIC	DIF	San Francisco	SAN FRANCISCO	San Francisco	San Francisco	Western	Western	0	1	http://www.bankofmarin.com	1776290	1776290	1681627	237592	228427	1538698	539967	847268	151463	1547863	820621	955669
12327	0	601443	1205857	Bank of Mauston	Mauston	WI	53948	12/31/2016	2/14/2019	NM	503 Highway 82 East	MAUSTON BANCORP, INC.	6	0	0	4	1	Juneau			9/12/1932	1/1/1934	3/31/2006	Stock	0	0	FDIC	DIF	Chicago	CHICAGO	Madison	Chicago	Central	Central	0	1	www.bankofmauston.com	246106	246106	213928	100531	23666	145575	19303	39925	86347	222440	23666	222440
9315	13508	782016	1071575	Bank of Maysville	Maysville	KY	41056	12/31/2016	2/14/2019	NM	20 West 2nd Street	FIRST BANK OF KENTUCKY CORPORATION	3	0	0	8	0	Mason			6/26/1835	1/1/1934	3/31/2006	Stock	0	1	FDIC	DIF	Chicago	CHICAGO	Lexington	Cleveland	Central	Southeast	0	1	www.bankofmaysville.com	100552	100552	81202	59045	16218	41507	4064	17300	20143	84334	16218	84334
1523	0	898140	1094967	Bank of McCrory	Mccrory	AR	72101	12/31/2016	2/14/2019	SM	124 North Edmonds Avenue	M. D. THOMPSON & SON CO.	1	0	0	2	0	Woodruff			6/8/1903	1/1/1934	10/31/2017	Stock	0	1	FED	DIF	Dallas	DALLAS	Little Rock	St. louis	Southern	Western	0	1		74560	74560	70302	35059	23713	39501	18537	5108	15856	50847	23714	50846
6139	11068	746429	0	Bank of McKenney	Mc Kenney	VA	23872	12/31/2016	2/14/2019	SM	20701 First Street		7	0	0	4	0	Dinwiddie	40060	Richmond, VA	1/1/1906	1/1/1934	11/10/2017	Stock	0	0	FED	DIF	Atlanta	ATLANTA	Richmond	Richmond	Northeastern	Southeast	0	1	http://www.touchstone.bank	194668	194668	191345	80313	50257	114355	14806	27066	72482	144411	50487	144181
13611	13746	175458	1067206	Bank of Mead	Mead	NE	68041	12/31/2016	2/14/2019	NM	322 South Vine	SELKO BANCO, INC.	2	0	0	2	0	Saunders	36540	Omaha-Council Bluffs, NE-IA	9/1/1885	1/13/1934	3/31/2006	Stock	0	0	FDIC	DIF	Kansas City	KANSAS CITY	Omaha	Kansas City	Western	West	0	1	WWW.BANKOFMEAD.COM	25243	25243	20991	8530	3682	16713	4026	3815	8873	21561	3682	21561
618	0	175609	2646998	Bank of Millbrook	Millbrook	NY	12545	12/31/2016	2/14/2019	SM	3263 Franklin Avenue	MILLBROOK BANK SYSTEM, INC.	4	0	0	8	0	Dutchess	35620	New York-Newark-Jersey City, NY-NJ-PA	5/18/1891	1/1/1934	10/1/2010	Stock	0	1	FED	DIF	New York	NEW YORK	Syracuse	New York	Northeastern	Northeast	0	1	http://www.bankofmillbrook.com	186721	186721	157787	104253	91959	82468	15291	53225	13952	94762	77474	109247
11232	13299	426945	2342722	Bank of Milton	Milton	WI	53563	12/31/2016	2/14/2019	NM	323 Parkview Drive	MILTON BANCSHARES, INC.	2	0	0	4	1	Rock	27500	Janesville-Beloit, WI	3/25/1884	1/1/1934	6/29/2012	Stock	0	0	FDIC	DIF	Chicago	CHICAGO	Madison	Chicago	Central	Central	0	1	www.bankofmilton.com	108123	108123	95749	38598	17665	69525	19168	19351	31006	90458	17665	90458
19954	13212	708753	1062630	Bank of Minden	Mindenmines	MO	64769	12/31/2016	2/14/2019	NM	601 Main Street	S.T.D. INVESTMENTS, INC.	2	0	0	2	0	Barton			7/31/1912	5/15/1969	10/2/2006	Stock	0	0	FDIC	DIF	Kansas City	KANSAS CITY	Springfield Mo	Kansas City	Western	West	0	1	http://bankofminden.com	24128	24128	22401	8632	8013	15496	914	5081	9501	16115	8013	16115
22273	0	706236	0	Bank of Mingo	Williamson	WV	25661	12/31/2016	2/14/2019	NM	10 Commerce Drive		5	0	0	8	0	Mingo			5/17/1976	5/17/1976	3/31/2006	Stock	0	0	FDIC	DIF	Atlanta	DALLAS	Scott Depot	Richmond	Northeastern	Northeast	0	1	https://www.thebankofmingo.com	68095	68095	66678	18818	14754	49277	213	19335	29729	53341	14754	53341
17355	0	509642	1132458	Bank of Modesto	Modesto	IL	62667	12/31/2016	2/14/2019	NM	201 East State Street	MC BANCORP, INC.	2	0	0	2	0	Macoupin	41180	St. Louis, MO-IL	9/1/1891	10/1/1954	7/20/2017	Stock	0	0	FDIC	DIF	Chicago	CHICAGO	Springfield Il	St. louis	Central	Central	0	1		43916	43916	35077	17327	8851	26589	6073	6089	14428	35065	8851	35065
58482	0	3470097	3470088	Bank of Montana	Missoula	MT	59802	12/31/2016	2/14/2019	NM	125 Bank Street, Suite 100	BANCORP OF MONTANA HOLDING COMPANY	1	0	0	4	1	Missoula	33540	Missoula, MT	11/26/2007	11/26/2007	8/12/2015	Stock	0	0	FDIC	DIF	San Francisco	SAN FRANCISCO	Billings	Minneapolis	Western	West	0	1	http://www.bankofmontana.com	63058	63058	53952	20260	20161	42798	22218	1677	18903	42897	20157	42901
20769	0	713047	2139696	Bank of Montgomery	Montgomery	IL	60538	12/31/2016	2/14/2019	NM	1333 Douglas Avenue	MONTGOMERY BANCSHARES, INC.	1	0	0	7	0	Kane	16980	Chicago-Naperville-Elgin, IL-IN-WI	8/15/1972	8/15/1972	3/31/2006	Stock	0	0	FDIC	DIF	Chicago	CHICAGO	Chicago	Chicago	Central	Central	0	1	www.bankofmontgomery.net	39681	39681	34559	12783	7229	26898	4014	12607	10277	32452	7390	32292
1373	0	684455	3203138	Bank of Montgomery	Montgomery	LA	71454	12/31/2016	2/14/2019	NM	1000 Caddo Street	GRANT BANCSHARES, INC.	11	0	0	4	1	Grant	10780	Alexandria, LA	10/5/1903	1/1/1934	11/30/2017	Stock	0	0	FDIC	DIF	Dallas	DALLAS	Shreveport	Dallas	Southern	Western	0	1	www.bofm.com	277579	277579	244949	141249	57598	136331	9918	29588	96826	219982	58281	219298
2145	12828	805335	2412139	Bank of Monticello	Monticello	GA	31064	12/31/2016	2/14/2019	NM	141 Green Street	MONTICELLO BANCSHARES, INC.	1	0	0	8	1	Jasper	12060	Atlanta-Sandy Springs-Roswell, GA	1/1/1909	1/1/1934	4/11/2018	Stock	0	0	FDIC	DIF	Atlanta	ATLANTA	Atlanta	Atlanta	Southern	Southeast	0	1	www.bankofmonticelloga.com	93826	93826	82440	27626	14605	66200	24483	6428	35288	79221	14605	79221
12232	0	937553	3112472	Bank of Monticello	Monticello	MO	63457	12/31/2016	2/14/2019	NM	201 East Lafayette	MONTICELLO BANCSHARES, INC.	3	0	0	2	1	Lewis			2/27/1928	1/1/1934	11/15/2013	Stock	0	0	FDIC	DIF	Kansas City	KANSAS CITY	St. Louis	St. louis	Western	West	0	1	www.bankofmonticello.com	94573	94573	76801	33406	18313	61167	12195	14415	34557	76260	18318	76255
8556	12729	897330	3073911	Bank of Morton	Morton	MS	39117	12/31/2016	2/14/2019	NM	366 South 4th Street	MORTON BANCORP, INC.	1	0	0	6	1	Scott			1/1/1904	1/1/1934	7/3/2007	Stock	0	0	FDIC	DIF	Dallas	DALLAS	Jackson Ms	Atlanta	Southern	West	0	1	www.bankofmorton.com	53193	53193	47632	21184	15383	32009	539	7876	23594	37810	15382	37811
9057	0	586335	2317690	Bank of Moundville	Moundville	AL	35474	12/31/2016	2/14/2019	NM	319 Market St	MOUNDVILLE BANCSHARES, INC.	1	0	0	7	0	Hale	46220	Tuscaloosa, AL	9/17/1907	1/1/1934	2/24/2011	Stock	0	0	FDIC	DIF	Atlanta	ATLANTA	Shelby	Atlanta	Southern	Southeast	0	1	http://www.BankofMoundville.com	79945	79945	65575	33341	15123	46604	1876	6310	38418	64822	15115	64831
13017	9635	352820	3186428	Bank of Mount Hope, Inc.	Mount Hope	WV	25880	12/31/2016	2/14/2019	NM	602 Main Street	MOUNT HOPE BANKSHARES, INC.	3	0	0	8	0	Fayette	13220	Beckley, WV	8/14/1914	1/1/1934	3/31/2006	Stock	0	0	FDIC	DIF	Atlanta	ATLANTA	Scott Depot	Richmond	Northeastern	Northeast	0	1	http://mthopebank.com	102603	102603	90878	37919	30624	64684	13235	20369	31080	71979	30624	71979
58138	0	3464368	0	Bank of Napa, N.A.	Napa	CA	94558	12/31/2016	2/14/2019	N	2007 Redwood Rd., Suite 101		2	0	0	4	0	Napa	34900	Napa, CA	8/14/2006	8/14/2006	11/20/2017	Stock	0	0	OCC	DIF	San Francisco	SAN FRANCISCO	San Francisco	San Francisco	Western	Western	0	1		217571	217571	216969	99717	58179	117854	80249	10841	26765	159392	58179	159392
21704	0	12955	1066900	Bank of Nebraska	La Vista	NE	68128	12/31/2016	2/14/2019	NM	7223 South 84th Street	FINANCIAL BANCSHARES, INC.	4	0	0	4	1	Sarpy	36540	Omaha-Council Bluffs, NE-IA	7/25/1974	7/25/1974	5/5/2017	Stock	0	0	FDIC	DIF	Kansas City	KANSAS CITY	Omaha	Kansas City	Western	West	0	1		141297	141297	123543	58020	56770	83277	32616	16482	34179	84527	37053	104243
10626	0	879550	0	Bank of New Cambria	New Cambria	MO	63558	12/31/2016	2/14/2019	NM	200 S. Main St.		2	0	0	2	0	Macon			3/18/1933	1/1/1934	3/31/2006	Stock	0	0	FDIC	DIF	Kansas City	KANSAS CITY	Columbia Mo	St. louis	Western	West	0	1	www.banknewcambria.com	28003	28003	25481	9350	3518	18653	5816	3094	9745	24485	3518	24485
27575	0	1404940	3846375	Bank of New Castle	New Castle	DE	19720	12/31/2016	2/14/2019	NM	12 Read's Way	DISCOVER FINANCIAL SERVICES	1	0	0	8	0	New Castle	37980	Philadelphia-Camden-Wilmington, PA-NJ-DE-MD	8/18/1989	8/18/1989	12/31/2011	Stock	0	0	FDIC	DIF	New York	NEW YORK	Claymont	Philadelphia	Northeastern	Northeast	0	0		500	500	0	0	0	500	0	0	500	500	0	500
24540	15496	113601	0	Bank of New England	Salem	NH	3079	12/31/2016	2/14/2019	NM	31 Pelham Road		9	0	1	4	0	Rockingham	14460	Boston-Cambridge-Newton, MA-NH	6/24/1983	6/24/1983	7/14/2015	Stock	0	0	FDIC	DIF	New York	NEW YORK	Concord	Boston	Northeastern	Northeast	0	1	http://www.bankofnewengland.com	732861	732861	505681	127349	86146	605512	187942	27906	389665	646715	86146	646715
18012	10780	265407	2545831	Bank of New Hampshire	Laconia	NH	3246	12/31/2016	2/14/2019	SB	62 Pleasant Street	BNH FINANCIAL	25	0	0	4	0	Belknap			7/2/1831	7/2/1959	1/31/2017	Stock	0	1	FDIC	DIF	New York	NEW YORK	Concord	Boston	Northeastern	Northeast	0	1	www.BankNH.com	1167119	1167119	1126077	194128	152079	972991	618884	159329	194778	1015040	251417	915702
58175	0	3443345	3554250	Bank of New Jersey	Fort Lee	NJ	7024	12/31/2016	2/14/2019	NM	1365 Palisade Avenue	BANCORP OF NEW JERSEY, INC.	9	0	0	4	0	Bergen	35620	New York-Newark-Jersey City, NY-NJ-PA	5/10/2006	5/10/2006	4/5/2016	Stock	0	0	FDIC	DIF	New York	NEW YORK	Jamesburg	New York	Northeastern	Northeast	0	1	http://www.bonj.net	717988	717988	590900	166370	137564	551618	145591	113286	292741	580424	137564	580424
14701	13112	688556	1095272	Bank of New Madrid	New Madrid	MO	63869	12/31/2016	2/14/2019	NM	229 Main Street	DIXIE BANCSHARES CORP.	3	0	0	2	1	New Madrid			1/1/1933	8/25/1934	3/31/2006	Stock	0	1	FDIC	DIF	Kansas City	KANSAS CITY	St. Louis	St. louis	Western	West	0	1	www.bankofnewmadrid.com	85304	85304	53680	55698	25353	29606	4063	5602	19941	59951	32117	53187
16590	0	763752	1838590	Bank of New Mexico	Grants	NM	87020	12/31/2016	2/14/2019	NM	824 West Santa Fe Avenue	FIRST BANCORP. OF DURANGO, INC.	4	0	0	4	1	Cibola			6/16/1947	6/16/1947	9/7/2018	Stock	0	0	FDIC	DIF	Dallas	DALLAS	Albuquerque	Kansas City	Western	West	0	1		140743	140743	108954	66152	26514	74591	20972	25909	27710	114229	26514	114229
5704	0	948531	0	Bank of Newington	Newington	GA	30446	12/31/2016	2/14/2019	NM	Broad And Church Streets		2	0	0	4	0	Screven			8/14/1919	1/1/1934	1/31/2019	Stock	0	0	FDIC	DIF	Atlanta	ATLANTA	Savannah	Atlanta	Southern	Southeast	0	1	https://www.bankofnewington.com	97831	97831	95730	15416	8138	82415	7213	4980	70222	89693	8138	89693
5447	0	41955	1058688	Bank of Newman Grove	Newman Grove	NE	68758	12/31/2016	2/14/2019	SM	416 Hale Ave	FIRST NEWMAN GROVE BANKSHARES CORP.	1	0	0	2	1	Madison			4/10/1900	1/1/1934	6/2/2010	Stock	0	0	FED	DIF	Kansas City	KANSAS CITY	Sioux City	Kansas City	Western	West	0	1		29883	29883	25822	14805	6062	15078	1151	4990	8937	23821	6062	23821
33527	11718	1908082	3141650	Bank of North Carolina	Thomasville	NC	27360	12/31/2016	2/14/2019	NM	831 Julian Avenue	BNC BANCORP	81	0	1	4	0	Davidson	49180	Winston-Salem, NC	12/3/1991	12/3/1991	11/1/2016	Stock	0	1	FDIC	DIF	Atlanta	ATLANTA	Charlotte	Richmond	Northeastern	Southeast	0	0		6113785	6113785	5785604	363710	240505	5750075	2511358	1712375	1526342	5873280	1146497	4967288
18171	0	410748	3176661	Bank of O'Fallon	O'fallon	IL	62269	12/31/2016	2/14/2019	NM	901 South Lincoln Avenue	SECURITY FIRST BANCSHARES INC	2	0	0	8	1	Saint Clair	41180	St. Louis, MO-IL	3/28/1960	3/28/1960	3/31/2006	Stock	0	1	FDIC	DIF	Chicago	CHICAGO	Mount Vernon	St. louis	Central	Central	0	1	http://www.bankofallon.com	253169	253169	187230	114481	34312	138688	16029	27475	95184	218857	34312	218857
21529	0	687054	1109900	Bank of Oak Ridge	Oak Ridge	LA	71264	12/31/2016	2/14/2019	NM	105 N. Oak	OAK RIDGE BANCSHARES, INC.	1	0	0	4	1	Morehouse			10/1/1910	4/11/1974	5/14/2015	Stock	0	0	FDIC	DIF	Dallas	DALLAS	Shreveport	Dallas	Southern	Western	0	1	http://www.bankofoakridge.bank	45703	45703	38947	11513	9300	34190	0	14021	20169	36403	9300	36403
35365	0	2903123	3587427	Bank of Oak Ridge	Oak Ridge	NC	27310	12/31/2016	2/14/2019	NM	2211 Oak Ridge Road	OAK RIDGE FINANCIAL SERVICES, INC.	4	0	0	4	0	Guilford	24660	Greensboro-High Point, NC	4/10/2000	4/10/2000	4/6/2009	Stock	0	0	FDIC	DIF	Atlanta	ATLANTA	Charlotte	Richmond	Northeastern	Southeast	0	1	http://www.bankofoakridge.com	330182	330182	327768	132868	47426	197314	19904	44943	132467	282756	47426	282756
9523	0	807348	2736899	Bank of Oakfield	Oakfield	WI	53065	12/31/2016	2/14/2019	SM	103 South Main Street	OAKFIELD BANCORP., INC.	3	0	0	4	0	Fond Du Lac	22540	Fond du Lac, WI	1/1/1901	1/1/1934	4/8/2018	Stock	0	1	FED	DIF	Chicago	CHICAGO	Appleton	Chicago	Central	Central	0	1	http://www.bristolmorganbank.com	76641	76641	68575	22219	12804	54422	12872	9539	32011	63837	12804	63837
5867	0	147923	0	Bank of Ocean City	Ocean City	MD	21842	12/31/2016	2/14/2019	NM	10005 Golf Course Road		6	0	1	4	0	Worcester	41540	Salisbury, MD-DE	1/1/1916	1/1/1934	3/31/2006	Stock	0	0	FDIC	DIF	New York	NEW YORK	Baltimore	Richmond	Northeastern	Southeast	0	1	www.bankofoceancity.com	268979	268979	260777	101033	89676	167946	78233	47492	42221	179303	89676	179303
9803	0	819453	1053339	Bank of Odessa	Odessa	MO	64076	12/31/2016	2/14/2019	NM	301 West Highway 40	COUNTRY AGENCIES & INVESTMENTS, INC.	2	0	0	4	0	Lafayette	28140	Kansas City, MO-KS	1/1/1880	1/1/1934	7/27/2017	Stock	0	0	FDIC	DIF	Kansas City	KANSAS CITY	Kansas City	Kansas City	Western	West	0	1	www.bankofodessa.us.com	177664	177664	154136	46703	32250	130961	66935	3040	60986	145414	32257	145407
5902	15888	919344	2744326	Bank of Okolona	Okolona	MS	38860	12/31/2016	2/14/2019	NM	227 West Main Street	BANCORP OF OKOLONA	4	0	0	2	1	Chickasaw			1/31/1931	1/1/1934	1/8/2019	Stock	0	0	FDIC	DIF	Dallas	DALLAS	Jackson Ms	St. louis	Southern	West	0	1	http://www.bankofokolona.com	149336	149336	135644	51367	35416	97969	6584	9811	81573	113920	35390	113946
21085	0	37341	1209592	Bank of Ontario	Ontario	WI	54651	12/31/2016	2/14/2019	NM	315 Main Street	ONTARIO BANCORPORATION, INC.	2	0	0	2	1	Vernon			9/23/1911	5/15/1973	5/18/2011	Stock	0	0	FDIC	DIF	Chicago	CHICAGO	Madison	Chicago	Central	Central	0	1	www.myvernoncountybank.com	34310	34310	32119	8707	6659	25603	3772	6506	15324	27651	6659	27651
16905	0	661157	1904936	Bank of Orchard	Orchard	NE	68764	12/31/2016	2/14/2019	NM	145 E 2nd St	ORCHARD BANCORP.	1	0	0	2	0	Antelope			4/10/1950	4/10/1950	3/31/2006	Stock	0	0	FDIC	DIF	Kansas City	KANSAS CITY	Sioux City	Kansas City	Western	West	0	1		20221	20221	16967	11658	3845	8563	0	0	8563	16376	3845	16376
13710	0	182353	4464534	Bank of Palmer	Palmer	KS	66962	12/31/2016	2/14/2019	NM	104 East Second Street	PALMER BANCSHARES, INC.	2	0	0	2	0	Washington			7/4/1887	1/20/1934	4/1/2013	Stock	0	0	FDIC	DIF	Kansas City	KANSAS CITY	Hays	Kansas City	Western	Western	0	1	http://www.bankofpalmer.com	37609	37609	36230	11259	4744	26350	0	12716	13634	32865	4744	32865
21284	0	581237	1129515	Bank of Pensacola	Pensacola	FL	32502	12/31/2016	2/14/2019	NM	500 South Palafox Street	FIVE FLAGS BANKS, INC.	2	0	0	7	0	Escambia	37860	Pensacola-Ferry Pass-Brent, FL	10/26/1973	10/26/1973	12/8/2014	Stock	0	0	FDIC	DIF	Atlanta	ATLANTA	Montgomery	Atlanta	Southern	Southeast	0	1		75924	75924	75282	41094	25883	34830	17668	9040	8122	50041	41094	34830
1713	0	284239	0	Bank of Perry County	Lobelville	TN	37097	12/31/2016	2/14/2019	NM	33 South Main Street		3	0	0	4	1	Perry			9/1/1905	1/1/1934	5/27/2010	Stock	0	0	FDIC	DIF	Dallas	DALLAS	Nashville	Atlanta	Southern	Southeast	0	1	http://www.thebankonthego.com	132886	132886	130161	38466	23834	94420	23812	12143	58465	109052	23934	108952
16607	16022	561239	0	Bank of Pine Hill	Pine Hill	AL	36769	12/31/2016	2/14/2019	NM	3939 Broad Street		1	0	0	2	0	Wilcox			8/21/1947	8/21/1947	3/2/2017	Stock	0	0	FDIC	DIF	Atlanta	ATLANTA	Montgomery	Atlanta	Southern	Southeast	0	1		17282	17282	15996	4597	3108	12685	1276	2519	8890	14174	3108	14174
16982	12730	930442	1207712	Bank of Pontiac	Pontiac	IL	61764	12/31/2016	2/14/2019	SM	300 West Washington Street	PONTIAC BANCORP, INC.	8	0	0	8	0	Livingston			9/6/1947	1/29/1951	10/12/2017	Stock	0	1	FED	DIF	Chicago	CHICAGO	Champaign	Chicago	Central	Central	0	1	http://www.bankofpontiac.com	437322	437322	376678	150453	67298	286869	115941	54570	116359	370024	67298	370024
12745	0	858452	1050730	Bank of Prague	Prague	NE	68050	12/31/2016	2/14/2019	NM	316 West Center Avenue	PRAGUE COMPANY	1	0	0	2	1	Saunders	36540	Omaha-Council Bluffs, NE-IA	1/1/1906	1/1/1934	11/25/2008	Stock	0	0	FDIC	DIF	Kansas City	KANSAS CITY	Omaha	Kansas City	Western	West	0	1	www.bankofprague1.com	20033	20033	18573	6718	2934	13315	1735	4772	6808	17099	2934	17099
14660	0	997847	2658496	Bank of Prairie du Sac	Prairie Du Sac	WI	53578	12/31/2016	2/14/2019	NM	555 Park Avenue	PLOETZ INVESTMENTS LIMITED PARTNERSHIP	2	0	0	4	0	Sauk			3/22/1916	1/1/1934	3/31/2006	Stock	0	0	FDIC	DIF	Chicago	CHICAGO	Madison	Chicago	Central	Central	0	1	WWW.BANKPDS.COM	346330	346330	322999	106825	62475	239505	147805	29415	62285	283855	62475	283855
17671	52747	673851	3470444	Bank of Prairie Village	Prairie Village	KS	66208	12/31/2016	2/14/2019	NM	3515 W. 75th Street	BLUE LION BANCSHARES, INC.	1	0	0	4	1	Johnson	28140	Kansas City, MO-KS	2/27/1931	9/27/1956	12/13/2007	Stock	0	0	FDIC	DIF	Kansas City	KANSAS CITY	Kansas City	Kansas City	Western	Western	0	1	https://www.bankofprairievillage.com/	92178	92178	92178	31734	21976	60444	19580	5338	35526	70202	21976	70202
101	12621	967943	2236586	Bank of Prescott	Prescott	AR	71857	12/31/2016	2/14/2019	NM	East 2nd And Main Streets	PRESCOTT BANCSHARES, INC	1	0	0	4	0	Nevada			8/10/1904	1/1/1934	3/31/2006	Stock	0	1	FDIC	DIF	Dallas	DALLAS	Shreveport	St. louis	Southern	Western	0	1	http://www.bankofprescott.com	66120	66120	55294	32915	16446	33205	916	8398	23892	49674	16450	49670
8432	10864	99536	1081613	Bank of Putnam County	Cookeville	TN	38501	12/31/2016	2/14/2019	NM	140 South Jefferson Street	B.P.C. CORPORATION	14	0	0	8	1	Putnam			11/1/1901	1/1/1934	4/29/2016	Stock	0	1	FDIC	DIF	Dallas	DALLAS	Nashville	Atlanta	Southern	Southeast	0	1	bankofputnamcounty.com	678546	678546	653656	359250	106056	319296	58833	73008	187457	572490	106056	572490
11711	9874	37949	1138526	Bank of Rantoul	Rantoul	IL	61866	12/31/2016	2/14/2019	NM	201 East Champaign	BANCORP OF RANTOUL, INC.	3	0	0	2	1	Champaign	16580	Champaign-Urbana, IL	11/25/1920	1/1/1934	6/12/2013	Stock	0	1	FDIC	DIF	Chicago	CHICAGO	Champaign	Chicago	Central	Central	0	1	https://www.bankofrantoul.bank	188636	188636	130819	74269	25799	114367	56801	9340	48226	162837	25798	162839
12956	13972	767611	0	Bank of Richmondville	Richmondville	NY	12149	12/31/2016	2/14/2019	NM	857 East Main Street		3	0	0	5	0	Schoharie	10580	Albany-Schenectady-Troy, NY	12/8/1893	1/1/1934	2/13/2015	Stock	0	1	FDIC	DIF	New York	NEW YORK	Syracuse	New York	Northeastern	Northeast	0	1	http://www.bankrich.com	122373	122373	104040	44071	17237	78302	9756	36135	32411	105136	17238	105135
8472	0	685368	0	Bank of Rio Vista	Rio Vista	CA	94571	12/31/2016	2/14/2019	NM	101 Main Street		3	0	0	4	0	Solano	46700	Vallejo-Fairfield, CA	4/12/1904	1/1/1934	10/9/2018	Stock	0	0	FDIC	DIF	San Francisco	SAN FRANCISCO	Sacramento	San Francisco	Western	Western	0	1		188151	188151	165537	92378	53014	95773	28420	37378	29974	135137	53014	135137
15673	9828	433550	1099823	Bank of Ripley	Ripley	TN	38063	12/31/2016	2/14/2019	NM	134 North Jefferson Street	BANCSHARES OF RIPLEY, INC.	4	0	0	7	0	Lauderdale			7/14/1939	7/14/1939	3/31/2006	Stock	0	1	FDIC	DIF	Dallas	DALLAS	Memphis	St. louis	Southern	Southeast	0	1	www.bankofripley.com	179006	179006	141381	83547	37199	95459	14150	13886	67423	141807	37199	141807
29700	3912	345877	0	Bank of Ruston	Ruston	LA	71270	12/31/2016	2/14/2019	SA	505 North Vienna Street		3	0	0	4	0	Lincoln			1/1/1905	9/14/1935	10/31/2018	Stock	0	0	OCC	DIF	Dallas	DALLAS	Shreveport	Dallas	Southern	Western	0	1	www.bor.bank	193429	193429	185437	68700	68700	124729	13668	25814	85245	124729	19791	173638
14349	15906	426758	2234939	Bank of Salem	Salem	MO	65560	12/31/2016	2/14/2019	NM	100 West Fourth Street	SALEM BANCSHARES, INC.	2	0	0	8	0	Dent			10/10/1883	5/10/1934	3/31/2006	Stock	0	0	FDIC	DIF	Kansas City	KANSAS CITY	Springfield Mo	St. louis	Western	West	0	1	www.thebankofsalem.com	90340	90340	66164	48388	17055	41952	6909	12184	22858	73285	17055	73285
11243	13507	931047	1098004	Bank of Salem	Salem	AR	72576	12/31/2016	2/14/2019	SM	207 Church Street	SMITH ASSOCIATED BANKING CORPORATION	3	0	0	2	0	Fulton			12/9/1908	1/1/1934	10/15/2010	Stock	0	0	FED	DIF	Dallas	DALLAS	Little Rock	St. louis	Southern	Western	0	1	www.bksalem.net	113316	113316	98908	43501	26048	69815	4600	7306	57909	87268	26048	87268
58069	0	3357385	0	Bank of San Francisco	San Francisco	CA	94105	12/31/2016	2/14/2019	NM	575 Market St., Suite 900		1	0	0	4	0	San Francisco	41860	San Francisco-Oakland-Hayward, CA	8/1/2005	8/1/2005	8/11/2015	Stock	0	0	FDIC	DIF	San Francisco	SAN FRANCISCO	San Francisco	San Francisco	Western	Western	0	1	www.bankofsf.com	209831	209831	193359	105118	89343	104713	75295	321	29097	120488	89343	120488
57816	0	3302312	0	Bank of Santa Clarita	Santa Clarita	CA	91355	12/31/2016	2/14/2019	NM	23780 Magic Mountain Pkwy.		1	0	0	4	0	Los Angeles	31080	Los Angeles-Long Beach-Anaheim, CA	10/26/2004	10/26/2004	3/1/2018	Stock	0	0	FDIC	DIF	San Francisco	SAN FRANCISCO	Los Angeles (North)	San Francisco	Western	Western	0	1	http://www.bankofsantaclarita.com	245949	245949	228206	102211	100312	143738	76533	4949	62256	145637	86356	159593
26727	13371	49858	0	Bank of South Texas	Mcallen	TX	78504	12/31/2016	2/14/2019	NM	1421 East Nolana Avenue		6	0	0	4	0	Hidalgo	32580	McAllen-Edinburg-Mission, TX	7/8/1986	7/8/1986	7/10/2018	Stock	0	0	FDIC	DIF	Dallas	DALLAS	Houston	Dallas	Southern	West	0	1	http://www.bankofsouthtexas.com	105786	105786	105685	32090	25391	73696	4683	7430	61583	80395	25391	80395
57044	0	3076453	0	Bank of Southern California, N.A.	San Diego	CA	92130	12/31/2016	2/14/2019	N	12265 El Camino Real, # 100		7	0	0	4	0	San Diego	41740	San Diego-Carlsbad, CA	12/18/2001	12/18/2001	3/1/2018	Stock	0	0	OCC	DIF	San Francisco	SAN FRANCISCO	Orange	San Francisco	Western	Western	0	1	http://www.banksocal.com	377529	377529	371856	30647	23318	346882	118679	162842	65361	354211	138082	239447
19506	12429	248240	1247361	Bank of Springfield	Springfield	IL	62711	12/31/2016	2/14/2019	NM	3400 West Wabash	SPRING BANCORP, INC.	12	0	0	4	0	Sangamon	44100	Springfield, IL	10/29/1965	10/29/1965	8/2/2014	Stock	0	1	FDIC	DIF	Chicago	CHICAGO	Springfield Il	Chicago	Central	Central	0	1	www.bankwithbos.com	794213	794213	763164	140684	85425	653528	164222	383409	105896	708787	150584	643629
33990	0	2281371	0	Bank of St. Croix, Inc.	Christiansted	VI	820	12/31/2016	2/14/2019	NM	5025 Anchor Way		0	0	0	7	1	Saint Croix			3/1/1995	3/1/1995	1/31/2017	Stock	0	0	FDIC	DIF	New York	NEW YORK	San Juan	New York	Northeastern	Southeast	2	1		129888	129888	129888	84539	73217	45349	0	32624	12725	56671	68068	61820
12236	0	456250	2851279	Bank of St. Elizabeth	Saint Elizabeth	MO	65075	12/31/2016	2/14/2019	NM	215 Main Street	SAINT ELIZABETH BANCSHARES, INC.	4	0	0	5	1	Miller			1/2/1914	1/1/1934	9/5/2008	Stock	0	0	FDIC	DIF	Kansas City	KANSAS CITY	Columbia Mo	St. louis	Western	West	0	1	www.stebank.com	109475	109475	105947	36605	27828	72870	27080	23189	22601	81647	27828	81647
22739	13122	364430	1082544	Bank of St. Francisville	Saint Francisvil	LA	70775	12/31/2016	2/14/2019	NM	5700 Commerce Street	SAINT FRANCISVILLE BANCSHARES, INC.	1	0	0	4	1	West Feliciana	12940	Baton Rouge, LA	10/30/1978	10/30/1978	8/3/2012	Stock	0	0	FDIC	DIF	Dallas	DALLAS	Baton Rouge	Atlanta	Southern	Western	0	1	http://www.bsf.net	109974	109974	85569	68024	36898	41950	6678	12022	23250	73076	36898	73076
5634	0	126049	1131723	Bank of Star City	Star City	AR	71667	12/31/2016	2/14/2019	SM	116 North Lincoln	STAR CITY BANCSHARES, INC.	5	0	0	4	1	Lincoln	38220	Pine Bluff, AR	4/7/1925	1/1/1934	9/7/2011	Stock	0	0	FED	DIF	Dallas	DALLAS	Little Rock	St. louis	Southern	Western	0	1	www.bankofstarcity.com	77170	77170	72791	30620	22450	46550	14607	7219	24724	54720	22450	54720
34148	15894	2396604	2270384	Bank of Star Valley	Afton	WY	83110	12/31/2016	2/14/2019	SM	384 Washington Street	STAR VALLEY BANCSHARES, INC.	3	0	0	4	1	Lincoln			3/25/1996	3/25/1996	3/1/2018	Stock	0	1	FED	DIF	San Francisco	SAN FRANCISCO	Salt Lake City	Kansas City	Western	West	0	1	www.bosv.com	142280	142280	128577	57826	35698	84454	13696	30801	39957	106582	35698	106582
1536	16038	479268	1399765	Bank of Stockton	Stockton	CA	95202	12/31/2016	2/14/2019	NM	301 East Miner Avenue	1867 WESTERN FINANCIAL CORPORATION	19	0	0	9	0	San Joaquin	44700	Stockton-Lodi, CA	8/12/1867	1/1/1934	3/1/2018	Stock	0	1	FDIC	DIF	San Francisco	SAN FRANCISCO	Sacramento	San Francisco	Western	Western	0	0	www.bankofstockton.com	2333557	2333557	2302960	472814	472814	1860743	1190797	387669	282277	1860743	727484	1606073
16413	0	593940	0	Bank of Stronghurst	Stronghurst	IL	61480	12/31/2016	2/14/2019	NM	108 East Main Street		3	0	0	2	0	Henderson			4/27/1946	4/27/1946	12/30/2015	Stock	0	0	FDIC	DIF	Chicago	CHICAGO	Princeton	Chicago	Central	Central	0	1	bankofstronghurst.com	64034	64034	58775	15616	5931	48418	8287	10869	29262	58103	5931	58103
8892	12194	436953	2300768	Bank of Sullivan	Sullivan	MO	63080	12/31/2016	2/14/2019	NM	318 West Main Street	MID-MISSOURI HOLDING COMPANY, INC	9	0	0	4	0	Franklin	41180	St. Louis, MO-IL	4/1/1895	1/1/1934	12/14/2012	Stock	0	0	FDIC	DIF	Kansas City	KANSAS CITY	St. Louis	St. louis	Western	West	0	1	www.bankofsullivan.com	363975	363975	331351	131374	55523	232601	74732	24397	133472	308452	55525	308450
13565	15599	124344	3808113	Bank of Sun Prairie	Sun Prairie	WI	53590	12/31/2016	2/14/2019	NM	228 East Main Street	BOSP BANCSHARES, INC.	4	0	0	4	0	Dane	31540	Madison, WI	8/8/1903	1/6/1934	1/6/2015	Stock	0	1	FDIC	DIF	Chicago	CHICAGO	Madison	Chicago	Central	Central	0	1	http://www.bankofsunprairie.com	283181	283181	267584	81182	61213	201999	98547	17158	86294	221968	61213	221968
11788	12686	910239	2376727	Bank of Sunset and Trust Company	Sunset	LA	70584	12/31/2016	2/14/2019	NM	863 Napoleon Avenue	SUNSET BANCORP, INC.	4	0	0	4	0	Saint Landry			1/1/1906	1/1/1934	3/31/2006	Stock	0	1	FDIC	DIF	Dallas	DALLAS	Baton Rouge	Atlanta	Southern	Western	0	1	www.bankofsunset.com	103923	103923	78218	40506	24852	63417	21405	8603	33409	79071	24852	79071
21573	11347	340135	1135002	Bank of Tennessee	Kingsport	TN	37660	12/31/2016	2/14/2019	NM	301 East Center Street	BANCTENN CORP.	24	0	1	4	1	Sullivan	28700	Kingsport-Bristol-Bristol, TN-VA	5/13/1974	5/13/1974	2/22/2016	Stock	0	0	FDIC	DIF	Dallas	DALLAS	Knoxville	Atlanta	Southern	Southeast	0	1	http://www.bankoftennessee.com	887807	887807	757884	82010	51621	805797	234097	478931	92771	836186	246233	641575
35320	0	2823221	1245581	Bank of Terrell	Dawson	GA	39842	12/31/2016	2/14/2019	NM	250 East Lee Street	GEORGIA COMMUNITY BANCORP, INCORPORATED	3	0	0	4	1	Terrell	10500	Albany, GA	8/31/1999	8/31/1999	3/31/2006	Stock	0	0	FDIC	DIF	Atlanta	ATLANTA	Albany Ga	Atlanta	Southern	Southeast	0	1	http://www.bankofterrell.com	141379	141379	135485	30432	21159	110947	17424	9007	84517	120220	21159	120221
18576	0	925653	3929821	Bank of Texas	Midland	TX	79701	12/31/2016	2/14/2019	SM	306 West Wall Suite 100	TALL CITY BANCSHARES, INC.	3	0	0	4	1	Midland	33260	Midland, TX	8/4/1962	8/4/1962	1/5/2011	Stock	0	0	FED	DIF	Dallas	DALLAS	Lubbock	Dallas	Southern	West	0	1	www.bankoftexasonline.com	231964	231964	228508	75792	73997	156172	9829	2699	143645	157967	74329	157635
21161	0	1006513	1244801	Bank of the Bluegrass and Trust Company	Lexington	KY	40507	12/31/2016	2/14/2019	NM	101 East High Street	BLUEGRASS BANCSHARES, INC.	2	0	0	4	0	Fayette	30460	Lexington-Fayette, KY	4/10/1972	7/16/1973	3/31/2006	Stock	0	1	FDIC	DIF	Chicago	CHICAGO	Lexington	Cleveland	Central	Southeast	0	1	www.bankofthebluegrass.com	192498	192498	192498	67185	38472	125313	60294	13832	51187	154026	38472	154026
22407	9626	17464	1848003	Bank of the Cascades	Bend	OR	97701	12/31/2016	2/14/2019	NM	1100 Nw Wall Street	CASCADE BANCORP	57	0	1	4	0	Deschutes	13460	Bend-Redmond, OR	2/1/1977	2/1/1977	8/11/2017	Stock	0	1	FDIC	DIF	San Francisco	SAN FRANCISCO	Portland	San Francisco	Western	West	0	0		2663066	2663066	2487930	495189	495189	2167877	1750237	197279	220362	2167877	364075	2298991
26539	0	718275	0	Bank of the Federated States of Micronesia	Pohnpei	FM	96941	12/31/2016	2/14/2019	NM	Corp Office, Kaselehlie St		0	0	1	7	0	64040			2/7/1986	2/7/1986	3/1/2018	Stock	0	0	FDIC	DIF	San Francisco	SAN FRANCISCO	San Francisco	San Francisco	Western	N/A	5	1		125883	125883	67076	34588	31762	91295	0	75361	15934	94121	31762	94121
4791	15583	552059	1060524	Bank of the Flint Hills	Wamego	KS	66547	12/31/2016	2/14/2019	SM	806 West Fifth Street	WAMEGO BANCSHARES, INC.	4	0	0	4	1	Pottawatomie	31740	Manhattan, KS	1/1/1875	1/1/1934	6/15/2017	Stock	0	0	FED	DIF	Kansas City	KANSAS CITY	Kansas City	Kansas City	Western	Western	0	1	http://www.bankflinthills.com	136788	136788	118160	58407	25076	78381	21662	14691	42028	111712	25076	111712
35207	0	2787770	3217032	Bank of the James	Lynchburg	VA	24504	12/31/2016	2/14/2019	SM	615 Church Street	BANK OF THE JAMES FINANCIAL GROUP, INC.	15	0	0	4	0	Lynchburg City	31340	Lynchburg, VA	7/22/1999	7/22/1999	3/31/2006	Stock	0	0	FED	DIF	Atlanta	ATLANTA	Richmond	Richmond	Northeastern	Southeast	0	1	www.bankofthejames.bank	523783	523783	515562	184446	103291	339337	64243	110065	165030	420492	103291	420492
21219	9926	422116	1071249	Bank of the Mountains, Inc.	West Liberty	KY	41472	12/31/2016	2/14/2019	NM	Main And Court Streets	MOUNTAIN BANCORP, INC.	3	0	0	8	0	Morgan			9/15/1973	9/15/1973	3/31/2006	Stock	0	0	FDIC	DIF	Chicago	CHICAGO	Lexington	Cleveland	Central	Southeast	0	1	http://www.bankofthemountains.com	58170	58170	56112	23614	17277	34556	1202	10287	23067	40893	17277	40893
20387	0	777366	1028533	Bank of the Orient	San Francisco	CA	94104	12/31/2016	2/14/2019	SM	233 Sansome Street	ORIENT BANCORPORATION	8	1	1	4	0	San Francisco	41860	San Francisco-Oakland-Hayward, CA	3/17/1971	3/17/1971	9/13/2016	Stock	0	0	FED	DIF	San Francisco	SAN FRANCISCO	San Francisco	San Francisco	Western	Western	0	0	www.bankorient.com	476217	461330	460544	35300	24035	426030	70990	188632	166408	437295	94869	366461
110	9592	107244	1097089	Bank of the Ozarks	Little Rock	AR	72223	12/31/2016	2/14/2019	NM	17901 Chenal Parkway	BANK OF THE OZARKS INC	254	0	1	4	0	Pulaski	30780	Little Rock-North Little Rock-Conway, AR	3/3/1903	1/1/1934	12/31/2017	Stock	0	1	FDIC	DIF	Dallas	DALLAS	Little Rock	St. louis	Southern	Western	0	0	http://www.ozk.com	15597059	15597059	13563799	504616	314582	15092443	4758617	5396761	4937065	15282477	2611639	12985420
23041	10584	307679	2560236	Bank of the Pacific	Aberdeen	WA	98520	12/31/2016	2/14/2019	NM	300 East Market Street	PACIFIC FINANCIAL CORPORATION	18	0	1	4	0	Grays Harbor			12/26/1979	12/26/1979	3/1/2018	Stock	0	0	FDIC	DIF	San Francisco	SAN FRANCISCO	Seattle	San Francisco	Western	West	0	1	www.bankofthepacific.com	782375	782375	698126	86471	48734	695904	153570	413159	129175	733641	236275	546100
22340	14345	192857	2623001	Bank of the Panhandle	Guymon	OK	73942	12/31/2016	2/14/2019	NM	13th And Main Streets	PANHANDLE BANCSHARES, INC.	1	0	0	4	1	Texas			10/12/1976	10/12/1976	1/18/2018	Stock	0	0	FDIC	DIF	Dallas	DALLAS	Oklahoma City	Kansas City	Southern	West	0	1	www.bopguymon.com	110497	110497	102134	42159	20360	68338	29419	13222	25697	90137	20360	90137
4626	52232	1007659	1058624	Bank of the Prairie	Olathe	KS	66062	12/31/2016	2/14/2019	NM	18675 West 151st Street	PRAIRIE STAR BANCSHARES, INC.	2	0	0	4	0	Johnson	28140	Kansas City, MO-KS	1/1/1914	1/1/1934	3/31/2006	Stock	0	0	FDIC	DIF	Kansas City	KANSAS CITY	Kansas City	Kansas City	Western	Western	0	1	www.bankoftheprairie.com	85705	85705	58506	21046	15828	64659	13411	3453	47795	69877	15828	69877
2205	12491	475756	1134470	Bank of The Rockies, National Association	White Sulphur Sp	MT	59645	12/31/2016	2/14/2019	N	205 West Main Street	COUNTRICORP	6	0	0	2	1	Meagher			8/1/1883	1/1/1934	3/1/2018	Stock	0	0	OCC	DIF	San Francisco	SAN FRANCISCO	Billings	Minneapolis	Western	West	0	1	WWW.BANKOFTHEROCKIES.COM	126488	126488	122968	61820	10078	64667	22344	19874	22451	116409	10209	116279
22597	10050	662369	2976396	Bank of the Sierra	Porterville	CA	93257	12/31/2016	2/14/2019	NM	90 North Main Street	SIERRA BANCORP	34	0	0	4	0	Tulare	47300	Visalia-Porterville, CA	1/19/1978	1/19/1978	9/30/2017	Stock	0	0	FDIC	DIF	San Francisco	SAN FRANCISCO	Sacramento	San Francisco	Western	Western	0	0	www.bankofthesierra.com	1699357	1699357	1500283	460667	365043	1238690	119418	782288	336984	1334314	528439	1170918
19125	0	83236	1129515	Bank of the South	Pensacola	FL	32506	12/31/2016	2/14/2019	NM	4410 W. Fairfield Drive	FIVE FLAGS BANKS, INC.	2	0	0	7	0	Escambia	37860	Pensacola-Ferry Pass-Brent, FL	5/20/1964	5/24/1964	3/31/2006	Stock	0	0	FDIC	DIF	Atlanta	ATLANTA	Montgomery	Atlanta	Southern	Southeast	0	1	http://www.bankofthesouth.com	62429	62429	61903	29361	15895	33068	14924	11810	6334	46534	15895	46534
2247	14339	499752	2013947	Bank of the Southwest	Roswell	NM	88201	12/31/2016	2/14/2019	NM	226 North Main Street	NEW MEXICO NATIONAL FINANCIAL INCORPORATED	13	0	0	4	1	Chaves			3/18/1930	1/1/1934	3/31/2006	Stock	0	0	FDIC	DIF	Dallas	DALLAS	Albuquerque	Dallas	Western	West	0	1	www.bankofsw.com	124280	124280	115224	27125	23031	97155	67019	18378	11757	101249	23031	101249
25291	0	478195	1983070	Bank of the Valley	Bellwood	NE	68624	12/31/2016	2/14/2019	NM	404 State Street	BELLWOOD COMMUNITY HOLDING COMPANY	5	0	0	2	0	Butler			5/11/1984	5/11/1984	7/1/2016	Stock	0	0	FDIC	DIF	Kansas City	KANSAS CITY	Omaha	Kansas City	Western	West	0	1	www.bankofthevalley.com	173105	173105	146056	66019	26044	107086	17573	10836	78677	147061	26041	147064
26627	0	859552	1141384	Bank of the West	Grapevine	TX	76051	12/31/2016	2/14/2019	NM	108 West Northwest Highway	GREATER SOUTHWEST BANCSHARES, INC.	11	0	0	4	1	Tarrant	19100	Dallas-Fort Worth-Arlington, TX	4/1/1986	4/1/1986	5/2/2009	Stock	0	0	FDIC	DIF	Dallas	DALLAS	Dallas	Dallas	Southern	West	0	1	www.bnkwest.com	400042	400042	387102	59037	34340	341005	118525	182305	40175	365702	181606	218436
3514	13975	804963	1231968	Bank of the West	San Francisco	CA	94104	12/31/2016	2/14/2019	NM	180 Montgomery Street	BNP PARIBAS	562	1	1	4	0	San Francisco	41860	San Francisco-Oakland-Hayward, CA	1/1/1874	1/1/1934	2/12/2018	Stock	0	1	FDIC	DIF	San Francisco	SAN FRANCISCO	San Francisco	San Francisco	Western	Western	0	0	www.bankofthewest.com	62277466	62277466	56434609	3586797	3135080	58690669	44078036	3301289	11311344	59142386	16843208	45434258
16389	10996	589523	2730383	Bank of Travelers Rest	Travelers Rest	SC	29690	12/31/2016	2/14/2019	NM	42 Plaza Drive	TRAVELERS REST BANCSHARES, INC.	10	0	0	4	1	Greenville	24860	Greenville-Anderson-Mauldin, SC	3/10/1946	3/18/1946	3/31/2006	Stock	0	0	FDIC	DIF	Atlanta	ATLANTA	Columbia Sc	Richmond	Northeastern	Southeast	0	1	http://www.bankoftravelersrest.com	562041	562041	540575	239129	83703	322912	118686	41225	163002	478338	83703	478338
19480	0	831352	1126523	Bank of Turtle Lake	Turtle Lake	ND	58575	12/31/2016	2/14/2019	NM	205 Main Street	MCLEAN BANK HOLDING COMPANY	1	0	0	2	0	Mclean			9/1/1965	9/1/1965	3/31/2006	Stock	0	0	FDIC	DIF	Kansas City	KANSAS CITY	Fargo	Minneapolis	Central	West	0	1	http://btlnd.com	42726	42726	37310	16269	9639	26457	2751	5412	18294	33087	9641	33085
17159	9533	933975	2935142	Bank of Utah	Ogden	UT	84401	12/31/2016	2/14/2019	SM	2605 Washington Blvd	BOU BANCORP, INC.	13	0	0	4	0	Weber	36260	Ogden-Clearfield, UT	2/5/1952	12/1/1952	4/4/2017	Stock	0	1	FED	DIF	San Francisco	SAN FRANCISCO	Salt Lake City	San Francisco	Western	West	0	1	WWW.BANKOFUTAH.COM	884615	884615	834842	471022	310009	413593	248424	100574	64596	574606	310009	574606
13397	0	254317	0	Bank of Utica	Utica	NY	13502	12/31/2016	2/14/2019	NM	222 Genesee Street		1	0	0	9	0	Oneida	46540	Utica-Rome, NY	4/23/1927	1/1/1934	3/31/2006	Stock	0	1	FDIC	DIF	New York	NEW YORK	Syracuse	New York	Northeastern	Northeast	0	1	http://www.bankofutica.com	844974	844974	781663	36130	17594	808844	239481	202283	367080	827380	43706	801268
420	0	286251	1055605	Bank of Vici	Vici	OK	73859	12/31/2016	2/14/2019	NM	121 West Broadway Street	VICI BANCORPORATION	1	0	0	8	1	Dewey			1/1/1902	1/1/1934	3/31/2006	Stock	0	0	FDIC	DIF	Dallas	DALLAS	Oklahoma City	Kansas City	Southern	West	0	1	http://www.bankofvici.com	34690	34690	32014	13052	9542	21638	0	7344	14294	25148	9600	25090
57640	0	3254297	3569049	Bank of Walker County	Jasper	AL	35501	12/31/2016	2/14/2019	NM	607 Hwy 78 East	RELATIONS BANCSHARES, INC.	1	0	0	4	1	Walker	13820	Birmingham-Hoover, AL	3/29/2004	3/29/2004	2/24/2011	Stock	0	0	FDIC	DIF	Atlanta	ATLANTA	Shelby	Atlanta	Southern	Southeast	0	1	www.bankofwalkercounty.com	54886	54886	48815	15710	14246	39176	7550	4362	27264	40640	15710	39176
8558	0	116639	0	Bank of Walnut Grove	Walnut Grove	MS	39189	12/31/2016	2/14/2019	NM	101 Chadwick Ave		1	0	0	8	1	Leake			1/1/1923	1/1/1934	3/23/2017	Stock	0	0	FDIC	DIF	Dallas	DALLAS	Jackson Ms	Atlanta	Southern	West	0	1		50493	50493	47098	14279	11521	36214	2414	10682	23118	38972	11521	38972
27496	0	1404481	2352842	Bank of Walterboro	Walterboro	SC	29488	12/31/2016	2/14/2019	NM	1100 N. Jefferies Boulevard	COMMUNITYCORP	4	0	0	4	0	Colleton			5/1/1989	5/1/1989	1/27/2019	Stock	0	0	FDIC	DIF	Atlanta	ATLANTA	Columbia Sc	Richmond	Northeastern	Southeast	0	1	www.bankofwalterboro.com	165759	165759	143948	63055	24726	102704	6747	25753	70204	141033	24726	141033
12627	11216	565750	2294812	Bank of Washington	Washington	MO	63090	12/31/2016	2/14/2019	NM	200 West Main Street	DIAMOND BANCORP, INC	6	0	0	4	1	Franklin	41180	St. Louis, MO-IL	10/29/1877	1/1/1934	3/31/2006	Stock	0	1	FDIC	DIF	Kansas City	KANSAS CITY	St. Louis	St. louis	Western	West	0	1	http://www.bankofwashington.com	462595	462595	452405	50488	34126	412107	112963	158971	140173	428469	84971	377624
5608	14631	358233	3100330	Bank of Wedowee	Wedowee	AL	36278	12/31/2016	2/14/2019	NM	112 West Broad Street	SWANN BANCSHARES, INC.	3	0	0	8	0	Randolph			2/6/1906	1/1/1934	9/30/2017	Stock	0	0	FDIC	DIF	Atlanta	ATLANTA	Shelby	Atlanta	Southern	Southeast	0	1		113137	113137	95448	45284	26263	67852	10100	16257	41495	86873	26263	86874
4087	0	175056	1062706	Bank of Western Oklahoma	Elk City	OK	73644	12/31/2016	2/14/2019	SM	201 East Broadway Street	WESTERN OKLAHOMA BANCSHARES, INC.	6	0	0	2	1	Beckham			4/1/1908	1/1/1934	6/17/2015	Stock	0	0	FED	DIF	Dallas	DALLAS	Oklahoma City	Kansas City	Southern	West	0	1	http://www.bankofwesternoklahoma.com	222316	222316	204307	90087	53880	132229	30483	21269	80477	168436	54615	167701
1418	13991	393355	1060104	Bank of Weston	Weston	MO	64098	12/31/2016	2/14/2019	NM	18255 Highway 45 North	WILSON BANCSHARES, INC.	3	0	0	4	1	Platte	28140	Kansas City, MO-KS	3/21/1893	1/1/1934	3/31/2006	Stock	0	1	FDIC	DIF	Kansas City	KANSAS CITY	Kansas City	Kansas City	Western	West	0	1	http://www.bankofweston.com	117550	117550	94765	65619	27501	51931	9107	16570	26254	90049	27501	90049
24211	0	209362	1398692	Bank of Whittier, National Association	Whittier	CA	90609	12/31/2016	2/14/2019	N	15141 E. Whittier Boulevard	GREATER PACIFIC BANCSHARES	2	0	1	8	0	Los Angeles	31080	Los Angeles-Long Beach-Anaheim, CA	12/20/1982	12/20/1982	2/22/2018	Stock	0	0	OCC	DIF	San Francisco	SAN FRANCISCO	Los Angeles (North)	San Francisco	Western	Western	0	1	http://www.whittierbank.com	49175	49175	46970	17199	12335	31976	2289	3368	26319	36840	12335	36840
8250	0	179335	0	Bank of Wiggins	Wiggins	MS	39577	12/31/2016	2/14/2019	NM	109 West Pine Avenue		3	0	0	4	0	Stone			12/4/1916	1/1/1934	3/31/2006	Stock	0	1	FDIC	DIF	Dallas	DALLAS	Jackson Ms	Atlanta	Southern	West	0	1	http://www.bankofwiggins.com	153870	153870	148708	53176	36228	100694	4912	26438	69344	117642	36075	117795
9323	0	625953	3723953	Bank of Winnfield & Trust Company	Winnfield	LA	71483	12/31/2016	2/14/2019	NM	Jones And Main Streets	BLACK CAT FINANCIAL CORP	2	0	0	8	1	Winn			1/1/1901	1/1/1934	3/31/2006	Stock	0	1	FDIC	DIF	Dallas	DALLAS	Shreveport	Dallas	Southern	Western	0	1	http://www.bankofwinnfield.com	123772	123772	106057	61432	38818	62340	1302	24911	36127	84954	38818	84954
12207	0	800442	3229503	Bank of Winona	Winona	MS	38967	12/31/2016	2/14/2019	NM	312 North Applegate	BANCORP OF WINONA, INC.	1	0	0	7	1	Montgomery			6/15/1885	1/1/1934	5/29/2015	Stock	0	1	FDIC	DIF	Dallas	DALLAS	Jackson Ms	St. louis	Southern	West	0	1	www.bankofwinona.com	100035	100035	91323	40044	20868	59991	1520	21757	36714	79167	20868	79167
15136	0	894348	3059746	Bank of Wisconsin Dells	Wisconsin Dells	WI	53965	12/31/2016	2/14/2019	NM	716 Superior Street	DELLS BANCSHARES, INC.	3	0	0	4	0	Columbia	31540	Madison, WI	2/26/1910	1/1/1934	3/31/2006	Stock	0	0	FDIC	DIF	Chicago	CHICAGO	Madison	Chicago	Central	Central	0	1	www.dellsbank.com	419022	419022	354880	132236	67157	286785	160692	20595	105498	351864	68108	350914
16201	0	729842	1210208	Bank of Wolcott	Wolcott	IN	47995	12/31/2016	2/14/2019	NM	105 North Range Street	WOLCOTT BANCORP	3	0	0	2	1	White			10/16/1944	10/16/1944	11/30/2011	Stock	0	1	FDIC	DIF	Chicago	CHICAGO	Indianapolis	Chicago	Central	Central	0	1	http://www.bankofwolcott.com	121607	121607	107508	40232	28423	81376	30054	13905	37417	93185	28974	92633
5699	0	176437	1138656	Bank of Wrightsville	Wrightsville	GA	31096	12/31/2016	2/14/2019	NM	156 N. Bradford St.	WRIGHTSVILLE BANCSHARES, INC.	1	0	0	8	1	Johnson			1/1/1897	1/1/1934	6/2/2010	Stock	0	0	FDIC	DIF	Atlanta	ATLANTA	Savannah	Atlanta	Southern	Southeast	0	1	WWW.BANKOFWRIGHTSVILLE.COM	46267	46267	42772	20202	10293	26065	2080	5329	18655	35974	10293	35974
11715	0	371849	1142297	Bank of Yates City	Yates City	IL	61572	12/31/2016	2/14/2019	NM	107 E Main Street	FIRST BANCORP, INC.	2	0	0	8	1	Knox			1/1/1871	1/1/1934	9/8/2008	Stock	0	0	FDIC	DIF	Chicago	CHICAGO	Princeton	Chicago	Central	Central	0	1	http://www.bankofyatescity.com	63223	63223	60136	18308	9417	44915	2222	14684	28009	53806	9418	53805
11431	14695	118736	1083402	Bank of Yazoo City	Yazoo City	MS	39194	12/31/2016	2/14/2019	NM	104 North Main Street	YAZOO CAPITAL CORPORATION	7	0	0	8	0	Yazoo	27140	Jackson, MS	4/15/1876	1/1/1934	8/21/2012	Stock	0	1	FDIC	DIF	Dallas	DALLAS	Jackson Ms	Atlanta	Southern	West	0	1	http://www.bankofyazoo.com	217604	217604	173865	101195	47636	116409	32800	10974	72635	169968	45597	172007
15104	0	922924	1076208	Bank of York	York	SC	29745	12/31/2016	2/14/2019	NM	13 W Liberty St	YORK BANCSHARES, INC.	4	0	0	7	0	York	16740	Charlotte-Concord-Gastonia, NC-SC	4/15/1935	4/24/1935	3/31/2006	Stock	0	0	FDIC	DIF	Atlanta	ATLANTA	Columbia Sc	Richmond	Northeastern	Southeast	0	1	www.bankofyork.com	196713	196713	168920	118901	55182	77812	9434	20176	48202	141531	55182	141531
862	0	359838	0	Bank of York	York	AL	36925	12/31/2016	2/14/2019	NM	301 Broad Street		2	0	0	7	1	Sumter			1/1/1911	1/1/1934	4/27/2010	Stock	0	0	FDIC	DIF	Atlanta	ATLANTA	Montgomery	Atlanta	Southern	Southeast	0	1	http://www.bankyork.com	76477	76477	67034	30232	18448	46245	6943	4655	34647	58029	18448	58029
306	13006	860334	1086056	Bank of Zachary	Zachary	LA	70791	12/31/2016	2/14/2019	NM	4743 Main Street	ZACHARY BANCSHARES, INC.	3	0	0	8	0	East Baton Rouge	12940	Baton Rouge, LA	1/1/1904	1/1/1934	5/14/2018	Stock	0	0	FDIC	DIF	Dallas	DALLAS	Baton Rouge	Atlanta	Southern	Western	0	1	http://www.bankofzachary.com	218118	218118	188664	130307	89604	87811	3895	43252	40664	128514	84753	133365
13654	13847	903455	1123111	Bank of Zumbrota	Zumbrota	MN	55992	12/31/2016	2/14/2019	NM	70 West Third	ZUMBROTA AGENCY, INC.	2	0	0	2	1	Goodhue			1/1/1925	2/7/1934	3/31/2006	Stock	0	0	FDIC	DIF	Kansas City	KANSAS CITY	Minneapolis	Minneapolis	Central	West	0	1	www.bankofzumbrota.bank	128790	128790	110963	40450	40449	88340	35017	11223	42100	88341	27264	101526
16547	13612	329149	1210084	Bank Plus	Estherville	IA	51334	12/31/2016	2/14/2019	NM	1202 Central Avenue	SWEA CITY BANCORPORATION, INC.	4	0	0	2	1	Emmet			3/1/1947	3/1/1947	11/30/2012	Stock	0	1	FDIC	DIF	Kansas City	KANSAS CITY	Des Moines	Chicago	Western	Western	0	1	www.bankplusiowa.com	97644	97644	77777	36203	21512	61441	15835	16148	29458	76132	21514	76130
34147	14169	2434113	2631510	Bank Rhode Island	Providence	RI	2903	12/31/2016	2/14/2019	SM	One Turks Head Place	BROOKLINE BANCORP, INC.	20	0	0	4	0	Providence	39300	Providence-Warwick, RI-MA	3/22/1996	3/22/1996	9/28/2012	Stock	0	0	FED	DIF	New York	NEW YORK	South Boston	Boston	Northeastern	Northeast	0	1	www.bankri.com	1554671	1554671	1488413	222336	185076	1332335	417191	627467	287677	1369595	403789	1150882
4201	0	398350	1062621	Bank SNB	Stillwater	OK	74074	12/31/2016	2/14/2019	SM	608 South Main Street	SOUTHWEST BANCORP, INC.	30	0	1	4	0	Payne			6/16/1894	1/1/1934	5/28/2018	Stock	0	1	FED	DIF	Dallas	DALLAS	Tulsa	Kansas City	Southern	West	0	0		1956485	1956485	1801742	140408	122349	1816077	1135120	56410	624548	1834136	555813	1400672
21897	9969	1006559	1097445	Bank Star	Pacific	MO	63069	12/31/2016	2/14/2019	NM	1999 West Osage Street	BANCSTAR, INC.	1	0	0	4	0	Franklin	41180	St. Louis, MO-IL	1/15/1975	1/15/1975	8/26/2018	Stock	0	0	FDIC	DIF	Kansas City	KANSAS CITY	St. Louis	St. louis	Western	West	0	1	www.bank-star.com	59951	59951	52221	24190	10557	35761	4672	19387	11702	49394	10557	49394
18124	10775	1017256	1097445	Bank Star One	Fulton	MO	65251	12/31/2016	2/14/2019	NM	118 West 5th Street	BANCSTAR, INC.	4	0	0	4	0	Callaway	27620	Jefferson City, MO	12/4/1959	12/4/1959	7/14/2017	Stock	0	0	FDIC	DIF	Kansas City	KANSAS CITY	Columbia Mo	St. louis	Western	West	0	1		76337	76337	73819	34613	17237	41724	1774	23826	16124	59100	17237	59100
17883	53463	804758	3354807	BANK VI	Salina	KS	67401	12/31/2016	2/14/2019	SM	1900 South Ohio Street	SIXTH BANCSHARES, INC.	3	0	0	4	1	Saline			1/1/1909	7/2/1958	6/15/2018	Stock	0	0	FED	DIF	Kansas City	KANSAS CITY	Hays	Kansas City	Western	Western	0	1		62875	62875	48990	13104	6974	49771	21549	1255	26967	55901	6974	55901
15205	0	502652	4953337	Bank3	Memphis	TN	38119	12/31/2016	2/14/2019	NM	5210 Poplar Avenue	BANC3 HOLDINGS, INC	4	0	0	4	0	Shelby	32820	Memphis, TN-MS-AR	7/1/1910	6/28/1935	12/7/2016	Stock	0	0	FDIC	DIF	Dallas	DALLAS	Memphis	St. louis	Southern	Southeast	0	1	www.bank3.com	38033	38033	37757	10049	6700	27984	13981	2215	11788	31333	6700	31333
57074	0	3010363	3780938	bankcda	Coeur D Alene	ID	83814	12/31/2016	2/14/2019	NM	912 Northwest Boulevard	COEUR D'ALENE BANCORP	3	0	0	4	0	Kootenai	17660	Coeur d'Alene, ID	5/17/2001	5/17/2001	8/10/2015	Stock	0	0	FDIC	DIF	San Francisco	SAN FRANCISCO	Salt Lake City	San Francisco	Western	Western	0	1	www.bankcda.com	93335	93335	82492	49648	26034	43687	18668	14858	10161	67301	26034	67301
22434	13150	436739	1249048	BankChampaign, National Association	Champaign	IL	61820	12/31/2016	2/14/2019	N	2101 South Neil	MARKET PLACE BANCSHARES, INC.	2	0	0	4	1	Champaign	16580	Champaign-Urbana, IL	3/14/1977	3/14/1977	3/31/2006	Stock	0	1	OCC	DIF	Chicago	CHICAGO	Champaign	Chicago	Central	Central	0	1	http://www.bankchampaign.com	190098	190098	187814	61497	21748	128601	28920	7605	92076	168350	21748	168351
8537	10311	748254	1128228	BankCherokee	Saint Paul	MN	55107	12/31/2016	2/14/2019	NM	607 South Smith Avenue	CHEROKEE BANCSHARES, INC.	4	0	0	4	0	Ramsey	33460	Minneapolis-St. Paul-Bloomington, MN-WI	1/15/1908	1/1/1934	3/31/2006	Stock	0	0	FDIC	DIF	Kansas City	KANSAS CITY	Minneapolis	Minneapolis	Central	West	0	1	http://www.bankcherokee.com	240644	240644	240630	114310	66627	126334	73377	21056	31901	174017	66628	174016
953	11653	811046	1201671	Bankers Trust Company	Des Moines	IA	50309	12/31/2016	2/14/2019	NM	453 7th Street	BTC FINANCIAL CORPORATION	25	0	1	4	0	Polk	19780	Des Moines-West Des Moines, IA	6/1/1917	1/1/1934	1/1/2016	Stock	0	1	FDIC	DIF	Kansas City	KANSAS CITY	Des Moines	Chicago	Western	Western	0	1	www.bankerstrust.com	3070120	3070120	2758798	576386	487420	2493734	1866619	113108	514007	2582700	1091680	1978440
23537	0	408642	1209958	Bankers' Bank	Madison	WI	53717	12/31/2016	2/14/2019	SM	7700 Mineral Point Road	BANKERS' BANCORPORATION, INC.	1	0	0	7	0	Dane	31540	Madison, WI	9/1/1981	9/1/1981	3/31/2006	Stock	0	0	FED	DIF	Chicago	CHICAGO	Madison	Chicago	Central	Central	0	0	www.bankersbankusa.com	309776	309776	97052	283121	283121	26656	3039	3436	20181	26656	221199	88577
27351	0	1218446	1250754	Bankers' Bank of Kansas	Wichita	KS	67208	12/31/2016	2/14/2019	SM	555 N Woodlawn St	BBOK BANCSHARES, INC.	1	0	0	4	0	Sedgwick	48620	Wichita, KS	10/5/1988	10/5/1988	12/27/2012	Stock	0	0	FED	DIF	Kansas City	KANSAS CITY	Wichita	Kansas City	Western	Western	0	0	www.bbok.com	150843	150843	1589	71427	71427	79416	7633	26502	45282	79416	97929	52914
23210	0	732758	2249401	Bankers' Bank of the West	Denver	CO	80202	12/31/2016	2/14/2019	SM	1099 18th St., Suite 2700	BANKERS' BANK OF THE WEST BANCORP, INC.	1	0	0	4	0	Denver	19740	Denver-Aurora-Lakewood, CO	10/1/1980	10/1/1980	12/13/2011	Stock	0	0	FED	DIF	Dallas	DALLAS	Denver	Kansas City	Western	Western	0	0	www.bbwest.com	259782	259782	51646	110228	110228	149554	0	0	149554	149554	110228	149554
34858	0	2722173	4978518	Bankers' Bank, Northeast	Glastonbury	CT	6033	12/31/2016	2/14/2019	SM	43 Western Blvd, # 125	BBN FINANCIAL CORPORATION	1	0	0	7	0	Hartford	25540	Hartford-West Hartford-East Hartford, CT	9/8/1998	9/8/1998	12/31/2017	Stock	0	0	FED	DIF	New York	NEW YORK	Hartford	Boston	Northeastern	Northeast	0	0		121804	121804	3005	119134	119134	2670	0	0	2670	2670	119135	2670
28808	2402	454676	3035928	BankFinancial, National Association	Olympia Fields	IL	60461	12/31/2016	2/14/2019	N	21110 South Western Avenue	BANKFINANCIAL CORPORATION	20	0	0	4	0	Cook	16980	Chicago-Naperville-Elgin, IL-IN-WI	1/1/1924	4/3/1935	11/30/2016	Stock	0	1	OCC	DIF	Chicago	CHICAGO	Chicago	Chicago	Central	Central	0	1	www.bankfinancial.com	1365008	1365008	1323763	85777	64222	1279231	311183	616437	351613	1300786	275157	1089851
20130	11510	117458	2834076	BankFirst	Norfolk	NE	68701	12/31/2016	2/14/2019	NM	100 North 13th Street	NORTH CENTRAL BANCORP, INC.	9	0	0	2	0	Madison			2/9/1970	2/9/1970	12/9/2018	Stock	0	1	FDIC	DIF	Kansas City	KANSAS CITY	Sioux City	Kansas City	Western	West	0	1	www.bankfirstonline.com	298311	298311	257055	140025	39347	158286	44632	14208	99446	258964	39037	259274
8870	10529	914648	1247455	BankFirst Financial Services	Columbus	MS	39703	12/31/2016	2/14/2019	SM	900 Main Street	BANKFIRST CAPITAL CORPORATION	17	0	1	4	0	Lowndes			6/1/1888	1/1/1934	9/1/2015	Stock	0	0	FED	DIF	Dallas	DALLAS	Jackson Ms	St. louis	Southern	West	0	1	http://www.bankfirstfs.com	832750	832750	762786	123288	37141	709462	352806	127580	229076	795609	139121	693629
26536	13786	331375	0	BankGloucester	Gloucester	MA	1930	12/31/2016	2/14/2019	SB	160 Main Street		2	0	0	4	0	Essex	14460	Boston-Cambridge-Newton, MA-NH	1/1/1887	2/10/1986	7/15/2009	Non-Stock	0	0	FDIC	DIF	New York	NEW YORK	North Boston	Boston	Northeastern	Northeast	0	1	http://www.bankgloucester.com	201453	201453	165359	61372	20191	140081	41762	33587	64732	181262	20191	181262
17282	0	737548	1204337	BankIowa of Cedar Rapids	Cedar Rapids	IA	52402	12/31/2016	2/14/2019	NM	7045 C Avenue Northeast	FIDELITY BAN CORPORATION	11	0	0	2	1	Linn	16300	Cedar Rapids, IA	1/1/1881	12/11/1953	3/31/2006	Stock	0	1	FDIC	DIF	Kansas City	KANSAS CITY	Cedar Rapids	Chicago	Western	Western	0	1	http://www.bankiowa.com	477172	477172	372276	116103	35482	361069	145397	107849	107823	441690	79673	397499
30817	5964	379171	3488300	BankLiberty	Liberty	MO	64068	12/31/2016	2/14/2019	SM	16 West Franklin Street	LIBERTY BANCORP, INC.	11	0	0	4	0	Clay	28140	Kansas City, MO-KS	12/5/1955	12/5/1955	5/4/2018	Stock	0	0	FED	DIF	Kansas City	KANSAS CITY	Kansas City	Kansas City	Western	West	0	1	www.banklibertykc.com	376523	376523	361221	166791	102000	209732	91038	37644	81050	274523	166791	209732
18129	7941	546003	3297481	BankNewport	Newport	RI	2840	12/31/2016	2/14/2019	SM	10 Washington Square	OCEANPOINT FINANCIAL PARTNERS, MHC	15	0	0	4	0	Newport	39300	Providence-Warwick, RI-MA	1/1/1819	1/2/1960	5/5/2015	Stock	0	1	FED	DIF	New York	NEW YORK	South Boston	Boston	Northeastern	Northeast	0	1	www.banknewport.com	1128692	1128692	1093615	153597	128090	975095	182769	511913	280413	1000602	240599	888093
11739	14017	855741	1210048	BankOrion	Orion	IL	61273	12/31/2016	2/14/2019	NM	1114 Fourth Street	ORION BANCORPORATION, INC.	9	0	1	4	0	Henry	19340	Davenport-Moline-Rock Island, IA-IL	5/21/1890	1/1/1934	6/29/2017	Stock	0	0	FDIC	DIF	Chicago	CHICAGO	Princeton	Chicago	Central	Central	0	1	http://WWW.BANKORION.COM	363904	363904	301160	27565	10943	336339	58408	164572	113359	352961	46619	317285
30692	5756	364270	0	BankPacific, Ltd	Hagatna	GU	96910	12/31/2016	2/14/2019	SA	151 Aspinal Ave		0	0	1	6	0	Guam			1/1/1953	6/23/1954	2/22/2018	Stock	0	0	FDIC	DIF	San Francisco	SAN FRANCISCO	San Francisco	San Francisco	Western	West	6	1	www.bankpacific.com	124516	96509	93053	48141	48027	48368	5663	36195	6510	48482	26589	69920
5903	9754	121642	1097306	BankPlus	Belzoni	MS	39038	12/31/2016	2/14/2019	NM	202 Jackson Street	BANCPLUS CORPORATION	57	0	0	4	0	Humphreys			1/1/1909	1/1/1934	6/5/2018	Stock	0	1	FDIC	DIF	Dallas	DALLAS	Jackson Ms	St. louis	Southern	West	0	1	http://www.bankplus.net	2114984	2114984	1692146	190939	124056	1924045	1359711	200172	364162	1990928	605326	1509658
77	10489	194936	1084061	BankSouth	Dothan	AL	36303	12/31/2016	2/14/2019	NM	3251 Ross Clark Circle	BANCSOUTH CORPORATION	2	0	0	4	1	Houston	20020	Dothan, AL	1/1/1928	1/1/1934	3/31/2006	Stock	0	0	FDIC	DIF	Atlanta	ATLANTA	Montgomery	Atlanta	Southern	Southeast	0	1		133122	133122	124661	50834	16430	82288	58759	2317	21212	116692	16430	116692
16418	13480	88231	0	BankSouth	Greensboro	GA	30642	12/31/2016	2/14/2019	SA	6340 Lake Oconee Parkway		6	0	0	4	1	Greene			4/10/1946	4/10/1946	9/14/2012	Stock	0	0	OCC	DIF	Atlanta	ATLANTA	Atlanta	Atlanta	Southern	Southeast	0	1	http://www.banksouth.com	418147	418147	409454	152756	85660	265391	181225	14263	69902	332487	81180	336967
496	16027	109453	1943917	BankStar Financial	Elkton	SD	57026	12/31/2016	2/14/2019	NM	124 Elk Street	ELKTON HOLDING COMPANY	3	0	0	2	1	Brookings			3/20/1926	1/1/1934	3/22/2014	Stock	0	0	FDIC	DIF	Kansas City	KANSAS CITY	Sioux Falls	Minneapolis	Western	West	0	1	https://www.ebankstar.bank	135785	135785	120042	39279	26311	96506	42787	11408	42310	109474	26309	109476
29177	3050	831576	3610437	BankTennessee	Collierville	TN	38017	12/31/2016	2/14/2019	SM	1125 West Poplar Ave	BANKTENNESSEE BANCSHARES, INC.	8	0	0	4	1	Shelby	32820	Memphis, TN-MS-AR	10/1/1934	11/2/1934	3/31/2006	Stock	0	0	FED	DIF	Dallas	DALLAS	Memphis	St. louis	Southern	Southeast	0	1	www.banktennessee.com	257094	257094	247091	106924	50183	150170	75135	11184	63851	206911	50183	206911
58979	18132	3938186	4028712	BankUnited, National Association	Miami Lakes	FL	33016	12/31/2016	2/14/2019	N	14817 Oak Lane	BANKUNITED, INC.	100	0	1	4	0	Miami-Dade	33100	Miami-Fort Lauderdale-West Palm Beach, FL	5/21/2009	5/21/2009	3/22/2013	Stock	0	0	OCC	DIF	Atlanta	ATLANTA	South Florida	Atlanta	Southern	Southeast	0	0	http://www.BankUnited.com	19618709	19618709	17473230	1453402	1257387	18165307	12029161	380505	5755641	18361322	3088410	16530299
35406	0	2849285	3368185	BankVista	Sartell	MN	56377	12/31/2016	2/14/2019	NM	125 Twin Rivers Court	ABDO INVESTMENTS, INC.	2	0	0	4	0	Stearns	41060	St. Cloud, MN	2/15/2000	2/15/2000	12/19/2014	Stock	0	0	FDIC	DIF	Kansas City	KANSAS CITY	Minneapolis	Minneapolis	Central	West	0	1	www.bankvista.com	171885	171885	139064	34392	34392	137493	3761	47297	86435	137493	25212	146673
57368	0	3109043	3553815	Bankwell Bank	New Canaan	CT	6840	12/31/2016	2/14/2019	NM	208 Elm Street	BANKWELL FINANCIAL GROUP, INC.	10	0	0	4	0	Fairfield	14860	Bridgeport-Stamford-Norwalk, CT	4/22/2002	4/22/2002	2/1/2015	Stock	0	0	FDIC	DIF	New York	NEW YORK	Hartford	New York	Northeastern	Northeast	0	1	http://www.mybankwell.com	1294713	1294713	1109396	261570	187615	1033143	334796	96501	601846	1107098	187611	1107102
16704	0	791353	1134872	BANKWEST	Rockford	MN	55373	12/31/2016	2/14/2019	NM	5921 Main Street	BANKWEST FINANCIAL, INC.	3	0	0	4	1	Wright	33460	Minneapolis-St. Paul-Bloomington, MN-WI	1/1/1948	6/1/1948	3/31/2006	Stock	0	0	FDIC	DIF	Kansas City	KANSAS CITY	Minneapolis	Minneapolis	Central	West	0	1	www.bankwestmn.com	124936	124936	120100	80666	34146	44270	26525	0	17745	90790	34260	90676
10502	14289	989758	1051504	BANKWEST OF KANSAS	Goodland	KS	67735	12/31/2016	2/14/2019	SM	922 Main Street	G. S. BANCSHARES, INC.	3	0	0	2	1	Sherman			1/1/1929	1/1/1934	3/31/2006	Stock	0	1	FED	DIF	Kansas City	KANSAS CITY	Hays	Kansas City	Western	Western	0	1	www.ebankwest.com	82882	82882	58227	49657	32976	33225	8158	12075	12992	49906	18929	63953
4009	11916	540551	1124060	BankWest, Inc.	Pierre	SD	57501	12/31/2016	2/14/2019	NM	420 South Pierre Street	SOUTH DAKOTA BANCSHARES, INC.	19	0	0	2	1	Hughes			8/30/1889	1/1/1934	7/1/2016	Stock	0	1	FDIC	DIF	Kansas City	KANSAS CITY	Sioux Falls	Minneapolis	Western	West	0	1	http://www.bankwest-sd.com	859269	859269	779230	85639	54868	773630	114379	351606	307646	804401	180232	679037
28489	1691	352772	2126977	Banner Bank	Walla Walla	WA	99362	12/31/2016	2/14/2019	NM	10 South First Avenue	BANNER CORPORATION	192	0	1	4	0	Walla Walla	47460	Walla Walla, WA	1/1/1890	12/6/1934	12/31/2017	Stock	0	0	FDIC	DIF	San Francisco	SAN FRANCISCO	Seattle	San Francisco	Western	West	0	0	www.bannerbank.com	7983349	7983349	7728764	1059228	1059228	6924121	1483013	4420412	1020696	6924121	3108011	4875338
10374	9734	453147	1207691	Banner Banks	Birnamwood	WI	54414	12/31/2016	2/14/2019	NM	416 Main St.	BANNER BANCORP, LTD	4	0	0	2	1	Shawano			1/1/1900	1/1/1934	1/28/2018	Stock	0	0	FDIC	DIF	Chicago	CHICAGO	Appleton	Chicago	Central	Central	0	1	WWW.BANNERBANKS.COM	84727	84727	71430	26995	15157	57732	22028	15655	20049	69570	15157	69570
19274	53543	275255	4437426	Banner Capital Bank	Harrisburg	NE	69345	12/31/2016	2/14/2019	NM	205 State St	BANNER COUNTY BAN CORPORATION EMPLOYEE STOCK OWNERSHIP PLAN AND TRUST	3	0	0	2	1	Banner			10/10/1964	10/10/1964	1/31/2018	Stock	0	0	FDIC	DIF	Kansas City	KANSAS CITY	Grand Island	Kansas City	Western	West	0	1	http://www.bcbank.net	100737	100737	69357	22585	9276	78152	15977	8725	53450	91461	9276	91461
17514	12376	502849	3202832	Banterra Bank	Marion	IL	62959	12/31/2016	2/14/2019	NM	3201 Banterra Drive	BANTERRA CORP	39	0	1	4	1	Williamson	16060	Carbondale-Marion, IL	11/26/1955	11/26/1955	4/5/2018	Stock	0	0	FDIC	DIF	Chicago	CHICAGO	Mount Vernon	St. louis	Central	Central	0	0	www.banterra.com	1264856	1264856	1075998	269379	235173	995477	526763	156346	312368	1029683	313939	950917
11971	9261	522605	1115385	Bar Harbor Bank & Trust	Bar Harbor	ME	4609	12/31/2016	2/14/2019	NM	82 Main Street	BAR HARBOR BANKSHARES	14	0	0	4	0	Hancock			9/15/1887	1/1/1934	1/13/2017	Stock	0	1	FDIC	DIF	New York	NEW YORK	Concord	Boston	Northeastern	Northeast	0	0	www.bhbt.com	1051602	1051602	882372	72007	34542	979595	282234	280923	416438	1017060	100158	951444
30878	6049	106676	0	Bar Harbor Savings and Loan Association	Bar Harbor	ME	4609	12/31/2016	2/14/2019	SA	103 Main Street		1	0	0	5	0	Hancock			1/1/1902	4/15/1957	5/3/2012	Non-Stock	0	0	FDIC	DIF	New York	NEW YORK	Concord	Boston	Northeastern	Northeast	0	1	www.bhsla.com	76515	76515	66820	870	870	75646	23864	3490	48291	75646	869	75646
57203	0	2980209	1231418	Barclays Bank Delaware	Wilmington	DE	19801	12/31/2016	2/14/2019	NM	125 South West Street	BARCLAYS PLC	1	0	0	3	0	New Castle	37980	Philadelphia-Camden-Wilmington, PA-NJ-DE-MD	5/23/2001	5/23/2001	12/31/2017	Stock	0	0	FDIC	DIF	New York	NEW YORK	Claymont	Philadelphia	Northeastern	Northeast	0	0	www.barclaysus.com/deposits	22782603	22782603	22782603	2193862	102628	20588741	4710737	9087635	6790369	22679975	49015	22733588
34395	0	2508751	2260406	Barrington Bank & Trust Company, National Association	Barrington	IL	60010	12/31/2016	2/14/2019	N	201 South Hough Street	WINTRUST FINANCIAL CORPORATION	7	0	0	4	0	Lake	16980	Chicago-Naperville-Elgin, IL-IN-WI	12/19/1996	12/19/1996	2/10/2012	Stock	0	0	OCC	DIF	Chicago	CHICAGO	Chicago	Chicago	Central	Central	0	0	www.barringtonbank.com	1400028	1400028	1301506	485558	479845	914470	597119	131991	185360	920183	461013	939015
22205	0	1007734	0	Barwick Banking Company	Barwick	GA	31720	12/31/2016	2/14/2019	NM	2020 East Main Street		1	0	0	2	0	Brooks	46660	Valdosta, GA	1/1/1934	1/6/1976	3/31/2006	Stock	0	0	FDIC	DIF	Atlanta	ATLANTA	Albany Ga	Atlanta	Southern	Southeast	0	1		13155	13155	12493	6717	4249	6438	1686	1264	3488	8906	4285	8870
17621	0	188739	2937182	Basile State Bank	Basile	LA	70515	12/31/2016	2/14/2019	NM	3031 Stagg Ave	BASILE BANCSHARES, INC.	2	0	0	6	1	Evangeline			7/2/1956	7/2/1956	11/15/2006	Stock	0	0	FDIC	DIF	Dallas	DALLAS	Baton Rouge	Atlanta	Southern	Western	0	1	www.basilebank.com	47536	47536	43407	19935	12699	27601	82	11508	16011	34837	12699	34837
17749	10960	433505	0	Bath Savings Institution	Bath	ME	4530	12/31/2016	2/14/2019	SB	105 Front Street		11	0	0	4	0	Sagadahoc	38860	Portland-South Portland, ME	4/19/1852	4/18/1957	5/3/2012	Non-Stock	0	1	FDIC	DIF	New York	NEW YORK	Concord	Boston	Northeastern	Northeast	0	1	www.bathsavings.com	666908	666908	608068	45755	15626	621153	79	436618	184456	651282	117227	549681
16330	12275	986757	2249399	Battle Creek State Bank	Battle Creek	NE	68715	12/31/2016	2/14/2019	SM	202 W Main St	BATTLE CREEK STATE COMPANY, INC.	1	0	0	4	0	Madison			9/1/1943	10/24/1945	1/1/2012	Stock	0	0	FED	DIF	Kansas City	KANSAS CITY	Sioux City	Kansas City	Western	West	0	1	http://www.battlecreekstatebank.com	27035	27035	23588	8821	5680	18214	1906	2252	14057	21355	5680	21355
34052	0	2329200	2340867	Bay Bank	Green Bay	WI	54313	12/31/2016	2/14/2019	NM	2555 Packerland Drive	BAY BANCORPORATION, INC.	2	0	0	4	0	Brown	24580	Green Bay, WI	8/21/1995	8/21/1995	1/8/2014	Stock	0	0	FDIC	DIF	Chicago	CHICAGO	Appleton	Chicago	Central	Central	0	1	www.baybankgb.com	66819	66819	38132	18123	15929	48696	20587	9199	18910	50890	15929	50890
59004	18140	4155841	2453084	Bay Bank, FSB	Columbia	MD	21046	12/31/2016	2/14/2019	SA	7151 Columbia Gateway Drive,	H BANCORP LLC	12	0	0	4	0	Howard	12580	Baltimore-Columbia-Towson, MD	7/9/2010	7/9/2010	4/13/2018	Stock	0	0	OCC	DIF	New York	NEW YORK	Baltimore	Richmond	Northeastern	Southeast	0	0		526679	526679	526383	39360	26739	487319	109930	250718	126671	499940	111220	415459
57716	0	3281510	0	Bay Commercial Bank	Walnut Creek	CA	94596	12/31/2016	2/14/2019	SM	500 Ygnacio Valley Rd Suite		10	0	0	4	0	Contra Costa	41860	San Francisco-Oakland-Hayward, CA	7/20/2004	7/20/2004	4/28/2017	Stock	0	0	FED	DIF	San Francisco	SAN FRANCISCO	San Francisco	San Francisco	Western	Western	0	1	http://www.unitedbusinessbank.com	590759	590759	580068	168908	128697	421851	247732	12974	161143	462062	128697	462062
15585	14349	961446	2389978	Bay Port State Bank	Bay Port	MI	48720	12/31/2016	2/14/2019	NM	9840 Main Street	BAY PORT FINANCIAL CORPORATION	3	0	0	2	0	Huron			3/1/1938	3/3/1938	3/31/2006	Stock	0	0	FDIC	DIF	Chicago	CHICAGO	Detroit	Chicago	Central	Central	0	1	https://www.bayportstatebank.com	86666	86666	81812	28041	21544	58625	1735	17956	38934	65122	21544	65122
90311	7995	963002	3535437	Bay State Savings Bank	Worcester	MA	1608	12/31/2016	2/14/2019	SB	28 Franklin Street	1895 MHC	8	0	0	4	0	Worcester	49340	Worcester, MA-CT	3/9/1895	11/20/1985	8/1/2011	Non-Stock	0	0	FDIC	DIF	New York	NEW YORK	Springfield Ma	Boston	Northeastern	Northeast	0	1	baystatesavingsbank.com	302767	302767	278687	83188	56060	219579	68327	66900	84352	246707	56060	246707
32527	8386	242976	0	Bay-Vanguard Federal Savings Bank	Baltimore	MD	21219	12/31/2016	2/14/2019	SA	7114 North Point Road		4	0	0	5	0	Baltimore	12580	Baltimore-Columbia-Towson, MD	9/1/1873	3/26/1987	8/22/2018	Stock	0	0	OCC	DIF	New York	NEW YORK	Baltimore	Richmond	Northeastern	Southeast	0	1	www.bayvanguard.com	141022	141022	140003	21082	14561	119939	43501	24899	51540	126460	14562	126460
1092	9679	242958	2533070	Baybank	Gladstone	MI	49837	12/31/2016	2/14/2019	NM	104 South Tenth Street	BAYBANK CORPORATION	3	0	0	4	0	Delta			7/1/1912	1/1/1934	1/28/2018	Stock	0	0	FDIC	DIF	Chicago	CHICAGO	Appleton	Minneapolis	Central	Central	0	1	http://baybank.us	79913	79913	66552	47851	15061	32062	0	16610	15452	64852	15101	64812
90196	13133	771609	2623430	BayCoast Bank	Swansea	MA	2777	12/31/2016	2/14/2019	SB	330 Swansea Drive	NARRAGANSETT FINANCIAL CORP	18	0	1	4	0	Bristol	39300	Providence-Warwick, RI-MA	11/15/1851	6/18/1985	3/30/2016	Stock	0	1	FDIC	DIF	New York	NEW YORK	South Boston	Boston	Northeastern	Northeast	0	1	www.baycoastbank.com	991892	991892	933894	86939	49433	904953	195148	467891	241915	942459	188386	803506
35541	0	2954059	3170539	BCB Community Bank	Bayonne	NJ	7002	12/31/2016	2/14/2019	NM	860 Broadway	BCB BANCORP, INC.	22	0	1	4	0	Hudson	35620	New York-Newark-Jersey City, NY-NJ-PA	11/1/2000	11/1/2000	4/16/2018	Stock	0	0	FDIC	DIF	New York	NEW YORK	Jamesburg	New York	Northeastern	Northeast	0	1	www.bcb.bank	1393070	1393070	1143160	452234	170993	940836	125614	274346	540876	1222077	184686	1208384
20215	0	829032	1141115	BCBank, Inc.	Philippi	WV	26416	12/31/2016	2/14/2019	NM	107 Pike Street	APPALACHIAN FINANCIAL CORPORATION	3	0	0	4	0	Barbour			6/27/1970	6/29/1970	11/5/2015	Stock	0	1	FDIC	DIF	Atlanta	ATLANTA	Scott Depot	Richmond	Northeastern	Northeast	0	1	https://www.bcbankinc.com/	97006	97006	91549	40807	22523	56199	5885	17178	33136	74483	22587	74419
57131	0	3022076	3274996	Beach Community Bank	Fort Walton Beac	FL	32548	12/31/2016	2/14/2019	NM	17 Southeast Eglin Parkway	BEACH COMMUNITY BANCSHARES, INC.	11	0	0	4	0	Okaloosa	18880	Crestview-Fort Walton Beach-Destin, FL	4/27/2001	4/27/2001	3/31/2006	Stock	0	0	FDIC	DIF	Atlanta	ATLANTA	Montgomery	Atlanta	Southern	Southeast	0	1	WWW.BEACHCOMMUNITYBANK.COM	471401	471401	415491	81833	41856	389568	17183	44267	328118	429545	41856	429545
57833	0	3284397	0	Beal Bank USA	Las Vegas	NV	89134	12/31/2016	2/14/2019	NM	1970 Village Ctr Circle, Ste		23	0	1	4	1	Clark	29820	Las Vegas-Henderson-Paradise, NV	8/2/2004	8/2/2004	3/8/2018	Stock	0	0	FDIC	DIF	San Francisco	DALLAS	Phoenix	San Francisco	Western	West	0	0	www.bealbankUSA.com	3037241	3037241	2765680	0	0	3037241	142893	4203	2890145	3037241	11341	3025900
32574	18092	1176881	0	Beal Bank, SSB	Plano	TX	75024	12/31/2016	2/14/2019	SB	6000 Legacy Drive		19	0	1	4	1	Collin	19100	Dallas-Fort Worth-Arlington, TX	3/10/1988	3/10/1988	10/14/2011	Stock	0	1	FDIC	DIF	Dallas	DALLAS	Dallas	Dallas	Southern	West	0	0	www.bealbank.com	1249444	1249444	1138267	93314	93314	1156130	93113	2772	1060245	1156130	93314	1156130
3857	10815	324649	4297853	Bear State Bank	Little Rock	AR	72223	12/31/2016	2/14/2019	SM	5315 Highland Drive	BEAR STATE FINANCIAL HOLDINGS, LLC	50	0	1	4	0	Pulaski	30780	Little Rock-North Little Rock-Conway, AR	12/6/1897	1/1/1934	4/20/2018	Stock	0	0	FED	DIF	Dallas	DALLAS	Little Rock	St. louis	Southern	Western	0	1		1645462	1645462	1423050	22759	15372	1622703	908323	165478	548902	1630090	224057	1421405
30043	4618	835378	0	Beardstown Savings s.b.	Beardstown	IL	62618	12/31/2016	2/14/2019	SB	301 State Street		2	0	0	5	0	Cass			1/1/1911	5/23/1949	5/2/2011	Non-Stock	0	0	FDIC	DIF	Chicago	CHICAGO	Springfield Il	Chicago	Central	Central	0	1	www.beardstownsavings.com	38298	38298	36854	3690	183	34608	6933	7973	19702	38115	602	37696
58199	0	3425725	3917855	Beartooth Bank	Billings	MT	59106	12/31/2016	2/14/2019	NM	4130 King Avenue West	BEARTOOTH FINANCIAL CORPORATION	1	0	0	4	0	Yellowstone	13740	Billings, MT	4/24/2006	4/24/2006	3/1/2018	Stock	0	0	FDIC	DIF	San Francisco	SAN FRANCISCO	Billings	Minneapolis	Western	West	0	1	www.beartoothbank.com	34235	34235	34235	9140	3911	25095	5204	2733	17158	30324	3910	30325
30339	5195	123374	0	Beauregard FSB	Deridder	LA	70634	12/31/2016	2/14/2019	SA	122 Jefferson Avenue		2	0	0	8	1	Beauregard			6/23/1948	6/23/1948	7/21/2011	Stock	0	0	OCC	DIF	Dallas	DALLAS	Shreveport	Atlanta	Southern	Western	0	1	www.beauregardfsb.com	55520	55520	39538	25254	816	30267	1478	12690	16099	54705	13794	41726
29024	2781	946274	0	Bedford Federal Savings Bank	Bedford	IN	47421	12/31/2016	2/14/2019	SB	1030 15th Street		2	0	0	5	0	Lawrence			7/1/1934	10/25/1934	4/15/2014	Non-Stock	0	0	FDIC	DIF	Chicago	CHICAGO	Indianapolis	St. louis	Central	Central	0	1	www.bedfed.com	104122	104122	96361	31234	20707	72889	17419	15564	39905	83416	18806	85316
11355	11482	696047	2513214	Bedford Loan & Deposit Bank	Bedford	KY	40006	12/31/2016	2/14/2019	NM	45 Highway 42 East	BEDFORD LOAN AND DEPOSIT BANCORP, INC.	3	0	0	8	0	Trimble	31140	Louisville-Jefferson County, KY-IN	11/2/1891	1/1/1934	3/31/2006	Stock	0	0	FDIC	DIF	Chicago	CHICAGO	Elizabethtown	St. louis	Central	Southeast	0	1	www.bedfordbank.com	76528	76528	63985	31359	16185	45168	7825	10398	26945	60342	16185	60343
12208	12667	761244	1136988	Belgrade State Bank	Belgrade	MO	63622	12/31/2016	2/14/2019	SM	401 Main Street	TURNER BANCSHARES, INC.	6	0	0	4	0	Washington			6/19/1906	1/1/1934	3/31/2006	Stock	0	0	FED	DIF	Kansas City	KANSAS CITY	St. Louis	St. louis	Western	West	0	1	belgradestatebank.com	218871	218871	203306	93533	40610	125338	13562	17604	94172	178261	35706	183165
19581	0	929352	1417333	Bell Bank	Fargo	ND	58103	12/31/2016	2/14/2019	NM	3100 13th Avenue, South	STATE BANKSHARES, INC.	20	0	1	4	0	Cass	22020	Fargo, ND-MN	5/6/1966	5/6/1966	8/21/2016	Stock	0	1	FDIC	DIF	Kansas City	KANSAS CITY	Fargo	Minneapolis	Central	West	0	1	http://www.bellbanks.com	3743793	3743793	3672764	609188	356436	3134605	1080701	1571899	482005	3387357	867034	2876759
14415	0	178244	2307310	Bellevue State Bank	Bellevue	IA	52031	12/31/2016	2/14/2019	NM	200 South 2nd Street	BELLEVUE STATE BANK EMPLOYEE STOCK OWNERSHIP PLAN	1	0	0	2	1	Jackson			1/1/1934	5/31/1934	3/31/2006	Stock	0	1	FDIC	DIF	Kansas City	KANSAS CITY	Cedar Rapids	Chicago	Western	Western	0	1	http://www.bellevuestatebank.com	87391	87391	81197	32842	14705	54548	9045	26541	18962	72685	14704	72687
58165	0	3391718	3391727	Belmont Bank & Trust Company	Chicago	IL	60634	12/31/2016	2/14/2019	NM	8250 West Belmont Avenue	BELMONT FINANCIAL GROUP, INC.	2	0	0	4	0	Cook	16980	Chicago-Naperville-Elgin, IL-IN-WI	6/14/2006	6/14/2006	1/2/2008	Stock	0	0	FDIC	DIF	Chicago	CHICAGO	Chicago	Chicago	Central	Central	0	1	WWW.BELMONTBANK.COM	339210	339210	289929	115630	56672	223580	73669	6984	142927	282538	62364	276846
28035	773	919773	0	Belmont Federal Savings and Loan Association	Belmont	NC	28012	12/31/2016	2/14/2019	SA	210 Park Street		1	0	0	5	0	Gaston	16740	Charlotte-Concord-Gastonia, NC-SC	1/1/1915	12/4/1940	7/2/2015	Non-Stock	0	0	OCC	DIF	Atlanta	ATLANTA	Charlotte	Richmond	Northeastern	Southeast	0	1	www.belmontfederal.com	76531	76531	76531	6403	6249	70128	12015	7727	50386	70282	1151	75380
23901	11885	348207	3929791	Belmont Savings Bank	Belmont	MA	2478	12/31/2016	2/14/2019	SB	2 Leonard Street	BSB BANCORP INC.	7	0	0	4	0	Middlesex	14460	Boston-Cambridge-Newton, MA-NH	1/1/1885	7/12/1982	10/1/2009	Stock	0	0	FDIC	DIF	New York	NEW YORK	North Boston	Boston	Northeastern	Northeast	0	1	www.belmontsavings.com	1475880	1475880	1053441	342818	210932	1133062	8297	789163	335602	1264948	208888	1266992
28348	1411	72678	0	Belmont Savings Bank	Bellaire	OH	43906	12/31/2016	2/14/2019	SB	3301 Guernsey Street		4	0	0	5	0	Belmont	48540	Wheeling, WV-OH	1/1/1886	10/29/1935	12/31/2017	Non-Stock	0	0	FDIC	DIF	Chicago	CHICAGO	Columbus	Cleveland	Central	Central	0	1	www.Belmont-Savings.com	317575	317575	300722	28752	2807	288823	36083	72674	180066	314768	2807	314768
30744	5846	493077	0	Belpre Savings Bank	Belpre	OH	45714	12/31/2016	2/14/2019	SB	605 Washington Boulevard		2	0	0	6	0	Washington			1/1/1902	10/24/1955	11/15/2016	Stock	0	0	FDIC	DIF	Chicago	CHICAGO	Columbus	Cleveland	Central	Central	0	1		38143	38143	38143	5521	4470	32622	11828	7091	13703	33673	4463	33680
15362	0	223751	0	Belt Valley Bank	Belt	MT	59412	12/31/2016	2/14/2019	SM	111 Castner Street		1	0	0	2	0	Cascade	24500	Great Falls, MT	3/14/1936	3/14/1936	3/31/2006	Stock	0	0	FED	DIF	San Francisco	SAN FRANCISCO	Billings	Minneapolis	Western	West	0	1	www.beltvalleybank.com	50184	50184	48324	14774	10188	35410	8861	8624	17925	39996	9224	40960
28384	15152	462774	0	Ben Franklin Bank of Illinois	Arlington Height	IL	60004	12/31/2016	2/14/2019	SA	830 East Kensington Road		2	0	0	4	0	Cook	16980	Chicago-Naperville-Elgin, IL-IN-WI	1/1/1893	1/29/1941	6/25/2014	Non-Stock	0	0	OCC	DIF	Chicago	CHICAGO	Chicago	Chicago	Central	Central	0	1	www.benfrankbank.com	74913	74913	74913	14890	5103	60023	11702	13027	35294	69810	5735	69178
19215	9671	980960	1133428	Benchmark Bank	Plano	TX	75024	12/31/2016	2/14/2019	NM	5700 Legacy Drive Suite 10	QUINLAN BANCSHARES, INC.	6	0	0	4	1	Collin	19100	Dallas-Fort Worth-Arlington, TX	8/29/1964	8/29/1964	6/27/2018	Stock	0	0	FDIC	DIF	Dallas	DALLAS	Dallas	Dallas	Southern	West	0	1		461700	461700	461364	285928	172260	175772	113986	7855	53931	289440	172260	289440
57949	0	3369007	3927304	Benchmark Bank	Gahanna	OH	43230	12/31/2016	2/14/2019	SB	461 Beecher Road	BENCHMARK BANCORP, INC.	2	0	0	4	0	Franklin	18140	Columbus, OH	8/1/2005	8/1/2005	9/8/2017	Stock	0	0	FDIC	DIF	Chicago	CHICAGO	Columbus	Cleveland	Central	Central	0	1		109885	109885	96489	17512	10338	92373	27522	4346	60505	99547	10191	99694
20484	0	94522	1141441	Benchmark Community Bank	Kenbridge	VA	23944	12/31/2016	2/14/2019	SM	100 South Broad Street	BENCHMARK BANKSHARES, INC.	15	0	1	6	0	Lunenburg			9/8/1971	9/8/1971	3/31/2006	Stock	0	0	FED	DIF	Atlanta	ATLANTA	Richmond	Richmond	Northeastern	Southeast	0	1	http://www.BCBonline.com	502092	502092	436091	38399	18824	463693	69646	272303	121745	483268	111367	390725
15697	14407	810919	3846629	Beneficial Bank	Philadelphia	PA	19107	12/31/2016	2/14/2019	SB	1139 Chestnut Street	BENEFICIAL BANCORP, INC.	64	0	1	4	0	Philadelphia	37980	Philadelphia-Camden-Wilmington, PA-NJ-DE-MD	4/20/1853	11/21/1939	4/15/2016	Stock	0	0	FDIC	DIF	New York	NEW YORK	Philadelphia	Philadelphia	Northeastern	Northeast	0	1	http://www.thebeneficial.com	4243142	4243142	4120247	331180	331180	3911962	507647	2529801	874514	3911962	536294	3706848
58490	18032	3608751	3842630	Beneficial State Bank	Oakland	CA	94612	12/31/2016	2/14/2019	NM	1438 Webster St., Suite 100	BENEFICIAL STATE BANCORP, INC.	13	0	1	4	0	Alameda	41860	San Francisco-Oakland-Hayward, CA	6/27/2007	6/27/2007	1/31/2018	Stock	0	0	FDIC	DIF	San Francisco	SAN FRANCISCO	San Francisco	San Francisco	Western	Western	0	1	www.beneficialstatebank.com	524512	524512	495170	161277	97895	363235	103014	32856	227366	426617	97894	426618
13774	13729	824242	1491708	Benton County State Bank	Blairstown	IA	52209	12/31/2016	2/14/2019	NM	212 Locust Northeast	BLAIRSTOWN BANCORP, INC.	1	0	0	2	0	Benton	16300	Cedar Rapids, IA	1/1/1869	1/29/1934	3/31/2006	Stock	0	1	FDIC	DIF	Kansas City	KANSAS CITY	Cedar Rapids	Chicago	Western	Western	0	1	http://www.bentoncountystatebank.com	30841	30841	22642	10444	5919	20397	991	3858	15548	24922	5919	24922
23621	7290	473501	2333663	Berkshire Bank	Pittsfield	MA	1201	12/31/2016	2/14/2019	NM	24 North Street	BERKSHIRE HILLS BANCORP, INC	101	0	1	4	0	Berkshire	38340	Pittsfield, MA	2/6/1846	1/2/1982	12/3/2016	Stock	0	1	FDIC	DIF	New York	NEW YORK	Springfield Ma	Boston	Northeastern	Northeast	0	0	http://www.berkshirebank.com	6668680	6668680	6416113	527195	355042	6141485	1834024	1973177	2334284	6313638	1324854	5343826
20015	0	7009	1246159	Bessemer Trust Company	Woodbridge	NJ	7095	12/31/2016	2/14/2019	NM	100 Woodbridge Center Drive	BESSEMER GROUP, INCORPORATED, THE	1	0	0	7	1	Middlesex	35620	New York-Newark-Jersey City, NY-NJ-PA	1/1/1907	8/14/1969	4/11/2014	Stock	0	1	FDIC	DIF	New York	NEW YORK	Jamesburg	New York	Northeastern	Northeast	0	0	http://www.bessemertrust.com	823069	823069	823049	157833	157833	665236	665236	0	0	665236	157833	665236
21868	0	976703	1246159	Bessemer Trust Company, National Association	New York	NY	10111	12/31/2016	2/14/2019	N	630 Fifth Avenue	BESSEMER GROUP, INCORPORATED, THE	1	0	0	9	1	New York	35620	New York-Newark-Jersey City, NY-NJ-PA	12/20/1974	12/20/1974	3/31/2006	Stock	0	1	OCC	DIF	New York	NEW YORK	New York City	New York	Northeastern	Northeast	0	0	http://www.bessemertrust.com	2614201	2614201	2614166	49784	49784	2564417	2564417	0	0	2564417	49784	2564417
27909	528	682479	0	BEST HOMETOWN BANK	Collinsville	IL	62234	12/31/2016	2/14/2019	SA	100 East Clay Street		2	0	0	5	0	Madison	41180	St. Louis, MO-IL	1/1/1887	10/25/1939	7/8/2016	Stock	0	0	OCC	DIF	Chicago	CHICAGO	Mount Vernon	St. louis	Central	Central	0	1	www.besthometownbank.com	89713	89713	85480	6497	6497	83216	13026	7206	62982	83216	6023	83690
1808	15971	851631	1095058	Better Banks	Peoria	IL	61615	12/31/2016	2/14/2019	NM	10225 N. Knoxville Avenue	BACKLUND INVESTMENT CO.	7	0	0	8	1	Peoria	37900	Peoria, IL	1/1/1898	1/1/1934	8/15/2014	Stock	0	0	FDIC	DIF	Chicago	CHICAGO	Princeton	Chicago	Central	Central	0	1	http://www.betterbanks.com	254676	254676	231736	119379	47378	135297	42683	43777	48836	207298	46960	207716
26601	9804	946171	3197835	Beverly Bank	Beverly	MA	1915	12/31/2016	2/14/2019	SB	254 Cabot Street	BEVERLY FINANCIAL, MHC	5	0	0	4	0	Essex	14460	Boston-Cambridge-Newton, MA-NH	1/1/1888	3/25/1986	3/17/2014	Stock	0	0	FDIC	DIF	New York	NEW YORK	North Boston	Boston	Northeastern	Northeast	0	1	www.beverlybank.com	364082	364082	319696	118950	77915	245132	101970	52903	90259	286167	77915	286167
57701	0	3216017	2260406	Beverly Bank & Trust Company, National Association	Chicago	IL	60643	12/31/2016	2/14/2019	N	10258 South Western Avenue	WINTRUST FINANCIAL CORPORATION	7	0	0	4	0	Cook	16980	Chicago-Naperville-Elgin, IL-IN-WI	4/1/2004	4/1/2004	11/13/2015	Stock	0	0	OCC	DIF	Chicago	CHICAGO	Chicago	Chicago	Central	Central	0	0	www.thebeverlybank.com	973123	973123	947460	282288	172234	690835	327488	140253	223094	800889	172228	800895
17741	10536	499501	4902643	Biddeford Savings Bank	Biddeford	ME	4005	12/31/2016	2/14/2019	SB	254 Main Street	MAINE COMMUNITY BANCORP, MHC	6	0	0	4	0	York	38860	Portland-South Portland, ME	7/27/1867	4/4/1957	7/29/2018	Stock	0	1	FDIC	DIF	New York	NEW YORK	Concord	Boston	Northeastern	Northeast	0	1	www.biddefordsavings.com	339436	339436	325114	33743	6580	305693	28488	173591	103614	332856	31850	307586
3320	0	362856	1918081	Big Bend Banks, N.A.	Marfa	TX	79843	12/31/2016	2/14/2019	N	301 South Highland Avenue	BIG BEND BANCSHARES CORPORATION	2	0	0	7	1	Presidio			5/2/1907	1/1/1934	6/29/2009	Stock	0	1	OCC	DIF	Dallas	DALLAS	Albuquerque	Dallas	Southern	West	0	1	www.marfanb.com	106127	106127	90251	65597	45507	40530	2678	22928	14923	60620	45507	60620
29637	3790	521970	0	Big Horn Federal Savings Bank	Greybull	WY	82426	12/31/2016	2/14/2019	SA	33 North 6th Street		6	0	0	8	0	Big Horn			1/1/1935	2/28/1936	7/21/2011	Non-Stock	0	0	OCC	DIF	San Francisco	SAN FRANCISCO	Billings	Kansas City	Western	West	0	1	www.bighornfederal.com	197320	197320	182776	64940	13505	132380	21954	61791	48635	183815	21918	175402
57973	0	3363975	3899456	Biscayne Bank	Coconut Grove	FL	33133	12/31/2016	2/14/2019	NM	2601 S Bayshore Drive, 6th F	BISCAYNE BANCSHARES, INC.	5	0	0	4	0	Miami-Dade	33100	Miami-Fort Lauderdale-West Palm Beach, FL	7/5/2005	7/5/2005	6/13/2016	Stock	0	0	FDIC	DIF	Atlanta	ATLANTA	South Florida	Atlanta	Southern	Southeast	0	1	http://www.biscaynebank.com	633467	633467	595830	195351	169571	438116	10719	254002	173395	463896	169571	463896
14083	0	354	0	Bison State Bank	Bison	KS	67520	12/31/2016	2/14/2019	NM	223 Main Street		1	0	0	2	0	Rush			1/1/1901	3/21/1934	1/14/2018	Stock	0	0	FDIC	DIF	Kansas City	KANSAS CITY	Hays	Kansas City	Western	Western	0	1	https://www.bisonstatebank.com	7196	7196	6155	2198	2198	4998	1181	2082	1735	4998	2198	4998
58723	0	3636428	3636389	Black Hills Community Bank, N.A.	Rapid City	SD	57701	12/31/2016	2/14/2019	N	840 Mount Rushmore Road	BHCB HOLDING COMPANY	2	0	0	4	1	Pennington	39660	Rapid City, SD	11/27/2007	11/27/2007	7/20/2011	Stock	0	0	OCC	DIF	Kansas City	KANSAS CITY	Sioux Falls	Minneapolis	Western	West	0	1	http://www.BHCBANK.COM	188704	188704	148320	54389	31141	134315	35373	8870	90071	157563	31141	157563
27897	507	444677	0	Black Mountain Savings Bank, SSB	Black Mountain	NC	28711	12/31/2016	2/14/2019	SB	200 E State Street		1	0	0	5	0	Buncombe	11700	Asheville, NC	4/4/1923	7/10/1985	3/31/2006	Non-Stock	0	0	FDIC	DIF	Atlanta	ATLANTA	Charlotte	Richmond	Northeastern	Southeast	0	1		31421	31421	31421	0	0	31421	0	5441	25981	31421	0	31421
15152	12080	603540	1978656	Black River Country Bank	Black River Fall	WI	54615	12/31/2016	2/14/2019	NM	221 Main Street	BRAD, INC.	2	0	0	2	1	Jackson			1/1/1907	1/1/1934	3/31/2006	Stock	0	0	FDIC	DIF	Chicago	CHICAGO	Eau Claire	Chicago	Central	Central	0	1	http://www.brcbank.com	62063	62063	57361	19694	13063	42369	10451	10716	21203	49000	13063	49000
14078	11465	27548	1491913	Blackhawk Bank	Beloit	WI	53511	12/31/2016	2/14/2019	NM	400 Broad Street	BLACKHAWK BANCORP, INC.	8	0	1	4	0	Rock	27500	Janesville-Beloit, WI	1/1/1881	3/19/1934	4/24/2013	Stock	0	0	FDIC	DIF	Chicago	CHICAGO	Madison	Chicago	Central	Central	0	1	www.blackhawkbank.com	576069	576069	510884	156144	67752	419925	109140	222240	88545	508317	67752	508317
18402	11017	890742	1823345	Blackhawk Bank & Trust	Milan	IL	61264	12/31/2016	2/14/2019	NM	301 4th Street West	BLACKHAWK BANCORPORATION, INC.	17	0	1	4	0	Rock Island	19340	Davenport-Moline-Rock Island, IA-IL	6/28/1961	6/28/1961	6/29/2016	Stock	0	1	FDIC	DIF	Chicago	CHICAGO	Princeton	Chicago	Central	Central	0	1	http://www.choosethechief.com	988505	988505	769239	57841	38353	930664	270435	357428	302801	950152	145280	843225
58580	0	3580334	3398070	BlackRidgeBANK	Fargo	ND	58104	12/31/2016	2/14/2019	NM	4040 42nd Street South	BLACKRIDGE FINANCIAL, INC.	11	0	1	4	0	Cass	22020	Fargo, ND-MN	4/23/2007	4/23/2007	3/8/2016	Stock	0	0	FDIC	DIF	Kansas City	KANSAS CITY	Fargo	Minneapolis	Central	West	0	1	www.blackridgebank.com	378163	378163	334218	116810	88291	261353	133538	26276	101539	289872	88612	289551
11608	14713	578741	2511313	BLC Community Bank	Little Chute	WI	54140	12/31/2016	2/14/2019	NM	206 East Main Avenue	INDEPENDENT BANCORP., LIMITED	1	0	0	4	1	Outagamie	11540	Appleton, WI	12/6/1906	1/1/1934	1/28/2018	Stock	0	0	FDIC	DIF	Chicago	CHICAGO	Appleton	Chicago	Central	Central	0	1	www.blccb.com	157356	157356	153868	42955	29074	114401	37843	13306	63252	128282	29074	128282
976	10332	937843	1245648	Blissfield State Bank	Blissfield	MI	49228	12/31/2016	2/14/2019	SM	204 East Jefferson	BLISSFIELD BANK CORPORATION	2	0	0	2	1	Lenawee			5/24/1873	1/1/1934	1/1/2012	Stock	0	0	FED	DIF	Chicago	CHICAGO	Detroit	Chicago	Central	Central	0	1	www.blissfieldstate.com	89018	89018	83874	33070	15700	55948	2094	25308	28546	73318	15700	73318
15714	9143	64543	1097511	BloomBank	Bloomfield	IN	47424	12/31/2016	2/14/2019	NM	48 North Washington Street	UNIVERSAL BANCORP	14	0	0	4	0	Greene			1/1/1873	1/4/1940	2/27/2018	Stock	0	1	FDIC	DIF	Chicago	CHICAGO	Indianapolis	St. louis	Central	Central	0	1		312402	312402	257617	24633	15447	287769	43816	151197	92756	296955	15447	296955
9788	0	820842	1416505	Bloomsdale Bank	Bloomsdale	MO	63627	12/31/2016	2/14/2019	NM	55 Mill Hill Road	PEOPLES COMMUNITY BANCORPORATION, INC.	5	0	0	4	1	Sainte Genevieve			5/1/1914	1/1/1934	5/9/2018	Stock	0	0	FDIC	DIF	Kansas City	KANSAS CITY	St. Louis	St. louis	Western	West	0	1	http://www.bloomsdalebank.com	200765	200765	176434	66299	44367	134466	42101	21991	70374	156398	44367	156398
31090	6361	617079	0	Blue Grass Federal Savings and Loan Association	Paris	KY	40361	12/31/2016	2/14/2019	SA	600 High Street		1	0	0	5	0	Bourbon	30460	Lexington-Fayette, KY	1/1/1914	11/10/1959	1/1/2016	Non-Stock	0	0	OCC	DIF	Chicago	CHICAGO	Lexington	Cleveland	Central	Southeast	0	1	www.bluegrassfederal.com	24179	24179	24179	1552	868	22627	2799	2277	17551	23311	868	23311
13753	0	794345	1143913	Blue Grass Savings Bank	Blue Grass	IA	52726	12/31/2016	2/14/2019	NM	104 East Mayne Street	E M F CORPORATION	1	0	0	8	0	Scott	19340	Davenport-Moline-Rock Island, IA-IL	1/1/1902	1/1/1934	3/31/2006	Stock	0	1	FDIC	DIF	Kansas City	KANSAS CITY	Cedar Rapids	Chicago	Western	Western	0	1	www.bluegrassbank.com	151172	151172	147153	29369	17161	121802	24114	18040	79649	134010	17161	134011
90160	0	28406	3742020	Blue Hills Bank	Boston	MA	2136	12/31/2016	2/14/2019	SB	1196 River Street	BLUE HILLS BANCORP, INC.	12	0	0	4	0	Suffolk	14460	Boston-Cambridge-Newton, MA-NH	1/1/1871	11/8/1985	1/1/2016	Stock	0	0	FDIC	DIF	New York	NEW YORK	South Boston	Boston	Northeastern	Northeast	0	1	https://www.bluehillsbank.com/	1882640	1882640	1751658	131619	79282	1751021	900414	262973	587633	1803358	255192	1627448
17773	0	174321	3614668	Blue Ridge Bank	Walhalla	SC	29691	12/31/2016	2/14/2019	NM	100 East Main Street	BLUE RIDGE FINANCIAL CORPORATION	3	0	0	5	0	Oconee			6/17/1957	6/17/1957	9/19/2008	Stock	0	0	FDIC	DIF	Atlanta	ATLANTA	Columbia Sc	Richmond	Northeastern	Southeast	0	1	blueridge.bank	100945	100945	100744	36707	34472	64237	13690	16349	34200	66472	34473	66472
17933	12663	935250	1891317	Blue Ridge Bank and Trust Co.	Independence	MO	64057	12/31/2016	2/14/2019	NM	4200 Little Blue Parkway	BLUE RIDGE BANCSHARES, INC.	9	0	0	4	0	Jackson	28140	Kansas City, MO-KS	9/8/1958	11/20/1958	6/13/2011	Stock	0	1	FDIC	DIF	Kansas City	KANSAS CITY	Kansas City	Kansas City	Western	West	0	1	www.blueridgebank.com	451680	451680	439077	119859	95751	331821	91447	121808	118566	355929	120123	331557
35274	0	233527	1426960	Blue Ridge Bank, National Association	Martinsville	VA	24112	12/31/2016	2/14/2019	N	1 East Market Street	BLUE RIDGE BANKSHARES, INC.	9	0	0	4	0	Henry			7/24/2000	7/24/2000	12/9/2016	Stock	0	0	OCC	DIF	Atlanta	ATLANTA	Richmond	Richmond	Northeastern	Southeast	0	1	www.mybrb.com	340949	340949	277259	101656	58149	239293	53810	24177	161308	282800	60134	280815
14899	13117	517357	1065565	Blue Sky Bank	Pawhuska	OK	74056	12/31/2016	2/14/2019	SM	101 East 8th Street	N.B.C. BANCSHARES IN PAWHUSKA, INC.	3	0	0	4	1	Osage	46140	Tulsa, OK	11/23/1905	12/4/1934	4/5/2017	Stock	0	0	FED	DIF	Dallas	DALLAS	Tulsa	Kansas City	Southern	West	0	1	http://www.bluesky.bank	180239	180239	128071	56704	34501	123535	23481	22628	77426	145738	34498	145741
58848	0	3897434	4764337	Bluegrass Community Bank	Danville	KY	40422	12/31/2016	2/14/2019	NM	113 Smoky Way	BLUEGRASS BANCORP, INC.	2	0	0	4	0	Boyle			3/11/2009	3/11/2009	9/7/2018	Stock	0	0	FDIC	DIF	Chicago	CHICAGO	Lexington	St. louis	Central	Southeast	0	1		58644	58644	50827	11922	5938	46722	19647	1826	25249	52706	5938	52706
58691	0	3636914	0	BlueHarbor Bank	Mooresville	NC	28117	12/31/2016	2/14/2019	NM	106 Corporate Park Drive		3	0	0	4	0	Iredell	16740	Charlotte-Concord-Gastonia, NC-SC	1/8/2008	1/8/2008	9/4/2012	Stock	0	0	FDIC	DIF	Atlanta	ATLANTA	Charlotte	Richmond	Northeastern	Southeast	0	1	http://www.blueharborbank.com	143300	143300	142909	41675	22447	101625	67817	5425	28384	120853	22932	120368
16571	0	75633	1231333	BMO Harris Bank National Association	Chicago	IL	60603	12/31/2016	2/14/2019	N	111 West Monroe Street	BANK OF MONTREAL	606	1	1	4	0	Cook	16980	Chicago-Naperville-Elgin, IL-IN-WI	5/17/1947	5/17/1947	6/19/2015	Stock	0	1	OCC	DIF	Chicago	WASHINGTON	Chicago	Chicago	Central	Central	0	0	http://www.bmoharris.com	79772038	79772038	76606599	13413453	12457141	66358585	53153606	2964702	10240277	67314897	31569099	48202939
58216	0	3353154	1231333	BMO Harris Central National Association	Roselle	IL	60172	12/31/2016	2/14/2019	N	110 East Irving Park Road	BANK OF MONTREAL	1	0	0	7	0	Du Page	16980	Chicago-Naperville-Elgin, IL-IN-WI	5/28/2005	5/28/2005	7/3/2014	Stock	0	0	OCC	DIF	Chicago	WASHINGTON	Chicago	Chicago	Central	Central	0	0	http://www.bmoharris.com	1000	1000	500	1000	1000	0	0	0	0	0	1000	0
35141	0	2850722	0	BMW Bank of North America	Salt Lake City	UT	84109	12/31/2016	2/14/2019	NM	2735 E Parleys Way, # No 301		1	0	0	6	0	Salt Lake	41620	Salt Lake City, UT	11/12/1999	11/12/1999	3/5/2017	Stock	0	0	FDIC	DIF	San Francisco	SAN FRANCISCO	Salt Lake City	San Francisco	Western	West	0	0	http://www.bmwusa.com	5622929	5622929	5570229	379	379	5622550	632182	0	4990368	5622550	0	5622929
19448	15938	916745	3326176	BNA Bank	New Albany	MS	38652	12/31/2016	2/14/2019	NM	205 Bankhead Street	BNA BANCSHARES, INC.	6	0	0	4	0	Union			1/1/1896	6/3/1965	5/6/2015	Stock	0	1	FDIC	DIF	Dallas	DALLAS	Memphis	St. louis	Southern	West	0	1	www.bnabank.com	395919	395919	341570	127431	51981	268488	53549	96321	118618	343938	51981	343938
57197	0	2358769	1248162	BNC National Bank	Glendale	AZ	85308	12/31/2016	2/14/2019	N	20175 North 67th Avenue	BNCCORP, INC.	18	0	1	4	0	Maricopa	38060	Phoenix-Mesa-Scottsdale, AZ	7/9/2001	7/9/2001	3/11/2018	Stock	0	1	OCC	DIF	San Francisco	KANSAS CITY	Phoenix	San Francisco	Western	Western	0	1	www.bncbank.com	756294	756294	692010	45082	28496	711212	526704	32805	151703	727798	147099	609195
24867	0	488318	3587146	BNY Mellon Trust of Delaware	Wilmington	DE	19809	12/31/2016	2/14/2019	NM	301 Bellevue Parkway	BANK OF NEW YORK MELLON CORPORATION, THE	1	0	0	7	0	New Castle	37980	Philadelphia-Camden-Wilmington, PA-NJ-DE-MD	12/31/1983	12/31/1983	1/1/2016	Stock	0	1	FDIC	DIF	New York	NEW YORK	Claymont	Philadelphia	Northeastern	Northeast	0	0	www.bnymellon.com	45585	45585	45574	14116	14116	31469	31469	0	0	31469	45585	0
7946	0	934329	3587146	BNY Mellon, National Association	Pittsburgh	PA	15219	12/31/2016	2/14/2019	N	500 Grant St	BANK OF NEW YORK MELLON CORPORATION, THE	41	2	1	9	0	Allegheny	38300	Pittsburgh, PA	1/1/1869	1/1/1934	2/1/2012	Stock	0	1	OCC	DIF	New York	WASHINGTON	Wexford	Cleveland	Northeastern	Northeast	0	0	www. bnymellon.com	20249947	20249947	15649946	985781	739165	19264166	4786464	250707	14226995	19510782	1504400	18745547
5624	0	942847	2712781	Bodcaw Bank	Stamps	AR	71860	12/31/2016	2/14/2019	NM	307 Thomas Street	BODCAW BANCSHARES, INC.	1	0	0	7	0	Lafayette			1/1/1903	1/1/1934	11/30/2017	Stock	0	0	FDIC	DIF	Dallas	DALLAS	Shreveport	St. louis	Southern	Western	0	1	http://www.bodcawbank.com	67978	67978	64006	21403	13030	46575	1719	18477	26379	54948	13030	54948
17825	0	472250	0	Boelus State Bank	Boelus	NE	68820	12/31/2016	2/14/2019	NM	523 Delaware Street		1	0	0	2	0	Howard	24260	Grand Island, NE	1/1/1900	1/1/1958	3/31/2006	Stock	0	0	FDIC	DIF	Kansas City	KANSAS CITY	Grand Island	Kansas City	Western	West	0	1	http://boelusstatebank.com	13447	13447	11836	2333	2333	11114	3106	1981	6026	11114	2333	11114
35546	16456	2917317	0	Bofi Federal Bank	San Diego	CA	92122	12/31/2016	2/14/2019	SA	4350 La Jolla Village Drive,		2	0	1	4	0	San Diego	41740	San Diego-Carlsbad, CA	7/4/2000	7/4/2000	3/1/2018	Stock	0	0	OCC	DIF	San Francisco	SAN FRANCISCO	Orange	San Francisco	Western	Western	0	1	www.axosbank.com	6690234	6690234	5607804	572452	572427	6117782	4228276	947681	941825	6117807	635064	6055170
29941	4393	927479	0	Bogota Savings Bank	Bogota	NJ	7603	12/31/2016	2/14/2019	SB	60 East Main St		4	0	0	5	0	Bergen	35620	New York-Newark-Jersey City, NY-NJ-PA	1/1/1893	9/16/1937	12/5/2018	Non-Stock	0	0	FDIC	DIF	New York	NEW YORK	Jamesburg	New York	Northeastern	Northeast	0	1	http://www.bogotasavingsbank.com	482222	482222	420346	65473	15981	416749	53803	39395	323551	466241	15981	466241
30052	4639	797775	2835514	Boiling Springs Savings Bank	Rutherford	NJ	7070	12/31/2016	2/14/2019	SB	25 Orient Way	BOILING SPRINGS, MHC	17	0	0	4	0	Bergen	35620	New York-Newark-Jersey City, NY-NJ-PA	4/10/1939	4/10/1939	5/31/2010	Stock	0	0	FDIC	DIF	New York	NEW YORK	Jamesburg	New York	Northeastern	Northeast	0	1	http://WWW.BSSBANK.com	1212972	1212972	1207145	65052	17322	1147920	87386	361869	698665	1195650	17322	1195650
4214	9656	339858	1883693	BOKF, National Association	Tulsa	OK	74172	12/31/2016	2/14/2019	N	One Williams Center	BOK FINANCIAL CORPORATION	133	0	1	4	0	Tulsa	46140	Tulsa, OK	2/10/1910	1/1/1934	2/16/2017	Stock	0	1	OCC	DIF	Dallas	DALLAS	Tulsa	Kansas City	Southern	West	0	0	www.bokfinancial.com	22325034	22325034	20594981	3149031	1571507	19176003	16568736	414336	2192931	20753527	1571507	20753527
10993	0	107758	0	Bonanza Valley State Bank	Brooten	MN	56316	12/31/2016	2/14/2019	NM	1st St. & Central Ave.		1	0	0	2	1	Stearns	41060	St. Cloud, MN	2/22/1894	1/1/1934	3/31/2006	Stock	0	0	FDIC	DIF	Kansas City	KANSAS CITY	Minneapolis	Minneapolis	Central	West	0	1	www.bvsb.bank	53523	53523	42527	15536	210	37987	943	17135	19910	53313	210	53313
11235	13510	35646	1839252	Bonduel State Bank	Bonduel	WI	54107	12/31/2016	2/14/2019	NM	130 North Cecil Street	BONDUEL BANCORP, INC.	1	0	0	7	0	Shawano			9/21/1906	1/1/1934	7/23/2012	Stock	0	0	FDIC	DIF	Chicago	CHICAGO	Appleton	Chicago	Central	Central	0	1	www.bonduelbank.com	44604	44604	39360	14663	10268	29941	9073	9033	11834	34336	10268	34336
33552	15832	745347	1202258	Boone Bank & Trust Co.	Boone	IA	50036	12/31/2016	2/14/2019	NM	716 Eighth Street	AMES NATIONAL CORPORATION	2	0	0	2	0	Boone			1/16/1992	1/16/1992	3/31/2006	Stock	0	1	FDIC	DIF	Kansas City	KANSAS CITY	Des Moines	Chicago	Western	Western	0	1	http://www.boonebankiowa.com	107582	107582	85529	48339	12028	59243	22293	9613	27337	95554	12028	95554
30128	4807	991078	0	Boonville Federal Savings Bank	Boonville	IN	47601	12/31/2016	2/14/2019	SB	123 N Third Street		1	0	0	5	0	Warrick	21780	Evansville, IN-KY	1/1/1917	6/13/1949	6/26/2017	Non-Stock	0	0	FDIC	DIF	Chicago	CHICAGO	Indianapolis	St. louis	Central	Central	0	1	www.boonvillefederal.com	33554	33554	30099	8699	41	24855	1609	5697	17551	33513	3693	29861
15684	15593	977951	2238544	Border State Bank	Greenbush	MN	56726	12/31/2016	2/14/2019	NM	133 Main Street North	BORDER BANCSHARES, INC.	8	0	0	4	1	Roseau			8/9/1935	9/9/1939	10/11/2016	Stock	0	0	FDIC	DIF	Kansas City	KANSAS CITY	Fargo	Minneapolis	Central	West	0	1	www.borderstatebank.com	401422	401422	378614	136426	90814	264996	8398	111888	144709	310608	90815	310607
24811	9312	964700	1248078	Boston Private Bank & Trust Company	Boston	MA	2109	12/31/2016	2/14/2019	NM	Ten Post Office Square	BOSTON PRIVATE FINANCIAL HOLDINGS, INC.	22	0	1	4	0	Suffolk	14460	Boston-Cambridge-Newton, MA-NH	11/21/1983	11/21/1983	7/26/2017	Stock	0	1	FDIC	DIF	New York	NEW YORK	South Boston	Boston	Northeastern	Northeast	0	0	http://www.bostonprivate.com	6152028	6152028	6142299	231940	194994	5920088	3142781	2178694	598613	5957034	1757732	4394296
18342	0	972406	0	Boston Trust & Investment Management Company	Boston	MA	2108	12/31/2016	2/14/2019	NM	1 Beacon Street, 33rd Floor		1	0	0	7	1	Suffolk	14460	Boston-Cambridge-Newton, MA-NH	12/14/1960	12/14/1960	9/7/2006	Stock	0	1	FDIC	DIF	New York	NEW YORK	South Boston	Boston	Northeastern	Northeast	0	1	http://www.bostontrust.com	500	500	500	0	0	500	0	0	500	500	0	500
35172	0	2749059	0	Boundary Waters Bank	Ely	MN	55731	12/31/2016	2/14/2019	NM	601 East Sheridan Street		3	0	0	4	0	Saint Louis	20260	Duluth, MN-WI	4/1/1999	4/1/1999	3/1/2015	Stock	0	0	FDIC	DIF	Kansas City	KANSAS CITY	Minneapolis	Minneapolis	Central	West	0	1	http://www.mybwbank.com	92284	92284	76844	15291	12959	76993	20706	5068	51219	79325	12959	79325
31443	6979	416973	0	Brainerd Savings and Loan Association, A Federal Association	Brainerd	MN	56401	12/31/2016	2/14/2019	SA	524 S 6th Street		2	0	0	5	0	Crow Wing			1/1/1922	6/29/1965	3/11/2018	Non-Stock	0	0	OCC	DIF	Kansas City	KANSAS CITY	Minneapolis	Minneapolis	Central	West	0	1	www.brainerdsavings.com	50801	50801	49778	31907	4686	18894	0	0	18894	46115	3899	46902
9846	12045	852320	1074156	Branch Banking and Trust Company	Winston Salem	NC	27101	12/31/2016	2/14/2019	NM	200 W 2nd St	BB&T CORPORATION	2215	1	1	4	0	Forsyth	49180	Winston-Salem, NC	1/1/1872	1/1/1934	4/1/2016	Stock	0	1	FDIC	DIF	Atlanta	ATLANTA	Charlotte	Richmond	Northeastern	Southeast	0	0	www.BBT.com	167649027	167649027	153086689	17243466	16031042	150405561	124911149	11091901	14402511	151617985	50875428	116773599
5676	9714	760331	1082375	BRANNEN BANK	Inverness	FL	34450	12/31/2016	2/14/2019	NM	320 Highway 41 South	BRANNEN BANKS OF FLORIDA, INC.	12	0	0	8	1	Citrus	26140	Homosassa Springs, FL	7/1/1926	1/1/1934	2/2/2008	Stock	0	0	FDIC	DIF	Atlanta	ATLANTA	Gainesville	Atlanta	Southern	Southeast	0	1	www.brannenbanks.com	445059	445059	435615	188150	109720	256909	73138	85357	98414	335339	109722	335337
35420	0	2861317	2861812	Branson Bank	Branson	MO	65616	12/31/2016	2/14/2019	NM	1501 State Highway 248	BRANSON BANCSHARES, INC	3	0	0	4	0	Taney			3/22/2000	3/22/2000	3/31/2006	Stock	0	0	FDIC	DIF	Kansas City	KANSAS CITY	Springfield Mo	St. louis	Western	West	0	1	http://www.bransonbank.com	164818	164818	139545	71997	38195	92821	4844	35713	52264	126623	38248	126570
16386	14591	411231	1084025	Brantley Bank and Trust Company	Brantley	AL	36009	12/31/2016	2/14/2019	NM	9402 North Main Street	BRANTLEY BANCORP, INC.	2	0	0	7	0	Crenshaw			3/6/1946	3/6/1946	3/31/2006	Stock	0	0	FDIC	DIF	Atlanta	ATLANTA	Montgomery	Atlanta	Southern	Southeast	0	1	http://www.brantleybank.com	62290	62290	52270	27366	18108	34924	3908	11363	19653	44182	18108	44182
24038	0	863362	3530218	Brazos National Bank	Richwood	TX	77531	12/31/2016	2/14/2019	N	2300 Brazosport Blvd	GULFPORT BANCSHARES OF DELAWARE, INC.	1	0	0	5	0	Brazoria	26420	Houston-The Woodlands-Sugar Land, TX	8/2/1982	8/2/1982	6/15/2015	Stock	0	0	OCC	DIF	Dallas	DALLAS	Houston	Dallas	Southern	West	0	1	www.brazosbank.com	16784	16784	14688	9381	6766	7403	1295	1392	4716	10018	7199	9585
5792	0	856542	3943528	Breda Savings Bank	Breda	IA	51436	12/31/2016	2/14/2019	NM	105 Main Street	VAN FINANCIAL CORPORATION	1	0	0	2	0	Carroll			1/1/1890	1/1/1934	5/13/2018	Stock	0	1	FDIC	DIF	Kansas City	KANSAS CITY	Des Moines	Chicago	Western	Western	0	1	http://www.bredasavingsbank.com	37141	37141	35087	14900	11343	22241	4006	6987	11248	25798	11343	25798
12923	12109	800657	1121340	Bremer Bank, National Association	Saint Paul	MN	55102	12/31/2016	2/14/2019	N	372 Saint Peter Street	OTTO BREMER TRUST	92	0	1	4	0	Ramsey	33460	Minneapolis-St. Paul-Bloomington, MN-WI	11/19/1932	1/1/1934	12/31/2018	Stock	0	0	OCC	DIF	Kansas City	KANSAS CITY	Minneapolis	Minneapolis	Central	West	0	0	http://www.bremer.com	9398600	9398600	8387291	1245750	1044818	8152850	3702844	3149460	1300545	8353782	2843980	6554620
27943	587	534877	0	Brentwood Bank	Bethel Park	PA	15102	12/31/2016	2/14/2019	SB	411 Mcmurray Rd., Suite 200		11	0	0	4	0	Allegheny	38300	Pittsburgh, PA	1/1/1922	11/26/1935	6/18/2012	Stock	0	0	FDIC	DIF	New York	NEW YORK	Wexford	Cleveland	Northeastern	Northeast	0	1	www.brentwoodbank.com	444706	444706	389345	41038	10575	403668	27133	256791	119744	434131	52742	391964
21220	0	729132	2464268	Brickell Bank	Miami	FL	33131	12/31/2016	2/14/2019	NM	1395 Brickell Avenue	ESPIRITO SANTO CONTROL S.A.	1	0	0	4	0	Miami-Dade	33100	Miami-Fort Lauderdale-West Palm Beach, FL	9/12/1973	9/12/1973	7/27/2015	Stock	0	1	FDIC	DIF	Atlanta	ATLANTA	South Florida	Atlanta	Southern	Southeast	0	1	http://www.brickellbankmiami.com	397629	397228	218149	144952	98737	252276	13086	205	238985	298491	98749	298479
22811	10473	270531	2447935	Brickyard Bank	Lincolnwood	IL	60712	12/31/2016	2/14/2019	NM	6676 North Lincoln Avenue	BRICKYARD BANCORP, INC.	3	0	0	4	0	Cook	16980	Chicago-Naperville-Elgin, IL-IN-WI	2/26/1979	2/26/1979	3/31/2006	Stock	0	0	FDIC	DIF	Chicago	CHICAGO	Chicago	Chicago	Central	Central	0	1	http://www.brickyardbank.net	106342	106342	99080	40258	27387	66084	12596	4382	49106	78955	27959	78383
18155	0	43959	1131899	Bridge City State Bank	Bridge City	TX	77611	12/31/2016	2/14/2019	NM	701 West Round Bunch Road	AMTEX BANCSHARES, INC.	2	0	0	7	0	Orange	13140	Beaumont-Port Arthur, TX	2/27/1960	2/27/1960	8/29/2018	Stock	0	0	FDIC	DIF	Dallas	DALLAS	Houston	Dallas	Southern	West	0	1	www.bridgecitybank.com	180367	180367	170367	59784	40393	120583	71389	31316	17878	139974	40393	139974
12717	0	882541	1827923	Bridge Community Bank	Mount Vernon	IA	52314	12/31/2016	2/14/2019	NM	302 Highway 1 South	BRIDGE COMMUNITY BANK ESOP	3	0	0	2	0	Linn	16300	Cedar Rapids, IA	9/8/1903	1/1/1934	3/31/2006	Stock	0	1	FDIC	DIF	Kansas City	KANSAS CITY	Cedar Rapids	Chicago	Western	Western	0	1	www.bridge.bank	77067	77067	70647	30677	15106	46390	9717	16053	20620	61961	15107	61960
21122	14583	312730	1209145	Bridgeview Bank Group	Bridgeview	IL	60455	12/31/2016	2/14/2019	NM	7940 South Harlem Avenue	BRIDGEVIEW BANCORP, INC.	17	0	0	4	0	Cook	16980	Chicago-Naperville-Elgin, IL-IN-WI	6/21/1973	6/21/1973	2/25/2011	Stock	0	0	FDIC	DIF	Chicago	CHICAGO	Chicago	Chicago	Central	Central	0	1	http://www.bridgeviewbank.com	930265	930265	868288	179599	78116	750666	235917	197907	316842	852149	78116	852149
58210	0	3378773	3378764	Bridgewater Bank	Bloomington	MN	55431	12/31/2016	2/14/2019	NM	3800 American Blvd West, # 1	BRIDGEWATER BANCSHARES, INC.	7	0	0	4	0	Hennepin	33460	Minneapolis-St. Paul-Bloomington, MN-WI	11/2/2005	11/2/2005	5/21/2016	Stock	0	0	FDIC	DIF	Kansas City	KANSAS CITY	Minneapolis	Minneapolis	Central	West	0	1	http://www.bridgewaterbankmn.com	1042203	1042203	920974	65456	46305	976747	231801	331924	413021	995898	256365	785839
90169	8030	699105	3134102	Bridgewater Savings Bank	Raynham	MA	2767	12/31/2016	2/14/2019	SM	756 Orchard Street	BRIDGEWATER FINANCIAL, MHC	8	0	0	4	0	Bristol	39300	Providence-Warwick, RI-MA	3/19/1872	6/20/1985	1/29/2013	Stock	0	1	FED	DIF	New York	NEW YORK	South Boston	Boston	Northeastern	Northeast	0	1	www.bridgewatersavings.com	432808	432808	428323	104902	63937	327906	71793	161724	94389	368871	63937	368871
9189	13682	227656	1140248	Brighton Bank	Brighton	TN	38011	12/31/2016	2/14/2019	NM	7663 Highway 51 South	BRIGHTON BANCORP, INC.	3	0	0	4	0	Tipton	32820	Memphis, TN-MS-AR	10/10/1910	1/1/1934	6/15/2015	Stock	0	0	FDIC	DIF	Dallas	DALLAS	Memphis	St. louis	Southern	Southeast	0	1	www.brightonbancorp.com	50023	50023	47176	21135	14021	28888	3739	5805	19344	36002	14030	35993
22578	0	406974	1027947	Brighton Bank	Salt Lake City	UT	84121	12/31/2016	2/14/2019	NM	7101 Highland Drive	BRIGHTON BANCORP	4	0	0	4	1	Salt Lake	41620	Salt Lake City, UT	1/3/1978	1/3/1978	5/31/2017	Stock	0	0	FDIC	DIF	San Francisco	SAN FRANCISCO	Salt Lake City	San Francisco	Western	West	0	1	www.brightonbank.com	166371	166371	166199	16347	15234	150024	127569	19921	2535	151137	66057	100314
23622	8406	13103	2388878	Bristol County Savings Bank	Taunton	MA	2780	12/31/2016	2/14/2019	SB	35 Broadway	BEACON BANCORP	17	0	1	4	0	Bristol	39300	Providence-Warwick, RI-MA	3/2/1846	1/2/1982	4/6/2013	Stock	0	1	FDIC	DIF	New York	NEW YORK	South Boston	Boston	Northeastern	Northeast	0	1	www.bristolcountysavings.com	1495891	1495891	1156199	183749	73129	1312142	528792	464534	318816	1422762	73129	1422762
30306	5141	26176	0	Broadway Federal Bank, f.s.b.	Los Angeles	CA	90036	12/31/2016	2/14/2019	SA	5055 Wilshire Blvd, Ste 100		3	0	0	4	0	Los Angeles	31080	Los Angeles-Long Beach-Anaheim, CA	2/26/1947	2/26/1947	2/22/2018	Stock	0	0	OCC	DIF	San Francisco	SAN FRANCISCO	Los Angeles (West)	San Francisco	Western	Western	0	1	www.broadwayfederalbank.com	291046	291046	220251	35028	21487	256018	31860	37838	186320	269559	23633	267413
15797	15396	474254	1106879	Broadway National Bank	San Antonio	TX	78209	12/31/2016	2/14/2019	N	1177 N.E. Loop 410	BROADWAY BANCSHARES, INC.	41	0	0	4	1	Bexar	41700	San Antonio-New Braunfels, TX	2/3/1941	2/3/1941	3/31/2006	Stock	0	1	OCC	DIF	Dallas	DALLAS	Austin	Dallas	Southern	West	0	1	www.broadway.bank	2962004	2962004	2874711	285327	158489	2676677	2327739	227968	120970	2803515	901945	2060059
17798	17777	782306	2631510	Brookline Bank	Brookline	MA	2445	12/31/2016	2/14/2019	SM	2 Harvard Street	BROOKLINE BANCORP, INC.	25	0	0	4	0	Norfolk	14460	Boston-Cambridge-Newton, MA-NH	1/1/1871	9/3/1957	2/28/2018	Stock	0	0	FED	DIF	New York	NEW YORK	South Boston	Boston	Northeastern	Northeast	0	1	www.brooklinebank.com	2813684	2813684	2744753	139318	105450	2674366	1209006	754327	711033	2708234	502149	2311535
18748	14596	71457	1840753	Bruning State Bank	Bruning	NE	68322	12/31/2016	2/14/2019	NM	104 Main Street	BRUNING BANCSHARES, INC.	5	0	0	2	0	Thayer			9/1/1891	4/5/1963	3/31/2006	Stock	0	1	FDIC	DIF	Kansas City	KANSAS CITY	Grand Island	Kansas City	Western	West	0	1	http://www.bruningbank.com	263212	263212	223964	108706	59754	154506	51500	41032	61973	203458	59754	203458
20220	0	463203	1136344	Brunswick Bank and Trust Company	New Brunswick	NJ	8901	12/31/2016	2/14/2019	NM	439 Livingston Avenue	BRUNSWICK BANCORP	7	0	0	4	0	Middlesex	35620	New York-Newark-Jersey City, NY-NJ-PA	7/27/1970	7/27/1970	7/30/2018	Stock	0	1	FDIC	DIF	New York	NEW YORK	Jamesburg	New York	Northeastern	Northeast	0	1	http://www.brunswickbank.com	143941	143941	142082	48028	37565	95913	22388	15995	57529	106376	37565	106376
13692	0	413758	3612244	Brunswick State Bank	Brunswick	NE	68720	12/31/2016	2/14/2019	NM	226 2nd St	BSB BANCSHARES, INC.	2	0	0	2	1	Antelope			1/1/1930	1/18/1934	3/31/2006	Stock	0	0	FDIC	DIF	Kansas City	KANSAS CITY	Sioux City	Kansas City	Western	West	0	1	www.brunswickstatebank.com	88542	88542	76841	30553	21402	57989	6286	8570	43133	67140	21402	67140
17881	0	432058	0	Brush Country Bank	Freer	TX	78357	12/31/2016	2/14/2019	NM	902 E Riley St		1	0	0	4	1	Duval			7/12/1958	7/12/1958	4/15/2018	Stock	0	0	FDIC	DIF	Dallas	DALLAS	Houston	Dallas	Southern	West	0	1	http://www.brushcountrybank.com	35033	35033	33447	15427	10966	19606	3058	5025	11523	24067	11023	24010
57997	0	3356191	0	Bryant Bank	Tuscaloosa	AL	35406	12/31/2016	2/14/2019	NM	1550 Mcfarland Boulevard N.		14	0	0	4	1	Tuscaloosa	46220	Tuscaloosa, AL	6/10/2005	6/10/2005	10/7/2014	Stock	0	0	FDIC	DIF	Atlanta	ATLANTA	Shelby	Atlanta	Southern	Southeast	0	1	www.bryantbank.com	1282141	1282141	916990	719629	406804	562512	256169	18638	287705	875337	362467	919674
6064	14159	82257	1127717	Bryant State Bank	Bryant	SD	57221	12/31/2016	2/14/2019	NM	124 Main Avenue	BRYANT BANCSHARES, INC.	1	0	0	2	1	Hamlin			3/1/1915	1/1/1934	6/2/2010	Stock	0	0	FDIC	DIF	Kansas City	KANSAS CITY	Sioux Falls	Minneapolis	Western	West	0	1	WWW.BRYANTSTATEBANK.COM	28385	28385	25456	13817	8531	14568	7442	1962	5164	19854	8531	19854
10618	0	1009242	1905009	BTC Bank	Bethany	MO	64424	12/31/2016	2/14/2019	NM	3606 Miller Street	BETHANY BANKSHARES, INC.	8	0	1	2	0	Harrison			9/19/1919	1/1/1934	12/12/2011	Stock	0	1	FDIC	DIF	Kansas City	KANSAS CITY	Kansas City	Kansas City	Western	West	0	1	http://www.btcbank.bank	351259	351259	267219	115984	57665	235275	36154	33454	165667	293594	57665	293593
3402	0	24668	3488681	BTH Bank, National Association	Quitman	TX	75783	12/31/2016	2/14/2019	N	412 East Goode Street	BT HOLDINGS, INC.	12	0	0	4	0	Wood			10/21/1914	1/1/1934	6/17/2015	Stock	0	0	OCC	DIF	Dallas	DALLAS	Dallas	Dallas	Southern	West	0	1	www.bthbank.com	1064335	1064335	936891	46827	27300	1017509	378951	222793	415765	1037036	159518	904817
35101	0	2836306	2836294	Buckeye Community Bank	Lorain	OH	44055	12/31/2016	2/14/2019	SM	105 Sheffield Center	BUCKEYE BANCSHARES, INC.	1	0	0	4	0	Lorain	17460	Cleveland-Elyria, OH	10/12/1999	10/12/1999	1/1/2012	Stock	0	0	FED	DIF	Chicago	CHICAGO	Columbus	Cleveland	Central	Central	0	1	www.buckeyebank.com	143700	143700	131005	45913	42858	97787	47795	6376	43616	100842	42859	100841
2286	0	870913	0	Buckeye State Bank	De Graff	OH	43318	12/31/2016	2/14/2019	NM	101 North Main Street		1	0	0	6	0	Logan			1/1/1885	1/1/1934	7/31/2018	Stock	0	0	FDIC	DIF	Chicago	CHICAGO	Columbus	Cleveland	Central	Central	0	1	WWW.JOINBSB.COM	86201	86201	86201	14373	4567	71828	9116	6201	56510	81634	4567	81634
12121	0	316934	1492992	Buckley State Bank	Buckley	IL	60918	12/31/2016	2/14/2019	NM	102 S Railroad Ave	BUCKLEY BANCORP, INC.	1	0	0	2	0	Iroquois			11/19/1920	1/1/1934	3/31/2006	Stock	0	0	FDIC	DIF	Chicago	CHICAGO	Champaign	Chicago	Central	Central	0	1	www.buckleystatebank.com	39060	39060	38105	13938	11396	25122	5354	11443	8325	27664	11396	27664
57804	0	3287503	0	Bucks County Bank	Doylestown	PA	18901	12/31/2016	2/14/2019	NM	200 S Main Street		4	0	0	4	0	Bucks	37980	Philadelphia-Camden-Wilmington, PA-NJ-DE-MD	8/16/2004	8/16/2004	9/14/2017	Stock	0	0	FDIC	DIF	New York	NEW YORK	Philadelphia	Philadelphia	Northeastern	Northeast	0	1		145327	145327	111296	66196	35104	79131	28119	3543	47470	110223	35104	110223
10844	14125	621441	1399578	Buena Vista National Bank	Chester	IL	62233	12/31/2016	2/14/2019	N	1309 Swanwick Street	BUENA VISTA BANCORP, INC.	8	0	0	8	0	Randolph			1/1/1905	1/1/1934	12/1/2012	Stock	0	1	OCC	DIF	Chicago	CHICAGO	Mount Vernon	St. louis	Central	Central	0	1	www.bvnb.com	178023	178023	155444	88221	43206	89802	16321	34540	38941	134817	44983	133040
29696	3903	108072	3835100	Buffalo Federal Bank	Buffalo	WY	82834	12/31/2016	2/14/2019	SM	106 Fort Street	CRAZY WOMAN CREEK BANCORP, INC.	3	0	0	4	0	Johnson			5/1/1936	6/19/1936	6/2/2014	Stock	0	0	FED	DIF	San Francisco	SAN FRANCISCO	Billings	Kansas City	Western	West	0	1	www.buffalofed.com	92878	92878	85846	39629	15322	53249	10783	14828	27638	77556	15322	77557
34613	15782	2595975	2595939	Builders Bank	Chicago	IL	60601	12/31/2016	2/14/2019	NM	203 N Lasalle St, Suite M-5	BUILDERS FINANCIAL CORPORATION	1	0	0	7	0	Cook	16980	Chicago-Naperville-Elgin, IL-IN-WI	10/14/1997	10/14/1997	4/11/2017	Stock	0	0	FDIC	DIF	Chicago	CHICAGO	Chicago	Chicago	Central	Central	0	1		23022	23022	2561	2326	2326	20696	223	10	20463	20696	2326	20696
11578	0	933621	0	Burke & Herbert Bank & Trust Company	Alexandria	VA	22314	12/31/2016	2/14/2019	NM	100 South Fairfax Street		25	0	0	4	0	Alexandria City	47900	Washington-Arlington-Alexandria, DC-VA-MD-WV	1/1/1852	1/1/1934	4/16/2010	Stock	0	1	FDIC	DIF	Atlanta	ATLANTA	Richmond	Richmond	Northeastern	Southeast	0	1	www.burkeandherbertbank.com	2215700	2215700	2201374	148351	114703	2067349	722511	1008728	336110	2100997	570992	1644708
27556	15540	1404883	4352444	Burling Bank	Chicago	IL	60604	12/31/2016	2/14/2019	NM	141 West Jackson Boulevard	BURLING BANCORP, INC.	1	0	0	8	1	Cook	16980	Chicago-Naperville-Elgin, IL-IN-WI	8/7/1989	8/7/1989	3/31/2006	Stock	0	1	FDIC	DIF	Chicago	CHICAGO	Chicago	Chicago	Central	Central	0	1	www.burlingbank.com	106290	106290	103562	57747	45462	48543	17760	14423	16361	60828	45462	60828
13669	0	304155	2896092	Burton State Bank	Burton	TX	77835	12/31/2016	2/14/2019	NM	515 N Main Street	BURTON BANCSHARES, INC.	1	0	0	7	1	Washington			1/1/1906	1/1/1934	10/17/2018	Stock	0	0	FDIC	DIF	Dallas	DALLAS	Austin	Dallas	Southern	West	0	1	http://www.burtonbank.com	49509	49509	46693	15059	13255	34450	8333	7533	18584	36254	13255	36254
16450	10287	416245	1203602	Busey Bank	Champaign	IL	61820	12/31/2016	2/14/2019	NM	100 West University Avenue	FIRST BUSEY CORPORATION	56	0	1	4	0	Champaign	16580	Champaign-Urbana, IL	7/8/1946	7/8/1946	11/4/2016	Stock	0	1	FDIC	DIF	Chicago	CHICAGO	Champaign	Chicago	Central	Central	0	0	www.busey.com	4403178	4403178	4091382	602224	602224	3800954	2721640	293118	786196	3800954	1162566	3240612
58545	0	3606971	0	Business Bank of Texas, N.A.	Austin	TX	78758	12/31/2016	2/14/2019	N	1910 W Braker Lane, Ste 100		1	0	0	4	1	Travis	12420	Austin-Round Rock, TX	8/6/2007	8/6/2007	8/6/2007	Stock	0	0	OCC	DIF	Dallas	DALLAS	Austin	Dallas	Southern	West	0	1	http://www.businessbankoftexas.com	99890	99890	88192	61277	60983	38614	11294	5250	22069	38908	51200	48690
58228	0	3408728	3488850	Business First Bank	Baton Rouge	LA	70801	12/31/2016	2/14/2019	NM	500 Laurel Street	BUSINESS FIRST BANCSHARES, INC.	16	0	0	4	0	East Baton Rouge	12940	Baton Rouge, LA	2/1/2006	2/1/2006	12/31/2017	Stock	0	0	FDIC	DIF	Dallas	DALLAS	Baton Rouge	Atlanta	Southern	Western	0	1	www.b1bank.com	933088	933088	701033	69385	60404	863703	490310	35181	338212	872684	223461	709627
16110	15723	1004256	1055687	Butte State Bank	Butte	NE	68722	12/31/2016	2/14/2019	SM	510 Thayer Street	BUTTE STATE COMPANY	2	0	0	2	1	Boyd			1/1/1944	1/3/1944	3/31/2006	Stock	0	0	FED	DIF	Kansas City	KANSAS CITY	Sioux City	Kansas City	Western	West	0	1	http://www.buttebank.com	32562	32562	26151	10280	5544	22282	6092	4463	11727	27018	5544	27018
20624	0	129732	1204627	Byline Bank	Chicago	IL	60601	12/31/2016	2/14/2019	NM	180 N Lasalle Street	BYLINE BANCORP, INC.	62	0	1	4	0	Cook	16980	Chicago-Naperville-Elgin, IL-IN-WI	3/1/1972	3/1/1972	10/14/2016	Stock	0	1	FDIC	DIF	Chicago	CHICAGO	Chicago	Chicago	Central	Central	0	1	https://www.bylinebank.com	2501681	2501681	2427632	217400	199746	2284281	1061346	446418	776516	2301935	735744	1765937
902	13272	325534	1203107	Byron Bank	Byron	IL	61010	12/31/2016	2/14/2019	NM	200 North Walnut	BYRON BANCSHARES, INC.	5	0	0	4	1	Ogle			7/1/1932	1/1/1934	3/31/2006	Stock	0	0	FDIC	DIF	Chicago	CHICAGO	Princeton	Chicago	Central	Central	0	1	http://www.byronbank.com	208876	208876	163237	82259	30024	126617	19355	11409	95853	178852	30024	178852
22350	0	233451	2249410	Byron State Bank	Byron	NE	68325	12/31/2016	2/14/2019	NM	115 Kansas Avenue	BYRON STATE, INC.	1	0	0	2	0	Thayer			10/20/1976	10/20/1976	6/30/2017	Stock	0	0	FDIC	DIF	Kansas City	KANSAS CITY	Grand Island	Kansas City	Western	West	0	1		38760	38760	36640	12500	5095	26260	1686	2223	22351	33665	5095	33665
34328	0	2506328	0	Cache Bank and Trust	Greeley	CO	80634	12/31/2016	2/14/2019	NM	4601 West 20th Street		3	0	0	4	0	Weld	24540	Greeley, CO	10/11/1996	10/11/1996	10/31/2013	Stock	0	1	FDIC	DIF	Dallas	DALLAS	Denver	Kansas City	Western	Western	0	1	http://www.cachebankandtrust.com	114453	114453	113327	44719	21755	69734	32631	10941	26162	92698	21755	92698
22134	10858	995076	2324997	Cache Valley Bank	Logan	UT	84321	12/31/2016	2/14/2019	NM	101 North Main Street	CACHE VALLEY BANKING COMPANY	14	0	0	4	0	Cache	30860	Logan, UT-ID	10/2/1975	10/2/1975	3/2/2017	Stock	0	0	FDIC	DIF	San Francisco	SAN FRANCISCO	Salt Lake City	San Francisco	Western	West	0	1	http://www.cachevalleybank.com	889290	889290	836403	393204	297962	496086	212764	94220	189102	591328	297962	591328
4999	10349	4262534	4037349	Cadence Bank, N.A.	Birmingham	AL	35203	12/31/2016	2/14/2019	N	2100 Third Avenue North	CADENCE BANCORP LLC	71	0	1	4	0	Jefferson	13820	Birmingham-Hoover, AL	5/1/1887	1/1/1934	12/31/2018	Stock	0	1	OCC	DIF	Atlanta	ATLANTA	Shelby	Atlanta	Southern	Southeast	0	0	www.cadencebank.com	8070644	8070644	7596304	831687	579079	7238957	5604574	180688	1453695	7491565	1841636	6229008
11785	9983	925354	1108985	Caldwell Bank & Trust Company	Columbia	LA	71418	12/31/2016	2/14/2019	NM	202 Main Street	CALDWELL HOLDING COMPANY	3	0	0	2	1	Caldwell			1/1/1902	1/1/1934	1/8/2019	Stock	0	1	FDIC	DIF	Dallas	DALLAS	Shreveport	Dallas	Southern	Western	0	1	http://www.caldwellbankandtrust.com	162833	162833	104267	37138	25276	125695	1776	9112	114807	137557	25276	137557
9024	12454	498625	1357046	Calhoun County Bank, Inc.	Grantsville	WV	26147	12/31/2016	2/14/2019	NM	372 Main Street	CALHOUN BANKSHARES, INC.	4	0	0	5	0	Calhoun			1/1/1900	1/1/1934	5/28/2018	Stock	0	0	FDIC	DIF	Atlanta	ATLANTA	Scott Depot	Richmond	Northeastern	Northeast	0	1	www.calhounbanks.com	109991	109991	105911	40121	31135	69870	2263	32779	34828	78856	31711	78280
58583	0	3614958	0	California Bank of Commerce	Lafayette	CA	94549	12/31/2016	2/14/2019	NM	3595 Mt Diablo Blvd, 2nd Fl		3	0	0	4	0	Contra Costa	41860	San Francisco-Oakland-Hayward, CA	7/17/2007	7/17/2007	12/4/2017	Stock	0	0	FDIC	DIF	San Francisco	SAN FRANCISCO	San Francisco	San Francisco	Western	Western	0	1	http://www.californiabankofcommerce.com	650047	650047	606684	312080	284674	337967	200759	47835	89374	365373	284674	365373
58037	0	3390337	0	California Business Bank	Irvine	CA	92602	12/31/2016	2/14/2019	NM	3200 El Camino Real, # 220		1	0	0	4	0	Orange	31080	Los Angeles-Long Beach-Anaheim, CA	11/1/2005	11/1/2005	12/11/2017	Stock	0	0	FDIC	DIF	San Francisco	SAN FRANCISCO	Orange	San Francisco	Western	Western	0	1	http://www.californiabusinessbank.com	57832	57832	40030	12544	7028	45288	18113	256	26917	50804	7028	50804
35331	0	2907439	2907381	California First National Bank	Irvine	CA	92614	12/31/2016	2/14/2019	N	28 Executive Park	CALIFORNIA FIRST NATIONAL BANCORP	1	0	0	4	0	Orange	31080	Los Angeles-Long Beach-Anaheim, CA	5/23/2001	5/23/2001	11/4/2015	Stock	0	0	OCC	DIF	San Francisco	SAN FRANCISCO	Orange	San Francisco	Western	Western	0	1	www.calfirst.com	674684	674684	645239	9001	7837	665683	129994	4223	531466	666847	7837	666847
57974	0	3394380	0	California International Bank, N.A.	Rosemead	CA	91770	12/31/2016	2/14/2019	N	8632 E Valley Blvd, # A		2	0	0	4	0	Los Angeles	31080	Los Angeles-Long Beach-Anaheim, CA	11/30/2005	11/30/2005	9/20/2017	Stock	0	0	OCC	DIF	San Francisco	SAN FRANCISCO	Los Angeles (North)	San Francisco	Western	Western	0	1	http://calibankna.com	35568	35568	21460	4404	4333	31164	5530	300	25334	31235	4333	31235
23242	0	50461	0	California Pacific Bank	San Francisco	CA	94104	12/31/2016	2/14/2019	NM	100 Montgomery St, # 2250		2	0	0	4	0	San Francisco	41860	San Francisco-Oakland-Hayward, CA	10/16/1980	10/16/1980	8/10/2015	Stock	0	0	FDIC	DIF	San Francisco	SAN FRANCISCO	San Francisco	San Francisco	Western	Western	0	1	www.calpacificbank.com	67440	67440	54793	33710	33710	33730	16276	346	17108	33730	32645	34795
57904	0	3353172	4392132	California United Bank	Los Angeles	CA	90017	12/31/2016	2/14/2019	NM	818 W. 7th St., Suite 220	CU BANCORP	9	0	0	4	0	Los Angeles	31080	Los Angeles-Long Beach-Anaheim, CA	5/23/2005	5/23/2005	10/19/2017	Stock	0	0	FDIC	DIF	San Francisco	SAN FRANCISCO	Los Angeles (West)	San Francisco	Western	Western	0	0		2617104	2617104	2606378	348489	325797	2268615	2212876	26260	29480	2291307	1409813	1207291
58670	0	3686982	4767981	Calumet Bank	Lagrange	GA	30241	12/31/2016	2/14/2019	NM	101 Calumet Center Road	LBC BANCSHARES, INC.	2	0	0	4	0	Troup			1/23/2008	1/23/2008	7/10/2015	Stock	0	0	FDIC	DIF	Atlanta	ATLANTA	Atlanta	Atlanta	Southern	Southeast	0	1	http://www.calumetbank.com	142226	142226	118748	62095	35139	80131	35387	0	44744	107087	21174	121052
5874	0	39327	2391300	Calvin B. Taylor Banking Company of Berlin, Maryland	Berlin	MD	21811	12/31/2016	2/14/2019	NM	24 North Main Street	CALVIN B. TAYLOR BANKSHARES, INC.	10	0	1	4	0	Worcester	41540	Salisbury, MD-DE	1/1/1890	1/1/1934	3/31/2006	Stock	0	0	FDIC	DIF	New York	NEW YORK	Baltimore	Richmond	Northeastern	Southeast	0	1	WWW.TAYLORBANK.COM	404315	404315	397351	41298	26017	363017	58829	250680	53508	378298	127731	276584
17870	14455	758703	2687795	Cambridge Savings Bank	Cambridge	MA	2138	12/31/2016	2/14/2019	SB	1374 Massachusetts Avenue	CAMBRIDGE FINANCIAL GROUP, INC.	17	0	0	4	0	Middlesex	14460	Boston-Cambridge-Newton, MA-NH	4/2/1834	7/2/1958	1/7/2013	Stock	0	1	FDIC	DIF	New York	NEW YORK	North Boston	Boston	Northeastern	Northeast	0	1	www.cambridgesavings.com	2647383	2647383	2603412	161126	75363	2486257	1376246	541607	568404	2572020	509882	2137501
10987	0	338851	0	Cambridge State Bank	Cambridge	MN	55008	12/31/2016	2/14/2019	NM	127 South Main		4	0	0	4	1	Isanti	33460	Minneapolis-St. Paul-Bloomington, MN-WI	2/19/1914	1/1/1934	3/31/2006	Stock	0	0	FDIC	DIF	Kansas City	KANSAS CITY	Minneapolis	Minneapolis	Central	West	0	1	http://www.cambridgestatebank.com	61513	61513	60314	25259	13814	36254	23404	0	12850	47699	13815	47698
8152	0	736206	1115013	Cambridge Trust Company	Cambridge	MA	2138	12/31/2016	2/14/2019	NM	1336 Massachusetts Avenue	CAMBRIDGE BANCORP	15	0	1	4	0	Middlesex	14460	Boston-Cambridge-Newton, MA-NH	1/1/1890	1/1/1934	4/1/2015	Stock	0	1	FDIC	DIF	New York	NEW YORK	North Boston	Boston	Northeastern	Northeast	0	1	WWW.CAMBRIDGETRUST.COM	1688252	1688252	1682171	240506	207723	1447746	72057	1204526	171163	1480529	475137	1213115
10471	0	302133	1206649	Camp Grove State Bank	Camp Grove	IL	61424	12/31/2016	2/14/2019	SM	26 Main Street	CAMP GROVE BANCORP, INC.	1	0	0	2	1	Marshall	37900	Peoria, IL	1/1/1902	1/1/1934	1/1/2013	Stock	0	0	FED	DIF	Chicago	CHICAGO	Princeton	Chicago	Central	Central	0	1		16258	16258	13451	6605	1466	9653	1870	2062	5721	14792	1466	14792
16161	15594	293651	0	Campbell County Bank, Inc.	Herreid	SD	57632	12/31/2016	2/14/2019	NM	110 North Main St.		2	0	0	2	1	Campbell			6/13/1944	6/13/1944	3/31/2006	Stock	0	0	FDIC	DIF	Kansas City	KANSAS CITY	Sioux Falls	Minneapolis	Western	West	0	1	http://www.campbellcountybank.com	70780	70780	63759	28457	15944	42323	0	12151	30172	54836	15988	54792
10840	0	424437	0	Campus State Bank	Campus	IL	60920	12/31/2016	2/14/2019	NM	206 Center St		1	0	0	2	0	Livingston			1/1/1899	1/1/1934	3/31/2006	Stock	0	0	FDIC	DIF	Chicago	CHICAGO	Champaign	Chicago	Central	Central	0	1	http://www.campustatebank.com	19561	19561	18254	6101	2914	13460	2221	4329	6910	16647	2994	16568
26450	5824	379470	0	Canton Co-operative Bank	Canton	MA	2021	12/31/2016	2/14/2019	SM	671 Washington Street		1	0	0	8	0	Norfolk	14460	Boston-Cambridge-Newton, MA-NH	1/1/1891	12/5/1985	5/18/2011	Non-Stock	0	0	FED	DIF	New York	NEW YORK	South Boston	Boston	Northeastern	Northeast	0	1	www.cantoncoopbank.com	91383	91383	91383	24399	4754	66984	19092	24100	23792	86629	4754	86629
15285	0	481140	1095021	Canton State Bank	Canton	MO	63435	12/31/2016	2/14/2019	NM	100 South 4th Street	CANTON BANCSHARES, INC.	1	0	0	2	0	Lewis			9/27/1935	10/1/1935	8/12/2016	Stock	0	0	FDIC	DIF	Kansas City	KANSAS CITY	St. Louis	St. louis	Western	West	0	1	www.cantonstatebank.com	26489	26489	24150	8563	6517	17926	3071	4176	10679	19972	6526	19963
35547	0	2919423	4842329	Canyon Community Bank, National Association	Tucson	AZ	85704	12/31/2016	2/14/2019	N	7981 North Oracle Road	CCBS HOLDING LLC	4	0	0	4	0	Pima	46060	Tucson, AZ	10/10/2000	10/10/2000	3/1/2018	Stock	0	0	OCC	DIF	San Francisco	SAN FRANCISCO	Phoenix	San Francisco	Western	Western	0	1	http://www.canyoncommunity.com	63826	63826	63826	42315	31414	21511	13115	4984	3412	32412	17486	46340
17524	13642	253440	1097285	Capaha Bank, SB	Tamms	IL	62988	12/31/2016	2/14/2019	SB	145 Russell Avenue	TAMMCORP, INC.	6	0	1	2	0	Alexander	16020	Cape Girardeau, MO-IL	11/26/1955	11/26/1955	6/18/2017	Stock	0	0	FDIC	DIF	Chicago	CHICAGO	Mount Vernon	St. louis	Central	Central	0	1		177215	177215	132781	69603	48145	107611	21210	15463	70939	129069	48145	129070
90203	0	627108	0	Cape Ann Savings Bank	Gloucester	MA	1930	12/31/2016	2/14/2019	SB	109 Main Street		4	0	0	8	0	Essex	14460	Boston-Cambridge-Newton, MA-NH	4/15/1846	10/22/1985	1/31/2017	Non-Stock	0	1	FDIC	DIF	New York	NEW YORK	North Boston	Boston	Northeastern	Northeast	0	1	capeannsavingsbank.com	440186	440186	438374	109059	19143	331127	25072	121011	185044	421043	19143	421043
26517	1456	119779	3444801	Cape Cod Co-operative Bank	Yarmouth Port	MA	2675	12/31/2016	2/14/2019	SB	121 Main Street	COASTAL AFFILIATES, MHC	12	0	0	5	0	Barnstable	12700	Barnstable Town, MA	1/1/1921	1/22/1986	3/5/2017	Stock	0	0	FDIC	DIF	New York	NEW YORK	South Boston	Boston	Northeastern	Northeast	0	1	www.mycapecodbank.com	738608	738608	703064	81061	53751	657547	291730	277474	88343	684857	81061	657547
35322	0	2848493	4135209	Capital Bank, SSB	El Paso	TX	79901	12/31/2016	2/14/2019	SB	201 E. Main St., 3rd Fl.	STRATEGIC GROWTH BANK INCORPORATED	4	0	0	4	0	El Paso	21340	El Paso, TX	10/25/1999	10/25/1999	6/18/2017	Stock	0	0	FDIC	DIF	Dallas	DALLAS	Albuquerque	Dallas	Southern	West	0	0		258227	258227	252260	128212	127760	130015	80639	1699	47677	130467	108348	149879
58462	0	3597305	0	Capital Bank	San Juan Capistr	CA	92675	12/31/2016	2/14/2019	SM	31351 Rancho Viejo Rd, # 101		2	0	0	4	0	Orange	31080	Los Angeles-Long Beach-Anaheim, CA	3/26/2008	3/26/2008	9/30/2017	Stock	0	0	FED	DIF	San Francisco	SAN FRANCISCO	Orange	San Francisco	Western	Western	0	1		272954	272954	212905	112899	49213	160055	97546	2482	60027	223741	35409	237545
19195	14472	80936	1081378	Capital Bank	Fort Oglethorpe	GA	30742	12/31/2016	2/14/2019	NM	625 Battlefield Parkway	CATOOSA BANCSHARES, INC.	3	0	0	4	1	Catoosa	16860	Chattanooga, TN-GA	8/7/1964	8/7/1964	10/23/2018	Stock	0	0	FDIC	DIF	Atlanta	ATLANTA	Atlanta	Atlanta	Southern	Southeast	0	1		101821	101821	100926	50983	24048	50838	18091	18548	14199	77773	24501	77320
19401	0	596156	3072660	Capital Bank	Jacinto City	TX	77029	12/31/2016	2/14/2019	NM	10304 East Freeway	JANE AUSTIN CHAPMAN LIMITED PARTNERSHIP, L.P.	6	0	0	4	0	Harris	26420	Houston-The Woodlands-Sugar Land, TX	4/10/1965	4/10/1965	1/1/2014	Stock	0	0	FDIC	DIF	Dallas	DALLAS	Houston	Dallas	Southern	West	0	1	www.capitalbanktx.com	326361	326361	304149	25553	22737	300808	48548	136875	115385	303624	124154	202207
35164	15674	2921659	0	Capital Bank and Trust Company	Irvine	CA	92618	12/31/2016	2/14/2019	SA	6455 Irvine Center Drive		2	0	1	5	0	Orange	31080	Los Angeles-Long Beach-Anaheim, CA	7/1/2000	7/1/2000	3/1/2018	Stock	0	1	OCC	DIF	San Francisco	SAN FRANCISCO	Orange	San Francisco	Western	Western	0	0	www.americanfunds.com	500	500	500	0	0	500	0	500	0	500	0	500
59049	0	4160667	4160939	Capital Bank Corporation	Raleigh	NC	27601	12/31/2016	2/14/2019	NM	333 Fayetteville Street	CAPITAL BANK FINANCIAL CORP.	204	0	1	4	0	Wake	39580	Raleigh, NC	7/16/2010	7/16/2010	10/26/2016	Stock	0	0	FDIC	DIF	Atlanta	ATLANTA	Raleigh	Richmond	Northeastern	Southeast	0	0		7962475	7962475	7148592	903382	528636	7059093	2309002	2612774	2137317	7433839	1600408	6362067
58464	0	3595262	0	Capital Bank of New Jersey	Vineland	NJ	8360	12/31/2016	2/14/2019	NM	175 South Main Road		4	0	0	4	0	Cumberland	47220	Vineland-Bridgeton, NJ	4/23/2007	4/23/2007	4/3/2012	Stock	0	0	FDIC	DIF	New York	NEW YORK	Jamesburg	Philadelphia	Northeastern	Northeast	0	1	www.cbnj.bank/	394997	394997	318945	194713	86313	200284	95258	48031	56995	308684	86313	308684
57495	0	3134399	0	Capital Bank of Texas	Carrizo Springs	TX	78834	12/31/2016	2/14/2019	NM	200 North Fifth Street		2	0	0	4	0	Dimmit			5/9/2003	5/9/2003	1/15/2018	Stock	0	0	FDIC	DIF	Dallas	DALLAS	Austin	Dallas	Southern	West	0	1	http://www.capitalbankoftexas.com	60085	60085	48128	37569	23656	22516	9413	7212	5890	36429	23656	36428
35278	0	2808602	2808590	Capital Bank, National Association	Rockville	MD	20850	12/31/2016	2/14/2019	N	One Church Street	CAPITAL BANCORP, INC.	4	0	1	4	0	Montgomery	47900	Washington-Arlington-Alexandria, DC-VA-MD-WV	12/14/1999	12/14/1999	10/8/2018	Stock	0	0	OCC	DIF	New York	NEW YORK	Baltimore	Richmond	Northeastern	Southeast	0	1	http://www.capitalbankmd.com	791703	791703	582339	170309	118565	621394	270663	41504	309227	673138	156985	634718
9622	13205	876634	1085509	Capital City Bank	Tallahassee	FL	32301	12/31/2016	2/14/2019	SM	217 North Monroe Street	CAPITAL CITY BANK GROUP, INC.	66	0	1	9	0	Leon	45220	Tallahassee, FL	6/13/1907	1/1/1934	3/31/2006	Stock	0	1	FED	DIF	Atlanta	ATLANTA	Gainesville	Atlanta	Southern	Southeast	0	0	www.ccbg.com	2426082	2426082	2014044	537828	238920	1888254	252800	1475844	159610	2187162	807974	1618108
16803	13715	348551	1055427	Capital City Bank	Topeka	KS	66609	12/31/2016	2/14/2019	NM	3710 Southwest Topeka Blvd.	CAPITAL CITY BANCSHARES, INC.	11	0	0	4	0	Shawnee	45820	Topeka, KS	1/30/1892	6/29/1949	8/30/2018	Stock	0	1	FDIC	DIF	Kansas City	KANSAS CITY	Kansas City	Kansas City	Western	Western	0	1		384798	384798	307258	143488	78615	241310	77505	58473	105332	306183	80293	304505
33823	13865	2068107	2641621	Capital Community Bank	Provo	UT	84604	12/31/2016	2/14/2019	NM	3280 N. University Avenue	CAPITAL COMMUNITY BANCORPORATION, INC.	5	0	0	4	0	Utah	39340	Provo-Orem, UT	7/29/1993	7/29/1993	6/29/2016	Stock	0	0	FDIC	DIF	San Francisco	SAN FRANCISCO	Salt Lake City	San Francisco	Western	West	0	1	http://www.ccbankutah.com	236522	236522	108782	62882	50005	173640	19492	9354	144794	186517	50005	186517
33954	0	2253891	2277860	Capital One Bank (USA), National Association	Glen Allen	VA	23060	12/31/2016	2/14/2019	N	4851 Cox Road	CAPITAL ONE FINANCIAL CORPORATION	1	2	0	3	0	Henrico	40060	Richmond, VA	11/22/1994	11/22/1994	9/25/2017	Stock	0	0	OCC	DIF	Atlanta	WASHINGTON	Richmond	Richmond	Northeastern	Southeast	0	0	www.capitalone.com	69391467	69287922	69287922	53039	50178	69234883	17668655	379117	51187111	69237744	427826	68860096
4297	11780	112837	2277860	Capital One, National Association	Mclean	VA	22102	12/31/2016	2/14/2019	N	1680 Capital One Drive	CAPITAL ONE FINANCIAL CORPORATION	702	1	1	9	0	Fairfax	47900	Washington-Arlington-Alexandria, DC-VA-MD-WV	5/22/1933	1/1/1934	11/1/2012	Stock	0	1	OCC	DIF	Atlanta	WASHINGTON	Richmond	Richmond	Northeastern	Southeast	0	0	www.capitalone.com	217468211	216988709	209995053	19944993	18716257	197043716	104435611	81972641	10635464	198272452	26062392	190926317
34074	14016	2339599	2339610	Capitol Bank	Madison	WI	53717	12/31/2016	2/14/2019	NM	710 North High Point Road	CAPITOL BANKSHARES, INC.	14	0	0	4	0	Dane	31540	Madison, WI	10/9/1995	10/9/1995	3/31/2006	Stock	0	0	FDIC	DIF	Chicago	CHICAGO	Madison	Chicago	Central	Central	0	1	http://www.capitolbank.com	297687	297687	250589	87809	62609	209878	117136	11025	81717	235078	62609	235078
27981	670	968070	0	Capitol Federal Savings Bank	Topeka	KS	66603	12/31/2016	2/14/2019	SA	700 S Kansas Ave		47	0	1	5	0	Shawnee	45820	Topeka, KS	1/1/1893	9/16/1938	8/30/2018	Stock	0	0	OCC	DIF	Kansas City	KANSAS CITY	Kansas City	Kansas City	Western	Western	0	1	www.capfed.com	5324593	5324593	4953830	208797	88306	5115796	1967692	362911	2785192	5236287	272203	5052390
24199	0	285544	0	Capitol National Bank	Lansing	MI	48933	12/31/2016	2/14/2019	N	200 Washington Square North		2	0	0	4	0	Ingham	29620	Lansing-East Lansing, MI	11/22/1982	11/22/1982	7/23/2015	Stock	0	0	OCC	DIF	Chicago	CHICAGO	Detroit	Chicago	Central	Central	0	1	http://www.capitolnational.com	105703	105703	103535	63301	37394	42402	27530	3009	11863	68309	37394	68308
9998	12053	18836	1131750	Capon Valley Bank	Wardensville	WV	26851	12/31/2016	2/14/2019	NM	2 W. Main Street	HIGHLANDS BANKSHARES, INC.	5	0	1	6	0	Hardy			7/1/1918	1/1/1934	10/19/2015	Stock	0	0	FDIC	DIF	Atlanta	ATLANTA	Scott Depot	Richmond	Northeastern	Northeast	0	1	www.caponvalleybank.com	129653	129653	125056	36816	27892	92837	13200	16518	63119	101761	28610	101043
58823	0	3715444	4933272	CapStar Bank	Nashville	TN	37219	12/31/2016	2/14/2019	SM	201 4th Ave North, # 950	CAPSTAR FINANCIAL HOLDINGS, INC.	5	0	0	4	0	Davidson	34980	Nashville-Davidson-Murfreesboro-Franklin, TN	7/14/2008	7/14/2008	2/28/2017	Stock	0	0	FED	DIF	Dallas	DALLAS	Nashville	Atlanta	Southern	Southeast	0	1	www.capstarbank.com	1151675	1151675	768728	520361	427798	631314	444985	2701	183628	723877	220740	930935
22769	15607	450034	3681277	Capstone Bank	Tuscaloosa	AL	35401	12/31/2016	2/14/2019	NM	2301 University Boulevard	CAPSTONE BANCSHARES, INC.	8	0	0	4	0	Tuscaloosa	46220	Tuscaloosa, AL	12/15/1978	12/15/1978	10/31/2017	Stock	0	0	FDIC	DIF	Atlanta	ATLANTA	Shelby	Atlanta	Southern	Southeast	0	1		416478	416478	370522	85502	33692	330976	176315	17849	136812	382786	84252	332226
34733	0	2683014	2682996	Cardinal Bank	Mclean	VA	22102	12/31/2016	2/14/2019	NM	8270 Greensboro Dr Suite 500	CARDINAL FINANCIAL CORPORATION	30	0	1	4	0	Fairfax	47900	Washington-Arlington-Alexandria, DC-VA-MD-WV	6/8/1998	6/8/1998	4/21/2017	Stock	0	1	FDIC	DIF	Atlanta	ATLANTA	Richmond	Richmond	Northeastern	Southeast	0	1		3299603	3299603	3098060	257737	187188	3041866	1412794	346463	1282609	3112415	187188	3112415
19278	0	732954	0	Carmine State Bank	Carmine	TX	78932	12/31/2016	2/14/2019	NM	235 Centennial Street		1	0	0	7	0	Fayette			7/1/1907	11/4/1964	6/17/2015	Stock	0	0	FDIC	DIF	Dallas	DALLAS	Austin	Dallas	Southern	West	0	1	www.carminestatebank.com	62102	62102	59856	11785	11785	50317	3338	7801	39178	50317	11607	50495
58432	0	3486623	0	Carolina Alliance Bank	Spartanburg	SC	29306	12/31/2016	2/14/2019	NM	200 South Church Street		7	0	1	4	0	Spartanburg	43900	Spartanburg, SC	1/8/2007	1/8/2007	10/3/2015	Stock	0	0	FDIC	DIF	Atlanta	ATLANTA	Columbia Sc	Richmond	Northeastern	Southeast	0	1	www.carolinaalliancebank.com	528094	528094	509697	169991	95466	358104	162481	51394	144228	432629	101681	426413
34348	15549	2516626	2943473	Carolina Bank	Greensboro	NC	27401	12/31/2016	2/14/2019	NM	101 North Spring Street	CAROLINA BANK HOLDINGS, INC.	8	0	0	4	0	Guilford	24660	Greensboro-High Point, NC	11/25/1996	11/25/1996	3/3/2017	Stock	0	0	FDIC	DIF	Atlanta	ATLANTA	Charlotte	Richmond	Northeastern	Southeast	0	1		601607	601607	563562	208768	143822	392839	102343	191863	98633	457785	143822	457785
16723	0	355120	1076525	Carolina Bank & Trust Co.	Lamar	SC	29069	12/31/2016	2/14/2019	NM	114 South Main Street	FIRST CAROLINA BANCSHARES CORPORATION	14	0	0	4	0	Darlington	22500	Florence, SC	3/3/1936	8/16/1948	3/31/2006	Stock	0	1	FDIC	DIF	Atlanta	ATLANTA	Columbia Sc	Richmond	Northeastern	Southeast	0	1	www.carolinabank.net	397030	397030	330820	194035	123799	202995	105359	25578	72058	273231	123799	273231
58516	0	3551521	4262253	Carolina Premier Bank	Charlotte	NC	28277	12/31/2016	2/14/2019	NM	13024 Ballantyne Corp Pl	PREMARA FINANCIAL, INC.	5	0	1	4	0	Mecklenburg	16740	Charlotte-Concord-Gastonia, NC-SC	8/29/2007	8/29/2007	12/17/2017	Stock	0	0	FDIC	DIF	Atlanta	ATLANTA	Charlotte	Richmond	Northeastern	Southeast	0	1		205149	205149	203209	69097	48683	136052	34587	41282	60183	156466	48683	156466
57026	0	2966614	4986595	Carolina Trust Bank	Lincolnton	NC	28092	12/31/2016	2/14/2019	NM	901 East Main Street	CAROLINA TRUST BANCSHARES, INC.	9	0	0	4	0	Lincoln	16740	Charlotte-Concord-Gastonia, NC-SC	12/8/2000	12/8/2000	12/31/2018	Stock	0	0	FDIC	DIF	Atlanta	ATLANTA	Charlotte	Richmond	Northeastern	Southeast	0	1	www.carolinatrust.com	319445	319445	290419	82513	39372	236932	55944	21059	159929	280073	39373	280072
2380	10331	541857	1848825	Carroll Bank and Trust	Huntingdon	TN	38344	12/31/2016	2/14/2019	NM	19510 West Main Street	CARROLL FINANCIAL SERVICES, INC.	8	0	0	8	0	Carroll			9/9/1907	1/1/1934	12/1/2008	Stock	0	1	FDIC	DIF	Dallas	DALLAS	Nashville	St. louis	Southern	Southeast	0	1	www.carrollbank.com	243947	243947	204604	90016	45037	153931	31514	17144	105273	198910	45037	198910
32393	8217	395274	4256159	Carroll Community Bank	Sykesville	MD	21784	12/31/2016	2/14/2019	NM	1321 Liberty Road	CARROLL BANCORP, INC.	3	0	0	4	0	Carroll	12580	Baltimore-Columbia-Towson, MD	4/4/1904	10/25/1985	10/12/2011	Stock	0	0	FDIC	DIF	New York	NEW YORK	Baltimore	Richmond	Northeastern	Southeast	0	1	http://www.carrollcobank.com	135342	135342	131539	29255	29255	106087	9844	28649	67594	106087	9236	126106
31713	7372	452476	0	Carroll County Savings and Loan Association	Carrollton	MO	64633	12/31/2016	2/14/2019	SA	121 North Folger Street		1	0	0	5	0	Carroll			1/1/1920	9/24/1974	6/30/2017	Non-Stock	0	0	FDIC	DIF	Kansas City	KANSAS CITY	Kansas City	Kansas City	Western	West	0	1		16380	16380	15675	0	0	16380	0	1648	14732	16380	0	16380
11771	0	859141	1203451	Carroll County State Bank	Carroll	IA	51401	12/31/2016	2/14/2019	NM	126 West 6th	CARROLL COUNTY BANCSHARES, INC.	10	0	0	2	0	Carroll			1/1/1870	1/1/1934	2/23/2017	Stock	0	1	FDIC	DIF	Kansas City	KANSAS CITY	Des Moines	Chicago	Western	Western	0	1	http://www.availa.bank	445256	445256	405312	35814	18687	409442	84380	177186	147876	426569	78097	367159
1611	13004	490843	1131013	Carroll County Trust Company of Carrollton, Missouri	Carrollton	MO	64633	12/31/2016	2/14/2019	NM	2 South Folger	CARROLL COUNTY BANCSHARES, INC.	2	0	0	2	1	Carroll			1/1/1919	1/1/1934	8/12/2010	Stock	0	1	FDIC	DIF	Kansas City	KANSAS CITY	Kansas City	Kansas City	Western	West	0	1	www.cctconline.com	127112	127112	71427	51614	21356	75498	13799	10683	51016	105756	21356	105756
12383	13483	1001648	1860863	Carrollton Bank	Carrollton	IL	62016	12/31/2016	2/14/2019	NM	315 West Public Square	CBX CORPORATION	10	0	1	4	1	Greene			1/1/1877	1/1/1934	3/31/2006	Stock	0	1	FDIC	DIF	Chicago	CHICAGO	Springfield Il	St. louis	Central	Central	0	1	https://carrolltonbanking.com	1214837	1214837	1110091	368375	212980	846462	531709	35775	278978	1001857	206059	1008778
29774	4069	219679	0	Carrollton Federal Bank	Carrollton	KY	41008	12/31/2016	2/14/2019	SA	2539 Highway 227		1	0	0	5	0	Carroll			1/1/1890	5/26/1937	7/21/2011	Non-Stock	0	0	OCC	DIF	Chicago	CHICAGO	Elizabethtown	St. louis	Central	Southeast	0	1	www.carrolltonfederal.com	27237	27237	23137	5152	2154	22084	0	8130	13954	25082	1952	25285
17369	0	171656	1061455	Carson Bank	Mulvane	KS	67110	12/31/2016	2/14/2019	NM	122 West Main Street	MULVANE BANKSHARES, INC.	4	0	0	4	1	Sumner	48620	Wichita, KS	7/1/1886	11/5/1954	7/1/2008	Stock	0	0	FDIC	DIF	Kansas City	KANSAS CITY	Wichita	Kansas City	Western	Western	0	1	www.carsonbank.com	99835	99835	76416	42805	25299	57030	15010	15861	26159	74536	25299	74536
58596	0	3476192	0	Carter Bank & Trust	Martinsville	VA	24112	12/31/2016	2/14/2019	NM	4 E. Commonwealth Boulevard		122	0	1	4	0	Martinsville City			12/30/2006	12/30/2006	2/15/2007	Stock	0	0	FDIC	DIF	Atlanta	ATLANTA	Richmond	Richmond	Northeastern	Southeast	0	0	www.carterbankandtrust.com	4063839	4063839	3868095	786740	534923	3277099	190704	704147	2382248	3528916	534923	3528916
28942	2657	900678	0	Carthage Federal Savings and Loan Association	Carthage	NY	13619	12/31/2016	2/14/2019	SA	313 State St		4	0	0	5	0	Jefferson	48060	Watertown-Fort Drum, NY	1/1/1888	9/19/1951	7/21/2011	Stock	0	0	OCC	DIF	New York	NEW YORK	Syracuse	New York	Northeastern	Northeast	0	1	carthagesavings.com	166703	166703	146682	26293	6303	140410	18009	23516	98885	160400	8510	158193
30394	5273	268677	0	Carver Federal Savings Bank	New York	NY	10027	12/31/2016	2/14/2019	SA	75 West 125th Street		9	0	0	4	0	New York	35620	New York-Newark-Jersey City, NY-NJ-PA	1/1/1948	3/7/1949	12/31/2014	Stock	0	0	OCC	DIF	New York	NEW YORK	New York City	New York	Northeastern	Northeast	0	1	http://www.Carverbank.com	586359	586359	465457	103471	95769	482888	143471	98362	241055	490590	64275	522084
16584	10722	370833	3190023	Carver State Bank	Savannah	GA	31401	12/31/2016	2/14/2019	NM	701 Martin Luther King, Jr B	CARVER FINANCIAL CORPORATION	2	0	0	4	0	Chatham	42340	Savannah, GA	1/1/1927	6/4/1947	5/8/2013	Stock	0	0	FDIC	DIF	Atlanta	ATLANTA	Savannah	Atlanta	Southern	Southeast	0	1	http://WWW.CARVERSTATEBANK.COM	32811	32811	29864	7898	4665	24913	2463	4545	17904	28146	4665	28145
3614	0	306337	3958867	Casey State Bank	Casey	IL	62420	12/31/2016	2/14/2019	NM	305-307 N. Central Avenue	EAGLE FINANCIAL CORP.	10	0	0	2	1	Clark			1/1/1880	1/1/1934	11/13/2009	Stock	0	0	FDIC	DIF	Chicago	CHICAGO	Champaign	Chicago	Central	Central	0	1	WWW.CASEYSTATEBANK.COM	236697	236697	202834	87631	43608	149067	35694	24209	89164	193090	43982	192715
1265	11548	574976	0	Cashmere Valley Bank	Cashmere	WA	98815	12/31/2016	2/14/2019	NM	117 Aplets Way		12	0	0	4	0	Chelan	48300	Wenatchee, WA	9/24/1932	1/1/1934	3/1/2018	Stock	0	0	FDIC	DIF	San Francisco	SAN FRANCISCO	Seattle	San Francisco	Western	West	0	1	www.cashmerevalleybank.com	1269025	1269025	1231976	88220	58057	1180805	213886	727836	239083	1210968	199633	1069392
1068	0	177751	1098648	Cass Commercial Bank	Des Peres	MO	63131	12/31/2016	2/14/2019	SM	12412 Powerscourt Drive	CASS INFORMATION SYSTEMS, INC.	5	0	1	4	0	Saint Louis	41180	St. Louis, MO-IL	1/1/1906	1/1/1934	2/19/2013	Stock	0	1	FED	DIF	Kansas City	KANSAS CITY	St. Louis	St. louis	Western	West	0	1	www.cassbank.com	648166	648166	640216	144089	100998	504077	418863	29430	55784	547168	240861	407305
19645	0	734051	1056415	Cass County Bank, Inc.	Plattsmouth	NE	68048	12/31/2016	2/14/2019	NM	2020 West 8th Avenue	CITIZENS NATIONAL CORPORATION	2	0	0	4	1	Cass	36540	Omaha-Council Bluffs, NE-IA	11/8/1966	11/8/1966	7/19/2018	Stock	0	0	FDIC	DIF	Kansas City	KANSAS CITY	Omaha	Kansas City	Western	West	0	1	http://www.casscountybank.com	55499	55499	47521	23171	9092	32328	7689	4635	20004	46407	9092	46407
1913	0	152253	0	Castle Rock Bank	Castle Rock	MN	55010	12/31/2016	2/14/2019	NM	27925 Danville Avenue		2	0	0	8	1	Dakota	33460	Minneapolis-St. Paul-Bloomington, MN-WI	8/16/1916	1/1/1934	5/27/2010	Stock	0	0	FDIC	DIF	Kansas City	KANSAS CITY	Minneapolis	Minneapolis	Central	West	0	1	www.castlerockbank.net	176660	176660	161437	40847	32868	135813	15515	58506	61792	143792	32920	143740
90582	15581	896856	2135072	Castle Rock Bank	Castle Rock	CO	80104	12/31/2016	2/14/2019	SM	501 Wilcox	CASTLE ROCK BANK HOLDING COMPANY	2	0	0	4	1	Douglas	19740	Denver-Aurora-Lakewood, CO	2/21/1974	6/17/1986	10/27/2017	Stock	0	0	FED	DIF	Dallas	DALLAS	Denver	Kansas City	Western	Western	0	1		130522	130522	125674	44907	30547	85615	34034	15204	36377	99975	30546	99976
17979	0	742056	0	Castroville State Bank	Castroville	TX	78009	12/31/2016	2/14/2019	NM	Paris And Lorenzo		2	0	0	8	0	Medina	41700	San Antonio-New Braunfels, TX	4/2/1959	4/2/1959	6/17/2015	Stock	0	0	FDIC	DIF	Dallas	DALLAS	Austin	Dallas	Southern	West	0	1	http://www.CASTROVILLESTATEBANK.COM	130939	130939	104765	53755	26379	77184	22553	12543	42087	104560	26379	104560
10532	12420	930853	1109722	Catahoula - LaSalle Bank	Jonesville	LA	71343	12/31/2016	2/14/2019	NM	301 Mound Street	CATAHOULA HOLDING COMPANY	8	0	0	8	1	Catahoula			10/5/1907	1/1/1934	11/17/2014	Stock	0	0	FDIC	DIF	Dallas	DALLAS	Shreveport	Dallas	Southern	Western	0	1	www.catlabank.com	170967	170967	139900	101784	56401	69183	2881	26771	39531	114566	53598	117369
18503	10611	595869	1843080	Cathay Bank	Los Angeles	CA	90012	12/31/2016	2/14/2019	NM	777 North Broadway Street	CATHAY GENERAL BANCORP	61	1	1	4	0	Los Angeles	31080	Los Angeles-Long Beach-Anaheim, CA	4/19/1962	4/19/1962	10/26/2017	Stock	0	0	FDIC	DIF	San Francisco	SAN FRANCISCO	Los Angeles (North)	San Francisco	Western	Western	0	0	www.cathaybank.com	11709839	11408073	11003933	289304	270189	11118769	5594621	622422	4901726	11137884	2454541	8953532
33859	0	2132594	3443998	Catskill Hudson Bank	Monticello	NY	12701	12/31/2016	2/14/2019	NM	4438 Rt 42 N	CATSKILL HUDSON BANCORP, INC.	12	0	0	4	0	Sullivan			12/6/1993	12/6/1993	2/7/2017	Stock	0	0	FDIC	DIF	New York	NEW YORK	Syracuse	New York	Northeastern	Northeast	0	1	http://www.chbny.com	409631	409631	279111	127976	91812	281655	159731	29744	92179	317819	75930	333701
12959	14283	254504	3009714	Cattaraugus County Bank	Little Valley	NY	14755	12/31/2016	2/14/2019	NM	116-20 Main Street	C.C.BANCORP, INC.	8	0	0	4	0	Cattaraugus			1/1/1902	1/1/1934	1/1/2015	Stock	0	0	FDIC	DIF	New York	NEW YORK	Syracuse	New York	Northeastern	Northeast	0	1	www.ccblv.com	193179	193179	167062	84318	36671	108861	2232	93786	12843	156508	36671	156508
6954	0	63201	1249075	Cayuga Lake National Bank	Union Springs	NY	13160	12/31/2016	2/14/2019	N	3 Cayuga Street	CAYUGA LAKE BANK CORPORATION	2	0	0	8	0	Cayuga			1/1/1864	1/1/1934	3/31/2006	Stock	0	0	OCC	DIF	New York	NEW YORK	Syracuse	New York	Northeastern	Northeast	0	1	http://www.cayugalakenationalbank.com	139747	139747	102667	54587	30554	85160	17130	30521	37509	109193	30554	109193
15310	11862	594433	1493654	CB&S Bank, Inc.	Russellville	AL	35653	12/31/2016	2/14/2019	NM	201 South Jackson Street	CBS BANC-CORP.	55	0	1	9	0	Franklin			1/1/1906	12/6/1935	8/23/2013	Stock	0	0	FDIC	DIF	Atlanta	ATLANTA	Shelby	Atlanta	Southern	Southeast	0	1	www.cbsbank.com	1295458	1295458	1141812	43986	26297	1251472	854548	131350	265574	1269161	26297	1269161
58434	0	3615021	0	CBank	Cincinnati	OH	45236	12/31/2016	2/14/2019	NM	8050 Hosbrook Rd, Suite 220		2	0	0	4	1	Hamilton	17140	Cincinnati, OH-KY-IN	7/16/2007	7/16/2007	7/1/2013	Stock	0	0	FDIC	DIF	Chicago	CHICAGO	Cincinnati	Cleveland	Central	Central	0	1	WWW.CBANKUSA.COM	131739	131739	98189	28124	25502	103615	57683	0	45932	106237	25518	106221
21227	9678	218131	1082478	CBBC Bank	Maryville	TN	37804	12/31/2016	2/14/2019	NM	330 E Broadway Ave	TWIN CITIES FINANCIAL SERVICES, INC.	8	0	0	4	0	Blount	28940	Knoxville, TN	9/24/1973	9/24/1973	2/29/2016	Stock	0	1	FDIC	DIF	Dallas	DALLAS	Knoxville	Atlanta	Southern	Southeast	0	1	www.cbbcbank.com	288955	288955	271970	108828	59356	180127	35975	34003	110149	229599	59356	229599
1421	0	380841	1097119	CBC Bank	Bowling Green	MO	63334	12/31/2016	2/14/2019	NM	901 Business Hwy 61	CLIFFORD BANCSHARES, INC.	4	0	0	7	1	Pike			1/1/1871	1/1/1934	3/31/2006	Stock	0	0	FDIC	DIF	Kansas City	KANSAS CITY	St. Louis	St. louis	Western	West	0	1	www.cbcbank.net	31578	31578	29994	16666	9021	14912	2119	7268	5525	22557	9022	22556
35309	0	2855914	2855905	CBC NATIONAL BANK	Fernandina Beach	FL	32034	12/31/2016	2/14/2019	N	1891 South 14th Street	COASTAL BANKING COMPANY, INC.	9	0	1	4	0	Nassau	27260	Jacksonville, FL	5/10/2000	5/10/2000	4/1/2018	Stock	0	0	OCC	DIF	Atlanta	ATLANTA	Gainesville	Atlanta	Southern	Southeast	0	1		418005	418005	393027	112705	78291	305300	139698	15618	149984	339714	78291	339714
1552	12483	830542	1203899	CBI Bank & Trust	Muscatine	IA	52761	12/31/2016	2/14/2019	SM	301 Iowa Avenue	CENTRAL BANCSHARES, INC.	9	0	1	2	0	Muscatine			6/13/1933	1/1/1934	8/6/2016	Stock	0	1	FED	DIF	Kansas City	KANSAS CITY	Cedar Rapids	Chicago	Western	Western	0	1	www.cbibt.com	460824	460824	397818	35185	32444	425639	226649	55246	143744	428380	66841	393983
11116	12162	975911	3159244	CBT Bank	Clearfield	PA	16830	12/31/2016	2/14/2019	NM	11 North Second Street	CBT FINANCIAL CORP.	12	0	0	4	0	Clearfield			1/15/1902	1/16/1934	8/6/2017	Stock	0	1	FDIC	DIF	New York	NEW YORK	Wexford	Philadelphia	Northeastern	Northeast	0	1		400295	400295	383567	23355	17851	376940	14174	215007	147759	382444	67451	332844
13959	0	71859	3914872	CBW Bank	Weir	KS	66781	12/31/2016	2/14/2019	NM	109 E. Main Street	CB BANCSHARES CORP	1	0	0	7	0	Cherokee			1/1/1892	2/28/1934	6/27/2016	Stock	0	0	FDIC	DIF	Kansas City	KANSAS CITY	Springfield Mo	Kansas City	Western	Western	0	1	www.CBWBANK.COM	24956	24956	24002	21046	19756	3910	789	1513	1607	5200	5200	19756
16595	11147	655839	1020395	CCB Community Bank	Andalusia	AL	36420	12/31/2016	2/14/2019	NM	225 East Three Notch Street	SOUTHERN NATIONAL CORPORATION	4	0	1	2	1	Covington			7/1/1947	7/1/1947	1/1/2014	Stock	0	1	FDIC	DIF	Atlanta	ATLANTA	Montgomery	Atlanta	Southern	Southeast	0	1	www.bankccb.com	374620	374620	341381	122283	85347	252337	70972	14340	167025	289273	85347	289273
31121	6420	813572	3135190	Cecil Bank	Elkton	MD	21921	12/31/2016	2/14/2019	SM	127 North St	CECIL BANCORP, INC.	9	0	0	8	0	Cecil	37980	Philadelphia-Camden-Wilmington, PA-NJ-DE-MD	10/7/1959	10/7/1959	7/14/2008	Stock	0	0	FED	DIF	New York	NEW YORK	Baltimore	Richmond	Northeastern	Southeast	0	1	http://www.cecilbank.com	155370	155370	154203	45934	21130	109436	12852	23201	73383	134240	21130	134240
34478	0	2651899	0	Cedar Hill National Bank	Charlotte	NC	28273	12/31/2016	2/14/2019	N	9401 Southern Pine Blvd, # P		1	0	0	7	0	Mecklenburg	16740	Charlotte-Concord-Gastonia, NC-SC	2/2/1998	2/2/1998	6/13/2011	Stock	0	0	OCC	DIF	Atlanta	ATLANTA	Charlotte	Richmond	Northeastern	Southeast	0	0		2000	2000	2000	0	0	2000	0	2000	0	2000	0	2000
57244	0	3029589	2125813	Cedar Rapids Bank and Trust Company	Cedar Rapids	IA	52401	12/31/2016	2/14/2019	SM	500 1st Ave. Ne, Suite 100	QCR HOLDINGS, INC.	5	0	0	4	0	Linn	16300	Cedar Rapids, IA	9/14/2001	9/14/2001	12/1/2017	Stock	0	0	FED	DIF	Kansas City	KANSAS CITY	Cedar Rapids	Chicago	Western	Western	0	1	www.CRBT.bank	747789	747789	612146	140502	56250	607287	242843	165610	198834	691539	128187	619602
18820	53546	1005851	1065202	Cedar Rapids State Bank	Cedar Rapids	NE	68627	12/31/2016	2/14/2019	NM	213 W Main St	CEDAR RAPIDS STATE COMPANY	1	0	0	2	1	Boone			5/25/1936	6/26/1963	7/1/2016	Stock	0	0	FDIC	DIF	Kansas City	KANSAS CITY	Grand Island	Kansas City	Western	West	0	1	http://www.cedarrapidsstatebank.com	36278	36278	28137	9044	4288	27234	7022	3050	17162	31990	4288	31990
25591	13036	550653	1398861	Cedar Security Bank	Fordyce	NE	68736	12/31/2016	2/14/2019	NM	117 Main Street	CEDAR FINANCIAL HOLDING, INC.	3	0	0	2	0	Cedar			9/4/1984	9/4/1984	3/31/2006	Stock	0	0	FDIC	DIF	Kansas City	KANSAS CITY	Sioux City	Kansas City	Western	West	0	1	https://onlinebanking.cedarsecurity.com/	43999	43999	33879	16255	7151	27744	5942	5535	16267	36848	7289	36710
14694	14694	1014246	1363962	Cedar Valley Bank & Trust	La Porte City	IA	50651	12/31/2016	2/14/2019	NM	321 Main Street	D & D BANCSHARES, INC.	2	0	0	2	1	Black Hawk	47940	Waterloo-Cedar Falls, IA	7/6/1906	8/22/1934	3/31/2006	Stock	0	1	FDIC	DIF	Kansas City	KANSAS CITY	Cedar Rapids	Chicago	Western	Western	0	1	www.cedarvalleybank.com	57584	57584	33786	17320	12458	40263	27007	4189	9067	45125	1252	56332
57684	0	3262788	4463126	CedarStone Bank	Lebanon	TN	37087	12/31/2016	2/14/2019	NM	900 West Main Street	CEDARSTONE FINANCIAL, INC.	3	0	0	4	0	Wilson	34980	Nashville-Davidson-Murfreesboro-Franklin, TN	4/19/2004	4/19/2004	10/24/2014	Stock	0	0	FDIC	DIF	Dallas	DALLAS	Nashville	Atlanta	Southern	Southeast	0	1	www.cedarstonebank.com	140372	140372	130040	43058	33073	97314	40828	10160	46326	107299	33073	107299
57056	0	2998576	0	Celtic Bank	Salt Lake City	UT	84111	12/31/2016	2/14/2019	NM	268 S. State St., Suite 300		1	0	0	4	0	Salt Lake	41620	Salt Lake City, UT	3/1/2001	3/1/2001	2/19/2018	Stock	0	0	FDIC	DIF	San Francisco	SAN FRANCISCO	Salt Lake City	San Francisco	Western	West	0	0	http://www.celticbank.com	422492	422492	390354	61080	0	361412	87077	0	274335	422492	22343	400149
8848	0	308256	1020920	CenBank	Buffalo Lake	MN	55314	12/31/2016	2/14/2019	NM	109 West Yellowstone Trail	CENTRAL TRUST COMPANY	2	0	0	2	1	Renville			1/1/1893	1/1/1934	1/31/2007	Stock	0	0	FDIC	DIF	Kansas City	KANSAS CITY	Mankato	Minneapolis	Central	West	0	1	www.cenbank.com	55291	55291	43579	29130	10512	26161	4934	4749	16478	44779	10512	44779
3098	0	89957	1104567	Cendera Bank, National Association	Bells	TX	75414	12/31/2016	2/14/2019	N	615 E. Bells Blvd	CENDERA FINANCIAL HOLDINGS, INC.	3	0	0	4	1	Grayson	43300	Sherman-Denison, TX	1/1/1904	1/1/1934	7/1/2013	Stock	0	0	OCC	DIF	Dallas	DALLAS	Dallas	Dallas	Southern	West	0	1	http://cenderabank.com	69827	69827	66065	23507	16442	46320	13365	4052	28903	53385	16442	53385
30996	6230	934271	0	Cenlar FSB	Trenton	NJ	8618	12/31/2016	2/14/2019	SA	425 Phillips Boulevard		1	0	0	5	1	Mercer	45940	Trenton, NJ	1/1/1912	6/13/1958	7/21/2011	Stock	0	0	OCC	DIF	New York	NEW YORK	Jamesburg	Philadelphia	Northeastern	Northeast	0	1	www.cenlar.com	873374	873374	544945	458997	458997	414377	0	409377	5000	414377	868374	5000
11241	0	456045	1491409	Centennial Bank	Conway	AR	72032	12/31/2016	2/14/2019	SM	620 Chestnut Street	HOME BANCSHARES, INC.	148	0	1	4	0	Faulkner	30780	Little Rock-North Little Rock-Conway, AR	1/1/1903	1/1/1934	2/23/2017	Stock	0	1	FED	DIF	Dallas	DALLAS	Little Rock	St. louis	Southern	Western	0	0	http://www.my100bank.com	6996015	6996015	5762993	1359333	1083621	5636682	3842685	503765	1290233	5912394	1748773	5247243
8439	10838	531250	1135806	Centennial Bank	Trezevant	TN	38258	12/31/2016	2/14/2019	NM	5420 Broad Street South	F & M BANCSHARES, INC.	9	0	0	4	0	Carroll			1/1/1916	1/1/1934	3/31/2018	Stock	0	1	FDIC	DIF	Dallas	DALLAS	Nashville	St. louis	Southern	Southeast	0	1	http://www.mycentennial.bank	317581	317581	285571	86901	86901	230680	66304	17257	147118	230680	39790	277791
14562	9841	973364	1103391	Centennial Bank	Lubbock	TX	79401	12/31/2016	2/14/2019	SM	904 Avenue O	COMMERCE BANCSHARES, INC.	12	0	0	4	1	Lubbock	31180	Lubbock, TX	6/7/1934	7/10/1934	9/3/2013	Stock	0	1	FED	DIF	Dallas	DALLAS	Lubbock	Dallas	Southern	West	0	1	http://www.bankoncb.com	646923	646923	556957	68828	49063	578095	47578	371182	159334	597860	197548	449375
58458	0	3465226	1206546	Centennial Bank and Trust	Denver	CO	80202	12/31/2016	2/14/2019	NM	707 17th Street, Suite 2950	HEARTLAND FINANCIAL USA, INC.	20	0	0	4	0	Denver	19740	Denver-Aurora-Lakewood, CO	11/1/2006	11/1/2006	7/6/2017	Stock	0	1	FDIC	DIF	Dallas	KANSAS CITY	Denver	Kansas City	Western	Western	0	0	http://www.citywidebanks.com	733449	733449	653250	40955	36607	692494	496822	68294	127378	696842	234709	498740
10976	0	1017957	1246494	Center National Bank	Litchfield	MN	55355	12/31/2016	2/14/2019	N	301 North Ramsey Avenue	CNB FINANCIAL CORPORATION	2	0	0	8	1	Meeker			1/1/1891	1/1/1934	3/31/2006	Stock	0	0	OCC	DIF	Kansas City	KANSAS CITY	Mankato	Minneapolis	Central	West	0	1	Centernationalbank.com	163267	163267	144755	68235	67193	95032	56197	7494	31341	96074	24948	138319
19293	12493	862945	1203910	Center Point Bank and Trust Company	Center Point	IA	52213	12/31/2016	2/14/2019	NM	901 Bank Court	COUNTRY BANCORPORATION	1	0	0	8	0	Linn	16300	Cedar Rapids, IA	12/1/1964	12/1/1964	8/13/2014	Stock	0	1	FDIC	DIF	Kansas City	KANSAS CITY	Cedar Rapids	Chicago	Western	Western	0	1	http://www.centerpointbank.com	27721	27721	23509	9896	4458	17825	3006	6039	8781	23263	4168	23553
16436	15669	51459	1057289	Centera Bank	Sublette	KS	67877	12/31/2016	2/14/2019	NM	119 South Inman Street	SANTA FE TRAIL BANC SHARES, INC.	6	0	0	2	1	Haskell			10/18/1937	5/31/1946	7/10/2018	Stock	0	0	FDIC	DIF	Kansas City	KANSAS CITY	Hays	Kansas City	Western	Western	0	1	www.centerabank.com	238425	238425	184236	99451	59846	138974	73833	18198	46942	178579	49483	188942
35117	0	2887399	4415693	CenterBank	Milford	OH	45150	12/31/2016	2/14/2019	NM	744 State Route 28	CENTERGROUP FINANCIAL, INC.	3	0	0	4	0	Clermont	17140	Cincinnati, OH-KY-IN	3/15/2000	3/15/2000	6/17/2013	Stock	0	0	FDIC	DIF	Chicago	CHICAGO	Cincinnati	Cleveland	Central	Central	0	1	www.centerbank4me.com	140440	140440	136698	44828	28444	95612	27469	6411	61732	111996	28444	111996
58625	0	3631870	0	CenterPointe Community Bank	Hood River	OR	97031	12/31/2016	2/14/2019	NM	2500 Cascade Avenue		3	0	1	4	0	Hood River			9/4/2007	9/4/2007	7/13/2017	Stock	0	0	FDIC	DIF	San Francisco	SAN FRANCISCO	Portland	San Francisco	Western	West	0	1		117510	117510	116624	72334	72334	45176	32713	7842	4621	45176	43858	73652
33555	0	1929247	2868129	CenterState Bank of Florida, National Association	Winter Haven	FL	33880	12/31/2016	2/14/2019	N	1101 First Street South	CENTERSTATE BANKS, INC.	67	0	0	4	0	Polk	29460	Lakeland-Winter Haven, FL	2/21/1992	2/21/1992	3/31/2017	Stock	0	0	OCC	DIF	Atlanta	ATLANTA	Tampa	Atlanta	Southern	Southeast	0	0	http://www.centerstatebank.com	4155640	4155640	3681334	435056	285332	3720584	900532	2274616	545436	3870308	1429721	2725919
12854	9447	783648	1204560	Centier Bank	Whiting	IN	46394	12/31/2016	2/14/2019	NM	1500 - 119th Street	FIRST BANCSHARES, INC.	54	0	0	4	0	Lake	16980	Chicago-Naperville-Elgin, IL-IN-WI	4/21/1895	1/1/1934	2/14/2011	Stock	0	1	FDIC	DIF	Chicago	CHICAGO	Indianapolis	Chicago	Central	Central	0	1	www.centier.com	2868020	2868020	2345573	761879	489393	2106141	141862	1404119	560160	2378627	489393	2378627
19904	10688	800853	1061754	Centinel Bank of Taos	Taos	NM	87571	12/31/2016	2/14/2019	NM	512 Paseo Del Pueblo Sur	CENTINEL BANK SHARES, INC.	2	0	0	7	1	Taos			3/1/1969	3/1/1969	7/10/2018	Stock	0	0	FDIC	DIF	Dallas	DALLAS	Albuquerque	Kansas City	Western	West	0	1	www.centinelbank.com	201305	201305	166496	112221	68817	89084	37775	22331	28978	132488	68817	132488
31545	7159	265676	0	Central Bank	Savannah	TN	38372	12/31/2016	2/14/2019	NM	485 Wayne Road		3	0	0	8	0	Hardin			6/30/1967	6/30/1967	3/19/2013	Stock	0	1	FDIC	DIF	Dallas	DALLAS	Nashville	St. louis	Southern	Southeast	0	1	http://www.CENTRALBANKTN.COM	88086	88086	79736	30357	25874	57729	9528	9509	38693	62212	25874	62212
9204	10206	622774	1025662	Central Bank	Springville	UT	84663	12/31/2016	2/14/2019	NM	202 South Main Street	CENTRAL BANCORPORATION	10	0	0	4	0	Utah	39340	Provo-Orem, UT	10/17/1891	1/1/1934	11/28/2017	Stock	0	1	FDIC	DIF	San Francisco	SAN FRANCISCO	Salt Lake City	San Francisco	Western	West	0	1	www.cbutah.com	753509	753509	740546	337844	263093	415665	173407	115283	126975	490416	263093	490416
1756	0	3488579	0	Central Bank	Little Rock	AR	72211	12/31/2016	2/14/2019	NM	1506 Market St., Suite C180		2	0	0	4	0	Pulaski	30780	Little Rock-North Little Rock-Conway, AR	8/12/1912	1/1/1934	3/31/2017	Stock	0	0	FDIC	DIF	Dallas	DALLAS	Little Rock	St. louis	Southern	Western	0	1	http://www.centralbankar.com	95466	95466	62126	8260	6605	87206	25523	97	61586	88861	6605	88860
15555	10364	546544	1978674	Central Bank	Storm Lake	IA	50588	12/31/2016	2/14/2019	SM	600 Lake Avenue	COMMERCIAL FINANCIAL CORP.	16	0	0	4	0	Buena Vista			1/1/1879	1/1/1934	12/27/2013	Stock	0	1	FED	DIF	Kansas City	KANSAS CITY	Sioux City	Chicago	Western	Western	0	1	http://www.centralbankonline.com	663048	663048	618976	75821	41654	587227	128839	256828	201561	621394	158067	504981
58377	0	3468450	3468478	Central Bank	Tampa	FL	33647	12/31/2016	2/14/2019	NM	20701 Bruce B. Downs Blvd	CENTRAL FINANCIAL HOLDINGS, INC.	1	0	0	4	0	Hillsborough	45300	Tampa-St. Petersburg-Clearwater, FL	2/26/2007	2/26/2007	7/7/2014	Stock	0	0	FDIC	DIF	Atlanta	ATLANTA	Tampa	Atlanta	Southern	Southeast	0	1	www.centralbankfl.com	105225	105225	99044	15467	7384	89758	33658	728	55372	97841	15467	89758
17612	15662	31255	1106468	Central Bank	Houston	TX	77041	12/31/2016	2/14/2019	SM	11201 Clay Road	CENTRAL BANCSHARES, INC.	4	0	0	4	1	Harris	26420	Houston-The Woodlands-Sugar Land, TX	5/31/1956	5/31/1956	6/15/2015	Stock	0	1	FED	DIF	Dallas	DALLAS	Houston	Dallas	Southern	West	0	1	http://www.centralbankhouston.com	512992	512992	349264	162428	136316	350564	181962	11212	157388	376676	136316	376677
15815	11038	1007015	2158156	Central Bank & Trust Co.	Lexington	KY	40507	12/31/2016	2/14/2019	NM	300 West Vine Street	CENTRAL BANCSHARES, INC.	23	0	0	4	0	Fayette	30460	Lexington-Fayette, KY	4/15/1938	4/30/1941	5/31/2017	Stock	0	1	FDIC	DIF	Chicago	CHICAGO	Lexington	Cleveland	Central	Southeast	0	0	www.centralbank.com	1772249	1772249	1708054	522206	484444	1250043	408402	545771	295870	1287805	484444	1287805
529	0	903950	1020920	Central Bank and Trust	Lander	WY	82520	12/31/2016	2/14/2019	NM	285 Main Street	CENTRAL TRUST COMPANY	5	0	0	4	1	Fremont			1/31/1890	1/1/1934	3/11/2018	Stock	0	1	FDIC	DIF	San Francisco	KANSAS CITY	Billings	Kansas City	Western	West	0	1	www.centralbanktrust.com	144897	144897	101445	91241	39629	53656	14476	16167	23013	105268	39629	105268
11772	10462	686655	1963120	Central Bank and Trust Co.	Hutchinson	KS	67502	12/31/2016	2/14/2019	NM	700 East 30th Avenue	CENTRAL FINANCIAL CORPORATION	6	0	0	4	1	Reno			4/22/1915	1/1/1934	3/28/2013	Stock	0	1	FDIC	DIF	Kansas City	DALLAS	Wichita	Kansas City	Western	Western	0	1	http://www.centralbank-kansas.com	248567	248567	212723	112956	68131	135611	59874	16692	59044	180436	41290	207277
11670	11563	931038	1492273	Central Bank Illinois	Geneseo	IL	61254	12/31/2016	2/14/2019	NM	101 North State Street	CENTRAL BANC, INC.	8	0	0	2	0	Henry	19340	Davenport-Moline-Rock Island, IA-IL	2/1/1907	1/1/1934	7/6/2017	Stock	0	1	FDIC	DIF	Chicago	CHICAGO	Princeton	Chicago	Central	Central	0	1	http://www.central-bank.com	465417	465417	421740	39833	30174	425584	103586	225375	96623	435243	155938	309479
4551	12915	934954	1094314	Central Bank of Audrain County	Mexico	MO	65265	12/31/2016	2/14/2019	SM	203 East Liberty Street	CENTRAL BANCOMPANY, INC	3	0	0	2	0	Audrain			1/3/1883	1/1/1934	12/13/2014	Stock	0	0	FED	DIF	Kansas City	KANSAS CITY	Columbia Mo	St. louis	Western	West	0	0	www.centralbank.net	155641	155641	121621	16515	7523	139126	96647	16900	25579	148118	42626	113015
4536	10511	299046	1094314	Central Bank of Boone County	Columbia	MO	65201	12/31/2016	2/14/2019	SM	720 East Broadway Street	CENTRAL BANCOMPANY, INC	17	0	0	4	0	Boone	17860	Columbia, MO	1/1/1857	1/1/1934	12/31/2015	Stock	0	1	FED	DIF	Kansas City	KANSAS CITY	Columbia Mo	St. louis	Western	West	0	0	www.centralbank.net	1460196	1460196	1432814	104300	90113	1355896	1071190	119149	165557	1370083	579940	880256
16924	13039	576541	1094314	Central Bank of Branson	Branson	MO	65616	12/31/2016	2/14/2019	SM	400 South Commercial Street	CENTRAL BANCOMPANY, INC	6	0	0	4	0	Taney			7/29/1950	7/29/1950	6/12/2015	Stock	0	1	FED	DIF	Kansas City	KANSAS CITY	Springfield Mo	St. louis	Western	West	0	0	www.centralbank.net	267544	267544	236120	18575	13917	248969	150416	53994	44559	253627	74323	193221
34153	0	2435660	2158156	Central Bank of Jefferson County	Louisville	KY	40220	12/31/2016	2/14/2019	NM	4630 Taylorsville Road	CENTRAL BANCSHARES, INC.	3	0	0	4	0	Jefferson	31140	Louisville-Jefferson County, KY-IN	4/2/1996	4/2/1996	5/31/2017	Stock	0	0	FDIC	DIF	Chicago	CHICAGO	Elizabethtown	St. louis	Central	Southeast	0	0		146845	146845	146156	44727	33147	102118	45279	2268	54571	113698	33147	113698
17009	11634	751852	1063084	Central Bank of Kansas City	Kansas City	MO	64124	12/31/2016	2/14/2019	NM	2301 Independence Boulevard	CENTRAL BANCSHARES OF KANSAS CITY, INC.	2	0	0	4	1	Jackson	28140	Kansas City, MO-KS	8/10/1950	3/1/1951	9/25/2017	Stock	0	0	FDIC	DIF	Kansas City	KANSAS CITY	Kansas City	Kansas City	Western	West	0	1	www.centralbankkc.com	128768	128768	124274	74407	73392	54361	15864	10552	27945	55376	73417	55351
11000	12049	1015243	1094314	Central Bank of Lake of the Ozarks	Osage Beach	MO	65065	12/31/2016	2/14/2019	SM	3848 Osage Beach Parkway	CENTRAL BANCOMPANY, INC	9	0	0	4	0	Camden			9/27/1906	1/1/1934	7/14/2017	Stock	0	0	FED	DIF	Kansas City	KANSAS CITY	Springfield Mo	St. louis	Western	West	0	0	www.centralbank.net	577687	577687	510211	35871	29263	541816	343421	64967	133428	548424	182014	395673
15142	0	997650	1094314	Central Bank of Moberly	Moberly	MO	65270	12/31/2016	2/14/2019	SM	500 West Coates Street	CENTRAL BANCOMPANY, INC	4	0	0	4	0	Randolph			5/16/1935	5/16/1935	6/12/2015	Stock	0	1	FED	DIF	Kansas City	KANSAS CITY	Columbia Mo	St. louis	Western	West	0	0	www.centralbank.net	147657	147657	107244	7385	5095	140272	95234	19899	25139	142562	33096	114561
35348	0	2826316	1094314	Central Bank of Oklahoma	Tulsa	OK	74137	12/31/2016	2/14/2019	SM	8908 S Yale Ave, Suite 100	CENTRAL BANCOMPANY, INC	10	0	1	4	0	Tulsa	46140	Tulsa, OK	1/20/2000	1/20/2000	6/12/2015	Stock	0	1	FED	DIF	Dallas	KANSAS CITY	Tulsa	Kansas City	Southern	West	0	0	www.centralbank.net	540216	540216	509904	28167	24099	512049	334778	11451	165820	516117	115727	424489
4569	0	611451	1094314	Central Bank of Sedalia	Sedalia	MO	65301	12/31/2016	2/14/2019	SM	301 West Broadway	CENTRAL BANCOMPANY, INC	6	0	0	8	0	Pettis			1/1/1883	1/1/1934	6/12/2015	Stock	0	1	FED	DIF	Kansas City	KANSAS CITY	Columbia Mo	Kansas City	Western	West	0	0	www.centralbank.net	367199	367199	306918	44500	17426	322699	203919	54422	64358	349773	82557	284642
4534	11325	506249	1094314	CENTRAL BANK OF ST. LOUIS	Clayton	MO	63105	12/31/2016	2/14/2019	SM	7707 Forsyth Boulevard	CENTRAL BANCOMPANY, INC	16	0	1	4	0	Saint Louis	41180	St. Louis, MO-IL	10/30/1902	1/1/1934	11/14/2014	Stock	0	0	FED	DIF	Kansas City	KANSAS CITY	St. Louis	St. louis	Western	West	0	0	www.centralbank.net	1467478	1467478	1235986	175740	76984	1291738	1051900	66024	173814	1390494	357056	1110422
26247	0	704559	1094314	Central Bank of the Midwest	Lees Summit	MO	64086	12/31/2016	2/14/2019	SM	609 North 291 Highway	CENTRAL BANCOMPANY, INC	36	0	1	4	0	Jackson	28140	Kansas City, MO-KS	5/20/1985	5/20/1985	1/14/2015	Stock	0	1	FED	DIF	Kansas City	KANSAS CITY	Kansas City	Kansas City	Western	West	0	0	www.centralbankmidwest.net	1406077	1406077	1299732	117922	97000	1288155	948226	188227	151702	1309077	507060	899017
17633	11292	290052	1094314	Central Bank of The Ozarks	Springfield	MO	65804	12/31/2016	2/14/2019	SM	1800 South Glenstone Avenue	CENTRAL BANCOMPANY, INC	22	0	0	4	0	Greene	44180	Springfield, MO	7/30/1956	7/30/1956	6/12/2015	Stock	0	0	FED	DIF	Kansas City	KANSAS CITY	Springfield Mo	St. louis	Western	West	0	0	www.centralbank.net	1101896	1101896	1003009	74796	59201	1027100	734812	139617	152671	1042695	352925	748971
25268	0	386852	1094314	Central Bank of Warrensburg	Warrensburg	MO	64093	12/31/2016	2/14/2019	SM	401 North Maguire Street	CENTRAL BANCOMPANY, INC	7	0	0	4	0	Johnson			7/16/1984	7/16/1984	6/12/2015	Stock	0	0	FED	DIF	Kansas City	KANSAS CITY	Kansas City	Kansas City	Western	West	0	0	www.centralbank.net	189604	189604	171150	12659	11418	176945	113137	25395	38413	178186	62470	127134
28425	1567	467470	0	Central Federal Savings and Loan Association	Cicero	IL	60804	12/31/2016	2/14/2019	SA	5953 W Cermak Road		3	0	0	5	0	Cook	16980	Chicago-Naperville-Elgin, IL-IN-WI	1/1/1892	4/5/1935	6/25/2014	Non-Stock	0	0	OCC	DIF	Chicago	CHICAGO	Chicago	Chicago	Central	Central	0	1	www.centralfederalsavings.com	151985	151985	151984	15030	4109	136954	11444	41951	83560	147875	4109	147876
27910	529	615879	0	Central Federal Savings and Loan Association of Chicago	Chicago	IL	60657	12/31/2016	2/14/2019	SA	1601 West Belmont Avenue		4	0	0	4	0	Cook	16980	Chicago-Naperville-Elgin, IL-IN-WI	1/1/1893	1/26/1938	9/4/2015	Non-Stock	0	0	OCC	DIF	Chicago	CHICAGO	Chicago	Chicago	Central	Central	0	1		82714	82714	82714	11131	4280	71583	8376	19054	44153	78434	5871	76843
30664	5710	544577	0	Central Federal Savings and Loan Association of Rolla	Rolla	MO	65401	12/31/2016	2/14/2019	SA	210 W 10th St		1	0	0	5	0	Phelps			1/1/1952	10/30/1953	7/21/2011	Non-Stock	0	0	OCC	DIF	Kansas City	KANSAS CITY	Springfield Mo	St. louis	Western	West	0	1	www.centralfederal.com	52041	52041	52041	21082	9295	30959	8840	3434	18685	42746	9295	42746
4702	14145	234355	1064429	Central National Bank	Junction City	KS	66441	12/31/2016	2/14/2019	N	802 North Washington Street	CENTRAL OF KANSAS, INC.	36	0	1	2	0	Geary			1/1/1884	1/1/1934	3/31/2006	Stock	0	1	OCC	DIF	Kansas City	KANSAS CITY	Hays	Kansas City	Western	Western	0	1	http://www.centralnational.com	855225	855225	655145	307968	242239	547257	116411	270604	160242	612986	210589	644636
22396	11820	428060	1106132	Central National Bank	Waco	TX	76710	12/31/2016	2/14/2019	N	8320 West Highway 84	CENTRABANC CORPORATION	4	0	0	4	1	Mclennan	47380	Waco, TX	1/10/1977	1/10/1977	3/31/2006	Stock	0	0	OCC	DIF	Dallas	DALLAS	Dallas	Dallas	Southern	West	0	1	http://www.cnbwaco.com	728980	728980	641877	62531	46626	666449	210029	254330	202090	682354	155686	573293
4091	11591	278555	1051465	Central National Bank & Trust Co., of Enid	Enid	OK	73701	12/31/2016	2/14/2019	N	324 West Broadway	CENTRAL SERVICE CORPORATION	10	0	0	2	1	Garfield			1/1/1913	1/1/1934	10/30/2018	Stock	0	1	OCC	DIF	Dallas	DALLAS	Oklahoma City	Kansas City	Southern	West	0	1	www.cnb-ok.com	550167	550167	514822	58318	36913	491848	106418	290976	94454	513253	171105	379062
17308	9334	701062	1022764	Central Pacific Bank	Honolulu	HI	96813	12/31/2016	2/14/2019	NM	220 South King Street	CENTRAL PACIFIC FINANCIAL CORP.	35	0	0	4	0	Honolulu	46520	Urban Honolulu, HI	2/15/1954	2/15/1954	12/31/2016	Stock	0	1	FDIC	DIF	San Francisco	SAN FRANCISCO	San Francisco	San Francisco	Western	Western	0	1	www.centralpacificbank.com	4627552	4627552	3882580	653561	490254	3973991	1619015	1265612	1089364	4137298	490254	4137298
1095	13474	382050	1246805	Central Savings Bank	Sault Sainte Mar	MI	49783	12/31/2016	2/14/2019	SM	511 Bingham Avenue	CENTRAL BANK CORPORATION	9	0	0	4	0	Chippewa			12/2/1902	1/1/1934	3/31/2006	Stock	0	0	FED	DIF	Chicago	CHICAGO	Grand Rapids	Minneapolis	Central	Central	0	1	www.centralsavingsbank.com	226459	226459	168593	104496	61711	121963	27452	32574	61937	164748	61711	164748
10903	0	607146	1203769	Central State Bank	State Center	IA	50247	12/31/2016	2/14/2019	NM	109 West Main Street	STATE CENTER FINANCIAL, INC.	1	0	0	4	1	Marshall			1/1/1902	1/1/1934	3/31/2006	Stock	0	1	FDIC	DIF	Kansas City	KANSAS CITY	Des Moines	Chicago	Western	Western	0	1	www.centralstatebankia.com	193233	193233	148242	20894	10116	172339	40259	7319	124761	183117	10105	183128
8487	0	152440	1095861	Central State Bank	Clayton	IL	62324	12/31/2016	2/14/2019	NM	100 West Main Street	CLAYTON BANCSHARES, INC.	4	0	0	2	1	Adams			5/1/1928	1/1/1934	4/19/2017	Stock	0	0	FDIC	DIF	Chicago	CHICAGO	Springfield Il	St. louis	Central	Central	0	1	http://www.csb123.com	110271	110271	106957	24586	13724	85685	8269	11299	66117	96547	13835	96436
14706	11808	682545	1245666	Central State Bank	Beulah	MI	49617	12/31/2016	2/14/2019	NM	49 Benzie Boulevard	CENTRAL-STATE BANCORP, INC.	2	0	0	4	0	Benzie			8/28/1913	9/4/1934	9/30/2018	Stock	0	0	FDIC	DIF	Chicago	CHICAGO	Grand Rapids	Chicago	Central	Central	0	1		60830	60830	50043	24041	18135	36789	1613	24634	10544	42695	19107	41723
72	9282	353238	1084593	Central State Bank	Calera	AL	35040	12/31/2016	2/14/2019	SM	11025 Hwy 25	CENTRAL STATE BANCORPORATION	5	0	0	4	1	Shelby	13820	Birmingham-Hoover, AL	2/5/1916	1/1/1934	2/24/2011	Stock	0	0	FED	DIF	Atlanta	ATLANTA	Shelby	Atlanta	Southern	Southeast	0	1	http://www.centralstatebank.com	213265	213265	159896	94159	88748	119106	22971	19353	76781	124517	59694	153571
1550	0	678744	2253734	Central State Bank	Elkader	IA	52043	12/31/2016	2/14/2019	SM	102 North Main Street	AJJ BANCORP, INC.	7	0	0	4	1	Clayton			11/12/1931	1/1/1934	12/31/2018	Stock	0	1	FED	DIF	Kansas City	KANSAS CITY	Cedar Rapids	Chicago	Western	Western	0	1	www.centralstate.bank	190736	190736	168015	59643	38667	131093	38765	33587	58740	152069	38669	152067
23030	0	703767	2935405	Central Valley Community Bank	Fresno	CA	93720	12/31/2016	2/14/2019	NM	7100 N Financial Drive, Suit	CENTRAL VALLEY COMMUNITY BANCORP	24	0	0	4	0	Fresno	23420	Fresno, CA	1/10/1980	1/10/1980	10/1/2016	Stock	0	0	FDIC	DIF	San Francisco	SAN FRANCISCO	Sacramento	San Francisco	Western	Western	0	0	www.cvcb.com	1256865	1256865	1171795	357537	308337	899328	250749	491885	156694	948528	496701	760164
15532	10392	163343	1416989	CentreBank	Veedersburg	IN	47987	12/31/2016	2/14/2019	NM	126-128 North Main Street	LAWRENCE L. OSBORN SCHOLARSHIP TRUST	5	0	0	4	0	Fountain			10/13/1917	8/7/1937	3/31/2006	Stock	0	1	FDIC	DIF	Chicago	CHICAGO	Indianapolis	Chicago	Central	Central	0	1	www.centrebank.net	67744	67744	55690	28807	16122	38937	14497	6978	17462	51622	16235	51509
17764	0	876700	0	Centreville Bank	West Warwick	RI	2893	12/31/2016	2/14/2019	SB	1218 Main Street		7	0	0	5	0	Kent	39300	Providence-Warwick, RI-MA	1/1/1888	5/24/1957	1/20/2016	Non-Stock	0	0	FDIC	DIF	New York	NEW YORK	South Boston	Boston	Northeastern	Northeast	0	1	http://www.centrevillebank.com	823538	823538	796871	133765	133765	689773	113964	290369	285440	689773	55415	768123
7461	13498	411512	1144086	Centric Bank	Harrisburg	PA	17112	12/31/2016	2/14/2019	NM	4320 Linglestown Rd	CENTRIC FINANCIAL CORPORATION	6	0	0	4	0	Dauphin	25420	Harrisburg-Carlisle, PA	11/1/1919	1/1/1934	3/4/2009	Stock	0	0	FDIC	DIF	New York	NEW YORK	Harrisburg	Philadelphia	Northeastern	Northeast	0	1	www.CentricBank.com	420386	420386	338719	45214	15458	375172	49335	171829	154008	404928	15458	404928
3744	12025	457547	1206591	Centrue Bank	Streator	IL	61364	12/31/2016	2/14/2019	SM	201 East Main Street	CENTRUE FINANCIAL CORPORATION	23	0	1	4	0	La Salle			8/24/1874	1/1/1934	9/1/2017	Stock	0	1	FED	DIF	Chicago	CHICAGO	Princeton	Chicago	Central	Central	0	1		743526	743526	628993	138163	95235	605363	283593	120598	201172	648291	95235	648291
58158	0	3377235	4087894	CenTrust Bank, National Association	Northbrook	IL	60062	12/31/2016	2/14/2019	N	385 Waukegan Road	UNITED COMMUNITY BANCSHARES, INC.	1	0	0	4	0	Cook	16980	Chicago-Naperville-Elgin, IL-IN-WI	4/14/2006	4/14/2006	3/1/2010	Stock	0	0	OCC	DIF	Chicago	CHICAGO	Chicago	Chicago	Central	Central	0	1	http://www.centrustbank.com	79143	79143	48787	10933	10124	68210	15660	529	52021	69019	10124	69019
28362	1441	83375	3632756	Century Bank	Santa Fe	NM	87501	12/31/2016	2/14/2019	NM	100 South Federal Place	CENTURY FINANCIAL SERVICES CORPORATION	9	0	0	4	1	Santa Fe	42140	Santa Fe, NM	1/1/1910	3/14/1952	12/13/2018	Stock	0	1	FDIC	DIF	Dallas	DALLAS	Albuquerque	Kansas City	Western	West	0	1	www.mycenturybank.com	671042	671042	625053	194374	105430	476668	116148	264223	96297	565612	219192	451850
14051	0	305648	1205491	Century Bank	Shenandoah	IA	51601	12/31/2016	2/14/2019	NM	116 South Blossom Street	CNB CORP	1	0	0	2	0	Page			3/12/1934	3/12/1934	12/11/2013	Stock	0	1	FDIC	DIF	Kansas City	KANSAS CITY	Omaha	Chicago	Western	Western	0	1	www.centurybankshen.bank	67223	67223	60954	39951	22513	27272	4832	9515	12924	44710	15479	51744
11448	11294	58636	2468275	Century Bank	Lucedale	MS	39452	12/31/2016	2/14/2019	NM	4282 Main Street	BANCORP OF LUCEDALE, INC.	10	0	1	4	0	George			6/1/1903	1/1/1934	6/8/2015	Stock	0	0	FDIC	DIF	Dallas	DALLAS	Jackson Ms	Atlanta	Southern	West	0	1	www.centurybankms.com	225722	225722	204461	40925	37814	184796	15271	116670	52854	187907	76828	148894
147	0	944337	2043850	Century Bank and Trust	Milledgeville	GA	31061	12/31/2016	2/14/2019	NM	141 South Wayne Street	CENTURY BANCORP, INC.	2	0	0	4	0	Baldwin			1/1/1898	1/1/1934	1/29/2013	Stock	0	1	FDIC	DIF	Atlanta	ATLANTA	Savannah	Atlanta	Southern	Southeast	0	1	www.centurybankonline.com	208858	208858	184998	81737	39473	127121	58012	14941	54168	169385	39473	169385
5015	9914	694847	1491856	Century Bank and Trust	Coldwater	MI	49036	12/31/2016	2/14/2019	NM	100 West Chicago Street	CENTURY FINANCIAL CORPORATION	12	0	0	4	0	Branch			1/1/1909	1/1/1934	8/9/2013	Stock	0	1	FDIC	DIF	Chicago	CHICAGO	Grand Rapids	Chicago	Central	Central	0	1	www.centurybankandtrust.com	257604	257604	216597	26870	13623	230734	76134	129558	25042	243981	72285	185319
19943	12351	377908	1111088	Century Bank and Trust Company	Somerville	MA	2145	12/31/2016	2/14/2019	NM	102 Fellsway West	CENTURY BANCORP, INC.	28	0	0	9	0	Middlesex	14460	Boston-Cambridge-Newton, MA-NH	5/1/1969	5/1/1969	5/11/2010	Stock	0	1	FDIC	DIF	New York	NEW YORK	North Boston	Boston	Northeastern	Northeast	0	1	www.centurybank.com	3655986	3655986	2300189	241352	129080	3414634	2469640	462732	482261	3526906	690216	2965770
35558	0	2939001	3492790	Century Bank of Florida	Tampa	FL	33612	12/31/2016	2/14/2019	SM	716 West Fletcher Avenue	CENTURY BANCSHARES OF FLORIDA, INC.	1	0	0	4	1	Hillsborough	45300	Tampa-St. Petersburg-Clearwater, FL	9/11/2000	9/11/2000	3/31/2006	Stock	0	0	FED	DIF	Atlanta	ATLANTA	Tampa	Atlanta	Southern	Southeast	0	1	http://www.centurybk.com	51448	51448	49956	23439	15798	28009	6753	5223	16033	35650	15798	35650
35236	0	2921211	3236640	Century Bank of Georgia	Cartersville	GA	30120	12/31/2016	2/14/2019	NM	215 East Main Street	CBB BANCORP	3	0	0	4	0	Bartow	12060	Atlanta-Sandy Springs-Roswell, GA	6/29/2000	6/29/2000	11/10/2011	Stock	0	0	FDIC	DIF	Atlanta	ATLANTA	Atlanta	Atlanta	Southern	Southeast	0	1	www.centurybanknet.com	155927	155927	140493	62229	46126	93698	32110	26756	34832	109801	46126	109801
35450	0	2920287	3097458	Century Bank of Kentucky, Inc.	Lawrenceburg	KY	40342	12/31/2016	2/14/2019	NM	201 West Woodford Street	CENTURY BANCSHARES, INC.	2	0	0	4	1	Anderson			7/5/2000	7/5/2000	2/10/2014	Stock	0	0	FDIC	DIF	Chicago	CHICAGO	Lexington	St. louis	Central	Southeast	0	1	http://www.centurybankky.com	97402	97402	89687	39149	15053	58253	11876	8301	38076	82349	15053	82349
8296	14022	904359	1095469	Century Bank of the Ozarks	Gainesville	MO	65655	12/31/2016	2/14/2019	SM	42 Court Square	CENTURY BANCSHARES, INC.	4	0	0	2	1	Ozark			7/24/1894	1/1/1934	6/3/2010	Stock	0	0	FED	DIF	Kansas City	KANSAS CITY	Springfield Mo	St. louis	Western	West	0	1	WWW.CBOZARKS.COM	154535	154535	135139	71247	33330	83288	14412	21242	47634	121205	33330	121205
28860	2505	401072	0	Century Savings and Loan Association	Trinidad	CO	81082	12/31/2016	2/14/2019	SA	233 East Main St		1	0	0	5	0	Las Animas			1/1/1903	9/14/1937	7/21/2011	Non-Stock	0	0	FDIC	DIF	Dallas	DALLAS	Denver	Kansas City	Western	Western	0	1	www.centurysavings.com	84283	84283	70451	8428	1730	75855	9707	11903	54245	82553	635	83649
30428	5322	392778	2560508	Century Savings Bank	Vineland	NJ	8360	12/31/2016	2/14/2019	SB	1376 W. Sherman Avenue	CENTURY BANCORP MHC	6	0	0	5	0	Cumberland	47220	Vineland-Bridgeton, NJ	1/1/1865	10/5/1953	12/31/2007	Stock	0	0	FDIC	DIF	New York	NEW YORK	Jamesburg	Philadelphia	Northeastern	Northeast	0	1	www.centurysb.com	371745	371745	345442	103635	24841	268110	80051	112404	75655	346904	24837	346908
1993	14597	75651	2696984	CerescoBank	Ceresco	NE	68017	12/31/2016	2/14/2019	NM	130 West Elm Street	CERESCO BANCORP, INC.	1	0	0	2	0	Saunders	36540	Omaha-Council Bluffs, NE-IA	9/1/1911	1/1/1934	3/31/2006	Stock	0	0	FDIC	DIF	Kansas City	KANSAS CITY	Omaha	Kansas City	Western	West	0	1	http://www.cerescobank.com	39079	39079	36213	15351	6878	23728	2643	7514	13571	32201	6877	32202
28263	1260	767974	3828577	Cf Bank, National Association	Worthington	OH	43085	12/31/2016	2/14/2019	N	7000 North High Street	CENTRAL FEDERAL CORPORATION	4	0	0	4	0	Franklin	18140	Columbus, OH	1/1/1892	12/24/1936	12/1/2016	Stock	0	0	OCC	DIF	Chicago	CHICAGO	Columbus	Cleveland	Central	Central	0	1	www.cfbankonline.com	377999	377999	325500	82817	75608	295182	106781	16092	172309	302391	75608	302391
34294	13813	2471239	3927078	CFG Community Bank	Lutherville	MD	21093	12/31/2016	2/14/2019	SM	11 W. Ridgely Road	CAPITAL FUNDING BANCORP, INC.	3	0	0	4	1	Baltimore	12580	Baltimore-Columbia-Towson, MD	12/1/1997	12/1/1997	12/31/2018	Stock	0	0	FED	DIF	New York	NEW YORK	Baltimore	Richmond	Northeastern	Southeast	0	1	www.cfgcommunitybank.com	617982	617982	470251	181635	179212	436347	146094	2399	287854	438770	179212	438770
29672	3866	100777	0	CFSBANK	Charleroi	PA	15022	12/31/2016	2/14/2019	SA	101 Mckean Avenue		9	0	0	5	0	Washington	38300	Pittsburgh, PA	1/1/1935	4/22/1936	3/2/2015	Stock	0	0	OCC	DIF	New York	NEW YORK	Wexford	Cleveland	Northeastern	Northeast	0	1	www.cfsbank.com	434858	434858	430442	104653	104653	330205	18641	110439	201125	330205	65636	369222
58595	0	3597211	3597220	Chain Bridge Bank, National Association	Mclean	VA	22101	12/31/2016	2/14/2019	N	1445-A Laughlin Avenue	CHAIN BRIDGE BANCORP, INC.	1	0	0	8	0	Fairfax	47900	Washington-Arlington-Alexandria, DC-VA-MD-WV	8/6/2007	8/6/2007	8/6/2007	Stock	0	0	OCC	DIF	Atlanta	ATLANTA	Richmond	Richmond	Northeastern	Southeast	0	1	www.chainbridgebank.com	443423	443423	440953	345337	304962	98086	33761	35569	28756	138461	304962	138461
5615	10237	517049	1141487	Chambers Bank	Danville	AR	72833	12/31/2016	2/14/2019	NM	901 Main Street	CHAMBERS BANCSHARES, INC.	18	0	0	4	1	Yell			10/7/1930	1/1/1934	5/6/2015	Stock	0	0	FDIC	DIF	Dallas	DALLAS	Little Rock	St. louis	Southern	Western	0	1	http://www.chambers-bank.com	584440	584440	533479	36242	20465	548198	53062	177220	317916	563975	73265	511174
13251	0	416357	1056125	Chambers State Bank	Chambers	NE	68725	12/31/2016	2/14/2019	NM	104 E Main St	CHAMBANCO, INC.	2	0	0	2	0	Holt			11/1/1901	1/1/1934	9/21/2016	Stock	0	0	FDIC	DIF	Kansas City	KANSAS CITY	Sioux City	Kansas City	Western	West	0	1	http://www.chambersbank.com	42205	42205	38218	25313	13821	16892	1277	4742	10873	28384	13821	28384
57031	0	2901558	0	Champion Bank	Parker	CO	80134	12/31/2016	2/14/2019	NM	16790 Centre Court		1	0	0	4	0	Douglas	19740	Denver-Aurora-Lakewood, CO	6/17/2002	6/17/2002	4/30/2017	Stock	0	0	FDIC	DIF	Dallas	DALLAS	Denver	Kansas City	Western	Western	0	1	http://www.thechampionbank.com	41623	41623	36883	11236	11079	30387	8858	511	21017	30544	11332	30291
7356	10385	126012	1138955	Champlain National Bank	Elizabethtown	NY	12932	12/31/2016	2/14/2019	N	7558 Us Route 9	CHAMPLAIN BANK CORPORATION	9	0	0	4	0	Essex			1/1/1934	1/1/1934	2/4/2014	Stock	0	0	OCC	DIF	New York	NEW YORK	Syracuse	New York	Northeastern	Northeast	0	1	http://www.champlainbank.com	274546	274546	210531	18066	12333	256480	71524	117610	67346	262213	68486	206060
11570	0	748357	0	Chappell Hill Bank	Chappell Hill	TX	77426	12/31/2016	2/14/2019	NM	5060 Main Street		1	0	0	8	0	Washington			1/1/1907	1/1/1934	6/17/2015	Stock	0	0	FDIC	DIF	Dallas	DALLAS	Austin	Dallas	Southern	West	0	1	www.chappellhillbank.com	22552	22552	22427	11684	8207	10868	3865	3323	3680	14345	8207	14346
26602	14064	947776	3966022	Charles River Bank	Medway	MA	2053	12/31/2016	2/14/2019	SM	70 Main Street	CHARLES RIVER BANCORP, MHC	4	0	0	4	0	Norfolk	14460	Boston-Cambridge-Newton, MA-NH	1/1/1915	3/25/1986	1/1/2009	Stock	0	0	FED	DIF	New York	NEW YORK	South Boston	Boston	Northeastern	Northeast	0	1	http://charlesriverbank.com	194833	194833	177733	57191	32873	137642	22044	59750	55848	161960	32873	161960
57450	18077	3150447	0	Charles Schwab Bank	Reno	NV	89502	12/31/2016	2/14/2019	SA	5190 Neil Road		2	0	0	9	0	Washoe	39900	Reno, NV	4/28/2003	4/28/2003	11/19/2017	Stock	0	1	OCC	DIF	San Francisco	SAN FRANCISCO	Phoenix	San Francisco	Western	West	0	0	www.schwabbank.com	163563000	163563000	163561000	19644000	5802000	143919000	137638000	6281000	0	157761000	686000	162877000
33926	0	2232757	2336794	Charlevoix State Bank	Charlevoix	MI	49720	12/31/2016	2/14/2019	NM	111 State Street	CHARLEVOIX FIRST CORPORATION	6	0	0	4	1	Charlevoix			8/16/1994	8/16/1994	3/31/2006	Stock	0	0	FDIC	DIF	Chicago	CHICAGO	Grand Rapids	Chicago	Central	Central	0	1	www.charlevoixstatebank.com	170901	170901	142451	80373	52537	90528	50684	26488	13356	118364	52537	118364
27086	13920	1158878	1081239	Charlotte State Bank & Trust	Port Charlotte	FL	33953	12/31/2016	2/14/2019	NM	1100 Tamiami Trail	CREWS BANKING CORPORATION	6	0	0	4	1	Charlotte	39460	Punta Gorda, FL	11/3/1987	11/3/1987	8/18/2011	Stock	0	1	FDIC	DIF	Atlanta	ATLANTA	Tampa	Atlanta	Southern	Southeast	0	1	www.charlottestatebankandtrust.com	303765	303765	301373	32468	21433	271297	28974	230664	11659	282332	94175	209590
34686	14723	2705112	2646037	Charter Bank	Johnston	IA	50131	12/31/2016	2/14/2019	NM	5526 N.W. 86th Street	JOHNSTON GROWTH CORPORATION	3	0	0	4	0	Polk	19780	Des Moines-West Des Moines, IA	6/15/1998	6/15/1998	6/30/2012	Stock	0	0	FDIC	DIF	Kansas City	KANSAS CITY	Des Moines	Chicago	Western	Western	0	1	www.charterbanker.com	133092	133092	127453	42897	34066	90195	44420	5932	39844	99026	34066	99026
58776	0	3715800	0	Charter Bank	Biloxi	MS	39532	12/31/2016	2/14/2019	NM	1721 Medical Park Drive, # 1		4	0	0	4	0	Harrison	25060	Gulfport-Biloxi-Pascagoula, MS	3/11/2008	3/11/2008	5/29/2015	Stock	0	0	FDIC	DIF	Dallas	DALLAS	Jackson Ms	Atlanta	Southern	West	0	1	www.mycharterbank.com	99576	99576	85299	29433	19789	70143	16350	5010	48783	79787	19789	79787
23137	10163	160650	3485989	Charter Bank	Eau Claire	WI	54701	12/31/2016	2/14/2019	NM	1010 West Clairemont Avenue	CHARTER BANKSHARES, INC.	3	0	1	4	1	Eau Claire	20740	Eau Claire, WI	6/19/1980	6/19/1980	9/4/2017	Stock	0	0	FDIC	DIF	Chicago	CHICAGO	Eau Claire	Minneapolis	Central	Central	0	1	http://www.charterbank.bank	681608	681608	643102	179645	123405	501963	204879	103886	193198	558203	101350	580258
18660	14661	814458	2963556	Charter Bank	Corpus Christi	TX	78410	12/31/2016	2/14/2019	NM	10502 Leopard Street	CHARTER BANCSHARES, INC.	4	0	0	4	1	Nueces	18580	Corpus Christi, TX	12/14/1962	12/14/1962	2/1/2011	Stock	0	0	FDIC	DIF	Dallas	DALLAS	Houston	Dallas	Southern	West	0	1	www.charterbankcc.com	203908	203908	202860	107304	94173	96604	43915	23935	28755	109735	94173	109735
26185	12827	582953	1132579	CHARTER WEST BANK	West Point	NE	68788	12/31/2016	2/14/2019	SM	201 South Main Street	NATIONWIDE BANKSHARES, INC.	6	0	0	2	1	Cuming			4/1/1985	4/1/1985	12/7/2015	Stock	0	0	FED	DIF	Kansas City	KANSAS CITY	Omaha	Kansas City	Western	West	0	1	http://www.charterwest.com	187302	187302	141193	76487	37747	110815	13523	19069	78223	149555	39367	147935
30720	5798	551070	0	CharterBank	West Point	GA	31833	12/31/2016	2/14/2019	SA	1233 O.G. Skinner Dr		21	0	1	4	0	Troup			6/15/1954	6/15/1954	9/1/2017	Stock	0	0	OCC	DIF	Atlanta	ATLANTA	Atlanta	Atlanta	Southern	Southeast	0	1		1210373	1210373	1159540	106256	106256	1104117	665712	61300	377105	1104117	180692	1029681
23702	0	489913	1039502	Chase Bank USA, National Association	Wilmington	DE	19801	12/31/2016	2/14/2019	N	201 North Walnut Street	JPMORGAN CHASE & CO.	3	1	0	3	0	New Castle	37980	Philadelphia-Camden-Wilmington, PA-NJ-DE-MD	2/11/1982	2/11/1982	7/1/2013	Stock	0	1	OCC	DIF	New York	WASHINGTON	Claymont	Philadelphia	Northeastern	Northeast	0	0	https://www.chase.com	35419443	35419443	2213943	274735	267929	35144708	18369	13236	35113103	35151514	271570	35147873
58810	0	3817964	0	Chattahoochee Bank of Georgia	Gainesville	GA	30501	12/31/2016	2/14/2019	NM	643 E. E. Butler Parkway		1	0	0	4	0	Hall	23580	Gainesville, GA	9/15/2008	9/15/2008	9/30/2017	Stock	0	0	FDIC	DIF	Atlanta	ATLANTA	Atlanta	Atlanta	Southern	Southeast	0	1		158333	158333	144850	43440	35097	114893	52094	208	62591	123236	35045	123288
35514	0	2915126	2915117	Cheaha Bank	Oxford	AL	36203	12/31/2016	2/14/2019	NM	1320 Highway Drive	CHEAHA FINANCIAL GROUP, INC.	4	0	0	4	0	Calhoun	11500	Anniston-Oxford-Jacksonville, AL	8/23/2000	8/23/2000	2/24/2011	Stock	0	0	FDIC	DIF	Atlanta	ATLANTA	Shelby	Atlanta	Southern	Southeast	0	1	http://WWW.CHEAHABANK.COM	166725	166725	125999	54823	25273	111902	18972	8360	84570	141452	25273	141452
18238	8593	345309	0	Chelsea Groton Bank	Norwich	CT	6360	12/31/2016	2/14/2019	SB	One Franklin Square		14	0	0	5	0	New London	35980	Norwich-New London, CT	1/1/1854	7/1/1960	4/11/2012	Non-Stock	0	0	FDIC	DIF	New York	NEW YORK	Hartford	Boston	Northeastern	Northeast	0	1	http://www.chelseagroton.com	845391	845391	750141	125857	59524	719534	64320	505181	150033	785867	197841	647550
15427	12824	771748	1206779	Chelsea Savings Bank	Belle Plaine	IA	52208	12/31/2016	2/14/2019	NM	601 13th St	CHEBELLE CORPORATION	5	0	0	2	1	Benton	16300	Cedar Rapids, IA	10/19/1936	10/19/1936	3/31/2006	Stock	0	1	FDIC	DIF	Kansas City	KANSAS CITY	Cedar Rapids	Chicago	Western	Western	0	1	http://www.chelseasavingsbank.com	102500	102500	85098	39562	14974	62938	17261	19801	25876	87526	14974	87526
14009	0	711548	3306824	Chelsea State Bank	Chelsea	MI	48118	12/31/2016	2/14/2019	SM	1010 South Main Street	CSB BANCORP, INC.	3	0	0	4	1	Washtenaw	11460	Ann Arbor, MI	12/17/1897	3/7/1934	3/31/2006	Stock	0	0	FED	DIF	Chicago	CHICAGO	Detroit	Chicago	Central	Central	0	1	www.chelseastate.bank	244731	244731	214230	26182	16036	218549	148000	40354	30195	228695	70444	174287
57125	0	821278	0	Chelten Hills Savings Bank	Abington	PA	19001	12/31/2016	2/14/2019	SB	2 Hidden Lane		1	0	0	5	0	Montgomery	37980	Philadelphia-Camden-Wilmington, PA-NJ-DE-MD	9/21/1910	10/2/2000	9/30/2017	Non-Stock	0	0	FDIC	DIF	New York	NEW YORK	Philadelphia	Philadelphia	Northeastern	Northeast	0	1		23327	23327	19107	0	0	23327	4588	519	18219	23327	354	22973
1003	0	542649	1201934	Chemical Bank	Midland	MI	48640	12/31/2016	2/14/2019	SM	333 East Main Street	CHEMICAL FINANCIAL CORPORATION	251	0	1	4	0	Midland	33220	Midland, MI	3/14/1917	1/1/1934	11/11/2016	Stock	0	1	FED	DIF	Chicago	CHICAGO	Detroit	Chicago	Central	Central	0	0	http://www.chemicalbank.com	12889401	12889401	10755538	882131	720273	12007270	7334795	1660909	3011566	12169128	3341541	9547860
597	10696	884303	1133594	Chemung Canal Trust Company	Elmira	NY	14902	12/31/2016	2/14/2019	SM	One Chemung Canal Plaza	CHEMUNG FINANCIAL CORPORATION	33	0	1	4	0	Chemung	21300	Elmira, NY	10/22/1833	1/1/1934	11/23/2013	Stock	0	1	FED	DIF	New York	NEW YORK	Syracuse	New York	Northeastern	Northeast	0	1	WWW.CHEMUNGCANAL.COM	1460174	1460174	1327556	123843	97134	1336331	983590	208636	144105	1363040	418356	1041818
951	0	205542	0	Cherokee State Bank	Cherokee	IA	51012	12/31/2016	2/14/2019	NM	212 West Willow Street		1	0	0	2	0	Cherokee			10/8/1888	1/1/1934	3/31/2006	Stock	0	1	FDIC	DIF	Kansas City	KANSAS CITY	Sioux City	Chicago	Western	Western	0	1	www.cherokeestatebank.com	176555	176555	161652	71854	28647	104701	6353	43234	55115	147908	28647	147908
6862	11388	214722	1075881	Chesapeake Bank	Kilmarnock	VA	22482	12/31/2016	2/14/2019	SM	97 North Main Street	CHESAPEAKE FINANCIAL SHARES, INC.	16	0	0	4	0	Lancaster			1/1/1900	1/1/1934	3/31/2006	Stock	0	1	FED	DIF	Atlanta	ATLANTA	Richmond	Richmond	Northeastern	Southeast	0	1	chesbank.com	611254	611254	592688	85864	52974	525390	34172	304369	186849	558280	145982	465272
28684	2148	204077	0	Chesapeake Bank of Maryland	Parkville	MD	21234	12/31/2016	2/14/2019	SA	2001 East Joppa Road		4	0	0	4	0	Baltimore	12580	Baltimore-Columbia-Towson, MD	1/1/1913	8/27/1958	7/21/2011	Stock	0	0	OCC	DIF	New York	NEW YORK	Baltimore	Richmond	Northeastern	Southeast	0	1	www.Chesapeakebank.com	151843	151843	151280	38290	13459	113553	13710	25022	74821	138384	18080	133763
19813	10755	86554	1248582	Chester County Bank	Henderson	TN	38340	12/31/2016	2/14/2019	NM	Main And Franklin Streets	CHESTER COUNTY BANCSHARES, INC.	4	0	0	7	0	Chester	27180	Jackson, TN	4/22/1968	4/22/1968	3/31/2006	Stock	0	0	FDIC	DIF	Dallas	DALLAS	Memphis	St. louis	Southern	Southeast	0	1	http://www.chestercountybanktn.com	61833	61833	56085	20503	19622	41330	0	8903	32427	42211	19622	42211
30220	4985	231279	2434104	Chester National Bank	Chester	IL	62233	12/31/2016	2/14/2019	N	1112 State Street	CHESTER BANCORP, INC.	3	0	1	8	0	Randolph			1/1/1919	5/11/1944	1/27/2011	Stock	0	0	OCC	DIF	Chicago	CHICAGO	Mount Vernon	St. louis	Central	Central	0	1	www.chesternationalbank.com	84497	84497	82246	38597	29683	45900	10042	10675	25183	54814	29683	54814
10872	0	767246	0	Chesterfield State Bank	Chesterfield	IL	62630	12/31/2016	2/14/2019	NM	25 S Main St		1	0	0	2	1	Macoupin	41180	St. Louis, MO-IL	9/21/1898	1/1/1934	3/31/2006	Stock	0	0	FDIC	DIF	Chicago	CHICAGO	Springfield Il	St. louis	Central	Central	0	1		18224	18224	17605	7417	4818	10807	0	3580	7227	13406	4818	13406
13956	0	925859	2124795	Chetopa State Bank & Trust Co.	Chetopa	KS	67336	12/31/2016	2/14/2019	SM	409 Maple Street	SOUTHEAST BANCSHARES, INC.	1	0	0	2	1	Labette			1/1/1901	1/1/1934	3/31/2006	Stock	0	1	FED	DIF	Kansas City	KANSAS CITY	Springfield Mo	Kansas City	Western	Western	0	1	http://www.csb-ks.com	28156	28156	22988	16139	6179	12017	445	0	11572	21977	6179	21977
57363	0	3032833	0	Cheyenne State Bank	Cheyenne	WY	82001	12/31/2016	2/14/2019	NM	101 West 19th Street		1	0	0	4	0	Laramie	16940	Cheyenne, WY	8/8/2002	8/8/2002	2/22/2018	Stock	0	0	FDIC	DIF	San Francisco	SAN FRANCISCO	Billings	Kansas City	Western	West	0	1	http://www.cheyennestatebank.com	39639	39639	38763	13013	8787	26626	9817	1782	15027	30852	8787	30852
15546	12906	504142	1138786	Chillicothe State Bank	Chillicothe	MO	64601	12/31/2016	2/14/2019	NM	600 Washington Street	C.S. BANCSHARES, INC.	2	0	0	8	1	Livingston			10/19/1937	11/22/1937	3/31/2006	Stock	0	0	FDIC	DIF	Kansas City	KANSAS CITY	Kansas City	Kansas City	Western	West	0	1	http://www.gostatebank.com	120440	120440	104150	62845	20594	57595	27836	6978	22782	99846	20594	99846
32209	8003	562076	0	Chinatown Federal Savings Bank	New York	NY	10002	12/31/2016	2/14/2019	SA	107-109 Bowery		3	0	0	4	0	New York	35620	New York-Newark-Jersey City, NY-NJ-PA	4/27/1984	4/27/1984	7/21/2011	Stock	0	0	OCC	DIF	New York	NEW YORK	New York City	New York	Northeastern	Northeast	0	1	www.uscfsb.com	103407	103407	103407	21243	15810	82164	4964	22445	54755	87597	17288	86119
35366	0	2925620	3441275	Chino Commercial Bank, N.A.	Chino	CA	91710	12/31/2016	2/14/2019	N	14245 Pipeline Avenue	CHINO COMMERCIAL BANCORP	3	0	0	4	0	San Bernardino	40140	Riverside-San Bernardino-Ontario, CA	9/1/2000	9/1/2000	1/6/2011	Stock	0	0	OCC	DIF	San Francisco	SAN FRANCISCO	Los Angeles (North)	San Francisco	Western	Western	0	1	www.chinocommercialbank.com	137842	137842	137842	22583	21946	115259	47979	56371	10910	115896	68894	68948
12322	0	779650	1122963	Chippewa Valley Bank	Winter	WI	54896	12/31/2016	2/14/2019	NM	5150 North Main Street	CHIPPEWA VALLEY AGENCY, LTD.	16	0	0	4	1	Sawyer			1/1/1917	1/1/1934	11/30/2017	Stock	0	0	FDIC	DIF	Chicago	CHICAGO	Eau Claire	Minneapolis	Central	Central	0	1	www.chippewavalleybank.com	293227	293227	238686	135422	64990	157805	36728	63676	57399	228237	64990	228237
21955	13257	372855	1061772	Chisholm Trail State Bank	Wichita	KS	67219	12/31/2016	2/14/2019	NM	6160 North Broadway	CHISHOLM TRAIL FINANCIAL CORPORATION	2	0	0	8	1	Sedgwick	48620	Wichita, KS	3/14/1975	3/14/1975	3/31/2006	Stock	0	0	FDIC	DIF	Kansas City	KANSAS CITY	Wichita	Kansas City	Western	Western	0	1	http://www.chisholmbank.com	66528	66528	60812	35937	18485	30591	11486	9142	9964	48043	18485	48043
58244	0	3455236	4131153	Choice bank	Oshkosh	WI	54904	12/31/2016	2/14/2019	NM	2450 Witzel Avenue	CHOICE BANCORP, INC.	2	0	0	4	0	Winnebago	36780	Oshkosh-Neenah, WI	7/24/2006	7/24/2006	7/8/2018	Stock	0	0	FDIC	DIF	Chicago	CHICAGO	Appleton	Chicago	Central	Central	0	1	http://www.choice.bank	222723	222723	162566	25749	15997	196974	45515	6781	144678	206726	15997	206726
9423	14054	826956	1125030	Choice Financial Group	Fargo	ND	58104	12/31/2016	2/14/2019	NM	4501 23rd Avenue South	CHOICE FINANCIAL HOLDINGS, INC.	19	0	1	2	1	Cass	22020	Fargo, ND-MN	1/1/1906	1/1/1934	9/14/2018	Stock	0	0	FDIC	DIF	Kansas City	KANSAS CITY	Fargo	Minneapolis	Central	West	0	1	HTTP://WWW.CHOICEFINANCIALGROUP.COM, HTTP://WWW.BANKWITHCHOICE.COM	1036997	1036997	934410	35583	11307	1001414	284647	483733	233033	1025690	192614	844383
1014	10747	324340	1139297	ChoiceOne Bank	Sparta	MI	49345	12/31/2016	2/14/2019	SM	109 East Division	CHOICEONE FINANCIAL SERVICES, INC.	13	0	0	4	0	Kent	24340	Grand Rapids-Wyoming, MI	1/1/1898	1/1/1934	1/1/2012	Stock	0	0	FED	DIF	Chicago	CHICAGO	Grand Rapids	Chicago	Central	Central	0	1	www.choiceone.com	512903	512903	441778	55480	34674	457423	99454	270948	87021	478229	128128	384775
11729	12767	340742	1139532	CIBM Bank	Champaign	IL	61821	12/31/2016	2/14/2019	NM	2913 West Kirby Avenue	CIB MARINE BANCSHARES, INC.	11	0	1	4	0	Champaign	16580	Champaign-Urbana, IL	1/1/1921	1/1/1934	8/30/2018	Stock	0	0	FDIC	DIF	Chicago	CHICAGO	Champaign	Chicago	Central	Central	0	1	http://www.cibmbank.com	489380	489380	480550	117269	83437	372111	157887	16354	197872	405943	83437	405943
3226	12657	327855	1107700	Ciera Bank	Graham	TX	76450	12/31/2016	2/14/2019	SM	623 Elm Street	FIRST GRAHAM BANCORP, INC.	8	0	0	4	1	Young			10/10/1889	1/1/1934	6/17/2015	Stock	0	1	FED	DIF	Dallas	DALLAS	Dallas	Dallas	Southern	West	0	1	http://www.cierabank.com	428684	428684	413808	200294	143947	228390	82025	33095	113270	284737	144157	284527
28346	1409	66677	0	Cincinnati Federal	Cincinnati	OH	45247	12/31/2016	2/14/2019	SA	6581 Harrison Avenue		4	0	0	5	0	Hamilton	17140	Cincinnati, OH-KY-IN	1/1/1922	9/25/1935	10/11/2018	Stock	0	0	OCC	DIF	Chicago	CHICAGO	Cincinnati	Cleveland	Central	Central	0	1	www.cincinnatifederal.com	109896	109896	91023	20759	20759	89137	0	23697	65439	89137	15252	94644
10446	13930	687830	1247624	Cissna Park State Bank	Cissna Park	IL	60924	12/31/2016	2/14/2019	NM	102 South Second Street	AGRICULTURAL BANKING CORPORATION	2	0	0	2	1	Iroquois			6/14/1920	1/1/1934	8/1/2018	Stock	0	0	FDIC	DIF	Chicago	CHICAGO	Champaign	Chicago	Central	Central	0	1	www.tfcbanks.com	57352	57352	49669	23782	15269	33570	6312	10828	16430	42083	15269	42083
58978	18129	3918898	1036967	CIT Bank, National Association	Pasadena	CA	91101	12/31/2016	2/14/2019	N	95 South Lake Ave	CIT GROUP INC.	71	0	0	4	0	Los Angeles	31080	Los Angeles-Long Beach-Anaheim, CA	3/19/2009	3/19/2009	3/18/2018	Stock	0	0	OCC	DIF	San Francisco	SAN FRANCISCO	Los Angeles (North)	San Francisco	Western	Western	0	0	cit.com	32357228	32357228	30672122	1442939	1255254	30914289	9715057	4460735	16738496	31101974	1454587	30902640
7213	0	476810	1951350	Citibank, National Association	Sioux Falls	SD	57104	12/31/2016	2/14/2019	N	701 East 60th Street North	CITIGROUP INC.	746	282	1	1	0	Minnehaha	43620	Sioux Falls, SD	6/16/1812	1/1/1934	4/1/2014	Stock	0	1	OCC	DIF	Kansas City	WASHINGTON	Sioux Falls	Minneapolis	Western	West	2	0	www.citibank.com	945683000	471527000	438254000	134940000	118595000	336587000	279439000	7284000	49864000	352932000	138748000	332779000
21995	0	917032	1085312	Citizen's Bank	Ville Platte	LA	70586	12/31/2016	2/14/2019	NM	841 West Main Street	CITIZENS BANCSHARES, INC.	3	0	0	8	0	Evangeline			5/1/1975	5/1/1975	6/30/2017	Stock	0	0	FDIC	DIF	Dallas	DALLAS	Baton Rouge	Atlanta	Southern	Western	0	1		208670	208670	179126	62664	41238	146006	3190	44314	98502	167432	41238	167432
7799	8949	895710	1143623	Citizens & Northern Bank	Wellsboro	PA	16901	12/31/2016	2/14/2019	NM	90-92 Main Street	CITIZENS & NORTHERN CORPORATION	26	0	1	9	0	Tioga			1/1/1864	1/1/1934	3/2/2015	Stock	0	1	FDIC	DIF	New York	NEW YORK	Harrisburg	Philadelphia	Northeastern	Northeast	0	1	www.cnbankpa.com	990241	990241	821543	448512	230253	541729	192392	137119	212218	759988	230253	759988
1715	13157	869663	0	Citizens 1st Bank	Tyler	TX	75701	12/31/2016	2/14/2019	SM	2001 E. Southeast Loop 323		4	0	0	7	1	Smith	46340	Tyler, TX	4/24/1920	1/1/1934	3/7/2014	Stock	0	0	FED	DIF	Dallas	DALLAS	Dallas	Dallas	Southern	West	0	1	www.citizens1stbank.com	480212	480212	341241	106474	56807	373738	131583	90498	151657	423405	56957	423255
1402	15367	279954	1128134	Citizens Alliance Bank	Clara City	MN	56222	12/31/2016	2/14/2019	NM	55 First Street Northwest	FORSTROM BANCORPORATION, INC.	10	0	1	2	1	Chippewa			7/2/1902	1/1/1934	4/23/2016	Stock	0	0	FDIC	DIF	Kansas City	KANSAS CITY	Fargo	Minneapolis	Central	West	0	1	www.citizensalliancebank.com	627836	627836	538119	239376	182863	388460	150487	67380	170593	444973	182044	445792
10363	12229	928421	2183493	Citizens and Farmers Bank	West Point	VA	23181	12/31/2016	2/14/2019	NM	Eighth And Main Streets	C&F FINANCIAL CORPORATION	25	0	0	4	0	King William	40060	Richmond, VA	2/1/1927	1/1/1934	3/22/2014	Stock	0	1	FDIC	DIF	Atlanta	ATLANTA	Richmond	Richmond	Northeastern	Southeast	0	1	www.cffc.com	1120360	1120360	1004484	66057	32009	1054303	215102	495314	343887	1088351	219070	901290
11432	0	209447	1119619	Citizens Bank	Byhalia	MS	38611	12/31/2016	2/14/2019	NM	8077 State Highway 178	MARSHALL FINANCIAL CORPORATION	3	0	0	8	0	Marshall	32820	Memphis, TN-MS-AR	11/1/1919	1/1/1934	3/31/2006	Stock	0	0	FDIC	DIF	Dallas	DALLAS	Memphis	St. louis	Southern	West	0	1	http://WWW.CITIZENSBYHALIA.COM	63334	63334	60501	23370	15508	39964	4455	12020	23489	47826	15508	47826
1695	10678	898533	1084744	Citizens Bank	New Tazewell	TN	37825	12/31/2016	2/14/2019	NM	130 South Broad Street	CITIZENS BANCORP, INC.	4	0	0	4	0	Claiborne			1/1/1912	1/1/1934	12/31/2017	Stock	0	1	FDIC	DIF	Dallas	DALLAS	Knoxville	Atlanta	Southern	Southeast	0	1		166517	166517	147913	66149	33003	100368	24262	19532	56574	133514	33003	133514
22601	10961	97457	1064317	Citizens Bank	Amsterdam	MO	64723	12/31/2016	2/14/2019	NM	13150 Nw Main Street	AMSTERDAM BANCSHARES, INC.	5	0	0	4	1	Bates	28140	Kansas City, MO-KS	1/4/1926	1/27/1978	6/30/2017	Stock	0	0	FDIC	DIF	Kansas City	KANSAS CITY	Kansas City	Kansas City	Western	West	0	1	WWW.CITIZENSBANK.WS	54996	54996	50575	23640	19676	31356	6054	10379	14922	35320	19655	35341
8758	12611	410944	1203835	Citizens Bank	Sac City	IA	50583	12/31/2016	2/14/2019	NM	500 Main Street	CITIZENS HOLDING COMPANY	2	0	0	2	1	Sac			2/8/1929	1/1/1934	3/31/2006	Stock	0	1	FDIC	DIF	Kansas City	KANSAS CITY	Sioux City	Chicago	Western	Western	0	1	citizensbanksaccity.com	38426	38426	30561	17950	9069	20476	0	3778	16699	29357	7301	31125
13055	12655	783844	1207132	Citizens Bank	Mukwonago	WI	53149	12/31/2016	2/14/2019	NM	301 North Rochester	CITIZENS BANK HOLDING, INC.	14	0	0	4	0	Waukesha	33340	Milwaukee-Waukesha-West Allis, WI	12/12/1892	1/1/1934	11/3/2014	Stock	0	0	FDIC	DIF	Chicago	CHICAGO	Milwaukee	Chicago	Central	Central	0	1	http://www.citizenbank.com	623307	623307	561233	170703	117005	452604	163068	107703	181833	506302	117004	506302
1051	0	535641	4744441	Citizens Bank	Hartford	KY	42347	12/31/2016	2/14/2019	SM	1021 South Main Street	HARTLAND FINANCIAL, INC.	2	0	0	8	0	Ohio			1/1/1914	1/1/1934	4/1/2016	Stock	0	0	FED	DIF	Chicago	CHICAGO	Hopkinsville	St. louis	Central	Southeast	0	1	www.citizenshartland.com	51727	51727	46159	26754	26754	24973	8125	5380	11468	24973	11713	40014
3140	0	885252	2952541	Citizens Bank	Amarillo	TX	79110	12/31/2016	2/14/2019	NM	4117 S Georgia Street	TRIPLE J FINANCIAL, INC.	4	0	1	2	1	Randall	11100	Amarillo, TX	2/4/1904	1/1/1934	6/1/2014	Stock	0	0	FDIC	DIF	Dallas	DALLAS	Lubbock	Dallas	Southern	West	0	1	www.gocitizensbank.com	134321	134321	125345	36335	25243	97987	61128	3101	33758	109079	25243	109078
16817	0	744854	1427556	Citizens Bank	Kilgore	TX	75662	12/31/2016	2/14/2019	NM	301 E Main Street	EAST TEXAS FINANCIAL CORPORATION	10	0	0	4	0	Gregg	30980	Longview, TX	7/24/1949	7/24/1949	9/30/2018	Stock	0	1	FDIC	DIF	Dallas	DALLAS	Dallas	Dallas	Southern	West	0	1	http://WWW.CITIZENSBANKTX.COM	312480	312480	279219	26001	20252	286479	92327	146109	48045	292228	105330	207150
324	12223	514132	1246681	Citizens Bank	Columbia	MS	39429	12/31/2016	2/14/2019	NM	814 Main Street	CITIZENS CORPORATION	8	0	0	4	1	Marion			7/15/1914	1/1/1934	2/5/2015	Stock	0	1	FDIC	DIF	Dallas	DALLAS	Jackson Ms	Atlanta	Southern	West	0	1	WWW.CITIZENSBK.COM	350649	350649	310884	111957	50802	238692	74289	24749	139654	299847	78750	271899
14488	12330	1001853	1099784	Citizens Bank	New Haven	MO	63068	12/31/2016	2/14/2019	NM	100 Circle Drive	CITIZENS FINANCIAL GROUP, INC.	4	0	0	4	0	Franklin	41180	St. Louis, MO-IL	1/1/1934	6/19/1934	3/31/2006	Stock	0	0	FDIC	DIF	Kansas City	KANSAS CITY	St. Louis	St. louis	Western	West	0	1	http://www.citizensbankmo.com	146201	146201	134293	56506	38188	89695	41750	13267	34678	108013	38188	108014
17809	11785	98463	2519038	Citizens Bank	Corvallis	OR	97339	12/31/2016	2/14/2019	NM	275 S. W. Third Street	CITIZENS BANCORP	16	0	0	4	0	Benton	18700	Corvallis, OR	10/5/1957	10/5/1957	2/16/2017	Stock	0	0	FDIC	DIF	San Francisco	SAN FRANCISCO	Portland	San Francisco	Western	West	0	1	www.citizensEbank.com	607158	607158	599293	66230	52166	540928	213893	298254	28781	554992	236012	371146
6103	9074	381839	1139288	Citizens Bank	Hartsville	TN	37074	12/31/2016	2/14/2019	NM	100 Mcmurry Boulevard	CUMBERLAND BANCSHARES, INC.	2	0	0	4	0	Trousdale	34980	Nashville-Davidson-Murfreesboro-Franklin, TN	10/1/1905	1/1/1934	4/1/2016	Stock	0	0	FDIC	DIF	Dallas	DALLAS	Nashville	Atlanta	Southern	Southeast	0	1	http://www.cbtenn.com	183465	183465	162223	52743	45273	130722	27173	11852	91698	138192	41583	141882
9647	0	44741	1207208	Citizens Bank	Mooresville	IN	46158	12/31/2016	2/14/2019	NM	33 North Indiana Street	CITBA FINANCIAL CORPORATION	9	0	0	8	0	Morgan	26900	Indianapolis-Carmel-Anderson, IN	2/18/1931	1/1/1934	3/31/2006	Stock	0	1	FDIC	DIF	Chicago	CHICAGO	Indianapolis	Chicago	Central	Central	0	1	http://www.citizens-banking.com	377781	377781	304291	40803	24661	336978	52376	225955	58646	353120	92246	285535
262	14495	840019	2262268	Citizens Bank	Mount Vernon	KY	40456	12/31/2016	2/14/2019	NM	411 New Brodhead Road	ROCKCASTLE BANCORP, INC.	4	0	0	8	1	Rockcastle			1/1/1904	1/1/1934	5/1/2009	Stock	0	0	FDIC	DIF	Chicago	CHICAGO	Lexington	Cleveland	Central	Southeast	0	1	www.citizensbankrb.com	119012	119012	114364	37312	14868	81700	643	15265	65792	104144	14868	104144
14851	12187	778738	2244545	Citizens Bank	Elizabethton	TN	37643	12/31/2016	2/14/2019	NM	300 Broad Street	CITCO COMMUNITY BANCSHARES, INC.	17	0	1	4	1	Carter	27740	Johnson City, TN	11/3/1934	11/3/1934	12/2/2016	Stock	0	1	FDIC	DIF	Dallas	DALLAS	Knoxville	Atlanta	Southern	Southeast	0	1	www.citizensbank24.com	662564	662564	609868	89123	56566	573441	307876	76343	189222	605998	101617	560947
893	0	126834	0	Citizens Bank	Carthage	TN	37030	12/31/2016	2/14/2019	NM	407 Main Street		8	0	0	7	0	Smith	34980	Nashville-Davidson-Murfreesboro-Franklin, TN	10/26/1929	1/1/1934	5/15/2017	Stock	0	1	FDIC	DIF	Dallas	DALLAS	Nashville	Atlanta	Southern	Southeast	0	1	www.citzcar.com	468444	468444	451378	144486	71425	323958	32006	46267	245685	397019	71425	397019
57483	0	3174920	3439179	Citizens Bank & Trust	Guntersville	AL	35976	12/31/2016	2/14/2019	NM	404 Gunter Avenue	CITIZENS B & T HOLDINGS, INC.	8	0	0	4	0	Marshall			3/3/2003	3/3/2003	4/12/2017	Stock	0	0	FDIC	DIF	Atlanta	ATLANTA	Shelby	Atlanta	Southern	Southeast	0	1	http://www.citizensbanktrust.com	345704	345704	282773	37314	18393	308390	14357	194933	99100	327311	66739	278965
14293	0	964250	0	Citizens Bank & Trust	Rock Port	MO	64482	12/31/2016	2/14/2019	NM	101 North Main Street		3	0	0	2	1	Atchison			3/28/1902	4/26/1934	11/6/2013	Stock	0	1	FDIC	DIF	Kansas City	KANSAS CITY	Kansas City	Kansas City	Western	West	0	1	www.cbtmo.com	82954	82954	65185	34785	16785	48169	16793	7386	23990	66169	14582	68372
9777	16066	729945	2605249	Citizens Bank & Trust Co.	Marks	MS	38646	12/31/2016	2/14/2019	NM	239 East Main St	CB&T BANCSHARES, INC.	3	0	0	2	1	Quitman			8/17/1917	1/1/1934	3/31/2006	Stock	0	1	FDIC	DIF	Dallas	DALLAS	Memphis	St. louis	Southern	West	0	1	www.cbt-co.com	99031	99031	85601	48157	27665	50874	11519	8492	30863	71366	27665	71366
10218	0	56258	1121966	Citizens Bank & Trust Co.	Hutchinson	MN	55350	12/31/2016	2/14/2019	NM	102 Main Street South	CITIZENS BANCSHARES OF HUTCHINSON, INC.	3	0	0	4	1	Mcleod			1/1/1886	1/1/1934	3/31/2006	Stock	0	1	FDIC	DIF	Kansas City	KANSAS CITY	Mankato	Minneapolis	Central	West	0	1	http://www.cbhutch.com	198358	198358	162970	93974	38795	104384	67366	21486	15532	159563	38795	159563
18620	9139	765318	2753869	Citizens Bank & Trust Co. of Jackson	Jackson	KY	41339	12/31/2016	2/14/2019	NM	720 Hwy, 15 South	JOHN R TURNER HOLDING COMPANY	3	0	0	4	1	Breathitt			11/17/1962	11/17/1962	3/31/2006	Stock	0	1	FDIC	DIF	Chicago	CHICAGO	Lexington	Cleveland	Central	Southeast	0	1	WWW.CITIZENSBANKJACKSON.COM	132666	132666	111639	37419	16450	95247	292	25600	69355	116216	16450	116216
1376	0	357937	1084472	Citizens Bank & Trust Company	Plaquemine	LA	70764	12/31/2016	2/14/2019	NM	57910 Main Street	CITIZENS BANCORPORATION, INC.	7	0	0	4	0	Iberville	12940	Baton Rouge, LA	7/5/1916	1/1/1934	7/30/2017	Stock	0	1	FDIC	DIF	Dallas	DALLAS	Baton Rouge	Atlanta	Southern	Western	0	1	www.citizensbankandtrust.com	242495	242495	187377	133083	76505	109412	42424	25288	41699	165990	76505	165990
5469	14676	925055	1051401	Citizens Bank & Trust Company	Saint Paul	NE	68873	12/31/2016	2/14/2019	NM	721 Seventh Street	HOWARD COUNTY LAND AND CATTLE CO.	3	0	0	2	0	Howard	24260	Grand Island, NE	1/1/1888	1/1/1934	3/13/2017	Stock	0	1	FDIC	DIF	Kansas City	KANSAS CITY	Grand Island	Kansas City	Western	West	0	1	www.bankwithcitizens.com	129816	129816	92956	39467	21031	90349	27808	12417	50125	108785	21031	108785
16417	0	384830	0	Citizens Bank & Trust Company	Covington	LA	70433	12/31/2016	2/14/2019	NM	222 New Hampshire Street		5	0	0	4	0	Saint Tammany	35380	New Orleans-Metairie, LA	12/31/1945	5/10/1946	7/29/2015	Stock	0	1	FDIC	DIF	Dallas	DALLAS	Baton Rouge	Atlanta	Southern	Western	0	1	www.cbtbanking.com	102383	102383	99050	43581	33529	58802	14961	22505	21336	68854	33529	68854
1972	14087	657758	1857779	Citizens Bank & Trust Company	Big Timber	MT	59011	12/31/2016	2/14/2019	SM	130 Mcleod Street	CBT CORPORATION, INC.	2	0	0	2	0	Sweet Grass			1/1/1927	1/1/1934	2/22/2018	Stock	0	1	FED	DIF	San Francisco	SAN FRANCISCO	Billings	Minneapolis	Western	West	0	1	www.ctznsbank.com	101018	101018	92041	47815	29315	53203	4166	28333	20703	71703	29315	71703
15675	9331	829041	1099140	Citizens Bank & Trust Company	Campbellsville	KY	42718	12/31/2016	2/14/2019	NM	201 East Main Street	FIRST BANCORP, INC.	4	0	0	8	0	Taylor			1/1/1939	7/22/1939	3/31/2006	Stock	0	1	FDIC	DIF	Chicago	CHICAGO	Elizabethtown	St. louis	Central	Southeast	0	1	www.cbtky.com	170696	170696	144714	72062	30998	98634	48473	16163	33998	139698	30998	139698
6100	0	321152	1823550	Citizens Bank & Trust Company	Atwood	TN	38220	12/31/2016	2/14/2019	NM	1359 West Main Street	BUMPUSHARES, INC.	1	0	0	7	1	Carroll			2/5/1927	1/1/1934	6/2/2010	Stock	0	0	FDIC	DIF	Dallas	DALLAS	Nashville	St. louis	Southern	Southeast	0	1	http://www.citizensbankatwood.com	23014	23014	14520	12408	3287	10606	0	0	10606	19727	3110	19904
16780	12612	364131	1129805	Citizens Bank & Trust Company	Eastman	GA	31023	12/31/2016	2/14/2019	NM	5101 Fifth Avenue	CITIZENS CORPORATION	4	0	0	8	1	Dodge			1/1/1934	4/1/1949	3/31/2006	Stock	0	0	FDIC	DIF	Atlanta	ATLANTA	Albany Ga	Atlanta	Southern	Southeast	0	1	www.citizensga.com	117755	117755	108514	52211	31046	65544	8651	11113	45780	86709	31722	86033
19744	10821	767554	3010288	Citizens Bank & Trust Company of Vivian, Louisiana	Vivian	LA	71082	12/31/2016	2/14/2019	NM	W Arkansas Ave&S Spruce St	C B & T BANCSHARES, INC.	5	0	0	8	1	Caddo	43340	Shreveport-Bossier City, LA	9/14/1967	9/14/1967	10/1/2010	Stock	0	0	FDIC	DIF	Dallas	DALLAS	Shreveport	Dallas	Southern	Western	0	1	www.cbtofvivian.com	119541	119541	110043	37952	29364	81589	39844	7382	34363	90177	29364	90177
27153	13138	1163283	0	Citizens Bank & Trust, Inc.	Trenton	GA	30752	12/31/2016	2/14/2019	SA	12255 South Main Street		3	0	1	6	0	Dade	16860	Chattanooga, TN-GA	1/18/1988	2/1/1996	7/21/2011	Stock	0	0	OCC	DIF	Atlanta	ATLANTA	Atlanta	Atlanta	Southern	Southeast	0	1	www.citizensbanktrenton.com	87637	87637	78555	32503	13200	55134	3080	17811	34243	74437	13150	74487
5673	16128	701839	3200874	Citizens Bank and Trust	Frostproof	FL	33843	12/31/2016	2/14/2019	NM	2 East Wall Street	CITIZENS BANKING CORPORATION	13	0	0	4	1	Polk	29460	Lakeland-Winter Haven, FL	5/13/1920	1/1/1934	8/6/2007	Stock	0	1	FDIC	DIF	Atlanta	ATLANTA	Tampa	Atlanta	Southern	Southeast	0	1	http://www.citizens-bank.com	458750	458750	412593	76630	44264	382120	283846	60647	37628	414486	182213	276537
4533	10264	381343	3299207	Citizens Bank and Trust Company	Kansas City	MO	64153	12/31/2016	2/14/2019	NM	7288 Nw 87th Terrace, # 112	YOUNG PARTNERS, L.P.	22	0	1	4	0	Platte	28140	Kansas City, MO-KS	1/1/1889	1/1/1934	10/20/2015	Stock	0	1	FDIC	DIF	Kansas City	KANSAS CITY	Kansas City	Kansas City	Western	West	0	1	www.gocitizens.bank	683646	683646	593897	138283	60062	545363	70269	273706	201388	623584	124382	559264
823	13361	991621	3219474	Citizens Bank and Trust Company	Blackstone	VA	23824	12/31/2016	2/14/2019	SM	126 South Main Street	CITIZENS BANCORP OF VIRGINIA, INC.	11	0	0	8	0	Nottoway			7/15/1873	1/1/1934	3/31/2006	Stock	0	0	FED	DIF	Atlanta	ATLANTA	Richmond	Richmond	Northeastern	Southeast	0	1	http://www.cbtva.com	305514	305514	274069	22673	12429	282841	69490	133885	79466	293085	56815	248699
22717	10271	255556	1064139	Citizens Bank and Trust Company of Ardmore	Ardmore	OK	73401	12/31/2016	2/14/2019	SM	1100 North Commerce	CITIZENS COMMERCE CORPORATION	4	0	0	4	1	Carter			9/18/1978	9/18/1978	3/31/2006	Stock	0	1	FED	DIF	Dallas	DALLAS	Oklahoma City	Kansas City	Southern	West	0	1	www.citizensbt.com	160307	160307	151605	118726	64934	41581	7233	0	34347	95373	47571	112736
10317	13067	715630	1085992	Citizens Bank and Trust Company of Grainger County	Rutledge	TN	37861	12/31/2016	2/14/2019	NM	8335 Rutledge Pike	CITIZENS OF GRAINGER COUNTY CORPORATION	5	0	0	5	0	Grainger	28940	Knoxville, TN	11/1/1919	1/1/1934	3/31/2006	Stock	0	0	FDIC	DIF	Dallas	DALLAS	Knoxville	Atlanta	Southern	Southeast	0	1	http://www.cbtgrainger.com	172231	172231	147208	66783	46131	105448	13140	40866	51442	126100	46131	126100
8200	11729	874050	1135114	Citizens Bank Minnesota	New Ulm	MN	56073	12/31/2016	2/14/2019	NM	105 North Minnesota Street	CITIZENS BANCORPORATION OF NEW ULM, INC.	4	0	0	2	0	Brown			12/13/1875	1/1/1934	3/31/2006	Stock	0	0	FDIC	DIF	Kansas City	KANSAS CITY	Mankato	Minneapolis	Central	West	0	1	https://www.citizensmn.bank/	301607	301607	272049	31661	20161	269946	6842	188213	74890	281446	20161	281446
19679	0	807656	3435229	Citizens Bank of Ada	Ada	OK	74820	12/31/2016	2/14/2019	NM	123 West 12th Street	CITIZENSADA FINANCIAL CORPORATION	4	0	0	4	1	Pontotoc			2/20/1967	2/20/1967	3/31/2006	Stock	0	0	FDIC	DIF	Dallas	DALLAS	Tulsa	Kansas City	Southern	West	0	1	http://www.citizensada.com	178945	178945	151182	117977	61562	60968	11228	23659	26081	117383	61562	117383
15477	12677	19936	1976625	Citizens Bank of Americus	Americus	GA	31709	12/31/2016	2/14/2019	NM	119 Lee Street	CBA BANKSHARES, INC.	3	0	0	2	0	Sumter			3/1/1937	3/25/1937	1/23/2014	Stock	0	0	FDIC	DIF	Atlanta	ATLANTA	Albany Ga	Atlanta	Southern	Southeast	0	1	www.cbkamericus.com	244031	244031	206168	131415	56702	112616	49509	13231	49876	187329	56701	187330
8908	0	84804	0	Citizens Bank of Cape Vincent	Cape Vincent	NY	13618	12/31/2016	2/14/2019	NM	154 Broadway St		3	0	0	8	0	Jefferson	48060	Watertown-Fort Drum, NY	1/1/1919	1/1/1934	11/12/2018	Stock	0	0	FDIC	DIF	New York	NEW YORK	Syracuse	New York	Northeastern	Northeast	0	1	http://citizensbankofcapevincent.com	57227	57227	38729	11709	11709	45518	0	37349	8169	45518	11709	45518
10843	0	441135	0	Citizens Bank of Chatsworth	Chatsworth	IL	60921	12/31/2016	2/14/2019	NM	502 East Locust Street		2	0	0	4	0	Livingston			12/7/1903	1/1/1934	7/1/2018	Stock	0	1	FDIC	DIF	Chicago	CHICAGO	Champaign	Chicago	Central	Central	0	1	www.cbchatsworth.com	31914	31914	27869	14857	5505	17057	7279	2041	7738	26409	5499	26415
35442	0	2921622	3110012	Citizens Bank of Cumberland County, Inc.	Burkesville	KY	42717	12/31/2016	2/14/2019	NM	209 Keen Street	CITIZENS CUMBERLAND BANCSHARES, INC.	1	0	0	4	1	Cumberland			7/1/2000	7/1/2000	8/12/2009	Stock	0	0	FDIC	DIF	Chicago	CHICAGO	Elizabethtown	St. louis	Central	Southeast	0	1	www.cbcconline.com	62547	62547	51056	22298	13419	40249	6814	11057	22377	49128	13419	49128
20454	15585	915935	4795863	Citizens Bank of Edinburg	Edinburg	IL	62531	12/31/2016	2/14/2019	NM	100 East Washington Street	CB EDINBURG HOLDINGS, INC.	1	0	0	4	0	Christian			7/16/1971	7/16/1971	12/13/2016	Stock	0	0	FDIC	DIF	Chicago	CHICAGO	Springfield Il	Chicago	Central	Central	0	1	http://www.edinburgbank.net	21042	21042	15894	10240	2695	10802	0	3493	7310	18347	2695	18347
1956	0	954251	1141900	Citizens Bank of Eldon	Eldon	MO	65026	12/31/2016	2/14/2019	NM	110 North Maple Street	CITIZENS BANCSHARES OF ELDON, MISSOURI, INC.	4	0	0	2	0	Miller			1/20/1905	1/1/1934	3/31/2006	Stock	0	1	FDIC	DIF	Kansas City	KANSAS CITY	Columbia Mo	St. louis	Western	West	0	1	http://www.cbeldon.com	125362	125362	116353	50491	33017	74871	27905	11631	35335	92345	33017	92345
16442	0	131034	2958347	Citizens Bank of Florida	Oviedo	FL	32765	12/31/2016	2/14/2019	NM	156 Geneva Drive	CITIZENS BANCORP OF OVIEDO, INC.	5	0	0	4	0	Seminole	36740	Orlando-Kissimmee-Sanford, FL	7/1/1946	7/1/1946	9/1/2006	Stock	0	0	FDIC	DIF	Atlanta	ATLANTA	Tampa	Atlanta	Southern	Southeast	0	1	www.mycbfl.com	231307	231307	209327	126090	64450	105217	32930	18178	54110	166857	64450	166857
4707	10477	1014853	1061987	Citizens Bank of Kansas	Kingman	KS	67068	12/31/2016	2/14/2019	SM	300 North Main Street	KING BANCSHARES, INC.	6	0	0	4	1	Kingman	48620	Wichita, KS	5/14/1886	1/1/1934	1/1/2019	Stock	0	1	FED	DIF	Kansas City	KANSAS CITY	Wichita	Kansas City	Western	Western	0	1	www.citizensbankofkansas.com	191960	191960	150171	81100	26056	110860	52435	24307	34118	165904	26321	165639
2718	11286	495419	1071623	Citizens Bank of Kentucky, Inc.	Paintsville	KY	41240	12/31/2016	2/14/2019	SM	620 Broadway Avenue	CITIZENS NATIONAL CORPORATION	13	0	0	4	0	Johnson			1/1/1910	1/1/1934	6/30/2016	Stock	0	1	FED	DIF	Chicago	CHICAGO	Lexington	Cleveland	Central	Southeast	0	1	http://www.wercitizens.bank	481264	481264	430728	177173	143510	304091	109996	51795	142300	337754	128330	352934
1711	0	63733	1140239	Citizens Bank of Lafayette	Lafayette	TN	37083	12/31/2016	2/14/2019	NM	400 Highway 52 Bypass West	CITIZENS BANCORP INVESTMENT, INC.	19	0	0	8	0	Macon	34980	Nashville-Davidson-Murfreesboro-Franklin, TN	7/1/1909	1/1/1934	4/20/2015	Stock	0	0	FDIC	DIF	Dallas	DALLAS	Nashville	Atlanta	Southern	Southeast	0	1	http://www.citizens-bank.org	701318	701318	628273	297616	247383	403702	33599	83897	286206	453935	137238	564081
20161	10629	1016857	1105078	Citizens Bank of Las Cruces	Las Cruces	NM	88001	12/31/2016	2/14/2019	NM	505 S. Main Street	AMADOR BANCSHARES, INC.	6	0	0	4	1	Dona Ana	29740	Las Cruces, NM	4/6/1970	4/6/1970	12/31/2018	Stock	0	0	FDIC	DIF	Dallas	DALLAS	Albuquerque	Dallas	Western	West	0	1	www.citizenslc.com	472465	472465	406676	46809	28666	425656	110723	251816	63117	443799	134360	338105
22954	9531	897237	2638582	Citizens Bank of Morgantown, Inc.	Morgantown	WV	26505	12/31/2016	2/14/2019	NM	265 High Street	MORGANTOWN BANCSHARES, INC.	1	0	0	5	0	Monongalia	34060	Morgantown, WV	9/20/1979	9/20/1979	3/31/2006	Stock	0	0	FDIC	DIF	Atlanta	ATLANTA	Scott Depot	Richmond	Northeastern	Northeast	0	1	www.citizensbankwv.com	23362	23362	22698	8883	3829	14479	2182	5372	6925	19533	3829	19533
16126	0	44750	1118621	Citizens Bank of Newburg	Rolla	MO	65401	12/31/2016	2/14/2019	NM	1515 Martin Springs Drive	NEWBURG INSURANCE AGENCY, INC.	3	0	0	4	0	Phelps			2/28/1944	2/28/1944	5/17/2013	Stock	0	0	FDIC	DIF	Kansas City	KANSAS CITY	Springfield Mo	St. louis	Western	West	0	1	www.citizensbankofnewburg.com	133822	133822	106517	41765	10756	92057	30613	16051	45393	123066	10756	123066
33846	12793	2111553	1098732	Citizens Bank of Northern Kentucky, Inc.	Newport	KY	41071	12/31/2016	2/14/2019	NM	103 Churchill Drive	FARMERS CAPITAL BANK CORPORATION	7	0	0	4	0	Campbell	17140	Cincinnati, OH-KY-IN	10/12/1993	10/12/1993	2/17/2017	Stock	0	1	FDIC	DIF	Chicago	CHICAGO	Lexington	Cleveland	Central	Southeast	0	0		204291	204291	189338	35688	32948	168603	61450	81402	25751	171343	32948	171343
33511	0	1900675	1131620	Citizens Bank of Pagosa Springs	Pagosa Springs	CO	81147	12/31/2016	2/14/2019	NM	703 San Juan Street	SOUTHERN COLORADO CORP.	2	0	0	4	1	Archuleta			10/25/1991	10/25/1991	8/3/2017	Stock	0	0	FDIC	DIF	Dallas	DALLAS	Denver	Kansas City	Western	Western	0	1		73440	73440	66457	42326	26721	31114	3823	22080	5212	46719	26721	46720
57282	0	3041974	1132449	Citizens Bank of Pennsylvania	Philadelphia	PA	19103	12/31/2016	2/14/2019	SB	130 N 18th St 1 Logan Sq,	CITIZENS FINANCIAL GROUP, INC.	368	1	1	9	0	Philadelphia	37980	Philadelphia-Camden-Wilmington, PA-NJ-DE-MD	12/1/2001	12/1/2001	1/1/2019	Stock	0	1	FDIC	DIF	New York	NEW YORK	Philadelphia	Philadelphia	Northeastern	Northeast	0	0	www.citizensbank.com	30186441	30149240	28547006	3045987	2212871	27103253	12148343	11001713	3953197	27936369	6806318	23342922
8572	0	246451	4504917	Citizens Bank of Rogersville	Rogersville	MO	65742	12/31/2016	2/14/2019	NM	1001 West Center Street	WILDCAT BANCSHARES, INC.	2	0	0	4	1	Greene	44180	Springfield, MO	1/1/1908	1/1/1934	10/22/2013	Stock	0	0	FDIC	DIF	Kansas City	KANSAS CITY	Springfield Mo	St. louis	Western	West	0	1	http://www.cbofr.com	55450	55450	51213	21453	12614	33997	12296	9089	12612	42836	12614	42836
19420	13289	367431	0	Citizens Bank of Washington County	Sandersville	GA	31082	12/31/2016	2/14/2019	NM	132 South Harris Street		3	0	0	4	0	Washington			5/3/1965	5/3/1965	12/31/2016	Stock	0	0	FDIC	DIF	Atlanta	ATLANTA	Savannah	Atlanta	Southern	Southeast	0	1	www.cbots.com	184856	184856	158306	81337	51384	103519	16170	10872	76477	133472	51384	133472
6760	9520	481627	1142970	Citizens Bank of West Virginia, Inc.	Elkins	WV	26241	12/31/2016	2/14/2019	NM	211-213 Third Street	CITIZENS FINANCIAL CORP.	6	0	0	6	0	Randolph			1/22/1924	1/1/1934	6/29/2009	Stock	0	1	FDIC	DIF	Atlanta	ATLANTA	Scott Depot	Richmond	Northeastern	Northeast	0	1	www.citizenswv.com	193868	193868	168892	15524	10208	178344	7531	107505	63308	183660	52276	141592
12309	13477	617051	3825138	Citizens Bank, National Association	Abilene	TX	79602	12/31/2016	2/14/2019	N	4201 S Treadaway Blvd	BIG COUNTRY BANCSHARES, INC.	2	0	0	4	1	Taylor	10180	Abilene, TX	1/1/1923	1/1/1934	3/31/2006	Stock	0	1	OCC	DIF	Dallas	DALLAS	Dallas	Dallas	Southern	West	0	1	http://www.citizensbank-texas.com	81611	81611	71142	37694	29365	43917	10181	7259	26477	52246	29861	51750
57957	0	3303298	1132449	Citizens Bank, National Association	Providence	RI	2903	12/31/2016	2/14/2019	N	One Citizens Plaza	CITIZENS FINANCIAL GROUP, INC.	847	1	1	4	0	Providence	39300	Providence-Warwick, RI-MA	5/13/2005	5/13/2005	1/1/2019	Stock	0	1	OCC	DIF	New York	NEW YORK	South Boston	Boston	Northeastern	Northeast	0	0	www.citizensbank.com	83233423	82423844	75137920	13909965	10239935	68513879	26537357	33084302	8892220	72183909	24773956	57649888
31900	7583	851172	4880358	Citizens Building and Loan, SSB	Greer	SC	29651	12/31/2016	2/14/2019	SB	229 Trade Street	CITIZENS BUILDING AND LOAN MHC	1	0	0	5	0	Greenville	24860	Greenville-Anderson-Mauldin, SC	1/1/1907	12/1/1977	11/1/2012	Non-Stock	0	0	FDIC	DIF	Atlanta	ATLANTA	Columbia Sc	Richmond	Northeastern	Southeast	0	1	www.cblbanklocal.com	88605	88605	87260	0	0	88605	0	10588	78017	88605	89	88516
21716	12237	933966	1029222	Citizens Business Bank	Ontario	CA	91764	12/31/2016	2/14/2019	NM	701 North Haven Avenue	CVB FINANCIAL CORP.	53	0	0	4	0	San Bernardino	40140	Riverside-San Bernardino-Ontario, CA	8/9/1974	8/9/1974	3/9/2017	Stock	0	1	FDIC	DIF	San Francisco	SAN FRANCISCO	Los Angeles (North)	San Francisco	Western	Western	0	0	http://www.cbbank.com	6327427	6327427	5847802	4085438	3678380	2241989	1516928	342236	382825	2649047	3678380	2649046
34256	0	2512347	2702278	Citizens Commerce National Bank	Versailles	KY	40383	12/31/2016	2/14/2019	N	534 Marsailles Road	CITIZENS COMMERCE BANCSHARES, INC.	4	0	0	4	0	Woodford	30460	Lexington-Fayette, KY	11/12/1996	11/12/1996	5/31/2018	Stock	0	0	OCC	DIF	Chicago	CHICAGO	Lexington	Cleveland	Central	Southeast	0	1	http://www.citizenscommerce.com	179747	179747	169272	49479	21473	130268	10971	43875	75421	158274	21473	158274
12079	11672	564838	1084696	Citizens Community Bank	Hahira	GA	31632	12/31/2016	2/14/2019	NM	120 West Main Street	CCB BANCSHARES, INC.	4	0	0	4	1	Lowndes	46660	Valdosta, GA	2/21/1927	1/1/1934	3/31/2006	Stock	0	0	FDIC	DIF	Atlanta	ATLANTA	Albany Ga	Atlanta	Southern	Southeast	0	1	www.citizenscommunitybank.net	119296	119296	115069	46446	25410	72850	10765	15259	46825	93886	25410	93886
35326	0	2847432	4898353	Citizens Community Bank	South Hill	VA	23970	12/31/2016	2/14/2019	SM	800 N. Mecklenburg Avenue	CCB BANKSHARES, INC.	6	0	1	4	0	Mecklenburg			12/13/1999	12/13/1999	11/10/2017	Stock	0	0	FED	DIF	Atlanta	ATLANTA	Richmond	Richmond	Northeastern	Southeast	0	1		184280	184280	162439	52190	35864	132090	48687	10744	72659	148416	35864	148416
33739	11491	2002222	2354305	Citizens Community Bank	Winchester	TN	37398	12/31/2016	2/14/2019	NM	1418 Dinah Shore Boulevard	CITIZENS COMMUNITY BANCSHARES, INC.	3	0	0	4	0	Franklin			11/19/1992	11/19/1992	3/31/2006	Stock	0	0	FDIC	DIF	Dallas	DALLAS	Nashville	Atlanta	Southern	Southeast	0	1	ccbank.net	193648	193648	172756	84184	43794	109464	21254	20879	67331	149854	43794	149854
33753	15784	2007991	2550143	Citizens Community Bank	Mascoutah	IL	62258	12/31/2016	2/14/2019	NM	9 East Main Street	CITIZENS BANCORPORATION, INC.	5	0	0	4	0	Saint Clair	41180	St. Louis, MO-IL	12/21/1992	12/21/1992	3/31/2006	Stock	0	0	FDIC	DIF	Chicago	CHICAGO	Mount Vernon	St. louis	Central	Central	0	1	http://www.citizenscommunitybank.com	299421	299421	232061	54650	34031	244771	59892	35343	149536	265390	33725	265696
12694	13841	578554	1398731	Citizens Community Bank	Pilot Grove	MO	65276	12/31/2016	2/14/2019	NM	100 Roe Street	BANCORP II, INC.	3	0	0	2	0	Cooper			8/26/1913	1/1/1934	12/1/2011	Stock	0	0	FDIC	DIF	Kansas City	KANSAS CITY	Columbia Mo	Kansas City	Western	West	0	1	www.ccb-online.net	95689	95689	87957	38765	27099	56924	14584	8736	33603	68590	27137	68552
57265	17873	962890	3823929	Citizens Community Federal National Association	Altoona	WI	54720	12/31/2016	2/14/2019	N	219 Fairfax Street	CITIZENS COMMUNITY BANCORP, INC.	16	0	1	6	0	Eau Claire	20740	Eau Claire, WI	12/10/2001	12/10/2001	8/18/2017	Stock	0	0	OCC	DIF	Chicago	CHICAGO	Eau Claire	Minneapolis	Central	Central	0	1	http://www.ccf.us	538479	538479	455312	101816	101704	436663	125931	51828	258904	436775	51045	487434
12165	12981	344816	2007647	Citizens Deposit Bank & Trust	Vanceburg	KY	41179	12/31/2016	2/14/2019	NM	Second & Main Street	PREMIER FINANCIAL BANCORP, INC.	14	0	1	4	0	Lewis			10/21/1930	1/1/1934	8/18/2012	Stock	0	1	FDIC	DIF	Chicago	ATLANTA	Lexington	Cleveland	Central	Southeast	0	0	https://www.cdbt.com	355958	355958	292643	173151	82229	182807	14278	55476	113053	273729	82230	273728
16852	9732	959443	1100318	Citizens Deposit Bank of Arlington, Inc.	Arlington	KY	42021	12/31/2016	2/14/2019	NM	1 Walnut Street	CARLISLE BANCORP, INC.	3	0	0	2	1	Carlisle			12/1/1949	12/1/1949	3/31/2006	Stock	0	0	FDIC	DIF	Chicago	CHICAGO	Hopkinsville	St. louis	Central	Southeast	0	1	http://www.cdbky.com	155851	155851	136675	59199	18196	96652	1367	10131	85154	137655	18205	137646
28060	824	647777	0	Citizens Federal Savings and Loan Association	Bellefontaine	OH	43311	12/31/2016	2/14/2019	SA	110 North Main Street		1	0	0	5	0	Logan			1/1/1885	9/11/1935	7/2/2014	Non-Stock	0	0	OCC	DIF	Chicago	CHICAGO	Columbus	Cleveland	Central	Central	0	1	WWW.CITIZENSFEDERALSL.COM	121780	121780	121780	55299	2351	66481	0	657	65824	119429	2336	119444
27841	375	673477	0	Citizens Federal Savings and Loan Association	Covington	KY	41011	12/31/2016	2/14/2019	SA	433 Madison Ave		1	0	0	8	0	Kenton	17140	Cincinnati, OH-KY-IN	1/1/1886	1/21/1935	7/21/2011	Non-Stock	0	0	OCC	DIF	Chicago	CHICAGO	Lexington	Cleveland	Central	Southeast	0	1	WWW.CITIZENS-FEDERAL.COM	23247	23247	23247	6341	2555	16906	1308	26	15572	20692	26	23221
13032	0	716954	1207561	Citizens First Bank	Viroqua	WI	54665	12/31/2016	2/14/2019	NM	101 South Main Street	FIRSNABANCO, INC.	5	0	0	2	1	Vernon			1/1/1912	1/1/1934	3/31/2006	Stock	0	0	FDIC	DIF	Chicago	CHICAGO	Madison	Chicago	Central	Central	0	1	http://www.citizensfirstbank.net	161120	161120	144745	59866	31877	101254	32517	22574	46163	129243	31877	129243
34311	0	2532082	3135462	Citizens First Bank	Wartburg	TN	37887	12/31/2016	2/14/2019	NM	1015 Main Street	CFB BANCSHARES, INC.	5	0	0	4	0	Morgan	28940	Knoxville, TN	2/10/1997	2/10/1997	3/31/2006	Stock	0	0	FDIC	DIF	Dallas	DALLAS	Knoxville	Atlanta	Southern	Southeast	0	1	mycitizensfirstbank.com	142634	142634	131816	52951	28462	89683	10434	18554	60695	114172	28462	114172
33440	0	1867983	2012315	Citizens First Bank	The Villages	FL	32162	12/31/2016	2/14/2019	NM	1050 Lake Sumter Landing	VILLAGES BANCORPORATION, INC.	11	0	0	9	0	Sumter	45540	The Villages, FL	7/1/1991	7/1/1991	8/23/2018	Stock	0	0	FDIC	DIF	Atlanta	ATLANTA	Gainesville	Atlanta	Southern	Southeast	0	0	http://www.citizensfb.com	1648067	1648067	1635701	144715	67359	1503352	1165071	207784	130497	1580708	331381	1316686
35477	0	2882983	3070013	Citizens First Bank	Clinton	IA	52732	12/31/2016	2/14/2019	NM	1442 Lincoln Way	CFB HOLDING COMPANY	3	0	0	4	1	Clinton			3/14/2000	3/14/2000	3/31/2006	Stock	0	0	FDIC	DIF	Kansas City	KANSAS CITY	Cedar Rapids	Chicago	Western	Western	0	1	www.gocfb.bank	160732	160732	147550	63008	19415	97725	26747	11198	59780	141318	19771	140961
35022	0	2751007	2750952	Citizens First Bank, Inc.	Bowling Green	KY	42104	12/31/2016	2/14/2019	NM	1805 Campbell Lane	CITIZENS FIRST CORPORATION	9	0	0	4	0	Warren	14540	Bowling Green, KY	2/18/1999	2/18/1999	9/30/2011	Stock	0	0	FDIC	DIF	Chicago	CHICAGO	Hopkinsville	St. louis	Central	Southeast	0	1	www.citizensfirstbank.com	371117	371117	294707	34891	14944	336226	30442	161185	144599	356173	14944	356173
939	9735	476342	1131385	Citizens First State Bank of Walnut	Walnut	IL	61376	12/31/2016	2/14/2019	SM	105 North Main Street	CITIZENS BANCSHARES, INC.	1	0	0	8	1	Bureau			1/1/1920	1/1/1934	3/31/2006	Stock	0	1	FED	DIF	Chicago	CHICAGO	Princeton	Chicago	Central	Central	0	1	www.citizensfirststatebank.com	45120	45120	39895	23286	8713	21834	2521	8320	10993	36407	8682	36438
20872	9108	764816	1143294	Citizens Guaranty Bank	Richmond	KY	40475	12/31/2016	2/14/2019	NM	457 East Main Street	CITIZENS GUARANTY FINANCIAL CORPORATION	6	0	0	4	1	Madison			11/29/1972	11/29/1972	3/31/2006	Stock	0	0	FDIC	DIF	Chicago	CHICAGO	Lexington	Cleveland	Central	Southeast	0	1	www.mycgb.com	129049	129049	114664	39381	27354	89668	7479	10674	71515	101695	27354	101695
16863	10604	825753	1129029	Citizens Independent Bank	Saint Louis Park	MN	55416	12/31/2016	2/14/2019	NM	5000 West 36th Street	BAKKEN SECURITIES, INC.	4	0	0	4	0	Hennepin	33460	Minneapolis-St. Paul-Bloomington, MN-WI	1/16/1950	1/16/1950	3/31/2006	Stock	0	0	FDIC	DIF	Kansas City	KANSAS CITY	Minneapolis	Minneapolis	Central	West	0	1	www.bankcib.com	236019	236019	231084	28328	20427	207691	151845	13224	42622	215592	20427	215592
3250	0	56351	1917600	Citizens National Bank	Henderson	TX	75653	12/31/2016	2/14/2019	N	201 West Main Street	HENDERSON CITIZENS BANCSHARES, INC.	29	0	0	4	0	Rusk	30980	Longview, TX	3/28/1930	1/1/1934	11/4/2016	Stock	0	1	OCC	DIF	Dallas	DALLAS	Dallas	Dallas	Southern	West	0	1	www.cnbtexas.com	1558993	1558993	1395508	11162	4797	1547832	826993	485234	235605	1554197	354067	1204926
57320	0	3085240	0	Citizens National Bank	Windsor	VA	23487	12/31/2016	2/14/2019	N	11407 Windsor Boulevard		1	0	0	4	0	Isle Of Wight	47260	Virginia Beach-Norfolk-Newport News, VA-NC	4/29/2003	4/29/2003	3/31/2018	Stock	0	0	OCC	DIF	Atlanta	ATLANTA	Richmond	Richmond	Northeastern	Southeast	0	1		42873	42873	38675	6291	4865	36582	4721	2178	29683	38008	4865	38007
3127	0	59352	3137729	Citizens National Bank	Cameron	TX	76520	12/31/2016	2/14/2019	N	118 South Houston Street	CENTRAL TEXAS FINANCIAL CORP.	11	0	0	4	1	Milam			7/1/1900	1/1/1934	2/13/2016	Stock	0	1	OCC	DIF	Dallas	DALLAS	Austin	Dallas	Southern	West	0	1	www.cnbanktexas.com	372477	372477	316380	27951	14628	344526	64202	184979	95345	357849	14628	357849
24085	11696	700252	1131460	Citizens National Bank	Crockett	TX	75835	12/31/2016	2/14/2019	N	1320 Loop 304 East	CITIZENS BANCORP, INC.	1	0	0	7	1	Houston			9/7/1982	9/7/1982	3/31/2006	Stock	0	0	OCC	DIF	Dallas	DALLAS	Houston	Dallas	Southern	West	0	1	http://www.cnbcrockett.com	82565	82565	74045	51089	31619	31476	7502	7033	16942	50946	31663	50902
20954	10476	717737	1086270	Citizens National Bank	Sevierville	TN	37862	12/31/2016	2/14/2019	N	200 Forks Of The River Pkwy	CNB BANCSHARES, INC.	20	0	0	4	1	Sevier			2/5/1973	2/5/1973	3/31/2006	Stock	0	0	OCC	DIF	Dallas	DALLAS	Knoxville	Atlanta	Southern	Southeast	0	1	www.cnbtn.com	817697	817697	689423	102081	31598	715616	94362	407701	213553	786099	141138	676559
14779	11971	233358	1103373	Citizens National Bank at Brownwood	Brownwood	TX	76801	12/31/2016	2/14/2019	N	1 Carnegie	BROWNWOOD BANCSHARES, INC.	2	0	0	8	1	Brown			9/28/1934	9/28/1934	3/31/2006	Stock	0	1	OCC	DIF	Dallas	DALLAS	Dallas	Dallas	Southern	West	0	1	www.cnb-brownwood.com	179479	179479	164127	97007	66109	82472	25788	15681	41003	113370	66109	113370
15760	13149	853747	2473260	Citizens National Bank of Albion	Albion	IL	62806	12/31/2016	2/14/2019	N	10 West Elm Street	CITIZENS BANCSHARES, INC.	6	0	0	2	0	Edwards			8/5/1940	8/5/1940	4/17/2015	Stock	0	1	OCC	DIF	Chicago	CHICAGO	Mount Vernon	St. louis	Central	Central	0	1	www.cnbalbion.com	261286	261286	239052	80591	39611	180696	46476	35842	98378	221676	39611	221675
5018	14478	773742	1135422	Citizens National Bank of Cheboygan	Cheboygan	MI	49721	12/31/2016	2/14/2019	N	303 North Main Street	CNB CORPORATION	10	0	0	4	0	Cheboygan			1/24/1931	1/1/1934	3/31/2006	Stock	0	1	OCC	DIF	Chicago	CHICAGO	Detroit	Chicago	Central	Central	0	1	www.cnbismybank.com	250298	250298	200028	112509	70794	137789	54612	44761	38416	179504	70521	179777
3158	0	901451	1102161	Citizens National Bank of Crosbyton	Crosbyton	TX	79322	12/31/2016	2/14/2019	N	202 West Main Street	CITIZENS BANCSHARES, INC.	1	0	0	2	1	Crosby	31180	Lubbock, TX	1/1/1907	1/1/1934	6/1/2010	Stock	0	0	OCC	DIF	Dallas	DALLAS	Lubbock	Dallas	Southern	West	0	1	http://www.cnbcrosbyton.com	39212	39212	38652	19201	11483	20011	724	3222	16065	27729	11483	27729
4549	12959	870650	1140930	Citizens National Bank of Greater St. Louis	Maplewood	MO	63143	12/31/2016	2/14/2019	N	7305 Manchester Avenue	CARDINAL BANCORP, INC.	6	0	0	4	1	Saint Louis	41180	St. Louis, MO-IL	1/1/1915	1/1/1934	3/31/2006	Stock	0	1	OCC	DIF	Kansas City	KANSAS CITY	St. Louis	St. louis	Western	West	0	1	http://www.cnbstl.com	382770	382770	336233	70661	46312	312109	172424	26524	113161	336458	46312	336458
5574	0	552161	1105470	Citizens National Bank of Texas	Waxahachie	TX	75165	12/31/2016	2/14/2019	N	200 North Elm Street	FIRST CITIZENS BANCSHARES, INC.	12	0	0	4	1	Ellis	19100	Dallas-Fort Worth-Arlington, TX	7/1/1868	1/1/1934	8/8/2007	Stock	0	1	OCC	DIF	Dallas	DALLAS	Dallas	Dallas	Southern	West	0	1	http://www.cnboftexas.com	746404	746404	720316	58270	30334	688134	482438	134407	71289	716070	202530	543874
26381	10830	594853	2344856	Citizens National Bank, N.A.	Bossier City	LA	71111	12/31/2016	2/14/2019	N	2711 East Texas Street	CITIZENS NATIONAL BANCSHARES OF BOSSIER, INC.	12	0	0	4	0	Bossier	43340	Shreveport-Bossier City, LA	10/7/1985	10/7/1985	11/3/2011	Stock	0	0	OCC	DIF	Dallas	DALLAS	Shreveport	Dallas	Southern	Western	0	1	www.citizensnb.com	780109	780109	560545	25932	21995	754177	570463	63351	120363	758114	21995	758114
10531	14432	732253	1108985	Citizens Progressive Bank	Winnsboro	LA	71295	12/31/2016	2/14/2019	NM	3540 Front Street	CALDWELL HOLDING COMPANY	4	0	0	4	1	Franklin			1/1/1918	1/1/1934	4/1/2013	Stock	0	0	FDIC	DIF	Dallas	DALLAS	Shreveport	Dallas	Southern	Western	0	1	cpbonline.com	142414	142414	87883	42775	20725	99639	1372	8820	89447	121689	20725	121689
30150	4846	864378	0	Citizens Savings and Loan Association, FSB	Leavenworth	KS	66048	12/31/2016	2/14/2019	SA	5151 S 4th St. Trafficway		3	0	0	5	0	Leavenworth	28140	Kansas City, MO-KS	1/1/1884	2/20/1950	7/21/2011	Non-Stock	0	0	OCC	DIF	Kansas City	KANSAS CITY	Kansas City	Kansas City	Western	Western	0	1	WWW.CITIZENSFSB.COM	135837	135837	126988	36774	632	99063	16245	22538	60280	135205	9431	126406
31184	6503	828473	0	Citizens Savings Bank	Clarks Summit	PA	18411	12/31/2016	2/14/2019	SA	500 South State Street		7	0	0	5	0	Lackawanna	42540	Scranton-Wilkes-Barre-Hazleton, PA	1/1/1902	2/20/1961	7/21/2011	Non-Stock	0	0	OCC	DIF	New York	NEW YORK	Philadelphia	Philadelphia	Northeastern	Northeast	0	1	citizens-savings.com	286157	286157	281626	71325	14974	214833	80829	31348	102655	271184	17818	268339
12128	0	544447	0	Citizens Savings Bank	Spillville	IA	52168	12/31/2016	2/14/2019	NM	101 Church St		3	0	0	2	0	Winneshiek			1/1/1908	1/1/1934	3/31/2006	Stock	0	1	FDIC	DIF	Kansas City	KANSAS CITY	Cedar Rapids	Chicago	Western	Western	0	1	www.bankingwithcsb.com	73885	73885	70135	22052	11665	51833	14284	10424	27125	62220	11665	62220
10125	12684	758842	1990096	Citizens Savings Bank	Anamosa	IA	52205	12/31/2016	2/14/2019	NM	215 East Main Street	FIRST COMMUNITY BANCSHARES CORP.	2	0	0	2	1	Jones	16300	Cedar Rapids, IA	11/8/1906	1/1/1934	6/21/2013	Stock	0	1	FDIC	DIF	Kansas City	CHICAGO	Cedar Rapids	Chicago	Western	Western	0	1	www.citizensbankia.com	107064	107064	84093	47834	12972	59230	19230	21683	18317	94092	12972	94092
11761	15347	730745	1204355	Citizens Savings Bank	Hawkeye	IA	52147	12/31/2016	2/14/2019	NM	133 East Main Street	FAYETTE BANCORPORATION	1	0	0	2	1	Fayette			6/27/1927	1/1/1934	3/31/2006	Stock	0	1	FDIC	DIF	Kansas City	KANSAS CITY	Cedar Rapids	Chicago	Western	Western	0	1	http://WWW.CSBHAWKEYE.COM	25320	25320	24814	10848	6178	14472	0	5013	9459	19142	6178	19142
30270	5086	1014376	0	Citizens Savings Bank	Bogalusa	LA	70427	12/31/2016	2/14/2019	SB	1725 Sullivan Drive		5	0	0	4	0	Washington			1/1/1945	2/14/1946	3/31/2006	Non-Stock	0	0	FDIC	DIF	Dallas	DALLAS	Baton Rouge	Atlanta	Southern	Western	0	1	https://www.citizenssb.com	173001	173001	169115	46203	34398	126798	9966	33111	83720	138603	35348	137654
14785	0	474544	1202913	Citizens Savings Bank	Marshalltown	IA	50158	12/31/2016	2/14/2019	NM	110 West Southridge Road	GILMAN INVESTMENT CO.	3	0	0	2	1	Marshall			1/1/1907	10/3/1934	3/31/2006	Stock	0	1	FDIC	DIF	Kansas City	KANSAS CITY	Des Moines	Chicago	Western	Western	0	1	http://www.citizenssavingsbank.com	54027	54027	49571	21366	16539	32661	20261	4471	7929	37488	16539	37488
10319	0	55635	3602227	Citizens Savings Bank and Trust Company	Nashville	TN	37208	12/31/2016	2/14/2019	NM	2013 Jefferson Street	CSB&T BANCORP, INC.	4	0	0	4	0	Davidson	34980	Nashville-Davidson-Murfreesboro-Franklin, TN	1/4/1904	1/1/1934	7/10/2018	Stock	0	1	FDIC	DIF	Dallas	DALLAS	Nashville	Atlanta	Southern	Southeast	0	1	www.bankcbn.com	87976	87976	52765	16802	12152	71174	8651	4355	58168	75824	12152	75824
17880	0	398631	2520584	Citizens State Bank	Perry	FL	32348	12/31/2016	2/14/2019	NM	2000 S. Byron Butler Pkwy.	PERRY BANKING COMPANY, INC.	4	0	0	6	1	Taylor			7/7/1958	7/7/1958	5/10/2016	Stock	0	0	FDIC	DIF	Atlanta	ATLANTA	Gainesville	Atlanta	Southern	Southeast	0	1	http://www.csbdirect.com	234731	234731	210683	43521	26351	191210	69813	14372	107026	208380	23161	211569
12303	0	625065	3181405	Citizens State Bank	Woodville	TX	75979	12/31/2016	2/14/2019	NM	102 West Bluff Street	RAM SECURITY HOLDINGS GP, INC.	6	0	0	5	0	Tyler			5/8/1920	1/1/1934	5/31/2016	Stock	0	1	FDIC	DIF	Dallas	DALLAS	Houston	Dallas	Southern	West	0	1	www.citizensbank.net	134279	134279	100092	75349	33236	58930	16830	13473	28625	101043	32083	102197
16934	0	317650	1133222	Citizens State Bank	Ganado	TX	77962	12/31/2016	2/14/2019	NM	201 South Third Street	GANADO BANCSHARES, INC.	2	0	0	5	0	Jackson			1/1/1908	8/29/1950	3/31/2006	Stock	0	0	FDIC	DIF	Dallas	DALLAS	Houston	Dallas	Southern	West	0	1	http://www.csbjc.com	55026	55026	53231	20221	16937	34805	10019	6068	18718	38089	16937	38089
11759	12815	212344	1210301	Citizens State Bank	Wyoming	IA	52362	12/31/2016	2/14/2019	NM	114 West Main Street	C.S.B. HOLDING CORPORATION	3	0	0	2	1	Jones	16300	Cedar Rapids, IA	1/1/1913	1/1/1934	3/31/2006	Stock	0	1	FDIC	DIF	Kansas City	KANSAS CITY	Cedar Rapids	Chicago	Western	Western	0	1	http://www.csbwyoming.com	67803	67803	61845	25300	11512	42503	4024	9490	28989	56291	11512	56291
19806	0	877154	2303947	Citizens State Bank	Tyler	TX	75701	12/31/2016	2/14/2019	SM	3915 Ssw Loop 323	KIDD PARTNERS, LTD.	7	0	0	4	0	Smith	46340	Tyler, TX	11/13/1967	3/28/1968	3/28/2014	Stock	0	0	FED	DIF	Dallas	DALLAS	Dallas	Dallas	Southern	West	0	1	http://www.mybankcsb.com	219879	219879	212586	101774	84368	118105	45307	21225	51574	135511	84368	135512
16581	0	489155	1109209	Citizens State Bank	Anton	TX	79313	12/31/2016	2/14/2019	NM	224 North Main Street	ANTON BANCSHARES, INC.	1	0	0	2	0	Hockley			6/7/1947	6/7/1947	3/31/2006	Stock	0	0	FDIC	DIF	Dallas	DALLAS	Lubbock	Dallas	Southern	West	0	1	csbanton.com	38139	38139	35540	13717	8739	24422	3420	1979	19023	29400	8740	29399
[truncated: 4,863 more rows]
[truncated: 3 more columns]
