# Supplementary material for: Panel and geospatial data for U.S. FDIC insured banks fiduciary activities and annual performance analyses over the periods 2016 to 2018
Source: Data Brief. 2019 Aug 6;25:104358. doi: 10.1016/j.dib.2019.104358 (PMC6704373; doi:10.1016/j.dib.2019.104358)
Supplement: Supplementary file 1 [file mmc1.zip › R data and Codes Supplements/0-Initial Panel data/Raw Excel Format FDIC banks reporting Data/2016_Q4/Z_Comb2016.csv]

cert	docket	fed_rssd	rssdhcr	name	city	stalp	zip	repdte	rundate	bkclass	address	namehcr	offdom	offfor	stmult	specgrp	subchaps	county	cbsa_metro	cbsa_metro_name	estymd	insdate	effdate	mutual	parcert	trust	regagnt	insagnt1	fdicdbs	fdicsupv	fldoff	fed	occdist	otsregnm	offoa	cb	webaddr	numemp	asset	chbal	chbali	sc	frepo	lnlsnet	lnatres	trade	bkprem	ore	intan
4829	0	746223	2706726	1880 Bank	Cambridge	MD	21613	12/31/2016	2/14/2019	SM	304 High Street	DELMARVA BANCSHARES, INC.	6	0	0	4	0	Dorchester			1/1/1880	1/1/1934	7/16/2015	Stock	0	1	FED	DIF	New York	NEW YORK	Baltimore	Richmond	Northeastern	Southeast	0	1	www.1880bank.com	49	324550	19271	14740	36069	117	239786	1626	0	5443	819	2774
57899	0	3317192	4526496	1st Advantage Bank	Saint Peters	MO	63376	12/31/2016	2/14/2019	NM	240 Salt Lick Road	BANC INVESTORS, LLC	1	0	0	4	0	Saint Charles	41180	St. Louis, MO-IL	1/31/2005	1/31/2005	9/10/2010	Stock	0	0	FDIC	DIF	Kansas City	KANSAS CITY	St. Louis	St. louis	Western	West	0	1	www.1stadvantagebank.com	18	95198	5355	4643	3717	0	78046	709	0	1951	5469	0
22039	0	564856	1128415	1st Bank	Broadus	MT	59317	12/31/2016	2/14/2019	SM	201 North Wilbur Ave	1ST UNITED BANCORPORATION, INC.	1	0	0	2	1	Powder River			6/9/1975	6/9/1975	3/5/2017	Stock	0	0	FED	DIF	San Francisco	SAN FRANCISCO	Billings	Minneapolis	Western	West	0	1	www.our1stbank.com	9	51082	26943	25653	0	0	22555	993	0	965	0	0
16419	17301	419255	1055780	1st Bank & Trust	Broken Bow	OK	74728	12/31/2016	2/14/2019	SM	710 South Park Drive	SOUTHEASTERN BANCSHARES, INC.	4	0	0	8	1	Mccurtain			5/6/1946	5/6/1946	3/31/2006	Stock	0	1	FED	DIF	Dallas	DALLAS	Tulsa	Kansas City	Southern	West	0	1	http://www/1stbankandtrust.com	42	134722	7601	2306	36010	610	83797	933	0	5553	0	0
4122	0	350657	0	1st Bank in Hominy	Hominy	OK	74035	12/31/2016	2/14/2019	SM	117 North Price		1	0	0	8	1	Osage	46140	Tulsa, OK	4/12/1906	1/1/1934	12/22/2016	Stock	0	0	FED	DIF	Dallas	DALLAS	Tulsa	Kansas City	Southern	West	0	1	http://www.1stbankhominy.com	14	41474	8681	7871	13615	0	18391	129	0	290	68	0
30367	5236	148470	0	1st Bank of Sea Isle City	Sea Isle City	NJ	8243	12/31/2016	2/14/2019	SB	4301 Landis Avenue		3	0	0	5	0	Cape May	36140	Ocean City, NJ	1/1/1882	11/30/1948	9/19/2014	Stock	0	0	FDIC	DIF	New York	NEW YORK	Jamesburg	Philadelphia	Northeastern	Northeast	0	1	www.1stbankseaisle.com	42	257915	54737	51985	16641	3000	166785	2257	0	5409	1327	0
57298	0	3048487	3559844	1st Bank Yuma	Yuma	AZ	85364	12/31/2016	2/14/2019	NM	2799 South 4th Avenue	WESTERN ARIZONA BANCORP, INC.	5	0	0	4	0	Yuma	49740	Yuma, AZ	9/4/2001	9/4/2001	3/1/2018	Stock	0	0	FDIC	DIF	San Francisco	SAN FRANCISCO	Phoenix	San Francisco	Western	Western	0	1	http://www.1stbankyuma.com	63	285911	28703	18908	23782	570	216439	1963	0	5256	0	3243
32487	8322	941653	1064791	1st Cameron State Bank	Cameron	MO	64429	12/31/2016	2/14/2019	NM	124 South Walnut	C & M BANCSHARES, INC.	2	0	0	8	0	Clinton	28140	Kansas City, MO-KS	8/11/1986	8/11/1986	6/29/2009	Stock	0	0	FDIC	DIF	Kansas City	KANSAS CITY	Kansas City	Kansas City	Western	West	0	1	www.1stcameron.com	15	60689	17721	16586	14648	0	27271	265	0	747	0	0
58485	0	3594797	0	1st Capital Bank	Monterey	CA	93940	12/31/2016	2/14/2019	NM	5 Harris Court, Bldg N, # No		5	0	0	4	0	Monterey	41500	Salinas, CA	4/16/2007	4/16/2007	4/11/2017	Stock	0	0	FDIC	DIF	San Francisco	SAN FRANCISCO	San Francisco	San Francisco	Western	Western	0	1	www.1stcapital.bank	77	549927	56128	46560	77870	0	399039	6267	0	1477	0	31
35456	0	2920773	3118513	1st Colonial Community Bank	Collingswood	NJ	8108	12/31/2016	2/14/2019	NM	1040 Haddon Avenue	1ST COLONIAL BANCORP, INC.	3	0	0	4	0	Camden	37980	Philadelphia-Camden-Wilmington, PA-NJ-DE-MD	6/29/2000	6/29/2000	11/1/2012	Stock	0	0	FDIC	DIF	New York	NEW YORK	Jamesburg	Philadelphia	Northeastern	Northeast	0	1	http://www.1stcolonial.com	54	487644	4815	4228	114840	150	354522	4739	0	1399	131	0
11706	12404	338945	1204083	1st Community Bank	Sherrard	IL	61281	12/31/2016	2/14/2019	NM	407 Third Street	ILLINOIS HOLDING CO.	2	0	0	2	1	Mercer	19340	Davenport-Moline-Rock Island, IA-IL	1/1/1910	1/1/1934	10/15/2015	Stock	0	0	FDIC	DIF	Chicago	CHICAGO	Springfield Il	Chicago	Central	Central	0	1	http://www.1stcommunitybanks.com	18	65907	10520	4798	9677	0	44401	439	0	763	0	0
27552	10064	1412619	2784920	1st Constitution Bank	Cranbury	NJ	8512	12/31/2016	2/14/2019	NM	2650 Route 130	1ST CONSTITUTION BANCORP	19	0	0	4	0	Middlesex	35620	New York-Newark-Jersey City, NY-NJ-PA	7/24/1989	7/24/1989	4/10/2018	Stock	0	0	FDIC	DIF	New York	NEW YORK	Jamesburg	New York	Northeastern	Northeast	0	1	www.1stconstitution.com	199	1038213	14886	9781	230604	0	732143	7494	0	10673	166	13609
34393	0	2531562	2531553	1st Equity Bank	Skokie	IL	60076	12/31/2016	2/14/2019	NM	3956 West Dempster Street	FIRST EQUITY CORP.	1	0	0	4	1	Cook	16980	Chicago-Naperville-Elgin, IL-IN-WI	6/9/1997	6/9/1997	3/31/2006	Stock	0	0	FDIC	DIF	Chicago	CHICAGO	Chicago	Chicago	Central	Central	0	1	www.1stequitybank.net	13	92091	9166	6940	326	3062	78183	900	0	516	0	0
57611	0	3203996	3203987	1st Equity Bank Northwest	Buffalo Grove	IL	60089	12/31/2016	2/14/2019	NM	1330 Dundee Road	NORTHWEST EQUITY CORP.	1	0	0	4	1	Cook	16980	Chicago-Naperville-Elgin, IL-IN-WI	10/15/2003	10/15/2003	3/31/2006	Stock	0	0	FDIC	DIF	Chicago	CHICAGO	Chicago	Chicago	Central	Central	0	1		4	35537	4875	4263	0	1298	28590	351	0	174	0	0
1673	0	526452	0	1st Financial Bank USA	Dakota Dunes	SD	57049	12/31/2016	2/14/2019	NM	331 N. Dakota Dunes Blvd.		2	0	0	3	0	Union	43580	Sioux City, IA-NE-SD	1/1/1910	1/1/1934	3/31/2006	Stock	0	0	FDIC	DIF	Kansas City	KANSAS CITY	Sioux Falls	Minneapolis	Western	West	0	0	http://www.1fbusa.com	390	685234	71018	59087	30861	0	518276	24477	0	38478	71	0
58548	0	3655081	0	1st Manatee Bank	Bradenton	FL	34203	12/31/2016	2/14/2019	NM	900 53rd Ave E		3	0	0	4	0	Manatee	35840	North Port-Sarasota-Bradenton, FL	11/13/2007	11/13/2007	3/6/2017	Stock	0	0	FDIC	DIF	Atlanta	ATLANTA	Tampa	Atlanta	Southern	Southeast	0	1		34	161814	15458	13754	18083	0	117011	1213	0	7167	0	328
6646	8805	480723	0	1st National Bank	Lebanon	OH	45036	12/31/2016	2/14/2019	N	730 East Main Street		10	0	0	4	1	Warren	17140	Cincinnati, OH-KY-IN	1/1/1907	1/1/1934	11/1/2012	Stock	0	0	OCC	DIF	Chicago	CHICAGO	Cincinnati	Cleveland	Central	Central	0	1	WWW.BANKWITH1ST.COM	70	158426	8212	5142	21377	1173	115138	1034	0	4088	854	2922
57633	0	1018927	4347208	1st Security Bank of Washington	Mountlake Terrac	WA	98043	12/31/2016	2/14/2019	SB	6920 220th St Sw, Suite 300	FS BANCORP, INC.	12	0	0	4	0	Snohomish	42660	Seattle-Tacoma-Bellevue, WA	4/1/2004	4/1/2004	11/14/2018	Stock	0	0	FDIC	DIF	San Francisco	SAN FRANCISCO	Seattle	San Francisco	Western	West	0	1	WWW.FSBWA.com	306	827925	51704	48114	81875	0	645870	10211	0	15764	0	12489
9087	10250	991340	1199602	1st Source Bank	South Bend	IN	46601	12/31/2016	2/14/2019	SM	100 North Michigan Street	1ST SOURCE CORPORATION	84	0	1	4	0	St Joseph	43780	South Bend-Mishawaka, IN-MI	1/1/1922	1/1/1934	1/1/2012	Stock	0	1	FED	DIF	Chicago	CHICAGO	Indianapolis	Chicago	Central	Central	0	1	www.1stsource.com	1148	5478967	111974	53396	843098	0	4115377	88543	6681	57136	704	87700
57626	0	3223305	3223293	1st State Bank	Saginaw	MI	48604	12/31/2016	2/14/2019	NM	4800 Fashion Sq Blvd, # 100	1ST STATE FINANCIAL, LTD.	4	0	0	4	0	Saginaw	40980	Saginaw, MI	4/12/2004	4/12/2004	8/19/2013	Stock	0	0	FDIC	DIF	Chicago	CHICAGO	Detroit	Chicago	Central	Central	0	1	www.1ststatebk.com	49	226536	29933	25026	12670	0	168468	2599	0	11566	929	626
22543	14261	170640	3070152	1st State Bank of Mason City	Mason City	IL	62664	12/31/2016	2/14/2019	NM	123 West Elm Street	FIRSTATE BANCORP, INC.	1	0	0	8	1	Mason			11/1/1977	11/1/1977	3/31/2006	Stock	0	0	FDIC	DIF	Chicago	CHICAGO	Springfield Il	Chicago	Central	Central	0	1	www.1ststatebankmc.com	6	27195	2151	1738	10386	2662	11591	139	0	157	0	0
8426	10595	526519	1830240	1st Summit Bank	Johnstown	PA	15904	12/31/2016	2/14/2019	NM	125 Donald Lane	1ST SUMMIT BANCORP OF JOHNSTOWN, INC.	16	0	0	5	0	Cambria	27780	Johnstown, PA	1/1/1924	1/1/1934	1/5/2016	Stock	0	1	FDIC	DIF	New York	NEW YORK	Wexford	Philadelphia	Northeastern	Northeast	0	1	http://www.1stsummit.com	174	982799	20821	11334	443529	0	484869	6198	0	9308	145	339
57869	0	3309393	0	1st Trust Bank, Inc.	Hazard	KY	41701	12/31/2016	2/14/2019	NM	24 Commerce Drive		4	0	0	4	0	Perry			12/13/2004	12/13/2004	10/15/2018	Stock	0	0	FDIC	DIF	Chicago	CHICAGO	Lexington	Cleveland	Central	Southeast	0	1	https://www.1tbi.com	48	239352	32167	25482	7325	489	189704	1494	0	7831	497	0
31249	6607	350572	4498726	1st United Bank	Faribault	MN	55021	12/31/2016	2/14/2019	NM	430 4th St Nw	J & B FINANCIAL HOLDINGS, INC.	2	0	0	4	1	Rice			1/1/1920	12/18/1961	2/13/2012	Stock	0	0	FDIC	DIF	Kansas City	KANSAS CITY	Minneapolis	Minneapolis	Central	West	0	1	WWW.1stunited.com	31	150568	7887	6550	55975	0	76063	783	0	2799	150	6485
9751	0	340256	3304343	21st Century Bank	Loretto	MN	55357	12/31/2016	2/14/2019	NM	699 North Medina Street	DOLPHIN FAMILY LIMITED PARTNERSHIP	7	0	0	4	0	Hennepin	33460	Minneapolis-St. Paul-Bloomington, MN-WI	6/2/1917	1/1/1934	3/31/2006	Stock	0	0	FDIC	DIF	Kansas City	KANSAS CITY	Minneapolis	Minneapolis	Central	West	0	1	http://www.21stcenturybank.com	52	387326	8830	7555	60981	0	289925	1588	0	8749	13291	0
91005	0	455253	4754758	5Star Bank	Colorado Springs	CO	80914	12/31/2016	2/14/2019	NM	Peterson Air Force Base, 455	LITTLE LONDON BANCORP	4	0	0	4	0	El Paso	17820	Colorado Springs, CO	6/10/1980	11/5/1985	8/23/2013	Stock	0	0	FDIC	DIF	Dallas	DALLAS	Denver	Kansas City	Western	Western	0	1	http://www.5star.bank	32	157868	3285	20	3904	12800	133008	1245	0	2128	0	1306
27831	358	671370	0	A J Smith Federal Savings Bank	Midlothian	IL	60445	12/31/2016	2/14/2019	SA	14757 S Cicero Ave		3	0	0	5	0	Cook	16980	Chicago-Naperville-Elgin, IL-IN-WI	1/1/1924	12/3/1934	1/23/2019	Stock	0	0	OCC	DIF	Chicago	CHICAGO	Chicago	Chicago	Central	Central	0	1	www.ajsmithbank.com	38	201568	31341	27956	44558	0	113009	825	0	3251	103	2
35029	0	2775151	2775142	AB&T	Albany	GA	31708	12/31/2016	2/14/2019	NM	2815 Meredyth Drive	COMMUNITY CAPITAL BANCSHARES, INC.	4	0	0	4	0	Dougherty	10500	Albany, GA	4/28/1999	4/28/1999	12/31/2016	Stock	0	0	FDIC	DIF	Atlanta	ATLANTA	Albany Ga	Atlanta	Southern	Southeast	0	1	www.abtgold.com	36	150420	10418	4733	3416	0	126999	1900	0	2650	0	0
32257	8059	762773	0	Abacus Federal Savings Bank	New York	NY	10013	12/31/2016	2/14/2019	SA	6 Bowery		6	0	1	4	0	New York	35620	New York-Newark-Jersey City, NY-NJ-PA	11/29/1984	11/29/1984	2/23/2012	Stock	0	0	OCC	DIF	New York	NEW YORK	New York City	New York	Northeastern	Northeast	0	1	www.abacusbank.com	89	253290	45676	42679	0	0	195186	2055	0	650	0	2633
30332	5179	114774	0	Abbeville Building & Loan (A State-Chartered Savings Bank)	Abbeville	LA	70510	12/31/2016	2/14/2019	SB	1212 Charity Street		1	0	0	8	0	Vermilion	29180	Lafayette, LA	1/1/1890	8/9/1948	3/31/2006	Non-Stock	0	0	FDIC	DIF	Dallas	DALLAS	Baton Rouge	Atlanta	Southern	Western	0	1	www.abbemae.com	22	69257	19139	18848	2897	0	39917	567	0	1683	500	4291
30619	5642	416272	0	Abbeville First Bank, SSB	Abbeville	SC	29620	12/31/2016	2/14/2019	SB	205 South Main St		2	0	0	5	0	Abbeville			1/1/1907	5/11/1953	10/17/2013	Non-Stock	0	0	FDIC	DIF	Atlanta	ATLANTA	Columbia Sc	Richmond	Northeastern	Southeast	0	1	http://www.abbevillefirst.com	19	76297	5199	4278	23237	0	43930	724	0	497	175	0
19795	16035	198149	3612794	AbbyBank	Abbotsford	WI	54405	12/31/2016	2/14/2019	NM	401 East Spruce Street	ABBY BANCORP, INC.	6	0	0	2	0	Marathon	48140	Wausau, WI	3/1/1968	3/1/1968	12/31/2017	Stock	0	0	FDIC	DIF	Chicago	CHICAGO	Eau Claire	Chicago	Central	Central	0	1	www.abbybank.com	99	433653	23172	16873	57151	0	330103	4068	0	11515	90	2571
11694	11442	4839	1143641	ABC Bank	Chicago	IL	60644	12/31/2016	2/14/2019	NM	5645 West Lake Street	GREATER CHICAGO FINANCIAL CORP.	5	0	0	4	1	Cook	16980	Chicago-Naperville-Elgin, IL-IN-WI	6/10/1891	1/1/1934	6/2/2017	Stock	0	0	FDIC	DIF	Chicago	CHICAGO	Chicago	Chicago	Central	Central	0	1		88	326324	9275	2858	78862	0	228041	5094	0	6691	460	0
26549	0	117672	0	Abington Bank	Abington	MA	2351	12/31/2016	2/14/2019	SM	6 Harrison Avenue		1	0	0	4	0	Plymouth	14460	Boston-Cambridge-Newton, MA-NH	1/1/1888	2/12/1986	3/31/2017	Non-Stock	0	0	FED	DIF	New York	NEW YORK	South Boston	Boston	Northeastern	Northeast	0	1	www.theabingtonbank.com	25	133314	8733	8069	14686	368	102978	864	0	1143	0	112
19600	0	535753	2107707	Academy Bank, National Association	Colorado Springs	CO	80920	12/31/2016	2/14/2019	N	2835 Briargate Boulevard	DICKINSON FINANCIAL CORPORATION II	78	0	1	4	0	El Paso	17820	Colorado Springs, CO	6/15/1966	6/15/1966	4/27/2017	Stock	0	0	OCC	DIF	Dallas	KANSAS CITY	Kansas City	Kansas City	Western	Western	0	0	www.academybank.com	663	1055909	137979	88102	190687	0	687014	10282	0	8974	1131	146
4061	13760	266253	1055708	ACB Bank	Cherokee	OK	73728	12/31/2016	2/14/2019	NM	323 S Grand Street	ALFALFA COUNTY BANCSHARES, INC.	3	0	0	2	1	Alfalfa			1/29/1908	1/1/1934	5/13/2015	Stock	0	0	FDIC	DIF	Dallas	DALLAS	Oklahoma City	Kansas City	Southern	West	0	1	www.acbbank.net	21	117521	2251	252	14699	0	94233	1421	0	1463	0	0
58727	0	3614837	3637939	Access Bank	Omaha	NE	68114	12/31/2016	2/14/2019	NM	8712 West Dodge Road	3MV BANCORP, INC.	5	0	0	4	0	Douglas	36540	Omaha-Council Bluffs, NE-IA	12/10/2007	12/10/2007	5/5/2017	Stock	0	0	FDIC	DIF	Kansas City	KANSAS CITY	Omaha	Kansas City	Western	West	0	1	WWW.ACCESSBANK.COM	63	323092	10010	7069	44878	0	253245	3631	0	5031	0	1002
35189	0	2859903	3109904	Access National Bank	Reston	VA	20191	12/31/2016	2/14/2019	N	1800 Robert Fulton Drive, #	ACCESS NATIONAL CORPORATION	6	0	0	4	0	Fairfax	47900	Washington-Arlington-Alexandria, DC-VA-MD-WV	12/1/1999	12/1/1999	3/31/2017	Stock	0	0	OCC	DIF	Atlanta	ATLANTA	Richmond	Richmond	Northeastern	Southeast	0	1	www.AccessNationalBank.com	274	1430698	93068	83882	201282	0	1069366	16008	0	7084	0	1967
58562	0	3535848	4556381	AccessBank Texas	Denton	TX	76201	12/31/2016	2/14/2019	NM	320 W Eagle Drive, # 100	ACCESS BANCORP, INC.	4	0	0	4	0	Denton	19100	Dallas-Fort Worth-Arlington, TX	10/22/2007	10/22/2007	5/16/2016	Stock	0	0	FDIC	DIF	Dallas	DALLAS	Dallas	Dallas	Southern	West	0	1	http://WWW.ACCESSBANKTX.COM	58	292535	5446	3695	33803	2410	239322	2083	0	4895	405	343
7506	12499	5210	1117464	ACNB Bank	Gettysburg	PA	17325	12/31/2016	2/14/2019	NM	16 Lincoln Square	ACNB CORPORATION	22	0	0	4	0	Adams	23900	Gettysburg, PA	4/11/1857	1/1/1934	6/30/2017	Stock	0	1	FDIC	DIF	New York	NEW YORK	Harrisburg	Philadelphia	Northeastern	Northeast	0	1	http://www.acnb.com	271	1194547	18931	5135	197877	0	895486	14194	0	17123	256	0
18489	12279	463650	5006472	Adams Bank & Trust	Ogallala	NE	69153	12/31/2016	2/14/2019	SM	315 North Spruce Street	ADAGE, LLC	19	0	1	2	0	Keith			2/26/1962	2/26/1962	3/31/2006	Stock	0	1	FED	DIF	Kansas City	KANSAS CITY	Grand Island	Kansas City	Western	West	0	1	http://www.abtbank.com	163	704228	20152	7499	36803	0	616423	9014	0	13374	595	0
90140	12033	343903	0	Adams Community Bank	Adams	MA	1220	12/31/2016	2/14/2019	SB	2 Center Street		8	0	0	5	0	Berkshire	38340	Pittsfield, MA	5/1/1869	7/24/1985	1/1/2016	Non-Stock	0	1	FDIC	DIF	New York	NEW YORK	Springfield Ma	Boston	Northeastern	Northeast	0	1	www.adamscommunity.com	90	487536	13883	5082	41199	2610	393968	3099	0	7085	652	8206
14311	0	9553	1053870	Adams County Bank	Kenesaw	NE	68956	12/31/2016	2/14/2019	NM	401 N. Smith Avenue	FIRST KENESAW COMPANY	2	0	0	2	1	Adams			1/1/1878	1/1/1934	6/1/2010	Stock	0	0	FDIC	DIF	Kansas City	KANSAS CITY	Grand Island	Kansas City	Western	West	0	1	http://www.adamscountybank.net	16	167677	8168	5207	51769	885	98763	1003	0	1014	0	0
32304	8120	312570	0	Adams County Building and Loan Company	West Union	OH	45693	12/31/2016	2/14/2019	SA	201 West Main Street		2	0	0	2	0	Adams			1/22/1907	4/4/1985	4/20/2018	Non-Stock	0	0	FDIC	DIF	Chicago	CHICAGO	Cincinnati	Cleveland	Central	Central	0	1		5	23381	3493	2987	5103	0	13943	200	0	75	199	0
58697	18056	3603765	4564724	Adams Dairy Bank	Blue Springs	MO	64014	12/31/2016	2/14/2019	NM	651 Ne Coronado Drive	ADAMS DAIRY BANCSHARES, INC.	1	0	0	4	0	Jackson	28140	Kansas City, MO-KS	1/3/2008	1/3/2008	5/4/2018	Stock	0	0	FDIC	DIF	Kansas City	KANSAS CITY	Kansas City	Kansas City	Western	West	0	1		15	107778	10276	6572	12594	0	76159	978	0	4488	545	0
9812	0	332756	0	Adams State Bank	Adams	NE	68301	12/31/2016	2/14/2019	NM	649 Main Street		1	0	0	2	1	Gage			1/18/1918	1/1/1934	3/31/2006	Stock	0	0	FDIC	DIF	Kansas City	KANSAS CITY	Omaha	Kansas City	Western	West	0	1	www.adamsstate.com	8	48424	5325	4668	9322	0	31977	292	0	820	0	0
28380	1473	101671	2467474	Adirondack Bank	Utica	NY	13501	12/31/2016	2/14/2019	SM	185 Genesee Street	ADIRONDACK BANCORP, INC.	18	0	0	4	0	Oneida	46540	Utica-Rome, NY	1/1/1898	1/25/1936	1/1/2014	Stock	0	0	FED	DIF	New York	NEW YORK	Syracuse	New York	Northeastern	Northeast	0	1	www.adirondackbank.com	175	778379	8577	0	267771	1009	469365	3305	0	5549	347	3003
27015	13964	541307	0	Admirals Bank	Boston	MA	2116	12/31/2016	2/14/2019	SA	579 Boylston Street		2	0	1	4	0	Suffolk	14460	Boston-Cambridge-Newton, MA-NH	1/1/1967	7/20/1987	12/31/2017	Stock	0	0	OCC	DIF	New York	NEW YORK	South Boston	Boston	Northeastern	Northeast	0	1	www.admiralsbank.com	135	392980	56243	54733	0	0	312972	1830	0	8430	0	3298
8251	0	94858	1399505	Adrian Bank	Adrian	MO	64720	12/31/2016	2/14/2019	SM	130 East Main Street	ADRIAN BANCSHARES, INC.	3	0	0	2	1	Bates	28140	Kansas City, MO-KS	10/18/1932	1/1/1934	1/1/2012	Stock	0	0	FED	DIF	Kansas City	KANSAS CITY	Kansas City	Kansas City	Western	West	0	1	www.adrianbank.com	30	139527	11784	6669	37234	0	88407	1026	0	736	23	0
8822	0	293352	1125254	Adrian State Bank	Adrian	MN	56110	12/31/2016	2/14/2019	NM	322 Maine Avenue	ADRIAN BUILDING CORPORATION	1	0	0	2	1	Nobles			10/23/1889	1/1/1934	3/31/2006	Stock	0	0	FDIC	DIF	Kansas City	KANSAS CITY	Sioux Falls	Minneapolis	Central	West	0	1	www.adrianstatebank.com	12	43838	3181	2232	6481	400	33009	288	0	151	0	0
18152	15877	438050	1066928	Advantage Bank	Oklahoma City	OK	73141	12/31/2016	2/14/2019	NM	8001 Ne 23rd Street	SPENCER BANCSHARES, INC.	2	0	0	4	1	Oklahoma	36420	Oklahoma City, OK	11/17/1913	2/15/1960	4/25/2018	Stock	0	0	FDIC	DIF	Dallas	DALLAS	Oklahoma City	Kansas City	Southern	West	0	1	http://www.advantagebank.biz	32	61295	1132	0	9439	439	47308	411	0	2086	261	0
57072	0	2927615	0	Advantage Bank	Loveland	CO	80538	12/31/2016	2/14/2019	NM	1475 North Denver Avenue		4	0	0	4	0	Larimer	22660	Fort Collins, CO	9/21/2000	9/21/2000	6/14/2016	Stock	0	0	FDIC	DIF	Dallas	KANSAS CITY	Denver	Kansas City	Western	Western	0	1	http://www.advantagebanks.com	40	274726	21275	18116	20681	0	225296	1704	0	3411	746	863
10375	14584	189549	3155273	Advantage Community Bank	Dorchester	WI	54425	12/31/2016	2/14/2019	NM	101 W Business County Rd. A	ADVANTAGE COMMUNITY BANCSHARES, INC.	4	0	0	4	0	Clark			8/9/1906	1/1/1934	7/1/2016	Stock	0	0	FDIC	DIF	Chicago	CHICAGO	Eau Claire	Chicago	Central	Central	0	1	www.advantagecommunity.com	29	142528	21067	16394	20229	1154	93222	1172	0	1480	0	873
34885	14544	965789	0	Affiliated Bank	Bedford	TX	76021	12/31/2016	2/14/2019	SA	500 Harwood Rd.		4	0	0	4	0	Tarrant	19100	Dallas-Fort Worth-Arlington, TX	1/1/1959	6/1/1998	2/27/2018	Stock	0	0	OCC	DIF	Dallas	DALLAS	Dallas	Dallas	Southern	West	0	1	www.affiliatedbank.com	191	640533	43877	41137	0	0	575254	7788	0	8218	50	2783
57264	0	3118447	3118456	Affinity Bank	Atlanta	GA	30328	12/31/2016	2/14/2019	NM	5660 New Northside Drive, #	ABB FINANCIAL GROUP, INC.	1	0	0	4	0	Fulton	12060	Atlanta-Sandy Springs-Roswell, GA	9/3/2002	9/3/2002	12/26/2017	Stock	0	0	FDIC	DIF	Atlanta	NEW YORK	Atlanta	Atlanta	Southern	Southeast	0	1	http://www.myaffinitybank.com	25	244600	10305	6929	11205	4076	200213	2618	0	275	3268	0
35267	14939	2909330	0	AIG Federal Savings Bank	Wilmington	DE	19809	12/31/2016	2/14/2019	SA	503 Carr Road, Suite 130		1	0	0	5	0	New Castle	37980	Philadelphia-Camden-Wilmington, PA-NJ-DE-MD	5/15/2000	5/15/2000	12/15/2014	Stock	0	1	OCC	DIF	New York	NEW YORK	Claymont	Philadelphia	Northeastern	Northeast	0	0		10	33868	2597	0	24711	0	0	0	0	0	0	0
3304	0	1006951	3183959	AIMBank	Littlefield	TX	79339	12/31/2016	2/14/2019	NM	337 Phelps Avenue	AIM BANCSHARES, INC.	16	0	0	4	1	Lamb			9/19/1925	1/1/1934	4/7/2017	Stock	0	0	FDIC	DIF	Dallas	DALLAS	Lubbock	Dallas	Southern	West	0	1	www.aimbankonline.com	182	843174	32352	12544	117830	0	655115	11269	0	17658	1542	7780
35314	0	2877484	3047583	Alamerica Bank	Birmingham	AL	35205	12/31/2016	2/14/2019	NM	2170 Highland Avenue	ALAMERICA BANCCORP, INC.	1	0	0	4	1	Jefferson	13820	Birmingham-Hoover, AL	1/28/2000	1/28/2000	2/24/2011	Stock	0	0	FDIC	DIF	Atlanta	ATLANTA	Shelby	Atlanta	Southern	Southeast	0	1	http://alamericabank.com	8	38357	5683	3074	359	0	27089	442	0	11	4844	0
13947	0	869953	1061222	Alamosa State Bank	Alamosa	CO	81101	12/31/2016	2/14/2019	NM	2225 Main Street	ALAMOSA BANCORPORATION, LTD.	2	0	0	2	1	Alamosa			3/1/1907	2/23/1934	3/31/2006	Stock	0	0	FDIC	DIF	Dallas	DALLAS	Denver	Kansas City	Western	Western	0	1	http://www.alamosastatebank.com	35	236661	47784	41622	59738	0	124904	1819	0	2297	0	0
17230	0	2732	1208933	Albany Bank and Trust Company National Association	Chicago	IL	60625	12/31/2016	2/14/2019	N	3424 West Lawrence Avenue	ALBANK CORPORATION	4	0	0	4	0	Cook	16980	Chicago-Naperville-Elgin, IL-IN-WI	6/27/1953	6/27/1953	3/31/2006	Stock	0	1	OCC	DIF	Chicago	CHICAGO	Chicago	Chicago	Central	Central	0	1	www.albaybank.com	76	553258	36864	21853	120185	0	387945	3878	0	3649	0	1112
34106	14711	2332666	3842630	Albina Community Bank	Portland	OR	97212	12/31/2016	2/14/2019	NM	2002 N.E Martin Luther King	BENEFICIAL STATE BANCORP, INC.	5	0	0	4	0	Multnomah	38900	Portland-Vancouver-Hillsboro, OR-WA	12/19/1995	12/19/1995	1/18/2018	Stock	0	0	FDIC	DIF	San Francisco	SAN FRANCISCO	Portland	San Francisco	Western	West	0	1		44	172425	14596	13778	32866	0	117934	2111	0	2053	0	0
17622	12071	388744	0	Alden State Bank	Alden	MI	49612	12/31/2016	2/14/2019	NM	Coy And Helena Streets		4	0	0	4	0	Antrim			1/1/1934	6/22/1956	3/31/2006	Stock	0	0	FDIC	DIF	Chicago	CHICAGO	Grand Rapids	Chicago	Central	Central	0	1	http://www.aldenbank.com	40	182309	16267	5581	18766	0	135554	2382	0	3652	683	0
9831	0	414102	0	Alden State Bank	Alden	NY	14004	12/31/2016	2/14/2019	SM	13216 Broadway		2	0	0	5	0	Erie	15380	Buffalo-Cheektowaga-Niagara Falls, NY	10/5/1916	1/1/1934	3/31/2006	Stock	0	0	FED	DIF	New York	NEW YORK	Syracuse	New York	Northeastern	Northeast	0	1	WWW.ALDENSTATE.COM	59	302006	9944	3473	58612	3627	215579	2596	0	1977	1215	0
3931	10999	933256	2067007	Alerus Financial, National Association	Grand Forks	ND	58201	12/31/2016	2/14/2019	N	401 Demers Avenue	ALERUS FINANCIAL CORPORATION	19	0	1	4	0	Grand Forks	24220	Grand Forks, ND-MN	9/30/1933	1/1/1934	1/16/2016	Stock	0	1	OCC	DIF	Kansas City	KANSAS CITY	Fargo	Minneapolis	Central	West	0	1	http://www.alerus.com	787	2048652	207367	171926	276953	0	1386400	15615	1958	23570	1721	64836
13080	0	585235	1201989	Algonquin State Bank	Algonquin	IL	60102	12/31/2016	2/14/2019	NM	2400 Huntington Drive North	FIRST ALGONQUIN COMPANY	4	0	0	7	1	Mchenry	16980	Chicago-Naperville-Elgin, IL-IN-WI	3/3/1902	1/1/1934	12/23/2016	Stock	0	1	FDIC	DIF	Chicago	CHICAGO	Chicago	Chicago	Central	Central	0	1	http://www.algonquinstatebank.com	28	135475	18965	14814	71868	0	35002	524	0	2902	1618	496
20093	16002	25357	0	All America Bank	Oklahoma City	OK	73128	12/31/2016	2/14/2019	NM	200 South Rockwell Avenue		7	0	0	2	1	Oklahoma	36420	Oklahoma City, OK	12/22/1969	12/22/1969	6/28/2015	Stock	0	0	FDIC	DIF	Dallas	DALLAS	Oklahoma City	Kansas City	Southern	West	0	1	http://www.allamerica.bank	110	387988	11636	6464	71680	4344	281007	2061	0	6303	338	5219
6058	0	1829	1247419	Allegheny Valley Bank of Pittsburgh	Pittsburgh	PA	15201	12/31/2016	2/14/2019	NM	5137 Butler Street	ALLEGHENY VALLEY BANCORP, INC.	8	0	0	4	0	Allegheny	38300	Pittsburgh, PA	10/15/1900	1/1/1934	4/7/2017	Stock	0	0	FDIC	DIF	New York	NEW YORK	Wexford	Cleveland	Northeastern	Northeast	0	1		82	438010	8071	3842	98964	0	303429	3792	0	4070	122	8477
58629	0	3579589	3744239	Allegiance Bank	Houston	TX	77040	12/31/2016	2/14/2019	NM	8727 W Sam Houston Pkwy N	ALLEGIANCE BANCSHARES, INC.	16	0	0	4	0	Harris	26420	Houston-The Woodlands-Sugar Land, TX	10/15/2007	10/15/2007	9/30/2018	Stock	0	0	FDIC	DIF	Dallas	DALLAS	Houston	Dallas	Southern	West	0	1	www.allegiancebank.com	334	2454484	142099	48025	316455	0	1874101	17912	0	18340	1503	43444
10973	12291	166652	1127146	Alliance Bank	Lake City	MN	55041	12/31/2016	2/14/2019	NM	105 East Lyon Avenue	ALLIANCE FINANCIAL SERVICES, INC.	10	0	0	4	1	Wabasha	40340	Rochester, MN	1/1/1867	1/1/1934	9/4/2015	Stock	0	0	FDIC	DIF	Kansas City	KANSAS CITY	Minneapolis	Minneapolis	Central	West	0	1	http://www.alliancebanks.com	128	588309	39532	26738	70494	0	459895	5861	0	3078	7829	3456
197	9807	493741	1138405	Alliance Bank	Francesville	IN	47946	12/31/2016	2/14/2019	NM	101 West Montgomery Street	ALLIANCE BANCORP	7	0	0	2	1	Pulaski			7/3/1930	1/1/1934	8/17/2016	Stock	0	1	FDIC	DIF	Chicago	CHICAGO	Indianapolis	Chicago	Central	Central	0	1	www.myalliancebank.com	66	303448	12362	990	109218	9055	158039	3975	0	2491	15	2502
12511	11730	21658	1126082	Alliance Bank	Mondovi	WI	54755	12/31/2016	2/14/2019	NM	245 South Eau Claire Street	GEBSCO, INC.	5	0	0	2	1	Buffalo			1/1/1900	1/1/1934	3/31/2006	Stock	0	1	FDIC	DIF	Chicago	CHICAGO	Eau Claire	Minneapolis	Central	Central	0	1	www.alliancebank.us	47	161800	11044	8245	28461	692	115160	1613	0	1798	0	0
34930	0	2694944	2695727	Alliance Bank	Topeka	KS	66614	12/31/2016	2/14/2019	NM	3001 Southwest Wanamaker Rd	NEW MILLENNIUM BANKSHARES, INC.	2	0	0	4	0	Shawnee	45820	Topeka, KS	9/3/1998	9/3/1998	2/20/2009	Stock	0	0	FDIC	DIF	Kansas City	KANSAS CITY	Kansas City	Kansas City	Western	Western	0	1	http://www.alliancebankks.com	21	106375	20601	17352	11849	7520	63857	969	0	1715	53	0
11569	10383	176464	2127068	Alliance Bank	Sulphur Springs	TX	75482	12/31/2016	2/14/2019	NM	100 Jefferson Street	ALLIANCE BANCSHARES, INC.	12	0	0	4	1	Hopkins			6/16/1927	1/1/1934	3/31/2006	Stock	0	1	FDIC	DIF	Dallas	DALLAS	Dallas	Dallas	Southern	West	0	1	www.alliancebank.com	190	713836	22221	2321	289434	2600	361527	5034	0	11048	525	3015
34566	0	2619714	3253629	Alliance Bank	Cape Girardeau	MO	63701	12/31/2016	2/14/2019	NM	217 North Kingshighway	ALLIANCE BANCSHARES, INC.	3	0	0	2	0	Cape Girardeau	16020	Cape Girardeau, MO-IL	10/23/1997	10/23/1997	3/31/2006	Stock	0	0	FDIC	DIF	Kansas City	KANSAS CITY	St. Louis	St. louis	Western	West	0	1	www.alliancebanking.com	55	192327	4555	768	11392	0	159937	2403	0	6009	0	0
57733	0	3276543	3706684	Alliance Bank & Trust Company	Gastonia	NC	28054	12/31/2016	2/14/2019	NM	292 West Main Ave	AB&T FINANCIAL CORPORATION	6	0	0	4	0	Gaston	16740	Charlotte-Concord-Gastonia, NC-SC	9/8/2004	9/8/2004	2/3/2019	Stock	0	0	FDIC	DIF	Atlanta	DALLAS	Charlotte	Richmond	Northeastern	Southeast	0	1	www.alliancebanknc.com	30	143554	18837	17322	14529	0	105108	1785	0	3353	35	0
15657	0	601658	3615441	Alliance Bank Central Texas	Waco	TX	76710	12/31/2016	2/14/2019	NM	4721 Bosque Blvd	ABCT HOLDINGS, INC.	3	0	0	4	0	Mclennan	47380	Waco, TX	3/16/1939	3/20/1939	1/11/2010	Stock	0	0	FDIC	DIF	Dallas	DALLAS	Dallas	Dallas	Southern	West	0	1	https://www.alliancebanktexas.com	54	213904	3570	631	49729	682	143353	1960	0	5669	1571	2076
1946	11748	35057	2352253	Alliant Bank	Madison	MO	65263	12/31/2016	2/14/2019	NM	101 East Broadway	NEMO BANCSHARES, INC	5	0	0	2	1	Monroe			2/20/1888	1/1/1934	1/25/2013	Stock	0	0	FDIC	DIF	Kansas City	KANSAS CITY	Columbia Mo	St. louis	Western	West	0	1	http://www.alliantbank.com	50	158055	24035	18899	9080	0	114897	1482	0	3804	422	986
55130	0	2140348	3051580	Allied First Bank,sb	Oswego	IL	60543	12/31/2016	2/14/2019	SB	3201 Orchard Rd	ALLIED FIRST BANCORP, INC.	1	0	0	8	0	Kendall	16980	Chicago-Naperville-Elgin, IL-IN-WI	1/3/1994	9/1/2001	4/27/2016	Stock	0	0	FDIC	DIF	Chicago	CHICAGO	Chicago	Chicago	Central	Central	0	1	http://www.alliedfirst.com	180	93524	14948	14083	6777	0	58416	774	0	8272	122	0
4051	0	146056	3176559	AllNations Bank	Calumet	OK	73014	12/31/2016	2/14/2019	SM	114 East Main Street	ALLNATIONS BANCORPORATION, INC.	2	0	0	2	0	Canadian	36420	Oklahoma City, OK	1/1/1901	1/1/1934	7/10/2018	Stock	0	0	FED	DIF	Dallas	DALLAS	Oklahoma City	Kansas City	Southern	West	0	1	http://www.anbok.com	8	46480	5902	1467	17188	788	19427	587	0	552	0	902
57803	0	3284070	1562859	Ally Bank	Midvale	UT	84047	12/31/2016	2/14/2019	SM	6985 S Union Park Ctr	ALLY FINANCIAL INC.	1	0	0	4	0	Salt Lake	41620	Salt Lake City, UT	8/2/2004	8/2/2004	2/28/2017	Stock	0	1	FED	DIF	San Francisco	WASHINGTON	Salt Lake City	San Francisco	Western	West	0	0	http://www.ally.com	1567	123547720	4348471	4044675	13748693	0	92325300	569062	0	15899	13103	0
58424	0	3633173	0	Alma Bank	Astoria	NY	11102	12/31/2016	2/14/2019	NM	28-31 31st Street		13	0	1	4	0	Queens	35620	New York-Newark-Jersey City, NY-NJ-PA	9/12/2007	9/12/2007	7/5/2017	Stock	0	0	FDIC	DIF	New York	NEW YORK	New York City	New York	Northeastern	Northeast	0	1	http://www.almabank.com	146	1036623	55808	47739	43282	142	910223	16269	0	8781	0	358
15426	0	224552	0	Almena State Bank	Almena	KS	67622	12/31/2016	2/14/2019	NM	500 Main Street		3	0	0	2	1	Norton			1/1/1934	10/3/1936	7/11/2015	Stock	0	0	FDIC	DIF	Kansas City	KANSAS CITY	Hays	Kansas City	Western	Western	0	1	www.almenastatebank.com	24	93898	8703	0	3799	0	76900	736	0	2865	0	203
59060	0	4262543	0	AloStar Bank of Commerce	Birmingham	AL	35243	12/31/2016	2/14/2019	NM	3595 Grandview Parkway, # 42		1	0	0	4	0	Jefferson	13820	Birmingham-Hoover, AL	4/15/2011	4/15/2011	9/29/2017	Stock	0	0	FDIC	DIF	Atlanta	ATLANTA	Shelby	Atlanta	Southern	Southeast	0	1		96	961500	128862	126995	85678	21953	712384	9511	0	579	72	46
23091	10415	260055	1061679	Alpine Bank	Glenwood Springs	CO	81601	12/31/2016	2/14/2019	NM	2200 Grand Avenue	ALPINE BANKS OF COLORADO	44	0	0	4	0	Garfield			4/1/1980	4/1/1980	7/12/2007	Stock	0	1	FDIC	DIF	Dallas	DALLAS	Denver	Kansas City	Western	Western	0	1	http://www.alpinebank.com	606	3051862	162990	111119	654611	0	2045459	29437	2435	68295	7055	17631
18545	13094	813947	1130098	Alpine Bank & Trust Co.	Rockford	IL	61107	12/31/2016	2/14/2019	SM	1700 N Alpine Rd	ALPINE BANCORPORATION, INC.	20	0	0	4	1	Winnebago	40420	Rockford, IL	6/25/1962	6/25/1962	7/13/2018	Stock	0	1	FED	DIF	Chicago	CHICAGO	Princeton	Chicago	Central	Central	0	1		358	1249501	31741	5642	346398	0	804822	9856	0	21508	748	5771
35377	0	2889227	0	Alpine Capital Bank	New York	NY	10019	12/31/2016	2/14/2019	NM	680 Fifth Avenue, 7th Floor		1	0	0	4	1	New York	35620	New York-Newark-Jersey City, NY-NJ-PA	3/1/2000	3/1/2000	5/26/2010	Stock	0	0	FDIC	DIF	New York	NEW YORK	New York City	New York	Northeastern	Northeast	0	1	http://www.alpinecapitalbank.com	15	255131	111332	110228	32290	0	109592	6119	0	315	0	0
19590	0	199436	1081510	Altamaha Bank and Trust Company	Vidalia	GA	30474	12/31/2016	2/14/2019	NM	206 Jackson Street	ALTAMAHA BANCSHARES, INC.	4	0	0	4	1	Toombs			5/16/1966	5/19/1966	1/25/2013	Stock	0	1	FDIC	DIF	Atlanta	ATLANTA	Savannah	Atlanta	Southern	Southeast	0	1	http://www.altamahabank.com	54	160618	12915	5004	33608	3181	104698	1321	0	2193	703	0
58275	0	3453737	4152505	AltaPacific Bank	Santa Rosa	CA	95403	12/31/2016	2/14/2019	SM	3725 Westwind Blvd, # 100	ALTAPACIFIC BANCORP	5	0	0	4	0	Sonoma	42220	Santa Rosa, CA	7/10/2006	7/10/2006	6/20/2016	Stock	0	0	FED	DIF	San Francisco	SAN FRANCISCO	San Francisco	San Francisco	Western	Western	0	1	www.apbconnect.com	58	348011	15567	12643	73380	0	229763	3336	0	3097	241	3378
1149	15588	50957	1247428	Alterra Bank	Leawood	KS	66211	12/31/2016	2/14/2019	SM	11300 Tomahawk Creek Pkwy	FIRST BUSINESS FINANCIAL SERVICES, INC.	1	0	0	4	0	Johnson	28140	Kansas City, MO-KS	1/1/1892	1/1/1934	5/31/2017	Stock	0	0	FED	DIF	Kansas City	CHICAGO	Kansas City	Kansas City	Western	Western	0	0		65	266289	24008	20487	7205	0	210593	5285	0	1923	1473	12648
8276	0	881441	1491548	Alton Bank	Alton	MO	65606	12/31/2016	2/14/2019	NM	520 Broadway St	ALTON BANCSHARES, INC.	2	0	0	2	1	Oregon			4/17/1924	1/1/1934	3/31/2006	Stock	0	0	FDIC	DIF	Kansas City	KANSAS CITY	Springfield Mo	St. louis	Western	West	0	1	www.altonbank.com	17	65367	3087	532	20172	1400	39519	596	0	224	91	0
27711	153	777870	0	Altoona First Savings Bank	Altoona	PA	16603	12/31/2016	2/14/2019	SB	203 North Logan Boulevard		5	0	0	4	0	Blair	11020	Altoona, PA	1/1/1927	3/31/1937	12/28/2017	Non-Stock	0	0	FDIC	DIF	New York	NEW YORK	Wexford	Philadelphia	Northeastern	Northeast	0	1	www.altoonabank.com	43	211637	56979	54676	4236	0	141051	1005	0	2207	550	261
9465	9767	246956	3822687	Alva State Bank & Trust Company	Alva	OK	73717	12/31/2016	2/14/2019	NM	518 College Avenue	GRACE INVESTMENT COMPANY, INC. ESOP, THE	4	0	0	2	1	Woods			9/10/1901	1/1/1934	2/11/2018	Stock	0	0	FDIC	DIF	Dallas	DALLAS	Oklahoma City	Kansas City	Southern	West	0	1	WWW.ALVASTATEBANK.COM	37	311929	11616	9617	41838	0	251561	3074	0	868	702	168
622	9297	661308	4400336	Amalgamated Bank	New York	NY	10001	12/31/2016	2/14/2019	NM	275 Seventh Avenue	WORKERS UNITED	15	0	1	4	0	New York	35620	New York-Newark-Jersey City, NY-NJ-PA	4/14/1923	1/1/1934	5/17/2018	Stock	0	1	FDIC	DIF	New York	NEW YORK	New York City	New York	Northeastern	Northeast	0	0	http://AMALGAMATEDBANK.COM	380	4055667	152245	133165	1183820	0	2509654	35658	0	25521	2946	0
903	10892	397531	1020676	Amalgamated Bank of Chicago	Chicago	IL	60603	12/31/2016	2/14/2019	NM	30 North Lasalle Street	AMALGAMATED INVESTMENTS COMPANY	2	0	0	4	0	Cook	16980	Chicago-Naperville-Elgin, IL-IN-WI	6/30/1922	1/1/1934	7/27/2017	Stock	0	1	FDIC	DIF	Chicago	CHICAGO	Chicago	Chicago	Central	Central	0	1	www.aboc.com	179	928505	352677	333725	184255	0	353763	6955	0	7675	0	56
14531	10978	353555	1107205	Amarillo National Bank	Amarillo	TX	79101	12/31/2016	2/14/2019	N	410 S Taylor	AMARILLO NATIONAL BANCORP, INC.	20	0	0	4	1	Potter	11100	Amarillo, TX	1/1/1892	1/1/1934	5/1/2010	Stock	0	1	OCC	DIF	Dallas	DALLAS	Lubbock	Dallas	Southern	West	0	1	www.anb.com	671	3928287	525256	395691	283118	500	3024458	42934	0	57027	114	3966
28701	2179	206174	0	Ambler Savings Bank	Ambler	PA	19002	12/31/2016	2/14/2019	SB	155 E Butler Ave		8	0	0	5	0	Montgomery	37980	Philadelphia-Camden-Wilmington, PA-NJ-DE-MD	1/1/1899	9/17/1936	5/30/2017	Non-Stock	0	0	FDIC	DIF	New York	NEW YORK	Philadelphia	Philadelphia	Northeastern	Northeast	0	1	www.amblersav.com	52	341926	20927	19409	86421	0	212366	1865	0	13268	0	9
6423	9315	9807	2611718	Amboy Bank	Old Bridge	NJ	8857	12/31/2016	2/14/2019	SM	3590 Nj Highway 9 South	AMBOY BANCORPORATION	23	0	0	4	1	Middlesex	35620	New York-Newark-Jersey City, NY-NJ-PA	5/12/1888	1/1/1934	1/3/2019	Stock	0	1	FED	DIF	New York	NEW YORK	Jamesburg	New York	Northeastern	Northeast	0	1	www.amboybank.com	252	2432056	49690	26977	362276	0	1842308	29257	0	11008	28771	0
27267	0	1169650	0	Amerasia Bank	Flushing	NY	11355	12/31/2016	2/14/2019	NM	41-06 Main Street		5	0	1	4	0	Queens	35620	New York-Newark-Jersey City, NY-NJ-PA	6/20/1988	6/20/1988	4/1/2013	Stock	0	0	FDIC	DIF	New York	NEW YORK	New York City	New York	Northeastern	Northeast	0	1	www.amerasiabankny.com	64	515151	28268	22066	2213	0	470664	3763	0	8712	408	4
8893	0	440857	1064492	America's Community Bank	Blue Springs	MO	64015	12/31/2016	2/14/2019	SM	1100 West Main Street	URICH BANCORP, INC.	1	0	0	4	1	Jackson	28140	Kansas City, MO-KS	2/27/1888	1/1/1934	1/1/2012	Stock	0	0	FED	DIF	Kansas City	KANSAS CITY	Kansas City	Kansas City	Western	West	0	1	www.amcommbank.com	8	29765	2701	2289	254	3649	21856	476	0	389	0	0
34422	15591	2580243	3008753	American Bank	Allentown	PA	18104	12/31/2016	2/14/2019	SM	4029 West Tilghman Street	AMERICAN BANK INCORPORATED	1	0	0	4	0	Lehigh	10900	Allentown-Bethlehem-Easton, PA-NJ	6/2/1997	6/2/1997	3/31/2006	Stock	0	0	FED	DIF	New York	NEW YORK	Philadelphia	Philadelphia	Northeastern	Northeast	0	1	www.ambk.com	57	556001	24185	21305	65658	0	440389	6092	0	1533	0	0
20311	10556	630555	1121993	American Bank	Bozeman	MT	59715	12/31/2016	2/14/2019	NM	1632 West Main Street	GUARANTY DEVELOPMENT COMPANY	6	0	0	4	1	Gallatin			7/27/1970	11/25/1970	3/1/2018	Stock	0	0	FDIC	DIF	San Francisco	SAN FRANCISCO	Billings	Minneapolis	Western	West	0	1	www.americanbankmontana.com	66	374212	55467	50062	24974	0	262145	3253	0	17517	1310	0
1117	0	275358	1131406	American Bank & Trust	Wessington Sprin	SD	57382	12/31/2016	2/14/2019	NM	120 East Main Street	LEACKCO BANK HOLDING COMPANY, INC.	9	0	0	2	1	Jerauld			1/1/1892	1/1/1934	4/26/2018	Stock	0	1	FDIC	DIF	Kansas City	KANSAS CITY	Sioux Falls	Minneapolis	Western	West	0	1	www.americanbanktrust.net	134	650765	29270	15118	111093	635	469210	6336	0	8794	2412	7453
17906	0	83834	1085349	American Bank & Trust Company	Opelousas	LA	70570	12/31/2016	2/14/2019	NM	307 East Landry Street	AMERICAN BANCORP, INC.	8	0	0	4	1	Saint Landry			9/22/1958	9/22/1958	3/31/2006	Stock	0	1	FDIC	DIF	Dallas	DALLAS	Baton Rouge	Atlanta	Southern	Western	0	1	http://www.americanbankandtrust.net	53	205818	34032	25154	50228	0	114792	1341	0	2299	0	0
19234	0	597452	1104615	American Bank & Trust Company	Covington	LA	70433	12/31/2016	2/14/2019	NM	1819 N. Columbia Street	AMERICAN BANCSHARES, INC.	4	0	0	4	0	Saint Tammany	35380	New Orleans-Metairie, LA	9/14/1964	9/14/1964	3/31/2006	Stock	0	0	FDIC	DIF	Dallas	DALLAS	Baton Rouge	Atlanta	Southern	Western	0	1	www.americanbankandtrust.com	42	113967	28037	18829	9749	0	69353	723	0	4294	1211	799
35568	0	2919898	1119404	American Bank & Trust Company, Inc.	Bowling Green	KY	42103	12/31/2016	2/14/2019	NM	1302 Scottsville Road	FIRST BRECKINRIDGE BANCSHARES, INC.	5	0	0	4	0	Warren	14540	Bowling Green, KY	7/5/2000	7/5/2000	3/31/2006	Stock	0	0	FDIC	DIF	Chicago	CHICAGO	Hopkinsville	St. louis	Central	Southeast	0	1	www.ambanking.com	66	282379	17075	8723	21861	4051	229660	2695	0	4420	0	0
31980	7685	718079	2226475	American Bank & Trust of the Cumberlands	Livingston	TN	38570	12/31/2016	2/14/2019	NM	808 West Main Street	AMERICAN BANCSHARES CORP.	3	0	0	4	1	Overton			1/1/1978	8/10/1979	2/14/2011	Stock	0	1	FDIC	DIF	Dallas	DALLAS	Nashville	Atlanta	Southern	Southeast	0	1	http://www.americanbt.com	48	212561	24497	20896	9855	0	166267	1743	0	5806	69	643
6183	0	54441	1134694	American Bank & Trust Wisconsin	Cuba City	WI	53807	12/31/2016	2/14/2019	NM	100 North Main Street	ATBANCORP	5	0	0	2	0	Grant			10/3/1903	1/1/1934	3/31/2006	Stock	0	0	FDIC	DIF	Chicago	KANSAS CITY	Madison	Chicago	Central	Central	0	1	http://www.americanbankwi.com	34	149305	8339	4593	13977	3512	115924	1583	0	2183	73	2776
20537	16110	452159	0	American Bank and Trust Company	Tulsa	OK	74135	12/31/2016	2/14/2019	NM	6060 American Plaza		2	0	0	4	0	Tulsa	46140	Tulsa, OK	11/5/1971	11/5/1971	3/23/2013	Stock	0	1	FDIC	DIF	Dallas	DALLAS	Tulsa	Kansas City	Southern	West	0	1	www.americanbanktulsa.com	41	192723	10368	5519	62022	2178	98799	404	0	16346	263	0
34955	0	2733263	1138610	American Bank and Trust Company, National Association	Davenport	IA	52807	12/31/2016	2/14/2019	N	4301 East 53rd Street	AMBANK HOLDINGS, INC.	9	0	1	4	1	Scott	19340	Davenport-Moline-Rock Island, IA-IL	1/5/1999	1/5/1999	3/31/2006	Stock	0	1	OCC	DIF	Kansas City	KANSAS CITY	Cedar Rapids	Chicago	Western	Western	0	1	http://www.ambankqc.com	127	323148	9006	1737	54763	0	240338	4116	0	12492	2563	499
22559	14001	971959	1133781	American Bank Center	Dickinson	ND	58601	12/31/2016	2/14/2019	NM	140 1st Avenue West	AMERICAN BANCOR, LTD.	17	0	1	2	0	Stark			12/1/1977	12/1/1977	9/19/2016	Stock	0	0	FDIC	DIF	Kansas City	KANSAS CITY	Fargo	Minneapolis	Central	West	0	1	http://www.weareamerican.bank	342	1333885	34361	7960	417443	0	825299	15784	0	29287	0	6076
4624	9208	1002953	1065444	American Bank of Baxter Springs	Baxter Springs	KS	66713	12/31/2016	2/14/2019	SM	1201 Military Avenue	AMERICAN BANCSHARES, INC.	3	0	0	2	1	Cherokee			1/1/1917	1/1/1934	10/28/2014	Stock	0	0	FED	DIF	Kansas City	KANSAS CITY	Springfield Mo	Kansas City	Western	Western	0	1	http://www.americanbankbaxter.com	30	96859	10456	7847	41064	5588	36723	1744	0	1112	210	0
18609	0	215662	1107193	American Bank of Commerce	Wolfforth	TX	79382	12/31/2016	2/14/2019	NM	U.S. Hwy. 82 & Loop 193	AMERICO BANCSHARES, INC.	16	0	1	4	0	Lubbock	31180	Lubbock, TX	9/11/1962	10/11/1962	3/31/2006	Stock	0	0	FDIC	DIF	Dallas	DALLAS	Lubbock	Dallas	Southern	West	0	1	www.theabcbank.com	163	853324	18826	1440	272118	0	517850	6785	0	16135	2090	300
34232	0	2493697	3717260	American Bank of Commerce	Provo	UT	84604	12/31/2016	2/14/2019	NM	3670 N. University Avenue	AMBANCORP	4	0	0	4	0	Utah	39340	Provo-Orem, UT	8/26/1996	8/26/1996	11/29/2018	Stock	0	0	FDIC	DIF	San Francisco	SAN FRANCISCO	Salt Lake City	San Francisco	Western	West	0	1		30	90292	8286	1701	0	15206	61536	729	0	2114	0	0
15423	0	568359	3450521	American Bank of Missouri	Wellsville	MO	63384	12/31/2016	2/14/2019	NM	127 West Hudson	EVERGREEN BANCSHARES, INC.	7	0	0	4	0	Montgomery			3/15/1880	9/14/1936	1/25/2013	Stock	0	0	FDIC	DIF	Kansas City	KANSAS CITY	Columbia Mo	St. louis	Western	West	0	1	www.americanbankofmissouri.com	50	202888	7042	5295	11997	0	169299	1815	0	4933	655	3395
34606	14577	2684552	3043008	American Bank of Oklahoma	Collinsville	OK	74021	12/31/2016	2/14/2019	NM	200 East Main Street	AMERIBANK HOLDING COMPANY	5	0	0	4	0	Tulsa	46140	Tulsa, OK	4/1/1998	4/1/1998	12/25/2017	Stock	0	0	FDIC	DIF	Dallas	DALLAS	Tulsa	Kansas City	Southern	West	0	1	http://www.americanbankok.com	78	252672	14231	4145	800	21670	204319	1300	0	4460	125	73
5216	10623	716655	2217503	American Bank of the North	Nashwauk	MN	55769	12/31/2016	2/14/2019	NM	117 Central Avenue	MESABA BANCSHARES, INC.	15	0	0	4	0	Itasca			1/1/1920	1/1/1934	11/2/2016	Stock	0	0	FDIC	DIF	Kansas City	KANSAS CITY	Fargo	Minneapolis	Central	West	0	1	http://www.ambnk.com	166	566756	23330	20088	69727	0	441042	7838	0	5419	8775	90
23886	10721	307361	1110045	American Bank, National Association	Waco	TX	76712	12/31/2016	2/14/2019	N	200 West State Highway 6	AMERICAN NATIONAL BANCSHARES, INC.	3	0	0	4	1	Mclennan	47380	Waco, TX	6/11/1982	6/11/1982	12/2/2018	Stock	0	0	OCC	DIF	Dallas	DALLAS	Dallas	Dallas	Southern	West	0	1	www.ambankwaco.com	88	434207	9078	1605	95838	12915	310321	3806	0	3154	0	0
5800	0	345345	1201457	American Bank, National Association	Le Mars	IA	51031	12/31/2016	2/14/2019	N	234 Fifth Avenue S.W.	AMBANK COMPANY, INC.	2	0	0	2	1	Plymouth	43580	Sioux City, IA-NE-SD	1/1/1887	1/1/1934	3/31/2006	Stock	0	1	OCC	DIF	Kansas City	KANSAS CITY	Sioux City	Chicago	Western	Western	0	1	www.am-bank.com	41	293784	39909	35384	5427	1750	237846	4604	0	3340	0	1452
21567	0	494654	2344726	American Bank, National Association	Dallas	TX	75220	12/31/2016	2/14/2019	N	2707 West Northwest Highway	ABNA HOLDINGS, INC.	1	0	0	8	0	Dallas	19100	Dallas-Fort Worth-Arlington, TX	5/2/1974	5/2/1974	3/31/2006	Stock	0	0	OCC	DIF	Dallas	DALLAS	Dallas	Dallas	Southern	West	0	1	http://americanbankdallas.com	21	54627	3538	2149	22149	0	25772	918	0	1507	0	0
20241	11670	807955	1109964	American Bank, National Association	Corpus Christi	TX	78401	12/31/2016	2/14/2019	N	711 N. Carancahua St	AMERICAN BANK HOLDING CORPORATION	12	0	0	4	1	Nueces	18580	Corpus Christi, TX	8/24/1970	8/24/1970	12/31/2006	Stock	0	1	OCC	DIF	Dallas	DALLAS	Houston	Dallas	Southern	West	0	1	americanbank.com	258	1238323	49365	17300	383633	0	774332	14435	0	20858	5	0
34788	0	2734729	0	American Business Bank	Los Angeles	CA	90014	12/31/2016	2/14/2019	NM	523 W. 6th St., Suite 900		5	0	0	4	0	Los Angeles	31080	Los Angeles-Long Beach-Anaheim, CA	9/28/1998	9/28/1998	3/1/2018	Stock	0	0	FDIC	DIF	San Francisco	SAN FRANCISCO	Los Angeles (North)	San Francisco	Western	Western	0	0	http://WWW.AMERICANBUSINESSBANK.COM	138	1853553	37876	14965	953351	0	788375	12965	73	1442	0	0
21663	11323	917331	3153242	American City Bank of Tullahoma	Tullahoma	TN	37388	12/31/2016	2/14/2019	NM	340 West Lincoln Street	CLAYTON HC, INC.	5	0	0	4	1	Coffee			7/1/1974	7/1/1974	1/1/2017	Stock	0	1	FDIC	DIF	Dallas	DALLAS	Nashville	Atlanta	Southern	Southeast	0	1		59	307902	7720	750	14194	0	269101	2718	0	4629	1257	8425
57686	0	3272956	3272947	American Commerce Bank, National Association	Bremen	GA	30110	12/31/2016	2/14/2019	N	400 U.S. Highway 27 Bypass	AMERICAN COMMERCE BANCSHARES, INC.	3	0	1	4	0	Haralson	12060	Atlanta-Sandy Springs-Roswell, GA	10/4/2004	10/4/2004	5/30/2015	Stock	0	0	OCC	DIF	Atlanta	ATLANTA	Atlanta	Atlanta	Southern	Southeast	0	1	www.americancommercebank.com	43	228964	19338	18243	11903	0	190860	2555	0	2839	884	214
35033	0	2871558	4111584	American Community Bank	Glen Cove	NY	11542	12/31/2016	2/14/2019	NM	300 Glen Street	AMERICAN COMMUNITY BANCORP, INC.	5	0	0	4	0	Nassau	35620	New York-Newark-Jersey City, NY-NJ-PA	1/10/2000	1/10/2000	7/1/2009	Stock	0	0	FDIC	DIF	New York	NEW YORK	New York City	New York	Northeastern	Northeast	0	1	http://ACBALWAYS.COM/	34	179953	6858	4551	29633	0	134619	2259	0	900	0	0
35412	0	2869162	3035049	American Community Bank & Trust	Woodstock	IL	60098	12/31/2016	2/14/2019	NM	1290 Lake Avenue	AMERICAN COMMUNITY FINANCIAL, INC.	4	0	0	4	0	Mchenry	16980	Chicago-Naperville-Elgin, IL-IN-WI	3/13/2000	3/13/2000	3/20/2015	Stock	0	0	FDIC	DIF	Chicago	CHICAGO	Chicago	Chicago	Central	Central	0	1	http://www.amcombank.com	59	552105	119949	114862	79260	0	325313	5969	0	16535	6675	0
29878	4247	1010574	3848267	American Community Bank of Indiana	Munster	IN	46321	12/31/2016	2/14/2019	NM	8230 Hohman Avenue	AMB FINANCIAL CORP.	4	0	0	4	0	Lake	16980	Chicago-Naperville-Elgin, IL-IN-WI	1/1/1910	7/27/1937	8/30/2017	Stock	0	0	FDIC	DIF	Chicago	CHICAGO	Indianapolis	Chicago	Central	Central	0	1	www.acbanker.com	42	204967	19436	17868	4227	0	164499	1957	0	8482	139	323
57444	0	3216316	4842721	American Continental Bank	City Of Industry	CA	91748	12/31/2016	2/14/2019	NM	17700 Castleton St, # 100	AMERICAN CONTINENTAL BANCORP	4	0	0	4	0	Los Angeles	31080	Los Angeles-Long Beach-Anaheim, CA	10/6/2003	10/6/2003	2/22/2018	Stock	0	0	FDIC	DIF	San Francisco	SAN FRANCISCO	Los Angeles (North)	San Francisco	Western	Western	0	1	http://www.americancontinentalbank.com	27	213336	52438	51380	13064	0	140962	2852	0	203	0	409
57359	0	3116519	3116498	American Eagle Bank	South Elgin	IL	60177	12/31/2016	2/14/2019	NM	556 Randall Road	ORCHID FINANCIAL BANCORP, INC.	1	0	0	4	0	Kane	16980	Chicago-Naperville-Elgin, IL-IN-WI	10/17/2002	10/17/2002	3/31/2006	Stock	0	0	FDIC	DIF	Chicago	CHICAGO	Chicago	Chicago	Central	Central	0	1	http://www.americaneaglebank.com	28	188049	15027	13354	2028	0	163163	985	0	5814	594	181
58514	0	3559714	3116498	American Eagle Bank of Chicago	Chicago	IL	60647	12/31/2016	2/14/2019	NM	2255 N. Western Avenue	ORCHID FINANCIAL BANCORP, INC.	1	0	0	4	0	Cook	16980	Chicago-Naperville-Elgin, IL-IN-WI	4/16/2007	4/16/2007	7/2/2009	Stock	0	0	FDIC	DIF	Chicago	CHICAGO	Chicago	Chicago	Central	Central	0	1	http://www.americaneaglebank.com	7	84527	9957	8393	2028	0	65138	386	0	5652	0	0
34090	14359	2339535	2342085	American Enterprise Bank	Buffalo Grove	IL	60089	12/31/2016	2/14/2019	NM	600 N. Buffalo Grove Road	A. E. BANCORP, INC.	3	0	0	4	1	Lake	16980	Chicago-Naperville-Elgin, IL-IN-WI	11/15/1995	11/15/1995	12/6/2018	Stock	0	0	FDIC	DIF	Chicago	CHICAGO	Chicago	Chicago	Central	Central	0	1		50	210871	39075	29723	8400	0	141958	3127	0	7954	10652	901
10647	52808	1014451	1061950	American Exchange Bank	Elmwood	NE	68349	12/31/2016	2/14/2019	SM	151 North 4th Street	AMERICAN EXCHANGE COMPANY	2	0	0	2	1	Cass	36540	Omaha-Council Bluffs, NE-IA	7/13/1889	1/1/1934	3/31/2006	Stock	0	0	FED	DIF	Kansas City	KANSAS CITY	Omaha	Kansas City	Western	West	0	1	www.aebank.com	10	42956	4166	1250	9112	300	28428	564	0	90	0	0
428	17415	811550	0	American Exchange Bank	Henryetta	OK	74437	12/31/2016	2/14/2019	NM	510-512 West Main Street		2	0	0	8	1	Okmulgee	46140	Tulsa, OK	1/1/1933	1/1/1934	3/31/2006	Stock	0	0	FDIC	DIF	Dallas	DALLAS	Tulsa	Kansas City	Southern	West	0	1	americanexchange.bank	21	58555	4446	1995	4768	0	44905	320	0	738	36	0
2328	0	826451	2816858	American Exchange Bank, Lindsay, Oklahoma	Lindsay	OK	73052	12/31/2016	2/14/2019	NM	402 South Main Street	GRIFFITH FAMILY FINANCIAL HOLDINGS, L.L.C.	2	0	0	7	0	Garvin			1/1/1924	1/1/1934	1/24/2018	Stock	0	0	FDIC	DIF	Dallas	DALLAS	Oklahoma City	Kansas City	Southern	West	0	1		15	58315	5571	3600	32052	243	16938	870	0	621	0	0
35328	15648	2966306	1275216	American Express Bank, FSB.	Salt Lake City	UT	84184	12/31/2016	2/14/2019	SA	4315 South 2700 West	AMERICAN EXPRESS COMPANY	1	0	0	4	0	Salt Lake	41620	Salt Lake City, UT	12/1/2000	12/1/2000	2/22/2018	Stock	0	0	OCC	DIF	San Francisco	SAN FRANCISCO	Salt Lake City	San Francisco	Western	West	0	0		260	49268864	8291729	8286074	420907	0	39638062	531245	0	129	0	0
27471	0	1394676	1275216	American Express Centurion Bank	Salt Lake City	UT	84184	12/31/2016	2/14/2019	NM	4315 S 2700 West, Mail Code:	AMERICAN EXPRESS COMPANY	2	1	0	3	0	Salt Lake	41620	Salt Lake City, UT	3/20/1989	3/20/1989	12/31/2017	Stock	0	0	FDIC	DIF	San Francisco	WASHINGTON	Salt Lake City	San Francisco	Western	West	0	0	http://www.americanexpress.com	291	36701524	8861067	8860246	515814	0	25985913	632279	0	147	0	0
29140	2983	637170	0	American Federal Bank	Fargo	ND	58102	12/31/2016	2/14/2019	SA	215 North Fifth Street		13	0	1	2	1	Cass	22020	Fargo, ND-MN	1/1/1891	3/16/1935	7/21/2011	Stock	0	0	OCC	DIF	Kansas City	KANSAS CITY	Fargo	Minneapolis	Central	West	0	1	www.americanfederalbank.com	116	536907	16179	160	52381	0	443518	6790	0	8139	0	2591
34656	0	2694681	3472176	American First National Bank	Houston	TX	77036	12/31/2016	2/14/2019	N	9999 Bellaire Boulevard	AFNB HOLDINGS, INC.	17	0	1	4	0	Harris	26420	Houston-The Woodlands-Sugar Land, TX	5/18/1998	5/18/1998	7/10/2018	Stock	0	0	OCC	DIF	Dallas	DALLAS	Houston	Dallas	Southern	West	0	1	www.afnb.com	217	1364435	165530	132561	89138	20	1067282	14045	0	29603	1394	0
57113	0	3025134	0	American Founders Bank, Inc.	Louisville	KY	40223	12/31/2016	2/14/2019	NM	1200 Forest Bridge Road		2	0	0	4	0	Jefferson	31140	Louisville-Jefferson County, KY-IN	5/14/2001	5/14/2001	10/31/2018	Stock	0	0	FDIC	DIF	Chicago	CHICAGO	Elizabethtown	St. louis	Central	Southeast	0	1		21	102442	8636	7863	11619	1637	73200	1145	0	4496	663	0
4190	0	311050	1052220	American Heritage Bank	Sapulpa	OK	74066	12/31/2016	2/14/2019	SM	2 South Main Street	AMERICAN BANCORPORATION, INC.	23	0	0	9	1	Creek	46140	Tulsa, OK	6/15/1905	1/1/1934	3/11/2015	Stock	0	1	FED	DIF	Dallas	DALLAS	Tulsa	Kansas City	Southern	West	0	1	http://www.ahb-ok.com	290	1072614	34230	22589	594069	3546	398121	6341	0	18818	529	7422
57025	0	2960555	4665265	American Heritage Bank	Clovis	NM	88101	12/31/2016	2/14/2019	NM	3300 N Prince St	AHB BANCSHARES, INC.	2	0	0	2	0	Curry			12/5/2000	12/5/2000	10/22/2014	Stock	0	0	FDIC	DIF	Dallas	DALLAS	Albuquerque	Dallas	Western	West	0	1	www.ahbnm.com	19	86242	7491	5646	26650	0	47060	806	0	2155	0	0
8843	0	61757	4520953	American Heritage National Bank	Long Prairie	MN	56347	12/31/2016	2/14/2019	N	24 2nd Street South	AMERICAN HERITAGE HOLDING COMPANY	5	0	0	4	0	Todd			9/1/1881	1/1/1934	8/10/2017	Stock	0	0	OCC	DIF	Kansas City	KANSAS CITY	Fargo	Minneapolis	Central	West	0	1	www.logbank.com	47	262559	42586	40443	8254	0	200025	3215	0	5408	97	0
1439	12419	547251	1210459	American Interstate Bank	Elkhorn	NE	68022	12/31/2016	2/14/2019	NM	3331 N 204th Street	AMERICAN INTERSTATE BANCORPORATION, INC.	3	0	0	4	1	Douglas	36540	Omaha-Council Bluffs, NE-IA	3/29/1915	1/1/1934	7/24/2012	Stock	0	0	FDIC	DIF	Kansas City	KANSAS CITY	Omaha	Kansas City	Western	West	0	1	http://www.americaninterstatebank.com	15	107457	8492	6650	11286	0	85491	1367	0	1506	0	0
57695	17958	3229642	0	American Investors Bank and Mortgage	Eden Prairie	MN	55344	12/31/2016	2/14/2019	SA	6385 Old Shady Oak Rd, # 110		1	0	0	5	0	Hennepin	33460	Minneapolis-St. Paul-Bloomington, MN-WI	1/15/2004	1/15/2004	7/21/2011	Stock	0	0	OCC	DIF	Kansas City	KANSAS CITY	Minneapolis	Minneapolis	Central	West	0	1	www.aibandm.com	11	88051	3402	2900	16623	908	63765	778	0	56	1297	0
34334	15967	2533043	3272367	American Metro Bank	Chicago	IL	60640	12/31/2016	2/14/2019	NM	4878 North Broadway	AMERICAN METRO BANCORP, INC.	2	0	0	4	0	Cook	16980	Chicago-Naperville-Elgin, IL-IN-WI	1/29/1997	1/29/1997	10/15/2013	Stock	0	0	FDIC	DIF	Chicago	CHICAGO	Chicago	Chicago	Central	Central	0	1	http://www.americanmetrobank.com	17	63432	10900	10248	0	0	50081	932	0	209	1472	0
58309	0	3447576	3447567	American Momentum Bank	College Station	TX	77845	12/31/2016	2/14/2019	NM	One Momentum Boulevard	ADAM BANK GROUP, INC.	20	0	1	4	0	Brazos	17780	College Station-Bryan, TX	10/25/2006	10/25/2006	6/17/2015	Stock	0	0	FDIC	DIF	Dallas	DALLAS	Austin	Dallas	Southern	West	0	1	www.americanmomentum.bank	172	1126629	44053	23035	71920	0	954044	9525	0	15147	18019	8447
24472	11910	256058	1131853	American Nation Bank	Ardmore	OK	73401	12/31/2016	2/14/2019	SM	1901 North Commerce	AMCORP FINANCIAL, INC.	8	0	1	8	1	Carter			5/2/1983	5/2/1983	6/27/2016	Stock	0	0	FED	DIF	Dallas	DALLAS	Oklahoma City	Kansas City	Southern	West	0	1	www.bankanb.com	96	376177	15742	4075	126213	10929	210210	3326	0	6017	304	0
26398	13943	481430	2939337	American National Bank	Oakland Park	FL	33308	12/31/2016	2/14/2019	N	4301 North Federal Highway	ANB HOLDINGS, INC.	1	0	0	4	0	Broward	33100	Miami-Fort Lauderdale-West Palm Beach, FL	10/15/1985	10/15/1985	3/31/2006	Stock	0	0	OCC	DIF	Atlanta	ATLANTA	South Florida	Atlanta	Southern	Southeast	0	1	www.americannationalbank.com	35	266211	20623	12005	6725	0	227697	2300	0	138	0	0
19300	10134	660655	1059715	American National Bank	Omaha	NE	68114	12/31/2016	2/14/2019	N	8990 West Dodge Road	AMERICAN NATIONAL CORPORATION	41	0	1	4	1	Douglas	36540	Omaha-Council Bluffs, NE-IA	12/2/1964	12/2/1964	10/1/2016	Stock	0	1	OCC	DIF	Kansas City	KANSAS CITY	Omaha	Kansas City	Western	West	0	1	www.american.bank	536	3311062	70218	13467	530006	0	2570209	25388	0	36834	2107	35394
22373	10059	498362	2507183	American National Bank & Trust	Wichita Falls	TX	76308	12/31/2016	2/14/2019	N	2732a Midwestern Parkway	AMERIBANCSHARES, INC.	8	0	0	4	0	Wichita	48660	Wichita Falls, TX	11/29/1976	11/29/1976	8/14/2015	Stock	0	1	OCC	DIF	Dallas	DALLAS	Dallas	Dallas	Southern	West	0	1	www.amnat.com	166	572928	24859	11601	146251	0	353874	5129	0	15887	776	6114
33812	15499	2051127	2716640	American National Bank - Fox Cities	Appleton	WI	54911	12/31/2016	2/14/2019	N	2200 North Richmond Street	AMERICAN NATIONAL BANCORP, INC.	1	0	0	4	1	Outagamie	11540	Appleton, WI	6/14/1993	6/14/1993	3/31/2006	Stock	0	0	OCC	DIF	Chicago	CHICAGO	Appleton	Chicago	Central	Central	0	1	http://www.anbfc.bank	29	250202	10286	7558	51804	1201	177017	3840	0	2019	0	496
6837	11656	958727	1076691	American National Bank and Trust Company	Danville	VA	24541	12/31/2016	2/14/2019	N	628 Main Street	AMERICAN NATIONAL BANKSHARES INC.	29	0	1	4	0	Danville City			2/9/1909	1/1/1934	1/1/2015	Stock	0	1	OCC	DIF	Atlanta	ATLANTA	Richmond	Richmond	Northeastern	Southeast	0	1	www.amnb.com	320	1669629	53207	32939	338147	0	1158016	12801	0	25439	1328	45591
26499	12972	306159	3047172	American National Bank of Minnesota	Baxter	MN	56425	12/31/2016	2/14/2019	N	7638 Woida Road	AMERICAN BANCORPORATION OF MINNESOTA, INC.	8	0	0	4	1	Crow Wing			5/1/1983	1/2/1986	5/4/2006	Stock	0	0	OCC	DIF	Kansas City	KANSAS CITY	Minneapolis	Minneapolis	Central	West	0	1	http://www.anbmn.com	69	242333	17906	15606	16849	0	183245	4035	0	7679	4532	0
58469	0	3623110	0	American Plus Bank, N.A.	Arcadia	CA	91007	12/31/2016	2/14/2019	N	630 West Duarte Road		3	0	0	4	0	Los Angeles	31080	Los Angeles-Long Beach-Anaheim, CA	8/8/2007	8/8/2007	9/23/2015	Stock	0	0	OCC	DIF	San Francisco	SAN FRANCISCO	Los Angeles (North)	San Francisco	Western	Western	0	1	http://www.bankaplus.com	46	454742	12370	10890	8145	21000	399301	5570	0	3085	1317	0
58584	0	3671997	3824261	American Pride Bank	Macon	GA	31204	12/31/2016	2/14/2019	NM	4740 Log Cabin Drive	AMERICAN BANCORP, INC.	3	0	0	4	1	Bibb	31420	Macon, GA	12/12/2007	12/12/2007	7/27/2012	Stock	0	0	FDIC	DIF	Atlanta	ATLANTA	Albany Ga	Atlanta	Southern	Southeast	0	1	www.americanpridebank.com	30	149903	9359	7008	17779	4290	109063	1320	0	7459	199	693
24655	14089	735768	2312837	American River Bank	Sacramento	CA	95815	12/31/2016	2/14/2019	NM	1545 River Park Drive	AMERICAN RIVER BANKSHARES	12	0	0	4	0	Sacramento	40900	Sacramento-Roseville-Arden-Arcade, CA	8/29/1983	8/29/1983	1/7/2018	Stock	0	0	FDIC	DIF	San Francisco	SAN FRANCISCO	Sacramento	San Francisco	Western	Western	0	1	www.americanriverbank.com	97	651205	28643	13357	254458	0	324079	4822	0	1362	1348	16321
58281	0	3388482	0	American Riviera Bank	Santa Barbara	CA	93101	12/31/2016	2/14/2019	NM	1033 Anacapa Street		3	0	0	4	0	Santa Barbara	42200	Santa Maria-Santa Barbara, CA	7/18/2006	7/18/2006	1/1/2016	Stock	0	0	FDIC	DIF	San Francisco	SAN FRANCISCO	Los Angeles (West)	San Francisco	Western	Western	0	1	www.americanrivierabank.com	68	446303	45332	33253	5722	19539	353104	3368	0	1303	0	5874
29899	4287	12179	0	American Savings Bank	Middletown	OH	45042	12/31/2016	2/14/2019	SA	701 N. University Boulevard		2	0	0	4	0	Butler	17140	Cincinnati, OH-KY-IN	1/1/1889	8/9/1937	12/31/2017	Non-Stock	0	0	FDIC	DIF	Chicago	CHICAGO	Cincinnati	Cleveland	Central	Central	0	1	www.amsavingsbank.com	11	42039	4035	718	960	0	32903	213	0	1239	0	0
9104	9913	337247	1141508	American Savings Bank	Tripoli	IA	50676	12/31/2016	2/14/2019	NM	312 S. Main St	TRIPOLI BANCSHARES, INC.	1	0	0	2	1	Bremer	47940	Waterloo-Cedar Falls, IA	1/10/1899	1/1/1934	3/31/2006	Stock	0	1	FDIC	DIF	Kansas City	KANSAS CITY	Cedar Rapids	Chicago	Western	Western	0	1	http://www.asbtripoli.com	6	50297	1090	0	23820	0	24277	299	0	346	0	0
32526	8384	54973	0	American Savings Bank, FSB	Honolulu	HI	96813	12/31/2016	2/14/2019	SA	1001 Bishop St., Suite 100		52	0	0	4	0	Honolulu	46520	Urban Honolulu, HI	1/23/1987	1/23/1987	3/1/2018	Stock	0	0	OCC	DIF	San Francisco	SAN FRANCISCO	San Francisco	San Francisco	Western	Western	0	1	www.asbhawaii.com	1093	6421357	189211	52128	1105182	0	4701977	55533	0	90570	1189	91563
29597	12609	455879	0	American Savings Bank, FSB	Portsmouth	OH	45662	12/31/2016	2/14/2019	SA	503 Chillicothe Street		6	0	1	5	0	Scioto			1/1/1892	12/27/1948	4/13/2018	Stock	0	0	OCC	DIF	Chicago	CHICAGO	Columbus	Cleveland	Central	Central	0	1		100	272209	4114	2681	24131	0	226750	1469	0	5841	207	2930
26944	13210	276645	1144095	American State Bank	Osceola	IA	50213	12/31/2016	2/14/2019	SM	1000 Jeffreys Drive	OSCEOLA BANCORPORATION	4	0	0	2	1	Clarke			4/23/1987	4/23/1987	2/15/2017	Stock	0	0	FED	DIF	Kansas City	KANSAS CITY	Des Moines	Chicago	Western	Western	0	1	www.americanstatebank.com	37	190247	6804	2770	34829	4000	134122	1568	0	3849	217	291
9967	0	262358	4136046	American State Bank	Arp	TX	75750	12/31/2016	2/14/2019	SM	102 W Front	STEELE HOLDINGS, INC.	5	0	0	4	1	Smith	46340	Tyler, TX	8/1/1911	1/1/1934	6/11/2012	Stock	0	0	FED	DIF	Dallas	DALLAS	Dallas	Dallas	Southern	West	0	1	www.asbtx.com	52	273293	8066	3811	24739	2243	205903	1984	0	17091	590	4677
228	12625	735441	1201457	American State Bank	Sioux Center	IA	51250	12/31/2016	2/14/2019	NM	525 North Main Street	AMBANK COMPANY, INC.	9	0	1	2	1	Sioux			9/1/1913	1/1/1934	7/17/2015	Stock	0	1	FDIC	DIF	Kansas City	KANSAS CITY	Sioux City	Chicago	Western	Western	0	1	www.ambankiowa.com	121	848982	111694	89586	9576	2085	697180	10598	0	12007	0	4220
57144	0	2957014	1066441	American State Bank & Trust Company	Great Bend	KS	67530	12/31/2016	2/14/2019	SM	1321 Main Street	AMERICAN STATE BANCSHARES, INC.	10	0	0	2	0	Barton			4/20/2001	4/20/2001	7/14/2018	Stock	0	1	FED	DIF	Kansas City	KANSAS CITY	Hays	Kansas City	Western	Western	0	1	https://asbt.bank	71	406077	9448	837	107033	10633	248711	2458	0	6932	20	9308
15444	12190	244251	2632571	American State Bank & Trust Company of Williston	Williston	ND	58801	12/31/2016	2/14/2019	NM	223 Main Street	AMERICAN STATE BANK HOLDING COMPANY, INC.	2	0	0	8	1	Williams			12/1/1936	12/18/1936	3/31/2006	Stock	0	1	FDIC	DIF	Kansas City	KANSAS CITY	Fargo	Minneapolis	Central	West	0	1	www.asbt.com	87	596493	10206	881	302085	8035	257806	5352	0	7048	0	0
22263	0	21359	1857760	American State Bank of Grygla	Grygla	MN	56727	12/31/2016	2/14/2019	SM	102 S Main Ave	GRYGLA FINANCIAL CORPORATION	2	0	0	2	1	Marshall			4/30/1976	4/30/1976	9/6/2014	Stock	0	0	FED	DIF	Kansas City	KANSAS CITY	Fargo	Minneapolis	Central	West	0	1	http://www.asbgrygla.com	15	53008	12169	11000	7885	0	31387	305	0	298	0	281
13150	10181	596848	1134694	American Trust & Savings Bank	Dubuque	IA	52001	12/31/2016	2/14/2019	SM	9th And Main Streets	ATBANCORP	11	0	0	4	0	Dubuque	20220	Dubuque, IA	1/1/1905	1/1/1934	3/31/2006	Stock	0	1	FED	DIF	Kansas City	KANSAS CITY	Cedar Rapids	Chicago	Western	Western	0	1	http://www.americantrust.bank	315	1087325	64478	39670	112033	0	854095	9589	0	14310	4681	6564
10120	0	675341	1140846	American Trust and Savings Bank	Lowden	IA	52255	12/31/2016	2/14/2019	NM	309 Mckinley Avenue	LOWDEN BANCSHARES, INC.	1	0	0	2	0	Cedar			10/1/1913	1/1/1934	3/31/2006	Stock	0	1	FDIC	DIF	Kansas City	KANSAS CITY	Cedar Rapids	Chicago	Western	Western	0	1	www.atsb-lowden.com	6	35994	8936	8445	13949	2338	9543	115	0	83	40	0
58076	0	3357947	3357938	American Trust Bank	Kirksville	MO	63501	12/31/2016	2/14/2019	NM	2817 North Baltimore	KIRKSVILLE BANCORP, INC.	1	0	0	2	0	Adair			10/24/2005	10/24/2005	11/30/2018	Stock	0	0	FDIC	DIF	Kansas City	KANSAS CITY	Columbia Mo	St. louis	Western	West	0	1	http://www.connectionsbank.com	10	57958	9666	8140	3911	0	42709	556	0	996	0	0
8205	15484	201254	1128705	Americana Community Bank	Sleepy Eye	MN	56085	12/31/2016	2/14/2019	NM	300 Main Street West	MIDWEST BANCSHARES, INC.	5	0	0	2	1	Brown			1/1/1881	1/1/1934	3/31/2006	Stock	0	0	FDIC	DIF	Kansas City	KANSAS CITY	Mankato	Minneapolis	Central	West	0	1	www.americanafinancial.com	34	126081	26484	25884	18379	0	75666	1021	0	3537	63	0
58360	0	3488980	0	Americas United Bank	Glendale	CA	91203	12/31/2016	2/14/2019	NM	801 N Brand Blvd, # No 1150		4	0	0	4	0	Los Angeles	31080	Los Angeles-Long Beach-Anaheim, CA	11/6/2006	11/6/2006	12/4/2017	Stock	0	0	FDIC	DIF	San Francisco	SAN FRANCISCO	Los Angeles (North)	San Francisco	Western	Western	0	1		29	232667	33295	28989	8314	5	186971	2466	0	597	0	536
2838	13531	139133	2685577	AmeriFirst Bank	Union Springs	AL	36089	12/31/2016	2/14/2019	NM	104 Hardaway Avenue	USAL BANCORP, INC.	4	0	0	4	0	Bullock			1/2/1916	1/1/1934	6/12/2014	Stock	0	0	FDIC	DIF	Atlanta	ATLANTA	Montgomery	Atlanta	Southern	Southeast	0	1	www.amerifirstbank.com	45	152519	4615	1915	32218	0	109510	1524	0	4272	342	0
58303	18013	3470239	0	Ameriprise National Trust Bank	Minneapolis	MN	55402	12/31/2016	2/14/2019	N	901 3rd Avenue South		1	0	0	7	0	Hennepin	33460	Minneapolis-St. Paul-Bloomington, MN-WI	9/14/2006	9/14/2006	1/31/2013	Stock	0	1	OCC	DIF	Kansas City	KANSAS CITY	Minneapolis	Minneapolis	Central	West	0	0	http://www.ameriprise.com	22	23661	12854	11039	6886	0	0	0	0	0	0	0
20504	12344	764030	1082067	Ameris Bank	Moultrie	GA	31768	12/31/2016	2/14/2019	NM	300 South Main Street	AMERIS BANCORP	109	0	1	4	0	Colquitt			10/1/1971	10/1/1971	5/24/2018	Stock	0	1	FDIC	DIF	Atlanta	ATLANTA	Albany Ga	Atlanta	Southern	Southeast	0	0	http://www.amerisbank.com	1298	6884999	198385	71221	825065	0	5346330	23920	0	121217	41908	145518
7542	11474	928618	1117316	Ameriserv Financial Bank	Johnstown	PA	15901	12/31/2016	2/14/2019	SM	216 Franklin Street	AMERISERV FINANCIAL, INC	16	0	0	4	0	Cambria	27780	Johnstown, PA	9/23/1933	1/1/1934	5/21/2010	Stock	0	1	FED	DIF	New York	NEW YORK	Wexford	Philadelphia	Northeastern	Northeast	0	1	AmeriServ.com	235	1134827	26693	2186	149179	0	876926	9932	0	11534	22	11944
15510	15433	508355	1056983	Ameristate Bank	Atoka	OK	74525	12/31/2016	2/14/2019	SM	113 South Pennsylvania	ATOKA STATE BANCORPORATION, INC.	4	0	1	4	1	Atoka			8/6/1906	7/2/1937	3/31/2006	Stock	0	0	FED	DIF	Dallas	DALLAS	Tulsa	Kansas City	Southern	West	0	1	www.ameristatebank.com	69	235386	13407	6733	9163	15584	182043	2890	0	8168	110	0
5417	14395	278957	1059676	Amfirst Bank	Mccook	NE	69001	12/31/2016	2/14/2019	NM	602 West B Street	AMFIRST FINANCIAL SERVICES, INC.	5	0	1	2	1	Red Willow			1/1/1905	1/1/1934	6/30/2017	Stock	0	0	FDIC	DIF	Kansas City	KANSAS CITY	Grand Island	Kansas City	Western	West	0	1		56	260312	14419	8157	35467	0	193073	2845	0	5854	1477	559
57295	0	3015939	3583700	AMG National Trust Bank	Boulder	CO	80302	12/31/2016	2/14/2019	N	1155 Canyon Blvd, # 310	AMG NATIONAL CORP.	6	0	1	7	0	Boulder	14500	Boulder, CO	8/1/2001	2/1/2008	6/15/2015	Stock	0	1	OCC	DIF	Dallas	DALLAS	Denver	Kansas City	Western	Western	0	1	http://www.amgnational.com	129	389812	94113	93711	142258	400	125357	1316	0	21668	0	357
26658	0	30052	1140967	Amistad Bank	Del Rio	TX	78840	12/31/2016	2/14/2019	NM	1301 Veterans Boulevard	EDEN FINANCIAL CORPORATION	1	0	0	4	0	Val Verde			4/25/1986	4/25/1986	6/17/2015	Stock	0	0	FDIC	DIF	Dallas	DALLAS	Austin	Dallas	Southern	West	0	1	http://www.amistadbank.com	13	27969	4012	2993	0	1179	19808	293	0	2691	0	0
28949	2674	715975	0	Amory Federal Savings and Loan Association	Amory	MS	38821	12/31/2016	2/14/2019	SA	213 2nd Ave N		1	0	0	5	0	Monroe			6/1/1934	10/29/1934	5/5/2015	Non-Stock	0	0	OCC	DIF	Dallas	DALLAS	Jackson Ms	St. louis	Southern	West	0	1	www.amoryfederal.com	11	86798	14865	11233	5210	0	65248	524	0	463	313	0
22381	0	424352	2622116	Anahuac National Bank	Anahuac	TX	77514	12/31/2016	2/14/2019	N	801 South Ross Sterling	ANAHUAC BANCSHARES, INC.	3	0	0	4	1	Chambers	26420	Houston-The Woodlands-Sugar Land, TX	12/20/1976	12/20/1976	3/31/2006	Stock	0	0	OCC	DIF	Dallas	DALLAS	Houston	Dallas	Southern	West	0	1	http://WWW.ANBANK.NET	28	107636	6744	5433	27147	0	69749	1604	0	2439	196	0
19220	11427	828651	2942702	ANB Bank	Denver	CO	80206	12/31/2016	2/14/2019	SM	3033 East First Avenue	STURM FINANCIAL GROUP, INC.	34	0	1	4	1	Denver	19740	Denver-Aurora-Lakewood, CO	9/1/1964	9/1/1964	10/1/2014	Stock	0	1	FED	DIF	Dallas	DALLAS	Denver	Kansas City	Western	Western	0	0	ANBBANK.COM	495	2660246	114407	78144	963068	0	1410199	14431	0	121803	94	0
28454	1626	349370	3843712	Anchor Bank	Aberdeen	WA	98520	12/31/2016	2/14/2019	SB	120 North Broadway	ANCHOR BANCORP, INC.	11	0	0	4	0	Grays Harbor			1/1/1907	10/18/1935	11/14/2018	Stock	0	0	FDIC	DIF	San Francisco	SAN FRANCISCO	Seattle	San Francisco	Western	West	0	1		111	440281	14586	10690	27460	0	356122	3861	0	9603	103	213
8868	0	900454	1126475	Anchor Bank, National Association	Saint Paul	MN	55104	12/31/2016	2/14/2019	N	1570 Concordia Avenue	ANCHOR BANCORP, INC.	18	0	0	4	0	Ramsey	33460	Minneapolis-St. Paul-Bloomington, MN-WI	5/15/1923	1/1/1934	10/31/2017	Stock	0	1	OCC	DIF	Kansas City	KANSAS CITY	Minneapolis	Minneapolis	Central	West	0	1		304	2023593	57983	25488	358316	320	1491394	19983	0	28421	2991	14749
57931	0	3342671	0	Anchor Commercial Bank	Juno Beach	FL	33408	12/31/2016	2/14/2019	SM	13951 Us Hwy One		2	0	0	4	0	Palm Beach	33100	Miami-Fort Lauderdale-West Palm Beach, FL	3/22/2005	3/22/2005	3/3/2007	Stock	0	0	FED	DIF	Atlanta	ATLANTA	South Florida	Atlanta	Southern	Southeast	0	1	http://www.anchorcommercialbank.com	25	116071	20668	19802	10847	25	81420	872	0	591	675	0
4208	15757	327556	1866306	Anchor D Bank	Texhoma	OK	73949	12/31/2016	2/14/2019	SM	222 West Main Street	TEXHOMA BANCSHARES, INC.	3	0	0	2	1	Texas			2/23/1906	1/1/1934	12/31/2011	Stock	0	0	FED	DIF	Dallas	DALLAS	Oklahoma City	Kansas City	Southern	West	0	1	www.anchordbank.com	49	164323	3230	1	38165	0	113572	1695	0	3291	0	0
11681	12318	655530	2037550	Anchor State Bank	Anchor	IL	61720	12/31/2016	2/14/2019	NM	246 2nd Street	ABC EMPLOYEE STOCK OWNERSHIP PLAN	1	0	0	2	0	Mclean	14010	Bloomington, IL	12/27/1920	1/1/1934	7/31/2014	Stock	0	1	FDIC	DIF	Chicago	CHICAGO	Champaign	Chicago	Central	Central	0	1		3	16465	5209	4491	2218	0	8319	65	0	110	0	0
22959	0	589439	3071908	Andalusia Community Bank	Andalusia	IL	61232	12/31/2016	2/14/2019	NM	601 8th Street East	SPECTOR PROPERTIES, INC.	2	0	0	6	0	Rock Island	19340	Davenport-Moline-Rock Island, IA-IL	10/1/1979	10/1/1979	9/28/2018	Stock	0	0	FDIC	DIF	Chicago	CHICAGO	Princeton	Chicago	Central	Central	0	1		12	40043	5868	5222	5387	0	28062	879	0	290	25	0
9923	13430	6329	1138197	Anderson Brothers Bank	Mullins	SC	29574	12/31/2016	2/14/2019	NM	101 North Main Street	ANDERSON BANCSHARES, INC.	20	0	0	4	0	Marion			1/1/1933	1/1/1934	3/31/2006	Stock	0	1	FDIC	DIF	Atlanta	ATLANTA	Columbia Sc	Richmond	Northeastern	Southeast	0	1	www.abbank.com	244	615896	56323	28837	28717	6842	481555	8924	0	19621	1444	0
10858	0	916343	1210114	Anderson State Bank	Oneida	IL	61467	12/31/2016	2/14/2019	NM	111 West Highway Street	ANDERSON BANCORP, INC.	1	0	0	2	1	Knox			2/17/1917	1/1/1934	4/18/2007	Stock	0	0	FDIC	DIF	Chicago	CHICAGO	Princeton	Chicago	Central	Central	0	1	www.andersonstatebank.com	7	81402	7859	5209	36209	6133	27471	307	0	272	0	0
18483	0	410159	1245246	Andes State Bank	Lake Andes	SD	57356	12/31/2016	2/14/2019	NM	213 Main Street	RANDALL BANCSHARES, INC.	1	0	0	2	0	Charles Mix			2/5/1962	2/5/1962	3/31/2006	Stock	0	0	FDIC	DIF	Kansas City	KANSAS CITY	Sioux Falls	Minneapolis	Western	West	0	1	http://www.andesstatebank.com	6	26942	9729	5723	3719	1425	11707	119	0	102	0	0
16410	0	225054	1063048	Andover State Bank	Andover	KS	67002	12/31/2016	2/14/2019	NM	511 North Andover Road	ANDOVER FINANCIAL CORPORATION	2	0	0	4	0	Butler	48620	Wichita, KS	11/26/1916	4/19/1946	12/4/2015	Stock	0	1	FDIC	DIF	Kansas City	KANSAS CITY	Wichita	Kansas City	Western	Western	0	1	WWW.GOASB.COM	18	83136	854	0	5427	7632	63652	769	0	3312	0	0
22015	12280	361439	1083185	Andrew Johnson Bank	Greeneville	TN	37743	12/31/2016	2/14/2019	NM	124 North Main Street	ANDREW JOHNSON BANCSHARES, INC.	8	0	0	4	0	Greene			5/12/1975	5/12/1975	1/7/2018	Stock	0	0	FDIC	DIF	Dallas	DALLAS	Knoxville	Atlanta	Southern	Southeast	0	1	www.andrewjohnsonbank.com	99	342681	10959	6677	35399	525	281087	4903	0	7071	151	0
17751	7669	132107	2710796	Androscoggin Savings Bank	Lewiston	ME	4240	12/31/2016	2/14/2019	SB	30 Lisbon Street	ANDROSCOGGIN BANCORP, MHC	12	0	0	4	0	Androscoggin	30340	Lewiston-Auburn, ME	1/1/1870	4/25/1957	1/27/2012	Stock	0	1	FDIC	DIF	New York	NEW YORK	Concord	Boston	Northeastern	Northeast	0	1	www.androscogginbank.com	157	901857	15368	3053	77060	20000	734910	7790	0	7679	5244	7230
32018	7743	660879	0	Angelina Savings Bank, SSB	Lufkin	TX	75901	12/31/2016	2/14/2019	SB	1721 Tulane Drive		1	0	0	8	0	Angelina			1/1/1978	5/29/1980	7/16/2012	Stock	0	0	FDIC	DIF	Dallas	DALLAS	Houston	Dallas	Southern	West	0	1	www.angelinabank.com	23	62809	29690	27951	325	0	31651	160	0	771	0	9
58889	0	3825080	3962350	Ann Arbor State Bank	Ann Arbor	MI	48104	12/31/2016	2/14/2019	NM	125 W. William Street	ANN ARBOR BANCORP, INC.	3	0	0	4	0	Washtenaw	11460	Ann Arbor, MI	1/14/2009	1/14/2009	7/18/2017	Stock	0	0	FDIC	DIF	Chicago	CHICAGO	Detroit	Chicago	Central	Central	0	1	www.a2sb.com	51	269297	9306	6276	69333	0	178795	1378	0	3650	0	0
11682	0	691743	2861616	Anna State Bank	Anna	IL	62906	12/31/2016	2/14/2019	NM	100 East Vienna Street	ASB MANAGEMENT CORP	1	0	0	8	0	Union			9/18/1930	1/1/1934	3/31/2006	Stock	0	1	FDIC	DIF	Chicago	CHICAGO	Mount Vernon	St. louis	Central	Central	0	1	http://www.annastate.com	20	76519	6475	3000	30697	2000	36373	301	0	639	0	0
10989	0	269058	4035943	Annandale State Bank	Annandale	MN	55302	12/31/2016	2/14/2019	NM	40 Chestnut Street West	LAKE CENTRAL FINANCIAL, INC.	2	0	0	4	1	Wright	33460	Minneapolis-St. Paul-Bloomington, MN-WI	8/15/1893	1/1/1934	12/31/2016	Stock	0	0	FDIC	DIF	Kansas City	KANSAS CITY	Minneapolis	Minneapolis	Central	West	0	1	www.lakecentralbank.com	33	143196	11719	10084	52657	0	72454	1068	0	1143	997	0
3869	11777	261940	2619349	Anstaff Bank	Green Forest	AR	72638	12/31/2016	2/14/2019	NM	100 First National Avenue	FIRST NATIONAL BANCORP, INC.	9	0	0	2	1	Carroll			5/4/1931	1/1/1934	3/5/2017	Stock	0	1	FDIC	DIF	Dallas	DALLAS	Little Rock	St. louis	Southern	Western	0	1	www.anstaffbank.com	101	439732	13661	4699	62109	42475	295089	3379	0	7911	2000	650
29679	3874	527178	0	Anthem Bank & Trust	Plaquemine	LA	70764	12/31/2016	2/14/2019	SA	23910 Railroad Ave		5	0	1	4	1	Iberville	12940	Baton Rouge, LA	1/1/1915	1/16/1936	7/21/2011	Stock	0	0	OCC	DIF	Dallas	DALLAS	Baton Rouge	Atlanta	Southern	Western	0	1	www.anthembank.com	42	138693	2195	3	27312	11093	90177	1145	0	1324	945	440
33316	13403	1852569	1241985	ANZ Guam, Inc.	Hagatna	GU	96910	12/31/2016	2/14/2019	NM	424 W O'brien Dr #112	AUSTRALIA AND NEW ZEALAND BANKING GROUP LIMITED	0	0	1	7	0	Guam			1/11/1991	1/11/1991	11/20/2017	Stock	0	0	FDIC	DIF	San Francisco	SAN FRANCISCO	San Francisco	San Francisco	Western	West	5	1	www.anz.com/guam	93	376042	244045	230839	0	0	119973	3028	0	1709	302	1545
9176	16142	51253	3153242	Apex Bank	Camden	TN	38320	12/31/2016	2/14/2019	NM	102 East Main Street	CLAYTON HC, INC.	11	0	0	4	0	Benton			2/27/1931	1/1/1934	12/14/2016	Stock	0	1	FDIC	DIF	Dallas	DALLAS	Nashville	St. louis	Southern	Southeast	0	1	http://WWW.APEXBANK.COM	159	493938	36190	31957	8768	1	398748	5885	0	15594	8045	9753
35599	0	3057818	4020994	Apollo Bank	Miami	FL	33130	12/31/2016	2/14/2019	NM	1150 South Miami Avenue	APOLLO BANCSHARES, INC.	7	0	0	4	0	Miami-Dade	33100	Miami-Fort Lauderdale-West Palm Beach, FL	10/1/2001	10/1/2001	8/8/2014	Stock	0	0	FDIC	DIF	Atlanta	ATLANTA	South Florida	Atlanta	Southern	Southeast	0	1	www.apollobank.com	93	567800	64473	26951	80184	111	393082	3446	0	8671	0	1197
6051	10908	368522	1139000	Apollo Trust Company	Apollo	PA	15613	12/31/2016	2/14/2019	SM	201 North Warren Avenue	APOLLO BANCORP, INC.	6	0	0	8	0	Armstrong	38300	Pittsburgh, PA	5/27/1871	1/1/1934	3/31/2006	Stock	0	1	FED	DIF	New York	NEW YORK	Wexford	Cleveland	Northeastern	Northeast	0	1	http://www.apollotrust.com	49	162018	2874	1232	69323	0	82656	822	0	2075	0	0
16068	0	249612	3446412	Apple Bank for Savings	Manhasset	NY	11030	12/31/2016	2/14/2019	SB	1395 Northern Boulevard	APPLE FINANCIAL HOLDINGS, INC.	80	0	0	4	0	Nassau	35620	New York-Newark-Jersey City, NY-NJ-PA	4/17/1863	7/1/1943	2/17/2017	Stock	0	0	FDIC	DIF	New York	NEW YORK	New York City	New York	Northeastern	Northeast	0	1	www.theapplebank.com	840	12907397	962667	869765	686235	0	10369666	31859	438979	35954	1113	274772
17453	0	594938	1143052	Apple River State Bank	Apple River	IL	61001	12/31/2016	2/14/2019	NM	103 North Main Street	FIRST APPLE RIVER CORPORATION	6	0	0	2	1	Jo Daviess			1/5/1948	6/1/1955	3/30/2008	Stock	0	1	FDIC	DIF	Chicago	CHICAGO	Princeton	Chicago	Central	Central	0	1	www.appleriverstatebank.com	54	313563	18483	11417	98135	0	183807	1843	0	4257	674	427
34193	0	2467670	0	Applied Bank	Wilmington	DE	19803	12/31/2016	2/14/2019	NM	2200 Concord Pike		2	0	0	4	1	New Castle	37980	Philadelphia-Camden-Wilmington, PA-NJ-DE-MD	7/1/1996	7/1/1996	1/12/2015	Stock	0	0	FDIC	DIF	New York	NEW YORK	Claymont	Philadelphia	Northeastern	Northeast	0	1	WWW.APPLIEDBANK.COM	30	159525	96833	95157	0	0	61859	478	0	51	0	48
58296	0	3446636	4566232	Aquesta Bank	Cornelius	NC	28031	12/31/2016	2/14/2019	NM	19510 Jetton Road	AQUESTA FINANCIAL HOLDINGS, INC.	7	0	0	4	0	Mecklenburg	16740	Charlotte-Concord-Gastonia, NC-SC	8/1/2006	8/1/2006	7/13/2015	Stock	0	0	FDIC	DIF	Atlanta	ATLANTA	Charlotte	Richmond	Northeastern	Southeast	0	1	http://www.aquesta.com	64	349817	9615	4586	65137	0	248158	2650	0	12316	1539	45
33450	12901	1872941	1203125	Arbor Bank	Nebraska City	NE	68410	12/31/2016	2/14/2019	NM	911 Central Avenue	OAKLAND FINANCIAL SERVICES, INC.	4	0	1	2	1	Otoe			7/1/1991	7/1/1991	5/1/2014	Stock	0	1	FDIC	DIF	Kansas City	KANSAS CITY	Omaha	Kansas City	Western	West	0	1	http://www.arborbanking.com	80	277105	9145	1739	31490	0	226548	2627	0	5777	33	0
3598	15820	659734	0	Arcola First Bank	Arcola	IL	61910	12/31/2016	2/14/2019	NM	127 South Oak Street		3	0	0	2	1	Douglas			11/9/1874	1/1/1934	9/9/2011	Stock	0	1	FDIC	DIF	Chicago	CHICAGO	Champaign	Chicago	Central	Central	0	1	www.arcolafb.com	17	109681	4003	1877	89449	0	14983	662	520	86	0	0
28507	1735	120476	0	Argentine Federal Savings	Kansas City	KS	66106	12/31/2016	2/14/2019	SA	3004 Strong Ave		2	0	0	5	0	Wyandotte	28140	Kansas City, MO-KS	1/1/1906	8/17/1936	7/21/2011	Non-Stock	0	0	OCC	DIF	Kansas City	KANSAS CITY	Kansas City	Kansas City	Western	Western	0	1	www.argentinefed.com	10	50724	1309	706	6737	2900	37097	335	0	2126	84	0
57620	0	3187612	1206546	Arizona Bank & Trust	Phoenix	AZ	85016	12/31/2016	2/14/2019	NM	2036 East Camelback Road	HEARTLAND FINANCIAL USA, INC.	9	0	0	4	0	Maricopa	38060	Phoenix-Mesa-Scottsdale, AZ	8/18/2003	8/18/2003	5/31/2018	Stock	0	1	FDIC	DIF	San Francisco	KANSAS CITY	Phoenix	San Francisco	Western	Western	0	0	http://www.arizbank.com	79	582266	9882	575	143845	0	382184	3747	242	18719	2723	7827
3858	9959	705444	1099243	Arkansas County Bank	De Witt	AR	72042	12/31/2016	2/14/2019	SM	220 W Cross Street	DEWITT FIRST BANKSHARES CORPORATION	3	0	0	2	1	Arkansas			4/12/1912	1/1/1934	8/24/2012	Stock	0	1	FED	DIF	Dallas	DALLAS	Little Rock	St. louis	Southern	Western	0	1	www.arkansascountybank.com	53	167770	4509	433	48934	13700	92687	1667	0	4049	886	0
1391	16044	270353	1123728	Arlington State Bank	Arlington	MN	55307	12/31/2016	2/14/2019	NM	230 West Main Street	ARLCO, INC.	2	0	0	2	1	Sibley	33460	Minneapolis-St. Paul-Bloomington, MN-WI	6/4/1895	1/1/1934	3/31/2006	Stock	0	0	FDIC	DIF	Kansas City	KANSAS CITY	Mankato	Minneapolis	Central	West	0	1	www.arlingtonstatebank.com	14	51749	7084	5168	21113	0	21533	382	0	389	0	0
4666	10192	983457	2107707	Armed Forces Bank, National Association	Fort Leavenworth	KS	66027	12/31/2016	2/14/2019	N	320 Kansas Avenue	DICKINSON FINANCIAL CORPORATION II	49	0	1	4	0	Leavenworth	28140	Kansas City, MO-KS	1/1/1907	1/1/1934	6/19/2015	Stock	0	1	OCC	DIF	Kansas City	KANSAS CITY	Kansas City	Kansas City	Western	Western	0	0	afbank.com	466	1091773	113794	84221	267275	0	623630	12964	0	13824	16666	9332
2315	0	470452	3488485	Armstrong Bank	Muskogee	OK	74401	12/31/2016	2/14/2019	NM	1215 West Okmulgee Street	IRONHORSE FINANCIAL GROUP, INC.	22	0	1	4	1	Muskogee			3/15/1910	1/1/1934	5/23/2015	Stock	0	0	FDIC	DIF	Dallas	DALLAS	Tulsa	Kansas City	Southern	West	0	1	www.armstrong.bank	274	886669	29401	13207	116158	118	674826	6450	0	39211	1349	14370
29471	3506	269571	0	Armstrong County Building and Loan Association	Ford City	PA	16226	12/31/2016	2/14/2019	SA	935 Fifth Avenue		1	0	0	5	0	Armstrong	38300	Pittsburgh, PA	1/1/1925	1/4/1937	7/21/2011	Non-Stock	0	0	FDIC	DIF	New York	NEW YORK	Wexford	Cleveland	Northeastern	Northeast	0	1	www.acbla.com	7	86231	2165	1983	26740	0	55339	314	0	130	26	0
29743	3995	351878	0	Aroostook County Federal Savings and Loan Association	Caribou	ME	4736	12/31/2016	2/14/2019	SA	43 High St		2	0	0	5	0	Aroostook			7/29/1936	7/29/1936	7/21/2011	Non-Stock	0	0	OCC	DIF	New York	NEW YORK	Concord	Boston	Northeastern	Northeast	0	1	www.yourhomebank.com	24	115730	8133	6075	16443	0	89026	599	0	846	177	0
1198	0	570558	1237447	Arrowhead Bank	Llano	TX	78643	12/31/2016	2/14/2019	NM	108 West Sandstone Street	ARROWHEAD COMPANY	5	0	0	4	0	Llano			3/16/1923	1/1/1934	3/31/2006	Stock	0	1	FDIC	DIF	Dallas	DALLAS	Austin	Dallas	Southern	West	0	1	http://www.arrowheadbanktexas.com	41	174508	40360	32464	29399	0	102272	584	0	1494	0	0
15085	11451	591320	3136973	Arthur State Bank	Union	SC	29379	12/31/2016	2/14/2019	NM	100 East Main Street	JCO PARTNERS II, L.P.	18	0	0	4	0	Union	43900	Spartanburg, SC	4/1/1933	3/13/1934	3/31/2006	Stock	0	1	FDIC	DIF	Atlanta	ATLANTA	Columbia Sc	Richmond	Northeastern	Southeast	0	1	http://wwwarthurstatebank.com	151	462609	32536	27111	73551	0	322038	4847	0	15897	10512	504
17123	13184	73116	0	Artisans' Bank	Wilmington	DE	19808	12/31/2016	2/14/2019	SB	2961 Centerville Road		13	0	0	4	0	New Castle	37980	Philadelphia-Camden-Wilmington, PA-NJ-DE-MD	2/28/1861	7/3/1952	1/1/2014	Non-Stock	0	0	FDIC	DIF	New York	NEW YORK	Claymont	Philadelphia	Northeastern	Northeast	0	1	www.artisansbank.com	117	510339	14684	8640	104427	0	347857	4833	0	22810	0	0
28780	2349	390372	0	Arundel Federal Savings Bank	Glen Burnie	MD	21061	12/31/2016	2/14/2019	SA	655 Crain Highway, S		7	0	0	5	0	Anne Arundel	12580	Baltimore-Columbia-Towson, MD	1/1/1906	7/31/1935	7/21/2011	Non-Stock	0	0	OCC	DIF	New York	NEW YORK	Baltimore	Richmond	Northeastern	Southeast	0	1	www.arundelfederal.com	71	447841	18048	15135	129006	0	293553	1038	0	4076	0	0
8728	10375	311845	1095674	Arvest Bank	Fayetteville	AR	72701	12/31/2016	2/14/2019	SM	75 North East Street	ARVEST BANK GROUP, INC.	269	0	1	4	0	Washington	22220	Fayetteville-Springdale-Rogers, AR-MO	1/1/1871	1/1/1934	4/20/2018	Stock	0	1	FED	DIF	Dallas	DALLAS	Little Rock	St. louis	Southern	Western	0	0	www.arvest.com	6036	16686060	687753	385506	4953286	0	9590402	110105	44	414115	19303	685791
29663	3846	342175	4281441	Asheville Savings Bank, S.S.B.	Asheville	NC	28801	12/31/2016	2/14/2019	SB	11 Church Street	ASB BANCORP, INC.	13	0	0	4	0	Buncombe	11700	Asheville, NC	3/1/1936	4/3/1936	9/30/2017	Stock	0	0	FDIC	DIF	Atlanta	ATLANTA	Charlotte	Richmond	Northeastern	Southeast	0	1		155	794611	45281	34419	103581	0	604868	6544	0	11122	5069	0
11343	10514	821643	1250419	Ashton State Bank	Ashton	IA	51232	12/31/2016	2/14/2019	NM	317 Third Street	ASHTON BANCSHARES, INC.	1	0	0	2	1	Osceola			3/1/1884	1/1/1934	3/31/2006	Stock	0	1	FDIC	DIF	Kansas City	KANSAS CITY	Sioux City	Chicago	Western	Western	0	1	http://www.ashtonstatebank.com	7	50196	688	0	15234	0	32124	306	0	80	392	0
1436	0	336950	0	Ashton State Bank	Ashton	NE	68817	12/31/2016	2/14/2019	NM	295 Center Ave.		1	0	0	2	0	Sherman			12/2/1908	1/1/1934	3/31/2006	Stock	0	0	FDIC	DIF	Kansas City	KANSAS CITY	Grand Island	Kansas City	Western	West	0	1		5	21732	4358	3633	900	250	15459	491	0	162	0	0
34759	0	2785477	2785459	Asian Bank	Philadelphia	PA	19107	12/31/2016	2/14/2019	SM	1023 Race Street	ASIAN FINANCIAL CORPORATION	1	0	0	4	0	Philadelphia	37980	Philadelphia-Camden-Wilmington, PA-NJ-DE-MD	6/9/1999	6/9/1999	12/5/2016	Stock	0	0	FED	DIF	New York	NEW YORK	Philadelphia	Philadelphia	Northeastern	Northeast	0	1	http://www.theasianbank.com	27	170375	35172	34292	7774	0	122723	1624	0	1340	180	0
33013	0	1462986	0	Asian Pacific National Bank	San Gabriel	CA	91776	12/31/2016	2/14/2019	N	333 West Valley Boulevard		2	0	0	4	1	Los Angeles	31080	Los Angeles-Long Beach-Anaheim, CA	7/25/1990	7/25/1990	2/15/2013	Stock	0	0	OCC	DIF	San Francisco	SAN FRANCISCO	Los Angeles (North)	San Francisco	Western	Western	0	1		12	56059	9522	7909	20584	0	22571	563	0	968	685	0
5296	0	917742	1199563	Associated Bank, National Association	Green Bay	WI	54301	12/31/2016	2/14/2019	N	200 North Adams Street	ASSOCIATED BANC-CORP	229	0	1	4	0	Brown	24580	Green Bay, WI	1/1/1874	1/1/1934	6/23/2018	Stock	0	1	OCC	DIF	Chicago	CHICAGO	Appleton	Chicago	Central	Central	0	0	www.associatedbank.com	4441	29070880	591966	149175	5939373	18500	19921692	277841	52398	330296	10274	1038368
29805	4115	482772	0	Astoria Bank	Long Island City	NY	11103	12/31/2016	2/14/2019	SA	37-16 30th Avenue		89	0	0	4	0	Queens	35620	New York-Newark-Jersey City, NY-NJ-PA	1/1/1888	1/7/1937	10/1/2017	Stock	0	0	OCC	DIF	New York	NEW YORK	New York City	New York	Northeastern	Northeast	0	0		1377	14477670	88950	22884	2980190	0	10340371	86100	0	98365	15144	195281
17636	0	1003455	1060917	Astra Bank	Scandia	KS	66966	12/31/2016	2/14/2019	NM	323 4th Street	FIRST BELLEVILLE BANCSHARES, INC.	8	0	1	2	1	Republic			10/2/1939	7/27/1956	3/5/2017	Stock	0	0	FDIC	DIF	Kansas City	KANSAS CITY	Hays	Kansas City	Western	Western	0	1	astra.bank	76	252661	10679	4798	61396	0	166841	2421	0	7403	118	1929
24064	0	851060	0	Atascosa National Bank	Pleasanton	TX	78064	12/31/2016	2/14/2019	N	1525 West Oaklawn		1	0	0	7	0	Atascosa	41700	San Antonio-New Braunfels, TX	9/7/1982	9/7/1982	12/14/2017	Stock	0	0	OCC	DIF	Dallas	DALLAS	Austin	Dallas	Southern	West	0	1	http://www.atascosabank.com	12	90146	47249	44661	27773	0	14098	183	0	510	0	0
29085	2887	807272	4101437	Athens Federal Community Bank National Association	Athens	TN	37303	12/31/2016	2/14/2019	N	106 Washington Avenue Nw	ATHENS BANCSHARES CORPORATION	10	0	0	4	0	Mcminn			8/1/1934	3/25/1935	9/30/2018	Stock	0	0	OCC	DIF	Dallas	DALLAS	Knoxville	Atlanta	Southern	Southeast	0	1		117	439639	51234	38406	64889	7391	285217	4149	0	7351	961	3394
9631	0	924937	1406971	Athens State Bank	Athens	IL	62613	12/31/2016	2/14/2019	NM	200 North West Street	ATHENS BANCORP, INC.	4	0	0	8	1	Menard	44100	Springfield, IL	5/18/1910	1/1/1934	10/30/2018	Stock	0	0	FDIC	DIF	Chicago	CHICAGO	Springfield Il	Chicago	Central	Central	0	1	www.bankacb.com	36	126538	3611	660	39170	0	76818	815	0	3451	0	435
90146	14766	408307	0	Athol Savings Bank	Athol	MA	1331	12/31/2016	2/14/2019	SB	444 Main Street		8	0	0	5	0	Worcester	49340	Worcester, MA-CT	2/12/1867	9/10/1985	7/9/2017	Non-Stock	0	0	FDIC	DIF	New York	NEW YORK	Springfield Ma	Boston	Northeastern	Northeast	0	1	http://www.atholsb.com	86	400237	12724	7378	101959	3502	264501	2296	0	4127	45	9
9096	12602	739346	0	Atkins Savings Bank & Trust	Atkins	IA	52206	12/31/2016	2/14/2019	NM	97 Main Avenue		1	0	0	2	0	Benton	16300	Cedar Rapids, IA	4/15/1915	1/1/1934	3/31/2006	Stock	0	1	FDIC	DIF	Kansas City	KANSAS CITY	Cedar Rapids	Chicago	Western	Western	0	1	https://www.atkinssavingsbank.com	8	86146	3880	1948	27207	3012	50426	713	0	268	0	0
35525	0	3555695	3559657	Atlantic Capital Bank, National Association	Chattanooga	TN	37402	12/31/2016	2/14/2019	N	531 Broad Street	BANKCAP PARTNERS FUND I, L.P.	20	0	1	4	0	Hamilton	16860	Chattanooga, TN-GA	6/26/2000	6/26/2000	2/12/2017	Stock	0	1	OCC	DIF	Dallas	DALLAS	Knoxville	Atlanta	Southern	Southeast	0	0	http://atlanticcapitalbank.com	342	2728592	155183	114460	347705	10896	1995954	20595	0	13605	1872	29567
45826	17022	543570	3840029	Atlantic Coast Bank	Jacksonville	FL	32256	12/31/2016	2/14/2019	NM	4655 Salisbury Rd, # 110	ATLANTIC COAST FINANCIAL CORPORATION	11	0	1	4	0	Duval	27260	Jacksonville, FL	3/27/1939	11/1/2000	2/23/2017	Stock	0	0	FDIC	DIF	Atlanta	ATLANTA	Gainesville	Atlanta	Southern	Southeast	0	1		181	908000	60910	56149	65293	0	726969	8162	0	14945	2886	789
58075	0	3393785	3393794	Atlantic Community Bank	Bluffton	SC	29910	12/31/2016	2/14/2019	NM	1 Sheridan Park Circle	ATLANTIC BANCSHARES, INC.	2	0	0	4	0	Beaufort	25940	Hilton Head Island-Bluffton-Beaufort, SC	1/26/2006	1/26/2006	4/1/2018	Stock	0	0	FDIC	DIF	Atlanta	ATLANTA	Columbia Sc	Richmond	Northeastern	Southeast	0	1		16	90373	19961	14893	696	0	65720	724	0	310	635	0
24829	0	959715	4923497	Atlantic Community Bankers Bank	Camp Hill	PA	17011	12/31/2016	2/14/2019	SM	1400 Market Street	ATLANTIC COMMUNITY BANCSHARES INC	2	0	1	4	0	Cumberland	25420	Harrisburg-Carlisle, PA	11/21/1983	11/21/1983	12/31/2017	Stock	0	1	FED	DIF	New York	NEW YORK	Harrisburg	Philadelphia	Northeastern	Northeast	0	0	http://www.acbb.com	79	610941	167173	157384	88501	76080	243040	8389	0	3003	489	0
34677	0	2727431	2939739	Atlantic National Bank	Brunswick	GA	31520	12/31/2016	2/14/2019	N	710 Gloucester Street	ATLANTIC NATIONAL CORPORATION	3	0	0	8	1	Glynn	15260	Brunswick, GA	8/31/1998	8/31/1998	9/8/2017	Stock	0	0	OCC	DIF	Atlanta	ATLANTA	Savannah	Atlanta	Southern	Southeast	0	1		33	165147	46786	43199	14373	0	100892	1610	0	1641	390	0
26390	12877	527507	2290560	Atlantic Stewardship Bank	Midland Park	NJ	7432	12/31/2016	2/14/2019	NM	630 Godwin Avenue	STEWARDSHIP FINANCIAL CORPORATION	11	0	0	4	0	Bergen	35620	New York-Newark-Jersey City, NY-NJ-PA	9/28/1985	9/28/1985	3/31/2006	Stock	0	0	FDIC	DIF	New York	NEW YORK	Jamesburg	New York	Northeastern	Northeast	0	1	https://www.asbnow.bank	130	793343	11680	522	148927	0	596725	7905	0	6566	401	0
91325	0	975751	1231342	Atlantic Trust Company, National Association	Atlanta	GA	30327	12/31/2016	2/14/2019	N	3290 Northside Parkway	CANADIAN IMPERIAL BANK OF COMMERCE	14	0	1	7	0	Fulton	12060	Atlanta-Sandy Springs-Roswell, GA	5/14/1969	5/5/2000	6/21/2018	Stock	0	1	OCC	DIF	Atlanta	CHICAGO	Atlanta	Atlanta	Southern	Southeast	0	0	https://atlantictrust.com	204	196496	63847	45823	0	0	0	0	0	40	0	81336
284	9664	811541	2151670	Auburn Banking Company	Auburn	KY	42206	12/31/2016	2/14/2019	NM	218 W. Main Street	FIRST COMMUNITY BANCORP, INC	2	0	0	2	1	Logan			1/1/1929	1/1/1934	5/18/2015	Stock	0	0	FDIC	DIF	Chicago	CHICAGO	Hopkinsville	St. louis	Central	Southeast	0	1	www.auburnbankingcompany.com	20	76591	2776	108	12622	5399	53454	427	0	1348	0	0
28288	1305	229173	0	Auburn Savings Bank, FSB	Auburn	ME	4210	12/31/2016	2/14/2019	SA	256 Court St		2	0	0	5	0	Androscoggin	30340	Lewiston-Auburn, ME	1/1/1887	1/17/1951	7/21/2011	Stock	0	0	OCC	DIF	New York	NEW YORK	Concord	Boston	Northeastern	Northeast	0	1	www.auburnsavings.com	17	69675	1799	1306	3892	0	61219	704	0	1617	19	55
11477	0	979151	0	Auburn State Bank	Auburn	NE	68305	12/31/2016	2/14/2019	SM	1212 J Street		2	0	0	2	0	Nemaha			1/1/1905	1/1/1934	10/16/2015	Stock	0	0	FED	DIF	Kansas City	KANSAS CITY	Omaha	Kansas City	Western	West	0	1	www.auburnstatebank.com	28	170535	14960	8746	65380	0	83185	972	0	888	163	0
35	9177	749635	1129533	AuburnBank	Auburn	AL	36830	12/31/2016	2/14/2019	SM	100 North Gay Street	AUBURN NATIONAL BANCORPORATION, INC.	9	0	0	4	0	Lee	12220	Auburn-Opelika, AL	1/3/1907	1/1/1934	12/31/2015	Stock	0	0	FED	DIF	Atlanta	ATLANTA	Montgomery	Atlanta	Southern	Southeast	0	1	www.auburnbank.com	158	832656	79181	63508	243572	42096	427800	4643	0	13572	152	1953
28191	1098	820178	0	Audubon Savings Bank	Audubon	NJ	8106	12/31/2016	2/14/2019	SB	515 S White Horse Pike		3	0	0	8	0	Camden	37980	Philadelphia-Camden-Wilmington, PA-NJ-DE-MD	1/1/1904	7/3/1972	6/30/2018	Non-Stock	0	0	FDIC	DIF	New York	NEW YORK	Jamesburg	Philadelphia	Northeastern	Northeast	0	1		32	167834	5701	4892	47179	0	98779	780	0	8461	60	0
5814	0	760649	1205905	Audubon State Bank	Audubon	IA	50025	12/31/2016	2/14/2019	NM	315 Broadway	GREENE INVESTMENT CO.	2	0	0	2	1	Audubon			1/1/1876	1/1/1934	3/31/2006	Stock	0	1	FDIC	DIF	Kansas City	KANSAS CITY	Des Moines	Chicago	Western	Western	0	1	www.audubonstatebank.com	28	110981	12230	8937	12018	0	84091	1413	0	494	0	529
3276	16121	548351	3072660	Austin Bank, Texas National Association	Jacksonville	TX	75766	12/31/2016	2/14/2019	N	200 East Commerce Street	JANE AUSTIN CHAPMAN LIMITED PARTNERSHIP, L.P.	32	0	0	4	0	Cherokee			10/1/1900	1/1/1934	10/9/2010	Stock	0	1	OCC	DIF	Dallas	DALLAS	Dallas	Dallas	Southern	West	0	1	www.austinbank.com	438	1587816	88909	55327	192070	0	1213904	16837	0	31278	1564	10913
58082	0	3347911	0	Austin Capital Bank SSB	Austin	TX	78757	12/31/2016	2/14/2019	SB	8100 Shoal Creek Blvd.		1	0	0	4	0	Travis	12420	Austin-Round Rock, TX	1/9/2006	1/9/2006	6/17/2015	Stock	0	0	FDIC	DIF	Dallas	DALLAS	Austin	Dallas	Southern	West	0	1	www.austincapitalbank.com	12	102179	16735	16439	2669	0	78473	595	0	2936	0	0
58484	0	3463875	4230216	Austin County State Bank	Bellville	TX	77418	12/31/2016	2/14/2019	NM	436 South Front Street	AUSTIN COUNTY BANCSHARES, INC.	1	0	0	4	1	Austin	26420	Houston-The Woodlands-Sugar Land, TX	6/26/2007	6/26/2007	7/23/2007	Stock	0	0	FDIC	DIF	Dallas	DALLAS	Houston	Dallas	Southern	West	0	1	www.acsbank.com	26	139771	5743	3802	27767	0	99461	1813	0	3126	0	0
35115	15850	2860459	0	Auto Club Trust, FSB	Dearborn	MI	48126	12/31/2016	2/14/2019	SA	One Auto Club Drive		4	0	1	5	0	Wayne	19820	Detroit-Warren-Dearborn, MI	11/30/1999	11/30/1999	7/21/2011	Stock	0	1	OCC	DIF	Chicago	CHICAGO	Detroit	Chicago	Central	Central	0	1	www.aaa.com/banking	59	403733	1920	1234	171804	0	223531	1882	0	1890	0	0
2326	52136	262059	1057980	AVB Bank	Broken Arrow	OK	74012	12/31/2016	2/14/2019	NM	322 South Main Street	ARKANSAS VALLEY BANCSHARES, INC.	4	0	0	4	0	Tulsa	46140	Tulsa, OK	2/16/1905	1/1/1934	9/19/2015	Stock	0	0	FDIC	DIF	Dallas	DALLAS	Tulsa	Kansas City	Southern	West	0	1	www.bankavb.com	77	311630	10147	5623	43609	0	231050	3500	0	13119	923	0
57510	0	3214059	3680980	Avidbank	Palo Alto	CA	94301	12/31/2016	2/14/2019	NM	400 Emerson Street	AVIDBANK HOLDINGS, INC.	1	0	0	4	0	Santa Clara	41940	San Jose-Sunnyvale-Santa Clara, CA	10/1/2003	10/1/2003	11/12/2017	Stock	0	0	FDIC	DIF	San Francisco	SAN FRANCISCO	San Francisco	San Francisco	Western	Western	0	1	https://www.avidbank.com	68	644598	12458	0	89686	7841	508525	6244	0	600	0	0
90215	10957	619701	2465528	Avidia Bank	Hudson	MA	1749	12/31/2016	2/14/2019	SB	42 Main Street	ASSABET VALLEY BANCORP	9	0	0	4	0	Middlesex	14460	Boston-Cambridge-Newton, MA-NH	2/26/1869	11/27/1985	12/31/2009	Stock	0	0	FDIC	DIF	New York	NEW YORK	North Boston	Boston	Northeastern	Northeast	0	1	www.avidiabank.com	207	1393486	24258	9262	190424	2409	1095123	9355	0	15603	0	13513
26617	0	178271	0	Avon Co-operative Bank	Avon	MA	2322	12/31/2016	2/14/2019	SM	1 East Main Street		1	0	0	5	0	Norfolk	14460	Boston-Cambridge-Newton, MA-NH	1/1/1914	4/3/1986	9/30/2017	Non-Stock	0	0	FED	DIF	New York	NEW YORK	South Boston	Boston	Northeastern	Northeast	0	1		13	88089	1368	0	16260	550	66962	235	0	1236	0	37
10171	0	362753	4520953	Avon State Bank	Avon	MN	56310	12/31/2016	2/14/2019	NM	104 Avon Ave North	AMERICAN HERITAGE HOLDING COMPANY	1	0	0	7	0	Stearns	41060	St. Cloud, MN	7/19/1907	1/1/1934	8/10/2017	Stock	0	0	FDIC	DIF	Kansas City	KANSAS CITY	Minneapolis	Minneapolis	Central	West	0	1		14	121432	38386	35525	36401	0	39285	0	0	555	0	5931
31390	6859	408875	0	Axiom Bank	Maitland	FL	32751	12/31/2016	2/14/2019	SA	258 Southhall Lane		21	0	0	4	0	Orange	36740	Orlando-Kissimmee-Sanford, FL	1/1/1962	3/26/1963	8/3/2017	Stock	0	0	OCC	DIF	Atlanta	ATLANTA	Tampa	Atlanta	Southern	Southeast	0	1	www.axiombanking.com	160	579518	79430	68440	40412	0	438091	8912	0	11051	446	0
19434	0	5461	3033746	BAC Community Bank	Stockton	CA	95207	12/31/2016	2/14/2019	NM	2021 West March Lane	BAC FINANCIAL INC.	12	0	0	4	1	San Joaquin	44700	Stockton-Lodi, CA	5/21/1965	5/21/1965	7/30/2017	Stock	0	0	FDIC	DIF	San Francisco	SAN FRANCISCO	Sacramento	San Francisco	Western	Western	0	1	www.bankbac.com	108	582733	45629	26919	178162	0	331524	5385	0	10816	0	0
21265	10221	725732	0	BAC Florida Bank	Coral Gables	FL	33134	12/31/2016	2/14/2019	NM	169 Miracle Mile, Suite R10		1	0	0	5	0	Miami-Dade	33100	Miami-Fort Lauderdale-West Palm Beach, FL	10/12/1973	10/12/1973	3/31/2006	Stock	0	0	FDIC	DIF	Atlanta	ATLANTA	South Florida	Atlanta	Southern	Southeast	0	0	http://www.bacflorida.com	169	1955376	312403	301175	71473	0	1503294	19054	0	1028	4583	2731
2469	0	846945	1247727	Badger Bank	Fort Atkinson	WI	53538	12/31/2016	2/14/2019	NM	220 Grant Street	CITIZENS FINANCIAL CORPORATION EMPLOYEE STOCK OWNERSHIP PLAN AND TRUST	4	0	0	8	0	Jefferson			1/7/1884	1/1/1934	4/30/2007	Stock	0	1	FDIC	DIF	Chicago	CHICAGO	Milwaukee	Chicago	Central	Central	0	1	www.badgerbank.bank	40	132482	13747	10077	25127	2165	81318	756	0	4982	854	482
2987	13311	69678	1141870	Baker-Boyer National Bank	Walla Walla	WA	99362	12/31/2016	2/14/2019	N	7 West Main St	BAKER BOYER BANCORP	8	0	1	4	0	Walla Walla	47460	Walla Walla, WA	11/10/1869	1/1/1934	3/18/2018	Stock	0	1	OCC	DIF	San Francisco	SAN FRANCISCO	Seattle	San Francisco	Western	West	0	1	www.bakerboyer.com	176	601382	104581	100661	201320	0	274413	6054	0	13168	0	634
26704	0	696168	0	Balboa Thrift and Loan Association	Chula Vista	CA	91910	12/31/2016	2/14/2019	NM	865 Amena Court		4	0	0	6	0	San Diego	41740	San Diego-Carlsbad, CA	12/11/1980	7/3/1986	7/19/2017	Stock	0	0	FDIC	DIF	San Francisco	SAN FRANCISCO	Orange	San Francisco	Western	Western	0	0	http://www.balboathrift.com	92	238811	19065	3291	0	0	216122	3175	0	389	150	0
34456	0	1429028	0	Ballinger National Bank	Ballinger	TX	76821	12/31/2016	2/14/2019	N	900 Hutchings Avenue		1	0	0	2	1	Runnels			4/1/1997	4/1/1997	10/14/2018	Stock	0	0	OCC	DIF	Dallas	DALLAS	Dallas	Dallas	Southern	West	0	1	www.bankkeystone.com	16	42110	1779	100	21980	1332	16298	265	0	149	78	0
6959	13519	505	1048728	Ballston Spa National Bank	Ballston Spa	NY	12020	12/31/2016	2/14/2019	N	87 Front Street	BALLSTON SPA BANCORP, INC.	11	0	0	4	0	Saratoga	10580	Albany-Schenectady-Troy, NY	1/1/1838	1/1/1934	3/31/2006	Stock	0	1	OCC	DIF	New York	NEW YORK	Syracuse	New York	Northeastern	Northeast	0	1	https://ww.bsnb.com	101	442206	12449	11142	78773	0	326133	4040	0	9919	675	1652
34440	0	18377	0	Bally Savings Bank	Bally	PA	19503	12/31/2016	2/14/2019	SB	323 Main Street		1	0	0	5	0	Berks	39740	Reading, PA	1/2/1999	1/2/1999	5/30/2017	Non-Stock	0	0	FDIC	DIF	New York	NEW YORK	Harrisburg	Philadelphia	Northeastern	Northeast	0	1		4	53023	12977	12919	8014	0	30559	252	0	1028	0	0
18923	0	750864	1951350	Banamex USA	Century City	CA	90067	12/31/2016	2/14/2019	NM	2029 Century Park East, # 42	CITIGROUP INC.	1	0	0	7	0	Los Angeles	31080	Los Angeles-Long Beach-Anaheim, CA	11/1/1963	11/1/1963	6/29/2017	Stock	0	1	FDIC	DIF	San Francisco	SAN FRANCISCO	Los Angeles (West)	San Francisco	Western	Western	0	0		121	137852	116443	116269	0	0	20448	0	0	0	0	0
35498	15953	200378	3153130	Banc of California, National Association	Irvine	CA	92612	12/31/2016	2/14/2019	N	18500 Von Karman Ave, # 1100	BANC OF CALIFORNIA, INC.	40	0	0	4	0	Orange	31080	Los Angeles-Long Beach-Anaheim, CA	4/21/1941	1/3/2000	1/23/2017	Stock	0	1	OCC	DIF	San Francisco	SAN FRANCISCO	Orange	San Francisco	Western	Western	0	1	www.bancofcal.com	1787	10986716	440516	409735	3265722	0	6698554	40444	0	138035	2502	130478
4033	0	251352	2107789	BancCentral, National Association	Alva	OK	73717	12/31/2016	2/14/2019	N	602-612 Flynn Street	MYERS BANCSHARES, INC.	5	0	1	2	1	Woods			8/11/1913	1/1/1934	7/17/2015	Stock	0	1	OCC	DIF	Dallas	DALLAS	Oklahoma City	Kansas City	Southern	West	0	1	www.bcna.com	81	491430	20524	8853	197263	0	232363	3815	0	19797	377	4516
27476	12941	1386251	1133286	BancFirst	Oklahoma City	OK	73102	12/31/2016	2/14/2019	NM	101 N. Broadway, Suite 200	BANCFIRST CORPORATION	105	0	0	4	0	Oklahoma	36420	Oklahoma City, OK	4/1/1989	4/1/1989	2/15/2018	Stock	0	1	FDIC	DIF	Dallas	DALLAS	Oklahoma City	Kansas City	Southern	West	0	0	www.bancfirst.bank	1693	7005733	1850461	1666540	463121	700	4360857	48693	0	126379	3526	59178
26725	0	110936	1242076	Banco do Brasil Americas	Miami	FL	33134	12/31/2016	2/14/2019	NM	800 Brickell Avenue	BANCO DO BRASIL S.A.	7	0	0	4	0	Miami-Dade	33100	Miami-Fort Lauderdale-West Palm Beach, FL	7/24/1986	7/24/1986	2/20/2017	Stock	0	0	FDIC	DIF	Atlanta	ATLANTA	South Florida	Atlanta	Southern	Southeast	0	1	http://www.bbamericas.com	116	515372	59085	43455	68501	1050	366891	4184	0	3136	0	10496
34968	0	940311	1129382	Banco Popular de Puerto Rico	San Juan	PR	918	12/31/2016	2/14/2019	SM	209 Avenida Luis Munoz River	POPULAR, INC.	1	0	1	9	0	San Juan	41980	San Juan-Carolina-Caguas, PR	1/2/1999	1/2/1999	2/27/2015	Stock	0	0	FED	DIF	New York	NEW YORK	San Juan	New York	Northeastern	Southeast	183	0	http://www.popular.com	6563	29700000	3036000	2734000	6765000	24000	17008000	498000	20000	494000	244000	485000
34967	0	2736291	1129382	Banco Popular North America	New York	NY	10004	12/31/2016	2/14/2019	SM	85 Broad Street	POPULAR, INC.	53	0	1	4	0	New York	35620	New York-Newark-Jersey City, NY-NJ-PA	1/2/1999	1/2/1999	4/5/2018	Stock	0	1	FED	DIF	New York	NEW YORK	New York City	New York	Northeastern	Northeast	0	0	http://www.popularbank.com	689	8629295	218394	132562	1782049	0	5563494	42317	1823	49768	3033	361865
20828	12675	816210	1239254	Banco Santander Puerto Rico	San Juan	PR	917	12/31/2016	2/14/2019	NM	207 Ponce De Leon Avenue	BANCO SANTANDER, S.A.	0	0	0	4	0	San Juan	41980	San Juan-Carolina-Caguas, PR	10/2/1972	10/2/1972	10/7/2013	Stock	0	1	FDIC	DIF	New York	NEW YORK	San Juan	New York	Northeastern	Southeast	28	0	www.santander.pr	1148	5339217	1128703	1047165	279830	0	3663564	95131	2487	16991	82373	14291
11813	11210	606046	1097614	BancorpSouth Bank	Tupelo	MS	38804	12/31/2016	2/14/2019	NM	One Mississippi Plaza	BANCORPSOUTH, INC.	264	0	1	4	0	Lee			3/1/1876	1/1/1934	10/30/2017	Stock	0	1	FDIC	DIF	Dallas	DALLAS	Jackson Ms	St. louis	Southern	West	0	0	www.bancorpsouth.com	3998	14723604	222965	38813	2499172	0	10863238	123736	0	292575	7810	387955
26653	0	78157	1139671	Bandera Bank	Bandera	TX	78003	12/31/2016	2/14/2019	NM	207 Main Street	BANDERA BANCSHARES, INC.	1	0	0	8	1	Bandera	41700	San Antonio-New Braunfels, TX	4/24/1986	4/24/1986	6/17/2015	Stock	0	0	FDIC	DIF	Dallas	DALLAS	Austin	Dallas	Southern	West	0	1	http://www.banderabank.com	12	58077	17278	14200	5745	0	34424	305	0	314	0	0
57815	0	3402913	0	Banesco USA	Coral Gables	FL	33134	12/31/2016	2/14/2019	NM	150 Alhambra Circle, # 100		4	0	1	4	0	Miami-Dade	33100	Miami-Fort Lauderdale-West Palm Beach, FL	1/10/2006	1/10/2006	10/27/2014	Stock	0	0	FDIC	DIF	Atlanta	ATLANTA	South Florida	Atlanta	Southern	Southeast	1	0	Banescousa.com	191	976045	50554	46997	170625	0	733805	16639	0	1959	2776	34
18408	7107	419406	3547999	Bangor Savings Bank	Bangor	ME	4401	12/31/2016	2/14/2019	SB	3 State Street	BANGOR BANCORP, MHC	56	0	0	4	0	Penobscot	12620	Bangor, ME	2/14/1852	7/1/1961	4/5/2018	Stock	0	1	FDIC	DIF	New York	NEW YORK	Concord	Boston	Northeastern	Northeast	0	1	www.bangor.com	735	3630633	48806	6843	910375	0	2430639	31520	1707	53518	602	31353
14291	12142	952846	1205156	Bank	Wapello	IA	52653	12/31/2016	2/14/2019	SM	409 Hwy 61 S	MORNING SUN BANK CORP.	5	0	0	2	1	Louisa			2/13/1931	4/25/1934	1/12/2015	Stock	0	0	FED	DIF	Kansas City	KANSAS CITY	Cedar Rapids	Chicago	Western	Western	0	1	www.bank.bank	33	81058	4812	2407	735	0	68613	907	0	4962	0	671
1047	13079	496845	1099195	Bank & Trust Company	Litchfield	IL	62056	12/31/2016	2/14/2019	NM	401 North Madison Street	LBT BANCSHARES, INC.	7	0	0	4	0	Montgomery			9/1/1902	1/1/1934	12/31/2014	Stock	0	1	FDIC	DIF	Chicago	CHICAGO	Springfield Il	St. louis	Central	Central	0	1	www.banktr.com	88	286253	6382	1217	77812	278	192820	4083	0	4211	396	723
57730	17960	546384	0	Bank @LANTEC	Virginia Beach	VA	23452	12/31/2016	2/14/2019	SA	501 S. Independence Blvd.		4	0	0	5	0	Virginia Beach Cit	47260	Virginia Beach-Norfolk-Newport News, VA-NC	1/12/2004	1/12/2004	12/31/2016	Non-Stock	0	0	OCC	DIF	Atlanta	ATLANTA	Richmond	Richmond	Northeastern	Southeast	0	1		26	110476	7075	6259	5280	0	91456	530	0	3125	0	0
13816	0	142049	1204092	Bank 1st	West Union	IA	52175	12/31/2016	2/14/2019	SM	115 North Vine Street	FNB BANSHARES, INC.	3	0	0	2	1	Fayette			1/1/1934	1/31/1934	12/28/2012	Stock	0	1	FED	DIF	Kansas City	KANSAS CITY	Cedar Rapids	Chicago	Western	Western	0	1	www.bank1stia.com	21	124978	3103	1334	32023	336	87222	1210	0	927	0	0
11521	0	64552	3045721	Bank 2	Oklahoma City	OK	73108	12/31/2016	2/14/2019	SM	909 South Meridian Avenue	CHICKASAW BANC HOLDING COMPANY	1	0	0	4	0	Oklahoma	36420	Oklahoma City, OK	1/1/1903	1/1/1934	12/14/2017	Stock	0	0	FED	DIF	Dallas	DALLAS	Oklahoma City	Kansas City	Southern	West	0	1	www.bank2.bank	59	136031	3703	3020	22516	0	93181	946	0	627	1130	5892
8560	9178	634544	1060047	Bank 21	Carrollton	MO	64633	12/31/2016	2/14/2019	NM	One West Washington Avenue	KNOTT HOLDING COMPANY, INC.	5	0	0	4	1	Carroll			8/12/1912	1/1/1934	1/22/2016	Stock	0	1	FDIC	DIF	Kansas City	KANSAS CITY	Kansas City	Kansas City	Western	West	0	1	www.bank21.com	36	106641	2633	130	5898	2739	90943	1168	0	2549	0	257
29087	2889	955977	0	BANK 34	Alamogordo	NM	88310	12/31/2016	2/14/2019	SA	500 10th Street		5	0	1	4	0	Otero			8/1/1934	11/2/1934	12/18/2015	Stock	0	0	OCC	DIF	Dallas	DALLAS	Albuquerque	Dallas	Western	West	0	1	http://www.bank34.com	139	328425	4770	2414	31499	11645	255620	2506	0	9617	0	421
4147	52452	18854	3256134	Bank 7	Oklahoma City	OK	73116	12/31/2016	2/14/2019	SM	1039 Nw 63rd Street	HAINES FINANCIAL CORP	8	0	1	4	1	Oklahoma	36420	Oklahoma City, OK	5/6/1901	1/1/1934	3/7/2014	Stock	0	0	FED	DIF	Dallas	DALLAS	Oklahoma City	Kansas City	Southern	West	0	1	www.bank7.com	72	613819	103714	96250	0	0	496778	6873	0	6515	99	1396
5304	10916	594947	1208009	Bank First National	Manitowoc	WI	54220	12/31/2016	2/14/2019	N	402 North Eighth Street	BANK FIRST NATIONAL CORPORATION	12	0	0	4	0	Manitowoc			1/1/1894	1/1/1934	10/26/2017	Stock	0	1	OCC	DIF	Chicago	CHICAGO	Appleton	Chicago	Central	Central	0	1	www.bankfirstwi.bank	173	1313174	40306	11048	142883	39851	1015529	10728	0	13323	239	10393
8941	15932	812557	4932798	Bank Forward	Hannaford	ND	58448	12/31/2016	2/14/2019	NM	390 Wheat St	BANK FORWARD EMPLOYEE STOCK OWNERSHIP PLAN AND TRUST	12	0	1	2	1	Griggs			9/5/1927	1/1/1934	2/25/2016	Stock	0	0	FDIC	DIF	Kansas City	KANSAS CITY	Fargo	Minneapolis	Central	West	0	1	WWW.BANKFORWARD.COM	201	544849	67095	55331	31482	0	411196	5029	0	16197	204	7792
33686	0	790105	0	Bank Hapoalim B.M.	New York	NY	10036	12/31/2016	2/14/2019	OI	1177 Avenue Of Americas		1	0	0	4	0	New York	35620	New York-Newark-Jersey City, NY-NJ-PA	1/1/1921	11/25/1974	4/2/2017	Stock	0	0	FDIC	DIF	New York	NEW YORK	New York City	New York	Northeastern	Northeast	0	0			7997815	3895995		860435	3681	3188509		0
16604	9993	539032	1082209	Bank Independent	Sheffield	AL	35660	12/31/2016	2/14/2019	SM	710 South Montgomery Avenue	BANCINDEPENDENT, INCORPORATED	27	0	0	4	0	Colbert	22520	Florence-Muscle Shoals, AL	8/2/1947	8/2/1947	2/24/2011	Stock	0	1	FED	DIF	Atlanta	ATLANTA	Shelby	Atlanta	Southern	Southeast	0	1	www.bibank.com	512	1338709	106696	76539	49480	0	1057082	10952	0	47188	5540	23853
14521	13639	187947	1202762	Bank Iowa	West Des Moines	IA	50266	12/31/2016	2/14/2019	SM	1150 Jordan Creek Parkway	BANK IOWA CORPORATION	24	0	0	2	1	Dallas	19780	Des Moines-West Des Moines, IA	3/7/1923	6/28/1934	1/1/2012	Stock	0	1	FED	DIF	Kansas City	KANSAS CITY	Des Moines	Chicago	Western	Western	0	1	www.bankiowa.bank	231	1146128	44317	23426	261795	1961	786854	13223	0	15768	591	725
19842	0	101019	1232536	Bank Leumi USA	New York	NY	10017	12/31/2016	2/14/2019	NM	579 Fifth Avenue	BANK LEUMI LE-ISRAEL B.M.	6	1	1	4	0	New York	35620	New York-Newark-Jersey City, NY-NJ-PA	7/22/1968	7/22/1968	10/1/2010	Stock	0	1	FDIC	DIF	New York	NEW YORK	New York City	New York	Northeastern	Northeast	0	0	http://www.leumiusa.com	456	7420370	1081773	1031143	1487309	0	4462340	45769	49146	81607	0	4550
5170	0	45551	1203714	Bank Midwest	Spirit Lake	IA	51360	12/31/2016	2/14/2019	SM	1525 18th Street	GOODENOW BANCORPORATION	11	0	1	2	1	Dickinson			1/1/1887	1/1/1934	3/14/2017	Stock	0	1	FED	DIF	Kansas City	KANSAS CITY	Sioux City	Chicago	Western	Western	0	1	bankmidwest.com	205	818053	22817	2174	58941	0	684061	8026	0	22412	0	7715
30125	17079	806378	0	Bank Mutual	Brown Deer	WI	53223	12/31/2016	2/14/2019	SA	4949 West Brown Deer Road		65	0	1	4	0	Milwaukee	33340	Milwaukee-Waukesha-West Allis, WI	8/14/1940	8/14/1940	6/23/2018	Stock	0	0	OCC	DIF	Chicago	CHICAGO	Milwaukee	Chicago	Central	Central	0	0		585	2647424	50087	18803	465114	0	1948975	19824	0	47343	2943	6569
16601	12437	645157	1870022	Bank Northwest	Hamilton	MO	64644	12/31/2016	2/14/2019	NM	201 South Davis Street	CALDWELL COUNTY BANCSHARES, INC.	5	0	0	2	1	Caldwell	28140	Kansas City, MO-KS	8/4/1945	8/4/1947	7/31/2018	Stock	0	0	FDIC	DIF	Kansas City	KANSAS CITY	Kansas City	Kansas City	Western	West	0	1	http://www.banknw.com	29	126668	8532	4966	15063	18258	80004	885	0	3293	180	0
11782	0	213538	0	Bank of Abbeville & Trust Company	Abbeville	LA	70510	12/31/2016	2/14/2019	NM	123 Concord Street		3	0	0	7	0	Vermilion	29180	Lafayette, LA	3/14/1894	1/1/1934	3/31/2006	Stock	0	1	FDIC	DIF	Dallas	DALLAS	Baton Rouge	Atlanta	Southern	Western	0	1	www.bankofabbeville.com	41	180990	10107	6051	103541	2500	53797	879	0	5997	46	585
13290	0	452104	0	Bank of Akron	Akron	NY	14001	12/31/2016	2/14/2019	NM	46 Main Street		5	0	0	4	0	Erie	15380	Buffalo-Cheektowaga-Niagara Falls, NY	1/1/1900	1/1/1934	4/24/2017	Stock	0	0	FDIC	DIF	New York	NEW YORK	Syracuse	New York	Northeastern	Northeast	0	1	www.bankofakron.com	73	298229	5483	1081	41768	0	236781	4862	0	3893	0	0
155	14550	986935	3194076	Bank of Alapaha	Alapaha	GA	31622	12/31/2016	2/14/2019	NM	245 Ne Railroad St.	ALAPAHA HOLDING COMPANY	4	0	0	2	0	Berrien			3/25/1905	1/1/1934	3/24/2009	Stock	0	0	FDIC	DIF	Atlanta	ATLANTA	Albany Ga	Atlanta	Southern	Southeast	0	1	www.bankofalapaha.com	38	149516	23264	20429	20486	930	101014	1456	0	1751	45	0
26689	0	564052	2029368	Bank of Alma	Alma	WI	54610	12/31/2016	2/14/2019	NM	211 Main Street	DAIRYLAND BANK HOLDING CORPORATION	4	0	1	4	0	Buffalo			6/20/1986	6/20/1986	3/31/2006	Stock	0	0	FDIC	DIF	Chicago	CHICAGO	Eau Claire	Minneapolis	Central	Central	0	1	www.bankofalma.net	24	222913	4879	1423	78520	234	136175	3090	0	33	666	0
25178	12449	1443266	1073757	Bank of America California, National Association	San Francisco	CA	94104	12/31/2016	2/14/2019	N	555 California Street	BANK OF AMERICA CORPORATION	1	0	0	5	0	San Francisco	41860	San Francisco-Oakland-Hayward, CA	5/18/1984	5/18/1984	9/16/2009	Stock	0	0	OCC	DIF	San Francisco	WASHINGTON	San Francisco	San Francisco	Western	Western	0	0	www.bankofamerica.com	0	24004000	6415000	6409000	0	2000	17242000	93000	0	0	6000	37000
3510	0	480228	1073757	Bank of America, National Association	Charlotte	NC	28202	12/31/2016	2/14/2019	N	100 North Tryon St	BANK OF AMERICA CORPORATION	4674	229	1	9	0	Mecklenburg	16740	Charlotte-Concord-Gastonia, NC-SC	10/17/1904	1/1/1934	1/1/2016	Stock	0	1	OCC	DIF	Atlanta	WASHINGTON	Charlotte	Richmond	Northeastern	Southeast	0	0	www.bankofamerica.com	145245	1677490000	134342000	108891000	407744000	21308000	879198000	11021000	73139000	8629000	382000	60276000
8243	9803	31835	3664216	Bank of Anguilla	Anguilla	MS	38721	12/31/2016	2/14/2019	NM	130 Holland Street	PYRAMID FINANCIAL CORPORATION	5	0	0	2	0	Sharkey			1/1/1904	1/1/1934	5/29/2015	Stock	0	0	FDIC	DIF	Dallas	DALLAS	Jackson Ms	Atlanta	Southern	West	0	1	http://www.bankofanguilla.com	30	138327	3632	686	30000	723	86040	1199	0	2624	75	0
34120	14546	2390929	2454380	Bank of Ann Arbor	Ann Arbor	MI	48107	12/31/2016	2/14/2019	NM	125 South Fifth Avenue	ARBOR BANCORP, INC.	7	0	0	4	0	Washtenaw	11460	Ann Arbor, MI	1/16/1996	1/16/1996	1/5/2017	Stock	0	1	FDIC	DIF	Chicago	CHICAGO	Detroit	Chicago	Central	Central	0	1	www.bankofannarbor.com	182	1218361	127388	107678	127958	0	903138	16318	0	20192	866	20
33681	0	909000	0	Bank of Baroda	New York	NY	10016	12/31/2016	2/14/2019	OI	One Park Avenue		1	0	0	9	0	New York	35620	New York-Newark-Jersey City, NY-NJ-PA	1/1/1908	2/22/1979	10/11/2013	Stock	0	0	FDIC	DIF	New York	NEW YORK	New York City	New York	Northeastern	Northeast	0	0			8181021	189698		0	0	7922864		0
23123	10508	225559	1097249	Bank of Bartlett	Bartlett	TN	38134	12/31/2016	2/14/2019	SM	6281 Stage Road	WEST TENNESSEE BANCSHARES, INC.	8	0	0	5	0	Shelby	32820	Memphis, TN-MS-AR	5/19/1980	5/19/1980	3/31/2006	Stock	0	0	FED	DIF	Dallas	DALLAS	Memphis	St. louis	Southern	Southeast	0	1	https://www.bankofbartlett.com	105	352845	10163	7164	102067	0	199015	2278	0	7849	6200	0
16282	0	311144	2993722	Bank of Bearden	Bearden	AR	71720	12/31/2016	2/14/2019	NM	1 Second Street Nw	BEARDEN BANCSHARES, INC.	1	0	0	4	1	Ouachita			7/5/1945	7/5/1945	10/16/2012	Stock	0	0	FDIC	DIF	Dallas	DALLAS	Shreveport	St. louis	Southern	Western	0	1		8	45330	6857	2000	7523	1425	29213	306	0	116	0	0
18930	14049	302030	1138272	Bank of Belle Glade	Belle Glade	FL	33430	12/31/2016	2/14/2019	NM	108 Southeast Avenue D	BELLE GLADE BANK CORPORATION	1	0	0	7	0	Palm Beach	33100	Miami-Fort Lauderdale-West Palm Beach, FL	11/14/1963	11/14/1963	3/31/2006	Stock	0	0	FDIC	DIF	Atlanta	ATLANTA	South Florida	Atlanta	Southern	Southeast	0	1	http://www.bankofbelleglade.com	16	107011	41222	34981	34595	0	30244	400	0	444	25	0
58114	0	3374403	4421564	Bank of Belleville	Belleville	IL	62220	12/31/2016	2/14/2019	NM	215 South Illinois Street	BELLEVILLE BANCORP, INC.	1	0	0	4	0	Saint Clair	41180	St. Louis, MO-IL	11/4/2005	11/4/2005	8/10/2015	Stock	0	0	FDIC	DIF	Chicago	CHICAGO	Mount Vernon	St. louis	Central	Central	0	1	www.bankofbelleville.com	30	173976	20848	20272	20129	1781	123201	1180	0	3665	0	0
8595	13240	348159	4459754	Bank of Bennington	Bennington	NE	68007	12/31/2016	2/14/2019	SM	12212 North 156th Street	BBIG HOLDINGS, LLC	4	0	0	4	0	Douglas	36540	Omaha-Council Bluffs, NE-IA	1/28/1928	1/1/1934	4/27/2016	Stock	0	1	FED	DIF	Kansas City	KANSAS CITY	Omaha	Kansas City	Western	West	0	1	www.bankbenn.com	33	116083	15668	11981	17378	0	78422	1060	0	1762	0	1468
15817	0	659640	0	Bank of Benoit	Benoit	MS	38725	12/31/2016	2/14/2019	NM	28-30 Main Street		1	0	0	7	0	Bolivar			1/1/1904	5/6/1941	5/29/2015	Stock	0	0	FDIC	DIF	Dallas	DALLAS	Jackson Ms	St. louis	Southern	West	0	1		5	17522	4366	980	6844	1500	4524	37	0	91	0	0
16959	0	572347	1061316	Bank of Billings	Billings	MO	65610	12/31/2016	2/14/2019	NM	104 N E Elm Street	FIRST MIAMI BANCSHARES, INC.	2	0	0	2	0	Christian	44180	Springfield, MO	3/14/1889	12/1/1950	7/30/2012	Stock	0	0	FDIC	DIF	Kansas City	DALLAS	Springfield Mo	St. louis	Western	West	0	1	www.thebankofbillings.com	18	52833	6494	4351	350	0	40452	392	0	2179	0	3017
59074	0	4536084	0	Bank of Bird-in-Hand	Bird In Hand	PA	17505	12/31/2016	2/14/2019	NM	309 North Ronks Road		2	0	0	2	0	Lancaster	29540	Lancaster, PA	11/29/2013	11/29/2013	2/28/2017	Stock	0	0	FDIC	DIF	New York	NEW YORK	Harrisburg	Philadelphia	Northeastern	Northeast	0	1	www.bihbank.com	30	170127	14385	9918	0	805	152937	1768	0	800	0	0
58101	0	3430297	3438145	Bank of Birmingham	Birmingham	MI	48009	12/31/2016	2/14/2019	NM	33583 Woodward Avenue	BIRMINGHAM BLOOMFIELD BANCSHARES, INC.	1	0	0	4	0	Oakland	19820	Detroit-Warren-Dearborn, MI	7/26/2006	7/26/2006	1/5/2017	Stock	0	0	FDIC	DIF	Chicago	CHICAGO	Detroit	Chicago	Central	Central	0	1		39	290029	24116	21756	2253	0	257527	2643	0	873	0	477
32722	14522	1421161	1471849	Bank of Blue Valley	Overland Park	KS	66213	12/31/2016	2/14/2019	SM	11935 Riley Street	BLUE VALLEY BAN CORP.	5	0	0	4	0	Johnson	28140	Kansas City, MO-KS	12/18/1989	12/18/1989	8/22/2015	Stock	0	1	FED	DIF	Kansas City	KANSAS CITY	Kansas City	Kansas City	Western	Western	0	1	http://www.bankbv.com	116	669675	26038	8272	107760	0	487517	6164	0	12046	10848	0
10883	0	695947	3917873	Bank of Bluffs	Bluffs	IL	62621	12/31/2016	2/14/2019	NM	115 N. Bluffs St.	SCOTT MORGAN BANCORP, INC.	2	0	0	2	1	Scott			8/3/1893	1/1/1934	7/8/2014	Stock	0	1	FDIC	DIF	Chicago	CHICAGO	Springfield Il	St. louis	Central	Central	0	1	www.bankofbluffs.com	16	57076	4106	1483	16249	0	35361	194	0	622	88	0
34397	0	2535560	2535579	Bank of Bolivar	Bolivar	MO	65613	12/31/2016	2/14/2019	NM	495 S. Springfield Avenue	BOLIVAR BANCSHARES, INC	5	0	0	4	0	Polk	44180	Springfield, MO	4/16/1997	4/16/1997	3/31/2006	Stock	0	0	FDIC	DIF	Kansas City	KANSAS CITY	Springfield Mo	St. louis	Western	West	0	1	bankofbolivarmo.com	64	255373	7916	3291	28744	0	201091	2018	0	5043	4147	0
6137	15392	759625	0	Bank of Botetourt	Buchanan	VA	24066	12/31/2016	2/14/2019	NM	19747 Main Street		13	0	0	4	0	Botetourt	40220	Roanoke, VA	9/27/1899	1/1/1934	6/2/2010	Stock	0	0	FDIC	DIF	Atlanta	ATLANTA	Richmond	Richmond	Northeastern	Southeast	0	1	http://www.bankofbotetourt.com	107	347191	16385	10436	18178	43	289550	2903	0	11946	3668	0
57952	0	3308529	3308510	Bank of Bozeman	Bozeman	MT	59718	12/31/2016	2/14/2019	NM	875 Harmon Stream Boulevard	BOZEMAN BANCORP, INC.	1	0	0	4	0	Gallatin			4/15/2005	4/15/2005	3/11/2018	Stock	0	0	FDIC	DIF	San Francisco	KANSAS CITY	Billings	Minneapolis	Western	West	0	1	www.bankofbozeman.com	20	67187	2935	2142	6206	1125	51304	802	0	5246	0	0
57102	0	3042234	2112439	Bank of Brenham, National Association	Brenham	TX	77833	12/31/2016	2/14/2019	N	501 South Austin Street	INDUSTRY BANCSHARES, INC.	1	0	0	7	0	Washington			8/7/2001	8/7/2001	3/31/2006	Stock	0	0	OCC	DIF	Dallas	DALLAS	Austin	Dallas	Southern	West	0	0	http://www.bankofbrenham.com	24	275799	8296	6517	204964	1000	40721	761	0	2007	0	10370
5605	0	351131	1079236	Bank of Brewton	Brewton	AL	36426	12/31/2016	2/14/2019	NM	102 Belleville Avenue	REPTON SUPPLY COMPANY, INC.	2	0	0	4	0	Escambia			8/1/1889	1/1/1934	3/31/2006	Stock	0	0	FDIC	DIF	Atlanta	ATLANTA	Montgomery	Atlanta	Southern	Southeast	0	1	www.bankofbrewton.com	21	53077	6249	1736	21575	3531	19817	346	0	864	353	0
2224	13855	17950	1122310	Bank of Bridger, National Association	Bridger	MT	59014	12/31/2016	2/14/2019	N	101 South Main Street	BRIDGER COMPANY, THE	9	0	1	2	0	Carbon	13740	Billings, MT	5/1/1906	1/1/1934	1/19/2017	Stock	0	0	OCC	DIF	San Francisco	SAN FRANCISCO	Billings	Minneapolis	Western	West	0	1	www.bankofbridger.com	87	379051	17277	11419	158086	0	190775	3717	0	5321	628	1695
9385	0	236256	1022063	Bank of Brookfield - Purdin, National Association	Brookfield	MO	64628	12/31/2016	2/14/2019	N	939 Park Circle Drive	CAPITAL BANCSHARES, INC.	4	0	0	2	1	Linn			12/14/1894	1/1/1934	3/31/2006	Stock	0	0	OCC	DIF	Kansas City	KANSAS CITY	Columbia Mo	Kansas City	Western	West	0	1	www.bankbp.com	19	92742	20164	16765	44997	0	25940	372	0	794	0	0
35439	0	2877831	4361923	Bank of Brookhaven	Brookhaven	MS	39601	12/31/2016	2/14/2019	NM	411 Brookway Boulevard	HAVEN CAPITAL CORPORATION	1	0	0	4	0	Lincoln			1/31/2000	1/31/2000	3/31/2006	Stock	0	1	FDIC	DIF	Dallas	DALLAS	Jackson Ms	Atlanta	Southern	West	0	1	www.bankofbrookhaven.com	30	154592	9817	2191	59469	0	78044	783	0	2280	562	0
2733	13402	825940	1096297	Bank of Buffalo	Buffalo	KY	42716	12/31/2016	2/14/2019	SM	2441 Greensburg Road	BUFFALO BANCSHARES, INC.	2	0	0	8	1	Larue	21060	Elizabethtown-Fort Knox, KY	1/7/1901	1/1/1934	3/31/2006	Stock	0	0	FED	DIF	Chicago	CHICAGO	Elizabethtown	St. louis	Central	Southeast	0	1	www.thebankofbuffalo.com	18	74647	1678	326	28652	303	41606	380	0	815	99	0
20239	10994	904845	1249619	Bank of Cadiz and Trust Company	Cadiz	KY	42211	12/31/2016	2/14/2019	SM	Main And Scott Streets	CADIZ BANCORP, INC.	5	0	0	8	1	Trigg	17300	Clarksville, TN-KY	8/7/1970	8/7/1970	12/2/2013	Stock	0	1	FED	DIF	Chicago	CHICAGO	Hopkinsville	St. louis	Central	Southeast	0	1	http://www.bankofcadiz.com	35	111126	5524	2288	32113	3551	62132	615	0	3334	541	0
8254	14055	833646	1096916	Bank of Cairo and Moberly	Moberly	MO	65270	12/31/2016	2/14/2019	SM	207 East Rollins Street	CAIRO/MOBERLY BANCSHARES, INC.	2	0	0	8	0	Randolph			4/14/1905	1/1/1934	3/31/2006	Stock	0	0	FED	DIF	Kansas City	KANSAS CITY	Columbia Mo	St. louis	Western	West	0	1	www.bankbcm.com	24	105712	16894	14905	25764	0	56556	559	0	1010	0	0
12549	12789	960047	2753289	Bank of Calhoun County	Hardin	IL	62047	12/31/2016	2/14/2019	NM	Park And Main Streets	BCC BANCSHARES, INC.	3	0	0	5	0	Calhoun	41180	St. Louis, MO-IL	1/1/1898	1/1/1934	3/31/2006	Stock	0	0	FDIC	DIF	Chicago	CHICAGO	Springfield Il	St. louis	Central	Central	0	1	http://www.bankofcalhouncounty.com	15	67151	5215	2754	17144	6313	33998	253	0	1263	519	0
17190	11925	124830	2087939	Bank of Camilla	Camilla	GA	31730	12/31/2016	2/14/2019	NM	50 East Broad Street	CAMILLA BANCSHARES, INC.	2	0	0	2	0	Mitchell			1/1/1890	3/6/1953	3/31/2006	Stock	0	0	FDIC	DIF	Atlanta	ATLANTA	Albany Ga	Atlanta	Southern	Southeast	0	1	http://www.bankofcamilla.net	29	103856	22683	14135	37206	0	37574	1207	0	792	712	0
12325	0	458946	3045815	Bank of Cashton	Cashton	WI	54619	12/31/2016	2/14/2019	NM	723 Main Street	EAGLE BANCSHARES, INC.	1	0	0	2	1	Monroe			3/15/1899	1/1/1934	3/31/2006	Stock	0	0	FDIC	DIF	Chicago	CHICAGO	Madison	Chicago	Central	Central	0	1	www.bankofcashton.com	13	83355	7931	5912	17391	300	54327	702	0	342	147	0
9406	0	92902	0	Bank of Cattaraugus	Cattaraugus	NY	14719	12/31/2016	2/14/2019	SM	24 Main Street		1	0	0	8	0	Cattaraugus			3/30/1882	1/1/1934	3/31/2006	Stock	0	0	FED	DIF	New York	NEW YORK	Syracuse	New York	Northeastern	Northeast	0	1		8	18535	1536	1000	8287	0	7764	130	0	300	0	0
105	13834	629148	1099663	Bank of Cave City	Cave City	AR	72521	12/31/2016	2/14/2019	SM	137 S Main Street	SHARP BANCSHARES, INC.	4	0	0	2	1	Sharp			7/1/1906	1/1/1934	10/13/2016	Stock	0	1	FED	DIF	Dallas	DALLAS	Little Rock	St. louis	Southern	Western	0	1	www.bankofcavecity.com	34	110732	4457	1362	13919	8400	72685	604	0	4095	559	156
58479	0	3588312	4974453	Bank of Central Florida	Lakeland	FL	33813	12/31/2016	2/14/2019	NM	5015 South Florida Avenue	BANK OF CENTRAL FLORIDA HOLDING COMPANY	4	0	0	4	0	Polk	29460	Lakeland-Winter Haven, FL	3/19/2007	3/19/2007	6/15/2011	Stock	0	0	FDIC	DIF	Atlanta	ATLANTA	Tampa	Atlanta	Southern	Southeast	0	1	www.bankofcentralflorida.com	57	449952	31314	30224	107998	0	291343	2742	0	7058	100	0
9023	10239	1014125	2234920	Bank of Charles Town	Charles Town	WV	25414	12/31/2016	2/14/2019	NM	111 East Washington Street	POTOMAC BANCSHARES, INC.	7	0	1	4	0	Jefferson	47900	Washington-Arlington-Alexandria, DC-VA-MD-WV	2/20/1870	1/1/1934	3/31/2006	Stock	0	1	FDIC	DIF	Atlanta	ATLANTA	Scott Depot	Richmond	Northeastern	Northeast	0	1	www.mybct.com	99	382308	11800	9592	22186	0	329397	3202	0	7062	656	19
2327	0	815754	2355870	Bank of Cherokee County	Hulbert	OK	74441	12/31/2016	2/14/2019	SM	Main And Broadway	GRANDVIEW BANKSHARES, INC.	3	0	0	4	0	Cherokee			12/1/1908	1/1/1934	1/1/2012	Stock	0	0	FED	DIF	Dallas	DALLAS	Tulsa	Kansas City	Southern	West	0	1	www.bankofcherokeecounty.net	37	101905	9606	7367	6142	17778	64762	901	0	2013	0	32
10885	0	318639	0	Bank of Chestnut	Chestnut	IL	62518	12/31/2016	2/14/2019	NM	100 Olive Street		1	0	0	2	0	Logan			1/1/1902	1/1/1934	3/31/2006	Stock	0	0	FDIC	DIF	Chicago	CHICAGO	Springfield Il	Chicago	Central	Central	0	1	http://www.bankofchestnut.com	5	17796	504	398	2649	0	13810	116	0	108	473	0
33653	0	908508	0	Bank of China	New York	NY	10017	12/31/2016	2/14/2019	OI	410 Madison Avenue		1	0	0	4	0	New York	35620	New York-Newark-Jersey City, NY-NJ-PA	1/1/1912	11/16/1981	1/22/2017	Stock	0	0	OCC	DIF	New York	NEW YORK	New York City	New York	Northeastern	Northeast	0	0			60974137	33693233		4008298	0	22576707		42008
6123	12293	753324	1951770	Bank of Clarke County	Berryville	VA	22611	12/31/2016	2/14/2019	SM	2 East Main Street	EAGLE FINANCIAL SERVICES, INC.	12	0	0	4	0	Clarke	47900	Washington-Arlington-Alexandria, DC-VA-MD-WV	4/1/1881	1/1/1934	3/31/2006	Stock	0	1	FED	DIF	Atlanta	ATLANTA	Richmond	Richmond	Northeastern	Southeast	0	1	http://www.bankofclarke.com	171	692944	35125	22610	119262	156	509555	4484	0	20169	370	0
16953	0	76153	1065266	Bank of Clarks	Clarks	NE	68628	12/31/2016	2/14/2019	NM	301 N Green	CLARK BANCSHARES, INC.	2	0	0	2	0	Merrick	24260	Grand Island, NE	2/15/1937	11/24/1950	3/31/2006	Stock	0	0	FDIC	DIF	Kansas City	KANSAS CITY	Grand Island	Kansas City	Western	West	0	1	http://www.clarks.net/bankofclarks	11	34017	905	14	2383	0	28885	495	0	390	0	0
13167	15829	720344	1119404	Bank of Clarkson	Clarkson	KY	42726	12/31/2016	2/14/2019	NM	101 East Main Street	FIRST BRECKINRIDGE BANCSHARES, INC.	2	0	0	8	0	Grayson			1/1/1904	1/1/1934	3/31/2006	Stock	0	1	FDIC	DIF	Chicago	CHICAGO	Elizabethtown	St. louis	Central	Southeast	0	1	www.bankofclarkson.com	25	115880	5403	3198	38358	3000	66080	299	0	1397	101	0
26955	14086	144034	1399774	Bank of Cleveland	Cleveland	TN	37311	12/31/2016	2/14/2019	NM	75 Bobby Taylor Avenue	BRADLEY COUNTY FINANCIAL CORP.	5	0	0	4	0	Bradley	17420	Cleveland, TN	5/8/1987	5/8/1987	7/28/2015	Stock	0	1	FDIC	DIF	Dallas	DALLAS	Knoxville	Atlanta	Southern	Southeast	0	1	http://www.bankofcleveland.com	61	242827	14701	12946	5399	0	208031	2855	0	5042	785	0
16980	13686	255659	1053272	Bank of Colorado	Fort Collins	CO	80525	12/31/2016	2/14/2019	NM	1609 East Harmony Road	PINNACLE BANCORP, INC.	47	0	1	4	1	Larimer	22660	Fort Collins, CO	1/1/1900	1/26/1951	6/30/2017	Stock	0	1	FDIC	DIF	Dallas	KANSAS CITY	Denver	Kansas City	Western	Western	0	0	www.bankofcolorado.com	560	3284863	151623	102276	841719	0	2161803	34415	0	66233	171	40751
8775	10979	839246	1132140	Bank of Columbia	Columbia	KY	42728	12/31/2016	2/14/2019	NM	144 Public Square	COLUMBIA BANCSHARES, INC.	3	0	0	2	1	Adair			1/1/1866	1/1/1934	3/31/2006	Stock	0	0	FDIC	DIF	Chicago	CHICAGO	Elizabethtown	St. louis	Central	Southeast	0	1	www.bankcolumbia.com	35	131300	4875	1332	26674	123	96440	1788	0	1330	100	0
26217	13456	862057	2124795	Bank of Commerce	Chanute	KS	66720	12/31/2016	2/14/2019	SM	101 West Main Street	SOUTHEAST BANCSHARES, INC.	7	0	0	2	1	Neosho			5/2/1985	5/2/1985	2/26/2010	Stock	0	1	FED	DIF	Kansas City	KANSAS CITY	Springfield Mo	Kansas City	Western	Western	0	1	http://www.boc-ks.com	50	174752	15418	11769	64918	150	90759	935	0	1454	306	0
13274	13499	152057	2480491	Bank of Commerce	Chelsea	OK	74016	12/31/2016	2/14/2019	SM	322 West Sixth	COMMERCE BANCSHARES, INC.	6	0	0	4	0	Rogers	46140	Tulsa, OK	3/23/1896	1/1/1934	7/21/2015	Stock	0	0	FED	DIF	Dallas	DALLAS	Tulsa	Kansas City	Southern	West	0	1	www.bankboc.com	50	137713	3682	1597	29304	0	97564	1208	0	2287	1512	0
9359	0	99442	2770660	Bank of Commerce	Greenwood	MS	38930	12/31/2016	2/14/2019	NM	310 Howard Street	COMMERCE BANCORP, INC	6	0	0	4	0	Leflore			8/4/1904	1/1/1934	2/28/2018	Stock	0	1	FDIC	DIF	Dallas	DALLAS	Jackson Ms	St. louis	Southern	West	0	1	http://WWW.BANKCOM.COM	50	366916	11249	5864	71299	0	263772	4507	0	5898	144	0
22639	14721	547550	1067701	Bank of Commerce	Rawlins	WY	82301	12/31/2016	2/14/2019	SM	Third And Buffalo	RAWLINS BANKSHARES, INC.	1	0	0	4	0	Carbon			4/20/1978	4/20/1978	3/31/2006	Stock	0	0	FED	DIF	San Francisco	SAN FRANCISCO	Billings	Kansas City	Western	West	0	1	WWW.BOCRAWLINS.COM	27	123382	5698	3274	45577	0	67286	1329	0	1368	0	0
25328	10155	352651	0	Bank of Commerce	Mclean	TX	79057	12/31/2016	2/14/2019	SM	201 North Main Street		2	0	0	4	1	Gray			8/16/1984	8/16/1984	9/10/2018	Stock	0	0	FED	DIF	Dallas	DALLAS	Lubbock	Dallas	Southern	West	0	1	http://www.bocbanking.com	8	40782	15401	15009	7395	225	17353	551	0	173	0	0
19829	0	944551	1417427	Bank of Commerce	Chouteau	OK	74337	12/31/2016	2/14/2019	NM	201-207 Main Street	BOC BANSHARES, INC.	1	0	0	8	1	Mayes			7/1/1968	7/1/1968	3/31/2006	Stock	0	0	FDIC	DIF	Dallas	DALLAS	Tulsa	Kansas City	Southern	West	0	1	http://www.chouteauboc.com	15	38726	3556	2546	11398	2948	18564	249	0	974	0	0
422	14419	322850	2606321	Bank of Commerce	Stilwell	OK	74960	12/31/2016	2/14/2019	NM	24 West Division Street	PEOPLES COMMERCIAL BANCORP, INC.	3	0	0	4	1	Adair			1/1/1931	1/1/1934	7/10/2018	Stock	0	0	FDIC	DIF	Dallas	DALLAS	Tulsa	Kansas City	Southern	West	0	1	www.bc-ok.bank	32	82414	5266	15	18353	0	55660	277	0	1520	445	0
57491	52630	3134698	3144295	Bank of Commerce	Duncan	OK	73534	12/31/2016	2/14/2019	NM	1601 W. Commerce	COMMERCE BANCORP, INC.	5	0	0	2	1	Stephens			12/16/2002	12/16/2002	7/31/2015	Stock	0	0	FDIC	DIF	Dallas	DALLAS	Oklahoma City	Kansas City	Southern	West	0	1	www.bocokonline.com	59	287837	11808	8000	12891	15556	232992	5422	0	6433	65	1547
10523	0	476539	0	Bank of Commerce & Trust Co.	Crowley	LA	70526	12/31/2016	2/14/2019	NM	326 North Avenue G		5	0	0	2	0	Acadia	29180	Lafayette, LA	1/1/1926	1/1/1934	10/27/2016	Stock	0	1	FDIC	DIF	Dallas	DALLAS	Baton Rouge	Atlanta	Southern	Western	0	1	https://www.bankofcommerceandtrust.com	72	345649	8600	0	241618	0	86773	953	0	2811	0	0
4796	14415	431350	4419301	Bank of Commerce and Trust Company	Wellington	KS	67152	12/31/2016	2/14/2019	NM	201 West Harvey Avenue	TRI-COUNTY FINANCIAL CORPORATION	2	0	0	8	1	Sumner	48620	Wichita, KS	10/6/1906	1/1/1934	6/29/2018	Stock	0	0	FDIC	DIF	Kansas City	KANSAS CITY	Wichita	Kansas City	Western	Western	0	1	bankofcommerce.ws	13	60647	2588	815	29401	300	26452	407	0	521	160	0
9875	11655	464853	1063833	Bank of Cordell	Cordell	OK	73632	12/31/2016	2/14/2019	NM	808 North Glenn English	ROCKY FINANCIAL CORPORATION	1	0	0	4	1	Washita			5/29/1902	1/1/1934	1/1/2012	Stock	0	0	FDIC	DIF	Dallas	DALLAS	Oklahoma City	Kansas City	Southern	West	0	1	http://bankofcordell.com	8	45916	292	44	298	988	42817	270	0	386	0	0
8531	13335	926959	1104530	Bank of Coushatta	Coushatta	LA	71019	12/31/2016	2/14/2019	NM	1525 Ringgold Avenue	COUSHATTA BANCSHARES, INC.	1	0	0	7	1	Red River			8/1/1897	1/1/1934	3/31/2006	Stock	0	0	FDIC	DIF	Dallas	DALLAS	Shreveport	Dallas	Southern	Western	0	1	www.bankofcoushatta.com	35	211403	5636	2714	135066	550	63876	1319	0	1461	153	0
1937	9611	765354	0	Bank of Crocker	Waynesville	MO	65583	12/31/2016	2/14/2019	NM	200 Ichord Ave		4	0	0	4	1	Pulaski			7/5/1911	1/1/1934	4/7/2009	Stock	0	0	FDIC	DIF	Kansas City	KANSAS CITY	Springfield Mo	St. louis	Western	West	0	1	http://www.bankofcrocker.com	42	126867	19968	15943	36418	1250	62130	1082	0	1906	4276	0
1468	10545	324854	1135374	Bank of Crockett	Bells	TN	38006	12/31/2016	2/14/2019	SM	104 Main Street	SECURITY BANCORP OF TENNESSEE, INC.	5	0	0	2	0	Crockett	27180	Jackson, TN	4/22/1887	1/1/1934	3/31/2006	Stock	0	1	FED	DIF	Dallas	DALLAS	Memphis	St. louis	Southern	Southeast	0	1	www.bankofcrockett.com	33	155326	7394	144	87448	9335	41539	597	0	1806	770	381
4075	53088	271752	0	Bank of Cushing	Cushing	OK	74023	12/31/2016	2/14/2019	SM	224 East Broadway		2	0	0	7	0	Payne			1/1/1897	1/1/1934	8/2/2011	Stock	0	1	FED	DIF	Dallas	DALLAS	Tulsa	Kansas City	Southern	West	0	1	www.bankofcushing.net	24	109858	2763	993	63360	0	38353	700	0	308	0	0
17543	0	441630	1082898	Bank of Dade	Trenton	GA	30752	12/31/2016	2/14/2019	NM	12634 North Main Street	TRI-STATES BANKSHARES, INC.	3	0	0	8	1	Dade	16860	Chattanooga, TN-GA	1/12/1956	1/12/1956	3/31/2006	Stock	0	0	FDIC	DIF	Atlanta	ATLANTA	Atlanta	Atlanta	Southern	Southeast	0	1	www.bankofdade.com	34	99420	3459	1044	48485	3815	42203	353	0	585	152	0
876	0	193537	1085536	Bank of Dawson	Dawson	GA	39842	12/31/2016	2/14/2019	NM	209 Main Street	DAWSON BANCSHARES, INC.	1	0	0	2	0	Terrell	10500	Albany, GA	7/1/1911	1/1/1934	9/13/2018	Stock	0	0	FDIC	DIF	Atlanta	ATLANTA	Albany Ga	Atlanta	Southern	Southeast	0	1	www.bankofdawson.com	24	116074	8992	221	16627	16245	70913	1079	0	508	89	0
2477	14441	588245	1416738	Bank of Deerfield	Deerfield	WI	53531	12/31/2016	2/14/2019	NM	15 South Main Street	DEERFIELD FINANCIAL CORPORATION	2	0	0	4	1	Dane	31540	Madison, WI	1/1/1887	1/1/1934	3/31/2006	Stock	0	0	FDIC	DIF	Chicago	CHICAGO	Madison	Chicago	Central	Central	0	1	www.bankofdeerfield.com	27	141533	3642	1184	7076	8119	119128	1620	0	1080	0	546
99	0	455945	0	Bank of Delight	Delight	AR	71940	12/31/2016	2/14/2019	NM	503 E Antioch Street		4	0	0	2	1	Pike			6/16/1911	1/1/1934	3/31/2006	Stock	0	0	FDIC	DIF	Dallas	DALLAS	Little Rock	St. louis	Southern	Western	0	1	http://www.bankofdelight.com	26	105927	5530	4021	11580	11750	74696	799	0	705	246	0
17569	0	823553	0	Bank of Denton	Denton	KS	66017	12/31/2016	2/14/2019	NM	510 Main Street		1	0	0	2	0	Doniphan	41140	St. Joseph, MO-KS	10/1/1894	3/8/1956	3/31/2006	Stock	0	0	FDIC	DIF	Kansas City	KANSAS CITY	Kansas City	Kansas City	Western	Western	0	1	http://www.bankofdenton.com	4	16812	1140	700	5867	150	8898	110	0	241	0	0
26542	0	638355	2127022	Bank of DeSoto, National Association	De Soto	TX	75115	12/31/2016	2/14/2019	N	2011 North Hampton Road	D BANCORP, INC.	1	0	0	4	1	Dallas	19100	Dallas-Fort Worth-Arlington, TX	1/27/1986	1/27/1986	3/31/2006	Stock	0	0	OCC	DIF	Dallas	DALLAS	Dallas	Dallas	Southern	West	0	1	www.bankdesoto.com	40	192325	71429	15641	2763	0	109860	823	0	3309	1150	0
17327	11810	638131	1085899	Bank of Dickson	Dickson	TN	37055	12/31/2016	2/14/2019	NM	466 Highway 46	DICKSON FINANCIAL CORPORATION	4	0	0	5	0	Dickson	34980	Nashville-Davidson-Murfreesboro-Franklin, TN	5/26/1954	5/26/1954	3/31/2006	Stock	0	1	FDIC	DIF	Dallas	DALLAS	Nashville	Atlanta	Southern	Southeast	0	1	www.bankofdickson.com	50	222942	3166	2261	74379	0	139494	1366	0	3566	0	0
14912	0	920359	2467942	Bank of Dixon County	Ponca	NE	68770	12/31/2016	2/14/2019	NM	117 East Third Street	KINGSBURY BDC FINANCIAL SERVICES, INC.	3	0	0	2	0	Dixon	43580	Sioux City, IA-NE-SD	1/1/1881	12/10/1934	3/31/2006	Stock	0	0	FDIC	DIF	Kansas City	KANSAS CITY	Sioux City	Kansas City	Western	West	0	1	http://www.bankofdc.com	17	90199	14833	12544	21537	0	52674	447	0	99	0	0
19515	0	545154	2332143	Bank of Doniphan	Doniphan	NE	68832	12/31/2016	2/14/2019	NM	118-120 W. Plum Street	DONIPHAN BANCSHARES, INC.	3	0	0	2	0	Hall	24260	Grand Island, NE	11/17/1965	11/17/1965	3/31/2006	Stock	0	1	FDIC	DIF	Kansas City	KANSAS CITY	Grand Island	Kansas City	Western	West	0	1	www.bankofdoniphan.com	30	103260	2162	231	18427	0	76401	822	0	2349	0	1588
9068	13957	546535	2631435	Bank of Dudley	Dudley	GA	31022	12/31/2016	2/14/2019	NM	1448 Second Street	HOGAN INVESTMENTS I, INC.	5	0	0	4	0	Laurens			11/1/1905	1/1/1934	4/16/2014	Stock	0	0	FDIC	DIF	Atlanta	ATLANTA	Savannah	Atlanta	Southern	Southeast	0	1	http://www.bankofdudley.com	63	209058	25761	18881	34181	0	139225	1826	0	4886	0	0
15813	14771	1015832	2037569	Bank of Early	Blakely	GA	39823	12/31/2016	2/14/2019	NM	12347 Columbia Street	ONE SOUTH FINANCIAL, INC.	4	0	0	2	1	Early			1/9/1939	4/28/1941	3/31/2006	Stock	0	1	FDIC	DIF	Atlanta	ATLANTA	Albany Ga	Atlanta	Southern	Southeast	0	1	www.bankofearly.com	36	132594	24840	22943	2414	0	97699	1180	0	2608	138	255
16243	0	14865	2615154	Bank of Eastern Oregon	Heppner	OR	97836	12/31/2016	2/14/2019	NM	279 N Main Street	BEO BANCORP	13	0	1	2	0	Morrow			3/3/1945	3/3/1945	7/29/2015	Stock	0	0	FDIC	DIF	San Francisco	SAN FRANCISCO	Portland	San Francisco	Western	West	0	1	www.beobank.com	114	382103	36602	24450	22271	0	302254	3465	0	9084	1023	258
877	14607	204237	2453936	Bank of Eastman	Eastman	GA	31023	12/31/2016	2/14/2019	NM	130 Oak Street	MAGNOLIA BANKSHARES, INC.	4	0	0	4	1	Dodge			1/2/1919	1/1/1934	2/4/2009	Stock	0	0	FDIC	DIF	Atlanta	ATLANTA	Albany Ga	Atlanta	Southern	Southeast	0	1	WWW.BANKOFEASTMAN.COM	63	174889	27364	24808	12647	0	118316	1616	0	831	14086	282
26554	12613	956376	0	Bank of Easton	North Easton	MA	2356	12/31/2016	2/14/2019	SM	275 Washington Street		2	0	0	5	0	Bristol	39300	Providence-Warwick, RI-MA	1/1/1889	2/4/1986	9/4/2013	Non-Stock	0	0	FED	DIF	New York	NEW YORK	South Boston	Boston	Northeastern	Northeast	0	1	www.bankofeaston.com	16	134164	22351	20933	29117	0	74595	454	0	2933	0	0
296	10546	903240	2155397	Bank of Edmonson County	Brownsville	KY	42210	12/31/2016	2/14/2019	NM	109 N Main Street	EDMONSON BANCSHARES, INC	3	0	0	8	1	Edmonson	14540	Bowling Green, KY	1/1/1925	1/1/1934	3/31/2006	Stock	0	0	FDIC	DIF	Chicago	CHICAGO	Hopkinsville	St. louis	Central	Southeast	0	1	http://www.bankofedmonson.com	49	214498	6787	2900	50417	1288	147552	1570	0	4987	227	0
16154	16154	485054	2510183	Bank of Elgin	Elgin	NE	68636	12/31/2016	2/14/2019	SM	101 North 2nd Street	ANTELOPE BANCSHARES, INC.	1	0	0	2	1	Antelope			8/27/1935	5/11/1944	1/1/2012	Stock	0	0	FED	DIF	Kansas City	KANSAS CITY	Sioux City	Kansas City	Western	West	0	1	www.bankofelgin.com	9	59075	15526	13833	3437	0	37741	597	0	70	0	583
13303	12297	244149	2795083	Bank of England	England	AR	72046	12/31/2016	2/14/2019	NM	123 South Main Street	MHBC INVESTMENTS LIMITED PARTNERSHIP I LLLP	30	0	1	5	0	Lonoke	30780	Little Rock-North Little Rock-Conway, AR	8/8/1898	1/1/1934	12/29/2010	Stock	0	0	FDIC	DIF	Dallas	DALLAS	Little Rock	St. louis	Southern	Western	0	1	www.bankofengland-ar.com	950	317715	4704	1414	17480	5100	261374	3942	0	6812	1886	8621
8532	0	399731	4125152	Bank of Erath	Erath	LA	70533	12/31/2016	2/14/2019	NM	105 West Edwards	BANK OF ERATH HOLDING COMPANY	3	0	0	4	0	Vermilion	29180	Lafayette, LA	1/1/1910	1/1/1934	3/31/2006	Stock	0	0	FDIC	DIF	Dallas	DALLAS	Baton Rouge	Atlanta	Southern	Western	0	1	www.bankoferath.com	35	102354	17284	14570	16424	25	66341	475	0	1406	0	0
19351	10118	550354	1051193	Bank of Estes Park	Estes Park	CO	80517	12/31/2016	2/14/2019	NM	255 Park Lane	FIRST NATIONAL FINANCIAL CORPORATION	3	0	0	4	1	Larimer	22660	Fort Collins, CO	1/18/1965	1/18/1965	6/27/2012	Stock	0	0	FDIC	DIF	Dallas	KANSAS CITY	Denver	Kansas City	Western	Western	0	1	www.bankofestespark.com	27	123337	11459	6098	37217	11700	59485	1278	0	813	0	0
4094	0	343051	1064184	Bank of Eufaula	Eufaula	OK	74432	12/31/2016	2/14/2019	SM	102 North Main	S N B BANCSHARES, INC.	2	0	0	7	0	Mcintosh			3/7/1911	1/1/1934	7/21/2015	Stock	0	0	FED	DIF	Dallas	DALLAS	Tulsa	Kansas City	Southern	West	0	1	WWW.BANKOFEUFAULA.COM	23	103978	6927	2814	46592	10895	33405	499	0	1059	126	0
49	0	560438	0	Bank of Evergreen	Evergreen	AL	36401	12/31/2016	2/14/2019	NM	146 West Front Street		1	0	0	8	0	Conecuh			9/1/1932	1/1/1934	3/31/2006	Stock	0	0	FDIC	DIF	Atlanta	ATLANTA	Montgomery	Atlanta	Southern	Southeast	0	1	http://www.thebankofevergreen.com	14	63783	5350	2899	16825	825	39307	794	0	532	0	0
11732	0	976534	1491717	Bank of Farmington	Farmington	IL	61531	12/31/2016	2/14/2019	NM	16 North Main Street	FARMINGTON BANCORP, INC.	2	0	0	2	0	Fulton			1/1/1903	1/1/1934	3/31/2018	Stock	0	0	FDIC	DIF	Chicago	CHICAGO	Springfield Il	Chicago	Central	Central	0	1	http://www.bankoffarmington.com	25	156590	5635	3063	40257	0	105016	931	0	2245	0	0
58630	0	3620539	0	Bank of Feather River	Yuba City	CA	95991	12/31/2016	2/14/2019	NM	855 Harter Parkway, # 100		2	0	0	2	0	Sutter	49700	Yuba City, CA	11/6/2007	11/6/2007	3/1/2018	Stock	0	0	FDIC	DIF	San Francisco	SAN FRANCISCO	Sacramento	San Francisco	Western	Western	0	1	https://bofr.bank	19	94881	21717	20357	0	0	71224	1014	0	90	0	0
1484	0	166531	1136447	Bank of Frankewing	Frankewing	TN	38459	12/31/2016	2/14/2019	NM	2324 Highway 64 East	FRANKEWING BANCSHARES, INC.	3	0	0	4	0	Giles			12/13/1920	1/1/1934	3/31/2006	Stock	0	0	FDIC	DIF	Dallas	DALLAS	Nashville	Atlanta	Southern	Southeast	0	1	http://www.bankoffrankewing.com	58	228079	41752	33550	8314	0	165093	3410	0	4104	675	0
10594	0	68831	3674215	Bank of Franklin	Meadville	MS	39653	12/31/2016	2/14/2019	NM	9 Main Street	FRANKLIN BANCSHARES, INC.	5	0	0	4	0	Franklin			1/12/1912	1/1/1934	11/8/2007	Stock	0	1	FDIC	DIF	Dallas	DALLAS	Jackson Ms	Atlanta	Southern	West	0	1	www.bankoffranklin.com	50	134762	5340	2021	40585	0	79905	909	0	5454	653	0
35543	0	2913702	2913711	Bank of Franklin County	Washington	MO	63090	12/31/2016	2/14/2019	NM	900 East Eighth Street	FRANKLIN BANCORP, INC.	4	0	0	4	0	Franklin	41180	St. Louis, MO-IL	8/28/2000	8/28/2000	3/31/2006	Stock	0	0	FDIC	DIF	Kansas City	KANSAS CITY	St. Louis	St. louis	Western	West	0	1	www.bankoffranklincounty.com	58	221898	6623	2952	25486	0	171862	1833	0	8126	2403	346
8693	12552	167453	1127249	Bank of Galesville	Galesville	WI	54630	12/31/2016	2/14/2019	NM	16893 South Main Street	GALE BANK HOLDING COMPANY, INC.	3	0	0	2	1	Trempealeau			1/1/1883	1/1/1934	9/30/2018	Stock	0	0	FDIC	DIF	Chicago	CHICAGO	Eau Claire	Minneapolis	Central	Central	0	1	www.bluffviewbank.com	22	96541	4515	2187	13212	538	73611	1260	0	1229	405	469
5775	13001	590949	2749433	Bank of Geneva	Geneva	IN	46740	12/31/2016	2/14/2019	SM	215 East Line Street	LIMBERLOST BANCSHARES, INC.	6	0	0	2	1	Adams			10/12/1892	1/1/1934	12/31/2018	Stock	0	1	FED	DIF	Chicago	CHICAGO	Indianapolis	Chicago	Central	Central	0	1	www.bankofgeneva.com	63	243496	7842	3937	9808	1511	216799	2586	0	2662	551	39
58626	0	3636446	0	Bank of George	Las Vegas	NV	89148	12/31/2016	2/14/2019	NM	9115 West Russell Road		2	0	0	4	0	Clark	29820	Las Vegas-Henderson-Paradise, NV	9/24/2007	9/24/2007	3/1/2018	Stock	0	0	FDIC	DIF	San Francisco	SAN FRANCISCO	Phoenix	San Francisco	Western	West	0	1	http://www.bankofgeorge.com	38	159043	22179	17441	5774	0	120501	1669	0	1215	0	1588
22838	0	932633	1204618	Bank of Gibson City	Gibson City	IL	60936	12/31/2016	2/14/2019	NM	804 South Sangamon Avenue	LONGVIEW CAPITAL CORPORATION	1	0	0	2	0	Ford	16580	Champaign-Urbana, IL	4/9/1979	4/9/1979	3/31/2006	Stock	0	0	FDIC	DIF	Chicago	CHICAGO	Champaign	Chicago	Central	Central	0	1	www.bankofgc.com	13	77495	5396	4576	20677	1000	45130	503	0	567	0	3024
2379	15442	141958	1098808	Bank of Gleason	Gleason	TN	38229	12/31/2016	2/14/2019	NM	203 Main Street	BANCSHARES OF GLEASON, INC.	2	0	0	7	0	Weakley			1/1/1901	1/1/1934	6/12/2014	Stock	0	1	FDIC	DIF	Dallas	DALLAS	Nashville	St. louis	Southern	Southeast	0	1	www.bankofgleason.com	23	117511	3844	1073	74047	0	36754	868	0	964	122	0
16527	0	993353	3556656	Bank of Glen Ullin	Glen Ullin	ND	58631	12/31/2016	2/14/2019	NM	106 South Avenue West	TRINITY INVESTMENTS, INC.	1	0	0	2	1	Morton	13900	Bismarck, ND	1/2/1947	1/2/1947	3/31/2015	Stock	0	0	FDIC	DIF	Kansas City	KANSAS CITY	Fargo	Minneapolis	Central	West	0	1	http://www.bankofglenullin.com	9	53815	894	10	512	0	49941	377	0	616	0	530
9392	0	1351	0	Bank of Grandin	Grandin	MO	63943	12/31/2016	2/14/2019	NM	403 5th Street		4	0	0	4	1	Carter			1/13/1913	1/1/1934	9/9/2008	Stock	0	0	FDIC	DIF	Kansas City	KANSAS CITY	St. Louis	St. louis	Western	West	0	1	www.bankofgrandin.net	35	152646	5232	0	56961	2192	83666	1200	0	2569	353	0
5636	0	400945	3143953	Bank of Gravett	Gravette	AR	72736	12/31/2016	2/14/2019	NM	211 Main St Se	GRAVETT BANCSHARES, INC.	4	0	0	8	1	Benton	22220	Fayetteville-Springdale-Rogers, AR-MO	3/1/1898	1/1/1934	5/6/2015	Stock	0	0	FDIC	DIF	Dallas	DALLAS	Little Rock	St. louis	Southern	Western	0	1	http://www.bankofgravett.com	42	115695	9136	5104	19708	0	76664	1392	0	2589	800	0
17995	0	857259	1472006	Bank of Greeley	Greeley	KS	66033	12/31/2016	2/14/2019	NM	118 W Brown St	GREELEY BANCSHARES, INC.	1	0	0	2	1	Anderson			1/1/1888	5/4/1959	3/31/2006	Stock	0	0	FDIC	DIF	Kansas City	KANSAS CITY	Kansas City	Kansas City	Western	Western	0	1		6	37463	8927	8004	4979	1094	21251	352	0	9	0	0
15113	13511	465524	1250679	Bank of Greeleyville	Greeleyville	SC	29056	12/31/2016	2/14/2019	NM	73 Main Street	SOUTHEASTERN BANCORP, INC.	2	0	0	4	1	Williamsburg			4/25/1935	4/25/1935	3/31/2006	Stock	0	0	FDIC	DIF	Atlanta	ATLANTA	Columbia Sc	Richmond	Northeastern	Southeast	0	1	http://www.bog1.com	20	82185	3031	177	11862	10378	55258	764	0	927	7	0
57915	17987	3286999	4446521	Bank of Grove	Grove	OK	74344	12/31/2016	2/14/2019	NM	201 East 18th Street	TOWNSEND HOLDING COMPANY	1	0	0	4	1	Delaware			6/9/2005	6/9/2005	10/30/2017	Stock	0	0	FDIC	DIF	Dallas	DALLAS	Tulsa	Kansas City	Southern	West	0	1	www.bankofgrandlake.com	32	147601	2698	1542	18024	3072	115569	1024	0	4003	328	0
20884	14461	711472	4272869	Bank of Guam	Hagatna	GU	96910	12/31/2016	2/14/2019	NM	111 Chalan Santo Papa	BANKGUAM HOLDING COMPANY	1	0	1	4	0	Guam			12/11/1972	12/11/1972	2/22/2018	Stock	0	1	FDIC	DIF	San Francisco	SAN FRANCISCO	San Francisco	San Francisco	Western	West	23	0	https://www.bankofguam.com	537	1918461	177054	151314	516011	0	1158045	15435	0	17637	2669	2310
8144	0	603232	1084801	Bank of Gueydan	Gueydan	LA	70542	12/31/2016	2/14/2019	SM	111 Main Street	GUEYDAN BANCSHARES, INC.	1	0	0	2	0	Vermilion	29180	Lafayette, LA	5/14/1927	1/1/1934	1/1/2016	Stock	0	0	FED	DIF	Dallas	DALLAS	Baton Rouge	Atlanta	Southern	Western	0	1	http://bankofgueydan.com/	11	80154	7786	5018	49154	3600	18363	458	0	181	0	0
10315	10625	145059	1135374	Bank of Halls	Halls	TN	38040	12/31/2016	2/14/2019	SM	101 Main Street	SECURITY BANCORP OF TENNESSEE, INC.	2	0	0	2	0	Lauderdale			10/13/1899	1/1/1934	1/1/2012	Stock	0	1	FED	DIF	Dallas	DALLAS	Memphis	St. louis	Southern	Southeast	0	1	www.bankofhalls.com	17	75711	2060	442	32141	5694	30255	557	0	1383	2	0
9127	0	854351	1966215	Bank of Hamilton	Hamilton	ND	58238	12/31/2016	2/14/2019	NM	1 Wall Street	WALL STREET HOLDING COMPANY	1	0	0	2	0	Pembina			1/8/1886	1/1/1934	3/31/2006	Stock	0	0	FDIC	DIF	Kansas City	KANSAS CITY	Fargo	Minneapolis	Central	West	0	1	bankofhamilton.com	3	20445	11341	10127	3781	1500	3759	100	0	0	0	0
10057	0	37	0	Bank of Hancock County	Sparta	GA	31087	12/31/2016	2/14/2019	NM	12855 Broad Street		1	0	0	7	0	Hancock			9/1/1904	1/1/1934	8/31/2009	Stock	0	0	FDIC	DIF	Atlanta	ATLANTA	Savannah	Atlanta	Southern	Southeast	0	1	http://www.bankofhancock.com	23	85637	8752	7432	49153	0	26147	1026	0	357	0	0
13962	0	7456	1063301	Bank of Hartington	Hartington	NE	68739	12/31/2016	2/14/2019	SM	229 North Broadway	CEDAR BANCORP	2	0	0	2	1	Cedar			1/1/1917	2/28/1934	5/30/2008	Stock	0	0	FED	DIF	Kansas City	KANSAS CITY	Sioux City	Kansas City	Western	West	0	1	www.bankofhartington.com	22	88358	5750	3439	15076	0	63861	749	0	1016	0	0
18053	12557	795968	1025309	Bank of Hawaii	Honolulu	HI	96813	12/31/2016	2/14/2019	SM	111 South King Street	BANK OF HAWAII CORPORATION	64	0	1	9	0	Honolulu	46520	Urban Honolulu, HI	1/1/1897	7/10/1959	8/20/2010	Stock	0	1	FED	DIF	San Francisco	SAN FRANCISCO	San Francisco	San Francisco	Western	Western	5	0	www.boh.com	2122	16465626	879607	596845	6014065	0	8908011	104273	25839	113505	1686	41051
17769	53483	746755	1052293	Bank of Hays	Hays	KS	67601	12/31/2016	2/14/2019	NM	1000 West 27th Street	HANSTON INSURANCE AGENCY, INC.	4	0	0	4	0	Ellis			8/21/1907	6/12/1957	12/31/2012	Stock	0	0	FDIC	DIF	Kansas City	KANSAS CITY	Hays	Kansas City	Western	Western	0	1	www.bankofhays.com	31	263394	5254	1877	80239	0	170473	2770	0	2959	0	0
17813	0	856458	0	Bank of Hazelton	Hazelton	ND	58544	12/31/2016	2/14/2019	NM	363 Main St		1	0	0	2	1	Emmons			8/22/1903	12/1/1957	3/31/2006	Stock	0	0	FDIC	DIF	Kansas City	KANSAS CITY	Fargo	Minneapolis	Central	West	0	1	www.bankofhazelton.net	8	50365	16435	11436	13154	550	19429	330	0	243	0	0
149	0	628039	3140961	Bank of Hazlehurst	Hazlehurst	GA	31539	12/31/2016	2/14/2019	NM	22 South Tallahassee Street	HAZLEHURST INVESTORS, INC.	2	0	0	2	1	Jeff Davis			1/1/1906	1/1/1934	3/31/2006	Stock	0	0	FDIC	DIF	Atlanta	ATLANTA	Albany Ga	Atlanta	Southern	Southeast	0	1	https://www.bankofhazlehurst.com	28	134569	26828	25200	21130	0	79600	1225	0	1057	1313	2725
15821	0	973056	1098349	Bank of Hillsboro	Hillsboro	MO	63050	12/31/2016	2/14/2019	SM	10625 Highway 21	HILLSBORO BANCSHARES, INC.	1	0	0	4	0	Jefferson	41180	St. Louis, MO-IL	4/14/1892	5/26/1941	8/26/2018	Stock	0	0	FED	DIF	Kansas City	KANSAS CITY	St. Louis	St. louis	Western	West	0	1		14	65965	1549	0	15961	0	46700	648	0	680	0	0
289	0	763211	3923306	Bank of Hindman	Hindman	KY	41822	12/31/2016	2/14/2019	NM	1362 Hindman Bypass	COMMUNITY EXCHANGE BANCSHARES INC.	2	0	0	7	0	Knott			1/1/1903	1/1/1934	5/12/2014	Stock	0	0	FDIC	DIF	Chicago	CHICAGO	Lexington	Cleveland	Central	Southeast	0	1	www.bankofhindman.com	28	193915	5871	2490	102927	0	71707	731	0	5045	11	6335
1464	0	941804	2960359	Bank of Holland	Holland	NY	14080	12/31/2016	2/14/2019	NM	12 South Main Street	HOLLAND BANCORP, INC.	3	0	0	8	0	Erie	15380	Buffalo-Cheektowaga-Niagara Falls, NY	10/21/1893	1/1/1934	12/15/2015	Stock	0	0	FDIC	DIF	New York	NEW YORK	Syracuse	New York	Northeastern	Northeast	0	1	www.bankofhollandny.com	24	111615	4816	4098	29761	3101	69384	900	0	2538	210	0
26610	0	671464	2961879	Bank of Hope	Los Angeles	CA	90010	12/31/2016	2/14/2019	NM	3200 Wilshire Blvd Suite 140	HOPE BANCORP, INC.	76	0	1	4	0	Los Angeles	31080	Los Angeles-Long Beach-Anaheim, CA	3/18/1986	3/18/1986	12/6/2017	Stock	0	0	FDIC	DIF	San Francisco	SAN FRANCISCO	Los Angeles (West)	San Francisco	Western	Western	0	0	http://www.bankofhope.com	1394	13435051	469353	300526	1568240	0	10487088	79343	0	52136	21990	508679
10674	11619	291059	1057168	Bank of Hydro	Hydro	OK	73048	12/31/2016	2/14/2019	NM	146 West Main Street	HYDRO BANCSHARES, INC.	3	0	0	4	1	Caddo			10/1/1903	1/1/1934	5/13/2015	Stock	0	0	FDIC	DIF	Dallas	DALLAS	Oklahoma City	Kansas City	Southern	West	0	1	http://www.bankofhydro.com	18	118868	1922	0	736	290	112253	1176	0	951	0	0
8584	0	790150	1118760	Bank of Iberia	Iberia	MO	65486	12/31/2016	2/14/2019	SM	841 E. Hwy 42	MILCO BANCORPORATION, INC.	2	0	0	8	0	Miller			10/1/1899	1/1/1934	3/31/2006	Stock	0	0	FED	DIF	Kansas City	KANSAS CITY	Columbia Mo	St. louis	Western	West	0	1	www.bankofiberia.com	17	59468	9690	6826	9912	0	36468	619	0	994	522	0
26403	9739	300960	2561671	Bank of Idaho	Idaho Falls	ID	83402	12/31/2016	2/14/2019	NM	399 North Capital Avenue	BANK OF IDAHO HOLDING CO.	8	0	0	4	1	Bonneville	26820	Idaho Falls, ID	9/25/1985	9/25/1985	7/29/2015	Stock	0	1	FDIC	DIF	San Francisco	SAN FRANCISCO	Salt Lake City	San Francisco	Western	Western	0	1	www.bankofidaho.com	106	292446	18796	14610	54706	0	209152	3543	0	5927	687	0
33648	0	727709	0	Bank of India	New York	NY	10017	12/31/2016	2/14/2019	OI	277 Park Ave		1	0	0	9	0	New York	35620	New York-Newark-Jersey City, NY-NJ-PA	9/7/1906	12/2/1980	11/1/2013	Stock	0	0	FDIC	DIF	New York	NEW YORK	New York City	New York	Northeastern	Northeast	0	0			5351870	382188		11647	0	4888867		0
23826	0	898458	1895397	Bank of Jackson Hole	Jackson	WY	83002	12/31/2016	2/14/2019	SM	990 West Broadway	BANCSHARES OF JACKSON HOLE, INCORPORATED	10	0	0	4	0	Teton			6/1/1982	6/1/1982	3/15/2018	Stock	0	1	FED	DIF	San Francisco	DALLAS	Billings	Kansas City	Western	West	0	1	www.bojh.com	88	656675	66620	57130	90631	0	469958	6597	0	12230	569	0
8118	15597	567240	1399804	Bank of Jamestown	Jamestown	KY	42629	12/31/2016	2/14/2019	NM	400 Monument Square	JAMESTOWN BANCORP INC	3	0	0	4	0	Russell			7/17/1899	1/1/1934	6/2/2010	Stock	0	0	FDIC	DIF	Chicago	CHICAGO	Elizabethtown	St. louis	Central	Southeast	0	1	www.bankofjamestown.com	35	181113	3530	0	76129	883	93528	1095	0	2197	1757	55
11750	0	487142	3210369	Bank of Kampsville	Kampsville	IL	62053	12/31/2016	2/14/2019	NM	Broadway And North Street	KAMPSVILLE BANCSHARES INC	4	0	0	2	0	Calhoun	41180	St. Louis, MO-IL	12/1/1908	1/1/1934	3/31/2006	Stock	0	0	FDIC	DIF	Chicago	CHICAGO	Springfield Il	St. louis	Central	Central	0	1	www.thebankofkampsville.com	25	106628	13180	10838	34318	926	53047	461	0	544	12	0
9775	12029	780049	3097850	Bank of Kilmichael	Kilmichael	MS	39747	12/31/2016	2/14/2019	NM	120 North Depot Avenue	KILMICHAEL BANCORP, INC.	4	0	0	4	1	Montgomery			9/16/1904	1/1/1934	9/12/2017	Stock	0	1	FDIC	DIF	Dallas	DALLAS	Jackson Ms	St. louis	Southern	West	0	1	www.bankofkilmichael.com	36	158146	12987	4382	49194	0	88529	1327	0	2810	64	0
1635	0	796451	2352280	Bank of Kirksville	Kirksville	MO	63501	12/31/2016	2/14/2019	NM	214 South Franklin Street	ROCKHOLD BANCORP	8	0	0	2	1	Adair			1/1/1913	1/1/1934	3/31/2006	Stock	0	0	FDIC	DIF	Kansas City	KANSAS CITY	Columbia Mo	St. louis	Western	West	0	1	www.bankofkirksville.com	71	455034	78201	75619	171376	10932	186700	1674	0	4519	147	512
1874	12723	246657	1051317	Bank of Labor	Kansas City	KS	66101	12/31/2016	2/14/2019	NM	756 Minnesota Avenue	INTERNATIONAL BROTHERHOOD OF BOILERMAKERS, IRON SHIP BUILDERS, BLACKSMITHS, FORGERS AND HELPERS	7	0	0	4	0	Wyandotte	28140	Kansas City, MO-KS	9/2/1924	1/1/1934	10/14/2013	Stock	0	1	FDIC	DIF	Kansas City	KANSAS CITY	Kansas City	Kansas City	Western	Western	0	1	http://www.bankoflabor.com	116	555236	53651	43780	259395	2109	214087	4533	0	13397	4287	0
8695	14218	477349	0	Bank of Lake Mills	Lake Mills	WI	53551	12/31/2016	2/14/2019	NM	136 East Madison Street		2	0	0	4	1	Jefferson			1/1/1893	1/2/1934	3/31/2006	Stock	0	0	FDIC	DIF	Chicago	CHICAGO	Milwaukee	Chicago	Central	Central	0	1	www.bankoflakemills.com	48	203153	10160	393	20367	0	160951	2234	0	4484	118	843
15547	11215	476445	1137033	Bank of Lake Village	Lake Village	AR	71653	12/31/2016	2/14/2019	SM	101 Main Street	SOUTHEAST ARKANSAS BANK CORPORATION	2	0	0	2	0	Chicot			1/1/1934	1/1/1934	6/22/2015	Stock	0	0	FED	DIF	Dallas	DALLAS	Little Rock	St. louis	Southern	Western	0	1	www.bankoflakevillage.com	15	64301	4093	2250	22677	8075	26171	505	0	962	656	0
11200	0	34425	2560665	Bank of Lancaster	Kilmarnock	VA	22482	12/31/2016	2/14/2019	SM	100 South Main Street	BAY BANKS OF VIRGINIA, INC.	11	0	0	4	0	Lancaster			11/1/1930	1/1/1934	3/31/2017	Stock	0	1	FED	DIF	Atlanta	ATLANTA	Richmond	Richmond	Northeastern	Southeast	0	1	http://www.vcb.bank	107	483134	14976	10309	51079	2350	381813	3863	0	10996	2494	3478
4130	0	85454	1067251	Bank of Laverne	Laverne	OK	73848	12/31/2016	2/14/2019	NM	111 E. Jane Jayroe Blvd.	LAVERNE BANCSHARES, INC.	1	0	0	2	0	Harper			1/1/1922	1/1/1934	6/1/2010	Stock	0	0	FDIC	DIF	Dallas	DALLAS	Oklahoma City	Kansas City	Southern	West	0	1	http://www.bankoflaverne.com	16	58250	10679	8285	13793	0	32415	1056	0	529	0	0
8886	9303	951456	1050712	Bank of Lee's Summit	Lees Summit	MO	64063	12/31/2016	2/14/2019	NM	210 South Main Street	VALLEY VIEW BANCSHARES, INC.	4	0	0	4	0	Jackson	28140	Kansas City, MO-KS	1/1/1868	1/1/1934	12/31/2016	Stock	0	1	FDIC	DIF	Kansas City	KANSAS CITY	Kansas City	Kansas City	Western	West	0	1		65	331632	99098	94530	79642	0	119036	1308	0	7745	1810	22250
5425	0	13457	1063516	Bank of Lewellen	Lewellen	NE	69147	12/31/2016	2/14/2019	NM	302 Main Street	LEWELLEN NATIONAL CORP.	1	0	0	2	0	Garden			10/5/1905	1/1/1934	2/27/2008	Stock	0	0	FDIC	DIF	Kansas City	KANSAS CITY	Grand Island	Kansas City	Western	West	0	1	www.bankoflewellen.com	4	24183	4624	4165	6102	0	11737	214	0	7	0	0
58164	0	3410141	3825062	Bank of Lexington, Inc.	Lexington	KY	40503	12/31/2016	2/14/2019	NM	761 Corporate Drive	BANCORP OF LEXINGTON INC.	3	0	0	4	0	Fayette	30460	Lexington-Fayette, KY	2/6/2006	2/6/2006	1/30/2007	Stock	0	0	FDIC	DIF	Chicago	CHICAGO	Lexington	Cleveland	Central	Southeast	0	1	www.bankoflexington.net	51	267965	31786	16223	15514	0	216265	1956	0	2092	0	0
57396	0	3128923	0	Bank of Lincoln County	Fayetteville	TN	37334	12/31/2016	2/14/2019	NM	307 East College Street		3	0	0	4	0	Lincoln			7/22/2002	7/22/2002	3/31/2006	Stock	0	1	FDIC	DIF	Dallas	DALLAS	Nashville	Atlanta	Southern	Southeast	0	1	http://www.bolconline.com	40	137015	12008	9869	13673	0	102818	1292	0	3705	695	0
19087	0	111157	1059537	Bank of Lindsay	Lindsay	NE	68644	12/31/2016	2/14/2019	NM	102 Pine Street	LINDSAY STATE COMPANY	1	0	0	2	0	Platte			4/15/1953	4/6/1964	3/31/2006	Stock	0	0	FDIC	DIF	Kansas City	KANSAS CITY	Grand Island	Kansas City	Western	West	0	1	https://www.bankoflindsay.com	12	72756	3228	496	692	0	64744	395	0	649	0	0
91280	0	1397471	2617082	Bank of Little Rock	Little Rock	AR	72201	12/31/2016	2/14/2019	SM	200 North State Street	LITTLE ROCK BANKSHARES, INC.	5	0	0	4	0	Pulaski	30780	Little Rock-North Little Rock-Conway, AR	10/21/1927	12/21/1987	3/31/2006	Stock	0	0	FED	DIF	Dallas	DALLAS	Little Rock	St. louis	Southern	Western	0	1	http://www.bankoflittlerock.com	114	206323	7432	2431	72323	6550	106662	1586	0	6378	2706	207
16795	17319	14650	2224408	Bank of Locust Grove	Locust Grove	OK	74352	12/31/2016	2/14/2019	SM	124 E Main St	FIRST PRYOR BANCORP, INC.	2	0	0	4	0	Mayes			6/6/1949	6/6/1949	6/17/2015	Stock	0	0	FED	DIF	Dallas	DALLAS	Tulsa	Kansas City	Southern	West	0	1	www.banklg.com	13	31770	3809	2650	3625	738	21398	587	0	225	0	90
8885	0	663450	1097173	Bank of Louisiana	Louisiana	MO	63353	12/31/2016	2/14/2019	SM	101 South Third Street	LINCOLN COUNTY BANCORP, INC.	2	0	0	4	1	Pike			1/17/1887	1/1/1934	1/1/2012	Stock	0	0	FED	DIF	Kansas City	KANSAS CITY	St. Louis	St. louis	Western	West	0	1	bola.cc	15	50712	2241	116	13909	0	31843	680	0	687	139	0
17878	0	271136	1247594	Bank of Louisiana	New Orleans	LA	70130	12/31/2016	2/14/2019	NM	300 St. Charles Avenue	BOL BANCSHARES, INC.	6	0	0	8	0	Orleans	35380	New Orleans-Metairie, LA	7/1/1958	7/1/1958	9/28/2016	Stock	0	0	FDIC	DIF	Dallas	DALLAS	Baton Rouge	Atlanta	Southern	Western	0	1	www.bankoflouisiana.com	47	75814	10604	9280	1000	4000	46036	1800	0	4713	7618	0
16281	0	959630	0	Bank of Lumber City	Lumber City	GA	31549	12/31/2016	2/14/2019	NM	21 Main St		2	0	0	8	0	Telfair			7/2/1945	7/2/1945	3/31/2006	Stock	0	0	FDIC	DIF	Atlanta	ATLANTA	Albany Ga	Atlanta	Southern	Southeast	0	1	www.bankoflumbercity.com	12	24935	4278	1539	6300	0	12268	110	0	354	0	0
13264	12871	580548	1209743	Bank of Luxemburg	Luxemburg	WI	54217	12/31/2016	2/14/2019	NM	630 Main Street	LUXEMBURG BANCSHARES, INC.	9	0	0	4	0	Kewaunee	24580	Green Bay, WI	10/3/1903	1/1/1934	6/27/2008	Stock	0	1	FDIC	DIF	Chicago	CHICAGO	Appleton	Chicago	Central	Central	0	1	http://www.bankofluxemburg.com	92	309019	5556	280	50514	0	234330	2852	0	6684	192	1364
148	11273	752831	1135105	Bank of Madison	Madison	GA	30650	12/31/2016	2/14/2019	NM	133 North Main Street	MADISON BANK CORP.	4	0	0	4	0	Morgan	12060	Atlanta-Sandy Springs-Roswell, GA	1/1/1890	1/1/1934	3/31/2006	Stock	0	0	FDIC	DIF	Atlanta	ATLANTA	Atlanta	Atlanta	Southern	Southeast	0	1	www.bankofmadisonga.com	51	219362	5824	712	59470	24227	125067	1818	0	187	1737	0
9332	11722	989851	1123812	Bank of Maple Plain	Maple Plain	MN	55359	12/31/2016	2/14/2019	NM	4980 Highway 12	MAPLE BANC SHARES, INC.	1	0	0	7	1	Hennepin	33460	Minneapolis-St. Paul-Bloomington, MN-WI	5/29/1905	1/1/1934	3/31/2006	Stock	0	0	FDIC	DIF	Kansas City	KANSAS CITY	Minneapolis	Minneapolis	Central	West	0	1	www.bankofmapleplain.com	12	90656	18660	16649	36704	0	32146	571	0	448	749	0
32779	0	1436204	3590388	Bank of Marin	Novato	CA	94947	12/31/2016	2/14/2019	NM	504 Redwood Boulevard	BANK OF MARIN BANCORP	21	0	0	4	0	Marin	41860	San Francisco-Oakland-Hayward, CA	1/23/1990	1/23/1990	11/20/2017	Stock	0	1	FDIC	DIF	San Francisco	SAN FRANCISCO	San Francisco	San Francisco	Western	Western	0	1	http://www.bankofmarin.com	262	2023497	48804	14405	417018	0	1471174	15442	0	8520	408	9016
12327	0	601443	1205857	Bank of Mauston	Mauston	WI	53948	12/31/2016	2/14/2019	NM	503 Highway 82 East	MAUSTON BANCORP, INC.	6	0	0	4	1	Juneau			9/12/1932	1/1/1934	3/31/2006	Stock	0	0	FDIC	DIF	Chicago	CHICAGO	Madison	Chicago	Central	Central	0	1	www.bankofmauston.com	64	285676	19082	12748	83546	1135	176533	4020	0	2266	760	77
9315	13508	782016	1071575	Bank of Maysville	Maysville	KY	41056	12/31/2016	2/14/2019	NM	20 West 2nd Street	FIRST BANK OF KENTUCKY CORPORATION	3	0	0	8	0	Mason			6/26/1835	1/1/1934	3/31/2006	Stock	0	1	FDIC	DIF	Chicago	CHICAGO	Lexington	Cleveland	Central	Southeast	0	1	www.bankofmaysville.com	26	124197	10599	0	41833	0	65483	560	0	2389	275	2521
1523	0	898140	1094967	Bank of McCrory	Mccrory	AR	72101	12/31/2016	2/14/2019	SM	124 North Edmonds Avenue	M. D. THOMPSON & SON CO.	1	0	0	2	0	Woodruff			6/8/1903	1/1/1934	10/31/2017	Stock	0	1	FED	DIF	Dallas	DALLAS	Little Rock	St. louis	Southern	Western	0	1		15	82604	963	225	42685	14225	23006	362	0	503	243	0
6139	11068	746429	0	Bank of McKenney	Mc Kenney	VA	23872	12/31/2016	2/14/2019	SM	20701 First Street		7	0	0	4	0	Dinwiddie	40060	Richmond, VA	1/1/1906	1/1/1934	11/10/2017	Stock	0	0	FED	DIF	Atlanta	ATLANTA	Richmond	Richmond	Northeastern	Southeast	0	1	http://www.touchstone.bank	65	222818	15422	8814	26945	5603	156014	1572	0	8189	375	0
13611	13746	175458	1067206	Bank of Mead	Mead	NE	68041	12/31/2016	2/14/2019	NM	322 South Vine	SELKO BANCO, INC.	2	0	0	2	0	Saunders	36540	Omaha-Council Bluffs, NE-IA	9/1/1885	1/13/1934	3/31/2006	Stock	0	0	FDIC	DIF	Kansas City	KANSAS CITY	Omaha	Kansas City	Western	West	0	1	WWW.BANKOFMEAD.COM	5	28004	4068	3198	9732	0	13548	327	0	156	0	0
618	0	175609	2646998	Bank of Millbrook	Millbrook	NY	12545	12/31/2016	2/14/2019	SM	3263 Franklin Avenue	MILLBROOK BANK SYSTEM, INC.	4	0	0	8	0	Dutchess	35620	New York-Newark-Jersey City, NY-NJ-PA	5/18/1891	1/1/1934	10/1/2010	Stock	0	1	FED	DIF	New York	NEW YORK	Syracuse	New York	Northeastern	Northeast	0	1	http://www.bankofmillbrook.com	39	210569	18290	15088	83836	3449	96596	2059	0	2846	0	0
11232	13299	426945	2342722	Bank of Milton	Milton	WI	53563	12/31/2016	2/14/2019	NM	323 Parkview Drive	MILTON BANCSHARES, INC.	2	0	0	4	1	Rock	27500	Janesville-Beloit, WI	3/25/1884	1/1/1934	6/29/2012	Stock	0	0	FDIC	DIF	Chicago	CHICAGO	Madison	Chicago	Central	Central	0	1	www.bankofmilton.com	21	117813	16256	10148	24893	0	74790	1241	0	927	0	140
19954	13212	708753	1062630	Bank of Minden	Mindenmines	MO	64769	12/31/2016	2/14/2019	NM	601 Main Street	S.T.D. INVESTMENTS, INC.	2	0	0	2	0	Barton			7/31/1912	5/15/1969	10/2/2006	Stock	0	0	FDIC	DIF	Kansas City	KANSAS CITY	Springfield Mo	Kansas City	Western	West	0	1	http://bankofminden.com	13	28240	7350	3136	1048	0	18874	379	0	677	0	0
22273	0	706236	0	Bank of Mingo	Williamson	WV	25661	12/31/2016	2/14/2019	NM	10 Commerce Drive		5	0	0	8	0	Mingo			5/17/1976	5/17/1976	3/31/2006	Stock	0	0	FDIC	DIF	Atlanta	DALLAS	Scott Depot	Richmond	Northeastern	Northeast	0	1	https://www.thebankofmingo.com	37	72469	8670	5963	25844	2550	32100	616	0	2386	158	0
17355	0	509642	1132458	Bank of Modesto	Modesto	IL	62667	12/31/2016	2/14/2019	NM	201 East State Street	MC BANCORP, INC.	2	0	0	2	0	Macoupin	41180	St. Louis, MO-IL	9/1/1891	10/1/1954	7/20/2017	Stock	0	0	FDIC	DIF	Chicago	CHICAGO	Springfield Il	St. louis	Central	Central	0	1		12	48979	6649	5510	10978	0	29681	198	0	400	0	0
58482	0	3470097	3470088	Bank of Montana	Missoula	MT	59802	12/31/2016	2/14/2019	NM	125 Bank Street, Suite 100	BANCORP OF MONTANA HOLDING COMPANY	1	0	0	4	1	Missoula	33540	Missoula, MT	11/26/2007	11/26/2007	8/12/2015	Stock	0	0	FDIC	DIF	San Francisco	SAN FRANCISCO	Billings	Minneapolis	Western	West	0	1	http://www.bankofmontana.com	9	70386	15594	14085	6	33	50174	654	0	2681	0	0
20769	0	713047	2139696	Bank of Montgomery	Montgomery	IL	60538	12/31/2016	2/14/2019	NM	1333 Douglas Avenue	MONTGOMERY BANCSHARES, INC.	1	0	0	7	0	Kane	16980	Chicago-Naperville-Elgin, IL-IN-WI	8/15/1972	8/15/1972	3/31/2006	Stock	0	0	FDIC	DIF	Chicago	CHICAGO	Chicago	Chicago	Central	Central	0	1	www.bankofmontgomery.net	7	43664	12650	12040	13778	0	16324	219	0	262	0	0
1373	0	684455	3203138	Bank of Montgomery	Montgomery	LA	71454	12/31/2016	2/14/2019	NM	1000 Caddo Street	GRANT BANCSHARES, INC.	11	0	0	4	1	Grant	10780	Alexandria, LA	10/5/1903	1/1/1934	11/30/2017	Stock	0	0	FDIC	DIF	Dallas	DALLAS	Shreveport	Dallas	Southern	Western	0	1	www.bofm.com	103	312280	8243	1419	16657	8675	248337	850	0	17033	3189	1892
2145	12828	805335	2412139	Bank of Monticello	Monticello	GA	31064	12/31/2016	2/14/2019	NM	141 Green Street	MONTICELLO BANCSHARES, INC.	1	0	0	8	1	Jasper	12060	Atlanta-Sandy Springs-Roswell, GA	1/1/1909	1/1/1934	4/11/2018	Stock	0	0	FDIC	DIF	Atlanta	ATLANTA	Atlanta	Atlanta	Southern	Southeast	0	1	www.bankofmonticelloga.com	22	103224	24480	23349	13487	2505	60593	711	0	970	80	0
12232	0	937553	3112472	Bank of Monticello	Monticello	MO	63457	12/31/2016	2/14/2019	NM	201 East Lafayette	MONTICELLO BANCSHARES, INC.	3	0	0	2	1	Lewis			2/27/1928	1/1/1934	11/15/2013	Stock	0	0	FDIC	DIF	Kansas City	KANSAS CITY	St. Louis	St. louis	Western	West	0	1	www.bankofmonticello.com	30	114454	12906	7787	22666	0	76021	957	0	771	82	85
8556	12729	897330	3073911	Bank of Morton	Morton	MS	39117	12/31/2016	2/14/2019	NM	366 South 4th Street	MORTON BANCORP, INC.	1	0	0	6	1	Scott			1/1/1904	1/1/1934	7/3/2007	Stock	0	0	FDIC	DIF	Dallas	DALLAS	Jackson Ms	Atlanta	Southern	West	0	1	www.bankofmorton.com	16	65511	1910	363	10243	475	48655	96	0	394	138	0
9057	0	586335	2317690	Bank of Moundville	Moundville	AL	35474	12/31/2016	2/14/2019	NM	319 Market St	MOUNDVILLE BANCSHARES, INC.	1	0	0	7	0	Hale	46220	Tuscaloosa, AL	9/17/1907	1/1/1934	2/24/2011	Stock	0	0	FDIC	DIF	Atlanta	ATLANTA	Shelby	Atlanta	Southern	Southeast	0	1	http://www.BankofMoundville.com	17	88111	2929	250	58088	0	22604	145	0	2612	848	0
13017	9635	352820	3186428	Bank of Mount Hope, Inc.	Mount Hope	WV	25880	12/31/2016	2/14/2019	NM	602 Main Street	MOUNT HOPE BANKSHARES, INC.	3	0	0	8	0	Fayette	13220	Beckley, WV	8/14/1914	1/1/1934	3/31/2006	Stock	0	0	FDIC	DIF	Atlanta	ATLANTA	Scott Depot	Richmond	Northeastern	Northeast	0	1	http://mthopebank.com	29	122162	4845	1828	50830	3154	61380	664	0	1051	0	0
58138	0	3464368	0	Bank of Napa, N.A.	Napa	CA	94558	12/31/2016	2/14/2019	N	2007 Redwood Rd., Suite 101		2	0	0	4	0	Napa	34900	Napa, CA	8/14/2006	8/14/2006	11/20/2017	Stock	0	0	OCC	DIF	San Francisco	SAN FRANCISCO	San Francisco	San Francisco	Western	Western	0	1		27	244447	6632	1826	94365	0	133267	1903	0	688	0	0
21704	0	12955	1066900	Bank of Nebraska	La Vista	NE	68128	12/31/2016	2/14/2019	NM	7223 South 84th Street	FINANCIAL BANCSHARES, INC.	4	0	0	4	1	Sarpy	36540	Omaha-Council Bluffs, NE-IA	7/25/1974	7/25/1974	5/5/2017	Stock	0	0	FDIC	DIF	Kansas City	KANSAS CITY	Omaha	Kansas City	Western	West	0	1		35	155930	19564	17944	2	11800	121257	1546	0	2681	0	0
10626	0	879550	0	Bank of New Cambria	New Cambria	MO	63558	12/31/2016	2/14/2019	NM	200 S. Main St.		2	0	0	2	0	Macon			3/18/1933	1/1/1934	3/31/2006	Stock	0	0	FDIC	DIF	Kansas City	KANSAS CITY	Columbia Mo	St. louis	Western	West	0	1	www.banknewcambria.com	10	31894	6422	5436	9446	201	14584	255	0	725	0	0
27575	0	1404940	3846375	Bank of New Castle	New Castle	DE	19720	12/31/2016	2/14/2019	NM	12 Read's Way	DISCOVER FINANCIAL SERVICES	1	0	0	8	0	New Castle	37980	Philadelphia-Camden-Wilmington, PA-NJ-DE-MD	8/18/1989	8/18/1989	12/31/2011	Stock	0	0	FDIC	DIF	New York	NEW YORK	Claymont	Philadelphia	Northeastern	Northeast	0	0		0	17419	310	0	494	0	16590	0	0	0	0	0
24540	15496	113601	0	Bank of New England	Salem	NH	3079	12/31/2016	2/14/2019	NM	31 Pelham Road		9	0	1	4	0	Rockingham	14460	Boston-Cambridge-Newton, MA-NH	6/24/1983	6/24/1983	7/14/2015	Stock	0	0	FDIC	DIF	New York	NEW YORK	Concord	Boston	Northeastern	Northeast	0	1	http://www.bankofnewengland.com	106	842546	79011	72719	956	0	755302	8581	0	483	0	0
18012	10780	265407	2545831	Bank of New Hampshire	Laconia	NH	3246	12/31/2016	2/14/2019	SB	62 Pleasant Street	BNH FINANCIAL	25	0	0	4	0	Belknap			7/2/1831	7/2/1959	1/31/2017	Stock	0	1	FDIC	DIF	New York	NEW YORK	Concord	Boston	Northeastern	Northeast	0	1	www.BankNH.com	299	1429213	45159	22225	332557	0	952634	8932	0	23298	629	27516
58175	0	3443345	3554250	Bank of New Jersey	Fort Lee	NJ	7024	12/31/2016	2/14/2019	NM	1365 Palisade Avenue	BANCORP OF NEW JERSEY, INC.	9	0	0	4	0	Bergen	35620	New York-Newark-Jersey City, NY-NJ-PA	5/10/2006	5/10/2006	4/5/2016	Stock	0	0	FDIC	DIF	New York	NEW YORK	Jamesburg	New York	Northeastern	Northeast	0	1	http://www.bonj.net	77	822440	76766	74143	68932	1210	651698	8287	0	13497	614	0
14701	13112	688556	1095272	Bank of New Madrid	New Madrid	MO	63869	12/31/2016	2/14/2019	NM	229 Main Street	DIXIE BANCSHARES CORP.	3	0	0	2	1	New Madrid			1/1/1933	8/25/1934	3/31/2006	Stock	0	1	FDIC	DIF	Kansas City	KANSAS CITY	St. Louis	St. louis	Western	West	0	1	www.bankofnewmadrid.com	28	98204	3001	257	36107	8329	48356	362	0	1256	0	0
16590	0	763752	1838590	Bank of New Mexico	Grants	NM	87020	12/31/2016	2/14/2019	NM	824 West Santa Fe Avenue	FIRST BANCORP. OF DURANGO, INC.	4	0	0	4	1	Cibola			6/16/1947	6/16/1947	9/7/2018	Stock	0	0	FDIC	DIF	Dallas	DALLAS	Albuquerque	Kansas City	Western	West	0	1		50	156404	15418	11379	71929	0	61590	890	0	4252	0	2119
5704	0	948531	0	Bank of Newington	Newington	GA	30446	12/31/2016	2/14/2019	NM	Broad And Church Streets		2	0	0	4	0	Screven			8/14/1919	1/1/1934	1/31/2019	Stock	0	0	FDIC	DIF	Atlanta	ATLANTA	Savannah	Atlanta	Southern	Southeast	0	1	https://www.bankofnewington.com	21	109984	11470	10521	500	0	90477	1716	0	1407	1186	0
5447	0	41955	1058688	Bank of Newman Grove	Newman Grove	NE	68758	12/31/2016	2/14/2019	SM	416 Hale Ave	FIRST NEWMAN GROVE BANKSHARES CORP.	1	0	0	2	1	Madison			4/10/1900	1/1/1934	6/2/2010	Stock	0	0	FED	DIF	Kansas City	KANSAS CITY	Sioux City	Kansas City	Western	West	0	1		9	34010	847	111	10063	761	21322	277	0	297	0	0
33527	11718	1908082	3141650	Bank of North Carolina	Thomasville	NC	27360	12/31/2016	2/14/2019	NM	831 Julian Avenue	BNC BANCORP	81	0	1	4	0	Davidson	49180	Winston-Salem, NC	12/3/1991	12/3/1991	11/1/2016	Stock	0	1	FDIC	DIF	Atlanta	ATLANTA	Charlotte	Richmond	Northeastern	Southeast	0	0		1040	7395831	258462	178647	896787	1720	5461940	37501	0	166376	26489	260680
18171	0	410748	3176661	Bank of O'Fallon	O'fallon	IL	62269	12/31/2016	2/14/2019	NM	901 South Lincoln Avenue	SECURITY FIRST BANCSHARES INC	2	0	0	8	1	Saint Clair	41180	St. Louis, MO-IL	3/28/1960	3/28/1960	3/31/2006	Stock	0	1	FDIC	DIF	Chicago	CHICAGO	Mount Vernon	St. louis	Central	Central	0	1	http://www.bankofallon.com	30	294266	21668	11900	62753	2140	203818	3602	0	1968	0	0
21529	0	687054	1109900	Bank of Oak Ridge	Oak Ridge	LA	71264	12/31/2016	2/14/2019	NM	105 N. Oak	OAK RIDGE BANCSHARES, INC.	1	0	0	4	1	Morehouse			10/1/1910	4/11/1974	5/14/2015	Stock	0	0	FDIC	DIF	Dallas	DALLAS	Shreveport	Dallas	Southern	Western	0	1	http://www.bankofoakridge.bank	4	51142	3871	0	24598	3350	17967	194	0	19	0	0
35365	0	2903123	3587427	Bank of Oak Ridge	Oak Ridge	NC	27310	12/31/2016	2/14/2019	NM	2211 Oak Ridge Road	OAK RIDGE FINANCIAL SERVICES, INC.	4	0	0	4	0	Guilford	24660	Greensboro-High Point, NC	4/10/2000	4/10/2000	4/6/2009	Stock	0	0	FDIC	DIF	Atlanta	ATLANTA	Charlotte	Richmond	Northeastern	Southeast	0	1	http://www.bankofoakridge.com	64	384700	15822	14210	45960	1203	302798	3678	0	8485	4	0
9523	0	807348	2736899	Bank of Oakfield	Oakfield	WI	53065	12/31/2016	2/14/2019	SM	103 South Main Street	OAKFIELD BANCORP., INC.	3	0	0	4	0	Fond Du Lac	22540	Fond du Lac, WI	1/1/1901	1/1/1934	4/8/2018	Stock	0	1	FED	DIF	Chicago	CHICAGO	Appleton	Chicago	Central	Central	0	1	http://www.bristolmorganbank.com	18	91252	11778	10030	14273	435	60234	735	0	1847	0	0
5867	0	147923	0	Bank of Ocean City	Ocean City	MD	21842	12/31/2016	2/14/2019	NM	10005 Golf Course Road		6	0	1	4	0	Worcester	41540	Salisbury, MD-DE	1/1/1916	1/1/1934	3/31/2006	Stock	0	0	FDIC	DIF	New York	NEW YORK	Baltimore	Richmond	Northeastern	Southeast	0	1	www.bankofoceancity.com	55	300834	28655	21722	80377	6587	175837	1456	0	7863	0	0
9803	0	819453	1053339	Bank of Odessa	Odessa	MO	64076	12/31/2016	2/14/2019	NM	301 West Highway 40	COUNTRY AGENCIES & INVESTMENTS, INC.	2	0	0	4	0	Lafayette	28140	Kansas City, MO-KS	1/1/1880	1/1/1934	7/27/2017	Stock	0	0	FDIC	DIF	Kansas City	KANSAS CITY	Kansas City	Kansas City	Western	West	0	1	www.bankofodessa.us.com	35	229081	10895	9061	51172	1540	159016	1471	0	1876	2169	0
5902	15888	919344	2744326	Bank of Okolona	Okolona	MS	38860	12/31/2016	2/14/2019	NM	227 West Main Street	BANCORP OF OKOLONA	4	0	0	2	1	Chickasaw			1/31/1931	1/1/1934	1/8/2019	Stock	0	0	FDIC	DIF	Dallas	DALLAS	Jackson Ms	St. louis	Southern	West	0	1	http://www.bankofokolona.com	50	171846	4880	781	25614	6275	127508	1692	0	3947	517	0
21085	0	37341	1209592	Bank of Ontario	Ontario	WI	54651	12/31/2016	2/14/2019	NM	315 Main Street	ONTARIO BANCORPORATION, INC.	2	0	0	2	1	Vernon			9/23/1911	5/15/1973	5/18/2011	Stock	0	0	FDIC	DIF	Chicago	CHICAGO	Madison	Chicago	Central	Central	0	1	www.myvernoncountybank.com	11	39477	3254	1990	2177	2352	30034	475	0	314	160	0
16905	0	661157	1904936	Bank of Orchard	Orchard	NE	68764	12/31/2016	2/14/2019	NM	145 E 2nd St	ORCHARD BANCORP.	1	0	0	2	0	Antelope			4/10/1950	4/10/1950	3/31/2006	Stock	0	0	FDIC	DIF	Kansas City	KANSAS CITY	Sioux City	Kansas City	Western	West	0	1		6	23747	12106	11111	2739	0	8569	209	0	93	0	0
13710	0	182353	4464534	Bank of Palmer	Palmer	KS	66962	12/31/2016	2/14/2019	NM	104 East Second Street	PALMER BANCSHARES, INC.	2	0	0	2	0	Washington			7/4/1887	1/20/1934	4/1/2013	Stock	0	0	FDIC	DIF	Kansas City	KANSAS CITY	Hays	Kansas City	Western	Western	0	1	http://www.bankofpalmer.com	8	41940	1061	140	16281	655	23295	429	0	9	0	0
21284	0	581237	1129515	Bank of Pensacola	Pensacola	FL	32502	12/31/2016	2/14/2019	NM	500 South Palafox Street	FIVE FLAGS BANKS, INC.	2	0	0	7	0	Escambia	37860	Pensacola-Ferry Pass-Brent, FL	10/26/1973	10/26/1973	12/8/2014	Stock	0	0	FDIC	DIF	Atlanta	ATLANTA	Montgomery	Atlanta	Southern	Southeast	0	1		14	87092	13082	12060	44876	0	27372	331	0	1356	0	0
1713	0	284239	0	Bank of Perry County	Lobelville	TN	37097	12/31/2016	2/14/2019	NM	33 South Main Street		3	0	0	4	1	Perry			9/1/1905	1/1/1934	5/27/2010	Stock	0	0	FDIC	DIF	Dallas	DALLAS	Nashville	Atlanta	Southern	Southeast	0	1	http://www.thebankonthego.com	39	156855	5413	459	6340	7265	128670	1579	0	3173	529	0
16607	16022	561239	0	Bank of Pine Hill	Pine Hill	AL	36769	12/31/2016	2/14/2019	NM	3939 Broad Street		1	0	0	2	0	Wilcox			8/21/1947	8/21/1947	3/2/2017	Stock	0	0	FDIC	DIF	Atlanta	ATLANTA	Montgomery	Atlanta	Southern	Southeast	0	1		9	20110	2613	2326	11407	925	3873	85	0	297	112	0
16982	12730	930442	1207712	Bank of Pontiac	Pontiac	IL	61764	12/31/2016	2/14/2019	SM	300 West Washington Street	PONTIAC BANCORP, INC.	8	0	0	8	0	Livingston			9/6/1947	1/29/1951	10/12/2017	Stock	0	1	FED	DIF	Chicago	CHICAGO	Champaign	Chicago	Central	Central	0	1	http://www.bankofpontiac.com	92	510449	52250	44150	94100	0	341282	3558	0	3422	2194	2388
12745	0	858452	1050730	Bank of Prague	Prague	NE	68050	12/31/2016	2/14/2019	NM	316 West Center Avenue	PRAGUE COMPANY	1	0	0	2	1	Saunders	36540	Omaha-Council Bluffs, NE-IA	1/1/1906	1/1/1934	11/25/2008	Stock	0	0	FDIC	DIF	Kansas City	KANSAS CITY	Omaha	Kansas City	Western	West	0	1	www.bankofprague1.com	7	23933	2077	1291	3307	200	18021	197	0	7	0	0
14660	0	997847	2658496	Bank of Prairie du Sac	Prairie Du Sac	WI	53578	12/31/2016	2/14/2019	NM	555 Park Avenue	PLOETZ INVESTMENTS LIMITED PARTNERSHIP	2	0	0	4	0	Sauk			3/22/1916	1/1/1934	3/31/2006	Stock	0	0	FDIC	DIF	Chicago	CHICAGO	Madison	Chicago	Central	Central	0	1	WWW.BANKPDS.COM	49	406202	29628	20891	130618	2353	237710	5874	0	1798	21	0
17671	52747	673851	3470444	Bank of Prairie Village	Prairie Village	KS	66208	12/31/2016	2/14/2019	NM	3515 W. 75th Street	BLUE LION BANCSHARES, INC.	1	0	0	4	1	Johnson	28140	Kansas City, MO-KS	2/27/1931	9/27/1956	12/13/2007	Stock	0	0	FDIC	DIF	Kansas City	KANSAS CITY	Kansas City	Kansas City	Western	Western	0	1	https://www.bankofprairievillage.com/	17	105749	1092	288	28841	0	69611	935	0	4870	0	0
101	12621	967943	2236586	Bank of Prescott	Prescott	AR	71857	12/31/2016	2/14/2019	NM	East 2nd And Main Streets	PRESCOTT BANCSHARES, INC	1	0	0	4	0	Nevada			8/10/1904	1/1/1934	3/31/2006	Stock	0	1	FDIC	DIF	Dallas	DALLAS	Shreveport	St. louis	Southern	Western	0	1	http://www.bankofprescott.com	20	81792	3387	182	30034	0	45334	1129	0	325	0	0
8432	10864	99536	1081613	Bank of Putnam County	Cookeville	TN	38501	12/31/2016	2/14/2019	NM	140 South Jefferson Street	B.P.C. CORPORATION	14	0	0	8	1	Putnam			11/1/1901	1/1/1934	4/29/2016	Stock	0	1	FDIC	DIF	Dallas	DALLAS	Nashville	Atlanta	Southern	Southeast	0	1	bankofputnamcounty.com	158	742856	67203	56152	260626	0	380791	2665	0	19654	74	0
11711	9874	37949	1138526	Bank of Rantoul	Rantoul	IL	61866	12/31/2016	2/14/2019	NM	201 East Champaign	BANCORP OF RANTOUL, INC.	3	0	0	2	1	Champaign	16580	Champaign-Urbana, IL	11/25/1920	1/1/1934	6/12/2013	Stock	0	1	FDIC	DIF	Chicago	CHICAGO	Champaign	Chicago	Central	Central	0	1	https://www.bankofrantoul.bank	37	229923	7247	657	98232	0	113591	1738	0	1021	0	443
12956	13972	767611	0	Bank of Richmondville	Richmondville	NY	12149	12/31/2016	2/14/2019	NM	857 East Main Street		3	0	0	5	0	Schoharie	10580	Albany-Schenectady-Troy, NY	12/8/1893	1/1/1934	2/13/2015	Stock	0	1	FDIC	DIF	New York	NEW YORK	Syracuse	New York	Northeastern	Northeast	0	1	http://www.bankrich.com	37	141974	11656	10493	39677	233	84545	1057	0	792	168	0
8472	0	685368	0	Bank of Rio Vista	Rio Vista	CA	94571	12/31/2016	2/14/2019	NM	101 Main Street		3	0	0	4	0	Solano	46700	Vallejo-Fairfield, CA	4/12/1904	1/1/1934	10/9/2018	Stock	0	0	FDIC	DIF	San Francisco	SAN FRANCISCO	Sacramento	San Francisco	Western	Western	0	1		34	215433	4358	50	121453	0	75145	1449	0	1453	1020	0
15673	9828	433550	1099823	Bank of Ripley	Ripley	TN	38063	12/31/2016	2/14/2019	NM	134 North Jefferson Street	BANCSHARES OF RIPLEY, INC.	4	0	0	7	0	Lauderdale			7/14/1939	7/14/1939	3/31/2006	Stock	0	1	FDIC	DIF	Dallas	DALLAS	Memphis	St. louis	Southern	Southeast	0	1	www.bankofripley.com	69	211683	14129	8252	104745	7135	72071	1037	0	3648	307	0
29700	3912	345877	0	Bank of Ruston	Ruston	LA	71270	12/31/2016	2/14/2019	SA	505 North Vienna Street		3	0	0	4	0	Lincoln			1/1/1905	9/14/1935	10/31/2018	Stock	0	0	OCC	DIF	Dallas	DALLAS	Shreveport	Dallas	Southern	Western	0	1	www.bor.bank	51	239429	22382	18672	1844	0	201485	1366	0	5508	48	0
14349	15906	426758	2234939	Bank of Salem	Salem	MO	65560	12/31/2016	2/14/2019	NM	100 West Fourth Street	SALEM BANCSHARES, INC.	2	0	0	8	0	Dent			10/10/1883	5/10/1934	3/31/2006	Stock	0	0	FDIC	DIF	Kansas City	KANSAS CITY	Springfield Mo	St. louis	Western	West	0	1	www.thebankofsalem.com	28	102060	10020	5913	39253	0	46260	463	0	2934	0	0
11243	13507	931047	1098004	Bank of Salem	Salem	AR	72576	12/31/2016	2/14/2019	SM	207 Church Street	SMITH ASSOCIATED BANKING CORPORATION	3	0	0	2	0	Fulton			12/9/1908	1/1/1934	10/15/2010	Stock	0	0	FED	DIF	Dallas	DALLAS	Little Rock	St. louis	Southern	Western	0	1	www.bksalem.net	41	129938	10488	8712	3406	1532	104860	2700	0	1656	168	0
58069	0	3357385	0	Bank of San Francisco	San Francisco	CA	94105	12/31/2016	2/14/2019	NM	575 Market St., Suite 900		1	0	0	4	0	San Francisco	41860	San Francisco-Oakland-Hayward, CA	8/1/2005	8/1/2005	8/11/2015	Stock	0	0	FDIC	DIF	San Francisco	SAN FRANCISCO	San Francisco	San Francisco	Western	Western	0	1	www.bankofsf.com	34	233527	45126	40562	0	0	184997	2575	0	424	0	245
57816	0	3302312	0	Bank of Santa Clarita	Santa Clarita	CA	91355	12/31/2016	2/14/2019	NM	23780 Magic Mountain Pkwy.		1	0	0	4	0	Los Angeles	31080	Los Angeles-Long Beach-Anaheim, CA	10/26/2004	10/26/2004	3/1/2018	Stock	0	0	FDIC	DIF	San Francisco	SAN FRANCISCO	Los Angeles (North)	San Francisco	Western	Western	0	1	http://www.bankofsantaclarita.com	26	293591	39880	33833	20837	3000	209346	2346	0	10065	0	0
26727	13371	49858	0	Bank of South Texas	Mcallen	TX	78504	12/31/2016	2/14/2019	NM	1421 East Nolana Avenue		6	0	0	4	0	Hidalgo	32580	McAllen-Edinburg-Mission, TX	7/8/1986	7/8/1986	7/10/2018	Stock	0	0	FDIC	DIF	Dallas	DALLAS	Houston	Dallas	Southern	West	0	1	http://www.bankofsouthtexas.com	45	125214	19064	10727	9461	0	82991	733	0	5336	571	3480
57044	0	3076453	0	Bank of Southern California, N.A.	San Diego	CA	92130	12/31/2016	2/14/2019	N	12265 El Camino Real, # 100		7	0	0	4	0	San Diego	41740	San Diego-Carlsbad, CA	12/18/2001	12/18/2001	3/1/2018	Stock	0	0	OCC	DIF	San Francisco	SAN FRANCISCO	Orange	San Francisco	Western	Western	0	1	http://www.banksocal.com	66	424081	68570	62370	4544	0	330190	2920	0	4227	235	1883
19506	12429	248240	1247361	Bank of Springfield	Springfield	IL	62711	12/31/2016	2/14/2019	NM	3400 West Wabash	SPRING BANCORP, INC.	12	0	0	4	0	Sangamon	44100	Springfield, IL	10/29/1965	10/29/1965	8/2/2014	Stock	0	1	FDIC	DIF	Chicago	CHICAGO	Springfield Il	Chicago	Central	Central	0	1	www.bankwithbos.com	230	912493	47265	29785	57106	0	764309	9153	0	21652	765	6222
33990	0	2281371	0	Bank of St. Croix, Inc.	Christiansted	VI	820	12/31/2016	2/14/2019	NM	5025 Anchor Way		0	0	0	7	1	Saint Croix			3/1/1995	3/1/1995	1/31/2017	Stock	0	0	FDIC	DIF	New York	NEW YORK	San Juan	New York	Northeastern	Southeast	2	1		26	144494	55564	52675	40045	0	45381	672	0	85	2519	0
12236	0	456250	2851279	Bank of St. Elizabeth	Saint Elizabeth	MO	65075	12/31/2016	2/14/2019	NM	215 Main Street	SAINT ELIZABETH BANCSHARES, INC.	4	0	0	5	1	Miller			1/2/1914	1/1/1934	9/5/2008	Stock	0	0	FDIC	DIF	Kansas City	KANSAS CITY	Columbia Mo	St. louis	Western	West	0	1	www.stebank.com	31	124225	18521	12938	0	0	99123	763	0	1592	438	2714
22739	13122	364430	1082544	Bank of St. Francisville	Saint Francisvil	LA	70775	12/31/2016	2/14/2019	NM	5700 Commerce Street	SAINT FRANCISVILLE BANCSHARES, INC.	1	0	0	4	1	West Feliciana	12940	Baton Rouge, LA	10/30/1978	10/30/1978	8/3/2012	Stock	0	0	FDIC	DIF	Dallas	DALLAS	Baton Rouge	Atlanta	Southern	Western	0	1	http://www.bsf.net	36	123356	16305	2467	21716	2575	77042	1117	0	3290	419	0
5634	0	126049	1131723	Bank of Star City	Star City	AR	71667	12/31/2016	2/14/2019	SM	116 North Lincoln	STAR CITY BANCSHARES, INC.	5	0	0	4	1	Lincoln	38220	Pine Bluff, AR	4/7/1925	1/1/1934	9/7/2011	Stock	0	0	FED	DIF	Dallas	DALLAS	Little Rock	St. louis	Southern	Western	0	1	www.bankofstarcity.com	28	91436	7888	6280	22027	0	57208	1637	0	3175	21	0
34148	15894	2396604	2270384	Bank of Star Valley	Afton	WY	83110	12/31/2016	2/14/2019	SM	384 Washington Street	STAR VALLEY BANCSHARES, INC.	3	0	0	4	1	Lincoln			3/25/1996	3/25/1996	3/1/2018	Stock	0	1	FED	DIF	San Francisco	SAN FRANCISCO	Salt Lake City	Kansas City	Western	West	0	1	www.bosv.com	25	162424	9722	5712	46096	7700	94827	1506	0	2406	0	0
1536	16038	479268	1399765	Bank of Stockton	Stockton	CA	95202	12/31/2016	2/14/2019	NM	301 East Miner Avenue	1867 WESTERN FINANCIAL CORPORATION	19	0	0	9	0	San Joaquin	44700	Stockton-Lodi, CA	8/12/1867	1/1/1934	3/1/2018	Stock	0	1	FDIC	DIF	San Francisco	SAN FRANCISCO	Sacramento	San Francisco	Western	Western	0	0	www.bankofstockton.com	371	2855194	158019	107146	929997	0	1567781	50541	0	40959	714	37574
16413	0	593940	0	Bank of Stronghurst	Stronghurst	IL	61480	12/31/2016	2/14/2019	NM	108 East Main Street		3	0	0	2	0	Henderson			4/27/1946	4/27/1946	12/30/2015	Stock	0	0	FDIC	DIF	Chicago	CHICAGO	Princeton	Chicago	Central	Central	0	1	bankofstronghurst.com	18	75390	3847	2182	51694	0	18159	265	0	349	0	0
8892	12194	436953	2300768	Bank of Sullivan	Sullivan	MO	63080	12/31/2016	2/14/2019	NM	318 West Main Street	MID-MISSOURI HOLDING COMPANY, INC	9	0	0	4	0	Franklin	41180	St. Louis, MO-IL	4/1/1895	1/1/1934	12/14/2012	Stock	0	0	FDIC	DIF	Kansas City	KANSAS CITY	St. Louis	St. louis	Western	West	0	1	www.bankofsullivan.com	131	424225	7572	3925	26557	0	362976	5523	0	8068	1434	1685
13565	15599	124344	3808113	Bank of Sun Prairie	Sun Prairie	WI	53590	12/31/2016	2/14/2019	NM	228 East Main Street	BOSP BANCSHARES, INC.	4	0	0	4	0	Dane	31540	Madison, WI	8/8/1903	1/6/1934	1/6/2015	Stock	0	1	FDIC	DIF	Chicago	CHICAGO	Madison	Chicago	Central	Central	0	1	http://www.bankofsunprairie.com	72	344813	44583	39319	17900	899	265677	5418	0	3831	0	0
11788	12686	910239	2376727	Bank of Sunset and Trust Company	Sunset	LA	70584	12/31/2016	2/14/2019	NM	863 Napoleon Avenue	SUNSET BANCORP, INC.	4	0	0	4	0	Saint Landry			1/1/1906	1/1/1934	3/31/2006	Stock	0	1	FDIC	DIF	Dallas	DALLAS	Baton Rouge	Atlanta	Southern	Western	0	1	www.bankofsunset.com	33	125570	4741	2497	22568	1800	89774	789	0	1406	0	0
21573	11347	340135	1135002	Bank of Tennessee	Kingsport	TN	37660	12/31/2016	2/14/2019	NM	301 East Center Street	BANCTENN CORP.	24	0	1	4	1	Sullivan	28700	Kingsport-Bristol-Bristol, TN-VA	5/13/1974	5/13/1974	2/22/2016	Stock	0	0	FDIC	DIF	Dallas	DALLAS	Knoxville	Atlanta	Southern	Southeast	0	1	http://www.bankoftennessee.com	250	1047644	15466	253	174176	0	777786	7401	0	30898	90	0
35320	0	2823221	1245581	Bank of Terrell	Dawson	GA	39842	12/31/2016	2/14/2019	NM	250 East Lee Street	GEORGIA COMMUNITY BANCORP, INCORPORATED	3	0	0	4	1	Terrell	10500	Albany, GA	8/31/1999	8/31/1999	3/31/2006	Stock	0	0	FDIC	DIF	Atlanta	ATLANTA	Albany Ga	Atlanta	Southern	Southeast	0	1	http://www.bankofterrell.com	31	159156	20429	16301	11961	4800	116254	1265	0	2232	763	0
18576	0	925653	3929821	Bank of Texas	Midland	TX	79701	12/31/2016	2/14/2019	SM	306 West Wall Suite 100	TALL CITY BANCSHARES, INC.	3	0	0	4	1	Midland	33260	Midland, TX	8/4/1962	8/4/1962	1/5/2011	Stock	0	0	FED	DIF	Dallas	DALLAS	Lubbock	Dallas	Southern	West	0	1	www.bankoftexasonline.com	19	276245	46855	33359	5223	1975	219733	3141	0	283	0	257
21161	0	1006513	1244801	Bank of the Bluegrass and Trust Company	Lexington	KY	40507	12/31/2016	2/14/2019	NM	101 East High Street	BLUEGRASS BANCSHARES, INC.	2	0	0	4	0	Fayette	30460	Lexington-Fayette, KY	4/10/1972	7/16/1973	3/31/2006	Stock	0	1	FDIC	DIF	Chicago	CHICAGO	Lexington	Cleveland	Central	Southeast	0	1	www.bankofthebluegrass.com	55	229723	6565	2408	43926	282	173904	2260	0	896	251	0
22407	9626	17464	1848003	Bank of the Cascades	Bend	OR	97701	12/31/2016	2/14/2019	NM	1100 Nw Wall Street	CASCADE BANCORP	57	0	1	4	0	Deschutes	13460	Bend-Redmond, OR	2/1/1977	2/1/1977	8/11/2017	Stock	0	1	FDIC	DIF	San Francisco	SAN FRANCISCO	Portland	San Francisco	Western	West	0	0		615	3071084	72304	19743	635089	273	2086009	25290	0	48658	1676	101781
26539	0	718275	0	Bank of the Federated States of Micronesia	Pohnpei	FM	96941	12/31/2016	2/14/2019	NM	Corp Office, Kaselehlie St		0	0	1	7	0	64040			2/7/1986	2/7/1986	3/1/2018	Stock	0	0	FDIC	DIF	San Francisco	SAN FRANCISCO	San Francisco	San Francisco	Western	N/A	5	1		82	148025	56485	52506	33948	4025	50664	1576	0	2194	0	0
4791	15583	552059	1060524	Bank of the Flint Hills	Wamego	KS	66547	12/31/2016	2/14/2019	SM	806 West Fifth Street	WAMEGO BANCSHARES, INC.	4	0	0	4	1	Pottawatomie	31740	Manhattan, KS	1/1/1875	1/1/1934	6/15/2017	Stock	0	0	FED	DIF	Kansas City	KANSAS CITY	Kansas City	Kansas City	Western	Western	0	1	http://www.bankflinthills.com	46	181798	9298	5124	19142	2481	140285	2264	0	3148	0	0
35207	0	2787770	3217032	Bank of the James	Lynchburg	VA	24504	12/31/2016	2/14/2019	SM	615 Church Street	BANK OF THE JAMES FINANCIAL GROUP, INC.	15	0	0	4	0	Lynchburg City	31340	Lynchburg, VA	7/22/1999	7/22/1999	3/31/2006	Stock	0	0	FED	DIF	Atlanta	ATLANTA	Richmond	Richmond	Northeastern	Southeast	0	1	www.bankofthejames.bank	135	574459	28659	20211	44077	80	468186	5716	0	9630	2370	0
21219	9926	422116	1071249	Bank of the Mountains, Inc.	West Liberty	KY	41472	12/31/2016	2/14/2019	NM	Main And Court Streets	MOUNTAIN BANCORP, INC.	3	0	0	8	0	Morgan			9/15/1973	9/15/1973	3/31/2006	Stock	0	0	FDIC	DIF	Chicago	CHICAGO	Lexington	Cleveland	Central	Southeast	0	1	http://www.bankofthemountains.com	27	66897	4896	3041	5676	1838	48888	591	0	2029	265	0
20387	0	777366	1028533	Bank of the Orient	San Francisco	CA	94104	12/31/2016	2/14/2019	SM	233 Sansome Street	ORIENT BANCORPORATION	8	1	1	4	0	San Francisco	41860	San Francisco-Oakland-Hayward, CA	3/17/1971	3/17/1971	9/13/2016	Stock	0	0	FED	DIF	San Francisco	SAN FRANCISCO	San Francisco	San Francisco	Western	Western	0	0	www.bankorient.com	135	568347	62644	51280	26767	0	462743	9843	0	2775	0	0
110	9592	107244	1097089	Bank of the Ozarks	Little Rock	AR	72223	12/31/2016	2/14/2019	NM	17901 Chenal Parkway	BANK OF THE OZARKS INC	254	0	1	4	0	Pulaski	30780	Little Rock-North Little Rock-Conway, AR	3/3/1903	1/1/1934	12/31/2017	Stock	0	1	FDIC	DIF	Dallas	DALLAS	Little Rock	St. louis	Southern	Western	0	0	http://www.ozk.com	2315	18874479	866360	692129	1465452	0	14486575	76541	0	504086	43010	719857
23041	10584	307679	2560236	Bank of the Pacific	Aberdeen	WA	98520	12/31/2016	2/14/2019	NM	300 East Market Street	PACIFIC FINANCIAL CORPORATION	18	0	1	4	0	Grays Harbor			12/26/1979	12/26/1979	3/1/2018	Stock	0	0	FDIC	DIF	San Francisco	SAN FRANCISCO	Seattle	San Francisco	Western	West	0	1	www.bankofthepacific.com	252	890346	61529	45822	112155	0	655184	9192	0	17164	405	13545
22340	14345	192857	2623001	Bank of the Panhandle	Guymon	OK	73942	12/31/2016	2/14/2019	NM	13th And Main Streets	PANHANDLE BANCSHARES, INC.	1	0	0	4	1	Texas			10/12/1976	10/12/1976	1/18/2018	Stock	0	0	FDIC	DIF	Dallas	DALLAS	Oklahoma City	Kansas City	Southern	West	0	1	www.bopguymon.com	29	140795	2031	223	38733	0	95696	1244	0	1431	0	21
4626	52232	1007659	1058624	Bank of the Prairie	Olathe	KS	66062	12/31/2016	2/14/2019	NM	18675 West 151st Street	PRAIRIE STAR BANCSHARES, INC.	2	0	0	4	0	Johnson	28140	Kansas City, MO-KS	1/1/1914	1/1/1934	3/31/2006	Stock	0	0	FDIC	DIF	Kansas City	KANSAS CITY	Kansas City	Kansas City	Western	Western	0	1	www.bankoftheprairie.com	28	113220	7807	6932	13769	44	83632	1505	0	4314	0	0
2205	12491	475756	1134470	Bank of The Rockies, National Association	White Sulphur Sp	MT	59645	12/31/2016	2/14/2019	N	205 West Main Street	COUNTRICORP	6	0	0	2	1	Meagher			8/1/1883	1/1/1934	3/1/2018	Stock	0	0	OCC	DIF	San Francisco	SAN FRANCISCO	Billings	Minneapolis	Western	West	0	1	WWW.BANKOFTHEROCKIES.COM	59	143521	17857	14880	20017	9	95605	1474	0	3870	2774	1426
22597	10050	662369	2976396	Bank of the Sierra	Porterville	CA	93257	12/31/2016	2/14/2019	NM	90 North Main Street	SIERRA BANCORP	34	0	0	4	0	Tulare	47300	Visalia-Porterville, CA	1/19/1978	1/19/1978	9/30/2017	Stock	0	0	FDIC	DIF	San Francisco	SAN FRANCISCO	Sacramento	San Francisco	Western	Western	0	0	www.bankofthesierra.com	480	2032217	120442	41355	528603	0	1255754	9701	0	28893	2161	11071
19125	0	83236	1129515	Bank of the South	Pensacola	FL	32506	12/31/2016	2/14/2019	NM	4410 W. Fairfield Drive	FIVE FLAGS BANKS, INC.	2	0	0	7	0	Escambia	37860	Pensacola-Ferry Pass-Brent, FL	5/20/1964	5/24/1964	3/31/2006	Stock	0	0	FDIC	DIF	Atlanta	ATLANTA	Montgomery	Atlanta	Southern	Southeast	0	1	http://www.bankofthesouth.com	18	76720	9953	3123	48417	0	16928	190	0	826	0	0
2247	14339	499752	2013947	Bank of the Southwest	Roswell	NM	88201	12/31/2016	2/14/2019	NM	226 North Main Street	NEW MEXICO NATIONAL FINANCIAL INCORPORATED	13	0	0	4	1	Chaves			3/18/1930	1/1/1934	3/31/2006	Stock	0	0	FDIC	DIF	Dallas	DALLAS	Albuquerque	Dallas	Western	West	0	1	www.bankofsw.com	78	138415	13869	11457	153	0	113516	1090	0	5803	2555	13
25291	0	478195	1983070	Bank of the Valley	Bellwood	NE	68624	12/31/2016	2/14/2019	NM	404 State Street	BELLWOOD COMMUNITY HOLDING COMPANY	5	0	0	2	0	Butler			5/11/1984	5/11/1984	7/1/2016	Stock	0	0	FDIC	DIF	Kansas City	KANSAS CITY	Omaha	Kansas City	Western	West	0	1	www.bankofthevalley.com	37	221721	7355	250	31240	0	171346	2667	0	2633	1220	1930
26627	0	859552	1141384	Bank of the West	Grapevine	TX	76051	12/31/2016	2/14/2019	NM	108 West Northwest Highway	GREATER SOUTHWEST BANCSHARES, INC.	11	0	0	4	1	Tarrant	19100	Dallas-Fort Worth-Arlington, TX	4/1/1986	4/1/1986	5/2/2009	Stock	0	0	FDIC	DIF	Dallas	DALLAS	Dallas	Dallas	Southern	West	0	1	www.bnkwest.com	102	442876	60584	51442	39303	0	314987	3914	0	22771	844	647
3514	13975	804963	1231968	Bank of the West	San Francisco	CA	94104	12/31/2016	2/14/2019	NM	180 Montgomery Street	BNP PARIBAS	562	1	1	4	0	San Francisco	41860	San Francisco-Oakland-Hayward, CA	1/1/1874	1/1/1934	2/12/2018	Stock	0	1	FDIC	DIF	San Francisco	SAN FRANCISCO	San Francisco	San Francisco	Western	Western	0	0	www.bankofthewest.com	10133	83730044	4885605	4059738	12065366	0	58650712	599955	107303	365993	21968	4229552
16389	10996	589523	2730383	Bank of Travelers Rest	Travelers Rest	SC	29690	12/31/2016	2/14/2019	NM	42 Plaza Drive	TRAVELERS REST BANCSHARES, INC.	10	0	0	4	1	Greenville	24860	Greenville-Anderson-Mauldin, SC	3/10/1946	3/18/1946	3/31/2006	Stock	0	0	FDIC	DIF	Atlanta	ATLANTA	Columbia Sc	Richmond	Northeastern	Southeast	0	1	http://www.bankoftravelersrest.com	140	634616	63636	48866	151851	100	385757	7735	0	15132	1588	0
19480	0	831352	1126523	Bank of Turtle Lake	Turtle Lake	ND	58575	12/31/2016	2/14/2019	NM	205 Main Street	MCLEAN BANK HOLDING COMPANY	1	0	0	2	0	Mclean			9/1/1965	9/1/1965	3/31/2006	Stock	0	0	FDIC	DIF	Kansas City	KANSAS CITY	Fargo	Minneapolis	Central	West	0	1	http://btlnd.com	10	48355	3980	1885	5919	1410	36004	283	0	152	0	0
17159	9533	933975	2935142	Bank of Utah	Ogden	UT	84401	12/31/2016	2/14/2019	SM	2605 Washington Blvd	BOU BANCORP, INC.	13	0	0	4	0	Weber	36260	Ogden-Clearfield, UT	2/5/1952	12/1/1952	4/4/2017	Stock	0	1	FED	DIF	San Francisco	SAN FRANCISCO	Salt Lake City	San Francisco	Western	West	0	1	WWW.BANKOFUTAH.COM	305	1085815	130206	115331	141583	2005	755803	9653	0	12987	0	6180
13397	0	254317	0	Bank of Utica	Utica	NY	13502	12/31/2016	2/14/2019	NM	222 Genesee Street		1	0	0	9	0	Oneida	46540	Utica-Rome, NY	4/23/1927	1/1/1934	3/31/2006	Stock	0	1	FDIC	DIF	New York	NEW YORK	Syracuse	New York	Northeastern	Northeast	0	1	http://www.bankofutica.com	42	1066042	23324	17788	951064	0	63695	2305	0	16981	0	0
420	0	286251	1055605	Bank of Vici	Vici	OK	73859	12/31/2016	2/14/2019	NM	121 West Broadway Street	VICI BANCORPORATION	1	0	0	8	1	Dewey			1/1/1902	1/1/1934	3/31/2006	Stock	0	0	FDIC	DIF	Dallas	DALLAS	Oklahoma City	Kansas City	Southern	West	0	1	http://www.bankofvici.com	14	38985	8180	6746	9398	2951	16526	115	0	291	88	0
57640	0	3254297	3569049	Bank of Walker County	Jasper	AL	35501	12/31/2016	2/14/2019	NM	607 Hwy 78 East	RELATIONS BANCSHARES, INC.	1	0	0	4	1	Walker	13820	Birmingham-Hoover, AL	3/29/2004	3/29/2004	2/24/2011	Stock	0	0	FDIC	DIF	Atlanta	ATLANTA	Shelby	Atlanta	Southern	Southeast	0	1	www.bankofwalkercounty.com	19	63565	5149	4447	11134	1802	42889	560	0	1571	34	0
8558	0	116639	0	Bank of Walnut Grove	Walnut Grove	MS	39189	12/31/2016	2/14/2019	NM	101 Chadwick Ave		1	0	0	8	1	Leake			1/1/1923	1/1/1934	3/23/2017	Stock	0	0	FDIC	DIF	Dallas	DALLAS	Jackson Ms	Atlanta	Southern	West	0	1		13	59038	17831	5250	4521	7800	27047	651	0	135	0	0
27496	0	1404481	2352842	Bank of Walterboro	Walterboro	SC	29488	12/31/2016	2/14/2019	NM	1100 N. Jefferies Boulevard	COMMUNITYCORP	4	0	0	4	0	Colleton			5/1/1989	5/1/1989	1/27/2019	Stock	0	0	FDIC	DIF	Atlanta	ATLANTA	Columbia Sc	Richmond	Northeastern	Southeast	0	1	www.bankofwalterboro.com	41	185813	36511	23326	49742	5000	85671	1532	0	2291	4180	0
12627	11216	565750	2294812	Bank of Washington	Washington	MO	63090	12/31/2016	2/14/2019	NM	200 West Main Street	DIAMOND BANCORP, INC	6	0	0	4	1	Franklin	41180	St. Louis, MO-IL	10/29/1877	1/1/1934	3/31/2006	Stock	0	1	FDIC	DIF	Kansas City	KANSAS CITY	St. Louis	St. louis	Western	West	0	1	http://www.bankofwashington.com	113	601332	29265	19952	54107	100	458140	12563	0	19349	30056	917
5608	14631	358233	3100330	Bank of Wedowee	Wedowee	AL	36278	12/31/2016	2/14/2019	NM	112 West Broad Street	SWANN BANCSHARES, INC.	3	0	0	8	0	Randolph			2/6/1906	1/1/1934	9/30/2017	Stock	0	0	FDIC	DIF	Atlanta	ATLANTA	Shelby	Atlanta	Southern	Southeast	0	1		34	132358	7761	4978	49307	0	63799	644	0	2149	285	0
4087	0	175056	1062706	Bank of Western Oklahoma	Elk City	OK	73644	12/31/2016	2/14/2019	SM	201 East Broadway Street	WESTERN OKLAHOMA BANCSHARES, INC.	6	0	0	2	1	Beckham			4/1/1908	1/1/1934	6/17/2015	Stock	0	0	FED	DIF	Dallas	DALLAS	Oklahoma City	Kansas City	Southern	West	0	1	http://www.bankofwesternoklahoma.com	73	245381	6432	937	9999	0	212809	1608	0	6453	0	2434
1418	13991	393355	1060104	Bank of Weston	Weston	MO	64098	12/31/2016	2/14/2019	NM	18255 Highway 45 North	WILSON BANCSHARES, INC.	3	0	0	4	1	Platte	28140	Kansas City, MO-KS	3/21/1893	1/1/1934	3/31/2006	Stock	0	1	FDIC	DIF	Kansas City	KANSAS CITY	Kansas City	Kansas City	Western	West	0	1	http://www.bankofweston.com	36	130616	4822	2786	21865	1243	95873	1226	0	5734	0	0
24211	0	209362	1398692	Bank of Whittier, National Association	Whittier	CA	90609	12/31/2016	2/14/2019	N	15141 E. Whittier Boulevard	GREATER PACIFIC BANCSHARES	2	0	1	8	0	Los Angeles	31080	Los Angeles-Long Beach-Anaheim, CA	12/20/1982	12/20/1982	2/22/2018	Stock	0	0	OCC	DIF	San Francisco	SAN FRANCISCO	Los Angeles (North)	San Francisco	Western	Western	0	1	http://www.whittierbank.com	22	59866	29929	29306	0	0	26845	1054	0	120	0	1755
8250	0	179335	0	Bank of Wiggins	Wiggins	MS	39577	12/31/2016	2/14/2019	NM	109 West Pine Avenue		3	0	0	4	0	Stone			12/4/1916	1/1/1934	3/31/2006	Stock	0	1	FDIC	DIF	Dallas	DALLAS	Jackson Ms	Atlanta	Southern	West	0	1	http://www.bankofwiggins.com	46	181986	15049	10389	48474	325	106814	1555	0	2846	1636	0
9323	0	625953	3723953	Bank of Winnfield & Trust Company	Winnfield	LA	71483	12/31/2016	2/14/2019	NM	Jones And Main Streets	BLACK CAT FINANCIAL CORP	2	0	0	8	1	Winn			1/1/1901	1/1/1934	3/31/2006	Stock	0	1	FDIC	DIF	Dallas	DALLAS	Shreveport	Dallas	Southern	Western	0	1	http://www.bankofwinnfield.com	36	141063	24724	19365	47073	0	59602	663	0	939	1095	0
12207	0	800442	3229503	Bank of Winona	Winona	MS	38967	12/31/2016	2/14/2019	NM	312 North Applegate	BANCORP OF WINONA, INC.	1	0	0	7	1	Montgomery			6/15/1885	1/1/1934	5/29/2015	Stock	0	1	FDIC	DIF	Dallas	DALLAS	Jackson Ms	St. louis	Southern	West	0	1	www.bankofwinona.com	18	115159	14862	11569	47102	1025	45288	478	0	2334	113	0
15136	0	894348	3059746	Bank of Wisconsin Dells	Wisconsin Dells	WI	53965	12/31/2016	2/14/2019	NM	716 Superior Street	DELLS BANCSHARES, INC.	3	0	0	4	0	Columbia	31540	Madison, WI	2/26/1910	1/1/1934	3/31/2006	Stock	0	0	FDIC	DIF	Chicago	CHICAGO	Madison	Chicago	Central	Central	0	1	www.dellsbank.com	72	481178	21471	6922	43751	0	392609	7677	0	7660	537	339
16201	0	729842	1210208	Bank of Wolcott	Wolcott	IN	47995	12/31/2016	2/14/2019	NM	105 North Range Street	WOLCOTT BANCORP	3	0	0	2	1	White			10/16/1944	10/16/1944	11/30/2011	Stock	0	1	FDIC	DIF	Chicago	CHICAGO	Indianapolis	Chicago	Central	Central	0	1	http://www.bankofwolcott.com	28	145466	8844	2727	29823	0	100754	1807	0	1623	81	0
5699	0	176437	1138656	Bank of Wrightsville	Wrightsville	GA	31096	12/31/2016	2/14/2019	NM	156 N. Bradford St.	WRIGHTSVILLE BANCSHARES, INC.	1	0	0	8	1	Johnson			1/1/1897	1/1/1934	6/2/2010	Stock	0	0	FDIC	DIF	Atlanta	ATLANTA	Savannah	Atlanta	Southern	Southeast	0	1	WWW.BANKOFWRIGHTSVILLE.COM	14	50989	3910	2766	17168	0	26665	318	0	430	265	0
11715	0	371849	1142297	Bank of Yates City	Yates City	IL	61572	12/31/2016	2/14/2019	NM	107 E Main Street	FIRST BANCORP, INC.	2	0	0	8	1	Knox			1/1/1871	1/1/1934	9/8/2008	Stock	0	0	FDIC	DIF	Chicago	CHICAGO	Princeton	Chicago	Central	Central	0	1	http://www.bankofyatescity.com	17	69683	2699	250	22020	0	42012	418	0	1236	0	0
11431	14695	118736	1083402	Bank of Yazoo City	Yazoo City	MS	39194	12/31/2016	2/14/2019	NM	104 North Main Street	YAZOO CAPITAL CORPORATION	7	0	0	8	0	Yazoo	27140	Jackson, MS	4/15/1876	1/1/1934	8/21/2012	Stock	0	1	FDIC	DIF	Dallas	DALLAS	Jackson Ms	Atlanta	Southern	West	0	1	http://www.bankofyazoo.com	53	248781	6008	3389	108248	0	117126	2207	0	6479	185	0
15104	0	922924	1076208	Bank of York	York	SC	29745	12/31/2016	2/14/2019	NM	13 W Liberty St	YORK BANCSHARES, INC.	4	0	0	7	0	York	16740	Charlotte-Concord-Gastonia, NC-SC	4/15/1935	4/24/1935	3/31/2006	Stock	0	0	FDIC	DIF	Atlanta	ATLANTA	Columbia Sc	Richmond	Northeastern	Southeast	0	1	www.bankofyork.com	41	229817	94320	87272	43616	0	83224	915	0	2671	127	0
862	0	359838	0	Bank of York	York	AL	36925	12/31/2016	2/14/2019	NM	301 Broad Street		2	0	0	7	1	Sumter			1/1/1911	1/1/1934	4/27/2010	Stock	0	0	FDIC	DIF	Atlanta	ATLANTA	Montgomery	Atlanta	Southern	Southeast	0	1	http://www.bankyork.com	22	97915	6232	3845	46991	2640	37679	350	0	785	0	0
306	13006	860334	1086056	Bank of Zachary	Zachary	LA	70791	12/31/2016	2/14/2019	NM	4743 Main Street	ZACHARY BANCSHARES, INC.	3	0	0	8	0	East Baton Rouge	12940	Baton Rouge, LA	1/1/1904	1/1/1934	5/14/2018	Stock	0	0	FDIC	DIF	Dallas	DALLAS	Baton Rouge	Atlanta	Southern	Western	0	1	http://www.bankofzachary.com	51	238804	13141	9826	78917	6375	134677	1837	0	2448	167	0
13654	13847	903455	1123111	Bank of Zumbrota	Zumbrota	MN	55992	12/31/2016	2/14/2019	NM	70 West Third	ZUMBROTA AGENCY, INC.	2	0	0	2	1	Goodhue			1/1/1925	2/7/1934	3/31/2006	Stock	0	0	FDIC	DIF	Kansas City	KANSAS CITY	Minneapolis	Minneapolis	Central	West	0	1	www.bankofzumbrota.bank	40	159090	2630	45	30224	3546	118259	1396	0	707	6	266
16547	13612	329149	1210084	Bank Plus	Estherville	IA	51334	12/31/2016	2/14/2019	NM	1202 Central Avenue	SWEA CITY BANCORPORATION, INC.	4	0	0	2	1	Emmet			3/1/1947	3/1/1947	11/30/2012	Stock	0	1	FDIC	DIF	Kansas City	KANSAS CITY	Des Moines	Chicago	Western	Western	0	1	www.bankplusiowa.com	29	127046	3290	2	16808	0	100465	1032	0	1198	27	2727
34147	14169	2434113	2631510	Bank Rhode Island	Providence	RI	2903	12/31/2016	2/14/2019	SM	One Turks Head Place	BROOKLINE BANCORP, INC.	20	0	0	4	0	Providence	39300	Providence-Warwick, RI-MA	3/22/1996	3/22/1996	9/28/2012	Stock	0	0	FED	DIF	New York	NEW YORK	South Boston	Boston	Northeastern	Northeast	0	1	www.bankri.com	210	2147032	40518	9837	270562	0	1640557	15093	2708	17090	618	99405
4201	0	398350	1062621	Bank SNB	Stillwater	OK	74074	12/31/2016	2/14/2019	SM	608 South Main Street	SOUTHWEST BANCORP, INC.	30	0	1	4	0	Payne			6/16/1894	1/1/1934	5/28/2018	Stock	0	1	FED	DIF	Dallas	DALLAS	Tulsa	Kansas City	Southern	West	0	0		387	2468717	73519	36688	436661	0	1849586	27546	0	22808	350	19334
21897	9969	1006559	1097445	Bank Star	Pacific	MO	63069	12/31/2016	2/14/2019	NM	1999 West Osage Street	BANCSTAR, INC.	1	0	0	4	0	Franklin	41180	St. Louis, MO-IL	1/15/1975	1/15/1975	8/26/2018	Stock	0	0	FDIC	DIF	Kansas City	KANSAS CITY	St. Louis	St. louis	Western	West	0	1	www.bank-star.com	16	67771	11609	7429	4722	1200	48561	500	0	1085	109	0
18124	10775	1017256	1097445	Bank Star One	Fulton	MO	65251	12/31/2016	2/14/2019	NM	118 West 5th Street	BANCSTAR, INC.	4	0	0	4	0	Callaway	27620	Jefferson City, MO	12/4/1959	12/4/1959	7/14/2017	Stock	0	0	FDIC	DIF	Kansas City	KANSAS CITY	Columbia Mo	St. louis	Western	West	0	1		33	87497	12482	8259	4239	8500	58267	913	0	3005	538	0
17883	53463	804758	3354807	BANK VI	Salina	KS	67401	12/31/2016	2/14/2019	SM	1900 South Ohio Street	SIXTH BANCSHARES, INC.	3	0	0	4	1	Saline			1/1/1909	7/2/1958	6/15/2018	Stock	0	0	FED	DIF	Kansas City	KANSAS CITY	Hays	Kansas City	Western	Western	0	1		20	87884	10234	9374	4338	1129	66559	997	0	3884	230	0
15205	0	502652	4953337	Bank3	Memphis	TN	38119	12/31/2016	2/14/2019	NM	5210 Poplar Avenue	BANC3 HOLDINGS, INC	4	0	0	4	0	Shelby	32820	Memphis, TN-MS-AR	7/1/1910	6/28/1935	12/7/2016	Stock	0	0	FDIC	DIF	Dallas	DALLAS	Memphis	St. louis	Southern	Southeast	0	1	www.bank3.com	23	61915	35059	33640	0	0	24708	319	0	1860	0	111
57074	0	3010363	3780938	bankcda	Coeur D Alene	ID	83814	12/31/2016	2/14/2019	NM	912 Northwest Boulevard	COEUR D'ALENE BANCORP	3	0	0	4	0	Kootenai	17660	Coeur d'Alene, ID	5/17/2001	5/17/2001	8/10/2015	Stock	0	0	FDIC	DIF	San Francisco	SAN FRANCISCO	Salt Lake City	San Francisco	Western	Western	0	1	www.bankcda.com	28	106061	9366	7022	18108	835	68978	1057	0	4907	0	185
22434	13150	436739	1249048	BankChampaign, National Association	Champaign	IL	61820	12/31/2016	2/14/2019	N	2101 South Neil	MARKET PLACE BANCSHARES, INC.	2	0	0	4	1	Champaign	16580	Champaign-Urbana, IL	3/14/1977	3/14/1977	3/31/2006	Stock	0	1	OCC	DIF	Chicago	CHICAGO	Champaign	Chicago	Central	Central	0	1	http://www.bankchampaign.com	40	223340	18611	15329	31272	0	163800	2251	0	3406	587	0
8537	10311	748254	1128228	BankCherokee	Saint Paul	MN	55107	12/31/2016	2/14/2019	NM	607 South Smith Avenue	CHEROKEE BANCSHARES, INC.	4	0	0	4	0	Ramsey	33460	Minneapolis-St. Paul-Bloomington, MN-WI	1/15/1908	1/1/1934	3/31/2006	Stock	0	0	FDIC	DIF	Kansas City	KANSAS CITY	Minneapolis	Minneapolis	Central	West	0	1	http://www.bankcherokee.com	57	268406	25091	20104	71426	0	158668	2092	0	2781	828	0
953	11653	811046	1201671	Bankers Trust Company	Des Moines	IA	50309	12/31/2016	2/14/2019	NM	453 7th Street	BTC FINANCIAL CORPORATION	25	0	1	4	0	Polk	19780	Des Moines-West Des Moines, IA	6/1/1917	1/1/1934	1/1/2016	Stock	0	1	FDIC	DIF	Kansas City	KANSAS CITY	Des Moines	Chicago	Western	Western	0	1	www.bankerstrust.com	536	4121209	214731	131597	489261	0	3285841	52832	0	25147	298	0
23537	0	408642	1209958	Bankers' Bank	Madison	WI	53717	12/31/2016	2/14/2019	SM	7700 Mineral Point Road	BANKERS' BANCORPORATION, INC.	1	0	0	7	0	Dane	31540	Madison, WI	9/1/1981	9/1/1981	3/31/2006	Stock	0	0	FED	DIF	Chicago	CHICAGO	Madison	Chicago	Central	Central	0	0	www.bankersbankusa.com	120	553662	92933	91784	93904	163349	170537	5605	0	2946	1958	2902
27351	0	1218446	1250754	Bankers' Bank of Kansas	Wichita	KS	67208	12/31/2016	2/14/2019	SM	555 N Woodlawn St	BBOK BANCSHARES, INC.	1	0	0	4	0	Sedgwick	48620	Wichita, KS	10/5/1988	10/5/1988	12/27/2012	Stock	0	0	FED	DIF	Kansas City	KANSAS CITY	Wichita	Kansas City	Western	Western	0	0	www.bbok.com	48	184222	20851	8535	8108	26125	116216	2960	0	1213	786	0
23210	0	732758	2249401	Bankers' Bank of the West	Denver	CO	80202	12/31/2016	2/14/2019	SM	1099 18th St., Suite 2700	BANKERS' BANK OF THE WEST BANCORP, INC.	1	0	0	4	0	Denver	19740	Denver-Aurora-Lakewood, CO	10/1/1980	10/1/1980	12/13/2011	Stock	0	0	FED	DIF	Dallas	DALLAS	Denver	Kansas City	Western	Western	0	0	www.bbwest.com	46	324192	37000	29600	33113	23428	213379	4662	0	1001	843	0
34858	0	2722173	4978518	Bankers' Bank, Northeast	Glastonbury	CT	6033	12/31/2016	2/14/2019	SM	43 Western Blvd, # 125	BBN FINANCIAL CORPORATION	1	0	0	7	0	Hartford	25540	Hartford-West Hartford-East Hartford, CT	9/8/1998	9/8/1998	12/31/2017	Stock	0	0	FED	DIF	New York	NEW YORK	Hartford	Boston	Northeastern	Northeast	0	0		28	157110	53259	37553	56046	0	41309	599	0	369	0	211
28808	2402	454676	3035928	BankFinancial, National Association	Olympia Fields	IL	60461	12/31/2016	2/14/2019	N	21110 South Western Avenue	BANKFINANCIAL CORPORATION	20	0	0	4	0	Cook	16980	Chicago-Naperville-Elgin, IL-IN-WI	1/1/1924	4/3/1935	11/30/2016	Stock	0	1	OCC	DIF	Chicago	CHICAGO	Chicago	Chicago	Central	Central	0	1	www.bankfinancial.com	246	1617391	182622	169569	21274	0	1312952	8127	0	31413	3895	1394
20130	11510	117458	2834076	BankFirst	Norfolk	NE	68701	12/31/2016	2/14/2019	NM	100 North 13th Street	NORTH CENTRAL BANCORP, INC.	9	0	0	2	0	Madison			2/9/1970	2/9/1970	12/9/2018	Stock	0	1	FDIC	DIF	Kansas City	KANSAS CITY	Sioux City	Kansas City	Western	West	0	1	www.bankfirstonline.com	76	403968	8975	2553	110717	0	271569	3942	0	2529	0	5254
8870	10529	914648	1247455	BankFirst Financial Services	Columbus	MS	39703	12/31/2016	2/14/2019	SM	900 Main Street	BANKFIRST CAPITAL CORPORATION	17	0	1	4	0	Lowndes			6/1/1888	1/1/1934	9/1/2015	Stock	0	0	FED	DIF	Dallas	DALLAS	Jackson Ms	St. louis	Southern	West	0	1	http://www.bankfirstfs.com	201	927725	26448	5267	117644	0	728169	7085	0	16338	1218	4705
26536	13786	331375	0	BankGloucester	Gloucester	MA	1930	12/31/2016	2/14/2019	SB	160 Main Street		2	0	0	4	0	Essex	14460	Boston-Cambridge-Newton, MA-NH	1/1/1887	2/10/1986	7/15/2009	Non-Stock	0	0	FDIC	DIF	New York	NEW YORK	North Boston	Boston	Northeastern	Northeast	0	1	http://www.bankgloucester.com	43	234482	7101	3992	21998	0	196841	1486	0	5669	0	134
17282	0	737548	1204337	BankIowa of Cedar Rapids	Cedar Rapids	IA	52402	12/31/2016	2/14/2019	NM	7045 C Avenue Northeast	FIDELITY BAN CORPORATION	11	0	0	2	1	Linn	16300	Cedar Rapids, IA	1/1/1881	12/11/1953	3/31/2006	Stock	0	1	FDIC	DIF	Kansas City	KANSAS CITY	Cedar Rapids	Chicago	Western	Western	0	1	http://www.bankiowa.com	125	601645	10686	3040	90851	0	470603	5961	0	6019	0	3887
30817	5964	379171	3488300	BankLiberty	Liberty	MO	64068	12/31/2016	2/14/2019	SM	16 West Franklin Street	LIBERTY BANCORP, INC.	11	0	0	4	0	Clay	28140	Kansas City, MO-KS	12/5/1955	12/5/1955	5/4/2018	Stock	0	0	FED	DIF	Kansas City	KANSAS CITY	Kansas City	Kansas City	Western	West	0	1	www.banklibertykc.com	102	439172	17696	5082	19934	0	352896	5428	0	13942	8025	3113
18129	7941	546003	3297481	BankNewport	Newport	RI	2840	12/31/2016	2/14/2019	SM	10 Washington Square	OCEANPOINT FINANCIAL PARTNERS, MHC	15	0	0	4	0	Newport	39300	Providence-Warwick, RI-MA	1/1/1819	1/2/1960	5/5/2015	Stock	0	1	FED	DIF	New York	NEW YORK	South Boston	Boston	Northeastern	Northeast	0	1	www.banknewport.com	264	1424530	16129	2179	202898	0	1132279	10353	0	22993	0	6739
11739	14017	855741	1210048	BankOrion	Orion	IL	61273	12/31/2016	2/14/2019	NM	1114 Fourth Street	ORION BANCORPORATION, INC.	9	0	1	4	0	Henry	19340	Davenport-Moline-Rock Island, IA-IL	5/21/1890	1/1/1934	6/29/2017	Stock	0	0	FDIC	DIF	Chicago	CHICAGO	Princeton	Chicago	Central	Central	0	1	http://WWW.BANKORION.COM	96	432933	9306	1405	162027	0	238577	2408	0	6429	20	5845
30692	5756	364270	0	BankPacific, Ltd	Hagatna	GU	96910	12/31/2016	2/14/2019	SA	151 Aspinal Ave		0	0	1	6	0	Guam			1/1/1953	6/23/1954	2/22/2018	Stock	0	0	FDIC	DIF	San Francisco	SAN FRANCISCO	San Francisco	San Francisco	Western	West	6	1	www.bankpacific.com	94	141894	25436	21912	2164	0	104626	430	0	6509	96	1402
5903	9754	121642	1097306	BankPlus	Belzoni	MS	39038	12/31/2016	2/14/2019	NM	202 Jackson Street	BANCPLUS CORPORATION	57	0	0	4	0	Humphreys			1/1/1909	1/1/1934	6/5/2018	Stock	0	1	FDIC	DIF	Dallas	DALLAS	Jackson Ms	St. louis	Southern	West	0	1	http://www.bankplus.net	761	2679507	94374	28588	566133	11867	1803827	18000	0	68253	36125	3524
77	10489	194936	1084061	BankSouth	Dothan	AL	36303	12/31/2016	2/14/2019	NM	3251 Ross Clark Circle	BANCSOUTH CORPORATION	2	0	0	4	1	Houston	20020	Dothan, AL	1/1/1928	1/1/1934	3/31/2006	Stock	0	0	FDIC	DIF	Atlanta	ATLANTA	Montgomery	Atlanta	Southern	Southeast	0	1		24	168012	5885	2698	28781	0	130790	2668	0	1642	73	0
16418	13480	88231	0	BankSouth	Greensboro	GA	30642	12/31/2016	2/14/2019	SA	6340 Lake Oconee Parkway		6	0	0	4	1	Greene			4/10/1946	4/10/1946	9/14/2012	Stock	0	0	OCC	DIF	Atlanta	ATLANTA	Atlanta	Atlanta	Southern	Southeast	0	1	http://www.banksouth.com	300	531254	42074	35405	24707	0	431774	5668	0	11001	1353	23
496	16027	109453	1943917	BankStar Financial	Elkton	SD	57026	12/31/2016	2/14/2019	NM	124 Elk Street	ELKTON HOLDING COMPANY	3	0	0	2	1	Brookings			3/20/1926	1/1/1934	3/22/2014	Stock	0	0	FDIC	DIF	Kansas City	KANSAS CITY	Sioux Falls	Minneapolis	Western	West	0	1	https://www.ebankstar.bank	31	156205	5637	2785	19215	5500	116103	798	0	3329	0	2539
29177	3050	831576	3610437	BankTennessee	Collierville	TN	38017	12/31/2016	2/14/2019	SM	1125 West Poplar Ave	BANKTENNESSEE BANCSHARES, INC.	8	0	0	4	1	Shelby	32820	Memphis, TN-MS-AR	10/1/1934	11/2/1934	3/31/2006	Stock	0	0	FED	DIF	Dallas	DALLAS	Memphis	St. louis	Southern	Southeast	0	1	www.banktennessee.com	70	287973	26711	20096	17157	2329	214470	3491	0	11415	209	3148
58979	18132	3938186	4028712	BankUnited, National Association	Miami Lakes	FL	33016	12/31/2016	2/14/2019	N	14817 Oak Lane	BANKUNITED, INC.	100	0	1	4	0	Miami-Dade	33100	Miami-Fort Lauderdale-West Palm Beach, FL	5/21/2009	5/21/2009	3/22/2013	Stock	0	0	OCC	DIF	Atlanta	ATLANTA	South Florida	Atlanta	Southern	Southeast	0	0	http://www.BankUnited.com	1659	27782765	445780	405520	6005291	2532	19283639	152953	30584	84866	9540	105205
35406	0	2849285	3368185	BankVista	Sartell	MN	56377	12/31/2016	2/14/2019	NM	125 Twin Rivers Court	ABDO INVESTMENTS, INC.	2	0	0	4	0	Stearns	41060	St. Cloud, MN	2/15/2000	2/15/2000	12/19/2014	Stock	0	0	FDIC	DIF	Kansas City	KANSAS CITY	Minneapolis	Minneapolis	Central	West	0	1	www.bankvista.com	48	209235	21820	17818	530	0	179045	2346	0	2245	1174	41
57368	0	3109043	3553815	Bankwell Bank	New Canaan	CT	6840	12/31/2016	2/14/2019	NM	208 Elm Street	BANKWELL FINANCIAL GROUP, INC.	10	0	0	4	0	Fairfield	14860	Bridgeport-Stamford-Norwalk, CT	4/22/2002	4/22/2002	2/1/2015	Stock	0	0	FDIC	DIF	New York	NEW YORK	Hartford	New York	Northeastern	Northeast	0	1	http://www.mybankwell.com	126	1621911	96027	83329	104610	329	1344149	17982	0	17411	272	3089
16704	0	791353	1134872	BANKWEST	Rockford	MN	55373	12/31/2016	2/14/2019	NM	5921 Main Street	BANKWEST FINANCIAL, INC.	3	0	0	4	1	Wright	33460	Minneapolis-St. Paul-Bloomington, MN-WI	1/1/1948	6/1/1948	3/31/2006	Stock	0	0	FDIC	DIF	Kansas City	KANSAS CITY	Minneapolis	Minneapolis	Central	West	0	1	www.bankwestmn.com	32	137189	20007	17845	20225	0	88342	1203	0	4266	1190	0
10502	14289	989758	1051504	BANKWEST OF KANSAS	Goodland	KS	67735	12/31/2016	2/14/2019	SM	922 Main Street	G. S. BANCSHARES, INC.	3	0	0	2	1	Sherman			1/1/1929	1/1/1934	3/31/2006	Stock	0	1	FED	DIF	Kansas City	KANSAS CITY	Hays	Kansas City	Western	Western	0	1	www.ebankwest.com	35	95449	14372	12153	15469	425	62199	409	0	1146	0	0
4009	11916	540551	1124060	BankWest, Inc.	Pierre	SD	57501	12/31/2016	2/14/2019	NM	420 South Pierre Street	SOUTH DAKOTA BANCSHARES, INC.	19	0	0	2	1	Hughes			8/30/1889	1/1/1934	7/1/2016	Stock	0	1	FDIC	DIF	Kansas City	KANSAS CITY	Sioux Falls	Minneapolis	Western	West	0	1	http://www.bankwest-sd.com	301	983012	36426	21029	117917	0	764538	10359	0	23625	4294	9753
28489	1691	352772	2126977	Banner Bank	Walla Walla	WA	99362	12/31/2016	2/14/2019	NM	10 South First Avenue	BANNER CORPORATION	192	0	1	4	0	Walla Walla	47460	Walla Walla, WA	1/1/1890	12/6/1934	12/31/2017	Stock	0	0	FDIC	DIF	San Francisco	SAN FRANCISCO	Seattle	San Francisco	Western	West	0	0	www.bannerbank.com	2028	9531252	225117	49744	1028319	0	7427759	83910	31740	158670	8356	290045
10374	9734	453147	1207691	Banner Banks	Birnamwood	WI	54414	12/31/2016	2/14/2019	NM	416 Main St.	BANNER BANCORP, LTD	4	0	0	2	1	Shawano			1/1/1900	1/1/1934	1/28/2018	Stock	0	0	FDIC	DIF	Chicago	CHICAGO	Appleton	Chicago	Central	Central	0	1	WWW.BANNERBANKS.COM	29	95366	21789	18648	32211	4159	36032	749	0	629	7	0
19274	53543	275255	4437426	Banner Capital Bank	Harrisburg	NE	69345	12/31/2016	2/14/2019	NM	205 State St	BANNER COUNTY BAN CORPORATION EMPLOYEE STOCK OWNERSHIP PLAN AND TRUST	3	0	0	2	1	Banner			10/10/1964	10/10/1964	1/31/2018	Stock	0	0	FDIC	DIF	Kansas City	KANSAS CITY	Grand Island	Kansas City	Western	West	0	1	http://www.bcbank.net	32	132720	3364	193	9667	0	114881	1365	0	821	0	559
17514	12376	502849	3202832	Banterra Bank	Marion	IL	62959	12/31/2016	2/14/2019	NM	3201 Banterra Drive	BANTERRA CORP	39	0	1	4	1	Williamson	16060	Carbondale-Marion, IL	11/26/1955	11/26/1955	4/5/2018	Stock	0	0	FDIC	DIF	Chicago	CHICAGO	Mount Vernon	St. louis	Central	Central	0	0	www.banterra.com	345	1460400	29265	4734	362064	0	1002148	11050	0	26588	480	4617
11971	9261	522605	1115385	Bar Harbor Bank & Trust	Bar Harbor	ME	4609	12/31/2016	2/14/2019	NM	82 Main Street	BAR HARBOR BANKSHARES	14	0	0	4	0	Hancock			9/15/1887	1/1/1934	1/13/2017	Stock	0	1	FDIC	DIF	New York	NEW YORK	Concord	Boston	Northeastern	Northeast	0	0	www.bhbt.com	184	1754525	8438	219	528856	0	1118645	10419	0	22732	90	5318
30878	6049	106676	0	Bar Harbor Savings and Loan Association	Bar Harbor	ME	4609	12/31/2016	2/14/2019	SA	103 Main Street		1	0	0	5	0	Hancock			1/1/1902	4/15/1957	5/3/2012	Non-Stock	0	0	FDIC	DIF	New York	NEW YORK	Concord	Boston	Northeastern	Northeast	0	1	www.bhsla.com	8	100060	5533	5340	4786	3282	83851	769	0	1230	0	0
57203	0	2980209	1231418	Barclays Bank Delaware	Wilmington	DE	19801	12/31/2016	2/14/2019	NM	125 South West Street	BARCLAYS PLC	1	0	0	3	0	New Castle	37980	Philadelphia-Camden-Wilmington, PA-NJ-DE-MD	5/23/2001	5/23/2001	12/31/2017	Stock	0	0	FDIC	DIF	New York	NEW YORK	Claymont	Philadelphia	Northeastern	Northeast	0	0	www.barclaysus.com/deposits	2952	32506627	5233842	4940709	61518	0	25367313	763758	0	31564	0	809104
34395	0	2508751	2260406	Barrington Bank & Trust Company, National Association	Barrington	IL	60010	12/31/2016	2/14/2019	N	201 South Hough Street	WINTRUST FINANCIAL CORPORATION	7	0	0	4	0	Lake	16980	Chicago-Naperville-Elgin, IL-IN-WI	12/19/1996	12/19/1996	2/10/2012	Stock	0	0	OCC	DIF	Chicago	CHICAGO	Chicago	Chicago	Central	Central	0	0	www.barringtonbank.com	805	1982691	45688	33281	101055	4	1707780	6658	6642	33663	4758	41857
22205	0	1007734	0	Barwick Banking Company	Barwick	GA	31720	12/31/2016	2/14/2019	NM	2020 East Main Street		1	0	0	2	0	Brooks	46660	Valdosta, GA	1/1/1934	1/6/1976	3/31/2006	Stock	0	0	FDIC	DIF	Atlanta	ATLANTA	Albany Ga	Atlanta	Southern	Southeast	0	1		3	14159	7196	6943	5087	390	1385	45	0	22	0	0
17621	0	188739	2937182	Basile State Bank	Basile	LA	70515	12/31/2016	2/14/2019	NM	3031 Stagg Ave	BASILE BANCSHARES, INC.	2	0	0	6	1	Evangeline			7/2/1956	7/2/1956	11/15/2006	Stock	0	0	FDIC	DIF	Dallas	DALLAS	Baton Rouge	Atlanta	Southern	Western	0	1	www.basilebank.com	17	53552	5420	2989	2075	1475	42639	590	0	1011	73	0
17749	10960	433505	0	Bath Savings Institution	Bath	ME	4530	12/31/2016	2/14/2019	SB	105 Front Street		11	0	0	4	0	Sagadahoc	38860	Portland-South Portland, ME	4/19/1852	4/18/1957	5/3/2012	Non-Stock	0	1	FDIC	DIF	New York	NEW YORK	Concord	Boston	Northeastern	Northeast	0	1	www.bathsavings.com	178	844535	45247	36392	206895	0	557980	6450	0	13840	0	1301
16330	12275	986757	2249399	Battle Creek State Bank	Battle Creek	NE	68715	12/31/2016	2/14/2019	SM	202 W Main St	BATTLE CREEK STATE COMPANY, INC.	1	0	0	4	0	Madison			9/1/1943	10/24/1945	1/1/2012	Stock	0	0	FED	DIF	Kansas City	KANSAS CITY	Sioux City	Kansas City	Western	West	0	1	http://www.battlecreekstatebank.com	6	32030	1243	38	2840	2200	25039	376	0	212	0	0
34052	0	2329200	2340867	Bay Bank	Green Bay	WI	54313	12/31/2016	2/14/2019	NM	2555 Packerland Drive	BAY BANCORPORATION, INC.	2	0	0	4	0	Brown	24580	Green Bay, WI	8/21/1995	8/21/1995	1/8/2014	Stock	0	0	FDIC	DIF	Chicago	CHICAGO	Appleton	Chicago	Central	Central	0	1	www.baybankgb.com	27	84585	10797	5985	13139	75	53181	1626	0	355	721	617
59004	18140	4155841	2453084	Bay Bank, FSB	Columbia	MD	21046	12/31/2016	2/14/2019	SA	7151 Columbia Gateway Drive,	H BANCORP LLC	12	0	0	4	0	Howard	12580	Baltimore-Columbia-Towson, MD	7/9/2010	7/9/2010	4/13/2018	Stock	0	0	OCC	DIF	New York	NEW YORK	Baltimore	Richmond	Northeastern	Southeast	0	0		131	620200	39308	31663	61354	720	485894	2823	0	3790	1225	3030
57716	0	3281510	0	Bay Commercial Bank	Walnut Creek	CA	94596	12/31/2016	2/14/2019	SM	500 Ygnacio Valley Rd Suite		10	0	0	4	0	Contra Costa	41860	San Francisco-Oakland-Hayward, CA	7/20/2004	7/20/2004	4/28/2017	Stock	0	0	FED	DIF	San Francisco	SAN FRANCISCO	San Francisco	San Francisco	Western	Western	0	1	http://www.unitedbusinessbank.com	108	675574	130213	124627	13917	0	504540	3775	0	1106	775	1272
15585	14349	961446	2389978	Bay Port State Bank	Bay Port	MI	48720	12/31/2016	2/14/2019	NM	9840 Main Street	BAY PORT FINANCIAL CORPORATION	3	0	0	2	0	Huron			3/1/1938	3/3/1938	3/31/2006	Stock	0	0	FDIC	DIF	Chicago	CHICAGO	Detroit	Chicago	Central	Central	0	1	https://www.bayportstatebank.com	28	93932	8387	6175	129	1585	81342	993	0	1096	0	0
90311	7995	963002	3535437	Bay State Savings Bank	Worcester	MA	1608	12/31/2016	2/14/2019	SB	28 Franklin Street	1895 MHC	8	0	0	4	0	Worcester	49340	Worcester, MA-CT	3/9/1895	11/20/1985	8/1/2011	Non-Stock	0	0	FDIC	DIF	New York	NEW YORK	Springfield Ma	Boston	Northeastern	Northeast	0	1	baystatesavingsbank.com	66	377247	9753	5250	28344	805	318339	4192	0	3983	0	318
32527	8386	242976	0	Bay-Vanguard Federal Savings Bank	Baltimore	MD	21219	12/31/2016	2/14/2019	SA	7114 North Point Road		4	0	0	5	0	Baltimore	12580	Baltimore-Columbia-Towson, MD	9/1/1873	3/26/1987	8/22/2018	Stock	0	0	OCC	DIF	New York	NEW YORK	Baltimore	Richmond	Northeastern	Southeast	0	1	www.bayvanguard.com	40	167221	9103	4626	17961	0	126167	2128	0	4356	279	152
1092	9679	242958	2533070	Baybank	Gladstone	MI	49837	12/31/2016	2/14/2019	NM	104 South Tenth Street	BAYBANK CORPORATION	3	0	0	4	0	Delta			7/1/1912	1/1/1934	1/28/2018	Stock	0	0	FDIC	DIF	Chicago	CHICAGO	Appleton	Minneapolis	Central	Central	0	1	http://baybank.us	29	89037	2883	2037	27742	1200	52298	575	0	2453	705	0
90196	13133	771609	2623430	BayCoast Bank	Swansea	MA	2777	12/31/2016	2/14/2019	SB	330 Swansea Drive	NARRAGANSETT FINANCIAL CORP	18	0	1	4	0	Bristol	39300	Providence-Warwick, RI-MA	11/15/1851	6/18/1985	3/30/2016	Stock	0	1	FDIC	DIF	New York	NEW YORK	South Boston	Boston	Northeastern	Northeast	0	1	www.baycoastbank.com	326	1261279	20867	5293	202958	0	956369	7136	0	31276	330	7945
35541	0	2954059	3170539	BCB Community Bank	Bayonne	NJ	7002	12/31/2016	2/14/2019	NM	860 Broadway	BCB BANCORP, INC.	22	0	1	4	0	Hudson	35620	New York-Newark-Jersey City, NY-NJ-PA	11/1/2000	11/1/2000	4/16/2018	Stock	0	0	FDIC	DIF	New York	NEW YORK	Jamesburg	New York	Northeastern	Northeast	0	1	www.bcb.bank	353	1707567	65610	53489	94765	0	1489312	17209	0	19382	3525	2023
20215	0	829032	1141115	BCBank, Inc.	Philippi	WV	26416	12/31/2016	2/14/2019	NM	107 Pike Street	APPALACHIAN FINANCIAL CORPORATION	3	0	0	4	0	Barbour			6/27/1970	6/29/1970	11/5/2015	Stock	0	1	FDIC	DIF	Atlanta	ATLANTA	Scott Depot	Richmond	Northeastern	Northeast	0	1	https://www.bcbankinc.com/	30	115857	5144	3796	19729	111	78184	974	0	5158	2063	0
57131	0	3022076	3274996	Beach Community Bank	Fort Walton Beac	FL	32548	12/31/2016	2/14/2019	NM	17 Southeast Eglin Parkway	BEACH COMMUNITY BANCSHARES, INC.	11	0	0	4	0	Okaloosa	18880	Crestview-Fort Walton Beach-Destin, FL	4/27/2001	4/27/2001	3/31/2006	Stock	0	0	FDIC	DIF	Atlanta	ATLANTA	Montgomery	Atlanta	Southern	Southeast	0	1	WWW.BEACHCOMMUNITYBANK.COM	113	518663	29700	27789	35246	0	336904	3597	0	16228	95621	414
57833	0	3284397	0	Beal Bank USA	Las Vegas	NV	89134	12/31/2016	2/14/2019	NM	1970 Village Ctr Circle, Ste		23	0	1	4	1	Clark	29820	Las Vegas-Henderson-Paradise, NV	8/2/2004	8/2/2004	3/8/2018	Stock	0	0	FDIC	DIF	San Francisco	DALLAS	Phoenix	San Francisco	Western	West	0	0	www.bealbankUSA.com	140	5294920	541461	471019	957884	0	3339377	185894	0	1702	93754	0
32574	18092	1176881	0	Beal Bank, SSB	Plano	TX	75024	12/31/2016	2/14/2019	SB	6000 Legacy Drive		19	0	1	4	1	Collin	19100	Dallas-Fort Worth-Arlington, TX	3/10/1988	3/10/1988	10/14/2011	Stock	0	1	FDIC	DIF	Dallas	DALLAS	Dallas	Dallas	Southern	West	0	0	www.bealbank.com	277	2429362	145891	144778	265181	0	1884900	28356	0	51573	30647	0
3857	10815	324649	4297853	Bear State Bank	Little Rock	AR	72223	12/31/2016	2/14/2019	SM	5315 Highland Drive	BEAR STATE FINANCIAL HOLDINGS, LLC	50	0	1	4	0	Pulaski	30780	Little Rock-North Little Rock-Conway, AR	12/6/1897	1/1/1934	4/20/2018	Stock	0	0	FED	DIF	Dallas	DALLAS	Little Rock	St. louis	Southern	Western	0	1		484	2051121	83360	49491	215453	0	1549759	15584	0	57849	1945	50549
30043	4618	835378	0	Beardstown Savings s.b.	Beardstown	IL	62618	12/31/2016	2/14/2019	SB	301 State Street		2	0	0	5	0	Cass			1/1/1911	5/23/1949	5/2/2011	Non-Stock	0	0	FDIC	DIF	Chicago	CHICAGO	Springfield Il	Chicago	Central	Central	0	1	www.beardstownsavings.com	11	49453	3595	1594	11981	0	31716	367	0	366	140	0
58199	0	3425725	3917855	Beartooth Bank	Billings	MT	59106	12/31/2016	2/14/2019	NM	4130 King Avenue West	BEARTOOTH FINANCIAL CORPORATION	1	0	0	4	0	Yellowstone	13740	Billings, MT	4/24/2006	4/24/2006	3/1/2018	Stock	0	0	FDIC	DIF	San Francisco	SAN FRANCISCO	Billings	Minneapolis	Western	West	0	1	www.beartoothbank.com	9	42974	2496	169	183	0	35217	693	0	2652	1345	0
30339	5195	123374	0	Beauregard FSB	Deridder	LA	70634	12/31/2016	2/14/2019	SA	122 Jefferson Avenue		2	0	0	8	1	Beauregard			6/23/1948	6/23/1948	7/21/2011	Stock	0	0	OCC	DIF	Dallas	DALLAS	Shreveport	Atlanta	Southern	Western	0	1	www.beauregardfsb.com	11	66335	14380	13070	9377	0	41199	763	0	415	394	0
29024	2781	946274	0	Bedford Federal Savings Bank	Bedford	IN	47421	12/31/2016	2/14/2019	SB	1030 15th Street		2	0	0	5	0	Lawrence			7/1/1934	10/25/1934	4/15/2014	Non-Stock	0	0	FDIC	DIF	Chicago	CHICAGO	Indianapolis	St. louis	Central	Central	0	1	www.bedfed.com	29	118566	10409	9744	41	0	98193	1048	0	3821	230	475
11355	11482	696047	2513214	Bedford Loan & Deposit Bank	Bedford	KY	40006	12/31/2016	2/14/2019	NM	45 Highway 42 East	BEDFORD LOAN AND DEPOSIT BANCORP, INC.	3	0	0	8	0	Trimble	31140	Louisville-Jefferson County, KY-IN	11/2/1891	1/1/1934	3/31/2006	Stock	0	0	FDIC	DIF	Chicago	CHICAGO	Elizabethtown	St. louis	Central	Southeast	0	1	www.bedfordbank.com	29	92543	2103	69	35972	2577	47511	868	0	1968	105	0
12208	12667	761244	1136988	Belgrade State Bank	Belgrade	MO	63622	12/31/2016	2/14/2019	SM	401 Main Street	TURNER BANCSHARES, INC.	6	0	0	4	0	Washington			6/19/1906	1/1/1934	3/31/2006	Stock	0	0	FED	DIF	Kansas City	KANSAS CITY	St. Louis	St. louis	Western	West	0	1	belgradestatebank.com	88	245373	12282	4252	20949	0	200461	1281	0	7183	503	0
19581	0	929352	1417333	Bell Bank	Fargo	ND	58103	12/31/2016	2/14/2019	NM	3100 13th Avenue, South	STATE BANKSHARES, INC.	20	0	1	4	0	Cass	22020	Fargo, ND-MN	5/6/1966	5/6/1966	8/21/2016	Stock	0	1	FDIC	DIF	Kansas City	KANSAS CITY	Fargo	Minneapolis	Central	West	0	1	http://www.bellbanks.com	1005	4181458	269825	221004	88461	40000	3655518	38524	0	37727	237	26655
14415	0	178244	2307310	Bellevue State Bank	Bellevue	IA	52031	12/31/2016	2/14/2019	NM	200 South 2nd Street	BELLEVUE STATE BANK EMPLOYEE STOCK OWNERSHIP PLAN	1	0	0	2	1	Jackson			1/1/1934	5/31/1934	3/31/2006	Stock	0	1	FDIC	DIF	Kansas City	KANSAS CITY	Cedar Rapids	Chicago	Western	Western	0	1	http://www.bellevuestatebank.com	13	101270	6381	1493	6326	3610	81437	1024	0	757	0	0
58165	0	3391718	3391727	Belmont Bank & Trust Company	Chicago	IL	60634	12/31/2016	2/14/2019	NM	8250 West Belmont Avenue	BELMONT FINANCIAL GROUP, INC.	2	0	0	4	0	Cook	16980	Chicago-Naperville-Elgin, IL-IN-WI	6/14/2006	6/14/2006	1/2/2008	Stock	0	0	FDIC	DIF	Chicago	CHICAGO	Chicago	Chicago	Central	Central	0	1	WWW.BELMONTBANK.COM	31	376127	18989	13065	78917	0	271249	3981	0	3781	0	0
28035	773	919773	0	Belmont Federal Savings and Loan Association	Belmont	NC	28012	12/31/2016	2/14/2019	SA	210 Park Street		1	0	0	5	0	Gaston	16740	Charlotte-Concord-Gastonia, NC-SC	1/1/1915	12/4/1940	7/2/2015	Non-Stock	0	0	OCC	DIF	Atlanta	ATLANTA	Charlotte	Richmond	Northeastern	Southeast	0	1	www.belmontfederal.com	11	95272	20973	19348	7165	0	63131	263	0	3210	0	0
23901	11885	348207	3929791	Belmont Savings Bank	Belmont	MA	2478	12/31/2016	2/14/2019	SB	2 Leonard Street	BSB BANCORP INC.	7	0	0	4	0	Middlesex	14460	Boston-Cambridge-Newton, MA-NH	1/1/1885	7/12/1982	10/1/2009	Stock	0	0	FDIC	DIF	New York	NEW YORK	North Boston	Boston	Northeastern	Northeast	0	1	www.belmontsavings.com	122	2158697	59093	51365	152245	0	1866034	13585	2606	2240	0	403
28348	1411	72678	0	Belmont Savings Bank	Bellaire	OH	43906	12/31/2016	2/14/2019	SB	3301 Guernsey Street		4	0	0	5	0	Belmont	48540	Wheeling, WV-OH	1/1/1886	10/29/1935	12/31/2017	Non-Stock	0	0	FDIC	DIF	Chicago	CHICAGO	Columbus	Cleveland	Central	Central	0	1	www.Belmont-Savings.com	58	450013	5556	2363	363699	0	71437	2111	0	1483	259	0
30744	5846	493077	0	Belpre Savings Bank	Belpre	OH	45714	12/31/2016	2/14/2019	SB	605 Washington Boulevard		2	0	0	6	0	Washington			1/1/1902	10/24/1955	11/15/2016	Stock	0	0	FDIC	DIF	Chicago	CHICAGO	Columbus	Cleveland	Central	Central	0	1		13	46370	11390	10838	2495	0	28234	0	0	879	0	2236
15362	0	223751	0	Belt Valley Bank	Belt	MT	59412	12/31/2016	2/14/2019	SM	111 Castner Street		1	0	0	2	0	Cascade	24500	Great Falls, MT	3/14/1936	3/14/1936	3/31/2006	Stock	0	0	FED	DIF	San Francisco	SAN FRANCISCO	Billings	Minneapolis	Western	West	0	1	www.beltvalleybank.com	14	59085	5666	5100	6949	485	45271	644	0	62	0	0
28384	15152	462774	0	Ben Franklin Bank of Illinois	Arlington Height	IL	60004	12/31/2016	2/14/2019	SA	830 East Kensington Road		2	0	0	4	0	Cook	16980	Chicago-Naperville-Elgin, IL-IN-WI	1/1/1893	1/29/1941	6/25/2014	Non-Stock	0	0	OCC	DIF	Chicago	CHICAGO	Chicago	Chicago	Central	Central	0	1	www.benfrankbank.com	26	85274	11356	8454	8240	550	62357	904	0	1181	408	0
19215	9671	980960	1133428	Benchmark Bank	Plano	TX	75024	12/31/2016	2/14/2019	NM	5700 Legacy Drive Suite 10	QUINLAN BANCSHARES, INC.	6	0	0	4	1	Collin	19100	Dallas-Fort Worth-Arlington, TX	8/29/1964	8/29/1964	6/27/2018	Stock	0	0	FDIC	DIF	Dallas	DALLAS	Dallas	Dallas	Southern	West	0	1		145	514632	41189	31419	2145	0	447486	4065	0	10104	3599	1528
57949	0	3369007	3927304	Benchmark Bank	Gahanna	OH	43230	12/31/2016	2/14/2019	SB	461 Beecher Road	BENCHMARK BANCORP, INC.	2	0	0	4	0	Franklin	18140	Columbus, OH	8/1/2005	8/1/2005	9/8/2017	Stock	0	0	FDIC	DIF	Chicago	CHICAGO	Columbus	Cleveland	Central	Central	0	1		65	132314	13318	12411	1946	775	108629	1187	0	2437	352	175
20484	0	94522	1141441	Benchmark Community Bank	Kenbridge	VA	23944	12/31/2016	2/14/2019	SM	100 South Broad Street	BENCHMARK BANKSHARES, INC.	15	0	1	6	0	Lunenburg			9/8/1971	9/8/1971	3/31/2006	Stock	0	0	FED	DIF	Atlanta	ATLANTA	Richmond	Richmond	Northeastern	Southeast	0	1	http://www.BCBonline.com	160	568492	54084	43587	34326	156	443678	4679	0	13242	3799	0
15697	14407	810919	3846629	Beneficial Bank	Philadelphia	PA	19107	12/31/2016	2/14/2019	SB	1139 Chestnut Street	BENEFICIAL BANCORP, INC.	64	0	1	4	0	Philadelphia	37980	Philadelphia-Camden-Wilmington, PA-NJ-DE-MD	4/20/1853	11/21/1939	4/15/2016	Stock	0	0	FDIC	DIF	New York	NEW YORK	Philadelphia	Philadelphia	Northeastern	Northeast	0	1	http://www.thebeneficial.com	773	5739333	287201	241255	1054073	0	3967585	43261	0	74234	821	175740
58490	18032	3608751	3842630	Beneficial State Bank	Oakland	CA	94612	12/31/2016	2/14/2019	NM	1438 Webster St., Suite 100	BENEFICIAL STATE BANCORP, INC.	13	0	1	4	0	Alameda	41860	San Francisco-Oakland-Hayward, CA	6/27/2007	6/27/2007	1/31/2018	Stock	0	0	FDIC	DIF	San Francisco	SAN FRANCISCO	San Francisco	San Francisco	Western	Western	0	1	www.beneficialstatebank.com	139	653423	123076	115625	25794	2240	465272	7801	0	9398	0	7225
13774	13729	824242	1491708	Benton County State Bank	Blairstown	IA	52209	12/31/2016	2/14/2019	NM	212 Locust Northeast	BLAIRSTOWN BANCORP, INC.	1	0	0	2	0	Benton	16300	Cedar Rapids, IA	1/1/1869	1/29/1934	3/31/2006	Stock	0	1	FDIC	DIF	Kansas City	KANSAS CITY	Cedar Rapids	Chicago	Western	Western	0	1	http://www.bentoncountystatebank.com	7	42797	1547	875	7756	323	31512	247	0	247	0	0
23621	7290	473501	2333663	Berkshire Bank	Pittsfield	MA	1201	12/31/2016	2/14/2019	NM	24 North Street	BERKSHIRE HILLS BANCORP, INC	101	0	1	4	0	Berkshire	38340	Pittsfield, MA	2/6/1846	1/2/1982	12/3/2016	Stock	0	1	FDIC	DIF	New York	NEW YORK	Springfield Ma	Boston	Northeastern	Northeast	0	0	http://www.berkshirebank.com	1671	9119415	107122	35456	1520254	6126	6626462	43998	34846	91192	473	410665
20015	0	7009	1246159	Bessemer Trust Company	Woodbridge	NJ	7095	12/31/2016	2/14/2019	NM	100 Woodbridge Center Drive	BESSEMER GROUP, INCORPORATED, THE	1	0	0	7	1	Middlesex	35620	New York-Newark-Jersey City, NY-NJ-PA	1/1/1907	8/14/1969	4/11/2014	Stock	0	1	FDIC	DIF	New York	NEW YORK	Jamesburg	New York	Northeastern	Northeast	0	0	http://www.bessemertrust.com	120	892703	356773	356027	308488	0	217344	0	550	3317	0	0
21868	0	976703	1246159	Bessemer Trust Company, National Association	New York	NY	10111	12/31/2016	2/14/2019	N	630 Fifth Avenue	BESSEMER GROUP, INCORPORATED, THE	1	0	0	9	1	New York	35620	New York-Newark-Jersey City, NY-NJ-PA	12/20/1974	12/20/1974	3/31/2006	Stock	0	1	OCC	DIF	New York	NEW YORK	New York City	New York	Northeastern	Northeast	0	0	http://www.bessemertrust.com	482	2905380	1564856	1558297	718553	0	442273	0	22313	24858	0	76407
27909	528	682479	0	BEST HOMETOWN BANK	Collinsville	IL	62234	12/31/2016	2/14/2019	SA	100 East Clay Street		2	0	0	5	0	Madison	41180	St. Louis, MO-IL	1/1/1887	10/25/1939	7/8/2016	Stock	0	0	OCC	DIF	Chicago	CHICAGO	Mount Vernon	St. louis	Central	Central	0	1	www.besthometownbank.com	21	109390	5459	3683	25162	0	74248	1214	0	3141	0	0
1808	15971	851631	1095058	Better Banks	Peoria	IL	61615	12/31/2016	2/14/2019	NM	10225 N. Knoxville Avenue	BACKLUND INVESTMENT CO.	7	0	0	8	1	Peoria	37900	Peoria, IL	1/1/1898	1/1/1934	8/15/2014	Stock	0	0	FDIC	DIF	Chicago	CHICAGO	Princeton	Chicago	Central	Central	0	1	http://www.betterbanks.com	58	279720	26795	21692	68027	0	177260	1367	0	2728	0	2887
26601	9804	946171	3197835	Beverly Bank	Beverly	MA	1915	12/31/2016	2/14/2019	SB	254 Cabot Street	BEVERLY FINANCIAL, MHC	5	0	0	4	0	Essex	14460	Boston-Cambridge-Newton, MA-NH	1/1/1888	3/25/1986	3/17/2014	Stock	0	0	FDIC	DIF	New York	NEW YORK	North Boston	Boston	Northeastern	Northeast	0	1	www.beverlybank.com	71	415651	27449	23227	25691	459	345461	4037	0	6935	0	164
57701	0	3216017	2260406	Beverly Bank & Trust Company, National Association	Chicago	IL	60643	12/31/2016	2/14/2019	N	10258 South Western Avenue	WINTRUST FINANCIAL CORPORATION	7	0	0	4	0	Cook	16980	Chicago-Naperville-Elgin, IL-IN-WI	4/1/2004	4/1/2004	11/13/2015	Stock	0	0	OCC	DIF	Chicago	CHICAGO	Chicago	Chicago	Central	Central	0	0	www.thebeverlybank.com	118	1116947	28192	19171	108179	6438	835796	4322	576	47304	86	13501
17741	10536	499501	4902643	Biddeford Savings Bank	Biddeford	ME	4005	12/31/2016	2/14/2019	SB	254 Main Street	MAINE COMMUNITY BANCORP, MHC	6	0	0	4	0	York	38860	Portland-South Portland, ME	7/27/1867	4/4/1957	7/29/2018	Stock	0	1	FDIC	DIF	New York	NEW YORK	Concord	Boston	Northeastern	Northeast	0	1	www.biddefordsavings.com	76	449079	7338	1645	37074	0	385335	1728	0	9656	0	328
3320	0	362856	1918081	Big Bend Banks, N.A.	Marfa	TX	79843	12/31/2016	2/14/2019	N	301 South Highland Avenue	BIG BEND BANCSHARES CORPORATION	2	0	0	7	1	Presidio			5/2/1907	1/1/1934	6/29/2009	Stock	0	1	OCC	DIF	Dallas	DALLAS	Albuquerque	Dallas	Southern	West	0	1	www.marfanb.com	30	123296	7146	1794	86386	0	24386	717	0	2772	0	0
29637	3790	521970	0	Big Horn Federal Savings Bank	Greybull	WY	82426	12/31/2016	2/14/2019	SA	33 North 6th Street		6	0	0	8	0	Big Horn			1/1/1935	2/28/1936	7/21/2011	Non-Stock	0	0	OCC	DIF	San Francisco	SAN FRANCISCO	Billings	Kansas City	Western	West	0	1	www.bighornfederal.com	56	232751	58019	56031	62267	0	95965	1621	0	5469	0	54
57973	0	3363975	3899456	Biscayne Bank	Coconut Grove	FL	33133	12/31/2016	2/14/2019	NM	2601 S Bayshore Drive, 6th F	BISCAYNE BANCSHARES, INC.	5	0	0	4	0	Miami-Dade	33100	Miami-Fort Lauderdale-West Palm Beach, FL	7/5/2005	7/5/2005	6/13/2016	Stock	0	0	FDIC	DIF	Atlanta	ATLANTA	South Florida	Atlanta	Southern	Southeast	0	1	http://www.biscaynebank.com	78	770227	103589	101739	3987	0	637663	6622	0	1472	0	2
14083	0	354	0	Bison State Bank	Bison	KS	67520	12/31/2016	2/14/2019	NM	223 Main Street		1	0	0	2	0	Rush			1/1/1901	3/21/1934	1/14/2018	Stock	0	0	FDIC	DIF	Kansas City	KANSAS CITY	Hays	Kansas City	Western	Western	0	1	https://www.bisonstatebank.com	4	8198	427	200	3980	75	3469	155	0	53	0	0
58723	0	3636428	3636389	Black Hills Community Bank, N.A.	Rapid City	SD	57701	12/31/2016	2/14/2019	N	840 Mount Rushmore Road	BHCB HOLDING COMPANY	2	0	0	4	1	Pennington	39660	Rapid City, SD	11/27/2007	11/27/2007	7/20/2011	Stock	0	0	OCC	DIF	Kansas City	KANSAS CITY	Sioux Falls	Minneapolis	Western	West	0	1	http://www.BHCBANK.COM	46	213532	13985	11473	8579	301	178947	2414	0	7772	0	0
27897	507	444677	0	Black Mountain Savings Bank, SSB	Black Mountain	NC	28711	12/31/2016	2/14/2019	SB	200 E State Street		1	0	0	5	0	Buncombe	11700	Asheville, NC	4/4/1923	7/10/1985	3/31/2006	Non-Stock	0	0	FDIC	DIF	Atlanta	ATLANTA	Charlotte	Richmond	Northeastern	Southeast	0	1		6	36502	10625	9836	0	0	25614	43	0	129	0	0
15152	12080	603540	1978656	Black River Country Bank	Black River Fall	WI	54615	12/31/2016	2/14/2019	NM	221 Main Street	BRAD, INC.	2	0	0	2	1	Jackson			1/1/1907	1/1/1934	3/31/2006	Stock	0	0	FDIC	DIF	Chicago	CHICAGO	Eau Claire	Chicago	Central	Central	0	1	http://www.brcbank.com	20	76106	5203	3380	5858	0	61091	759	0	1447	44	0
14078	11465	27548	1491913	Blackhawk Bank	Beloit	WI	53511	12/31/2016	2/14/2019	NM	400 Broad Street	BLACKHAWK BANCORP, INC.	8	0	1	4	0	Rock	27500	Janesville-Beloit, WI	1/1/1881	3/19/1934	4/24/2013	Stock	0	0	FDIC	DIF	Chicago	CHICAGO	Madison	Chicago	Central	Central	0	1	www.blackhawkbank.com	162	664353	22974	6592	191815	2	408384	5093	0	8242	871	7226
18402	11017	890742	1823345	Blackhawk Bank & Trust	Milan	IL	61264	12/31/2016	2/14/2019	NM	301 4th Street West	BLACKHAWK BANCORPORATION, INC.	17	0	1	4	0	Rock Island	19340	Davenport-Moline-Rock Island, IA-IL	6/28/1961	6/28/1961	6/29/2016	Stock	0	1	FDIC	DIF	Chicago	CHICAGO	Princeton	Chicago	Central	Central	0	1	http://www.choosethechief.com	218	1271310	40000	23625	645603	0	548611	4000	0	16276	1333	2824
58580	0	3580334	3398070	BlackRidgeBANK	Fargo	ND	58104	12/31/2016	2/14/2019	NM	4040 42nd Street South	BLACKRIDGE FINANCIAL, INC.	11	0	1	4	0	Cass	22020	Fargo, ND-MN	4/23/2007	4/23/2007	3/8/2016	Stock	0	0	FDIC	DIF	Kansas City	KANSAS CITY	Fargo	Minneapolis	Central	West	0	1	www.blackridgebank.com	116	432500	13481	6021	38238	0	344616	4578	0	14830	1452	15961
11608	14713	578741	2511313	BLC Community Bank	Little Chute	WI	54140	12/31/2016	2/14/2019	NM	206 East Main Avenue	INDEPENDENT BANCORP., LIMITED	1	0	0	4	1	Outagamie	11540	Appleton, WI	12/6/1906	1/1/1934	1/28/2018	Stock	0	0	FDIC	DIF	Chicago	CHICAGO	Appleton	Chicago	Central	Central	0	1	www.blccb.com	29	203284	7735	5479	32005	5711	153031	2698	0	1132	927	215
976	10332	937843	1245648	Blissfield State Bank	Blissfield	MI	49228	12/31/2016	2/14/2019	SM	204 East Jefferson	BLISSFIELD BANK CORPORATION	2	0	0	2	1	Lenawee			5/24/1873	1/1/1934	1/1/2012	Stock	0	0	FED	DIF	Chicago	CHICAGO	Detroit	Chicago	Central	Central	0	1	www.blissfieldstate.com	28	98641	13999	12855	33881	1455	46836	631	0	1144	63	0
15714	9143	64543	1097511	BloomBank	Bloomfield	IN	47424	12/31/2016	2/14/2019	NM	48 North Washington Street	UNIVERSAL BANCORP	14	0	0	4	0	Greene			1/1/1873	1/4/1940	2/27/2018	Stock	0	1	FDIC	DIF	Chicago	CHICAGO	Indianapolis	St. louis	Central	Central	0	1		128	385168	13665	2941	86204	39	259293	3701	0	6440	3440	2688
9788	0	820842	1416505	Bloomsdale Bank	Bloomsdale	MO	63627	12/31/2016	2/14/2019	NM	55 Mill Hill Road	PEOPLES COMMUNITY BANCORPORATION, INC.	5	0	0	4	1	Sainte Genevieve			5/1/1914	1/1/1934	5/9/2018	Stock	0	0	FDIC	DIF	Kansas City	KANSAS CITY	St. Louis	St. louis	Western	West	0	1	http://www.bloomsdalebank.com	52	223666	4814	55	66655	6502	139636	1866	0	2211	1818	807
31090	6361	617079	0	Blue Grass Federal Savings and Loan Association	Paris	KY	40361	12/31/2016	2/14/2019	SA	600 High Street		1	0	0	5	0	Bourbon	30460	Lexington-Fayette, KY	1/1/1914	11/10/1959	1/1/2016	Non-Stock	0	0	OCC	DIF	Chicago	CHICAGO	Lexington	Cleveland	Central	Southeast	0	1	www.bluegrassfederal.com	8	33160	7421	6812	1829	0	21860	763	0	1094	340	0
13753	0	794345	1143913	Blue Grass Savings Bank	Blue Grass	IA	52726	12/31/2016	2/14/2019	NM	104 East Mayne Street	E M F CORPORATION	1	0	0	8	0	Scott	19340	Davenport-Moline-Rock Island, IA-IL	1/1/1902	1/1/1934	3/31/2006	Stock	0	1	FDIC	DIF	Kansas City	KANSAS CITY	Cedar Rapids	Chicago	Western	Western	0	1	www.bluegrassbank.com	17	195829	6059	4171	90472	135	90228	2229	0	1548	0	0
90160	0	28406	3742020	Blue Hills Bank	Boston	MA	2136	12/31/2016	2/14/2019	SB	1196 River Street	BLUE HILLS BANCORP, INC.	12	0	0	4	0	Suffolk	14460	Boston-Cambridge-Newton, MA-NH	1/1/1871	11/8/1985	1/1/2016	Stock	0	0	FDIC	DIF	New York	NEW YORK	South Boston	Boston	Northeastern	Northeast	0	1	https://www.bluehillsbank.com/	228	2467173	26351	11599	410008	0	1916058	18750	9024	21203	0	10993
17773	0	174321	3614668	Blue Ridge Bank	Walhalla	SC	29691	12/31/2016	2/14/2019	NM	100 East Main Street	BLUE RIDGE FINANCIAL CORPORATION	3	0	0	5	0	Oconee			6/17/1957	6/17/1957	9/19/2008	Stock	0	0	FDIC	DIF	Atlanta	ATLANTA	Columbia Sc	Richmond	Northeastern	Southeast	0	1	blueridge.bank	22	112556	3995	0	39143	1955	62640	868	0	3403	0	0
17933	12663	935250	1891317	Blue Ridge Bank and Trust Co.	Independence	MO	64057	12/31/2016	2/14/2019	NM	4200 Little Blue Parkway	BLUE RIDGE BANCSHARES, INC.	9	0	0	4	0	Jackson	28140	Kansas City, MO-KS	9/8/1958	11/20/1958	6/13/2011	Stock	0	1	FDIC	DIF	Kansas City	KANSAS CITY	Kansas City	Kansas City	Western	West	0	1	www.blueridgebank.com	141	510549	29025	18100	92253	0	354936	6935	0	18030	0	16
35274	0	233527	1426960	Blue Ridge Bank, National Association	Martinsville	VA	24112	12/31/2016	2/14/2019	N	1 East Market Street	BLUE RIDGE BANKSHARES, INC.	9	0	0	4	0	Henry			7/24/2000	7/24/2000	12/9/2016	Stock	0	0	OCC	DIF	Atlanta	ATLANTA	Richmond	Richmond	Northeastern	Southeast	0	1	www.mybrb.com	126	416525	14098	12209	38859	1726	342271	2013	0	2307	611	2842
14899	13117	517357	1065565	Blue Sky Bank	Pawhuska	OK	74056	12/31/2016	2/14/2019	SM	101 East 8th Street	N.B.C. BANCSHARES IN PAWHUSKA, INC.	3	0	0	4	1	Osage	46140	Tulsa, OK	11/23/1905	12/4/1934	4/5/2017	Stock	0	0	FED	DIF	Dallas	DALLAS	Tulsa	Kansas City	Southern	West	0	1	http://www.bluesky.bank	32	206099	18779	5174	4287	2612	170315	2523	0	3519	0	0
58848	0	3897434	4764337	Bluegrass Community Bank	Danville	KY	40422	12/31/2016	2/14/2019	NM	113 Smoky Way	BLUEGRASS BANCORP, INC.	2	0	0	4	0	Boyle			3/11/2009	3/11/2009	9/7/2018	Stock	0	0	FDIC	DIF	Chicago	CHICAGO	Lexington	St. louis	Central	Southeast	0	1		13	70054	2400	133	9141	6902	47881	804	0	2428	279	0
58691	0	3636914	0	BlueHarbor Bank	Mooresville	NC	28117	12/31/2016	2/14/2019	NM	106 Corporate Park Drive		3	0	0	4	0	Iredell	16740	Charlotte-Concord-Gastonia, NC-SC	1/8/2008	1/8/2008	9/4/2012	Stock	0	0	FDIC	DIF	Atlanta	ATLANTA	Charlotte	Richmond	Northeastern	Southeast	0	1	http://www.blueharborbank.com	25	174345	5108	519	15828	0	145696	1555	0	1884	767	0
16571	0	75633	1231333	BMO Harris Bank National Association	Chicago	IL	60603	12/31/2016	2/14/2019	N	111 West Monroe Street	BANK OF MONTREAL	606	1	1	4	0	Cook	16980	Chicago-Naperville-Elgin, IL-IN-WI	5/17/1947	5/17/1947	6/19/2015	Stock	0	1	OCC	DIF	Chicago	WASHINGTON	Chicago	Chicago	Central	Central	0	0	http://www.bmoharris.com	12135	106169829	13156204	11562617	17285078	299848	63920193	648592	722714	736330	33710	3408514
58216	0	3353154	1231333	BMO Harris Central National Association	Roselle	IL	60172	12/31/2016	2/14/2019	N	110 East Irving Park Road	BANK OF MONTREAL	1	0	0	7	0	Du Page	16980	Chicago-Naperville-Elgin, IL-IN-WI	5/28/2005	5/28/2005	7/3/2014	Stock	0	0	OCC	DIF	Chicago	WASHINGTON	Chicago	Chicago	Central	Central	0	0	http://www.bmoharris.com	0	7793	7553	0	0	0	0	0	0	0	0	0
35141	0	2850722	0	BMW Bank of North America	Salt Lake City	UT	84109	12/31/2016	2/14/2019	NM	2735 E Parleys Way, # No 301		1	0	0	6	0	Salt Lake	41620	Salt Lake City, UT	11/12/1999	11/12/1999	3/5/2017	Stock	0	0	FDIC	DIF	San Francisco	SAN FRANCISCO	Salt Lake City	San Francisco	Western	West	0	0	http://www.bmwusa.com	38	9922560	228484	201674	2239126	100	7380340	27489	0	0	0	0
19448	15938	916745	3326176	BNA Bank	New Albany	MS	38652	12/31/2016	2/14/2019	NM	205 Bankhead Street	BNA BANCSHARES, INC.	6	0	0	4	0	Union			1/1/1896	6/3/1965	5/6/2015	Stock	0	1	FDIC	DIF	Dallas	DALLAS	Memphis	St. louis	Southern	West	0	1	www.bnabank.com	96	465738	16407	3260	153236	0	263706	5545	0	8195	3768	389
57197	0	2358769	1248162	BNC National Bank	Glendale	AZ	85308	12/31/2016	2/14/2019	N	20175 North 67th Avenue	BNCCORP, INC.	18	0	1	4	0	Maricopa	38060	Phoenix-Mesa-Scottsdale, AZ	7/9/2001	7/9/2001	3/11/2018	Stock	0	1	OCC	DIF	San Francisco	KANSAS CITY	Phoenix	San Francisco	Western	Western	0	1	www.bncbank.com	285	908911	10607	488	400136	0	446029	8285	0	19381	214	0
24867	0	488318	3587146	BNY Mellon Trust of Delaware	Wilmington	DE	19809	12/31/2016	2/14/2019	NM	301 Bellevue Parkway	BANK OF NEW YORK MELLON CORPORATION, THE	1	0	0	7	0	New Castle	37980	Philadelphia-Camden-Wilmington, PA-NJ-DE-MD	12/31/1983	12/31/1983	1/1/2016	Stock	0	1	FDIC	DIF	New York	NEW YORK	Claymont	Philadelphia	Northeastern	Northeast	0	0	www.bnymellon.com	13	125712	39068	37985	0	0	33545	394	0	0	0	47883
7946	0	934329	3587146	BNY Mellon, National Association	Pittsburgh	PA	15219	12/31/2016	2/14/2019	N	500 Grant St	BANK OF NEW YORK MELLON CORPORATION, THE	41	2	1	9	0	Allegheny	38300	Pittsburgh, PA	1/1/1869	1/1/1934	2/1/2012	Stock	0	1	OCC	DIF	New York	WASHINGTON	Wexford	Cleveland	Northeastern	Northeast	0	0	www. bnymellon.com	1919	24452112	4292216	4150154	2728928	0	15166814	22908	0	142093	0	1822309
5624	0	942847	2712781	Bodcaw Bank	Stamps	AR	71860	12/31/2016	2/14/2019	NM	307 Thomas Street	BODCAW BANCSHARES, INC.	1	0	0	7	0	Lafayette			1/1/1903	1/1/1934	11/30/2017	Stock	0	0	FDIC	DIF	Dallas	DALLAS	Shreveport	St. louis	Southern	Western	0	1	http://www.bodcawbank.com	12	76853	7430	1500	45674	1250	21458	158	0	51	409	0
17825	0	472250	0	Boelus State Bank	Boelus	NE	68820	12/31/2016	2/14/2019	NM	523 Delaware Street		1	0	0	2	0	Howard	24260	Grand Island, NE	1/1/1900	1/1/1958	3/31/2006	Stock	0	0	FDIC	DIF	Kansas City	KANSAS CITY	Grand Island	Kansas City	Western	West	0	1	http://boelusstatebank.com	4	15687	7081	5392	720	1100	6675	208	0	0	0	0
35546	16456	2917317	0	Bofi Federal Bank	San Diego	CA	92122	12/31/2016	2/14/2019	SA	4350 La Jolla Village Drive,		2	0	1	4	0	San Diego	41740	San Diego-Carlsbad, CA	7/4/2000	7/4/2000	3/1/2018	Stock	0	0	OCC	DIF	San Francisco	SAN FRANCISCO	Orange	San Francisco	Western	Western	0	1	www.axosbank.com	631	8162097	683486	674160	379685	24106	6861332	40928	8151	15126	908	6150
29941	4393	927479	0	Bogota Savings Bank	Bogota	NJ	7603	12/31/2016	2/14/2019	SB	60 East Main St		4	0	0	5	0	Bergen	35620	New York-Newark-Jersey City, NY-NJ-PA	1/1/1893	9/16/1937	12/5/2018	Non-Stock	0	0	FDIC	DIF	New York	NEW YORK	Jamesburg	New York	Northeastern	Northeast	0	1	http://www.bogotasavingsbank.com	46	623814	33399	24106	63602	8450	488743	1876	0	4671	0	123
30052	4639	797775	2835514	Boiling Springs Savings Bank	Rutherford	NJ	7070	12/31/2016	2/14/2019	SB	25 Orient Way	BOILING SPRINGS, MHC	17	0	0	4	0	Bergen	35620	New York-Newark-Jersey City, NY-NJ-PA	4/10/1939	4/10/1939	5/31/2010	Stock	0	0	FDIC	DIF	New York	NEW YORK	Jamesburg	New York	Northeastern	Northeast	0	1	http://WWW.BSSBANK.com	202	1608151	27665	22227	145781	0	1365650	13725	0	34033	1470	2360
4214	9656	339858	1883693	BOKF, National Association	Tulsa	OK	74172	12/31/2016	2/14/2019	N	One Williams Center	BOK FINANCIAL CORPORATION	133	0	1	4	0	Tulsa	46140	Tulsa, OK	2/10/1910	1/1/1934	2/16/2017	Stock	0	1	OCC	DIF	Dallas	DALLAS	Tulsa	Kansas City	Southern	West	0	0	www.bokfinancial.com	4527	32160352	2386717	1718588	9184457	9307	16701158	246158	591195	270556	17104	614300
10993	0	107758	0	Bonanza Valley State Bank	Brooten	MN	56316	12/31/2016	2/14/2019	NM	1st St. & Central Ave.		1	0	0	2	1	Stearns	41060	St. Cloud, MN	2/22/1894	1/1/1934	3/31/2006	Stock	0	0	FDIC	DIF	Kansas City	KANSAS CITY	Minneapolis	Minneapolis	Central	West	0	1	www.bvsb.bank	10	62210	3876	10	6940	0	48774	440	0	297	22	0
11235	13510	35646	1839252	Bonduel State Bank	Bonduel	WI	54107	12/31/2016	2/14/2019	NM	130 North Cecil Street	BONDUEL BANCORP, INC.	1	0	0	7	0	Shawano			9/21/1906	1/1/1934	7/23/2012	Stock	0	0	FDIC	DIF	Chicago	CHICAGO	Appleton	Chicago	Central	Central	0	1	www.bonduelbank.com	8	57420	13497	7235	25225	1562	15788	228	0	125	0	0
33552	15832	745347	1202258	Boone Bank & Trust Co.	Boone	IA	50036	12/31/2016	2/14/2019	NM	716 Eighth Street	AMES NATIONAL CORPORATION	2	0	0	2	0	Boone			1/16/1992	1/16/1992	3/31/2006	Stock	0	1	FDIC	DIF	Kansas City	KANSAS CITY	Des Moines	Chicago	Western	Western	0	1	http://www.boonebankiowa.com	22	133839	6042	3433	67635	0	56885	861	0	998	19	0
30128	4807	991078	0	Boonville Federal Savings Bank	Boonville	IN	47601	12/31/2016	2/14/2019	SB	123 N Third Street		1	0	0	5	0	Warrick	21780	Evansville, IN-KY	1/1/1917	6/13/1949	6/26/2017	Non-Stock	0	0	FDIC	DIF	Chicago	CHICAGO	Indianapolis	St. louis	Central	Central	0	1	www.boonvillefederal.com	13	46329	10006	8644	4345	0	29919	349	0	428	0	0
15684	15593	977951	2238544	Border State Bank	Greenbush	MN	56726	12/31/2016	2/14/2019	NM	133 Main Street North	BORDER BANCSHARES, INC.	8	0	0	4	1	Roseau			8/9/1935	9/9/1939	10/11/2016	Stock	0	0	FDIC	DIF	Kansas City	KANSAS CITY	Fargo	Minneapolis	Central	West	0	1	www.borderstatebank.com	117	476482	14769	7063	82173	0	351594	5025	0	8192	2213	2298
24811	9312	964700	1248078	Boston Private Bank & Trust Company	Boston	MA	2109	12/31/2016	2/14/2019	NM	Ten Post Office Square	BOSTON PRIVATE FINANCIAL HOLDINGS, INC.	22	0	1	4	0	Suffolk	14460	Boston-Cambridge-Newton, MA-NH	11/21/1983	11/21/1983	7/26/2017	Stock	0	1	FDIC	DIF	New York	NEW YORK	South Boston	Boston	Northeastern	Northeast	0	0	http://www.bostonprivate.com	724	7805799	103299	71340	1333403	0	6039741	78077	17032	23165	1690	52661
18342	0	972406	0	Boston Trust & Investment Management Company	Boston	MA	2108	12/31/2016	2/14/2019	NM	1 Beacon Street, 33rd Floor		1	0	0	7	1	Suffolk	14460	Boston-Cambridge-Newton, MA-NH	12/14/1960	12/14/1960	9/7/2006	Stock	0	1	FDIC	DIF	New York	NEW YORK	South Boston	Boston	Northeastern	Northeast	0	1	http://www.bostontrust.com	56	46021	6398	10	1950	0	41	4	0	577	0	28517
35172	0	2749059	0	Boundary Waters Bank	Ely	MN	55731	12/31/2016	2/14/2019	NM	601 East Sheridan Street		3	0	0	4	0	Saint Louis	20260	Duluth, MN-WI	4/1/1999	4/1/1999	3/1/2015	Stock	0	0	FDIC	DIF	Kansas City	KANSAS CITY	Minneapolis	Minneapolis	Central	West	0	1	http://www.mybwbank.com	26	115743	6856	5374	12170	0	91596	565	0	759	1175	313
31443	6979	416973	0	Brainerd Savings and Loan Association, A Federal Association	Brainerd	MN	56401	12/31/2016	2/14/2019	SA	524 S 6th Street		2	0	0	5	0	Crow Wing			1/1/1922	6/29/1965	3/11/2018	Non-Stock	0	0	OCC	DIF	Kansas City	KANSAS CITY	Minneapolis	Minneapolis	Central	West	0	1	www.brainerdsavings.com	23	64733	3798	1626	8503	3072	44061	427	0	1996	698	0
9846	12045	852320	1074156	Branch Banking and Trust Company	Winston Salem	NC	27101	12/31/2016	2/14/2019	NM	200 W 2nd St	BB&T CORPORATION	2215	1	1	4	0	Forsyth	49180	Winston-Salem, NC	1/1/1872	1/1/1934	4/1/2016	Stock	0	1	FDIC	DIF	Atlanta	ATLANTA	Charlotte	Richmond	Northeastern	Southeast	0	0	www.BBT.com	35630	214433035	3702761	1879966	43468467	0	140105295	1242795	617448	2090591	73163	11305172
5676	9714	760331	1082375	BRANNEN BANK	Inverness	FL	34450	12/31/2016	2/14/2019	NM	320 Highway 41 South	BRANNEN BANKS OF FLORIDA, INC.	12	0	0	8	1	Citrus	26140	Homosassa Springs, FL	7/1/1926	1/1/1934	2/2/2008	Stock	0	0	FDIC	DIF	Atlanta	ATLANTA	Gainesville	Atlanta	Southern	Southeast	0	1	www.brannenbanks.com	100	477110	76912	68746	140935	0	251661	2645	0	4911	478	0
35420	0	2861317	2861812	Branson Bank	Branson	MO	65616	12/31/2016	2/14/2019	NM	1501 State Highway 248	BRANSON BANCSHARES, INC	3	0	0	4	0	Taney			3/22/2000	3/22/2000	3/31/2006	Stock	0	0	FDIC	DIF	Kansas City	KANSAS CITY	Springfield Mo	St. louis	Western	West	0	1	http://www.bransonbank.com	53	192261	11680	9076	9320	266	156323	2110	3659	3894	525	0
16386	14591	411231	1084025	Brantley Bank and Trust Company	Brantley	AL	36009	12/31/2016	2/14/2019	NM	9402 North Main Street	BRANTLEY BANCORP, INC.	2	0	0	7	0	Crenshaw			3/6/1946	3/6/1946	3/31/2006	Stock	0	0	FDIC	DIF	Atlanta	ATLANTA	Montgomery	Atlanta	Southern	Southeast	0	1	http://www.brantleybank.com	17	72771	2489	0	40240	5018	24114	638	0	200	0	0
24038	0	863362	3530218	Brazos National Bank	Richwood	TX	77531	12/31/2016	2/14/2019	N	2300 Brazosport Blvd	GULFPORT BANCSHARES OF DELAWARE, INC.	1	0	0	5	0	Brazoria	26420	Houston-The Woodlands-Sugar Land, TX	8/2/1982	8/2/1982	6/15/2015	Stock	0	0	OCC	DIF	Dallas	DALLAS	Houston	Dallas	Southern	West	0	1	www.brazosbank.com	42	29088	4824	4584	0	0	20999	178	0	1384	0	1213
5792	0	856542	3943528	Breda Savings Bank	Breda	IA	51436	12/31/2016	2/14/2019	NM	105 Main Street	VAN FINANCIAL CORPORATION	1	0	0	2	0	Carroll			1/1/1890	1/1/1934	5/13/2018	Stock	0	1	FDIC	DIF	Kansas City	KANSAS CITY	Des Moines	Chicago	Western	Western	0	1	http://www.bredasavingsbank.com	6	55550	504	327	27537	0	25356	509	0	46	0	0
12923	12109	800657	1121340	Bremer Bank, National Association	Saint Paul	MN	55102	12/31/2016	2/14/2019	N	372 Saint Peter Street	OTTO BREMER TRUST	92	0	1	4	0	Ramsey	33460	Minneapolis-St. Paul-Bloomington, MN-WI	11/19/1932	1/1/1934	12/31/2018	Stock	0	0	OCC	DIF	Kansas City	KANSAS CITY	Minneapolis	Minneapolis	Central	West	0	0	http://www.bremer.com	1661	11496234	246007	201431	2751463	967	7916428	106743	14041	104031	2698	120044
27943	587	534877	0	Brentwood Bank	Bethel Park	PA	15102	12/31/2016	2/14/2019	SB	411 Mcmurray Rd., Suite 200		11	0	0	4	0	Allegheny	38300	Pittsburgh, PA	1/1/1922	11/26/1935	6/18/2012	Stock	0	0	FDIC	DIF	New York	NEW YORK	Wexford	Cleveland	Northeastern	Northeast	0	1	www.brentwoodbank.com	75	580410	10461	7989	110369	0	438454	3636	0	1827	25	1483
21220	0	729132	2464268	Brickell Bank	Miami	FL	33131	12/31/2016	2/14/2019	NM	1395 Brickell Avenue	ESPIRITO SANTO CONTROL S.A.	1	0	0	4	0	Miami-Dade	33100	Miami-Fort Lauderdale-West Palm Beach, FL	9/12/1973	9/12/1973	7/27/2015	Stock	0	1	FDIC	DIF	Atlanta	ATLANTA	South Florida	Atlanta	Southern	Southeast	0	1	http://www.brickellbankmiami.com	85	516834	86274	74816	50718	0	369638	3883	0	2250	0	0
22811	10473	270531	2447935	Brickyard Bank	Lincolnwood	IL	60712	12/31/2016	2/14/2019	NM	6676 North Lincoln Avenue	BRICKYARD BANCORP, INC.	3	0	0	4	0	Cook	16980	Chicago-Naperville-Elgin, IL-IN-WI	2/26/1979	2/26/1979	3/31/2006	Stock	0	0	FDIC	DIF	Chicago	CHICAGO	Chicago	Chicago	Central	Central	0	1	http://www.brickyardbank.net	22	115267	27092	26234	7607	0	74107	1746	0	1773	3972	0
18155	0	43959	1131899	Bridge City State Bank	Bridge City	TX	77611	12/31/2016	2/14/2019	NM	701 West Round Bunch Road	AMTEX BANCSHARES, INC.	2	0	0	7	0	Orange	13140	Beaumont-Port Arthur, TX	2/27/1960	2/27/1960	8/29/2018	Stock	0	0	FDIC	DIF	Dallas	DALLAS	Houston	Dallas	Southern	West	0	1	www.bridgecitybank.com	35	196848	26916	22187	104821	0	60999	670	0	2038	307	0
12717	0	882541	1827923	Bridge Community Bank	Mount Vernon	IA	52314	12/31/2016	2/14/2019	NM	302 Highway 1 South	BRIDGE COMMUNITY BANK ESOP	3	0	0	2	0	Linn	16300	Cedar Rapids, IA	9/8/1903	1/1/1934	3/31/2006	Stock	0	1	FDIC	DIF	Kansas City	KANSAS CITY	Cedar Rapids	Chicago	Western	Western	0	1	www.bridge.bank	18	88916	5716	5032	15420	0	63134	642	0	1752	0	0
21122	14583	312730	1209145	Bridgeview Bank Group	Bridgeview	IL	60455	12/31/2016	2/14/2019	NM	7940 South Harlem Avenue	BRIDGEVIEW BANCORP, INC.	17	0	0	4	0	Cook	16980	Chicago-Naperville-Elgin, IL-IN-WI	6/21/1973	6/21/1973	2/25/2011	Stock	0	0	FDIC	DIF	Chicago	CHICAGO	Chicago	Chicago	Central	Central	0	1	http://www.bridgeviewbank.com	801	1095554	27088	19543	111704	0	838426	7520	0	48351	13870	0
58210	0	3378773	3378764	Bridgewater Bank	Bloomington	MN	55431	12/31/2016	2/14/2019	NM	3800 American Blvd West, # 1	BRIDGEWATER BANCSHARES, INC.	7	0	0	4	0	Hennepin	33460	Minneapolis-St. Paul-Bloomington, MN-WI	11/2/2005	11/2/2005	5/21/2016	Stock	0	0	FDIC	DIF	Kansas City	KANSAS CITY	Minneapolis	Minneapolis	Central	West	0	1	http://www.bridgewaterbankmn.com	97	1255643	19751	17625	217083	0	985140	12333	0	7253	4183	3631
90169	8030	699105	3134102	Bridgewater Savings Bank	Raynham	MA	2767	12/31/2016	2/14/2019	SM	756 Orchard Street	BRIDGEWATER FINANCIAL, MHC	8	0	0	4	0	Bristol	39300	Providence-Warwick, RI-MA	3/19/1872	6/20/1985	1/29/2013	Stock	0	1	FED	DIF	New York	NEW YORK	South Boston	Boston	Northeastern	Northeast	0	1	www.bridgewatersavings.com	112	545285	6834	1201	103909	0	407914	3603	0	11816	0	1033
9189	13682	227656	1140248	Brighton Bank	Brighton	TN	38011	12/31/2016	2/14/2019	NM	7663 Highway 51 South	BRIGHTON BANCORP, INC.	3	0	0	4	0	Tipton	32820	Memphis, TN-MS-AR	10/10/1910	1/1/1934	6/15/2015	Stock	0	0	FDIC	DIF	Dallas	DALLAS	Memphis	St. louis	Southern	Southeast	0	1	www.brightonbancorp.com	17	52946	5457	4906	4603	0	40327	435	0	1514	207	0
22578	0	406974	1027947	Brighton Bank	Salt Lake City	UT	84121	12/31/2016	2/14/2019	NM	7101 Highland Drive	BRIGHTON BANCORP	4	0	0	4	1	Salt Lake	41620	Salt Lake City, UT	1/3/1978	1/3/1978	5/31/2017	Stock	0	0	FDIC	DIF	San Francisco	SAN FRANCISCO	Salt Lake City	San Francisco	Western	West	0	1	www.brightonbank.com	46	197961	25440	13027	55619	1037	106520	1828	0	3109	0	0
23622	8406	13103	2388878	Bristol County Savings Bank	Taunton	MA	2780	12/31/2016	2/14/2019	SB	35 Broadway	BEACON BANCORP	17	0	1	4	0	Bristol	39300	Providence-Warwick, RI-MA	3/2/1846	1/2/1982	4/6/2013	Stock	0	1	FDIC	DIF	New York	NEW YORK	South Boston	Boston	Northeastern	Northeast	0	1	www.bristolcountysavings.com	359	1866087	19126	961	307590	8	1481160	13498	0	16481	576	12346
30306	5141	26176	0	Broadway Federal Bank, f.s.b.	Los Angeles	CA	90036	12/31/2016	2/14/2019	SA	5055 Wilshire Blvd, Ste 100		3	0	0	4	0	Los Angeles	31080	Los Angeles-Long Beach-Anaheim, CA	2/26/1947	2/26/1947	2/22/2018	Stock	0	0	OCC	DIF	San Francisco	SAN FRANCISCO	Los Angeles (West)	San Francisco	Western	Western	0	1	www.broadwayfederalbank.com	67	426686	18430	16914	13202	0	379454	4603	0	2479	0	32
15797	15396	474254	1106879	Broadway National Bank	San Antonio	TX	78209	12/31/2016	2/14/2019	N	1177 N.E. Loop 410	BROADWAY BANCSHARES, INC.	41	0	0	4	1	Bexar	41700	San Antonio-New Braunfels, TX	2/3/1941	2/3/1941	3/31/2006	Stock	0	1	OCC	DIF	Dallas	DALLAS	Austin	Dallas	Southern	West	0	1	www.broadway.bank	618	3529475	108770	66280	1578586	5	1650495	18562	0	77073	1827	18829
17798	17777	782306	2631510	Brookline Bank	Brookline	MA	2445	12/31/2016	2/14/2019	SM	2 Harvard Street	BROOKLINE BANCORP, INC.	25	0	0	4	0	Norfolk	14460	Boston-Cambridge-Newton, MA-NH	1/1/1871	9/3/1957	2/28/2018	Stock	0	0	FED	DIF	New York	NEW YORK	South Boston	Boston	Northeastern	Northeast	0	1	www.brooklinebank.com	254	3922955	20820	5793	279909	35246	3441493	36017	6711	48991	0	7626
18748	14596	71457	1840753	Bruning State Bank	Bruning	NE	68322	12/31/2016	2/14/2019	NM	104 Main Street	BRUNING BANCSHARES, INC.	5	0	0	2	0	Thayer			9/1/1891	4/5/1963	3/31/2006	Stock	0	1	FDIC	DIF	Kansas City	KANSAS CITY	Grand Island	Kansas City	Western	West	0	1	http://www.bruningbank.com	69	354835	12664	10197	102895	0	219785	4399	0	4471	0	533
20220	0	463203	1136344	Brunswick Bank and Trust Company	New Brunswick	NJ	8901	12/31/2016	2/14/2019	NM	439 Livingston Avenue	BRUNSWICK BANCORP	7	0	0	4	0	Middlesex	35620	New York-Newark-Jersey City, NY-NJ-PA	7/27/1970	7/27/1970	7/30/2018	Stock	0	1	FDIC	DIF	New York	NEW YORK	Jamesburg	New York	Northeastern	Northeast	0	1	http://www.brunswickbank.com	49	169820	22331	18184	17053	0	120494	1932	0	913	6955	0
13692	0	413758	3612244	Brunswick State Bank	Brunswick	NE	68720	12/31/2016	2/14/2019	NM	226 2nd St	BSB BANCSHARES, INC.	2	0	0	2	1	Antelope			1/1/1930	1/18/1934	3/31/2006	Stock	0	0	FDIC	DIF	Kansas City	KANSAS CITY	Sioux City	Kansas City	Western	West	0	1	www.brunswickstatebank.com	14	104212	8209	3574	5669	0	87324	986	0	586	0	0
17881	0	432058	0	Brush Country Bank	Freer	TX	78357	12/31/2016	2/14/2019	NM	902 E Riley St		1	0	0	4	1	Duval			7/12/1958	7/12/1958	4/15/2018	Stock	0	0	FDIC	DIF	Dallas	DALLAS	Houston	Dallas	Southern	West	0	1	http://www.brushcountrybank.com	10	39347	15711	14329	3832	0	18741	262	0	138	0	643
57997	0	3356191	0	Bryant Bank	Tuscaloosa	AL	35406	12/31/2016	2/14/2019	NM	1550 Mcfarland Boulevard N.		14	0	0	4	1	Tuscaloosa	46220	Tuscaloosa, AL	6/10/2005	6/10/2005	10/7/2014	Stock	0	0	FDIC	DIF	Atlanta	ATLANTA	Shelby	Atlanta	Southern	Southeast	0	1	www.bryantbank.com	210	1534654	257382	213910	379398	655	847704	8686	335	32548	1383	0
6064	14159	82257	1127717	Bryant State Bank	Bryant	SD	57221	12/31/2016	2/14/2019	NM	124 Main Avenue	BRYANT BANCSHARES, INC.	1	0	0	2	1	Hamlin			3/1/1915	1/1/1934	6/2/2010	Stock	0	0	FDIC	DIF	Kansas City	KANSAS CITY	Sioux Falls	Minneapolis	Western	West	0	1	WWW.BRYANTSTATEBANK.COM	7	34065	8732	8005	4837	0	19875	375	0	172	0	0
10618	0	1009242	1905009	BTC Bank	Bethany	MO	64424	12/31/2016	2/14/2019	NM	3606 Miller Street	BETHANY BANKSHARES, INC.	8	0	1	2	0	Harrison			9/19/1919	1/1/1934	12/12/2011	Stock	0	1	FDIC	DIF	Kansas City	KANSAS CITY	Kansas City	Kansas City	Western	West	0	1	http://www.btcbank.bank	85	444180	9666	1667	89708	0	325885	2415	0	7613	430	1064
3402	0	24668	3488681	BTH Bank, National Association	Quitman	TX	75783	12/31/2016	2/14/2019	N	412 East Goode Street	BT HOLDINGS, INC.	12	0	0	4	0	Wood			10/21/1914	1/1/1934	6/17/2015	Stock	0	0	OCC	DIF	Dallas	DALLAS	Dallas	Dallas	Southern	West	0	1	www.bthbank.com	107	1198938	27436	11070	227434	0	910360	9182	0	19753	230	619
35101	0	2836306	2836294	Buckeye Community Bank	Lorain	OH	44055	12/31/2016	2/14/2019	SM	105 Sheffield Center	BUCKEYE BANCSHARES, INC.	1	0	0	4	0	Lorain	17460	Cleveland-Elyria, OH	10/12/1999	10/12/1999	1/1/2012	Stock	0	0	FED	DIF	Chicago	CHICAGO	Columbus	Cleveland	Central	Central	0	1	www.buckeyebank.com	33	164902	10547	7350	23867	24	127325	1834	0	110	0	13
2286	0	870913	0	Buckeye State Bank	De Graff	OH	43318	12/31/2016	2/14/2019	NM	101 North Main Street		1	0	0	6	0	Logan			1/1/1885	1/1/1934	7/31/2018	Stock	0	0	FDIC	DIF	Chicago	CHICAGO	Columbus	Cleveland	Central	Central	0	1	WWW.JOINBSB.COM	17	94962	6107	5920	6805	237	74067	755	0	701	0	1931
12121	0	316934	1492992	Buckley State Bank	Buckley	IL	60918	12/31/2016	2/14/2019	NM	102 S Railroad Ave	BUCKLEY BANCORP, INC.	1	0	0	2	0	Iroquois			11/19/1920	1/1/1934	3/31/2006	Stock	0	0	FDIC	DIF	Chicago	CHICAGO	Champaign	Chicago	Central	Central	0	1	www.buckleystatebank.com	7	44275	6240	5369	13230	0	24407	205	0	21	0	0
57804	0	3287503	0	Bucks County Bank	Doylestown	PA	18901	12/31/2016	2/14/2019	NM	200 S Main Street		4	0	0	4	0	Bucks	37980	Philadelphia-Camden-Wilmington, PA-NJ-DE-MD	8/16/2004	8/16/2004	9/14/2017	Stock	0	0	FDIC	DIF	New York	NEW YORK	Philadelphia	Philadelphia	Northeastern	Northeast	0	1		38	197771	8108	5801	5605	0	176832	1786	0	3509	588	0
10844	14125	621441	1399578	Buena Vista National Bank	Chester	IL	62233	12/31/2016	2/14/2019	N	1309 Swanwick Street	BUENA VISTA BANCORP, INC.	8	0	0	8	0	Randolph			1/1/1905	1/1/1934	12/1/2012	Stock	0	1	OCC	DIF	Chicago	CHICAGO	Mount Vernon	St. louis	Central	Central	0	1	www.bvnb.com	66	208065	19110	7776	70926	1988	97727	1040	0	4505	157	3747
29696	3903	108072	3835100	Buffalo Federal Bank	Buffalo	WY	82834	12/31/2016	2/14/2019	SM	106 Fort Street	CRAZY WOMAN CREEK BANCORP, INC.	3	0	0	4	0	Johnson			5/1/1936	6/19/1936	6/2/2014	Stock	0	0	FED	DIF	San Francisco	SAN FRANCISCO	Billings	Kansas City	Western	West	0	1	www.buffalofed.com	33	105957	2553	66	22581	3163	70427	1350	0	3724	144	132
34613	15782	2595975	2595939	Builders Bank	Chicago	IL	60601	12/31/2016	2/14/2019	NM	203 N Lasalle St, Suite M-5	BUILDERS FINANCIAL CORPORATION	1	0	0	7	0	Cook	16980	Chicago-Naperville-Elgin, IL-IN-WI	10/14/1997	10/14/1997	4/11/2017	Stock	0	0	FDIC	DIF	Chicago	CHICAGO	Chicago	Chicago	Central	Central	0	1		9	41378	24619	24619	0	0	8137	428	0	140	7430	0
11578	0	933621	0	Burke & Herbert Bank & Trust Company	Alexandria	VA	22314	12/31/2016	2/14/2019	NM	100 South Fairfax Street		25	0	0	4	0	Alexandria City	47900	Washington-Arlington-Alexandria, DC-VA-MD-WV	1/1/1852	1/1/1934	4/16/2010	Stock	0	1	FDIC	DIF	Atlanta	ATLANTA	Richmond	Richmond	Northeastern	Southeast	0	1	www.burkeandherbertbank.com	446	2960435	72815	51110	1034099	0	1643733	17918	0	42450	437	0
27556	15540	1404883	4352444	Burling Bank	Chicago	IL	60604	12/31/2016	2/14/2019	NM	141 West Jackson Boulevard	BURLING BANCORP, INC.	1	0	0	8	1	Cook	16980	Chicago-Naperville-Elgin, IL-IN-WI	8/7/1989	8/7/1989	3/31/2006	Stock	0	1	FDIC	DIF	Chicago	CHICAGO	Chicago	Chicago	Central	Central	0	1	www.burlingbank.com	16	120603	8465	5301	33812	7	76877	763	0	101	0	0
13669	0	304155	2896092	Burton State Bank	Burton	TX	77835	12/31/2016	2/14/2019	NM	515 N Main Street	BURTON BANCSHARES, INC.	1	0	0	7	1	Washington			1/1/1906	1/1/1934	10/17/2018	Stock	0	0	FDIC	DIF	Dallas	DALLAS	Austin	Dallas	Southern	West	0	1	http://www.burtonbank.com	9	56789	31895	31354	8194	200	16120	135	0	209	0	0
16450	10287	416245	1203602	Busey Bank	Champaign	IL	61820	12/31/2016	2/14/2019	NM	100 West University Avenue	FIRST BUSEY CORPORATION	56	0	1	4	0	Champaign	16580	Champaign-Urbana, IL	7/8/1946	7/8/1946	11/4/2016	Stock	0	1	FDIC	DIF	Chicago	CHICAGO	Champaign	Chicago	Central	Central	0	0	www.busey.com	1182	5382961	164708	75006	794943	609	4087872	47795	0	77278	2517	111776
58545	0	3606971	0	Business Bank of Texas, N.A.	Austin	TX	78758	12/31/2016	2/14/2019	N	1910 W Braker Lane, Ste 100		1	0	0	4	1	Travis	12420	Austin-Round Rock, TX	8/6/2007	8/6/2007	8/6/2007	Stock	0	0	OCC	DIF	Dallas	DALLAS	Austin	Dallas	Southern	West	0	1	http://www.businessbankoftexas.com	14	110781	9039	6956	27144	0	73504	1261	0	66	0	0
58228	0	3408728	3488850	Business First Bank	Baton Rouge	LA	70801	12/31/2016	2/14/2019	NM	500 Laurel Street	BUSINESS FIRST BANCSHARES, INC.	16	0	0	4	0	East Baton Rouge	12940	Baton Rouge, LA	2/1/2006	2/1/2006	12/31/2017	Stock	0	0	FDIC	DIF	Dallas	DALLAS	Baton Rouge	Atlanta	Southern	Western	0	1	www.b1bank.com	208	1105165	42696	1595	198342	2556	802969	8162	62	8798	1187	9103
16110	15723	1004256	1055687	Butte State Bank	Butte	NE	68722	12/31/2016	2/14/2019	SM	510 Thayer Street	BUTTE STATE COMPANY	2	0	0	2	1	Boyd			1/1/1944	1/3/1944	3/31/2006	Stock	0	0	FED	DIF	Kansas City	KANSAS CITY	Sioux City	Kansas City	Western	West	0	1	http://www.buttebank.com	10	38657	2813	1195	11229	1000	20717	384	0	309	0	0
20624	0	129732	1204627	Byline Bank	Chicago	IL	60601	12/31/2016	2/14/2019	NM	180 N Lasalle Street	BYLINE BANCORP, INC.	62	0	1	4	0	Cook	16980	Chicago-Naperville-Elgin, IL-IN-WI	3/1/1972	3/1/1972	10/14/2016	Stock	0	1	FDIC	DIF	Chicago	CHICAGO	Chicago	Chicago	Central	Central	0	1	https://www.bylinebank.com	801	3296570	46532	28798	747406	0	2161064	10923	598	116822	16571	92893
902	13272	325534	1203107	Byron Bank	Byron	IL	61010	12/31/2016	2/14/2019	NM	200 North Walnut	BYRON BANCSHARES, INC.	5	0	0	4	1	Ogle			7/1/1932	1/1/1934	3/31/2006	Stock	0	0	FDIC	DIF	Chicago	CHICAGO	Princeton	Chicago	Central	Central	0	1	http://www.byronbank.com	59	235712	5958	1650	99263	232	118958	943	0	3181	1149	760
22350	0	233451	2249410	Byron State Bank	Byron	NE	68325	12/31/2016	2/14/2019	NM	115 Kansas Avenue	BYRON STATE, INC.	1	0	0	2	0	Thayer			10/20/1976	10/20/1976	6/30/2017	Stock	0	0	FDIC	DIF	Kansas City	KANSAS CITY	Grand Island	Kansas City	Western	West	0	1		7	44482	7251	3899	298	0	36001	388	0	56	0	0
34328	0	2506328	0	Cache Bank and Trust	Greeley	CO	80634	12/31/2016	2/14/2019	NM	4601 West 20th Street		3	0	0	4	0	Weld	24540	Greeley, CO	10/11/1996	10/11/1996	10/31/2013	Stock	0	1	FDIC	DIF	Dallas	DALLAS	Denver	Kansas City	Western	Western	0	1	http://www.cachebankandtrust.com	31	131124	4860	3045	57962	0	60337	518	0	5836	611	0
22134	10858	995076	2324997	Cache Valley Bank	Logan	UT	84321	12/31/2016	2/14/2019	NM	101 North Main Street	CACHE VALLEY BANKING COMPANY	14	0	0	4	0	Cache	30860	Logan, UT-ID	10/2/1975	10/2/1975	3/2/2017	Stock	0	0	FDIC	DIF	San Francisco	SAN FRANCISCO	Salt Lake City	San Francisco	Western	West	0	1	http://www.cachevalleybank.com	220	1000553	186180	165481	14310	14250	738944	12719	0	29759	1222	1487
4999	10349	4262534	4037349	Cadence Bank, N.A.	Birmingham	AL	35203	12/31/2016	2/14/2019	N	2100 Third Avenue North	CADENCE BANCORP LLC	71	0	1	4	0	Jefferson	13820	Birmingham-Hoover, AL	5/1/1887	1/1/1934	12/31/2018	Stock	0	1	OCC	DIF	Atlanta	ATLANTA	Shelby	Atlanta	Southern	Southeast	0	0	www.cadencebank.com	1146	9515975	247764	199747	1139772	1161	7368265	82268	3076	69330	18875	321447
11785	9983	925354	1108985	Caldwell Bank & Trust Company	Columbia	LA	71418	12/31/2016	2/14/2019	NM	202 Main Street	CALDWELL HOLDING COMPANY	3	0	0	2	1	Caldwell			1/1/1902	1/1/1934	1/8/2019	Stock	0	1	FDIC	DIF	Dallas	DALLAS	Shreveport	Dallas	Southern	Western	0	1	http://www.caldwellbankandtrust.com	47	186860	24520	21030	15700	0	134105	1856	0	3271	824	0
9024	12454	498625	1357046	Calhoun County Bank, Inc.	Grantsville	WV	26147	12/31/2016	2/14/2019	NM	372 Main Street	CALHOUN BANKSHARES, INC.	4	0	0	5	0	Calhoun			1/1/1900	1/1/1934	5/28/2018	Stock	0	0	FDIC	DIF	Atlanta	ATLANTA	Scott Depot	Richmond	Northeastern	Northeast	0	1	www.calhounbanks.com	43	128306	10083	8250	13836	531	97034	1288	0	1924	115	0
58583	0	3614958	0	California Bank of Commerce	Lafayette	CA	94549	12/31/2016	2/14/2019	NM	3595 Mt Diablo Blvd, 2nd Fl		3	0	0	4	0	Contra Costa	41860	San Francisco-Oakland-Hayward, CA	7/17/2007	7/17/2007	12/4/2017	Stock	0	0	FDIC	DIF	San Francisco	SAN FRANCISCO	San Francisco	San Francisco	Western	Western	0	1	http://www.californiabankofcommerce.com	93	764745	87418	76928	15562	0	619984	7525	0	2577	0	7947
58037	0	3390337	0	California Business Bank	Irvine	CA	92602	12/31/2016	2/14/2019	NM	3200 El Camino Real, # 220		1	0	0	4	0	Orange	31080	Los Angeles-Long Beach-Anaheim, CA	11/1/2005	11/1/2005	12/11/2017	Stock	0	0	FDIC	DIF	San Francisco	SAN FRANCISCO	Orange	San Francisco	Western	Western	0	1	http://www.californiabusinessbank.com	20	79667	4569	3792	0	15040	58999	1649	0	122	0	9
35331	0	2907439	2907381	California First National Bank	Irvine	CA	92614	12/31/2016	2/14/2019	N	28 Executive Park	CALIFORNIA FIRST NATIONAL BANCORP	1	0	0	4	0	Orange	31080	Los Angeles-Long Beach-Anaheim, CA	5/23/2001	5/23/2001	11/4/2015	Stock	0	0	OCC	DIF	San Francisco	SAN FRANCISCO	Orange	San Francisco	Western	Western	0	1	www.calfirst.com	85	845736	67882	66540	88864	0	644027	7562	0	132	0	0
57974	0	3394380	0	California International Bank, N.A.	Rosemead	CA	91770	12/31/2016	2/14/2019	N	8632 E Valley Blvd, # A		2	0	0	4	0	Los Angeles	31080	Los Angeles-Long Beach-Anaheim, CA	11/30/2005	11/30/2005	9/20/2017	Stock	0	0	OCC	DIF	San Francisco	SAN FRANCISCO	Los Angeles (North)	San Francisco	Western	Western	0	1	http://calibankna.com	23	53552	11078	10512	1313	0	38109	2336	0	326	0	0
23242	0	50461	0	California Pacific Bank	San Francisco	CA	94104	12/31/2016	2/14/2019	NM	100 Montgomery St, # 2250		2	0	0	4	0	San Francisco	41860	San Francisco-Oakland-Hayward, CA	10/16/1980	10/16/1980	8/10/2015	Stock	0	0	FDIC	DIF	San Francisco	SAN FRANCISCO	San Francisco	San Francisco	Western	Western	0	1	www.calpacificbank.com	10	97991	12600	12239	0	23000	55301	3938	0	30	4074	0
57904	0	3353172	4392132	California United Bank	Los Angeles	CA	90017	12/31/2016	2/14/2019	NM	818 W. 7th St., Suite 220	CU BANCORP	9	0	0	4	0	Los Angeles	31080	Los Angeles-Long Beach-Anaheim, CA	5/23/2005	5/23/2005	10/19/2017	Stock	0	0	FDIC	DIF	San Francisco	SAN FRANCISCO	Los Angeles (West)	San Francisco	Western	Western	0	0		288	2995768	260315	219034	511977	0	2030704	19374	0	4184	0	71843
58670	0	3686982	4767981	Calumet Bank	Lagrange	GA	30241	12/31/2016	2/14/2019	NM	101 Calumet Center Road	LBC BANCSHARES, INC.	2	0	0	4	0	Troup			1/23/2008	1/23/2008	7/10/2015	Stock	0	0	FDIC	DIF	Atlanta	ATLANTA	Atlanta	Atlanta	Southern	Southeast	0	1	http://www.calumetbank.com	32	160389	14699	13648	28113	0	105746	1384	0	5522	401	0
5874	0	39327	2391300	Calvin B. Taylor Banking Company of Berlin, Maryland	Berlin	MD	21811	12/31/2016	2/14/2019	NM	24 North Main Street	CALVIN B. TAYLOR BANKSHARES, INC.	10	0	1	4	0	Worcester	41540	Salisbury, MD-DE	1/1/1890	1/1/1934	3/31/2006	Stock	0	0	FDIC	DIF	New York	NEW YORK	Baltimore	Richmond	Northeastern	Southeast	0	1	WWW.TAYLORBANK.COM	88	486158	69427	58362	117757	11750	265644	717	0	7052	175	0
17870	14455	758703	2687795	Cambridge Savings Bank	Cambridge	MA	2138	12/31/2016	2/14/2019	SB	1374 Massachusetts Avenue	CAMBRIDGE FINANCIAL GROUP, INC.	17	0	0	4	0	Middlesex	14460	Boston-Cambridge-Newton, MA-NH	4/2/1834	7/2/1958	1/7/2013	Stock	0	1	FDIC	DIF	New York	NEW YORK	North Boston	Boston	Northeastern	Northeast	0	1	www.cambridgesavings.com	342	3405811	108007	85707	476295	0	2646709	27878	0	22323	0	1474
10987	0	338851	0	Cambridge State Bank	Cambridge	MN	55008	12/31/2016	2/14/2019	NM	127 South Main		4	0	0	4	1	Isanti	33460	Minneapolis-St. Paul-Bloomington, MN-WI	2/19/1914	1/1/1934	3/31/2006	Stock	0	0	FDIC	DIF	Kansas City	KANSAS CITY	Minneapolis	Minneapolis	Central	West	0	1	http://www.cambridgestatebank.com	14	70526	10633	8417	13605	500	41563	494	0	1260	2636	0
8152	0	736206	1115013	Cambridge Trust Company	Cambridge	MA	2138	12/31/2016	2/14/2019	NM	1336 Massachusetts Avenue	CAMBRIDGE BANCORP	15	0	1	4	0	Middlesex	14460	Boston-Cambridge-Newton, MA-NH	1/1/1890	1/1/1934	4/1/2015	Stock	0	1	FDIC	DIF	New York	NEW YORK	North Boston	Boston	Northeastern	Northeast	0	1	WWW.CAMBRIDGETRUST.COM	238	1848999	54050	22657	408143	0	1311400	15261	0	10451	0	1225
10471	0	302133	1206649	Camp Grove State Bank	Camp Grove	IL	61424	12/31/2016	2/14/2019	SM	26 Main Street	CAMP GROVE BANCORP, INC.	1	0	0	2	1	Marshall	37900	Peoria, IL	1/1/1902	1/1/1934	1/1/2013	Stock	0	0	FED	DIF	Chicago	CHICAGO	Princeton	Chicago	Central	Central	0	1		5	19264	5123	4334	2759	0	8902	73	0	24	0	0
16161	15594	293651	0	Campbell County Bank, Inc.	Herreid	SD	57632	12/31/2016	2/14/2019	NM	110 North Main St.		2	0	0	2	1	Campbell			6/13/1944	6/13/1944	3/31/2006	Stock	0	0	FDIC	DIF	Kansas City	KANSAS CITY	Sioux Falls	Minneapolis	Western	West	0	1	http://www.campbellcountybank.com	15	105132	3940	1725	25324	11000	58044	1115	0	670	0	552
10840	0	424437	0	Campus State Bank	Campus	IL	60920	12/31/2016	2/14/2019	NM	206 Center St		1	0	0	2	0	Livingston			1/1/1899	1/1/1934	3/31/2006	Stock	0	0	FDIC	DIF	Chicago	CHICAGO	Champaign	Chicago	Central	Central	0	1	http://www.campustatebank.com	4	21802	3593	3397	4014	0	13969	130	0	22	0	0
26450	5824	379470	0	Canton Co-operative Bank	Canton	MA	2021	12/31/2016	2/14/2019	SM	671 Washington Street		1	0	0	8	0	Norfolk	14460	Boston-Cambridge-Newton, MA-NH	1/1/1891	12/5/1985	5/18/2011	Non-Stock	0	0	FED	DIF	New York	NEW YORK	South Boston	Boston	Northeastern	Northeast	0	1	www.cantoncoopbank.com	16	112908	17441	15647	25284	2318	61899	552	0	868	0	117
15285	0	481140	1095021	Canton State Bank	Canton	MO	63435	12/31/2016	2/14/2019	NM	100 South 4th Street	CANTON BANCSHARES, INC.	1	0	0	2	0	Lewis			9/27/1935	10/1/1935	8/12/2016	Stock	0	0	FDIC	DIF	Kansas City	KANSAS CITY	St. Louis	St. louis	Western	West	0	1	www.cantonstatebank.com	11	31215	4194	2598	6496	462	18909	157	0	222	81	0
35547	0	2919423	4842329	Canyon Community Bank, National Association	Tucson	AZ	85704	12/31/2016	2/14/2019	N	7981 North Oracle Road	CCBS HOLDING LLC	4	0	0	4	0	Pima	46060	Tucson, AZ	10/10/2000	10/10/2000	3/1/2018	Stock	0	0	OCC	DIF	San Francisco	SAN FRANCISCO	Phoenix	San Francisco	Western	Western	0	1	http://www.canyoncommunity.com	23	78227	21031	20461	21077	1000	27246	664	0	6447	0	0
17524	13642	253440	1097285	Capaha Bank, SB	Tamms	IL	62988	12/31/2016	2/14/2019	SB	145 Russell Avenue	TAMMCORP, INC.	6	0	1	2	0	Alexander	16020	Cape Girardeau, MO-IL	11/26/1955	11/26/1955	6/18/2017	Stock	0	0	FDIC	DIF	Chicago	CHICAGO	Mount Vernon	St. louis	Central	Central	0	1		64	198521	12012	7024	9637	4945	156957	2837	0	7302	0	464
90203	0	627108	0	Cape Ann Savings Bank	Gloucester	MA	1930	12/31/2016	2/14/2019	SB	109 Main Street		4	0	0	8	0	Essex	14460	Boston-Cambridge-Newton, MA-NH	4/15/1846	10/22/1985	1/31/2017	Non-Stock	0	1	FDIC	DIF	New York	NEW YORK	North Boston	Boston	Northeastern	Northeast	0	1	capeannsavingsbank.com	68	597286	71090	56224	134837	0	357408	3033	0	15692	357	1476
26517	1456	119779	3444801	Cape Cod Co-operative Bank	Yarmouth Port	MA	2675	12/31/2016	2/14/2019	SB	121 Main Street	COASTAL AFFILIATES, MHC	12	0	0	5	0	Barnstable	12700	Barnstable Town, MA	1/1/1921	1/22/1986	3/5/2017	Stock	0	0	FDIC	DIF	New York	NEW YORK	South Boston	Boston	Northeastern	Northeast	0	1	www.mycapecodbank.com	173	886585	38086	26807	53558	14	746804	7149	0	20079	43	1630
35322	0	2848493	4135209	Capital Bank, SSB	El Paso	TX	79901	12/31/2016	2/14/2019	SB	201 E. Main St., 3rd Fl.	STRATEGIC GROWTH BANK INCORPORATED	4	0	0	4	0	El Paso	21340	El Paso, TX	10/25/1999	10/25/1999	6/18/2017	Stock	0	0	FDIC	DIF	Dallas	DALLAS	Albuquerque	Dallas	Southern	West	0	0		52	356580	64791	58964	1132	0	280593	2863	0	4131	471	80
58462	0	3597305	0	Capital Bank	San Juan Capistr	CA	92675	12/31/2016	2/14/2019	SM	31351 Rancho Viejo Rd, # 101		2	0	0	4	0	Orange	31080	Los Angeles-Long Beach-Anaheim, CA	3/26/2008	3/26/2008	9/30/2017	Stock	0	0	FED	DIF	San Francisco	SAN FRANCISCO	Orange	San Francisco	Western	Western	0	1		34	305609	66804	61346	2779	0	230826	3059	0	984	0	377
19195	14472	80936	1081378	Capital Bank	Fort Oglethorpe	GA	30742	12/31/2016	2/14/2019	NM	625 Battlefield Parkway	CATOOSA BANCSHARES, INC.	3	0	0	4	1	Catoosa	16860	Chattanooga, TN-GA	8/7/1964	8/7/1964	10/23/2018	Stock	0	0	FDIC	DIF	Atlanta	ATLANTA	Atlanta	Atlanta	Southern	Southeast	0	1		38	116042	6268	2483	13955	3700	84275	1263	0	3349	372	0
19401	0	596156	3072660	Capital Bank	Jacinto City	TX	77029	12/31/2016	2/14/2019	NM	10304 East Freeway	JANE AUSTIN CHAPMAN LIMITED PARTNERSHIP, L.P.	6	0	0	4	0	Harris	26420	Houston-The Woodlands-Sugar Land, TX	4/10/1965	4/10/1965	1/1/2014	Stock	0	0	FDIC	DIF	Dallas	DALLAS	Houston	Dallas	Southern	West	0	1	www.capitalbanktx.com	83	372726	14584	1020	25553	7875	314958	2860	0	7064	0	0
35164	15674	2921659	0	Capital Bank and Trust Company	Irvine	CA	92618	12/31/2016	2/14/2019	SA	6455 Irvine Center Drive		2	0	1	5	0	Orange	31080	Los Angeles-Long Beach-Anaheim, CA	7/1/2000	7/1/2000	3/1/2018	Stock	0	1	OCC	DIF	San Francisco	SAN FRANCISCO	Orange	San Francisco	Western	Western	0	0	www.americanfunds.com	318	160939	177	177	105731	0	0	0	0	16523	0	0
59049	0	4160667	4160939	Capital Bank Corporation	Raleigh	NC	27601	12/31/2016	2/14/2019	NM	333 Fayetteville Street	CAPITAL BANK FINANCIAL CORP.	204	0	1	4	0	Wake	39580	Raleigh, NC	7/16/2010	7/16/2010	10/26/2016	Stock	0	0	FDIC	DIF	Atlanta	ATLANTA	Raleigh	Richmond	Northeastern	Southeast	0	0		1741	9936645	309055	201348	1376209	0	7363127	43065	4748	202400	56081	268870
58464	0	3595262	0	Capital Bank of New Jersey	Vineland	NJ	8360	12/31/2016	2/14/2019	NM	175 South Main Road		4	0	0	4	0	Cumberland	47220	Vineland-Bridgeton, NJ	4/23/2007	4/23/2007	4/3/2012	Stock	0	0	FDIC	DIF	New York	NEW YORK	Jamesburg	Philadelphia	Northeastern	Northeast	0	1	www.cbnj.bank/	67	443553	15340	10320	132321	0	273285	4522	0	8480	0	0
57495	0	3134399	0	Capital Bank of Texas	Carrizo Springs	TX	78834	12/31/2016	2/14/2019	NM	200 North Fifth Street		2	0	0	4	0	Dimmit			5/9/2003	5/9/2003	1/15/2018	Stock	0	0	FDIC	DIF	Dallas	DALLAS	Austin	Dallas	Southern	West	0	1	http://www.capitalbankoftexas.com	19	69355	23543	21142	14979	0	29230	213	0	684	0	616
35278	0	2808602	2808590	Capital Bank, National Association	Rockville	MD	20850	12/31/2016	2/14/2019	N	One Church Street	CAPITAL BANCORP, INC.	4	0	1	4	0	Montgomery	47900	Washington-Arlington-Alexandria, DC-VA-MD-WV	12/14/1999	12/14/1999	10/8/2018	Stock	0	0	OCC	DIF	New York	NEW YORK	Baltimore	Richmond	Northeastern	Southeast	0	1	http://www.capitalbankmd.com	180	900053	38084	33558	47985	50	798889	8503	0	1526	90	0
9622	13205	876634	1085509	Capital City Bank	Tallahassee	FL	32301	12/31/2016	2/14/2019	SM	217 North Monroe Street	CAPITAL CITY BANK GROUP, INC.	66	0	1	9	0	Leon	45220	Tallahassee, FL	6/13/1907	1/1/1934	3/31/2006	Stock	0	1	FED	DIF	Atlanta	ATLANTA	Gainesville	Atlanta	Southern	Southeast	0	0	www.ccbg.com	820	2823693	295261	246993	691552	785	1558745	13431	0	95444	10638	84810
16803	13715	348551	1055427	Capital City Bank	Topeka	KS	66609	12/31/2016	2/14/2019	NM	3710 Southwest Topeka Blvd.	CAPITAL CITY BANCSHARES, INC.	11	0	0	4	0	Shawnee	45820	Topeka, KS	1/30/1892	6/29/1949	8/30/2018	Stock	0	1	FDIC	DIF	Kansas City	KANSAS CITY	Kansas City	Kansas City	Western	Western	0	1		104	440526	12478	2616	129305	0	273779	2835	0	7117	1205	0
33823	13865	2068107	2641621	Capital Community Bank	Provo	UT	84604	12/31/2016	2/14/2019	NM	3280 N. University Avenue	CAPITAL COMMUNITY BANCORPORATION, INC.	5	0	0	4	0	Utah	39340	Provo-Orem, UT	7/29/1993	7/29/1993	6/29/2016	Stock	0	0	FDIC	DIF	San Francisco	SAN FRANCISCO	Salt Lake City	San Francisco	Western	West	0	1	http://www.ccbankutah.com	61	285380	35754	33616	0	0	242327	2115	0	799	0	0
33954	0	2253891	2277860	Capital One Bank (USA), National Association	Glen Allen	VA	23060	12/31/2016	2/14/2019	N	4851 Cox Road	CAPITAL ONE FINANCIAL CORPORATION	1	2	0	3	0	Henrico	40060	Richmond, VA	11/22/1994	11/22/1994	9/25/2017	Stock	0	0	OCC	DIF	Atlanta	WASHINGTON	Richmond	Richmond	Northeastern	Southeast	0	0	www.capitalone.com	20881	113152757	5067041	3301040	16536712	0	83841186	4129093	0	897361	0	532758
4297	11780	112837	2277860	Capital One, National Association	Mclean	VA	22102	12/31/2016	2/14/2019	N	1680 Capital One Drive	CAPITAL ONE FINANCIAL CORPORATION	702	1	1	9	0	Fairfax	47900	Washington-Arlington-Alexandria, DC-VA-MD-WV	5/22/1933	1/1/1934	11/1/2012	Stock	0	1	OCC	DIF	Atlanta	WASHINGTON	Richmond	Richmond	Northeastern	Southeast	0	0	www.capitalone.com	29295	286080320	49837900	46999460	49007936	0	156915895	2374073	754240	2273623	69150	14892407
34074	14016	2339599	2339610	Capitol Bank	Madison	WI	53717	12/31/2016	2/14/2019	NM	710 North High Point Road	CAPITOL BANKSHARES, INC.	14	0	0	4	0	Dane	31540	Madison, WI	10/9/1995	10/9/1995	3/31/2006	Stock	0	0	FDIC	DIF	Chicago	CHICAGO	Madison	Chicago	Central	Central	0	1	http://www.capitolbank.com	45	348940	11606	8197	82910	0	244788	3868	0	3154	0	0
27981	670	968070	0	Capitol Federal Savings Bank	Topeka	KS	66603	12/31/2016	2/14/2019	SA	700 S Kansas Ave		47	0	1	5	0	Shawnee	45820	Topeka, KS	1/1/1893	9/16/1938	8/30/2018	Stock	0	0	OCC	DIF	Kansas City	KANSAS CITY	Kansas City	Kansas City	Western	Western	0	1	www.capfed.com	635	9163042	173122	125592	1522007	0	7071410	8521	0	83537	3362	415
24199	0	285544	0	Capitol National Bank	Lansing	MI	48933	12/31/2016	2/14/2019	N	200 Washington Square North		2	0	0	4	0	Ingham	29620	Lansing-East Lansing, MI	11/22/1982	11/22/1982	7/23/2015	Stock	0	0	OCC	DIF	Chicago	CHICAGO	Detroit	Chicago	Central	Central	0	1	http://www.capitolnational.com	30	120233	18938	16374	1971	0	94147	1744	0	494	588	85
9998	12053	18836	1131750	Capon Valley Bank	Wardensville	WV	26851	12/31/2016	2/14/2019	NM	2 W. Main Street	HIGHLANDS BANKSHARES, INC.	5	0	1	6	0	Hardy			7/1/1918	1/1/1934	10/19/2015	Stock	0	0	FDIC	DIF	Atlanta	ATLANTA	Scott Depot	Richmond	Northeastern	Northeast	0	1	www.caponvalleybank.com	49	150942	6966	5137	13965	0	118116	1177	0	3863	2133	0
58823	0	3715444	4933272	CapStar Bank	Nashville	TN	37219	12/31/2016	2/14/2019	SM	201 4th Ave North, # 950	CAPSTAR FINANCIAL HOLDINGS, INC.	5	0	0	4	0	Davidson	34980	Nashville-Davidson-Murfreesboro-Franklin, TN	7/14/2008	7/14/2008	2/28/2017	Stock	0	0	FED	DIF	Dallas	DALLAS	Nashville	Atlanta	Southern	Southeast	0	1	www.capstarbank.com	170	1333675	63457	54323	229219	16654	965728	11634	460	5350	0	6290
22769	15607	450034	3681277	Capstone Bank	Tuscaloosa	AL	35401	12/31/2016	2/14/2019	NM	2301 University Boulevard	CAPSTONE BANCSHARES, INC.	8	0	0	4	0	Tuscaloosa	46220	Tuscaloosa, AL	12/15/1978	12/15/1978	10/31/2017	Stock	0	0	FDIC	DIF	Atlanta	ATLANTA	Shelby	Atlanta	Southern	Southeast	0	1		99	487113	6105	348	43272	0	404883	4145	0	13357	244	5776
34733	0	2683014	2682996	Cardinal Bank	Mclean	VA	22102	12/31/2016	2/14/2019	NM	8270 Greensboro Dr Suite 500	CARDINAL FINANCIAL CORPORATION	30	0	1	4	0	Fairfax	47900	Washington-Arlington-Alexandria, DC-VA-MD-WV	6/8/1998	6/8/1998	4/21/2017	Stock	0	1	FDIC	DIF	Atlanta	ATLANTA	Richmond	Richmond	Northeastern	Southeast	0	1		829	4169472	97849	74375	391734	2353	3547158	31767	0	22221	0	11252
19278	0	732954	0	Carmine State Bank	Carmine	TX	78932	12/31/2016	2/14/2019	NM	235 Centennial Street		1	0	0	7	0	Fayette			7/1/1907	11/4/1964	6/17/2015	Stock	0	0	FDIC	DIF	Dallas	DALLAS	Austin	Dallas	Southern	West	0	1	www.carminestatebank.com	12	71253	29289	27964	20748	0	20426	175	0	153	0	0
58432	0	3486623	0	Carolina Alliance Bank	Spartanburg	SC	29306	12/31/2016	2/14/2019	NM	200 South Church Street		7	0	1	4	0	Spartanburg	43900	Spartanburg, SC	1/8/2007	1/8/2007	10/3/2015	Stock	0	0	FDIC	DIF	Atlanta	ATLANTA	Columbia Sc	Richmond	Northeastern	Southeast	0	1	www.carolinaalliancebank.com	111	642934	18984	6450	97977	10	490230	4955	0	8317	128	5483
34348	15549	2516626	2943473	Carolina Bank	Greensboro	NC	27401	12/31/2016	2/14/2019	NM	101 North Spring Street	CAROLINA BANK HOLDINGS, INC.	8	0	0	4	0	Guilford	24660	Greensboro-High Point, NC	11/25/1996	11/25/1996	3/3/2017	Stock	0	0	FDIC	DIF	Atlanta	ATLANTA	Charlotte	Richmond	Northeastern	Southeast	0	1		165	705858	84797	79037	51206	0	524202	5688	0	18165	3655	0
16723	0	355120	1076525	Carolina Bank & Trust Co.	Lamar	SC	29069	12/31/2016	2/14/2019	NM	114 South Main Street	FIRST CAROLINA BANCSHARES CORPORATION	14	0	0	4	0	Darlington	22500	Florence, SC	3/3/1936	8/16/1948	3/31/2006	Stock	0	1	FDIC	DIF	Atlanta	ATLANTA	Columbia Sc	Richmond	Northeastern	Southeast	0	1	www.carolinabank.net	104	452513	59127	49622	38481	34354	297164	4149	0	4802	3925	0
58516	0	3551521	4262253	Carolina Premier Bank	Charlotte	NC	28277	12/31/2016	2/14/2019	NM	13024 Ballantyne Corp Pl	PREMARA FINANCIAL, INC.	5	0	1	4	0	Mecklenburg	16740	Charlotte-Concord-Gastonia, NC-SC	8/29/2007	8/29/2007	12/17/2017	Stock	0	0	FDIC	DIF	Atlanta	ATLANTA	Charlotte	Richmond	Northeastern	Southeast	0	1		51	254727	9514	6292	32710	0	198644	2138	0	1230	0	610
57026	0	2966614	4986595	Carolina Trust Bank	Lincolnton	NC	28092	12/31/2016	2/14/2019	NM	901 East Main Street	CAROLINA TRUST BANCSHARES, INC.	9	0	0	4	0	Lincoln	16740	Charlotte-Concord-Gastonia, NC-SC	12/8/2000	12/8/2000	12/31/2018	Stock	0	0	FDIC	DIF	Atlanta	ATLANTA	Charlotte	Richmond	Northeastern	Southeast	0	1	www.carolinatrust.com	80	374906	27647	19584	27063	0	305099	3393	0	6388	1003	117
2380	10331	541857	1848825	Carroll Bank and Trust	Huntingdon	TN	38344	12/31/2016	2/14/2019	NM	19510 West Main Street	CARROLL FINANCIAL SERVICES, INC.	8	0	0	8	0	Carroll			9/9/1907	1/1/1934	12/1/2008	Stock	0	1	FDIC	DIF	Dallas	DALLAS	Nashville	St. louis	Southern	Southeast	0	1	www.carrollbank.com	86	275817	21841	10920	29452	500	198228	1549	0	14066	671	851
32393	8217	395274	4256159	Carroll Community Bank	Sykesville	MD	21784	12/31/2016	2/14/2019	NM	1321 Liberty Road	CARROLL BANCORP, INC.	3	0	0	4	0	Carroll	12580	Baltimore-Columbia-Towson, MD	4/4/1904	10/25/1985	10/12/2011	Stock	0	0	FDIC	DIF	New York	NEW YORK	Baltimore	Richmond	Northeastern	Southeast	0	1	http://www.carrollcobank.com	28	164928	17330	15227	6903	0	135231	965	0	1369	146	0
31713	7372	452476	0	Carroll County Savings and Loan Association	Carrollton	MO	64633	12/31/2016	2/14/2019	SA	121 North Folger Street		1	0	0	5	0	Carroll			1/1/1920	9/24/1974	6/30/2017	Non-Stock	0	0	FDIC	DIF	Kansas City	KANSAS CITY	Kansas City	Kansas City	Western	West	0	1		4	19762	4307	4038	7321	0	7940	177	0	66	4	0
11771	0	859141	1203451	Carroll County State Bank	Carroll	IA	51401	12/31/2016	2/14/2019	NM	126 West 6th	CARROLL COUNTY BANCSHARES, INC.	10	0	0	2	0	Carroll			1/1/1870	1/1/1934	2/23/2017	Stock	0	1	FDIC	DIF	Kansas City	KANSAS CITY	Des Moines	Chicago	Western	Western	0	1	http://www.availa.bank	100	528337	32068	16085	107661	0	351507	5143	0	13304	1374	0
1611	13004	490843	1131013	Carroll County Trust Company of Carrollton, Missouri	Carrollton	MO	64633	12/31/2016	2/14/2019	NM	2 South Folger	CARROLL COUNTY BANCSHARES, INC.	2	0	0	2	1	Carroll			1/1/1919	1/1/1934	8/12/2010	Stock	0	1	FDIC	DIF	Kansas City	KANSAS CITY	Kansas City	Kansas City	Western	West	0	1	www.cctconline.com	27	163852	7040	4027	78833	0	70528	1094	0	1519	0	0
12383	13483	1001648	1860863	Carrollton Bank	Carrollton	IL	62016	12/31/2016	2/14/2019	NM	315 West Public Square	CBX CORPORATION	10	0	1	4	1	Greene			1/1/1877	1/1/1934	3/31/2006	Stock	0	1	FDIC	DIF	Chicago	CHICAGO	Springfield Il	St. louis	Central	Central	0	1	https://carrolltonbanking.com	193	1443000	68899	53089	150401	2667	1175472	17858	0	26085	0	1416
29774	4069	219679	0	Carrollton Federal Bank	Carrollton	KY	41008	12/31/2016	2/14/2019	SA	2539 Highway 227		1	0	0	5	0	Carroll			1/1/1890	5/26/1937	7/21/2011	Non-Stock	0	0	OCC	DIF	Chicago	CHICAGO	Elizabethtown	St. louis	Central	Southeast	0	1	www.carrolltonfederal.com	9	34332	4464	1827	2678	0	24993	263	0	793	0	0
17369	0	171656	1061455	Carson Bank	Mulvane	KS	67110	12/31/2016	2/14/2019	NM	122 West Main Street	MULVANE BANKSHARES, INC.	4	0	0	4	1	Sumner	48620	Wichita, KS	7/1/1886	11/5/1954	7/1/2008	Stock	0	0	FDIC	DIF	Kansas City	KANSAS CITY	Wichita	Kansas City	Western	Western	0	1	www.carsonbank.com	35	110623	11642	7960	27648	555	65330	640	0	2041	93	289
58596	0	3476192	0	Carter Bank & Trust	Martinsville	VA	24112	12/31/2016	2/14/2019	NM	4 E. Commonwealth Boulevard		122	0	1	4	0	Martinsville City			12/30/2006	12/30/2006	2/15/2007	Stock	0	0	FDIC	DIF	Atlanta	ATLANTA	Richmond	Richmond	Northeastern	Southeast	0	0	www.carterbankandtrust.com	929	4505529	694777	649566	879694	0	2697283	34500	0	96606	23558	59795
28942	2657	900678	0	Carthage Federal Savings and Loan Association	Carthage	NY	13619	12/31/2016	2/14/2019	SA	313 State St		4	0	0	5	0	Jefferson	48060	Watertown-Fort Drum, NY	1/1/1888	9/19/1951	7/21/2011	Stock	0	0	OCC	DIF	New York	NEW YORK	Syracuse	New York	Northeastern	Northeast	0	1	carthagesavings.com	30	205297	20597	18761	10822	0	161361	802	0	1400	93	0
30394	5273	268677	0	Carver Federal Savings Bank	New York	NY	10027	12/31/2016	2/14/2019	SA	75 West 125th Street		9	0	0	4	0	New York	35620	New York-Newark-Jersey City, NY-NJ-PA	1/1/1948	3/7/1949	12/31/2014	Stock	0	0	OCC	DIF	New York	NEW YORK	New York City	New York	Northeastern	Northeast	0	1	http://www.Carverbank.com	133	697441	63694	57010	73532	0	544523	4620	0	5468	1167	193
16584	10722	370833	3190023	Carver State Bank	Savannah	GA	31401	12/31/2016	2/14/2019	NM	701 Martin Luther King, Jr B	CARVER FINANCIAL CORPORATION	2	0	0	4	0	Chatham	42340	Savannah, GA	1/1/1927	6/4/1947	5/8/2013	Stock	0	0	FDIC	DIF	Atlanta	ATLANTA	Savannah	Atlanta	Southern	Southeast	0	1	http://WWW.CARVERSTATEBANK.COM	16	39030	4940	3693	3292	0	24446	382	0	2920	2116	0
3614	0	306337	3958867	Casey State Bank	Casey	IL	62420	12/31/2016	2/14/2019	NM	305-307 N. Central Avenue	EAGLE FINANCIAL CORP.	10	0	0	2	1	Clark			1/1/1880	1/1/1934	11/13/2009	Stock	0	0	FDIC	DIF	Chicago	CHICAGO	Champaign	Chicago	Central	Central	0	1	WWW.CASEYSTATEBANK.COM	64	270683	4356	1050	51654	10711	189132	1923	0	4538	325	0
1265	11548	574976	0	Cashmere Valley Bank	Cashmere	WA	98815	12/31/2016	2/14/2019	NM	117 Aplets Way		12	0	0	4	0	Chelan	48300	Wenatchee, WA	9/24/1932	1/1/1934	3/1/2018	Stock	0	0	FDIC	DIF	San Francisco	SAN FRANCISCO	Seattle	San Francisco	Western	West	0	1	www.cashmerevalleybank.com	225	1453209	116549	95337	422812	8965	854284	11037	0	14252	66	8547
1068	0	177751	1098648	Cass Commercial Bank	Des Peres	MO	63131	12/31/2016	2/14/2019	SM	12412 Powerscourt Drive	CASS INFORMATION SYSTEMS, INC.	5	0	1	4	0	Saint Louis	41180	St. Louis, MO-IL	1/1/1906	1/1/1934	2/19/2013	Stock	0	1	FED	DIF	Kansas City	KANSAS CITY	St. Louis	St. louis	Western	West	0	1	www.cassbank.com	53	756165	138142	126818	0	0	607507	7807	0	632	0	136
19645	0	734051	1056415	Cass County Bank, Inc.	Plattsmouth	NE	68048	12/31/2016	2/14/2019	NM	2020 West 8th Avenue	CITIZENS NATIONAL CORPORATION	2	0	0	4	1	Cass	36540	Omaha-Council Bluffs, NE-IA	11/8/1966	11/8/1966	7/19/2018	Stock	0	0	FDIC	DIF	Kansas City	KANSAS CITY	Omaha	Kansas City	Western	West	0	1	http://www.casscountybank.com	18	66126	2699	648	3140	225	54605	752	0	3832	0	655
1913	0	152253	0	Castle Rock Bank	Castle Rock	MN	55010	12/31/2016	2/14/2019	NM	27925 Danville Avenue		2	0	0	8	1	Dakota	33460	Minneapolis-St. Paul-Bloomington, MN-WI	8/16/1916	1/1/1934	5/27/2010	Stock	0	0	FDIC	DIF	Kansas City	KANSAS CITY	Minneapolis	Minneapolis	Central	West	0	1	www.castlerockbank.net	25	206872	6668	3430	110258	0	85944	1913	0	1373	655	0
90582	15581	896856	2135072	Castle Rock Bank	Castle Rock	CO	80104	12/31/2016	2/14/2019	SM	501 Wilcox	CASTLE ROCK BANK HOLDING COMPANY	2	0	0	4	1	Douglas	19740	Denver-Aurora-Lakewood, CO	2/21/1974	6/17/1986	10/27/2017	Stock	0	0	FED	DIF	Dallas	DALLAS	Denver	Kansas City	Western	Western	0	1		19	145799	23540	22961	42472	0	69284	1453	0	4655	1055	0
17979	0	742056	0	Castroville State Bank	Castroville	TX	78009	12/31/2016	2/14/2019	NM	Paris And Lorenzo		2	0	0	8	0	Medina	41700	San Antonio-New Braunfels, TX	4/2/1959	4/2/1959	6/17/2015	Stock	0	0	FDIC	DIF	Dallas	DALLAS	Austin	Dallas	Southern	West	0	1	http://www.CASTROVILLESTATEBANK.COM	24	144164	4279	504	54529	5000	77336	735	0	1806	90	0
10532	12420	930853	1109722	Catahoula - LaSalle Bank	Jonesville	LA	71343	12/31/2016	2/14/2019	NM	301 Mound Street	CATAHOULA HOLDING COMPANY	8	0	0	8	1	Catahoula			10/5/1907	1/1/1934	11/17/2014	Stock	0	0	FDIC	DIF	Dallas	DALLAS	Shreveport	Dallas	Southern	Western	0	1	www.catlabank.com	63	189943	27153	21647	67590	0	87855	609	0	3037	418	245
18503	10611	595869	1843080	Cathay Bank	Los Angeles	CA	90012	12/31/2016	2/14/2019	NM	777 North Broadway Street	CATHAY GENERAL BANCORP	61	1	1	4	0	Los Angeles	31080	Los Angeles-Long Beach-Anaheim, CA	4/19/1962	4/19/1962	10/26/2017	Stock	0	0	FDIC	DIF	San Francisco	SAN FRANCISCO	Los Angeles (North)	San Francisco	Western	Western	0	0	www.cathaybank.com	1098	14483815	1178189	967067	1296216	0	11084866	118966	0	105360	17022	375138
33859	0	2132594	3443998	Catskill Hudson Bank	Monticello	NY	12701	12/31/2016	2/14/2019	NM	4438 Rt 42 N	CATSKILL HUDSON BANCORP, INC.	12	0	0	4	0	Sullivan			12/6/1993	12/6/1993	2/7/2017	Stock	0	0	FDIC	DIF	New York	NEW YORK	Syracuse	New York	Northeastern	Northeast	0	1	http://www.chbny.com	95	441217	32456	480	157732	0	240328	3383	0	2894	129	101
12959	14283	254504	3009714	Cattaraugus County Bank	Little Valley	NY	14755	12/31/2016	2/14/2019	NM	116-20 Main Street	C.C.BANCORP, INC.	8	0	0	4	0	Cattaraugus			1/1/1902	1/1/1934	1/1/2015	Stock	0	0	FDIC	DIF	New York	NEW YORK	Syracuse	New York	Northeastern	Northeast	0	1	www.ccblv.com	62	220227	7172	328	25260	0	171403	2569	0	5288	37	1624
6954	0	63201	1249075	Cayuga Lake National Bank	Union Springs	NY	13160	12/31/2016	2/14/2019	N	3 Cayuga Street	CAYUGA LAKE BANK CORPORATION	2	0	0	8	0	Cayuga			1/1/1864	1/1/1934	3/31/2006	Stock	0	0	OCC	DIF	New York	NEW YORK	Syracuse	New York	Northeastern	Northeast	0	1	http://www.cayugalakenationalbank.com	23	154783	11683	9048	55137	15818	69866	368	0	332	0	0
15310	11862	594433	1493654	CB&S Bank, Inc.	Russellville	AL	35653	12/31/2016	2/14/2019	NM	201 South Jackson Street	CBS BANC-CORP.	55	0	1	9	0	Franklin			1/1/1906	12/6/1935	8/23/2013	Stock	0	0	FDIC	DIF	Atlanta	ATLANTA	Shelby	Atlanta	Southern	Southeast	0	1	www.cbsbank.com	522	1581205	96634	68547	714106	1000	645071	6524	0	35820	5926	10461
58434	0	3615021	0	CBank	Cincinnati	OH	45236	12/31/2016	2/14/2019	NM	8050 Hosbrook Rd, Suite 220		2	0	0	4	1	Hamilton	17140	Cincinnati, OH-KY-IN	7/16/2007	7/16/2007	7/1/2013	Stock	0	0	FDIC	DIF	Chicago	CHICAGO	Cincinnati	Cleveland	Central	Central	0	1	WWW.CBANKUSA.COM	29	153686	12204	2427	9451	11802	115747	1353	0	1849	0	1878
21227	9678	218131	1082478	CBBC Bank	Maryville	TN	37804	12/31/2016	2/14/2019	NM	330 E Broadway Ave	TWIN CITIES FINANCIAL SERVICES, INC.	8	0	0	4	0	Blount	28940	Knoxville, TN	9/24/1973	9/24/1973	2/29/2016	Stock	0	1	FDIC	DIF	Dallas	DALLAS	Knoxville	Atlanta	Southern	Southeast	0	1	www.cbbcbank.com	81	338627	22766	20515	136308	1313	167865	3437	0	7454	27	0
1421	0	380841	1097119	CBC Bank	Bowling Green	MO	63334	12/31/2016	2/14/2019	NM	901 Business Hwy 61	CLIFFORD BANCSHARES, INC.	4	0	0	7	1	Pike			1/1/1871	1/1/1934	3/31/2006	Stock	0	0	FDIC	DIF	Kansas City	KANSAS CITY	St. Louis	St. louis	Western	West	0	1	www.cbcbank.net	15	34475	4052	3393	16084	0	13316	141	0	850	0	0
35309	0	2855914	2855905	CBC NATIONAL BANK	Fernandina Beach	FL	32034	12/31/2016	2/14/2019	N	1891 South 14th Street	COASTAL BANKING COMPANY, INC.	9	0	1	4	0	Nassau	27260	Jacksonville, FL	5/10/2000	5/10/2000	4/1/2018	Stock	0	0	OCC	DIF	Atlanta	ATLANTA	Gainesville	Atlanta	Southern	Southeast	0	1		446	561134	7956	2226	19768	387	494762	5991	0	13767	5062	2217
1552	12483	830542	1203899	CBI Bank & Trust	Muscatine	IA	52761	12/31/2016	2/14/2019	SM	301 Iowa Avenue	CENTRAL BANCSHARES, INC.	9	0	1	2	0	Muscatine			6/13/1933	1/1/1934	8/6/2016	Stock	0	1	FED	DIF	Kansas City	KANSAS CITY	Cedar Rapids	Chicago	Western	Western	0	1	www.cbibt.com	102	529583	19869	5496	99497	10500	370119	3928	0	9866	199	3467
11116	12162	975911	3159244	CBT Bank	Clearfield	PA	16830	12/31/2016	2/14/2019	NM	11 North Second Street	CBT FINANCIAL CORP.	12	0	0	4	0	Clearfield			1/15/1902	1/16/1934	8/6/2017	Stock	0	1	FDIC	DIF	New York	NEW YORK	Wexford	Philadelphia	Northeastern	Northeast	0	1		128	480698	5815	38	56003	0	382663	3617	0	10518	699	9910
13959	0	71859	3914872	CBW Bank	Weir	KS	66781	12/31/2016	2/14/2019	NM	109 E. Main Street	CB BANCSHARES CORP	1	0	0	7	0	Cherokee			1/1/1892	2/28/1934	6/27/2016	Stock	0	0	FDIC	DIF	Kansas City	KANSAS CITY	Springfield Mo	Kansas City	Western	Western	0	1	www.CBWBANK.COM	13	31041	20481	11084	1979	5808	2318	40	0	174	41	0
16595	11147	655839	1020395	CCB Community Bank	Andalusia	AL	36420	12/31/2016	2/14/2019	NM	225 East Three Notch Street	SOUTHERN NATIONAL CORPORATION	4	0	1	2	1	Covington			7/1/1947	7/1/1947	1/1/2014	Stock	0	1	FDIC	DIF	Atlanta	ATLANTA	Montgomery	Atlanta	Southern	Southeast	0	1	www.bankccb.com	114	459989	26180	19387	23791	7000	386184	3330	0	7808	3092	0
31121	6420	813572	3135190	Cecil Bank	Elkton	MD	21921	12/31/2016	2/14/2019	SM	127 North St	CECIL BANCORP, INC.	9	0	0	8	0	Cecil	37980	Philadelphia-Camden-Wilmington, PA-NJ-DE-MD	10/7/1959	10/7/1959	7/14/2008	Stock	0	0	FED	DIF	New York	NEW YORK	Baltimore	Richmond	Northeastern	Southeast	0	1	http://www.cecilbank.com	52	214296	33371	31706	41206	575	94693	1389	0	7054	31396	0
34478	0	2651899	0	Cedar Hill National Bank	Charlotte	NC	28273	12/31/2016	2/14/2019	N	9401 Southern Pine Blvd, # P		1	0	0	7	0	Mecklenburg	16740	Charlotte-Concord-Gastonia, NC-SC	2/2/1998	2/2/1998	6/13/2011	Stock	0	0	OCC	DIF	Atlanta	ATLANTA	Charlotte	Richmond	Northeastern	Southeast	0	0		28	11086	1745	0	7836	0	0	0	0	65	0	0
57244	0	3029589	2125813	Cedar Rapids Bank and Trust Company	Cedar Rapids	IA	52401	12/31/2016	2/14/2019	SM	500 1st Ave. Ne, Suite 100	QCR HOLDINGS, INC.	5	0	0	4	0	Linn	16300	Cedar Rapids, IA	9/14/2001	9/14/2001	12/1/2017	Stock	0	0	FED	DIF	Kansas City	KANSAS CITY	Cedar Rapids	Chicago	Western	Western	0	1	www.CRBT.bank	133	915989	22854	2726	189982	1460	641313	10899	1213	18301	382	1272
18820	53546	1005851	1065202	Cedar Rapids State Bank	Cedar Rapids	NE	68627	12/31/2016	2/14/2019	NM	213 W Main St	CEDAR RAPIDS STATE COMPANY	1	0	0	2	1	Boone			5/25/1936	6/26/1963	7/1/2016	Stock	0	0	FDIC	DIF	Kansas City	KANSAS CITY	Grand Island	Kansas City	Western	West	0	1	http://www.cedarrapidsstatebank.com	8	42096	774	0	7190	0	32397	402	0	490	33	0
25591	13036	550653	1398861	Cedar Security Bank	Fordyce	NE	68736	12/31/2016	2/14/2019	NM	117 Main Street	CEDAR FINANCIAL HOLDING, INC.	3	0	0	2	0	Cedar			9/4/1984	9/4/1984	3/31/2006	Stock	0	0	FDIC	DIF	Kansas City	KANSAS CITY	Sioux City	Kansas City	Western	West	0	1	https://onlinebanking.cedarsecurity.com/	15	52774	7664	4754	2376	0	40847	1763	0	166	502	0
14694	14694	1014246	1363962	Cedar Valley Bank & Trust	La Porte City	IA	50651	12/31/2016	2/14/2019	NM	321 Main Street	D & D BANCSHARES, INC.	2	0	0	2	1	Black Hawk	47940	Waterloo-Cedar Falls, IA	7/6/1906	8/22/1934	3/31/2006	Stock	0	1	FDIC	DIF	Kansas City	KANSAS CITY	Cedar Rapids	Chicago	Western	Western	0	1	www.cedarvalleybank.com	12	63468	4607	3367	26038	0	31674	220	0	585	0	0
57684	0	3262788	4463126	CedarStone Bank	Lebanon	TN	37087	12/31/2016	2/14/2019	NM	900 West Main Street	CEDARSTONE FINANCIAL, INC.	3	0	0	4	0	Wilson	34980	Nashville-Davidson-Murfreesboro-Franklin, TN	4/19/2004	4/19/2004	10/24/2014	Stock	0	0	FDIC	DIF	Dallas	DALLAS	Nashville	Atlanta	Southern	Southeast	0	1	www.cedarstonebank.com	31	177048	5268	1749	39520	0	120040	1309	0	9496	113	0
57056	0	2998576	0	Celtic Bank	Salt Lake City	UT	84111	12/31/2016	2/14/2019	NM	268 S. State St., Suite 300		1	0	0	4	0	Salt Lake	41620	Salt Lake City, UT	3/1/2001	3/1/2001	2/19/2018	Stock	0	0	FDIC	DIF	San Francisco	SAN FRANCISCO	Salt Lake City	San Francisco	Western	West	0	0	http://www.celticbank.com	180	544116	13444	7626	6804	15817	450735	12554	0	22721	672	18913
8848	0	308256	1020920	CenBank	Buffalo Lake	MN	55314	12/31/2016	2/14/2019	NM	109 West Yellowstone Trail	CENTRAL TRUST COMPANY	2	0	0	2	1	Renville			1/1/1893	1/1/1934	1/31/2007	Stock	0	0	FDIC	DIF	Kansas City	KANSAS CITY	Mankato	Minneapolis	Central	West	0	1	www.cenbank.com	11	60895	5529	4928	18141	0	36108	354	0	548	0	0
3098	0	89957	1104567	Cendera Bank, National Association	Bells	TX	75414	12/31/2016	2/14/2019	N	615 E. Bells Blvd	CENDERA FINANCIAL HOLDINGS, INC.	3	0	0	4	1	Grayson	43300	Sherman-Denison, TX	1/1/1904	1/1/1934	7/1/2013	Stock	0	0	OCC	DIF	Dallas	DALLAS	Dallas	Dallas	Southern	West	0	1	http://cenderabank.com	18	80556	7058	5027	5699	0	64449	663	0	1725	0	0
30996	6230	934271	0	Cenlar FSB	Trenton	NJ	8618	12/31/2016	2/14/2019	SA	425 Phillips Boulevard		1	0	0	5	1	Mercer	45940	Trenton, NJ	1/1/1912	6/13/1958	7/21/2011	Stock	0	0	OCC	DIF	New York	NEW YORK	Jamesburg	Philadelphia	Northeastern	Northeast	0	1	www.cenlar.com	2315	1089464	9119	6940	601695	0	350940	1067	0	21801	455	5726
11241	0	456045	1491409	Centennial Bank	Conway	AR	72032	12/31/2016	2/14/2019	SM	620 Chestnut Street	HOME BANCSHARES, INC.	148	0	1	4	0	Faulkner	30780	Little Rock-North Little Rock-Conway, AR	1/1/1903	1/1/1934	2/23/2017	Stock	0	1	FED	DIF	Dallas	DALLAS	Little Rock	St. louis	Southern	Western	0	0	http://www.my100bank.com	1502	9793959	222725	92891	1349224	1550	7307697	80002	0	201903	15951	396294
8439	10838	531250	1135806	Centennial Bank	Trezevant	TN	38258	12/31/2016	2/14/2019	NM	5420 Broad Street South	F & M BANCSHARES, INC.	9	0	0	4	0	Carroll			1/1/1916	1/1/1934	3/31/2018	Stock	0	1	FDIC	DIF	Dallas	DALLAS	Nashville	St. louis	Southern	Southeast	0	1	http://www.mycentennial.bank	99	369502	33560	12398	15427	0	297691	5313	0	10035	918	1967
14562	9841	973364	1103391	Centennial Bank	Lubbock	TX	79401	12/31/2016	2/14/2019	SM	904 Avenue O	COMMERCE BANCSHARES, INC.	12	0	0	4	1	Lubbock	31180	Lubbock, TX	6/7/1934	7/10/1934	9/3/2013	Stock	0	1	FED	DIF	Dallas	DALLAS	Lubbock	Dallas	Southern	West	0	1	http://www.bankoncb.com	145	726004	32287	17653	157247	0	490656	6601	0	26548	31	90
58458	0	3465226	1206546	Centennial Bank and Trust	Denver	CO	80202	12/31/2016	2/14/2019	NM	707 17th Street, Suite 2950	HEARTLAND FINANCIAL USA, INC.	20	0	0	4	0	Denver	19740	Denver-Aurora-Lakewood, CO	11/1/2006	11/1/2006	7/6/2017	Stock	0	1	FDIC	DIF	Dallas	KANSAS CITY	Denver	Kansas City	Western	Western	0	0	http://www.citywidebanks.com	145	901782	14702	1244	196036	0	609635	2344	163	23889	1335	35792
10976	0	1017957	1246494	Center National Bank	Litchfield	MN	55355	12/31/2016	2/14/2019	N	301 North Ramsey Avenue	CNB FINANCIAL CORPORATION	2	0	0	8	1	Meeker			1/1/1891	1/1/1934	3/31/2006	Stock	0	0	OCC	DIF	Kansas City	KANSAS CITY	Mankato	Minneapolis	Central	West	0	1	Centernationalbank.com	36	206888	7062	1419	107159	0	84274	1118	0	3950	0	0
19293	12493	862945	1203910	Center Point Bank and Trust Company	Center Point	IA	52213	12/31/2016	2/14/2019	NM	901 Bank Court	COUNTRY BANCORPORATION	1	0	0	8	0	Linn	16300	Cedar Rapids, IA	12/1/1964	12/1/1964	8/13/2014	Stock	0	1	FDIC	DIF	Kansas City	KANSAS CITY	Cedar Rapids	Chicago	Western	Western	0	1	http://www.centerpointbank.com	7	32714	2143	1571	7390	0	21171	253	0	399	257	0
16436	15669	51459	1057289	Centera Bank	Sublette	KS	67877	12/31/2016	2/14/2019	NM	119 South Inman Street	SANTA FE TRAIL BANC SHARES, INC.	6	0	0	2	1	Haskell			10/18/1937	5/31/1946	7/10/2018	Stock	0	0	FDIC	DIF	Kansas City	KANSAS CITY	Hays	Kansas City	Western	Western	0	1	www.centerabank.com	50	263270	5777	927	104462	0	140288	1691	0	3097	0	1351
35117	0	2887399	4415693	CenterBank	Milford	OH	45150	12/31/2016	2/14/2019	NM	744 State Route 28	CENTERGROUP FINANCIAL, INC.	3	0	0	4	0	Clermont	17140	Cincinnati, OH-KY-IN	3/15/2000	3/15/2000	6/17/2013	Stock	0	0	FDIC	DIF	Chicago	CHICAGO	Cincinnati	Cleveland	Central	Central	0	1	www.centerbank4me.com	40	156113	1646	728	6396	3332	140539	1853	0	1527	0	995
58625	0	3631870	0	CenterPointe Community Bank	Hood River	OR	97031	12/31/2016	2/14/2019	NM	2500 Cascade Avenue		3	0	1	4	0	Hood River			9/4/2007	9/4/2007	7/13/2017	Stock	0	0	FDIC	DIF	San Francisco	SAN FRANCISCO	Portland	San Francisco	Western	West	0	1		27	131093	10595	8958	26413	119	88394	943	0	1119	0	0
33555	0	1929247	2868129	CenterState Bank of Florida, National Association	Winter Haven	FL	33880	12/31/2016	2/14/2019	N	1101 First Street South	CENTERSTATE BANKS, INC.	67	0	0	4	0	Polk	29460	Lakeland-Winter Haven, FL	2/21/1992	2/21/1992	3/31/2017	Stock	0	0	OCC	DIF	Atlanta	ATLANTA	Tampa	Atlanta	Southern	Southeast	0	0	http://www.centerstatebank.com	945	5070046	141354	103094	991245	33884	3404909	27034	12383	118393	7090	122322
12854	9447	783648	1204560	Centier Bank	Whiting	IN	46394	12/31/2016	2/14/2019	NM	1500 - 119th Street	FIRST BANCSHARES, INC.	54	0	0	4	0	Lake	16980	Chicago-Naperville-Elgin, IL-IN-WI	4/21/1895	1/1/1934	2/14/2011	Stock	0	1	FDIC	DIF	Chicago	CHICAGO	Indianapolis	Chicago	Central	Central	0	1	www.centier.com	731	3483848	134940	86457	306344	0	2908119	32194	0	30347	4379	4296
19904	10688	800853	1061754	Centinel Bank of Taos	Taos	NM	87571	12/31/2016	2/14/2019	NM	512 Paseo Del Pueblo Sur	CENTINEL BANK SHARES, INC.	2	0	0	7	1	Taos			3/1/1969	3/1/1969	7/10/2018	Stock	0	0	FDIC	DIF	Dallas	DALLAS	Albuquerque	Kansas City	Western	West	0	1	www.centinelbank.com	46	222046	39622	38329	93469	0	80853	1596	0	2310	0	0
31545	7159	265676	0	Central Bank	Savannah	TN	38372	12/31/2016	2/14/2019	NM	485 Wayne Road		3	0	0	8	0	Hardin			6/30/1967	6/30/1967	3/19/2013	Stock	0	1	FDIC	DIF	Dallas	DALLAS	Nashville	St. louis	Southern	Southeast	0	1	http://www.CENTRALBANKTN.COM	41	96998	9230	6109	19293	3715	57931	1497	0	3152	2157	0
9204	10206	622774	1025662	Central Bank	Springville	UT	84663	12/31/2016	2/14/2019	NM	202 South Main Street	CENTRAL BANCORPORATION	10	0	0	4	0	Utah	39340	Provo-Orem, UT	10/17/1891	1/1/1934	11/28/2017	Stock	0	1	FDIC	DIF	San Francisco	SAN FRANCISCO	Salt Lake City	San Francisco	Western	West	0	1	www.cbutah.com	204	978274	16704	1900	359294	24000	530201	10511	0	20353	15586	751
1756	0	3488579	0	Central Bank	Little Rock	AR	72211	12/31/2016	2/14/2019	NM	1506 Market St., Suite C180		2	0	0	4	0	Pulaski	30780	Little Rock-North Little Rock-Conway, AR	8/12/1912	1/1/1934	3/31/2017	Stock	0	0	FDIC	DIF	Dallas	DALLAS	Little Rock	St. louis	Southern	Western	0	1	http://www.centralbankar.com	14	116244	3525	2825	40165	890	68450	843	0	1301	0	250
15555	10364	546544	1978674	Central Bank	Storm Lake	IA	50588	12/31/2016	2/14/2019	SM	600 Lake Avenue	COMMERCIAL FINANCIAL CORP.	16	0	0	4	0	Buena Vista			1/1/1879	1/1/1934	12/27/2013	Stock	0	1	FED	DIF	Kansas City	KANSAS CITY	Sioux City	Chicago	Western	Western	0	1	http://www.centralbankonline.com	178	747213	26215	5142	41289	0	636383	7170	0	21891	7317	1360
58377	0	3468450	3468478	Central Bank	Tampa	FL	33647	12/31/2016	2/14/2019	NM	20701 Bruce B. Downs Blvd	CENTRAL FINANCIAL HOLDINGS, INC.	1	0	0	4	0	Hillsborough	45300	Tampa-St. Petersburg-Clearwater, FL	2/26/2007	2/26/2007	7/7/2014	Stock	0	0	FDIC	DIF	Atlanta	ATLANTA	Tampa	Atlanta	Southern	Southeast	0	1	www.centralbankfl.com	24	123031	12572	10558	11464	0	92041	1968	0	4274	302	0
17612	15662	31255	1106468	Central Bank	Houston	TX	77041	12/31/2016	2/14/2019	SM	11201 Clay Road	CENTRAL BANCSHARES, INC.	4	0	0	4	1	Harris	26420	Houston-The Woodlands-Sugar Land, TX	5/31/1956	5/31/1956	6/15/2015	Stock	0	1	FED	DIF	Dallas	DALLAS	Houston	Dallas	Southern	West	0	1	http://www.centralbankhouston.com	108	608513	26439	21980	91373	3759	461431	4361	0	7931	0	933
15815	11038	1007015	2158156	Central Bank & Trust Co.	Lexington	KY	40507	12/31/2016	2/14/2019	NM	300 West Vine Street	CENTRAL BANCSHARES, INC.	23	0	0	4	0	Fayette	30460	Lexington-Fayette, KY	4/15/1938	4/30/1941	5/31/2017	Stock	0	1	FDIC	DIF	Chicago	CHICAGO	Lexington	Cleveland	Central	Southeast	0	0	www.centralbank.com	468	2134899	151445	102900	267585	0	1641105	19225	0	29275	4439	10183
529	0	903950	1020920	Central Bank and Trust	Lander	WY	82520	12/31/2016	2/14/2019	NM	285 Main Street	CENTRAL TRUST COMPANY	5	0	0	4	1	Fremont			1/31/1890	1/1/1934	3/11/2018	Stock	0	1	FDIC	DIF	San Francisco	KANSAS CITY	Billings	Kansas City	Western	West	0	1	www.centralbanktrust.com	40	167363	25440	23264	47448	0	90471	910	0	2969	35	0
11772	10462	686655	1963120	Central Bank and Trust Co.	Hutchinson	KS	67502	12/31/2016	2/14/2019	NM	700 East 30th Avenue	CENTRAL FINANCIAL CORPORATION	6	0	0	4	1	Reno			4/22/1915	1/1/1934	3/28/2013	Stock	0	1	FDIC	DIF	Kansas City	DALLAS	Wichita	Kansas City	Western	Western	0	1	http://www.centralbank-kansas.com	72	278685	8208	3535	43109	184	214586	4152	0	6441	340	0
11670	11563	931038	1492273	Central Bank Illinois	Geneseo	IL	61254	12/31/2016	2/14/2019	NM	101 North State Street	CENTRAL BANC, INC.	8	0	0	2	0	Henry	19340	Davenport-Moline-Rock Island, IA-IL	2/1/1907	1/1/1934	7/6/2017	Stock	0	1	FDIC	DIF	Chicago	CHICAGO	Princeton	Chicago	Central	Central	0	1	http://www.central-bank.com	90	616717	20468	1248	200240	15870	349262	4970	0	5848	83	3810
4551	12915	934954	1094314	Central Bank of Audrain County	Mexico	MO	65265	12/31/2016	2/14/2019	SM	203 East Liberty Street	CENTRAL BANCOMPANY, INC	3	0	0	2	0	Audrain			1/3/1883	1/1/1934	12/13/2014	Stock	0	0	FED	DIF	Kansas City	KANSAS CITY	Columbia Mo	St. louis	Western	West	0	0	www.centralbank.net	26	187679	42345	39154	52089	2100	86668	1800	0	653	17	1295
4536	10511	299046	1094314	Central Bank of Boone County	Columbia	MO	65201	12/31/2016	2/14/2019	SM	720 East Broadway Street	CENTRAL BANCOMPANY, INC	17	0	0	4	0	Boone	17860	Columbia, MO	1/1/1857	1/1/1934	12/31/2015	Stock	0	1	FED	DIF	Kansas City	KANSAS CITY	Columbia Mo	St. louis	Western	West	0	0	www.centralbank.net	309	1763908	120480	77854	501716	7942	1064179	16895	0	17777	0	7051
16924	13039	576541	1094314	Central Bank of Branson	Branson	MO	65616	12/31/2016	2/14/2019	SM	400 South Commercial Street	CENTRAL BANCOMPANY, INC	6	0	0	4	0	Taney			7/29/1950	7/29/1950	6/12/2015	Stock	0	1	FED	DIF	Kansas City	KANSAS CITY	Springfield Mo	St. louis	Western	West	0	0	www.centralbank.net	69	339781	53061	46692	49169	3104	225025	4625	0	4268	317	268
34153	0	2435660	2158156	Central Bank of Jefferson County	Louisville	KY	40220	12/31/2016	2/14/2019	NM	4630 Taylorsville Road	CENTRAL BANCSHARES, INC.	3	0	0	4	0	Jefferson	31140	Louisville-Jefferson County, KY-IN	4/2/1996	4/2/1996	5/31/2017	Stock	0	0	FDIC	DIF	Chicago	CHICAGO	Elizabethtown	St. louis	Central	Southeast	0	0		25	177539	1771	580	12963	12672	136029	1357	0	4692	611	4331
17009	11634	751852	1063084	Central Bank of Kansas City	Kansas City	MO	64124	12/31/2016	2/14/2019	NM	2301 Independence Boulevard	CENTRAL BANCSHARES OF KANSAS CITY, INC.	2	0	0	4	1	Jackson	28140	Kansas City, MO-KS	8/10/1950	3/1/1951	9/25/2017	Stock	0	0	FDIC	DIF	Kansas City	KANSAS CITY	Kansas City	Kansas City	Western	West	0	1	www.centralbankkc.com	56	156485	43045	38168	692	0	104398	2523	0	922	1227	2442
11000	12049	1015243	1094314	Central Bank of Lake of the Ozarks	Osage Beach	MO	65065	12/31/2016	2/14/2019	SM	3848 Osage Beach Parkway	CENTRAL BANCOMPANY, INC	9	0	0	4	0	Camden			9/27/1906	1/1/1934	7/14/2017	Stock	0	0	FED	DIF	Kansas City	KANSAS CITY	Springfield Mo	St. louis	Western	West	0	0	www.centralbank.net	143	644692	26745	17718	238158	2601	359458	8155	0	6819	190	1771
15142	0	997650	1094314	Central Bank of Moberly	Moberly	MO	65270	12/31/2016	2/14/2019	SM	500 West Coates Street	CENTRAL BANCOMPANY, INC	4	0	0	4	0	Randolph			5/16/1935	5/16/1935	6/12/2015	Stock	0	1	FED	DIF	Kansas City	KANSAS CITY	Columbia Mo	St. louis	Western	West	0	0	www.centralbank.net	28	172034	15481	13041	61448	1657	89698	1366	0	1750	333	107
35348	0	2826316	1094314	Central Bank of Oklahoma	Tulsa	OK	74137	12/31/2016	2/14/2019	SM	8908 S Yale Ave, Suite 100	CENTRAL BANCOMPANY, INC	10	0	1	4	0	Tulsa	46140	Tulsa, OK	1/20/2000	1/20/2000	6/12/2015	Stock	0	1	FED	DIF	Dallas	KANSAS CITY	Tulsa	Kansas City	Southern	West	0	0	www.centralbank.net	100	705179	7869	52	9937	22108	582304	9671	0	9684	4430	57039
4569	0	611451	1094314	Central Bank of Sedalia	Sedalia	MO	65301	12/31/2016	2/14/2019	SM	301 West Broadway	CENTRAL BANCOMPANY, INC	6	0	0	8	0	Pettis			1/1/1883	1/1/1934	6/12/2015	Stock	0	1	FED	DIF	Kansas City	KANSAS CITY	Columbia Mo	Kansas City	Western	West	0	0	www.centralbank.net	79	418245	18284	11164	90060	2656	294844	4762	0	2128	0	3689
4534	11325	506249	1094314	CENTRAL BANK OF ST. LOUIS	Clayton	MO	63105	12/31/2016	2/14/2019	SM	7707 Forsyth Boulevard	CENTRAL BANCOMPANY, INC	16	0	1	4	0	Saint Louis	41180	St. Louis, MO-IL	10/30/1902	1/1/1934	11/14/2014	Stock	0	0	FED	DIF	Kansas City	KANSAS CITY	St. Louis	St. louis	Western	West	0	0	www.centralbank.net	251	1886572	162152	141805	200155	7321	1416137	23214	0	21548	407	40084
26247	0	704559	1094314	Central Bank of the Midwest	Lees Summit	MO	64086	12/31/2016	2/14/2019	SM	609 North 291 Highway	CENTRAL BANCOMPANY, INC	36	0	1	4	0	Jackson	28140	Kansas City, MO-KS	5/20/1985	5/20/1985	1/14/2015	Stock	0	1	FED	DIF	Kansas City	KANSAS CITY	Kansas City	Kansas City	Western	West	0	0	www.centralbankmidwest.net	329	1740548	138371	113300	253600	1370	1154941	15969	0	40547	10336	114666
17633	11292	290052	1094314	Central Bank of The Ozarks	Springfield	MO	65804	12/31/2016	2/14/2019	SM	1800 South Glenstone Avenue	CENTRAL BANCOMPANY, INC	22	0	0	4	0	Greene	44180	Springfield, MO	7/30/1956	7/30/1956	6/12/2015	Stock	0	0	FED	DIF	Kansas City	KANSAS CITY	Springfield Mo	St. louis	Western	West	0	0	www.centralbank.net	253	1255965	50825	28340	196083	354	960036	15444	0	18844	2055	6226
25268	0	386852	1094314	Central Bank of Warrensburg	Warrensburg	MO	64093	12/31/2016	2/14/2019	SM	401 North Maguire Street	CENTRAL BANCOMPANY, INC	7	0	0	4	0	Johnson			7/16/1984	7/16/1984	6/12/2015	Stock	0	0	FED	DIF	Kansas City	KANSAS CITY	Kansas City	Kansas City	Western	West	0	0	www.centralbank.net	52	226776	12893	6076	47669	1625	144066	2422	0	2609	164	14589
28425	1567	467470	0	Central Federal Savings and Loan Association	Cicero	IL	60804	12/31/2016	2/14/2019	SA	5953 W Cermak Road		3	0	0	5	0	Cook	16980	Chicago-Naperville-Elgin, IL-IN-WI	1/1/1892	4/5/1935	6/25/2014	Non-Stock	0	0	OCC	DIF	Chicago	CHICAGO	Chicago	Chicago	Central	Central	0	1	www.centralfederalsavings.com	48	181669	41534	40379	29920	0	102303	1451	0	5415	476	15
27910	529	615879	0	Central Federal Savings and Loan Association of Chicago	Chicago	IL	60657	12/31/2016	2/14/2019	SA	1601 West Belmont Avenue		4	0	0	4	0	Cook	16980	Chicago-Naperville-Elgin, IL-IN-WI	1/1/1893	1/26/1938	9/4/2015	Non-Stock	0	0	OCC	DIF	Chicago	CHICAGO	Chicago	Chicago	Central	Central	0	1		33	115371	4578	4041	5733	0	99211	1557	0	2851	0	1188
30664	5710	544577	0	Central Federal Savings and Loan Association of Rolla	Rolla	MO	65401	12/31/2016	2/14/2019	SA	210 W 10th St		1	0	0	5	0	Phelps			1/1/1952	10/30/1953	7/21/2011	Non-Stock	0	0	OCC	DIF	Kansas City	KANSAS CITY	Springfield Mo	St. louis	Western	West	0	1	www.centralfederal.com	16	73872	16810	15546	6586	100	49231	262	0	633	26	0
4702	14145	234355	1064429	Central National Bank	Junction City	KS	66441	12/31/2016	2/14/2019	N	802 North Washington Street	CENTRAL OF KANSAS, INC.	36	0	1	2	0	Geary			1/1/1884	1/1/1934	3/31/2006	Stock	0	1	OCC	DIF	Kansas City	KANSAS CITY	Hays	Kansas City	Western	Western	0	1	http://www.centralnational.com	308	968537	112099	89942	347929	0	438059	8850	0	14621	1023	13432
22396	11820	428060	1106132	Central National Bank	Waco	TX	76710	12/31/2016	2/14/2019	N	8320 West Highway 84	CENTRABANC CORPORATION	4	0	0	4	1	Mclennan	47380	Waco, TX	1/10/1977	1/10/1977	3/31/2006	Stock	0	0	OCC	DIF	Dallas	DALLAS	Dallas	Dallas	Southern	West	0	1	http://www.cnbwaco.com	91	851791	123082	73870	84382	200	634801	7943	0	4459	0	0
4091	11591	278555	1051465	Central National Bank & Trust Co., of Enid	Enid	OK	73701	12/31/2016	2/14/2019	N	324 West Broadway	CENTRAL SERVICE CORPORATION	10	0	0	2	1	Garfield			1/1/1913	1/1/1934	10/30/2018	Stock	0	1	OCC	DIF	Dallas	DALLAS	Oklahoma City	Kansas City	Southern	West	0	1	www.cnb-ok.com	170	609800	31483	20438	87346	0	474244	5075	0	6693	107	1165
17308	9334	701062	1022764	Central Pacific Bank	Honolulu	HI	96813	12/31/2016	2/14/2019	NM	220 South King Street	CENTRAL PACIFIC FINANCIAL CORP.	35	0	0	4	0	Honolulu	46520	Urban Honolulu, HI	2/15/1954	2/15/1954	12/31/2016	Stock	0	1	FDIC	DIF	San Francisco	SAN FRANCISCO	San Francisco	San Francisco	Western	Western	0	1	www.centralpacificbank.com	778	5374620	84341	9069	1460856	0	3500140	56631	0	48258	791	20459
1095	13474	382050	1246805	Central Savings Bank	Sault Sainte Mar	MI	49783	12/31/2016	2/14/2019	SM	511 Bingham Avenue	CENTRAL BANK CORPORATION	9	0	0	4	0	Chippewa			12/2/1902	1/1/1934	3/31/2006	Stock	0	0	FED	DIF	Chicago	CHICAGO	Grand Rapids	Minneapolis	Central	Central	0	1	www.centralsavingsbank.com	62	258769	20843	11360	78202	0	140617	1679	0	2702	2083	240
10903	0	607146	1203769	Central State Bank	State Center	IA	50247	12/31/2016	2/14/2019	NM	109 West Main Street	STATE CENTER FINANCIAL, INC.	1	0	0	4	1	Marshall			1/1/1902	1/1/1934	3/31/2006	Stock	0	1	FDIC	DIF	Kansas City	KANSAS CITY	Des Moines	Chicago	Western	Western	0	1	www.centralstatebankia.com	20	242849	2544	369	72853	0	164529	2579	0	174	19	0
8487	0	152440	1095861	Central State Bank	Clayton	IL	62324	12/31/2016	2/14/2019	NM	100 West Main Street	CLAYTON BANCSHARES, INC.	4	0	0	2	1	Adams			5/1/1928	1/1/1934	4/19/2017	Stock	0	0	FDIC	DIF	Chicago	CHICAGO	Springfield Il	St. louis	Central	Central	0	1	http://www.csb123.com	30	132930	12336	8199	1724	0	113853	1299	0	734	2845	60
14706	11808	682545	1245666	Central State Bank	Beulah	MI	49617	12/31/2016	2/14/2019	NM	49 Benzie Boulevard	CENTRAL-STATE BANCORP, INC.	2	0	0	4	0	Benzie			8/28/1913	9/4/1934	9/30/2018	Stock	0	0	FDIC	DIF	Chicago	CHICAGO	Grand Rapids	Chicago	Central	Central	0	1		25	71575	10967	7838	10190	5370	39998	440	0	2055	556	1233
72	9282	353238	1084593	Central State Bank	Calera	AL	35040	12/31/2016	2/14/2019	SM	11025 Hwy 25	CENTRAL STATE BANCORPORATION	5	0	0	4	1	Shelby	13820	Birmingham-Hoover, AL	2/5/1916	1/1/1934	2/24/2011	Stock	0	0	FED	DIF	Atlanta	ATLANTA	Shelby	Atlanta	Southern	Southeast	0	1	http://www.centralstatebank.com	65	244930	9212	2123	46895	8742	166415	2462	0	4443	252	0
1550	0	678744	2253734	Central State Bank	Elkader	IA	52043	12/31/2016	2/14/2019	SM	102 North Main Street	AJJ BANCORP, INC.	7	0	0	4	1	Clayton			11/12/1931	1/1/1934	12/31/2018	Stock	0	1	FED	DIF	Kansas City	KANSAS CITY	Cedar Rapids	Chicago	Western	Western	0	1	www.centralstate.bank	44	230959	24771	13345	20672	0	169535	2626	0	5159	20	1742
23030	0	703767	2935405	Central Valley Community Bank	Fresno	CA	93720	12/31/2016	2/14/2019	NM	7100 N Financial Drive, Suit	CENTRAL VALLEY COMMUNITY BANCORP	24	0	0	4	0	Fresno	23420	Fresno, CA	1/10/1980	1/10/1980	10/1/2016	Stock	0	0	FDIC	DIF	San Francisco	SAN FRANCISCO	Sacramento	San Francisco	Western	Western	0	0	www.cvcb.com	302	1442378	38553	10368	547749	15	747302	9326	0	8899	0	42127
15532	10392	163343	1416989	CentreBank	Veedersburg	IN	47987	12/31/2016	2/14/2019	NM	126-128 North Main Street	LAWRENCE L. OSBORN SCHOLARSHIP TRUST	5	0	0	4	0	Fountain			10/13/1917	8/7/1937	3/31/2006	Stock	0	1	FDIC	DIF	Chicago	CHICAGO	Indianapolis	Chicago	Central	Central	0	1	www.centrebank.net	22	75601	23196	21218	1496	0	47681	1125	0	707	182	178
17764	0	876700	0	Centreville Bank	West Warwick	RI	2893	12/31/2016	2/14/2019	SB	1218 Main Street		7	0	0	5	0	Kent	39300	Providence-Warwick, RI-MA	1/1/1888	5/24/1957	1/20/2016	Non-Stock	0	0	FDIC	DIF	New York	NEW YORK	South Boston	Boston	Northeastern	Northeast	0	1	http://www.centrevillebank.com	150	1141917	97645	92520	463031	500	531754	3243	0	14422	60	0
7461	13498	411512	1144086	Centric Bank	Harrisburg	PA	17112	12/31/2016	2/14/2019	NM	4320 Linglestown Rd	CENTRIC FINANCIAL CORPORATION	6	0	0	4	0	Dauphin	25420	Harrisburg-Carlisle, PA	11/1/1919	1/1/1934	3/4/2009	Stock	0	0	FDIC	DIF	New York	NEW YORK	Harrisburg	Philadelphia	Northeastern	Northeast	0	1	www.CentricBank.com	87	480961	21906	21208	15654	2821	422726	4512	0	6806	183	1488
3744	12025	457547	1206591	Centrue Bank	Streator	IL	61364	12/31/2016	2/14/2019	SM	201 East Main Street	CENTRUE FINANCIAL CORPORATION	23	0	1	4	0	La Salle			8/24/1874	1/1/1934	9/1/2017	Stock	0	1	FED	DIF	Chicago	CHICAGO	Princeton	Chicago	Central	Central	0	1		217	970561	22507	5958	165900	0	677020	8904	0	16371	5042	2033
58158	0	3377235	4087894	CenTrust Bank, National Association	Northbrook	IL	60062	12/31/2016	2/14/2019	N	385 Waukegan Road	UNITED COMMUNITY BANCSHARES, INC.	1	0	0	4	0	Cook	16980	Chicago-Naperville-Elgin, IL-IN-WI	4/14/2006	4/14/2006	3/1/2010	Stock	0	0	OCC	DIF	Chicago	CHICAGO	Chicago	Chicago	Central	Central	0	1	http://www.centrustbank.com	22	89320	3034	1273	4719	0	67966	976	0	5427	7016	205
28362	1441	83375	3632756	Century Bank	Santa Fe	NM	87501	12/31/2016	2/14/2019	NM	100 South Federal Place	CENTURY FINANCIAL SERVICES CORPORATION	9	0	0	4	1	Santa Fe	42140	Santa Fe, NM	1/1/1910	3/14/1952	12/13/2018	Stock	0	1	FDIC	DIF	Dallas	DALLAS	Albuquerque	Kansas City	Western	West	0	1	www.mycenturybank.com	174	799016	34457	22302	279678	0	433470	6600	412	17966	5264	1959
14051	0	305648	1205491	Century Bank	Shenandoah	IA	51601	12/31/2016	2/14/2019	NM	116 South Blossom Street	CNB CORP	1	0	0	2	0	Page			3/12/1934	3/12/1934	12/11/2013	Stock	0	1	FDIC	DIF	Kansas City	KANSAS CITY	Omaha	Chicago	Western	Western	0	1	www.centurybankshen.bank	16	86786	2590	310	28527	1177	50379	725	0	886	0	0
11448	11294	58636	2468275	Century Bank	Lucedale	MS	39452	12/31/2016	2/14/2019	NM	4282 Main Street	BANCORP OF LUCEDALE, INC.	10	0	1	4	0	George			6/1/1903	1/1/1934	6/8/2015	Stock	0	0	FDIC	DIF	Dallas	DALLAS	Jackson Ms	Atlanta	Southern	West	0	1	www.centurybankms.com	114	275619	8114	1774	54381	0	187008	2888	0	11968	799	0
147	0	944337	2043850	Century Bank and Trust	Milledgeville	GA	31061	12/31/2016	2/14/2019	NM	141 South Wayne Street	CENTURY BANCORP, INC.	2	0	0	4	0	Baldwin			1/1/1898	1/1/1934	1/29/2013	Stock	0	1	FDIC	DIF	Atlanta	ATLANTA	Savannah	Atlanta	Southern	Southeast	0	1	www.centurybankonline.com	54	239291	4395	162	76160	0	146629	2039	0	4124	625	0
5015	9914	694847	1491856	Century Bank and Trust	Coldwater	MI	49036	12/31/2016	2/14/2019	NM	100 West Chicago Street	CENTURY FINANCIAL CORPORATION	12	0	0	4	0	Branch			1/1/1909	1/1/1934	8/9/2013	Stock	0	1	FDIC	DIF	Chicago	CHICAGO	Grand Rapids	Chicago	Central	Central	0	1	www.centurybankandtrust.com	119	295806	26774	19936	71112	300	178391	2269	0	4840	705	494
19943	12351	377908	1111088	Century Bank and Trust Company	Somerville	MA	2145	12/31/2016	2/14/2019	NM	102 Fellsway West	CENTURY BANCORP, INC.	28	0	0	9	0	Middlesex	14460	Boston-Cambridge-Newton, MA-NH	5/1/1969	5/1/1969	5/11/2010	Stock	0	1	FDIC	DIF	New York	NEW YORK	North Boston	Boston	Northeastern	Northeast	0	1	www.centurybank.com	405	4452273	239389	176934	2153283	0	1899527	24406	0	23416	0	4294
35558	0	2939001	3492790	Century Bank of Florida	Tampa	FL	33612	12/31/2016	2/14/2019	SM	716 West Fletcher Avenue	CENTURY BANCSHARES OF FLORIDA, INC.	1	0	0	4	1	Hillsborough	45300	Tampa-St. Petersburg-Clearwater, FL	9/11/2000	9/11/2000	3/31/2006	Stock	0	0	FED	DIF	Atlanta	ATLANTA	Tampa	Atlanta	Southern	Southeast	0	1	http://www.centurybk.com	16	70371	6654	3517	5757	3000	46653	651	0	2992	1087	0
35236	0	2921211	3236640	Century Bank of Georgia	Cartersville	GA	30120	12/31/2016	2/14/2019	NM	215 East Main Street	CBB BANCORP	3	0	0	4	0	Bartow	12060	Atlanta-Sandy Springs-Roswell, GA	6/29/2000	6/29/2000	11/10/2011	Stock	0	0	FDIC	DIF	Atlanta	ATLANTA	Atlanta	Atlanta	Southern	Southeast	0	1	www.centurybanknet.com	35	175665	53282	49661	27719	0	83847	1346	0	4655	1137	0
35450	0	2920287	3097458	Century Bank of Kentucky, Inc.	Lawrenceburg	KY	40342	12/31/2016	2/14/2019	NM	201 West Woodford Street	CENTURY BANCSHARES, INC.	2	0	0	4	1	Anderson			7/5/2000	7/5/2000	2/10/2014	Stock	0	0	FDIC	DIF	Chicago	CHICAGO	Lexington	St. louis	Central	Southeast	0	1	http://www.centurybankky.com	23	119421	13713	12801	14964	275	87516	1140	0	1281	564	0
8296	14022	904359	1095469	Century Bank of the Ozarks	Gainesville	MO	65655	12/31/2016	2/14/2019	SM	42 Court Square	CENTURY BANCSHARES, INC.	4	0	0	2	1	Ozark			7/24/1894	1/1/1934	6/3/2010	Stock	0	0	FED	DIF	Kansas City	KANSAS CITY	Springfield Mo	St. louis	Western	West	0	1	WWW.CBOZARKS.COM	55	172774	14842	6526	7244	1752	136915	2516	0	3108	98	634
28860	2505	401072	0	Century Savings and Loan Association	Trinidad	CO	81082	12/31/2016	2/14/2019	SA	233 East Main St		1	0	0	5	0	Las Animas			1/1/1903	9/14/1937	7/21/2011	Non-Stock	0	0	FDIC	DIF	Dallas	DALLAS	Denver	Kansas City	Western	Western	0	1	www.centurysavings.com	16	99067	7075	5776	63368	0	23753	796	0	366	60	0
30428	5322	392778	2560508	Century Savings Bank	Vineland	NJ	8360	12/31/2016	2/14/2019	SB	1376 W. Sherman Avenue	CENTURY BANCORP MHC	6	0	0	5	0	Cumberland	47220	Vineland-Bridgeton, NJ	1/1/1865	10/5/1953	12/31/2007	Stock	0	0	FDIC	DIF	New York	NEW YORK	Jamesburg	Philadelphia	Northeastern	Northeast	0	1	www.centurysb.com	68	455239	27813	25996	230040	0	164917	2260	0	16853	284	0
1993	14597	75651	2696984	CerescoBank	Ceresco	NE	68017	12/31/2016	2/14/2019	NM	130 West Elm Street	CERESCO BANCORP, INC.	1	0	0	2	0	Saunders	36540	Omaha-Council Bluffs, NE-IA	9/1/1911	1/1/1934	3/31/2006	Stock	0	0	FDIC	DIF	Kansas City	KANSAS CITY	Omaha	Kansas City	Western	West	0	1	http://www.cerescobank.com	11	46603	3309	554	10864	0	29080	540	0	949	0	0
28263	1260	767974	3828577	Cf Bank, National Association	Worthington	OH	43085	12/31/2016	2/14/2019	N	7000 North High Street	CENTRAL FEDERAL CORPORATION	4	0	0	4	0	Franklin	18140	Columbus, OH	1/1/1892	12/24/1936	12/1/2016	Stock	0	0	OCC	DIF	Chicago	CHICAGO	Columbus	Cleveland	Central	Central	0	1	www.cfbankonline.com	62	434726	57739	55286	14058	0	348980	6925	0	3429	204	7
34294	13813	2471239	3927078	CFG Community Bank	Lutherville	MD	21093	12/31/2016	2/14/2019	SM	11 W. Ridgely Road	CAPITAL FUNDING BANCORP, INC.	3	0	0	4	1	Baltimore	12580	Baltimore-Columbia-Towson, MD	12/1/1997	12/1/1997	12/31/2018	Stock	0	0	FED	DIF	New York	NEW YORK	Baltimore	Richmond	Northeastern	Southeast	0	1	www.cfgcommunitybank.com	105	711150	48252	42016	21774	0	592701	8981	0	6702	0	33630
29672	3866	100777	0	CFSBANK	Charleroi	PA	15022	12/31/2016	2/14/2019	SA	101 Mckean Avenue		9	0	0	5	0	Washington	38300	Pittsburgh, PA	1/1/1935	4/22/1936	3/2/2015	Stock	0	0	OCC	DIF	New York	NEW YORK	Wexford	Cleveland	Northeastern	Northeast	0	1	www.cfsbank.com	73	510261	44556	33631	154911	0	272254	1126	0	15212	0	3
58595	0	3597211	3597220	Chain Bridge Bank, National Association	Mclean	VA	22101	12/31/2016	2/14/2019	N	1445-A Laughlin Avenue	CHAIN BRIDGE BANCORP, INC.	1	0	0	8	0	Fairfax	47900	Washington-Arlington-Alexandria, DC-VA-MD-WV	8/6/2007	8/6/2007	8/6/2007	Stock	0	0	OCC	DIF	Atlanta	ATLANTA	Richmond	Richmond	Northeastern	Southeast	0	1	www.chainbridgebank.com	45	483587	67148	63220	182388	25	221000	3110	0	7438	0	0
5615	10237	517049	1141487	Chambers Bank	Danville	AR	72833	12/31/2016	2/14/2019	NM	901 Main Street	CHAMBERS BANCSHARES, INC.	18	0	0	4	1	Yell			10/7/1930	1/1/1934	5/6/2015	Stock	0	0	FDIC	DIF	Dallas	DALLAS	Little Rock	St. louis	Southern	Western	0	1	http://www.chambers-bank.com	150	714212	6673	521	35749	35350	579677	8651	0	11365	15743	4660
13251	0	416357	1056125	Chambers State Bank	Chambers	NE	68725	12/31/2016	2/14/2019	NM	104 E Main St	CHAMBANCO, INC.	2	0	0	2	0	Holt			11/1/1901	1/1/1934	9/21/2016	Stock	0	0	FDIC	DIF	Kansas City	KANSAS CITY	Sioux City	Kansas City	Western	West	0	1	http://www.chambersbank.com	10	58652	20100	19240	212	0	37598	427	0	90	0	0
57031	0	2901558	0	Champion Bank	Parker	CO	80134	12/31/2016	2/14/2019	NM	16790 Centre Court		1	0	0	4	0	Douglas	19740	Denver-Aurora-Lakewood, CO	6/17/2002	6/17/2002	4/30/2017	Stock	0	0	FDIC	DIF	Dallas	DALLAS	Denver	Kansas City	Western	Western	0	1	http://www.thechampionbank.com	23	49603	9441	8588	0	0	34114	1250	0	2919	2802	0
7356	10385	126012	1138955	Champlain National Bank	Elizabethtown	NY	12932	12/31/2016	2/14/2019	N	7558 Us Route 9	CHAMPLAIN BANK CORPORATION	9	0	0	4	0	Essex			1/1/1934	1/1/1934	2/4/2014	Stock	0	0	OCC	DIF	New York	NEW YORK	Syracuse	New York	Northeastern	Northeast	0	1	http://www.champlainbank.com	72	306056	5754	352	91787	100	186842	3173	0	3664	4	0
11570	0	748357	0	Chappell Hill Bank	Chappell Hill	TX	77426	12/31/2016	2/14/2019	NM	5060 Main Street		1	0	0	8	0	Washington			1/1/1907	1/1/1934	6/17/2015	Stock	0	0	FDIC	DIF	Dallas	DALLAS	Austin	Dallas	Southern	West	0	1	www.chappellhillbank.com	7	25299	9999	8524	138	1150	13082	529	0	116	0	0
26602	14064	947776	3966022	Charles River Bank	Medway	MA	2053	12/31/2016	2/14/2019	SM	70 Main Street	CHARLES RIVER BANCORP, MHC	4	0	0	4	0	Norfolk	14460	Boston-Cambridge-Newton, MA-NH	1/1/1915	3/25/1986	1/1/2009	Stock	0	0	FED	DIF	New York	NEW YORK	South Boston	Boston	Northeastern	Northeast	0	1	http://charlesriverbank.com	44	234759	9862	7505	35386	0	170427	1076	0	8486	0	410
57450	18077	3150447	0	Charles Schwab Bank	Reno	NV	89502	12/31/2016	2/14/2019	SA	5190 Neil Road		2	0	0	9	0	Washoe	39900	Reno, NV	4/28/2003	4/28/2003	11/19/2017	Stock	0	1	OCC	DIF	San Francisco	SAN FRANCISCO	Phoenix	San Francisco	Western	West	0	0	www.schwabbank.com	588	175715000	9589000	9547000	149706000	0	15411000	25000	0	0	5000	17000
33926	0	2232757	2336794	Charlevoix State Bank	Charlevoix	MI	49720	12/31/2016	2/14/2019	NM	111 State Street	CHARLEVOIX FIRST CORPORATION	6	0	0	4	1	Charlevoix			8/16/1994	8/16/1994	3/31/2006	Stock	0	0	FDIC	DIF	Chicago	CHICAGO	Grand Rapids	Chicago	Central	Central	0	1	www.charlevoixstatebank.com	38	186932	28704	22359	42385	792	107141	1212	0	3036	185	0
27086	13920	1158878	1081239	Charlotte State Bank & Trust	Port Charlotte	FL	33953	12/31/2016	2/14/2019	NM	1100 Tamiami Trail	CREWS BANKING CORPORATION	6	0	0	4	1	Charlotte	39460	Punta Gorda, FL	11/3/1987	11/3/1987	8/18/2011	Stock	0	1	FDIC	DIF	Atlanta	ATLANTA	Tampa	Atlanta	Southern	Southeast	0	1	www.charlottestatebankandtrust.com	89	334614	30038	28029	108851	0	184237	3982	0	8562	1162	0
34686	14723	2705112	2646037	Charter Bank	Johnston	IA	50131	12/31/2016	2/14/2019	NM	5526 N.W. 86th Street	JOHNSTON GROWTH CORPORATION	3	0	0	4	0	Polk	19780	Des Moines-West Des Moines, IA	6/15/1998	6/15/1998	6/30/2012	Stock	0	0	FDIC	DIF	Kansas City	KANSAS CITY	Des Moines	Chicago	Western	Western	0	1	www.charterbanker.com	23	151487	5890	2000	49359	552	90116	485	0	4305	0	0
58776	0	3715800	0	Charter Bank	Biloxi	MS	39532	12/31/2016	2/14/2019	NM	1721 Medical Park Drive, # 1		4	0	0	4	0	Harrison	25060	Gulfport-Biloxi-Pascagoula, MS	3/11/2008	3/11/2008	5/29/2015	Stock	0	0	FDIC	DIF	Dallas	DALLAS	Jackson Ms	Atlanta	Southern	West	0	1	www.mycharterbank.com	39	129004	7046	4564	15031	3550	90722	1082	0	7217	1782	0
23137	10163	160650	3485989	Charter Bank	Eau Claire	WI	54701	12/31/2016	2/14/2019	NM	1010 West Clairemont Avenue	CHARTER BANKSHARES, INC.	3	0	1	4	1	Eau Claire	20740	Eau Claire, WI	6/19/1980	6/19/1980	9/4/2017	Stock	0	0	FDIC	DIF	Chicago	CHICAGO	Eau Claire	Minneapolis	Central	Central	0	1	http://www.charterbank.bank	80	835164	16883	6230	188470	1362	595933	7919	0	8497	547	0
18660	14661	814458	2963556	Charter Bank	Corpus Christi	TX	78410	12/31/2016	2/14/2019	NM	10502 Leopard Street	CHARTER BANCSHARES, INC.	4	0	0	4	1	Nueces	18580	Corpus Christi, TX	12/14/1962	12/14/1962	2/1/2011	Stock	0	0	FDIC	DIF	Dallas	DALLAS	Houston	Dallas	Southern	West	0	1	www.charterbankcc.com	54	243184	6272	10	109268	0	121119	2125	0	3913	795	0
26185	12827	582953	1132579	CHARTER WEST BANK	West Point	NE	68788	12/31/2016	2/14/2019	SM	201 South Main Street	NATIONWIDE BANKSHARES, INC.	6	0	0	2	1	Cuming			4/1/1985	4/1/1985	12/7/2015	Stock	0	0	FED	DIF	Kansas City	KANSAS CITY	Omaha	Kansas City	Western	West	0	1	http://www.charterwest.com	85	229634	7881	2566	28549	0	177851	2210	0	6281	552	616
30720	5798	551070	0	CharterBank	West Point	GA	31833	12/31/2016	2/14/2019	SA	1233 O.G. Skinner Dr		21	0	1	4	0	Troup			6/15/1954	6/15/1954	9/1/2017	Stock	0	0	OCC	DIF	Atlanta	ATLANTA	Atlanta	Atlanta	Southern	Southeast	0	1		323	1463342	144105	128871	196279	0	994845	10499	0	28291	2160	33267
23702	0	489913	1039502	Chase Bank USA, National Association	Wilmington	DE	19801	12/31/2016	2/14/2019	N	201 North Walnut Street	JPMORGAN CHASE & CO.	3	1	0	3	0	New Castle	37980	Philadelphia-Camden-Wilmington, PA-NJ-DE-MD	2/11/1982	2/11/1982	7/1/2013	Stock	0	1	OCC	DIF	New York	WASHINGTON	Claymont	Philadelphia	Northeastern	Northeast	0	0	https://www.chase.com	9621	136183685	12863069	10333893	2	0	102946170	2992265	0	282321	0	12432233
58810	0	3817964	0	Chattahoochee Bank of Georgia	Gainesville	GA	30501	12/31/2016	2/14/2019	NM	643 E. E. Butler Parkway		1	0	0	4	0	Hall	23580	Gainesville, GA	9/15/2008	9/15/2008	9/30/2017	Stock	0	0	FDIC	DIF	Atlanta	ATLANTA	Atlanta	Atlanta	Southern	Southeast	0	1		18	197766	10519	5085	18599	11000	151235	1593	0	4044	0	0
35514	0	2915126	2915117	Cheaha Bank	Oxford	AL	36203	12/31/2016	2/14/2019	NM	1320 Highway Drive	CHEAHA FINANCIAL GROUP, INC.	4	0	0	4	0	Calhoun	11500	Anniston-Oxford-Jacksonville, AL	8/23/2000	8/23/2000	2/24/2011	Stock	0	0	FDIC	DIF	Atlanta	ATLANTA	Shelby	Atlanta	Southern	Southeast	0	1	http://WWW.CHEAHABANK.COM	46	197135	6417	2054	76567	0	104366	1744	0	4245	0	0
18238	8593	345309	0	Chelsea Groton Bank	Norwich	CT	6360	12/31/2016	2/14/2019	SB	One Franklin Square		14	0	0	5	0	New London	35980	Norwich-New London, CT	1/1/1854	7/1/1960	4/11/2012	Non-Stock	0	0	FDIC	DIF	New York	NEW YORK	Hartford	Boston	Northeastern	Northeast	0	1	http://www.chelseagroton.com	218	1044271	34752	19493	195028	0	750606	6578	0	15546	555	525
15427	12824	771748	1206779	Chelsea Savings Bank	Belle Plaine	IA	52208	12/31/2016	2/14/2019	NM	601 13th St	CHEBELLE CORPORATION	5	0	0	2	1	Benton	16300	Cedar Rapids, IA	10/19/1936	10/19/1936	3/31/2006	Stock	0	1	FDIC	DIF	Kansas City	KANSAS CITY	Cedar Rapids	Chicago	Western	Western	0	1	http://www.chelseasavingsbank.com	26	124727	4565	2912	64448	2465	49738	438	0	800	1483	0
14009	0	711548	3306824	Chelsea State Bank	Chelsea	MI	48118	12/31/2016	2/14/2019	SM	1010 South Main Street	CSB BANCORP, INC.	3	0	0	4	1	Washtenaw	11460	Ann Arbor, MI	12/17/1897	3/7/1934	3/31/2006	Stock	0	0	FED	DIF	Chicago	CHICAGO	Detroit	Chicago	Central	Central	0	1	www.chelseastate.bank	49	277203	38570	32511	60339	32	164596	3855	0	3065	599	0
57125	0	821278	0	Chelten Hills Savings Bank	Abington	PA	19001	12/31/2016	2/14/2019	SB	2 Hidden Lane		1	0	0	5	0	Montgomery	37980	Philadelphia-Camden-Wilmington, PA-NJ-DE-MD	9/21/1910	10/2/2000	9/30/2017	Non-Stock	0	0	FDIC	DIF	New York	NEW YORK	Philadelphia	Philadelphia	Northeastern	Northeast	0	1		4	27253	3940	3674	1260	0	21534	227	0	15	0	0
1003	0	542649	1201934	Chemical Bank	Midland	MI	48640	12/31/2016	2/14/2019	SM	333 East Main Street	CHEMICAL FINANCIAL CORPORATION	251	0	1	4	0	Midland	33220	Midland, MI	3/14/1917	1/1/1934	11/11/2016	Stock	0	1	FED	DIF	Chicago	CHICAGO	Detroit	Chicago	Central	Central	0	0	http://www.chemicalbank.com	3261	17284293	348899	76851	1858391	125503	12994341	78268	4406	137993	20892	1230968
597	10696	884303	1133594	Chemung Canal Trust Company	Elmira	NY	14902	12/31/2016	2/14/2019	SM	One Chemung Canal Plaza	CHEMUNG FINANCIAL CORPORATION	33	0	1	4	0	Chemung	21300	Elmira, NY	10/22/1833	1/1/1934	11/23/2013	Stock	0	1	FED	DIF	New York	NEW YORK	Syracuse	New York	Northeastern	Northeast	0	1	WWW.CHEMUNGCANAL.COM	360	1655664	73837	45660	306686	0	1186449	14253	774	28917	388	25172
951	0	205542	0	Cherokee State Bank	Cherokee	IA	51012	12/31/2016	2/14/2019	NM	212 West Willow Street		1	0	0	2	0	Cherokee			10/8/1888	1/1/1934	3/31/2006	Stock	0	1	FDIC	DIF	Kansas City	KANSAS CITY	Sioux City	Chicago	Western	Western	0	1	www.cherokeestatebank.com	31	212400	9923	7326	71195	0	127026	1447	0	464	0	0
6862	11388	214722	1075881	Chesapeake Bank	Kilmarnock	VA	22482	12/31/2016	2/14/2019	SM	97 North Main Street	CHESAPEAKE FINANCIAL SHARES, INC.	16	0	0	4	0	Lancaster			1/1/1900	1/1/1934	3/31/2006	Stock	0	1	FED	DIF	Atlanta	ATLANTA	Richmond	Richmond	Northeastern	Southeast	0	1	chesbank.com	194	716509	12279	1450	184986	0	474974	6444	0	16682	1287	0
28684	2148	204077	0	Chesapeake Bank of Maryland	Parkville	MD	21234	12/31/2016	2/14/2019	SA	2001 East Joppa Road		4	0	0	4	0	Baltimore	12580	Baltimore-Columbia-Towson, MD	1/1/1913	8/27/1958	7/21/2011	Stock	0	0	OCC	DIF	New York	NEW YORK	Baltimore	Richmond	Northeastern	Southeast	0	1	www.Chesapeakebank.com	43	174456	28255	22039	8239	136	124830	681	0	1878	1440	0
19813	10755	86554	1248582	Chester County Bank	Henderson	TN	38340	12/31/2016	2/14/2019	NM	Main And Franklin Streets	CHESTER COUNTY BANCSHARES, INC.	4	0	0	7	0	Chester	27180	Jackson, TN	4/22/1968	4/22/1968	3/31/2006	Stock	0	0	FDIC	DIF	Dallas	DALLAS	Memphis	St. louis	Southern	Southeast	0	1	http://www.chestercountybanktn.com	25	69277	17125	13620	23257	937	26541	245	0	730	0	0
30220	4985	231279	2434104	Chester National Bank	Chester	IL	62233	12/31/2016	2/14/2019	N	1112 State Street	CHESTER BANCORP, INC.	3	0	1	8	0	Randolph			1/1/1919	5/11/1944	1/27/2011	Stock	0	0	OCC	DIF	Chicago	CHICAGO	Mount Vernon	St. louis	Central	Central	0	1	www.chesternationalbank.com	16	93172	22058	21195	26713	450	38075	412	0	680	12	0
10872	0	767246	0	Chesterfield State Bank	Chesterfield	IL	62630	12/31/2016	2/14/2019	NM	25 S Main St		1	0	0	2	1	Macoupin	41180	St. Louis, MO-IL	9/21/1898	1/1/1934	3/31/2006	Stock	0	0	FDIC	DIF	Chicago	CHICAGO	Springfield Il	St. louis	Central	Central	0	1		5	20190	2654	1750	250	480	16265	225	0	131	191	0
13956	0	925859	2124795	Chetopa State Bank & Trust Co.	Chetopa	KS	67336	12/31/2016	2/14/2019	SM	409 Maple Street	SOUTHEAST BANCSHARES, INC.	1	0	0	2	1	Labette			1/1/1901	1/1/1934	3/31/2006	Stock	0	1	FED	DIF	Kansas City	KANSAS CITY	Springfield Mo	Kansas City	Western	Western	0	1	http://www.csb-ks.com	7	31454	2593	2213	6566	0	21448	236	0	457	0	0
57363	0	3032833	0	Cheyenne State Bank	Cheyenne	WY	82001	12/31/2016	2/14/2019	NM	101 West 19th Street		1	0	0	4	0	Laramie	16940	Cheyenne, WY	8/8/2002	8/8/2002	2/22/2018	Stock	0	0	FDIC	DIF	San Francisco	SAN FRANCISCO	Billings	Kansas City	Western	West	0	1	http://www.cheyennestatebank.com	11	45826	10574	7797	1322	0	29571	501	0	3121	591	0
15546	12906	504142	1138786	Chillicothe State Bank	Chillicothe	MO	64601	12/31/2016	2/14/2019	NM	600 Washington Street	C.S. BANCSHARES, INC.	2	0	0	8	1	Livingston			10/19/1937	11/22/1937	3/31/2006	Stock	0	0	FDIC	DIF	Kansas City	KANSAS CITY	Kansas City	Kansas City	Western	West	0	1	http://www.gostatebank.com	25	132307	15566	13590	44280	0	67318	1114	0	2219	21	0
32209	8003	562076	0	Chinatown Federal Savings Bank	New York	NY	10002	12/31/2016	2/14/2019	SA	107-109 Bowery		3	0	0	4	0	New York	35620	New York-Newark-Jersey City, NY-NJ-PA	4/27/1984	4/27/1984	7/21/2011	Stock	0	0	OCC	DIF	New York	NEW YORK	New York City	New York	Northeastern	Northeast	0	1	www.uscfsb.com	32	133454	46176	43929	3692	0	80336	585	0	243	0	0
35366	0	2925620	3441275	Chino Commercial Bank, N.A.	Chino	CA	91710	12/31/2016	2/14/2019	N	14245 Pipeline Avenue	CHINO COMMERCIAL BANCORP	3	0	0	4	0	San Bernardino	40140	Riverside-San Bernardino-Ontario, CA	9/1/2000	9/1/2000	1/6/2011	Stock	0	0	OCC	DIF	San Francisco	SAN FRANCISCO	Los Angeles (North)	San Francisco	Western	Western	0	1	www.chinocommercialbank.com	39	174995	32979	28133	22332	0	107360	1845	0	5876	0	0
12322	0	779650	1122963	Chippewa Valley Bank	Winter	WI	54896	12/31/2016	2/14/2019	NM	5150 North Main Street	CHIPPEWA VALLEY AGENCY, LTD.	16	0	0	4	1	Sawyer			1/1/1917	1/1/1934	11/30/2017	Stock	0	0	FDIC	DIF	Chicago	CHICAGO	Eau Claire	Minneapolis	Central	Central	0	1	www.chippewavalleybank.com	87	345561	32178	24376	37944	9985	252204	2792	0	7767	1108	1492
21955	13257	372855	1061772	Chisholm Trail State Bank	Wichita	KS	67219	12/31/2016	2/14/2019	NM	6160 North Broadway	CHISHOLM TRAIL FINANCIAL CORPORATION	2	0	0	8	1	Sedgwick	48620	Wichita, KS	3/14/1975	3/14/1975	3/31/2006	Stock	0	0	FDIC	DIF	Kansas City	KANSAS CITY	Wichita	Kansas City	Western	Western	0	1	http://www.chisholmbank.com	19	73120	9952	7695	25328	3438	30530	538	0	1778	39	0
58244	0	3455236	4131153	Choice bank	Oshkosh	WI	54904	12/31/2016	2/14/2019	NM	2450 Witzel Avenue	CHOICE BANCORP, INC.	2	0	0	4	0	Winnebago	36780	Oshkosh-Neenah, WI	7/24/2006	7/24/2006	7/8/2018	Stock	0	0	FDIC	DIF	Chicago	CHICAGO	Appleton	Chicago	Central	Central	0	1	http://www.choice.bank	34	334145	12400	8976	27980	0	279372	4909	0	2769	0	0
9423	14054	826956	1125030	Choice Financial Group	Fargo	ND	58104	12/31/2016	2/14/2019	NM	4501 23rd Avenue South	CHOICE FINANCIAL HOLDINGS, INC.	19	0	1	2	1	Cass	22020	Fargo, ND-MN	1/1/1906	1/1/1934	9/14/2018	Stock	0	0	FDIC	DIF	Kansas City	KANSAS CITY	Fargo	Minneapolis	Central	West	0	1	HTTP://WWW.CHOICEFINANCIALGROUP.COM, HTTP://WWW.BANKWITHCHOICE.COM	230	1174850	66136	41402	65705	100	998055	9726	0	14902	1450	10873
1014	10747	324340	1139297	ChoiceOne Bank	Sparta	MI	49345	12/31/2016	2/14/2019	SM	109 East Division	CHOICEONE FINANCIAL SERVICES, INC.	13	0	0	4	0	Kent	24340	Grand Rapids-Wyoming, MI	1/1/1898	1/1/1934	1/1/2012	Stock	0	0	FED	DIF	Chicago	CHICAGO	Grand Rapids	Chicago	Central	Central	0	1	www.choiceone.com	138	603892	14809	1651	170983	0	366697	4277	0	12873	437	14426
11729	12767	340742	1139532	CIBM Bank	Champaign	IL	61821	12/31/2016	2/14/2019	NM	2913 West Kirby Avenue	CIB MARINE BANCSHARES, INC.	11	0	1	4	0	Champaign	16580	Champaign-Urbana, IL	1/1/1921	1/1/1934	8/30/2018	Stock	0	0	FDIC	DIF	Chicago	CHICAGO	Champaign	Chicago	Central	Central	0	1	http://www.cibmbank.com	171	652287	10291	1789	112072	24275	487043	7565	0	4218	2177	220
3226	12657	327855	1107700	Ciera Bank	Graham	TX	76450	12/31/2016	2/14/2019	SM	623 Elm Street	FIRST GRAHAM BANCORP, INC.	8	0	0	4	1	Young			10/10/1889	1/1/1934	6/17/2015	Stock	0	1	FED	DIF	Dallas	DALLAS	Dallas	Dallas	Southern	West	0	1	http://www.cierabank.com	108	510182	24443	15857	46741	0	398633	7875	0	13784	1093	6000
28346	1409	66677	0	Cincinnati Federal	Cincinnati	OH	45247	12/31/2016	2/14/2019	SA	6581 Harrison Avenue		4	0	0	5	0	Hamilton	17140	Cincinnati, OH-KY-IN	1/1/1922	9/25/1935	10/11/2018	Stock	0	0	OCC	DIF	Chicago	CHICAGO	Cincinnati	Cleveland	Central	Central	0	1	www.cincinnatifederal.com	41	155266	11175	10192	1779	0	132429	1326	0	2590	0	730
10446	13930	687830	1247624	Cissna Park State Bank	Cissna Park	IL	60924	12/31/2016	2/14/2019	NM	102 South Second Street	AGRICULTURAL BANKING CORPORATION	2	0	0	2	1	Iroquois			6/14/1920	1/1/1934	8/1/2018	Stock	0	0	FDIC	DIF	Chicago	CHICAGO	Champaign	Chicago	Central	Central	0	1	www.tfcbanks.com	12	62812	11165	9281	22730	0	27714	266	0	176	9	0
58978	18129	3918898	1036967	CIT Bank, National Association	Pasadena	CA	91101	12/31/2016	2/14/2019	N	95 South Lake Ave	CIT GROUP INC.	71	0	0	4	0	Los Angeles	31080	Los Angeles-Long Beach-Anaheim, CA	3/19/2009	3/19/2009	3/18/2018	Stock	0	0	OCC	DIF	San Francisco	SAN FRANCISCO	Los Angeles (North)	San Francisco	Western	Western	0	0	cit.com	3678	42230654	4569013	4313478	3549398	45602	28120309	406568	352565	83795	72430	634936
7213	0	476810	1951350	Citibank, National Association	Sioux Falls	SD	57104	12/31/2016	2/14/2019	N	701 East 60th Street North	CITIGROUP INC.	746	282	1	1	0	Minnehaha	43620	Sioux Falls, SD	6/16/1812	1/1/1934	4/1/2014	Stock	0	1	OCC	DIF	Kansas City	WASHINGTON	Sioux Falls	Minneapolis	Western	West	2	0	www.citibank.com	159430	1349581000	151913000	130055000	328125000	57469000	584682000	10465000	119888000	3526000	112000	16694000
21995	0	917032	1085312	Citizen's Bank	Ville Platte	LA	70586	12/31/2016	2/14/2019	NM	841 West Main Street	CITIZENS BANCSHARES, INC.	3	0	0	8	0	Evangeline			5/1/1975	5/1/1975	6/30/2017	Stock	0	0	FDIC	DIF	Dallas	DALLAS	Baton Rouge	Atlanta	Southern	Western	0	1		58	245464	36262	31822	76197	1000	126849	1915	0	2004	89	0
7799	8949	895710	1143623	Citizens & Northern Bank	Wellsboro	PA	16901	12/31/2016	2/14/2019	NM	90-92 Main Street	CITIZENS & NORTHERN CORPORATION	26	0	1	9	0	Tioga			1/1/1864	1/1/1934	3/2/2015	Stock	0	1	FDIC	DIF	New York	NEW YORK	Harrisburg	Philadelphia	Northeastern	Northeast	0	1	www.cnbankpa.com	291	1228026	31654	14106	381721	0	743504	8473	0	15397	2180	13221
1715	13157	869663	0	Citizens 1st Bank	Tyler	TX	75701	12/31/2016	2/14/2019	SM	2001 E. Southeast Loop 323		4	0	0	7	1	Smith	46340	Tyler, TX	4/24/1920	1/1/1934	3/7/2014	Stock	0	0	FED	DIF	Dallas	DALLAS	Dallas	Dallas	Southern	West	0	1	www.citizens1stbank.com	66	729898	34838	23048	406799	173	274096	1973	0	1077	310	0
1402	15367	279954	1128134	Citizens Alliance Bank	Clara City	MN	56222	12/31/2016	2/14/2019	NM	55 First Street Northwest	FORSTROM BANCORPORATION, INC.	10	0	1	2	1	Chippewa			7/2/1902	1/1/1934	4/23/2016	Stock	0	0	FDIC	DIF	Kansas City	KANSAS CITY	Fargo	Minneapolis	Central	West	0	1	www.citizensalliancebank.com	114	708184	79254	66393	120803	0	465611	6050	0	16023	4552	7958
10363	12229	928421	2183493	Citizens and Farmers Bank	West Point	VA	23181	12/31/2016	2/14/2019	NM	Eighth And Main Streets	C&F FINANCIAL CORPORATION	25	0	0	4	0	King William	40060	Richmond, VA	2/1/1927	1/1/1934	3/22/2014	Stock	0	1	FDIC	DIF	Atlanta	ATLANTA	Richmond	Richmond	Northeastern	Southeast	0	1	www.cffc.com	636	1444712	102878	89986	210026	0	1008635	37066	1032	35590	195	16695
11432	0	209447	1119619	Citizens Bank	Byhalia	MS	38611	12/31/2016	2/14/2019	NM	8077 State Highway 178	MARSHALL FINANCIAL CORPORATION	3	0	0	8	0	Marshall	32820	Memphis, TN-MS-AR	11/1/1919	1/1/1934	3/31/2006	Stock	0	0	FDIC	DIF	Dallas	DALLAS	Memphis	St. louis	Southern	West	0	1	http://WWW.CITIZENSBYHALIA.COM	24	72324	13615	10402	19791	75	35591	265	0	618	25	0
1695	10678	898533	1084744	Citizens Bank	New Tazewell	TN	37825	12/31/2016	2/14/2019	NM	130 South Broad Street	CITIZENS BANCORP, INC.	4	0	0	4	0	Claiborne			1/1/1912	1/1/1934	12/31/2017	Stock	0	1	FDIC	DIF	Dallas	DALLAS	Knoxville	Atlanta	Southern	Southeast	0	1		49	184142	5829	1285	11194	0	159331	1811	0	3366	728	0
22601	10961	97457	1064317	Citizens Bank	Amsterdam	MO	64723	12/31/2016	2/14/2019	NM	13150 Nw Main Street	AMSTERDAM BANCSHARES, INC.	5	0	0	4	1	Bates	28140	Kansas City, MO-KS	1/4/1926	1/27/1978	6/30/2017	Stock	0	0	FDIC	DIF	Kansas City	KANSAS CITY	Kansas City	Kansas City	Western	West	0	1	WWW.CITIZENSBANK.WS	22	61954	6013	445	1	0	50082	363	0	3245	985	0
8758	12611	410944	1203835	Citizens Bank	Sac City	IA	50583	12/31/2016	2/14/2019	NM	500 Main Street	CITIZENS HOLDING COMPANY	2	0	0	2	1	Sac			2/8/1929	1/1/1934	3/31/2006	Stock	0	1	FDIC	DIF	Kansas City	KANSAS CITY	Sioux City	Chicago	Western	Western	0	1	citizensbanksaccity.com	16	47808	3195	2584	20395	0	23363	245	0	202	64	0
13055	12655	783844	1207132	Citizens Bank	Mukwonago	WI	53149	12/31/2016	2/14/2019	NM	301 North Rochester	CITIZENS BANK HOLDING, INC.	14	0	0	4	0	Waukesha	33340	Milwaukee-Waukesha-West Allis, WI	12/12/1892	1/1/1934	11/3/2014	Stock	0	0	FDIC	DIF	Chicago	CHICAGO	Milwaukee	Chicago	Central	Central	0	1	http://www.citizenbank.com	157	708761	103842	92526	138411	2312	431884	4501	0	8346	3025	2536
1051	0	535641	4744441	Citizens Bank	Hartford	KY	42347	12/31/2016	2/14/2019	SM	1021 South Main Street	HARTLAND FINANCIAL, INC.	2	0	0	8	0	Ohio			1/1/1914	1/1/1934	4/1/2016	Stock	0	0	FED	DIF	Chicago	CHICAGO	Hopkinsville	St. louis	Central	Southeast	0	1	www.citizenshartland.com	21	57929	4752	3900	13935	0	35281	107	0	2165	143	810
3140	0	885252	2952541	Citizens Bank	Amarillo	TX	79110	12/31/2016	2/14/2019	NM	4117 S Georgia Street	TRIPLE J FINANCIAL, INC.	4	0	1	2	1	Randall	11100	Amarillo, TX	2/4/1904	1/1/1934	6/1/2014	Stock	0	0	FDIC	DIF	Dallas	DALLAS	Lubbock	Dallas	Southern	West	0	1	www.gocitizensbank.com	24	151979	21989	18602	8545	0	112145	342	0	3640	0	0
16817	0	744854	1427556	Citizens Bank	Kilgore	TX	75662	12/31/2016	2/14/2019	NM	301 E Main Street	EAST TEXAS FINANCIAL CORPORATION	10	0	0	4	0	Gregg	30980	Longview, TX	7/24/1949	7/24/1949	9/30/2018	Stock	0	1	FDIC	DIF	Dallas	DALLAS	Dallas	Dallas	Southern	West	0	1	http://WWW.CITIZENSBANKTX.COM	97	378123	100891	92767	45526	21350	194796	4413	0	11092	46	0
324	12223	514132	1246681	Citizens Bank	Columbia	MS	39429	12/31/2016	2/14/2019	NM	814 Main Street	CITIZENS CORPORATION	8	0	0	4	1	Marion			7/15/1914	1/1/1934	2/5/2015	Stock	0	1	FDIC	DIF	Dallas	DALLAS	Jackson Ms	Atlanta	Southern	West	0	1	WWW.CITIZENSBK.COM	140	405496	32629	18235	43397	1360	303317	4564	0	10650	1336	0
14488	12330	1001853	1099784	Citizens Bank	New Haven	MO	63068	12/31/2016	2/14/2019	NM	100 Circle Drive	CITIZENS FINANCIAL GROUP, INC.	4	0	0	4	0	Franklin	41180	St. Louis, MO-IL	1/1/1934	6/19/1934	3/31/2006	Stock	0	0	FDIC	DIF	Kansas City	KANSAS CITY	St. Louis	St. louis	Western	West	0	1	http://www.citizensbankmo.com	57	171883	7126	3513	23559	0	132554	3443	0	2121	806	0
17809	11785	98463	2519038	Citizens Bank	Corvallis	OR	97339	12/31/2016	2/14/2019	NM	275 S. W. Third Street	CITIZENS BANCORP	16	0	0	4	0	Benton	18700	Corvallis, OR	10/5/1957	10/5/1957	2/16/2017	Stock	0	0	FDIC	DIF	San Francisco	SAN FRANCISCO	Portland	San Francisco	Western	West	0	1	www.citizensEbank.com	153	723263	81630	62410	230156	0	377468	3782	0	11939	1114	0
6103	9074	381839	1139288	Citizens Bank	Hartsville	TN	37074	12/31/2016	2/14/2019	NM	100 Mcmurry Boulevard	CUMBERLAND BANCSHARES, INC.	2	0	0	4	0	Trousdale	34980	Nashville-Davidson-Murfreesboro-Franklin, TN	10/1/1905	1/1/1934	4/1/2016	Stock	0	0	FDIC	DIF	Dallas	DALLAS	Nashville	Atlanta	Southern	Southeast	0	1	http://www.cbtenn.com	55	212823	8368	2917	24985	11198	156832	2379	0	6496	505	0
9647	0	44741	1207208	Citizens Bank	Mooresville	IN	46158	12/31/2016	2/14/2019	NM	33 North Indiana Street	CITBA FINANCIAL CORPORATION	9	0	0	8	0	Morgan	26900	Indianapolis-Carmel-Anderson, IN	2/18/1931	1/1/1934	3/31/2006	Stock	0	1	FDIC	DIF	Chicago	CHICAGO	Indianapolis	Chicago	Central	Central	0	1	http://www.citizens-banking.com	118	446817	22603	18745	92523	0	322401	4527	0	4361	167	332
262	14495	840019	2262268	Citizens Bank	Mount Vernon	KY	40456	12/31/2016	2/14/2019	NM	411 New Brodhead Road	ROCKCASTLE BANCORP, INC.	4	0	0	8	1	Rockcastle			1/1/1904	1/1/1934	5/1/2009	Stock	0	0	FDIC	DIF	Chicago	CHICAGO	Lexington	Cleveland	Central	Southeast	0	1	www.citizensbankrb.com	42	142166	6285	2240	14055	3507	107782	1065	0	4330	234	500
14851	12187	778738	2244545	Citizens Bank	Elizabethton	TN	37643	12/31/2016	2/14/2019	NM	300 Broad Street	CITCO COMMUNITY BANCSHARES, INC.	17	0	1	4	1	Carter	27740	Johnson City, TN	11/3/1934	11/3/1934	12/2/2016	Stock	0	1	FDIC	DIF	Dallas	DALLAS	Knoxville	Atlanta	Southern	Southeast	0	1	www.citizensbank24.com	172	889776	19509	2259	241391	11017	581609	3726	0	12073	4165	6466
893	0	126834	0	Citizens Bank	Carthage	TN	37030	12/31/2016	2/14/2019	NM	407 Main Street		8	0	0	7	0	Smith	34980	Nashville-Davidson-Murfreesboro-Franklin, TN	10/26/1929	1/1/1934	5/15/2017	Stock	0	1	FDIC	DIF	Dallas	DALLAS	Nashville	Atlanta	Southern	Southeast	0	1	www.citzcar.com	76	569317	16108	11202	340513	20726	181295	1649	0	2619	1654	0
57483	0	3174920	3439179	Citizens Bank & Trust	Guntersville	AL	35976	12/31/2016	2/14/2019	NM	404 Gunter Avenue	CITIZENS B & T HOLDINGS, INC.	8	0	0	4	0	Marshall			3/3/2003	3/3/2003	4/12/2017	Stock	0	0	FDIC	DIF	Atlanta	ATLANTA	Shelby	Atlanta	Southern	Southeast	0	1	http://www.citizensbanktrust.com	96	414180	14795	7341	94973	400	268571	3010	0	14030	542	0
14293	0	964250	0	Citizens Bank & Trust	Rock Port	MO	64482	12/31/2016	2/14/2019	NM	101 North Main Street		3	0	0	2	1	Atchison			3/28/1902	4/26/1934	11/6/2013	Stock	0	1	FDIC	DIF	Kansas City	KANSAS CITY	Kansas City	Kansas City	Western	West	0	1	www.cbtmo.com	22	96285	12302	10322	40688	0	40453	594	0	1253	0	50
9777	16066	729945	2605249	Citizens Bank & Trust Co.	Marks	MS	38646	12/31/2016	2/14/2019	NM	239 East Main St	CB&T BANCSHARES, INC.	3	0	0	2	1	Quitman			8/17/1917	1/1/1934	3/31/2006	Stock	0	1	FDIC	DIF	Dallas	DALLAS	Memphis	St. louis	Southern	West	0	1	www.cbt-co.com	39	138300	3643	121	18240	15725	89767	1055	0	1183	459	0
10218	0	56258	1121966	Citizens Bank & Trust Co.	Hutchinson	MN	55350	12/31/2016	2/14/2019	NM	102 Main Street South	CITIZENS BANCSHARES OF HUTCHINSON, INC.	3	0	0	4	1	Mcleod			1/1/1886	1/1/1934	3/31/2006	Stock	0	1	FDIC	DIF	Kansas City	KANSAS CITY	Mankato	Minneapolis	Central	West	0	1	http://www.cbhutch.com	32	217172	8118	3063	71742	950	131300	1937	0	3793	0	0
18620	9139	765318	2753869	Citizens Bank & Trust Co. of Jackson	Jackson	KY	41339	12/31/2016	2/14/2019	NM	720 Hwy, 15 South	JOHN R TURNER HOLDING COMPANY	3	0	0	4	1	Breathitt			11/17/1962	11/17/1962	3/31/2006	Stock	0	1	FDIC	DIF	Chicago	CHICAGO	Lexington	Cleveland	Central	Southeast	0	1	WWW.CITIZENSBANKJACKSON.COM	40	149981	10735	7283	8769	479	117490	2513	0	3791	80	2170
1376	0	357937	1084472	Citizens Bank & Trust Company	Plaquemine	LA	70764	12/31/2016	2/14/2019	NM	57910 Main Street	CITIZENS BANCORPORATION, INC.	7	0	0	4	0	Iberville	12940	Baton Rouge, LA	7/5/1916	1/1/1934	7/30/2017	Stock	0	1	FDIC	DIF	Dallas	DALLAS	Baton Rouge	Atlanta	Southern	Western	0	1	www.citizensbankandtrust.com	68	281334	29771	20051	30972	20575	179636	3886	0	5171	116	0
5469	14676	925055	1051401	Citizens Bank & Trust Company	Saint Paul	NE	68873	12/31/2016	2/14/2019	NM	721 Seventh Street	HOWARD COUNTY LAND AND CATTLE CO.	3	0	0	2	0	Howard	24260	Grand Island, NE	1/1/1888	1/1/1934	3/13/2017	Stock	0	1	FDIC	DIF	Kansas City	KANSAS CITY	Grand Island	Kansas City	Western	West	0	1	www.bankwithcitizens.com	31	180229	4576	262	26465	3491	139224	1271	0	788	63	0
16417	0	384830	0	Citizens Bank & Trust Company	Covington	LA	70433	12/31/2016	2/14/2019	NM	222 New Hampshire Street		5	0	0	4	0	Saint Tammany	35380	New Orleans-Metairie, LA	12/31/1945	5/10/1946	7/29/2015	Stock	0	1	FDIC	DIF	Dallas	DALLAS	Baton Rouge	Atlanta	Southern	Western	0	1	www.cbtbanking.com	41	114418	17065	15134	14746	0	74804	1092	0	3308	2690	0
1972	14087	657758	1857779	Citizens Bank & Trust Company	Big Timber	MT	59011	12/31/2016	2/14/2019	SM	130 Mcleod Street	CBT CORPORATION, INC.	2	0	0	2	0	Sweet Grass			1/1/1927	1/1/1934	2/22/2018	Stock	0	1	FED	DIF	San Francisco	SAN FRANCISCO	Billings	Minneapolis	Western	West	0	1	www.ctznsbank.com	27	114311	23719	21309	28257	1375	55170	1170	0	720	219	2012
15675	9331	829041	1099140	Citizens Bank & Trust Company	Campbellsville	KY	42718	12/31/2016	2/14/2019	NM	201 East Main Street	FIRST BANCORP, INC.	4	0	0	8	0	Taylor			1/1/1939	7/22/1939	3/31/2006	Stock	0	1	FDIC	DIF	Chicago	CHICAGO	Elizabethtown	St. louis	Central	Southeast	0	1	www.cbtky.com	47	203527	3731	686	94032	0	100836	1807	0	937	30	426
6100	0	321152	1823550	Citizens Bank & Trust Company	Atwood	TN	38220	12/31/2016	2/14/2019	NM	1359 West Main Street	BUMPUSHARES, INC.	1	0	0	7	1	Carroll			2/5/1927	1/1/1934	6/2/2010	Stock	0	0	FDIC	DIF	Dallas	DALLAS	Nashville	St. louis	Southern	Southeast	0	1	http://www.citizensbankatwood.com	8	25381	1873	250	11034	2900	9033	84	0	254	94	0
16780	12612	364131	1129805	Citizens Bank & Trust Company	Eastman	GA	31023	12/31/2016	2/14/2019	NM	5101 Fifth Avenue	CITIZENS CORPORATION	4	0	0	8	1	Dodge			1/1/1934	4/1/1949	3/31/2006	Stock	0	0	FDIC	DIF	Atlanta	ATLANTA	Albany Ga	Atlanta	Southern	Southeast	0	1	www.citizensga.com	47	128134	13838	11878	29672	0	71003	1165	0	3174	4297	0
19744	10821	767554	3010288	Citizens Bank & Trust Company of Vivian, Louisiana	Vivian	LA	71082	12/31/2016	2/14/2019	NM	W Arkansas Ave&S Spruce St	C B & T BANCSHARES, INC.	5	0	0	8	1	Caddo	43340	Shreveport-Bossier City, LA	9/14/1967	9/14/1967	10/1/2010	Stock	0	0	FDIC	DIF	Dallas	DALLAS	Shreveport	Dallas	Southern	Western	0	1	www.cbtofvivian.com	64	137975	4940	986	36431	8450	79709	733	0	3682	1162	780
27153	13138	1163283	0	Citizens Bank & Trust, Inc.	Trenton	GA	30752	12/31/2016	2/14/2019	SA	12255 South Main Street		3	0	1	6	0	Dade	16860	Chattanooga, TN-GA	1/18/1988	2/1/1996	7/21/2011	Stock	0	0	OCC	DIF	Atlanta	ATLANTA	Atlanta	Atlanta	Southern	Southeast	0	1	www.citizensbanktrenton.com	43	100238	6460	279	24288	250	64065	967	0	1580	83	0
5673	16128	701839	3200874	Citizens Bank and Trust	Frostproof	FL	33843	12/31/2016	2/14/2019	NM	2 East Wall Street	CITIZENS BANKING CORPORATION	13	0	0	4	1	Polk	29460	Lakeland-Winter Haven, FL	5/13/1920	1/1/1934	8/6/2007	Stock	0	1	FDIC	DIF	Atlanta	ATLANTA	Tampa	Atlanta	Southern	Southeast	0	1	http://www.citizens-bank.com	146	533143	17996	12691	142637	0	352744	3733	0	5304	2460	292
4533	10264	381343	3299207	Citizens Bank and Trust Company	Kansas City	MO	64153	12/31/2016	2/14/2019	NM	7288 Nw 87th Terrace, # 112	YOUNG PARTNERS, L.P.	22	0	1	4	0	Platte	28140	Kansas City, MO-KS	1/1/1889	1/1/1934	10/20/2015	Stock	0	1	FDIC	DIF	Kansas City	KANSAS CITY	Kansas City	Kansas City	Western	West	0	1	www.gocitizens.bank	217	920030	19735	599	187872	0	629172	7654	0	20764	21087	0
823	13361	991621	3219474	Citizens Bank and Trust Company	Blackstone	VA	23824	12/31/2016	2/14/2019	SM	126 South Main Street	CITIZENS BANCORP OF VIRGINIA, INC.	11	0	0	8	0	Nottoway			7/15/1873	1/1/1934	3/31/2006	Stock	0	0	FED	DIF	Atlanta	ATLANTA	Richmond	Richmond	Northeastern	Southeast	0	1	http://www.cbtva.com	89	364306	6655	431	90234	57059	182884	2256	0	7737	4536	0
22717	10271	255556	1064139	Citizens Bank and Trust Company of Ardmore	Ardmore	OK	73401	12/31/2016	2/14/2019	SM	1100 North Commerce	CITIZENS COMMERCE CORPORATION	4	0	0	4	1	Carter			9/18/1978	9/18/1978	3/31/2006	Stock	0	1	FED	DIF	Dallas	DALLAS	Oklahoma City	Kansas City	Southern	West	0	1	www.citizensbt.com	50	201723	9051	5613	57434	0	124996	1211	0	2324	0	0
10317	13067	715630	1085992	Citizens Bank and Trust Company of Grainger County	Rutledge	TN	37861	12/31/2016	2/14/2019	NM	8335 Rutledge Pike	CITIZENS OF GRAINGER COUNTY CORPORATION	5	0	0	5	0	Grainger	28940	Knoxville, TN	11/1/1919	1/1/1934	3/31/2006	Stock	0	0	FDIC	DIF	Dallas	DALLAS	Knoxville	Atlanta	Southern	Southeast	0	1	http://www.cbtgrainger.com	49	205740	5744	1797	130152	0	58061	970	0	3243	110	0
8200	11729	874050	1135114	Citizens Bank Minnesota	New Ulm	MN	56073	12/31/2016	2/14/2019	NM	105 North Minnesota Street	CITIZENS BANCORPORATION OF NEW ULM, INC.	4	0	0	2	0	Brown			12/13/1875	1/1/1934	3/31/2006	Stock	0	0	FDIC	DIF	Kansas City	KANSAS CITY	Mankato	Minneapolis	Central	West	0	1	https://www.citizensmn.bank/	83	369485	10930	5087	88935	0	250983	2112	0	5106	162	1635
19679	0	807656	3435229	Citizens Bank of Ada	Ada	OK	74820	12/31/2016	2/14/2019	NM	123 West 12th Street	CITIZENSADA FINANCIAL CORPORATION	4	0	0	4	1	Pontotoc			2/20/1967	2/20/1967	3/31/2006	Stock	0	0	FDIC	DIF	Dallas	DALLAS	Tulsa	Kansas City	Southern	West	0	1	http://www.citizensada.com	75	220201	26375	16035	40260	9941	134581	975	0	3213	196	0
15477	12677	19936	1976625	Citizens Bank of Americus	Americus	GA	31709	12/31/2016	2/14/2019	NM	119 Lee Street	CBA BANKSHARES, INC.	3	0	0	2	0	Sumter			3/1/1937	3/25/1937	1/23/2014	Stock	0	0	FDIC	DIF	Atlanta	ATLANTA	Albany Ga	Atlanta	Southern	Southeast	0	1	www.cbkamericus.com	46	277472	52444	50054	53563	0	157920	3249	0	4666	330	0
8908	0	84804	0	Citizens Bank of Cape Vincent	Cape Vincent	NY	13618	12/31/2016	2/14/2019	NM	154 Broadway St		3	0	0	8	0	Jefferson	48060	Watertown-Fort Drum, NY	1/1/1919	1/1/1934	11/12/2018	Stock	0	0	FDIC	DIF	New York	NEW YORK	Syracuse	New York	Northeastern	Northeast	0	1	http://citizensbankofcapevincent.com	16	63479	4978	3209	24179	0	32353	629	0	1030	0	0
10843	0	441135	0	Citizens Bank of Chatsworth	Chatsworth	IL	60921	12/31/2016	2/14/2019	NM	502 East Locust Street		2	0	0	4	0	Livingston			12/7/1903	1/1/1934	7/1/2018	Stock	0	1	FDIC	DIF	Chicago	CHICAGO	Champaign	Chicago	Central	Central	0	1	www.cbchatsworth.com	13	33892	1047	584	8640	0	22666	249	0	746	417	0
35442	0	2921622	3110012	Citizens Bank of Cumberland County, Inc.	Burkesville	KY	42717	12/31/2016	2/14/2019	NM	209 Keen Street	CITIZENS CUMBERLAND BANCSHARES, INC.	1	0	0	4	1	Cumberland			7/1/2000	7/1/2000	8/12/2009	Stock	0	0	FDIC	DIF	Chicago	CHICAGO	Elizabethtown	St. louis	Central	Southeast	0	1	www.cbcconline.com	21	72832	5157	3093	9239	3239	53002	820	0	561	425	0
20454	15585	915935	4795863	Citizens Bank of Edinburg	Edinburg	IL	62531	12/31/2016	2/14/2019	NM	100 East Washington Street	CB EDINBURG HOLDINGS, INC.	1	0	0	4	0	Christian			7/16/1971	7/16/1971	12/13/2016	Stock	0	0	FDIC	DIF	Chicago	CHICAGO	Springfield Il	Chicago	Central	Central	0	1	http://www.edinburgbank.net	4	23122	4969	1686	5356	0	12519	128	0	85	0	0
1956	0	954251	1141900	Citizens Bank of Eldon	Eldon	MO	65026	12/31/2016	2/14/2019	NM	110 North Maple Street	CITIZENS BANCSHARES OF ELDON, MISSOURI, INC.	4	0	0	2	0	Miller			1/20/1905	1/1/1934	3/31/2006	Stock	0	1	FDIC	DIF	Kansas City	KANSAS CITY	Columbia Mo	St. louis	Western	West	0	1	http://www.cbeldon.com	39	146352	3870	248	28049	0	108442	843	0	2408	315	0
16442	0	131034	2958347	Citizens Bank of Florida	Oviedo	FL	32765	12/31/2016	2/14/2019	NM	156 Geneva Drive	CITIZENS BANCORP OF OVIEDO, INC.	5	0	0	4	0	Seminole	36740	Orlando-Kissimmee-Sanford, FL	7/1/1946	7/1/1946	9/1/2006	Stock	0	0	FDIC	DIF	Atlanta	ATLANTA	Tampa	Atlanta	Southern	Southeast	0	1	www.mycbfl.com	53	258918	26587	17564	35980	0	178006	2759	0	7422	1339	0
4707	10477	1014853	1061987	Citizens Bank of Kansas	Kingman	KS	67068	12/31/2016	2/14/2019	SM	300 North Main Street	KING BANCSHARES, INC.	6	0	0	4	1	Kingman	48620	Wichita, KS	5/14/1886	1/1/1934	1/1/2019	Stock	0	1	FED	DIF	Kansas City	KANSAS CITY	Wichita	Kansas City	Western	Western	0	1	www.citizensbankofkansas.com	68	226175	8889	1161	72184	1727	129524	1760	0	3642	50	5419
2718	11286	495419	1071623	Citizens Bank of Kentucky, Inc.	Paintsville	KY	41240	12/31/2016	2/14/2019	SM	620 Broadway Avenue	CITIZENS NATIONAL CORPORATION	13	0	0	4	0	Johnson			1/1/1910	1/1/1934	6/30/2016	Stock	0	1	FED	DIF	Chicago	CHICAGO	Lexington	Cleveland	Central	Southeast	0	1	http://www.wercitizens.bank	156	596944	45408	29930	146390	850	345327	3574	0	14398	3345	16569
1711	0	63733	1140239	Citizens Bank of Lafayette	Lafayette	TN	37083	12/31/2016	2/14/2019	NM	400 Highway 52 Bypass West	CITIZENS BANCORP INVESTMENT, INC.	19	0	0	8	0	Macon	34980	Nashville-Davidson-Murfreesboro-Franklin, TN	7/1/1909	1/1/1934	4/20/2015	Stock	0	0	FDIC	DIF	Dallas	DALLAS	Nashville	Atlanta	Southern	Southeast	0	1	http://www.citizens-bank.org	195	884728	30754	1238	311721	277	495073	7193	0	10685	552	6716
20161	10629	1016857	1105078	Citizens Bank of Las Cruces	Las Cruces	NM	88001	12/31/2016	2/14/2019	NM	505 S. Main Street	AMADOR BANCSHARES, INC.	6	0	0	4	1	Dona Ana	29740	Las Cruces, NM	4/6/1970	4/6/1970	12/31/2018	Stock	0	0	FDIC	DIF	Dallas	DALLAS	Albuquerque	Dallas	Western	West	0	1	www.citizenslc.com	107	523130	31282	24235	167882	0	296932	6180	0	13264	422	0
22954	9531	897237	2638582	Citizens Bank of Morgantown, Inc.	Morgantown	WV	26505	12/31/2016	2/14/2019	NM	265 High Street	MORGANTOWN BANCSHARES, INC.	1	0	0	5	0	Monongalia	34060	Morgantown, WV	9/20/1979	9/20/1979	3/31/2006	Stock	0	0	FDIC	DIF	Atlanta	ATLANTA	Scott Depot	Richmond	Northeastern	Northeast	0	1	www.citizensbankwv.com	9	35957	303	0	11587	0	22296	348	0	728	0	0
16126	0	44750	1118621	Citizens Bank of Newburg	Rolla	MO	65401	12/31/2016	2/14/2019	NM	1515 Martin Springs Drive	NEWBURG INSURANCE AGENCY, INC.	3	0	0	4	0	Phelps			2/28/1944	2/28/1944	5/17/2013	Stock	0	0	FDIC	DIF	Kansas City	KANSAS CITY	Springfield Mo	St. louis	Western	West	0	1	www.citizensbankofnewburg.com	43	152300	13017	10463	20675	75	101288	1685	0	4032	5762	0
33846	12793	2111553	1098732	Citizens Bank of Northern Kentucky, Inc.	Newport	KY	41071	12/31/2016	2/14/2019	NM	103 Churchill Drive	FARMERS CAPITAL BANK CORPORATION	7	0	0	4	0	Campbell	17140	Cincinnati, OH-KY-IN	10/12/1993	10/12/1993	2/17/2017	Stock	0	1	FDIC	DIF	Chicago	CHICAGO	Lexington	Cleveland	Central	Southeast	0	0		60	234565	18696	12497	50966	6622	142390	1873	0	6224	233	138
33511	0	1900675	1131620	Citizens Bank of Pagosa Springs	Pagosa Springs	CO	81147	12/31/2016	2/14/2019	NM	703 San Juan Street	SOUTHERN COLORADO CORP.	2	0	0	4	1	Archuleta			10/25/1991	10/25/1991	8/3/2017	Stock	0	0	FDIC	DIF	Dallas	DALLAS	Denver	Kansas City	Western	Western	0	1		16	80452	12541	10335	29794	0	35252	1308	0	2046	277	0
57282	0	3041974	1132449	Citizens Bank of Pennsylvania	Philadelphia	PA	19103	12/31/2016	2/14/2019	SB	130 N 18th St 1 Logan Sq,	CITIZENS FINANCIAL GROUP, INC.	368	1	1	9	0	Philadelphia	37980	Philadelphia-Camden-Wilmington, PA-NJ-DE-MD	12/1/2001	12/1/2001	1/1/2019	Stock	0	1	FDIC	DIF	New York	NEW YORK	Philadelphia	Philadelphia	Northeastern	Northeast	0	0	www.citizensbank.com	2944	37000928	3204760	455260	10052405	1500000	20167035	224850	85219	70691	7017	1195680
8572	0	246451	4504917	Citizens Bank of Rogersville	Rogersville	MO	65742	12/31/2016	2/14/2019	NM	1001 West Center Street	WILDCAT BANCSHARES, INC.	2	0	0	4	1	Greene	44180	Springfield, MO	1/1/1908	1/1/1934	10/22/2013	Stock	0	0	FDIC	DIF	Kansas City	KANSAS CITY	Springfield Mo	St. louis	Western	West	0	1	http://www.cbofr.com	19	73418	3453	1924	13239	0	51280	448	0	2593	0	1628
19420	13289	367431	0	Citizens Bank of Washington County	Sandersville	GA	31082	12/31/2016	2/14/2019	NM	132 South Harris Street		3	0	0	4	0	Washington			5/3/1965	5/3/1965	12/31/2016	Stock	0	0	FDIC	DIF	Atlanta	ATLANTA	Savannah	Atlanta	Southern	Southeast	0	1	www.cbots.com	58	225208	22796	19435	39582	0	152727	1895	0	7576	1193	0
6760	9520	481627	1142970	Citizens Bank of West Virginia, Inc.	Elkins	WV	26241	12/31/2016	2/14/2019	NM	211-213 Third Street	CITIZENS FINANCIAL CORP.	6	0	0	6	0	Randolph			1/22/1924	1/1/1934	6/29/2009	Stock	0	1	FDIC	DIF	Atlanta	ATLANTA	Scott Depot	Richmond	Northeastern	Northeast	0	1	www.citizenswv.com	69	241207	20765	19029	25900	0	178518	2032	0	2660	2823	732
12309	13477	617051	3825138	Citizens Bank, National Association	Abilene	TX	79602	12/31/2016	2/14/2019	N	4201 S Treadaway Blvd	BIG COUNTRY BANCSHARES, INC.	2	0	0	4	1	Taylor	10180	Abilene, TX	1/1/1923	1/1/1934	3/31/2006	Stock	0	1	OCC	DIF	Dallas	DALLAS	Dallas	Dallas	Southern	West	0	1	http://www.citizensbank-texas.com	23	109206	4591	651	15116	0	78950	1156	0	2821	0	4100
57957	0	3303298	1132449	Citizens Bank, National Association	Providence	RI	2903	12/31/2016	2/14/2019	N	One Citizens Plaza	CITIZENS FINANCIAL GROUP, INC.	847	1	1	4	0	Providence	39300	Providence-Warwick, RI-MA	5/13/2005	5/13/2005	1/1/2019	Stock	0	1	OCC	DIF	New York	NEW YORK	South Boston	Boston	Northeastern	Northeast	0	0	www.citizensbank.com	14669	116939799	3776736	2716784	14502186	0	86828927	1011393	555803	518234	37115	5843415
31900	7583	851172	4880358	Citizens Building and Loan, SSB	Greer	SC	29651	12/31/2016	2/14/2019	SB	229 Trade Street	CITIZENS BUILDING AND LOAN MHC	1	0	0	5	0	Greenville	24860	Greenville-Anderson-Mauldin, SC	1/1/1907	12/1/1977	11/1/2012	Non-Stock	0	0	FDIC	DIF	Atlanta	ATLANTA	Columbia Sc	Richmond	Northeastern	Southeast	0	1	www.cblbanklocal.com	12	126303	3321	3320	23541	0	87074	1030	0	1420	0	0
21716	12237	933966	1029222	Citizens Business Bank	Ontario	CA	91764	12/31/2016	2/14/2019	NM	701 North Haven Avenue	CVB FINANCIAL CORP.	53	0	0	4	0	San Bernardino	40140	Riverside-San Bernardino-Ontario, CA	8/9/1974	8/9/1974	3/9/2017	Stock	0	1	FDIC	DIF	San Francisco	SAN FRANCISCO	Los Angeles (North)	San Francisco	Western	Western	0	0	http://www.cbbank.com	778	8066699	169481	50036	3181636	0	4333524	61540	506	40210	4527	94543
34256	0	2512347	2702278	Citizens Commerce National Bank	Versailles	KY	40383	12/31/2016	2/14/2019	N	534 Marsailles Road	CITIZENS COMMERCE BANCSHARES, INC.	4	0	0	4	0	Woodford	30460	Lexington-Fayette, KY	11/12/1996	11/12/1996	5/31/2018	Stock	0	0	OCC	DIF	Chicago	CHICAGO	Lexington	Cleveland	Central	Southeast	0	1	http://www.citizenscommerce.com	61	215530	23166	20927	51373	0	129778	2598	0	5421	659	0
12079	11672	564838	1084696	Citizens Community Bank	Hahira	GA	31632	12/31/2016	2/14/2019	NM	120 West Main Street	CCB BANCSHARES, INC.	4	0	0	4	1	Lowndes	46660	Valdosta, GA	2/21/1927	1/1/1934	3/31/2006	Stock	0	0	FDIC	DIF	Atlanta	ATLANTA	Albany Ga	Atlanta	Southern	Southeast	0	1	www.citizenscommunitybank.net	45	133967	10803	6015	28233	150	89484	890	0	1400	539	0
35326	0	2847432	4898353	Citizens Community Bank	South Hill	VA	23970	12/31/2016	2/14/2019	SM	800 N. Mecklenburg Avenue	CCB BANKSHARES, INC.	6	0	1	4	0	Mecklenburg			12/13/1999	12/13/1999	11/10/2017	Stock	0	0	FED	DIF	Atlanta	ATLANTA	Richmond	Richmond	Northeastern	Southeast	0	1		57	211459	8894	5583	17161	988	172719	2158	0	3765	357	0
33739	11491	2002222	2354305	Citizens Community Bank	Winchester	TN	37398	12/31/2016	2/14/2019	NM	1418 Dinah Shore Boulevard	CITIZENS COMMUNITY BANCSHARES, INC.	3	0	0	4	0	Franklin			11/19/1992	11/19/1992	3/31/2006	Stock	0	0	FDIC	DIF	Dallas	DALLAS	Nashville	Atlanta	Southern	Southeast	0	1	ccbank.net	41	220383	37227	28172	34761	0	134353	3519	0	2720	1207	0
33753	15784	2007991	2550143	Citizens Community Bank	Mascoutah	IL	62258	12/31/2016	2/14/2019	NM	9 East Main Street	CITIZENS BANCORPORATION, INC.	5	0	0	4	0	Saint Clair	41180	St. Louis, MO-IL	12/21/1992	12/21/1992	3/31/2006	Stock	0	0	FDIC	DIF	Chicago	CHICAGO	Mount Vernon	St. louis	Central	Central	0	1	http://www.citizenscommunitybank.com	42	372793	6080	3032	120340	1155	231968	3613	0	1636	319	0
12694	13841	578554	1398731	Citizens Community Bank	Pilot Grove	MO	65276	12/31/2016	2/14/2019	NM	100 Roe Street	BANCORP II, INC.	3	0	0	2	0	Cooper			8/26/1913	1/1/1934	12/1/2011	Stock	0	0	FDIC	DIF	Kansas City	KANSAS CITY	Columbia Mo	Kansas City	Western	West	0	1	www.ccb-online.net	25	107243	4662	151	18207	6283	72139	1117	0	2945	170	0
57265	17873	962890	3823929	Citizens Community Federal National Association	Altoona	WI	54720	12/31/2016	2/14/2019	N	219 Fairfax Street	CITIZENS COMMUNITY BANCORP, INC.	16	0	1	6	0	Eau Claire	20740	Eau Claire, WI	12/10/2001	12/10/2001	8/18/2017	Stock	0	0	OCC	DIF	Chicago	CHICAGO	Eau Claire	Minneapolis	Central	Central	0	1	http://www.ccf.us	161	686414	21060	12777	87371	147	543392	5917	0	4930	655	5492
12165	12981	344816	2007647	Citizens Deposit Bank & Trust	Vanceburg	KY	41179	12/31/2016	2/14/2019	NM	Second & Main Street	PREMIER FINANCIAL BANCORP, INC.	14	0	1	4	0	Lewis			10/21/1930	1/1/1934	8/18/2012	Stock	0	1	FDIC	DIF	Chicago	ATLANTA	Lexington	Cleveland	Central	Southeast	0	0	https://www.cdbt.com	92	414485	15970	9224	101981	6548	274707	2514	0	4787	708	4944
16852	9732	959443	1100318	Citizens Deposit Bank of Arlington, Inc.	Arlington	KY	42021	12/31/2016	2/14/2019	NM	1 Walnut Street	CARLISLE BANCORP, INC.	3	0	0	2	1	Carlisle			12/1/1949	12/1/1949	3/31/2006	Stock	0	0	FDIC	DIF	Chicago	CHICAGO	Hopkinsville	St. louis	Central	Southeast	0	1	http://www.cdbky.com	41	202601	7026	2508	63026	1067	125116	2705	0	2805	78	0
28060	824	647777	0	Citizens Federal Savings and Loan Association	Bellefontaine	OH	43311	12/31/2016	2/14/2019	SA	110 North Main Street		1	0	0	5	0	Logan			1/1/1885	9/11/1935	7/2/2014	Non-Stock	0	0	OCC	DIF	Chicago	CHICAGO	Columbus	Cleveland	Central	Central	0	1	WWW.CITIZENSFEDERALSL.COM	30	138270	9221	7301	25251	0	100990	280	0	803	0	191
27841	375	673477	0	Citizens Federal Savings and Loan Association	Covington	KY	41011	12/31/2016	2/14/2019	SA	433 Madison Ave		1	0	0	8	0	Kenton	17140	Cincinnati, OH-KY-IN	1/1/1886	1/21/1935	7/21/2011	Non-Stock	0	0	OCC	DIF	Chicago	CHICAGO	Lexington	Cleveland	Central	Southeast	0	1	WWW.CITIZENS-FEDERAL.COM	5	37134	4962	4911	9508	0	21499	286	0	123	0	0
13032	0	716954	1207561	Citizens First Bank	Viroqua	WI	54665	12/31/2016	2/14/2019	NM	101 South Main Street	FIRSNABANCO, INC.	5	0	0	2	1	Vernon			1/1/1912	1/1/1934	3/31/2006	Stock	0	0	FDIC	DIF	Chicago	CHICAGO	Madison	Chicago	Central	Central	0	1	http://www.citizensfirstbank.net	51	186338	8282	3774	28551	0	138357	2057	0	4275	0	1622
34311	0	2532082	3135462	Citizens First Bank	Wartburg	TN	37887	12/31/2016	2/14/2019	NM	1015 Main Street	CFB BANCSHARES, INC.	5	0	0	4	0	Morgan	28940	Knoxville, TN	2/10/1997	2/10/1997	3/31/2006	Stock	0	0	FDIC	DIF	Dallas	DALLAS	Knoxville	Atlanta	Southern	Southeast	0	1	mycitizensfirstbank.com	65	161038	12359	5831	22643	1014	114068	1155	0	5237	1581	0
33440	0	1867983	2012315	Citizens First Bank	The Villages	FL	32162	12/31/2016	2/14/2019	NM	1050 Lake Sumter Landing	VILLAGES BANCORPORATION, INC.	11	0	0	9	0	Sumter	45540	The Villages, FL	7/1/1991	7/1/1991	8/23/2018	Stock	0	0	FDIC	DIF	Atlanta	ATLANTA	Gainesville	Atlanta	Southern	Southeast	0	0	http://www.citizensfb.com	274	1956455	63532	43945	1460689	4142	385540	6741	0	22956	0	0
35477	0	2882983	3070013	Citizens First Bank	Clinton	IA	52732	12/31/2016	2/14/2019	NM	1442 Lincoln Way	CFB HOLDING COMPANY	3	0	0	4	1	Clinton			3/14/2000	3/14/2000	3/31/2006	Stock	0	0	FDIC	DIF	Kansas City	KANSAS CITY	Cedar Rapids	Chicago	Western	Western	0	1	www.gocfb.bank	44	188700	14380	11449	10219	1428	155356	1602	0	4568	127	523
35022	0	2751007	2750952	Citizens First Bank, Inc.	Bowling Green	KY	42104	12/31/2016	2/14/2019	NM	1805 Campbell Lane	CITIZENS FIRST CORPORATION	9	0	0	4	0	Warren	14540	Bowling Green, KY	2/18/1999	2/18/1999	9/30/2011	Stock	0	0	FDIC	DIF	Chicago	CHICAGO	Hopkinsville	St. louis	Central	Southeast	0	1	www.citizensfirstbank.com	95	455354	19560	11048	53547	0	354801	4854	0	9300	0	4291
939	9735	476342	1131385	Citizens First State Bank of Walnut	Walnut	IL	61376	12/31/2016	2/14/2019	SM	105 North Main Street	CITIZENS BANCSHARES, INC.	1	0	0	8	1	Bureau			1/1/1920	1/1/1934	3/31/2006	Stock	0	1	FED	DIF	Chicago	CHICAGO	Princeton	Chicago	Central	Central	0	1	www.citizensfirststatebank.com	9	48416	8069	5238	16019	0	23201	377	0	278	0	0
20872	9108	764816	1143294	Citizens Guaranty Bank	Richmond	KY	40475	12/31/2016	2/14/2019	NM	457 East Main Street	CITIZENS GUARANTY FINANCIAL CORPORATION	6	0	0	4	1	Madison			11/29/1972	11/29/1972	3/31/2006	Stock	0	0	FDIC	DIF	Chicago	CHICAGO	Lexington	Cleveland	Central	Southeast	0	1	www.mycgb.com	49	156653	4025	101	13313	6743	125122	1841	0	2855	516	0
16863	10604	825753	1129029	Citizens Independent Bank	Saint Louis Park	MN	55416	12/31/2016	2/14/2019	NM	5000 West 36th Street	BAKKEN SECURITIES, INC.	4	0	0	4	0	Hennepin	33460	Minneapolis-St. Paul-Bloomington, MN-WI	1/16/1950	1/16/1950	3/31/2006	Stock	0	0	FDIC	DIF	Kansas City	KANSAS CITY	Minneapolis	Minneapolis	Central	West	0	1	www.bankcib.com	65	286490	31981	30665	70046	0	177944	3304	0	1577	51	305
3250	0	56351	1917600	Citizens National Bank	Henderson	TX	75653	12/31/2016	2/14/2019	N	201 West Main Street	HENDERSON CITIZENS BANCSHARES, INC.	29	0	0	4	0	Rusk	30980	Longview, TX	3/28/1930	1/1/1934	11/4/2016	Stock	0	1	OCC	DIF	Dallas	DALLAS	Dallas	Dallas	Southern	West	0	1	www.cnbtexas.com	390	1737912	68726	33205	637547	0	914677	9700	0	34711	2664	31058
57320	0	3085240	0	Citizens National Bank	Windsor	VA	23487	12/31/2016	2/14/2019	N	11407 Windsor Boulevard		1	0	0	4	0	Isle Of Wight	47260	Virginia Beach-Norfolk-Newport News, VA-NC	4/29/2003	4/29/2003	3/31/2018	Stock	0	0	OCC	DIF	Atlanta	ATLANTA	Richmond	Richmond	Northeastern	Southeast	0	1		15	50826	1322	749	4097	4059	38728	657	0	1175	167	0
3127	0	59352	3137729	Citizens National Bank	Cameron	TX	76520	12/31/2016	2/14/2019	N	118 South Houston Street	CENTRAL TEXAS FINANCIAL CORP.	11	0	0	4	1	Milam			7/1/1900	1/1/1934	2/13/2016	Stock	0	1	OCC	DIF	Dallas	DALLAS	Austin	Dallas	Southern	West	0	1	www.cnbanktexas.com	85	414833	22022	16673	193530	0	180675	3704	0	8960	0	272
24085	11696	700252	1131460	Citizens National Bank	Crockett	TX	75835	12/31/2016	2/14/2019	N	1320 Loop 304 East	CITIZENS BANCORP, INC.	1	0	0	7	1	Houston			9/7/1982	9/7/1982	3/31/2006	Stock	0	0	OCC	DIF	Dallas	DALLAS	Houston	Dallas	Southern	West	0	1	http://www.cnbcrockett.com	19	93931	30369	16684	23545	0	35044	704	0	736	212	0
20954	10476	717737	1086270	Citizens National Bank	Sevierville	TN	37862	12/31/2016	2/14/2019	N	200 Forks Of The River Pkwy	CNB BANCSHARES, INC.	20	0	0	4	1	Sevier			2/5/1973	2/5/1973	3/31/2006	Stock	0	0	OCC	DIF	Dallas	DALLAS	Knoxville	Atlanta	Southern	Southeast	0	1	www.cnbtn.com	211	972261	78699	48144	146702	0	679681	10148	0	11685	14408	0
14779	11971	233358	1103373	Citizens National Bank at Brownwood	Brownwood	TX	76801	12/31/2016	2/14/2019	N	1 Carnegie	BROWNWOOD BANCSHARES, INC.	2	0	0	8	1	Brown			9/28/1934	9/28/1934	3/31/2006	Stock	0	1	OCC	DIF	Dallas	DALLAS	Dallas	Dallas	Southern	West	0	1	www.cnb-brownwood.com	43	205960	9069	1004	67592	3650	117102	1634	0	1196	1450	354
15760	13149	853747	2473260	Citizens National Bank of Albion	Albion	IL	62806	12/31/2016	2/14/2019	N	10 West Elm Street	CITIZENS BANCSHARES, INC.	6	0	0	2	0	Edwards			8/5/1940	8/5/1940	4/17/2015	Stock	0	1	OCC	DIF	Chicago	CHICAGO	Mount Vernon	St. louis	Central	Central	0	1	www.cnbalbion.com	60	325292	5960	825	72924	0	239158	2900	0	1243	0	885
5018	14478	773742	1135422	Citizens National Bank of Cheboygan	Cheboygan	MI	49721	12/31/2016	2/14/2019	N	303 North Main Street	CNB CORPORATION	10	0	0	4	0	Cheboygan			1/24/1931	1/1/1934	3/31/2006	Stock	0	1	OCC	DIF	Chicago	CHICAGO	Detroit	Chicago	Central	Central	0	1	www.cnbismybank.com	69	278628	30794	25899	91570	0	137614	1625	0	6104	508	748
3158	0	901451	1102161	Citizens National Bank of Crosbyton	Crosbyton	TX	79322	12/31/2016	2/14/2019	N	202 West Main Street	CITIZENS BANCSHARES, INC.	1	0	0	2	1	Crosby	31180	Lubbock, TX	1/1/1907	1/1/1934	6/1/2010	Stock	0	0	OCC	DIF	Dallas	DALLAS	Lubbock	Dallas	Southern	West	0	1	http://www.cnbcrosbyton.com	9	46707	24484	21991	2460	1800	17605	193	0	21	0	0
4549	12959	870650	1140930	Citizens National Bank of Greater St. Louis	Maplewood	MO	63143	12/31/2016	2/14/2019	N	7305 Manchester Avenue	CARDINAL BANCORP, INC.	6	0	0	4	1	Saint Louis	41180	St. Louis, MO-IL	1/1/1915	1/1/1934	3/31/2006	Stock	0	1	OCC	DIF	Kansas City	KANSAS CITY	St. Louis	St. louis	Western	West	0	1	http://www.cnbstl.com	96	466578	16044	6483	107327	2	326906	6154	0	9916	1080	0
5574	0	552161	1105470	Citizens National Bank of Texas	Waxahachie	TX	75165	12/31/2016	2/14/2019	N	200 North Elm Street	FIRST CITIZENS BANCSHARES, INC.	12	0	0	4	1	Ellis	19100	Dallas-Fort Worth-Arlington, TX	7/1/1868	1/1/1934	8/8/2007	Stock	0	1	OCC	DIF	Dallas	DALLAS	Dallas	Dallas	Southern	West	0	1	http://www.cnboftexas.com	179	835347	107410	88816	23472	492	644536	6684	0	20454	1450	4718
26381	10830	594853	2344856	Citizens National Bank, N.A.	Bossier City	LA	71111	12/31/2016	2/14/2019	N	2711 East Texas Street	CITIZENS NATIONAL BANCSHARES OF BOSSIER, INC.	12	0	0	4	0	Bossier	43340	Shreveport-Bossier City, LA	10/7/1985	10/7/1985	11/3/2011	Stock	0	0	OCC	DIF	Dallas	DALLAS	Shreveport	Dallas	Southern	Western	0	1	www.citizensnb.com	172	885178	46760	4894	175283	0	611529	6145	0	15464	1240	5796
10531	14432	732253	1108985	Citizens Progressive Bank	Winnsboro	LA	71295	12/31/2016	2/14/2019	NM	3540 Front Street	CALDWELL HOLDING COMPANY	4	0	0	4	1	Franklin			1/1/1918	1/1/1934	4/1/2013	Stock	0	0	FDIC	DIF	Dallas	DALLAS	Shreveport	Dallas	Southern	Western	0	1	cpbonline.com	48	160705	19814	17320	11484	1750	112732	799	0	3968	2174	4538
30150	4846	864378	0	Citizens Savings and Loan Association, FSB	Leavenworth	KS	66048	12/31/2016	2/14/2019	SA	5151 S 4th St. Trafficway		3	0	0	5	0	Leavenworth	28140	Kansas City, MO-KS	1/1/1884	2/20/1950	7/21/2011	Non-Stock	0	0	OCC	DIF	Kansas City	KANSAS CITY	Kansas City	Kansas City	Western	Western	0	1	WWW.CITIZENSFSB.COM	36	195420	13107	11767	99921	0	73947	757	0	1968	283	45
31184	6503	828473	0	Citizens Savings Bank	Clarks Summit	PA	18411	12/31/2016	2/14/2019	SA	500 South State Street		7	0	0	5	0	Lackawanna	42540	Scranton-Wilkes-Barre-Hazleton, PA	1/1/1902	2/20/1961	7/21/2011	Non-Stock	0	0	OCC	DIF	New York	NEW YORK	Philadelphia	Philadelphia	Northeastern	Northeast	0	1	citizens-savings.com	78	334677	22756	20609	37629	0	257889	782	0	5873	560	0
12128	0	544447	0	Citizens Savings Bank	Spillville	IA	52168	12/31/2016	2/14/2019	NM	101 Church St		3	0	0	2	0	Winneshiek			1/1/1908	1/1/1934	3/31/2006	Stock	0	1	FDIC	DIF	Kansas City	KANSAS CITY	Cedar Rapids	Chicago	Western	Western	0	1	www.bankingwithcsb.com	16	104321	1656	28	44876	0	55376	774	0	476	0	0
10125	12684	758842	1990096	Citizens Savings Bank	Anamosa	IA	52205	12/31/2016	2/14/2019	NM	215 East Main Street	FIRST COMMUNITY BANCSHARES CORP.	2	0	0	2	1	Jones	16300	Cedar Rapids, IA	11/8/1906	1/1/1934	6/21/2013	Stock	0	1	FDIC	DIF	Kansas City	CHICAGO	Cedar Rapids	Chicago	Western	Western	0	1	www.citizensbankia.com	29	120683	4251	2267	47907	3921	60822	500	0	548	33	30
11761	15347	730745	1204355	Citizens Savings Bank	Hawkeye	IA	52147	12/31/2016	2/14/2019	NM	133 East Main Street	FAYETTE BANCORPORATION	1	0	0	2	1	Fayette			6/27/1927	1/1/1934	3/31/2006	Stock	0	1	FDIC	DIF	Kansas City	KANSAS CITY	Cedar Rapids	Chicago	Western	Western	0	1	http://WWW.CSBHAWKEYE.COM	6	31112	2422	2087	14123	3833	10181	141	0	162	57	0
30270	5086	1014376	0	Citizens Savings Bank	Bogalusa	LA	70427	12/31/2016	2/14/2019	SB	1725 Sullivan Drive		5	0	0	4	0	Washington			1/1/1945	2/14/1946	3/31/2006	Non-Stock	0	0	FDIC	DIF	Dallas	DALLAS	Baton Rouge	Atlanta	Southern	Western	0	1	https://www.citizenssb.com	84	209779	12353	9845	22227	0	162755	3896	0	5041	449	0
14785	0	474544	1202913	Citizens Savings Bank	Marshalltown	IA	50158	12/31/2016	2/14/2019	NM	110 West Southridge Road	GILMAN INVESTMENT CO.	3	0	0	2	1	Marshall			1/1/1907	10/3/1934	3/31/2006	Stock	0	1	FDIC	DIF	Kansas City	KANSAS CITY	Des Moines	Chicago	Western	Western	0	1	http://www.citizenssavingsbank.com	15	59083	7964	7058	274	8822	39810	205	0	655	0	0
10319	0	55635	3602227	Citizens Savings Bank and Trust Company	Nashville	TN	37208	12/31/2016	2/14/2019	NM	2013 Jefferson Street	CSB&T BANCORP, INC.	4	0	0	4	0	Davidson	34980	Nashville-Davidson-Murfreesboro-Franklin, TN	1/4/1904	1/1/1934	7/10/2018	Stock	0	1	FDIC	DIF	Dallas	DALLAS	Nashville	Atlanta	Southern	Southeast	0	1	www.bankcbn.com	33	101688	6213	4632	5344	0	85547	1988	0	1382	361	0
17880	0	398631	2520584	Citizens State Bank	Perry	FL	32348	12/31/2016	2/14/2019	NM	2000 S. Byron Butler Pkwy.	PERRY BANKING COMPANY, INC.	4	0	0	6	1	Taylor			7/7/1958	7/7/1958	5/10/2016	Stock	0	0	FDIC	DIF	Atlanta	ATLANTA	Gainesville	Atlanta	Southern	Southeast	0	1	http://www.csbdirect.com	49	266667	40168	35453	17476	525	201777	2322	0	4743	243	0
12303	0	625065	3181405	Citizens State Bank	Woodville	TX	75979	12/31/2016	2/14/2019	NM	102 West Bluff Street	RAM SECURITY HOLDINGS GP, INC.	6	0	0	5	0	Tyler			5/8/1920	1/1/1934	5/31/2016	Stock	0	1	FDIC	DIF	Dallas	DALLAS	Houston	Dallas	Southern	West	0	1	www.citizensbank.net	51	149401	3892	276	33215	0	105144	1310	0	2352	18	0
16934	0	317650	1133222	Citizens State Bank	Ganado	TX	77962	12/31/2016	2/14/2019	NM	201 South Third Street	GANADO BANCSHARES, INC.	2	0	0	5	0	Jackson			1/1/1908	8/29/1950	3/31/2006	Stock	0	0	FDIC	DIF	Dallas	DALLAS	Houston	Dallas	Southern	West	0	1	http://www.csbjc.com	17	59523	7673	5952	39472	0	10478	133	0	1359	0	0
11759	12815	212344	1210301	Citizens State Bank	Wyoming	IA	52362	12/31/2016	2/14/2019	NM	114 West Main Street	C.S.B. HOLDING CORPORATION	3	0	0	2	1	Jones	16300	Cedar Rapids, IA	1/1/1913	1/1/1934	3/31/2006	Stock	0	1	FDIC	DIF	Kansas City	KANSAS CITY	Cedar Rapids	Chicago	Western	Western	0	1	http://www.csbwyoming.com	20	93191	6213	3870	33878	520	50031	771	0	562	0	640
19806	0	877154	2303947	Citizens State Bank	Tyler	TX	75701	12/31/2016	2/14/2019	SM	3915 Ssw Loop 323	KIDD PARTNERS, LTD.	7	0	0	4	0	Smith	46340	Tyler, TX	11/13/1967	3/28/1968	3/28/2014	Stock	0	0	FED	DIF	Dallas	DALLAS	Dallas	Dallas	Southern	West	0	1	http://www.mybankcsb.com	73	311224	10986	8419	4222	0	282933	3183	0	7443	0	0
16581	0	489155	1109209	Citizens State Bank	Anton	TX	79313	12/31/2016	2/14/2019	NM	224 North Main Street	ANTON BANCSHARES, INC.	1	0	0	2	0	Hockley			6/7/1947	6/7/1947	3/31/2006	Stock	0	0	FDIC	DIF	Dallas	DALLAS	Lubbock	Dallas	Southern	West	0	1	csbanton.com	8	41481	4174	1726	3302	10600	22227	188	0	365	0	0
9047	13763	795548	1245741	Citizens State Bank	Monticello	IA	52310	12/31/2016	2/14/2019	NM	117 West First Street	HERKY HAWK FINANCIAL CORP.	7	0	0	2	1	Jones	16300	Cedar Rapids, IA	3/11/1931	1/1/1934	10/9/2009	Stock	0	1	FDIC	DIF	Kansas City	KANSAS CITY	Cedar Rapids	Chicago	Western	Western	0	1	http://www.citizensstateonline.com	67	379652	6757	1660	123122	0	228765	2503	0	3297	146	7155
22657	0	804860	0	Citizens State Bank	Roma	TX	78584	12/31/2016	2/14/2019	NM	1709 Grant Street		3	0	0	8	0	Starr			5/15/1978	5/15/1978	5/14/2015	Stock	0	0	FDIC	DIF	Dallas	DALLAS	Houston	Dallas	Southern	West	0	1	https://www.csbroma.com	32	82223	3146	696	30174	0	42364	547	0	5221	40	0
6194	16055	867856	1129065	Citizens State Bank	Hudson	WI	54016	12/31/2016	2/14/2019	NM	375 Stageline Road	CITIZENS BANCSHARES OF WOODVILLE, INC.	5	0	0	4	0	Saint Croix	33460	Minneapolis-St. Paul-Bloomington, MN-WI	7/15/1904	1/1/1934	6/2/2010	Stock	0	0	FDIC	DIF	Chicago	CHICAGO	Eau Claire	Minneapolis	Central	Central	0	1	www.csbnet.net	44	164608	8258	7640	23207	478	122876	1553	0	6421	1532	0
10474	15402	356239	1208148	Citizens State Bank	Lena	IL	61048	12/31/2016	2/14/2019	NM	102 West Main Street	FIRST LENA CORPORATION	3	0	0	2	1	Stephenson			1/1/1880	1/1/1934	9/1/2009	Stock	0	1	FDIC	DIF	Chicago	CHICAGO	Princeton	Chicago	Central	Central	0	1	http://www.csbnow.com	49	249422	12271	4664	50394	880	173737	1786	0	4412	254	2294
12501	15480	54656	2112439	Citizens State Bank	Buffalo	TX	75831	12/31/2016	2/14/2019	NM	1330 W. Commerce Street	INDUSTRY BANCSHARES, INC.	9	0	0	7	0	Leon			1/1/1925	1/1/1934	10/1/2016	Stock	0	0	FDIC	DIF	Dallas	DALLAS	Houston	Dallas	Southern	West	0	0	http://www.citizensstatebanktx.com	106	889311	17812	13020	702920	2399	136992	2108	0	5231	413	5967
17214	12889	523161	0	Citizens State Bank	Sealy	TX	77474	12/31/2016	2/14/2019	NM	222 Main Street		1	0	0	7	0	Austin	26420	Houston-The Woodlands-Sugar Land, TX	8/12/1907	4/24/1953	6/28/2018	Stock	0	0	FDIC	DIF	Dallas	DALLAS	Houston	Dallas	Southern	West	0	1	www.csbsealy.com	34	251044	4094	594	139760	6725	95013	1089	0	574	0	0
16753	0	261360	2100089	Citizens State Bank	Somerville	TX	77879	12/31/2016	2/14/2019	NM	155 Eighth Street	C.S.B. BANCSHARES, INC.	6	0	0	4	0	Burleson	17780	College Station-Bryan, TX	6/1/1925	12/2/1948	6/17/2015	Stock	0	0	FDIC	DIF	Dallas	DALLAS	Austin	Dallas	Southern	West	0	1	http://www.csbtx.bank	114	462426	42336	29490	95987	0	293657	3401	0	16850	1049	0
18724	13208	235558	1052949	Citizens State Bank	Carleton	NE	68326	12/31/2016	2/14/2019	NM	209 3rd Street	CARLETON AGENCY, INC.	1	0	0	2	0	Thayer			2/1/1890	3/14/1963	3/31/2006	Stock	0	0	FDIC	DIF	Kansas City	KANSAS CITY	Grand Island	Kansas City	Western	West	0	1	http://www.carletonbank.com	6	19203	1948	1268	175	260	15995	117	0	166	0	0
5495	15794	482053	1056415	Citizens State Bank	Wisner	NE	68791	12/31/2016	2/14/2019	SM	921 Avenue E.	CITIZENS NATIONAL CORPORATION	10	0	1	2	1	Cuming			10/19/1888	1/1/1934	5/4/2011	Stock	0	0	FED	DIF	Kansas City	KANSAS CITY	Omaha	Kansas City	Western	West	0	1	http://www.citstatebank.com	68	322166	11803	3040	26862	0	267631	5469	0	5214	625	2476
18356	13998	413543	1969485	Citizens State Bank	Sheldon	IA	51201	12/31/2016	2/14/2019	NM	808 Third Avenue	DIXON BANCSHARES, INC.	2	0	0	2	1	Obrien			3/15/1961	3/15/1961	3/31/2006	Stock	0	1	FDIC	DIF	Kansas City	KANSAS CITY	Sioux City	Chicago	Western	Western	0	1	http://www.csbsheldon.com	24	121663	9922	2445	21173	0	86955	1315	0	819	34	1495
1364	0	525156	1050712	Citizens State Bank	Paola	KS	66071	12/31/2016	2/14/2019	NM	3-5 East Wea Street	VALLEY VIEW BANCSHARES, INC.	2	0	0	2	0	Miami	28140	Kansas City, MO-KS	9/11/1903	1/1/1934	12/31/2016	Stock	0	1	FDIC	DIF	Kansas City	KANSAS CITY	Kansas City	Kansas City	Western	Western	0	1		14	75899	1192	14	46490	0	20450	476	0	1219	71	5246
17602	0	574556	1067475	Citizens State Bank	Morland	KS	67650	12/31/2016	2/14/2019	NM	511 West Main Street	FINANCIAL SHARES, INC.	3	0	0	2	1	Graham			1/1/1906	5/18/1956	6/30/2017	Stock	0	0	FDIC	DIF	Kansas City	KANSAS CITY	Hays	Kansas City	Western	Western	0	1		13	34206	1329	550	5362	0	26618	446	0	294	0	0
22523	0	139834	1142318	Citizens State Bank	Vernon	AL	35592	12/31/2016	2/14/2019	NM	315 Columbus Avenue Nw	CITIZENS SOUTHERN BANCSHARES, INC.	2	0	0	7	1	Lamar			9/9/1977	9/9/1977	2/24/2011	Stock	0	0	FDIC	DIF	Atlanta	ATLANTA	Shelby	Atlanta	Southern	Southeast	0	1		15	76288	4412	107	45245	4050	21133	331	0	103	194	0
2467	11635	149150	3559862	Citizens State Bank	Cadott	WI	54727	12/31/2016	2/14/2019	NM	304 North Main Street	CITIZENS BANCORP, INC.	4	0	0	4	0	Chippewa	20740	Eau Claire, WI	8/20/1902	1/1/1934	8/31/2012	Stock	0	0	FDIC	DIF	Chicago	CHICAGO	Eau Claire	Minneapolis	Central	Central	0	1	http://www.csbankcadott.com	37	122071	6427	1296	22818	2988	86160	1580	0	2062	33	0
11905	0	899651	1105818	Citizens State Bank	Corrigan	TX	75939	12/31/2016	2/14/2019	NM	300 North Home Street	CITIZENS STATE FINANCIAL CORPORATION	2	0	0	8	1	Polk			1/1/1919	1/1/1934	10/27/2011	Stock	0	1	FDIC	DIF	Dallas	DALLAS	Houston	Dallas	Southern	West	0	1	http://WWW.CSBANKTX.COM	32	128514	11523	3055	47920	1500	66774	740	0	96	8	0
15519	0	296755	3647572	Citizens State Bank	Miles	TX	76861	12/31/2016	2/14/2019	NM	111 South Robinson	CSB FINANCIAL CORPORATION	2	0	0	4	1	Runnels			8/2/1937	8/2/1937	3/31/2006	Stock	0	0	FDIC	DIF	Dallas	DALLAS	Dallas	Dallas	Southern	West	0	1	www.citizensstatebk.com	19	124247	20189	19627	271	0	98382	1396	0	1366	28	0
15333	13132	947655	1124903	Citizens State Bank - Midwest	Cavalier	ND	58220	12/31/2016	2/14/2019	NM	307 Main Street West	PEMBINA COUNTY BANKSHARES, LTD.	5	0	1	2	0	Pembina			2/7/1936	2/7/1936	3/15/2016	Stock	0	0	FDIC	DIF	Kansas City	KANSAS CITY	Fargo	Minneapolis	Central	West	0	1	www.csbmidwest.com	27	118851	5844	1917	16523	0	88853	1531	0	1642	889	0
11778	13160	733951	2855679	Citizens State Bank and Trust Co., Ellsworth, Kansas	Ellsworth	KS	67439	12/31/2016	2/14/2019	SM	203 North Douglas Avenue	CSB BANCSHARES, INC. AMENDED ESOP	6	0	0	2	1	Ellsworth			5/31/1900	1/1/1934	3/28/2015	Stock	0	1	FED	DIF	Kansas City	KANSAS CITY	Hays	Kansas City	Western	Western	0	1	WWW.CSBANC.COM	50	181923	11092	1096	63571	0	99397	1001	0	1700	433	2283
5830	12352	678557	1051951	Citizens State Bank and Trust Company	Hiawatha	KS	66434	12/31/2016	2/14/2019	NM	610 Oregon Street	CROSSDALE, INC.	2	0	0	2	1	Brown			1/1/1907	1/1/1934	3/31/2006	Stock	0	1	FDIC	DIF	Kansas City	KANSAS CITY	Kansas City	Kansas City	Western	Western	0	1	http://www.csbkansas.com	24	88587	8831	4196	27923	417	49758	429	0	571	0	0
1933	0	875655	2780717	Citizens State Bank Norwood Young America	Norwood Young Am	MN	55368	12/31/2016	2/14/2019	NM	409 Faxon Road	PIESCO, INC.	1	0	0	2	0	Carver	33460	Minneapolis-St. Paul-Bloomington, MN-WI	6/5/1914	1/1/1934	3/31/2006	Stock	0	0	FDIC	DIF	Kansas City	KANSAS CITY	Minneapolis	Minneapolis	Central	West	0	1	www.citizensstatebanknya.com	19	82092	19908	18244	1	0	54049	677	0	2000	1756	3166
1918	15428	1001451	1122066	Citizens State Bank of Glenville	Glenville	MN	56036	12/31/2016	2/14/2019	NM	300 West Main Street	CITIZENS INVESTMENT CO., INC.	1	0	0	2	1	Freeborn			1/1/1910	1/1/1934	3/31/2006	Stock	0	0	FDIC	DIF	Kansas City	KANSAS CITY	Minneapolis	Minneapolis	Central	West	0	1	http://www.csbglenville.com	9	41552	12662	10057	13250	500	14654	290	0	60	0	0
10957	15514	82659	1992335	Citizens State Bank of Hayfield	Hayfield	MN	55940	12/31/2016	2/14/2019	NM	216 1st Avenue Ne	COUNTRY BANKERS, INC.	3	0	0	2	1	Dodge	40340	Rochester, MN	6/10/1910	1/1/1934	5/21/2010	Stock	0	0	FDIC	DIF	Kansas City	KANSAS CITY	Minneapolis	Minneapolis	Central	West	0	1	http://www.csbankmn.com	25	94408	10049	7512	8714	1335	70943	1119	0	1271	0	13
1513	0	447557	1123782	Citizens State Bank of La Crosse	La Crosse	WI	54601	12/31/2016	2/14/2019	NM	620 Main Street	CLAYTON BANKSHARES, INC.	4	0	0	4	1	La Crosse	29100	La Crosse-Onalaska, WI-MN	12/9/1907	1/1/1934	8/25/2011	Stock	0	0	FDIC	DIF	Chicago	CHICAGO	Eau Claire	Minneapolis	Central	Central	0	1	www.citizensstatebank.us	55	222114	10636	7998	4958	3006	200275	1572	0	1060	446	70
9422	0	940852	2253060	Citizens State Bank of Lankin	Lankin	ND	58250	12/31/2016	2/14/2019	NM	401 Main Street	CITIZENS STATE BANCSHARES, INC.	4	0	0	2	1	Walsh			5/15/1905	1/1/1934	2/8/2017	Stock	0	0	FDIC	DIF	Kansas City	KANSAS CITY	Fargo	Minneapolis	Central	West	0	1	http://www.csb100.com	14	42163	4117	1570	8692	4500	22929	536	0	753	0	0
6186	12650	479446	1136410	Citizens State Bank of Loyal	Loyal	WI	54446	12/31/2016	2/14/2019	NM	400 North Main Street	CITIZENS BANCSHARES OF LOYAL, INC.	5	0	0	2	0	Clark			12/15/1909	1/1/1934	2/1/2013	Stock	0	0	FDIC	DIF	Chicago	CHICAGO	Eau Claire	Chicago	Central	Central	0	1	http://www.csbloyal.com	50	204379	12694	6727	53686	4817	120795	1773	0	3613	333	60
10327	0	954653	3037566	Citizens State Bank of Luling	Luling	TX	78648	12/31/2016	2/14/2019	NM	200 South Magnolia Avenue	SPECTOR HOLDINGS LIMITED PARTNERSHIP	2	0	0	4	0	Caldwell	12420	Austin-Round Rock, TX	1/2/1914	1/1/1934	6/17/2015	Stock	0	0	FDIC	DIF	Dallas	DALLAS	Austin	Dallas	Southern	West	0	1	http://www.csbsa.com	21	65061	9558	7164	4589	0	50067	634	0	482	0	0
931	14032	771047	1201390	Citizens State Bank of Milford	Milford	IL	60953	12/31/2016	2/14/2019	NM	36 East Jones Street	ARTHUR R. MURRAY, INC.	1	0	0	2	1	Iroquois			9/23/1907	1/1/1934	3/31/2006	Stock	0	1	FDIC	DIF	Chicago	CHICAGO	Champaign	Chicago	Central	Central	0	1	www.thefarmbank.com	17	46811	9732	8064	9687	0	25935	108	0	224	0	0
13107	11537	1000641	1200405	Citizens State Bank of New Castle, Indiana	New Castle	IN	47362	12/31/2016	2/14/2019	NM	1238 Broad Street	TOWN FINANCIAL CORPORATION	14	0	0	8	0	Henry			7/3/1873	1/1/1934	1/1/2016	Stock	0	1	FDIC	DIF	Chicago	CHICAGO	Indianapolis	Chicago	Central	Central	0	1	www.citizensstatebankindiana.com	135	500923	33471	25262	119659	2188	327235	4016	0	6715	55	0
10167	15719	822051	2613589	Citizens State Bank of Roseau	Roseau	MN	56751	12/31/2016	2/14/2019	NM	118 Main Avenue South	ROSEAU REALTY CO., INC.	1	0	0	8	1	Roseau			5/3/1905	1/1/1934	3/31/2006	Stock	0	0	FDIC	DIF	Kansas City	KANSAS CITY	Fargo	Minneapolis	Central	West	0	1	http://www.citizensros.com	42	199650	2572	1184	83413	0	110893	1785	0	840	0	0
10582	0	207957	1123287	Citizens State Bank of Tyler, Incorporated	Tyler	MN	56178	12/31/2016	2/14/2019	NM	111 North Tyler St	CITIZENS STATE AGENCY OF TYLER, INC.	1	0	0	7	0	Lincoln			5/28/1917	1/1/1934	3/31/2006	Stock	0	0	FDIC	DIF	Kansas City	KANSAS CITY	Sioux Falls	Minneapolis	Central	West	0	1	www.csbtylermn.com	5	23804	10863	6584	7653	0	4674	142	0	293	62	0
9337	0	213958	1133549	Citizens State Bank of Waverly, Inc.	Waverly	MN	55390	12/31/2016	2/14/2019	NM	609 Pacific Avenue	CATTAIL BANCSHARES, INC.	2	0	0	2	1	Wright	33460	Minneapolis-St. Paul-Bloomington, MN-WI	1/1/1907	1/1/1934	5/30/2006	Stock	0	0	FDIC	DIF	Kansas City	KANSAS CITY	Minneapolis	Minneapolis	Central	West	0	1	http://www.bankwaverly.com	17	68656	8589	7289	9203	0	44634	493	0	1303	0	2962
1118	0	274856	0	Citizens State Bank, of Arlington	Arlington	SD	57212	12/31/2016	2/14/2019	SM	128 Main St		3	0	0	2	0	Kingsbury			8/28/1901	1/1/1934	3/31/2006	Stock	0	0	FED	DIF	Kansas City	KANSAS CITY	Sioux Falls	Minneapolis	Western	West	0	1	www.csbarlington.com	20	103951	10765	8853	21938	0	69021	1144	0	422	0	291
20818	9076	162337	1085330	Citizens Tri-County Bank	Dunlap	TN	37327	12/31/2016	2/14/2019	NM	15699 Rankin Avenue	SEQUATCHIE VALLEY BANCSHARES, INC.	25	0	0	8	1	Sequatchie	16860	Chattanooga, TN-GA	10/2/1972	10/2/1972	8/27/2016	Stock	0	1	FDIC	DIF	Dallas	DALLAS	Knoxville	Atlanta	Southern	Southeast	0	1	http://www.ctcbonline.com	250	793220	56903	9020	252610	0	439459	5356	0	15090	2357	6433
8033	13649	680130	1078958	Citizens Trust Bank	Atlanta	GA	30303	12/31/2016	2/14/2019	SM	75 Piedmont Ave., Northeast	CITIZENS BANCSHARES CORPORATION	10	0	1	4	0	Fulton	12060	Atlanta-Sandy Springs-Roswell, GA	6/18/1921	1/1/1934	6/29/2017	Stock	0	1	FED	DIF	Atlanta	ATLANTA	Atlanta	Atlanta	Southern	Southeast	0	1	www.ctbconnect.com	96	394849	22625	20008	120655	16575	208139	1831	0	6629	1585	362
5840	9247	65746	1097566	Citizens Union Bank of Shelbyville	Shelbyville	KY	40065	12/31/2016	2/14/2019	NM	1854 Midland Trail	CITIZENS UNION BANCORP OF SHELBYVILLE, INC.	12	0	0	4	0	Shelby	31140	Louisville-Jefferson County, KY-IN	7/1/1888	1/1/1934	3/17/2017	Stock	0	1	FDIC	DIF	Chicago	CHICAGO	Elizabethtown	St. louis	Central	Southeast	0	1	http://www.cubbank.com	150	573601	22159	9052	50385	3837	450594	6061	0	16785	3195	0
8738	0	192147	1491360	Citizens' Bank & Trust Co.	Van Buren	AR	72956	12/31/2016	2/14/2019	SM	3110 Alma Highway	FIRST BANK CORP	7	0	0	4	0	Crawford	22900	Fort Smith, AR-OK	5/1/1886	1/1/1934	6/17/2015	Stock	0	1	FED	DIF	Dallas	DALLAS	Little Rock	St. louis	Southern	Western	0	1	http://www.cbankandtrust.com	101	394561	18925	10801	125782	0	232716	4367	0	4509	0	477
17830	0	376947	2688596	Citizens' Bank of Charleston	Charleston	MO	63834	12/31/2016	2/14/2019	NM	207 East Commercial Street	CITIZENS BANCORP, INC	2	0	0	2	0	Mississippi			1/20/1958	2/4/1958	3/31/2006	Stock	0	0	FDIC	DIF	Kansas City	KANSAS CITY	St. Louis	St. louis	Western	West	0	1	www.citizensbankinfo.com	18	134955	27889	22536	12805	3316	86518	1845	0	1739	71	0
23523	13156	563336	1144040	Citizens' Bank, Inc.	Robertsdale	AL	36567	12/31/2016	2/14/2019	NM	21980 Palmer Street	CITIZENS' CAPITAL CORPORATION	3	0	0	4	1	Baldwin	19300	Daphne-Fairhope-Foley, AL	9/8/1981	9/8/1981	3/20/2013	Stock	0	0	FDIC	DIF	Atlanta	ATLANTA	Montgomery	Atlanta	Southern	Southeast	0	1	https://www.citizensbankal.com	35	106482	7770	5200	21253	500	70407	1204	0	1433	1897	0
25103	0	575254	3382332	City Bank	Lubbock	TX	79407	12/31/2016	2/14/2019	NM	5219 City Bank Parkway	SOUTH PLAINS FINANCIAL, INC. EMPLOYEE STOCK OWNERSHIP PLAN	24	0	1	4	1	Lubbock	31180	Lubbock, TX	4/13/1984	4/13/1984	8/16/2014	Stock	0	1	FDIC	DIF	Dallas	DALLAS	Lubbock	Dallas	Southern	West	0	0	www.city.bank	611	2496841	361746	304092	324823	1655	1663669	21174	0	58321	7634	0
12608	11822	841753	2625283	City Bank & Trust Co.	Natchitoches	LA	71457	12/31/2016	2/14/2019	NM	2nd And St. Denis Streets	CITY BANCSHARES, INC.	5	0	0	7	1	Natchitoches			1/1/1933	1/1/1934	12/31/2013	Stock	0	0	FDIC	DIF	Dallas	DALLAS	Shreveport	Dallas	Southern	Western	0	1	www.mycitybank.com	63	249875	30177	24989	139170	0	76263	525	0	2188	0	0
5396	14204	79855	1141553	City Bank & Trust Co.	Lincoln	NE	68516	12/31/2016	2/14/2019	NM	2929 Pine Lake Road	TCM COMPANY	4	0	0	4	0	Lancaster	30700	Lincoln, NE	4/18/1910	1/1/1934	3/31/2006	Stock	0	1	FDIC	DIF	Kansas City	KANSAS CITY	Omaha	Kansas City	Western	West	0	1	www.citybankandtrust.com	30	150606	20429	16301	24504	300	102396	1368	0	806	716	0
4107	13283	131155	3094121	City Bank and Trust Company	Guymon	OK	73942	12/31/2016	2/14/2019	SM	601 North Main Street	DOCKING BANCSHARES, INC.	1	0	0	5	1	Texas			10/1/1901	1/1/1934	8/23/2018	Stock	0	1	FED	DIF	Dallas	KANSAS CITY	Oklahoma City	Kansas City	Southern	West	0	1		36	170682	9132	4544	69642	6134	77449	791	0	3263	398	230
34352	0	2697963	2697954	City First Bank of D.C., National Association	Washington	DC	20009	12/31/2016	2/14/2019	N	1432 U Street, N.W.	CITY FIRST ENTERPRISES, INC.	1	0	0	4	0	District Of Columb	47900	Washington-Arlington-Alexandria, DC-VA-MD-WV	11/24/1998	11/24/1998	9/16/2010	Stock	0	0	OCC	DIF	New York	NEW YORK	Baltimore	Richmond	Northeastern	Southeast	0	1	http://www.cityfirstbank.com	39	262161	15086	11717	76988	29469	131874	2980	0	4620	0	0
24367	0	697950	3218543	City National Bank	Corsicana	TX	75110	12/31/2016	2/14/2019	N	1465 West Second Avenue	CITY BANCSHARES, INC.	1	0	0	4	1	Navarro			2/28/1983	2/28/1983	3/31/2006	Stock	0	1	OCC	DIF	Dallas	DALLAS	Dallas	Dallas	Southern	West	0	1	www.mycnbtx.com	15	45374	8539	7197	3037	0	31618	490	0	659	0	0
17281	12900	63069	1232497	City National Bank	Los Angeles	CA	90210	12/31/2016	2/14/2019	N	555 S. Flower Street	ROYAL BANK OF CANADA	79	0	1	4	0	Los Angeles	31080	Los Angeles-Long Beach-Anaheim, CA	12/4/1953	12/4/1953	3/15/2018	Stock	0	1	OCC	DIF	San Francisco	SAN FRANCISCO	Los Angeles (North)	San Francisco	Western	Western	0	0	http://www.cnb.com	4052	46120923	2590282	2221888	14274093	200000	26963151	389634	111930	150799	8265	487499
20234	13121	814430	3762457	City National Bank of Florida	Miami	FL	33101	12/31/2016	2/14/2019	N	25 West Flagler Street	BCI FINANCIAL GROUP, INC.	26	0	0	4	0	Miami-Dade	33100	Miami-Fort Lauderdale-West Palm Beach, FL	8/12/1970	8/12/1970	6/14/2018	Stock	0	1	OCC	DIF	Atlanta	ATLANTA	South Florida	Atlanta	Southern	Southeast	0	1	www.citynational.com	566	8253312	338060	258717	1903300	0	5324467	11230	7612	77871	467	77609
21111	13455	567905	1048849	City National Bank of New Jersey	Newark	NJ	7102	12/31/2016	2/14/2019	N	900 Broad Street	CITY NATIONAL BANCSHARES CORPORATION	4	0	1	4	0	Essex	35620	New York-Newark-Jersey City, NY-NJ-PA	6/11/1973	6/11/1973	11/15/2010	Stock	0	0	OCC	DIF	New York	NEW YORK	Jamesburg	New York	Northeastern	Northeast	0	1	www.citynatbank.com	78	237473	74516	66513	46414	0	100707	3779	0	2424	3508	0
17735	11051	1011526	1076262	City National Bank of West Virginia	Charleston	WV	25304	12/31/2016	2/14/2019	N	3601 Maccorkle Ave., Se	CITY HOLDING COMPANY	85	0	1	4	0	Kanawha	16620	Charleston, WV	4/1/1957	4/1/1957	12/6/2018	Stock	0	1	OCC	DIF	Atlanta	ATLANTA	Scott Depot	Richmond	Northeastern	Northeast	0	0	www.bankatcity.com	848	3946566	75106	14216	504392	0	3025587	19730	0	73335	4588	79135
10534	0	541035	2909554	City Savings Bank & Trust Company	Deridder	LA	70634	12/31/2016	2/14/2019	NM	301 North Pine Street	LOUISIANA COMMUNITY BANCORP, INC.	9	0	0	4	1	Beauregard			5/28/1928	1/1/1934	2/19/2018	Stock	0	0	FDIC	DIF	Dallas	DALLAS	Shreveport	Atlanta	Southern	Western	0	1		119	324724	36593	29565	37368	0	241075	3292	0	7540	22	0
14410	14304	252041	2022725	City State Bank	Norwalk	IA	50211	12/31/2016	2/14/2019	NM	801 Main Street	ALBRECHT FINANCIAL SERVICES, INC.	9	0	0	4	1	Warren	19780	Des Moines-West Des Moines, IA	1/1/1895	5/25/1934	3/31/2006	Stock	0	1	FDIC	DIF	Kansas City	KANSAS CITY	Des Moines	Chicago	Western	Western	0	1	www.citystatebank.com	76	352166	31556	29849	46326	9656	255568	2717	0	4089	4	1153
19858	16155	697754	1055007	Citywide Banks	Aurora	CO	80010	12/31/2016	2/14/2019	NM	10660 East Colfax Avenue	CITYWIDE BANKS OF COLORADO, INC.	12	0	0	4	0	Arapahoe	19740	Denver-Aurora-Lakewood, CO	2/17/1969	2/17/1969	7/6/2017	Stock	0	0	FDIC	DIF	Dallas	DALLAS	Denver	Kansas City	Western	Western	0	1		183	1376324	66536	47230	245894	0	996192	14758	0	17511	11544	409
58040	0	3328376	0	Civic Bank & Trust	Nashville	TN	37203	12/31/2016	2/14/2019	NM	3325 West End Avenue		2	0	0	4	0	Davidson	34980	Nashville-Davidson-Murfreesboro-Franklin, TN	7/25/2005	7/25/2005	3/31/2018	Stock	0	1	FDIC	DIF	Dallas	DALLAS	Nashville	Atlanta	Southern	Southeast	0	1		17	167200	5062	1080	30004	4157	120732	1474	0	345	870	0
9499	15837	841838	1143203	Civis Bank	Rogersville	TN	37857	12/31/2016	2/14/2019	NM	210 East Main Street	VOLUNTEER BANCORP, INC.	4	0	0	4	0	Hawkins	28700	Kingsport-Bristol-Bristol, TN-VA	4/1/1906	1/1/1934	5/9/2016	Stock	0	1	FDIC	DIF	Dallas	DALLAS	Knoxville	Atlanta	Southern	Southeast	0	1	http://www.citizensbanket.com	34	105397	15486	13733	8382	0	68898	1009	0	2645	4704	659
12982	10461	542528	1246533	Civista Bank	Sandusky	OH	44870	12/31/2016	2/14/2019	SM	100 East Water Street	CIVISTA BANCSHARES, INC	27	0	0	4	0	Erie			3/1/1884	1/1/1934	9/14/2018	Stock	0	1	FED	DIF	Chicago	CHICAGO	Columbus	Cleveland	Central	Central	0	1	http://www.civistabank.com	334	1375455	36695	11656	195086	0	1044469	13305	1839	17262	37	28879
9486	10086	641579	1246690	Clackamas County Bank	Sandy	OR	97055	12/31/2016	2/14/2019	NM	38975 Proctor Blvd.	CCB FINANCIAL CORPORATION	4	0	0	4	1	Clackamas	38900	Portland-Vancouver-Hillsboro, OR-WA	1/31/1911	1/1/1934	7/29/2015	Stock	0	0	FDIC	DIF	San Francisco	SAN FRANCISCO	Portland	San Francisco	Western	West	0	1	www.clackamascountybank.com	59	208528	31708	28817	56044	0	116611	1577	0	3027	0	0
1022	10108	988144	1205325	Clare Bank, National Association	Platteville	WI	53818	12/31/2016	2/14/2019	N	345 West Pine Street	MONTFORT BANCORPORATION, INC.	8	0	0	2	1	Grant			10/28/1905	1/1/1934	3/31/2006	Stock	0	1	OCC	DIF	Chicago	CHICAGO	Madison	Chicago	Central	Central	0	1	www.clarebank.com	38	280385	38062	32995	90309	3981	143732	560	0	924	100	175
18038	7619	47500	0	Claremont Savings Bank	Claremont	NH	3743	12/31/2016	2/14/2019	SB	145 Broad Street		5	0	1	5	0	Sullivan			4/15/1907	7/2/1959	6/13/2016	Non-Stock	0	0	FDIC	DIF	New York	NEW YORK	Concord	Boston	Northeastern	Northeast	0	1	www.claremontsavings.com	106	391552	8738	6359	71297	0	292736	2978	791	11922	438	689
16247	0	503640	4975496	Clarence State Bank	Clarence	MO	63437	12/31/2016	2/14/2019	NM	101 East Chestnut	COLUMBIA BANCSHARES, INC	1	0	0	2	1	Shelby			3/31/1945	4/7/1945	9/29/2018	Stock	0	0	FDIC	DIF	Kansas City	KANSAS CITY	Columbia Mo	St. louis	Western	West	0	1	www.neighborsclarence.com	5	26700	12819	11929	6300	0	7365	104	0	16	0	0
57624	0	3185579	0	Clarion County Community Bank	Clarion	PA	16214	12/31/2016	2/14/2019	NM	333 Main Street		4	0	0	4	0	Clarion			1/7/2004	1/7/2004	8/20/2012	Stock	0	0	FDIC	DIF	New York	NEW YORK	Wexford	Cleveland	Northeastern	Northeast	0	1	http://www.clarionbank.com	40	144371	8088	7108	14996	0	114996	1095	0	2435	176	121
14980	14254	65241	3682537	Clarke County State Bank	Osceola	IA	50213	12/31/2016	2/14/2019	NM	139 S Main Street	UNITED CITIZENS 401(K) SAVINGS PLAN	3	0	0	2	0	Clarke			1/3/1935	1/11/1935	9/14/2018	Stock	0	1	FDIC	DIF	Kansas City	KANSAS CITY	Des Moines	Chicago	Western	Western	0	1		24	105206	2812	1690	24837	0	71748	967	0	1667	0	0
14581	12890	1007958	1057878	Clarkson Bank	Clarkson	NE	68629	12/31/2016	2/14/2019	NM	243 Pine Street	CLARKSON MANAGEMENT COMPANY	1	0	0	2	1	Colfax			5/17/1934	7/18/1934	3/31/2006	Stock	0	0	FDIC	DIF	Kansas City	KANSAS CITY	Omaha	Kansas City	Western	West	0	1	www.clarksonbank.com	9	58644	458	7	27969	0	28933	902	0	123	0	0
34957	0	2735173	2735164	Clarkston State Bank	Clarkston	MI	48346	12/31/2016	2/14/2019	NM	5800 South Main Street	CLARKSTON FINANCIAL CORPORATION	2	0	0	4	0	Oakland	19820	Detroit-Warren-Dearborn, MI	12/18/1998	12/18/1998	3/16/2016	Stock	0	0	FDIC	DIF	Chicago	CHICAGO	Detroit	Chicago	Central	Central	0	1	www.clarkstonstatebank.com	29	177668	9004	4827	8481	0	150120	1767	0	3657	1221	106
[truncated: 4,801 more rows]
[truncated: 105 more columns]
