# Supplementary material for: Panel and geospatial data for U.S. FDIC insured banks fiduciary activities and annual performance analyses over the periods 2016 to 2018
Source: Data Brief. 2019 Aug 6;25:104358. doi: 10.1016/j.dib.2019.104358 (PMC6704373; doi:10.1016/j.dib.2019.104358)
Supplement: Supplementary file 1 [file mmc1.zip › R data and Codes Supplements/0-Initial Panel data/Raw Excel Format FDIC banks reporting Data/2017_Q4/1-All_Reports_20171231_Assets and Liabilities.csv]

cert	docket	fed_rssd	rssdhcr	name	city	stalp	zip	repdte	rundate	bkclass	address	namehcr	offdom	offfor	stmult	specgrp	subchaps	county	cbsa_metro	cbsa_metro_name	estymd	insdate	effdate	mutual	parcert	trust	regagnt	insagnt1	fdicdbs	fdicsupv	fldoff	fed	occdist	otsregnm	offoa	cb	webaddr	numemp	asset	chbal	chbali	sc	frepo	lnlsnet	lnatres	trade	bkprem	ore	intan
4829	0	746223	2706726	1880 Bank	Cambridge	MD	21613	12/31/2017	2/14/2019	SM	304 High Street	DELMARVA BANCSHARES, INC.	6	0	0	4	0	Dorchester			1/1/1880	1/1/1934	7/16/2015	Stock	0	1	FED	DIF	New York	NEW YORK	Baltimore	Richmond	Northeastern	Southeast	0	1	www.1880bank.com	50	354590	43034	40501	33818	204	246736	1846	0	5142	334	2449
57899	0	3317192	4526496	1st Advantage Bank	Saint Peters	MO	63376	12/31/2017	2/14/2019	NM	240 Salt Lick Road	BANC INVESTORS, LLC	1	0	0	4	0	Saint Charles	41180	St. Louis, MO-IL	1/31/2005	1/31/2005	9/10/2010	Stock	0	0	FDIC	DIF	Kansas City	KANSAS CITY	St. Louis	St. louis	Western	West	0	1	www.1stadvantagebank.com	18	101548	6095	5050	2979	0	86323	719	0	1959	3426	0
22039	0	564856	1128415	1st Bank	Broadus	MT	59317	12/31/2017	2/14/2019	SM	201 North Wilbur Ave	1ST UNITED BANCORPORATION, INC.	1	0	0	2	1	Powder River			6/9/1975	6/9/1975	2/22/2018	Stock	0	0	FED	DIF	San Francisco	SAN FRANCISCO	Billings	Minneapolis	Western	West	0	1	www.our1stbank.com	9	51026	27544	24675	0	0	22061	555	0	906	0	0
16419	17301	419255	1055780	1st Bank & Trust	Broken Bow	OK	74728	12/31/2017	2/14/2019	SM	710 South Park Drive	SOUTHEASTERN BANCSHARES, INC.	4	0	0	8	1	Mccurtain			5/6/1946	5/6/1946	3/31/2006	Stock	0	1	FED	DIF	Dallas	DALLAS	Tulsa	Kansas City	Southern	West	0	1	http://www/1stbankandtrust.com	42	147652	11206	2296	38242	2967	88749	1099	0	5330	0	0
4122	0	350657	0	1st Bank in Hominy	Hominy	OK	74035	12/31/2017	2/14/2019	SM	117 North Price		1	0	0	8	1	Osage	46140	Tulsa, OK	4/12/1906	1/1/1934	12/22/2016	Stock	0	0	FED	DIF	Dallas	DALLAS	Tulsa	Kansas City	Southern	West	0	1	http://www.1stbankhominy.com	14	40321	11624	10609	9780	286	17718	183	0	402	45	0
30367	5236	148470	0	1st Bank of Sea Isle City	Sea Isle City	NJ	8243	12/31/2017	2/14/2019	SB	4301 Landis Avenue		3	0	0	5	0	Cape May	36140	Ocean City, NJ	1/1/1882	11/30/1948	9/19/2014	Stock	0	0	FDIC	DIF	New York	NEW YORK	Jamesburg	Philadelphia	Northeastern	Northeast	0	1	www.1stbankseaisle.com	41	247161	42045	39796	22407	3000	163671	964	0	5250	1265	0
57298	0	3048487	3559844	1st Bank Yuma	Yuma	AZ	85364	12/31/2017	2/14/2019	NM	2799 South 4th Avenue	WESTERN ARIZONA BANCORP, INC.	5	0	0	4	0	Yuma	49740	Yuma, AZ	9/4/2001	9/4/2001	3/1/2018	Stock	0	0	FDIC	DIF	San Francisco	SAN FRANCISCO	Phoenix	San Francisco	Western	Western	0	1	http://www.1stbankyuma.com	67	312601	28721	17977	18867	0	246066	2135	0	5126	66	3124
32487	8322	941653	1064791	1st Cameron State Bank	Cameron	MO	64429	12/31/2017	2/14/2019	NM	124 South Walnut	C & M BANCSHARES, INC.	2	0	0	8	0	Clinton	28140	Kansas City, MO-KS	8/11/1986	8/11/1986	6/29/2009	Stock	0	0	FDIC	DIF	Kansas City	KANSAS CITY	Kansas City	Kansas City	Western	West	0	1	www.1stcameron.com	15	57817	13522	12438	16641	0	26659	249	0	686	0	0
58485	0	3594797	0	1st Capital Bank	Salinas	CA	93901	12/31/2017	2/14/2019	NM	150 Main St, # 150, Salinas,		6	0	0	4	0	Monterey	41500	Salinas, CA	4/16/2007	4/16/2007	5/1/2017	Stock	0	0	FDIC	DIF	San Francisco	SAN FRANCISCO	San Francisco	San Francisco	Western	Western	0	1	www.1stcapital.bank	80	580232	65719	51894	74927	0	421555	6378	0	2308	0	69
35456	0	2920773	3118513	1st Colonial Community Bank	Collingswood	NJ	8108	12/31/2017	2/14/2019	NM	1040 Haddon Avenue	1ST COLONIAL BANCORP, INC.	3	0	0	4	0	Camden	37980	Philadelphia-Camden-Wilmington, PA-NJ-DE-MD	6/29/2000	6/29/2000	11/1/2012	Stock	0	0	FDIC	DIF	New York	NEW YORK	Jamesburg	Philadelphia	Northeastern	Northeast	0	1	http://www.1stcolonial.com	58	539979	28367	27517	118547	27	378825	4858	0	865	244	0
11706	12404	338945	1204083	1st Community Bank	Sherrard	IL	61281	12/31/2017	2/14/2019	NM	407 Third Street	ILLINOIS HOLDING CO.	2	0	0	2	1	Mercer	19340	Davenport-Moline-Rock Island, IA-IL	1/1/1910	1/1/1934	10/15/2015	Stock	0	0	FDIC	DIF	Chicago	CHICAGO	Springfield Il	Chicago	Central	Central	0	1	http://www.1stcommunitybanks.com	18	64243	6851	2535	10571	0	45562	451	0	725	0	0
27552	10064	1412619	2784920	1st Constitution Bank	Cranbury	NJ	8512	12/31/2017	2/14/2019	NM	2650 Route 130	1ST CONSTITUTION BANCORP	18	0	0	4	0	Middlesex	35620	New York-Newark-Jersey City, NY-NJ-PA	7/24/1989	7/24/1989	4/10/2018	Stock	0	0	FDIC	DIF	New York	NEW YORK	Jamesburg	New York	Northeastern	Northeast	0	1	www.1stconstitution.com	179	1079274	18754	13784	215725	0	786147	8013	0	10705	0	13221
34393	0	2531562	2531553	1st Equity Bank	Skokie	IL	60076	12/31/2017	2/14/2019	NM	3956 West Dempster Street	FIRST EQUITY CORP.	1	0	0	4	1	Cook	16980	Chicago-Naperville-Elgin, IL-IN-WI	6/9/1997	6/9/1997	3/31/2006	Stock	0	0	FDIC	DIF	Chicago	CHICAGO	Chicago	Chicago	Central	Central	0	1	www.1stequitybank.net	12	104796	9292	8000	282	9401	84499	1041	0	571	0	0
57611	0	3203996	3203987	1st Equity Bank Northwest	Buffalo Grove	IL	60089	12/31/2017	2/14/2019	NM	1330 Dundee Road	NORTHWEST EQUITY CORP.	1	0	0	4	1	Cook	16980	Chicago-Naperville-Elgin, IL-IN-WI	10/15/2003	10/15/2003	3/31/2006	Stock	0	0	FDIC	DIF	Chicago	CHICAGO	Chicago	Chicago	Central	Central	0	1		4	42472	6586	5979	0	1106	34175	394	0	145	0	0
1673	0	526452	0	1st Financial Bank USA	Dakota Dunes	SD	57049	12/31/2017	2/14/2019	NM	331 N. Dakota Dunes Blvd.		2	0	0	3	0	Union	43580	Sioux City, IA-NE-SD	1/1/1910	1/1/1934	3/31/2006	Stock	0	0	FDIC	DIF	Kansas City	KANSAS CITY	Sioux Falls	Minneapolis	Western	West	0	0	http://www.1fbusa.com	376	692843	74673	63358	30985	0	504929	29051	0	51438	71	0
6646	8805	480723	0	1st National Bank	Lebanon	OH	45036	12/31/2017	2/14/2019	N	730 East Main Street		10	0	0	4	1	Warren	17140	Cincinnati, OH-KY-IN	1/1/1907	1/1/1934	11/1/2012	Stock	0	0	OCC	DIF	Chicago	CHICAGO	Cincinnati	Cleveland	Central	Central	0	1	WWW.BANKWITH1ST.COM	69	169876	13360	10888	23018	3325	115144	1074	0	3804	863	3152
57633	0	1018927	4347208	1st Security Bank of Washington	Mountlake Terrac	WA	98043	12/31/2017	2/14/2019	SB	6920 220th St Sw, Suite 300	FS BANCORP, INC.	12	0	0	4	0	Snohomish	42660	Seattle-Tacoma-Bellevue, WA	4/1/2004	4/1/2004	11/14/2018	Stock	0	0	FDIC	DIF	San Francisco	SAN FRANCISCO	Seattle	San Francisco	Western	West	0	1	WWW.FSBWA.com	326	981497	37023	33980	82480	0	815026	10756	0	14945	0	10424
9087	10250	991340	1199602	1st Source Bank	South Bend	IN	46601	12/31/2017	2/14/2019	SM	100 North Michigan Street	1ST SOURCE CORPORATION	82	0	1	4	0	St Joseph	43780	South Bend-Mishawaka, IN-MI	1/1/1922	1/1/1934	1/1/2012	Stock	0	1	FED	DIF	Chicago	CHICAGO	Indianapolis	Chicago	Central	Central	0	1	www.1stsource.com	1133	5886559	83418	9783	904033	0	4445918	94883	5193	55241	1313	87392
57626	0	3223305	3223293	1st State Bank	Saginaw	MI	48604	12/31/2017	2/14/2019	NM	4800 Fashion Sq Blvd, # 100	1ST STATE FINANCIAL, LTD.	4	0	0	4	0	Saginaw	40980	Saginaw, MI	4/12/2004	4/12/2004	8/19/2013	Stock	0	0	FDIC	DIF	Chicago	CHICAGO	Detroit	Chicago	Central	Central	0	1	www.1ststatebk.com	58	260812	57460	50213	7562	0	180141	2946	0	11843	704	822
22543	14261	170640	3070152	1st State Bank of Mason City	Mason City	IL	62664	12/31/2017	2/14/2019	NM	123 West Elm Street	FIRSTATE BANCORP, INC.	1	0	0	7	1	Mason			11/1/1977	11/1/1977	3/31/2006	Stock	0	0	FDIC	DIF	Chicago	CHICAGO	Springfield Il	Chicago	Central	Central	0	1	www.1ststatebankmc.com	5	26804	2258	1988	10073	3564	10529	124	0	110	17	0
8426	10595	526519	1830240	1st Summit Bank	Johnstown	PA	15904	12/31/2017	2/14/2019	NM	125 Donald Lane	1ST SUMMIT BANCORP OF JOHNSTOWN, INC.	16	0	0	5	0	Cambria	27780	Johnstown, PA	1/1/1924	1/1/1934	1/5/2016	Stock	0	1	FDIC	DIF	New York	NEW YORK	Wexford	Philadelphia	Northeastern	Northeast	0	1	http://www.1stsummit.com	177	1027288	8503	75	485438	0	499423	5784	0	9060	355	339
57869	0	3309393	0	1st Trust Bank, Inc.	Hazard	KY	41701	12/31/2017	2/14/2019	NM	24 Commerce Drive		5	0	0	4	0	Perry			12/13/2004	12/13/2004	10/15/2018	Stock	0	0	FDIC	DIF	Chicago	CHICAGO	Lexington	Cleveland	Central	Southeast	0	1	https://www.1tbi.com	54	241008	25072	17225	9223	493	195385	1739	0	8796	474	0
31249	6607	350572	4498726	1st United Bank	Faribault	MN	55021	12/31/2017	2/14/2019	NM	430 4th St Nw	J & B FINANCIAL HOLDINGS, INC.	2	0	0	4	1	Rice			1/1/1920	12/18/1961	2/13/2012	Stock	0	0	FDIC	DIF	Kansas City	KANSAS CITY	Minneapolis	Minneapolis	Central	West	0	1	WWW.1stunited.com	27	149151	9198	8109	59066	0	71660	345	0	2756	0	5257
9751	0	340256	3304343	21st Century Bank	Loretto	MN	55357	12/31/2017	2/14/2019	NM	699 North Medina Street	DOLPHIN FAMILY LIMITED PARTNERSHIP	7	0	0	4	0	Hennepin	33460	Minneapolis-St. Paul-Bloomington, MN-WI	6/2/1917	1/1/1934	3/31/2006	Stock	0	0	FDIC	DIF	Kansas City	KANSAS CITY	Minneapolis	Minneapolis	Central	West	0	1	http://www.21stcenturybank.com	60	436295	11151	9670	61155	0	337399	1867	0	8605	12812	0
91005	0	455253	4754758	5Star Bank	Colorado Springs	CO	80914	12/31/2017	2/14/2019	NM	Peterson Air Force Base, 455	LITTLE LONDON BANCORP	5	0	0	4	0	El Paso	17820	Colorado Springs, CO	6/10/1980	11/5/1985	8/23/2013	Stock	0	0	FDIC	DIF	Dallas	DALLAS	Denver	Kansas City	Western	Western	0	1	http://www.5star.bank	35	193117	2016	45	18927	23200	144115	1746	0	2218	0	1157
27831	358	671370	0	A J Smith Federal Savings Bank	Midlothian	IL	60445	12/31/2017	2/14/2019	SA	14757 S Cicero Ave		3	0	0	5	0	Cook	16980	Chicago-Naperville-Elgin, IL-IN-WI	1/1/1924	12/3/1934	1/23/2019	Stock	0	0	OCC	DIF	Chicago	CHICAGO	Chicago	Chicago	Central	Central	0	1	www.ajsmithbank.com	38	192658	35915	32458	40416	0	104082	778	0	3037	267	2
35029	0	2775151	2775142	AB&T	Albany	GA	31708	12/31/2017	2/14/2019	NM	2815 Meredyth Drive	COMMUNITY CAPITAL BANCSHARES, INC.	4	0	0	4	0	Dougherty	10500	Albany, GA	4/28/1999	4/28/1999	12/31/2016	Stock	0	0	FDIC	DIF	Atlanta	ATLANTA	Albany Ga	Atlanta	Southern	Southeast	0	1	www.abtgold.com	36	179892	30011	18794	2489	0	140332	1855	0	2651	0	0
32257	8059	762773	0	Abacus Federal Savings Bank	New York	NY	10013	12/31/2017	2/14/2019	SA	6 Bowery		6	0	1	4	0	New York	35620	New York-Newark-Jersey City, NY-NJ-PA	11/29/1984	11/29/1984	2/23/2012	Stock	0	0	OCC	DIF	New York	NEW YORK	New York City	New York	Northeastern	Northeast	0	1	www.abacusbank.com	96	303293	27850	24938	7177	0	256129	2604	0	4405	0	2480
30332	5179	114774	0	Abbeville Building & Loan (A State-Chartered Savings Bank)	Abbeville	LA	70510	12/31/2017	2/14/2019	SB	1212 Charity Street		1	0	0	4	0	Vermilion	29180	Lafayette, LA	1/1/1890	8/9/1948	3/31/2006	Non-Stock	0	0	FDIC	DIF	Dallas	DALLAS	Baton Rouge	Atlanta	Southern	Western	0	1	www.abbemae.com	21	65366	14399	14098	2972	0	40990	567	0	1609	8	4551
30619	5642	416272	0	Abbeville First Bank, SSB	Abbeville	SC	29620	12/31/2017	2/14/2019	SB	205 South Main St		2	0	0	8	0	Abbeville			1/1/1907	5/11/1953	10/17/2013	Non-Stock	0	0	FDIC	DIF	Atlanta	ATLANTA	Columbia Sc	Richmond	Northeastern	Southeast	0	1	http://www.abbevillefirst.com	19	77689	3343	2515	23239	0	46241	695	0	466	403	0
19795	16035	198149	3612794	AbbyBank	Abbotsford	WI	54405	12/31/2017	2/14/2019	NM	401 East Spruce Street	ABBY BANCORP, INC.	6	0	0	2	0	Marathon	48140	Wausau, WI	3/1/1968	3/1/1968	12/31/2017	Stock	0	0	FDIC	DIF	Chicago	CHICAGO	Eau Claire	Chicago	Central	Central	0	1	www.abbybank.com	105	464862	17266	6961	66279	0	357882	4240	0	11829	467	2626
11694	11442	4839	1143641	ABC Bank	Chicago	IL	60707	12/31/2017	2/14/2019	NM	6400 W. North Avenue	GREATER CHICAGO FINANCIAL CORP.	4	0	0	4	1	Cook	16980	Chicago-Naperville-Elgin, IL-IN-WI	6/10/1891	1/1/1934	4/19/2018	Stock	0	0	FDIC	DIF	Chicago	CHICAGO	Chicago	Chicago	Central	Central	0	1		65	343105	20294	15723	76737	0	234835	4425	0	7000	1023	0
26549	0	117672	0	Abington Bank	Abington	MA	2351	12/31/2017	2/14/2019	SM	6 Harrison Avenue		3	0	0	4	0	Plymouth	14460	Boston-Cambridge-Newton, MA-NH	1/1/1888	2/12/1986	10/1/2017	Non-Stock	0	0	FED	DIF	New York	NEW YORK	South Boston	Boston	Northeastern	Northeast	0	1	www.theabingtonbank.com	54	310545	12633	11397	38826	4394	236082	1352	0	5684	0	2790
19600	0	535753	2107707	Academy Bank, National Association	Kansas City	MO	64154	12/31/2017	2/14/2019	N	8551 N Boardwalk Avenue	DICKINSON FINANCIAL CORPORATION II	82	0	1	4	0	Platte	28140	Kansas City, MO-KS	6/15/1966	6/15/1966	5/1/2017	Stock	0	0	OCC	DIF	Kansas City	KANSAS CITY	Kansas City	Kansas City	Western	West	0	0	www.academybank.com	594	1273834	172620	130826	177585	0	883866	11768	0	11378	345	3506
4061	13760	266253	1055708	ACB Bank	Cherokee	OK	73728	12/31/2017	2/14/2019	NM	323 S Grand Street	ALFALFA COUNTY BANCSHARES, INC.	3	0	0	2	1	Alfalfa			1/29/1908	1/1/1934	5/13/2015	Stock	0	0	FDIC	DIF	Dallas	DALLAS	Oklahoma City	Kansas City	Southern	West	0	1	www.acbbank.net	24	120674	2630	252	16769	0	94631	1900	0	1406	45	0
58727	0	3614837	3637939	Access Bank	Omaha	NE	68114	12/31/2017	2/14/2019	NM	8712 West Dodge Road	3MV BANCORP, INC.	8	0	0	4	0	Douglas	36540	Omaha-Council Bluffs, NE-IA	12/10/2007	12/10/2007	5/6/2017	Stock	0	0	FDIC	DIF	Kansas City	KANSAS CITY	Omaha	Kansas City	Western	West	0	1	WWW.ACCESSBANK.COM	111	526048	39851	33047	37039	0	418610	4829	0	9446	0	12281
35189	0	2859903	3109904	Access National Bank	Reston	VA	20191	12/31/2017	2/14/2019	N	1800 Robert Fulton Drive, #	ACCESS NATIONAL CORPORATION	15	0	0	4	0	Fairfax	47900	Washington-Arlington-Alexandria, DC-VA-MD-WV	12/1/1999	12/1/1999	4/1/2017	Stock	0	0	OCC	DIF	Atlanta	ATLANTA	Richmond	Richmond	Northeastern	Southeast	0	1	www.AccessNationalBank.com	385	2856018	124293	94438	420641	0	1995104	15804	0	27796	644	179646
58562	0	3535848	4556381	AccessBank Texas	Denton	TX	76201	12/31/2017	2/14/2019	NM	320 W Eagle Drive, # 100	ACCESS BANCORP, INC.	4	0	0	4	0	Denton	19100	Dallas-Fort Worth-Arlington, TX	10/22/2007	10/22/2007	5/16/2016	Stock	0	0	FDIC	DIF	Dallas	DALLAS	Dallas	Dallas	Southern	West	0	1	http://WWW.ACCESSBANKTX.COM	56	351336	18730	16196	71831	1729	239400	2615	0	4872	3431	594
7506	12499	5210	1117464	ACNB Bank	Gettysburg	PA	17325	12/31/2017	2/14/2019	NM	16 Lincoln Square	ACNB CORPORATION	29	0	1	4	0	Adams	23900	Gettysburg, PA	4/11/1857	1/1/1934	7/1/2017	Stock	0	1	FDIC	DIF	New York	NEW YORK	Harrisburg	Philadelphia	Northeastern	Northeast	0	1	http://www.acnb.com	326	1583827	34441	15137	203130	0	1231930	13976	0	25753	436	15470
18489	12279	463650	5006472	Adams Bank & Trust	Ogallala	NE	69153	12/31/2017	2/14/2019	SM	315 North Spruce Street	ADAGE, LLC	19	0	1	2	0	Keith			2/26/1962	2/26/1962	3/31/2006	Stock	0	1	FED	DIF	Kansas City	KANSAS CITY	Grand Island	Kansas City	Western	West	0	1	http://www.abtbank.com	179	736916	11018	295	29120	0	664651	9997	0	12901	223	0
90140	12033	343903	0	Adams Community Bank	Adams	MA	1220	12/31/2017	2/14/2019	SB	2 Center Street		8	0	0	5	0	Berkshire	38340	Pittsfield, MA	5/1/1869	7/24/1985	1/1/2016	Non-Stock	0	1	FDIC	DIF	New York	NEW YORK	Springfield Ma	Boston	Northeastern	Northeast	0	1	www.adamscommunity.com	100	527404	12169	2334	42620	34	437950	3453	0	6987	175	8165
14311	0	9553	1053870	Adams County Bank	Kenesaw	NE	68956	12/31/2017	2/14/2019	NM	401 N. Smith Avenue	FIRST KENESAW COMPANY	2	0	0	2	1	Adams			1/1/1878	1/1/1934	6/1/2010	Stock	0	0	FDIC	DIF	Kansas City	KANSAS CITY	Grand Island	Kansas City	Western	West	0	1	http://www.adamscountybank.net	17	168603	5036	1591	54036	220	100359	1006	0	966	0	0
32304	8120	312570	0	Adams County Building and Loan Company	West Union	OH	45693	12/31/2017	2/14/2019	SA	201 West Main Street		2	0	0	2	0	Adams			1/22/1907	4/4/1985	4/20/2018	Non-Stock	0	0	FDIC	DIF	Chicago	CHICAGO	Cincinnati	Cleveland	Central	Central	0	1		5	22073	3169	2181	3705	0	14271	195	0	189	198	0
58697	18056	3603765	4564724	Adams Dairy Bank	Blue Springs	MO	64014	12/31/2017	2/14/2019	NM	651 Ne Coronado Drive	ADAMS DAIRY BANCSHARES, INC.	1	0	0	4	0	Jackson	28140	Kansas City, MO-KS	1/3/2008	1/3/2008	5/4/2018	Stock	0	0	FDIC	DIF	Kansas City	KANSAS CITY	Kansas City	Kansas City	Western	West	0	1		15	128363	11405	8276	15099	0	92282	970	0	4522	545	0
9812	0	332756	0	Adams State Bank	Adams	NE	68301	12/31/2017	2/14/2019	NM	649 Main Street		1	0	0	2	1	Gage			1/18/1918	1/1/1934	3/31/2006	Stock	0	0	FDIC	DIF	Kansas City	KANSAS CITY	Omaha	Kansas City	Western	West	0	1	www.adamsstate.com	9	50454	4156	3635	10792	0	33648	290	0	763	0	0
28380	1473	101671	2467474	Adirondack Bank	Utica	NY	13501	12/31/2017	2/14/2019	SM	185 Genesee Street	ADIRONDACK BANCORP, INC.	18	0	0	4	0	Oneida	46540	Utica-Rome, NY	1/1/1898	1/25/1936	1/1/2014	Stock	0	0	FED	DIF	New York	NEW YORK	Syracuse	New York	Northeastern	Northeast	0	1	www.adirondackbank.com	183	786256	12541	0	257954	1127	481374	3063	0	5071	266	2760
27015	13964	541307	0	Admirals Bank	Boston	MA	2116	12/31/2017	2/14/2019	SA	579 Boylston Street		2	0	1	4	0	Suffolk	14460	Boston-Cambridge-Newton, MA-NH	1/1/1967	7/20/1987	12/31/2017	Stock	0	0	OCC	DIF	New York	NEW YORK	South Boston	Boston	Northeastern	Northeast	0	1	www.admiralsbank.com	77	287783	33749	31911	0	0	239246	2354	0	4830	274	1132
8251	0	94858	1399505	Adrian Bank	Adrian	MO	64720	12/31/2017	2/14/2019	SM	130 East Main Street	ADRIAN BANCSHARES, INC.	3	0	0	2	1	Bates	28140	Kansas City, MO-KS	10/18/1932	1/1/1934	1/1/2012	Stock	0	0	FED	DIF	Kansas City	KANSAS CITY	Kansas City	Kansas City	Western	West	0	1	www.adrianbank.com	32	142681	13578	9299	34638	0	92269	966	0	703	0	0
8822	0	293352	1125254	Adrian State Bank	Adrian	MN	56110	12/31/2017	2/14/2019	NM	322 Maine Avenue	ADRIAN BUILDING CORPORATION	1	0	0	2	1	Nobles			10/23/1889	1/1/1934	3/31/2006	Stock	0	0	FDIC	DIF	Kansas City	KANSAS CITY	Sioux Falls	Minneapolis	Central	West	0	1	www.adrianstatebank.com	12	48619	5066	3387	4275	0	38362	346	0	140	0	0
18152	15877	438050	1066928	Advantage Bank	Oklahoma City	OK	73141	12/31/2017	2/14/2019	NM	8001 Ne 23rd Street	SPENCER BANCSHARES, INC.	2	0	0	4	1	Oklahoma	36420	Oklahoma City, OK	11/17/1913	2/15/1960	4/25/2018	Stock	0	0	FDIC	DIF	Dallas	DALLAS	Oklahoma City	Kansas City	Southern	West	0	1	http://www.advantagebank.biz	28	61033	1452	0	17045	3108	36426	408	0	2022	439	0
57072	0	2927615	0	Advantage Bank	Loveland	CO	80538	12/31/2017	2/14/2019	NM	1475 North Denver Avenue		4	0	0	4	0	Larimer	22660	Fort Collins, CO	9/21/2000	9/21/2000	6/14/2016	Stock	0	0	FDIC	DIF	Dallas	KANSAS CITY	Denver	Kansas City	Western	Western	0	1	http://www.advantagebanks.com	39	300405	23833	20802	18380	0	246445	1999	0	7383	1153	748
10375	14584	189549	3155273	Advantage Community Bank	Dorchester	WI	54425	12/31/2017	2/14/2019	NM	101 W Business County Rd. A	ADVANTAGE COMMUNITY BANCSHARES, INC.	4	0	0	4	0	Clark			8/9/1906	1/1/1934	7/1/2016	Stock	0	0	FDIC	DIF	Chicago	CHICAGO	Eau Claire	Chicago	Central	Central	0	1	www.advantagecommunity.com	31	146618	16312	11469	23161	2502	97809	1172	0	1651	0	849
34885	14544	965789	0	Affiliated Bank	Bedford	TX	76021	12/31/2017	2/14/2019	SA	500 Harwood Rd.		4	0	0	4	0	Tarrant	19100	Dallas-Fort Worth-Arlington, TX	1/1/1959	6/1/1998	2/27/2018	Stock	0	0	OCC	DIF	Dallas	DALLAS	Dallas	Dallas	Southern	West	0	1	www.affiliatedbank.com	189	620537	15983	11443	0	4182	577654	8202	0	7823	1820	2985
57264	0	3118447	3118456	AFFINITY BANK	Atlanta	GA	30339	12/31/2017	2/14/2019	NM	400 Galleria Pkwy Se, # 900	ABB FINANCIAL GROUP, INC.	1	0	0	4	0	Cobb	12060	Atlanta-Sandy Springs-Roswell, GA	9/3/2002	9/3/2002	12/27/2017	Stock	0	0	FDIC	DIF	Atlanta	NEW YORK	Atlanta	Atlanta	Southern	Southeast	0	1	http://www.myaffinitybank.com	27	259519	18446	15095	10828	12755	203002	2833	0	302	1826	0
35267	14939	2909330	0	AIG Federal Savings Bank	Wilmington	DE	19809	12/31/2017	2/14/2019	SA	503 Carr Road, Suite 130		1	0	0	5	0	New Castle	37980	Philadelphia-Camden-Wilmington, PA-NJ-DE-MD	5/15/2000	5/15/2000	12/15/2014	Stock	0	1	OCC	DIF	New York	NEW YORK	Claymont	Philadelphia	Northeastern	Northeast	0	0		10	32411	2057	0	26530	0	0	0	0	0	0	0
3304	0	1006951	3183959	AIMBank	Littlefield	TX	79339	12/31/2017	2/14/2019	NM	337 Phelps Avenue	AIM BANCSHARES, INC.	18	0	0	4	1	Lamb			9/19/1925	1/1/1934	4/26/2018	Stock	0	0	FDIC	DIF	Dallas	DALLAS	Lubbock	Dallas	Southern	West	0	1	www.aimbankonline.com	222	1088263	75237	52485	207178	0	759732	11256	0	20707	1631	9331
35314	0	2877484	3047583	Alamerica Bank	Birmingham	AL	35205	12/31/2017	2/14/2019	NM	2170 Highland Avenue	ALAMERICA BANCCORP, INC.	1	0	0	4	1	Jefferson	13820	Birmingham-Hoover, AL	1/28/2000	1/28/2000	2/24/2011	Stock	0	0	FDIC	DIF	Atlanta	ATLANTA	Shelby	Atlanta	Southern	Southeast	0	1	http://alamericabank.com	8	35328	3095	2673	693	0	25931	391	0	6	5043	0
13947	0	869953	1061222	Alamosa State Bank	Alamosa	CO	81101	12/31/2017	2/14/2019	NM	2225 Main Street	ALAMOSA BANCORPORATION, LTD.	2	0	0	2	1	Alamosa			3/1/1907	2/23/1934	3/31/2006	Stock	0	0	FDIC	DIF	Dallas	DALLAS	Denver	Kansas City	Western	Western	0	1	http://www.alamosastatebank.com	35	240463	49972	42981	61479	0	124841	2012	0	2200	0	0
17230	0	2732	1208933	Albany Bank and Trust Company National Association	Chicago	IL	60625	12/31/2017	2/14/2019	N	3424 West Lawrence Avenue	ALBANK CORPORATION	4	0	0	4	0	Cook	16980	Chicago-Naperville-Elgin, IL-IN-WI	6/27/1953	6/27/1953	3/31/2006	Stock	0	1	OCC	DIF	Chicago	CHICAGO	Chicago	Chicago	Central	Central	0	1	www.albaybank.com	69	602062	61316	46331	86790	0	445672	4539	0	3502	0	1112
34106	14711	2332666	3842630	Albina Community Bank	Portland	OR	97212	12/31/2017	2/14/2019	NM	2002 N.E Martin Luther King	BENEFICIAL STATE BANCORP, INC.	5	0	0	4	0	Multnomah	38900	Portland-Vancouver-Hillsboro, OR-WA	12/19/1995	12/19/1995	1/18/2018	Stock	0	0	FDIC	DIF	San Francisco	SAN FRANCISCO	Portland	San Francisco	Western	West	0	1		47	180603	14761	13667	35570	0	122023	2748	0	2151	0	0
17622	12071	388744	0	Alden State Bank	Alden	MI	49612	12/31/2017	2/14/2019	NM	Coy And Helena Streets		4	0	0	4	0	Antrim			1/1/1934	6/22/1956	3/31/2006	Stock	0	0	FDIC	DIF	Chicago	CHICAGO	Grand Rapids	Chicago	Central	Central	0	1	http://www.aldenbank.com	39	192669	20564	5285	16950	0	143941	2320	0	3650	99	0
9831	0	414102	0	Alden State Bank	Alden	NY	14004	12/31/2017	2/14/2019	SM	13216 Broadway		2	0	0	5	0	Erie	15380	Buffalo-Cheektowaga-Niagara Falls, NY	10/5/1916	1/1/1934	3/31/2006	Stock	0	0	FED	DIF	New York	NEW YORK	Syracuse	New York	Northeastern	Northeast	0	1	WWW.ALDENSTATE.COM	58	326959	13714	5996	67942	1172	229878	3087	0	2044	835	0
3931	10999	933256	2067007	Alerus Financial, National Association	Grand Forks	ND	58201	12/31/2017	2/14/2019	N	401 Demers Avenue	ALERUS FINANCIAL CORPORATION	19	0	1	4	0	Grand Forks	24220	Grand Forks, ND-MN	9/30/1933	1/1/1934	1/16/2016	Stock	0	1	OCC	DIF	Kansas City	KANSAS CITY	Fargo	Minneapolis	Central	West	0	1	http://www.alerus.com	766	2134927	121998	81662	272466	0	1575847	16564	1945	20681	446	59126
13080	0	585235	1201989	Algonquin State Bank	Algonquin	IL	60102	12/31/2017	2/14/2019	NM	2400 Huntington Drive North	FIRST ALGONQUIN COMPANY	4	0	0	8	1	Mchenry	16980	Chicago-Naperville-Elgin, IL-IN-WI	3/3/1902	1/1/1934	12/23/2016	Stock	0	1	FDIC	DIF	Chicago	CHICAGO	Chicago	Chicago	Central	Central	0	1	http://www.algonquinstatebank.com	26	141442	9833	6795	59559	0	62383	582	0	2776	2260	496
20093	16002	25357	0	All America Bank	Oklahoma City	OK	73128	12/31/2017	2/14/2019	NM	200 South Rockwell Avenue		7	0	0	2	1	Oklahoma	36420	Oklahoma City, OK	12/22/1969	12/22/1969	6/28/2015	Stock	0	0	FDIC	DIF	Dallas	DALLAS	Oklahoma City	Kansas City	Southern	West	0	1	http://www.allamerica.bank	110	410319	11422	6131	52740	0	327233	2974	0	6005	308	4576
58629	0	3579589	3744239	Allegiance Bank	Houston	TX	77040	12/31/2017	2/14/2019	NM	8727 W Sam Houston Pkwy N	ALLEGIANCE BANCSHARES, INC.	16	0	0	4	0	Harris	26420	Houston-The Woodlands-Sugar Land, TX	10/15/2007	10/15/2007	9/30/2018	Stock	0	0	FDIC	DIF	Dallas	DALLAS	Houston	Dallas	Southern	West	0	1	www.allegiancebank.com	375	2860789	182103	48979	309615	0	2248370	23650	0	18477	365	42663
10973	12291	166652	1127146	Alliance Bank	Lake City	MN	55041	12/31/2017	2/14/2019	NM	105 East Lyon Avenue	ALLIANCE FINANCIAL SERVICES, INC.	7	0	0	4	1	Wabasha	40340	Rochester, MN	1/1/1867	1/1/1934	9/4/2015	Stock	0	0	FDIC	DIF	Kansas City	KANSAS CITY	Minneapolis	Minneapolis	Central	West	0	1	http://www.alliancebanks.com	124	594701	25682	13835	70177	0	483719	6511	0	2620	4000	3388
197	9807	493741	1138405	Alliance Bank	Francesville	IN	47946	12/31/2017	2/14/2019	NM	101 West Montgomery Street	ALLIANCE BANCORP	7	0	0	2	1	Pulaski			7/3/1930	1/1/1934	8/17/2016	Stock	0	1	FDIC	DIF	Chicago	CHICAGO	Indianapolis	Chicago	Central	Central	0	1	www.myalliancebank.com	68	307486	11550	2990	109086	0	169421	3900	0	2387	0	2522
12511	11730	21658	1126082	Alliance Bank	Mondovi	WI	54755	12/31/2017	2/14/2019	NM	245 South Eau Claire Street	GEBSCO, INC.	5	0	0	2	1	Buffalo			1/1/1900	1/1/1934	3/31/2006	Stock	0	1	FDIC	DIF	Chicago	CHICAGO	Eau Claire	Minneapolis	Central	Central	0	1	www.alliancebank.us	48	166953	9965	5632	27207	2673	120688	1812	0	1711	100	0
34930	0	2694944	2695727	Alliance Bank	Topeka	KS	66614	12/31/2017	2/14/2019	NM	3001 Southwest Wanamaker Rd	NEW MILLENNIUM BANKSHARES, INC.	2	0	0	4	0	Shawnee	45820	Topeka, KS	9/3/1998	9/3/1998	2/20/2009	Stock	0	0	FDIC	DIF	Kansas City	KANSAS CITY	Kansas City	Kansas City	Western	Western	0	1	http://www.alliancebankks.com	21	97278	10878	7254	9717	801	73391	1016	0	1600	0	0
11569	10383	176464	2127068	Alliance Bank	Sulphur Springs	TX	75482	12/31/2017	2/14/2019	NM	100 Jefferson Street	ALLIANCE BANCSHARES, INC.	12	0	0	4	1	Hopkins			6/16/1927	1/1/1934	3/31/2006	Stock	0	1	FDIC	DIF	Dallas	DALLAS	Dallas	Dallas	Southern	West	0	1	www.alliancebank.com	187	749962	19998	3566	291934	400	398249	5288	0	10957	643	2951
34566	0	2619714	3253629	Alliance Bank	Cape Girardeau	MO	63701	12/31/2017	2/14/2019	NM	217 North Kingshighway	ALLIANCE BANCSHARES, INC.	4	0	0	2	0	Cape Girardeau	16020	Cape Girardeau, MO-IL	10/23/1997	10/23/1997	3/31/2006	Stock	0	0	FDIC	DIF	Kansas City	KANSAS CITY	St. Louis	St. louis	Western	West	0	1	www.alliancebanking.com	59	211460	8570	1950	11037	0	171551	2466	0	7307	538	0
57733	0	3276543	3706684	Alliance Bank & Trust Company	Gastonia	NC	28054	12/31/2017	2/14/2019	NM	292 West Main Ave	AB&T FINANCIAL CORPORATION	6	0	0	4	0	Gaston	16740	Charlotte-Concord-Gastonia, NC-SC	9/8/2004	9/8/2004	2/3/2019	Stock	0	0	FDIC	DIF	Atlanta	DALLAS	Charlotte	Richmond	Northeastern	Southeast	0	1	www.alliancebanknc.com	31	142491	16431	15395	21215	0	99495	1356	0	3267	0	0
15657	0	601658	3615441	Alliance Bank Central Texas	Waco	TX	76710	12/31/2017	2/14/2019	NM	4721 Bosque Blvd	ABCT HOLDINGS, INC.	4	0	0	4	0	Mclennan	47380	Waco, TX	3/16/1939	3/20/1939	1/11/2010	Stock	0	0	FDIC	DIF	Dallas	DALLAS	Dallas	Dallas	Southern	West	0	1	https://www.alliancebanktexas.com	54	261878	6417	2533	44906	2894	190803	2033	0	5646	1619	2076
1946	11748	35057	2352253	Alliant Bank	Madison	MO	65263	12/31/2017	2/14/2019	NM	101 East Broadway	NEMO BANCSHARES, INC	5	0	0	2	1	Monroe			2/20/1888	1/1/1934	1/25/2013	Stock	0	0	FDIC	DIF	Kansas City	KANSAS CITY	Columbia Mo	St. louis	Western	West	0	1	http://www.alliantbank.com	47	157626	16401	9100	7862	0	123840	1480	0	3601	354	957
55130	0	2140348	3051580	Allied First Bank,sb	Oswego	IL	60543	12/31/2017	2/14/2019	SB	3201 Orchard Rd	ALLIED FIRST BANCORP, INC.	1	0	0	8	0	Kendall	16980	Chicago-Naperville-Elgin, IL-IN-WI	1/3/1994	9/1/2001	4/27/2016	Stock	0	0	FDIC	DIF	Chicago	CHICAGO	Chicago	Chicago	Central	Central	0	1	http://www.alliedfirst.com	160	93722	20647	14137	5935	0	55263	754	0	8065	148	0
4051	0	146056	3176559	AllNations Bank	Calumet	OK	73014	12/31/2017	2/14/2019	SM	114 East Main Street	ALLNATIONS BANCORPORATION, INC.	2	0	0	2	0	Canadian	36420	Oklahoma City, OK	1/1/1901	1/1/1934	7/10/2018	Stock	0	0	FED	DIF	Dallas	DALLAS	Oklahoma City	Kansas City	Southern	West	0	1	http://www.anbok.com	15	51157	4854	2124	10603	8000	24470	798	0	533	0	902
57803	0	3284070	1562859	Ally Bank	Sandy	UT	84070	12/31/2017	2/14/2019	SM	200 West Civic Centre Drive	ALLY FINANCIAL INC.	1	0	0	4	0	Salt Lake	41620	Salt Lake City, UT	8/2/2004	8/2/2004	9/11/2017	Stock	0	1	FED	DIF	San Francisco	WASHINGTON	Salt Lake City	San Francisco	Western	West	0	0	http://www.ally.com	6768	137474000	3734000	3330000	19036000	0	102961000	827000	4000	290000	10000	0
58424	0	3633173	0	Alma Bank	Astoria	NY	11102	12/31/2017	2/14/2019	NM	28-31 31st Street		13	0	1	4	0	Queens	35620	New York-Newark-Jersey City, NY-NJ-PA	9/12/2007	9/12/2007	7/6/2017	Stock	0	0	FDIC	DIF	New York	NEW YORK	New York City	New York	Northeastern	Northeast	0	1	http://www.almabank.com	164	1077872	85498	78549	37847	143	929564	14814	0	7992	0	342
15426	0	224552	0	Almena State Bank	Almena	KS	67622	12/31/2017	2/14/2019	NM	500 Main Street		3	0	0	2	1	Norton			1/1/1934	10/3/1936	7/11/2015	Stock	0	0	FDIC	DIF	Kansas City	KANSAS CITY	Hays	Kansas City	Western	Western	0	1	www.almenastatebank.com	30	102881	3397	0	5266	0	88716	1165	0	3428	52	200
23091	10415	260055	1061679	Alpine Bank	Glenwood Springs	CO	81601	12/31/2017	2/14/2019	NM	2200 Grand Avenue	ALPINE BANKS OF COLORADO	44	0	0	4	0	Garfield			4/1/1980	4/1/1980	7/12/2007	Stock	0	1	FDIC	DIF	Dallas	DALLAS	Denver	Kansas City	Western	Western	0	1	http://www.alpinebank.com	638	3478788	364584	302629	681612	0	2244361	28787	2144	69028	4074	17631
18545	13094	813947	1130098	Alpine Bank & Trust Co.	Rockford	IL	61107	12/31/2017	2/14/2019	SM	1700 N Alpine Rd	ALPINE BANCORPORATION, INC.	20	0	0	4	1	Winnebago	40420	Rockford, IL	6/25/1962	6/25/1962	7/13/2018	Stock	0	1	FED	DIF	Chicago	CHICAGO	Princeton	Chicago	Central	Central	0	1		345	1243331	33619	7873	319735	0	823272	6504	0	23329	53	6213
35377	0	2889227	0	Alpine Capital Bank	New York	NY	10019	12/31/2017	2/14/2019	NM	680 Fifth Avenue, 7th Floor		1	0	0	4	1	New York	35620	New York-Newark-Jersey City, NY-NJ-PA	3/1/2000	3/1/2000	5/26/2010	Stock	0	0	FDIC	DIF	New York	NEW YORK	New York City	New York	Northeastern	Northeast	0	1	http://www.alpinecapitalbank.com	17	283375	140476	139756	31493	0	109430	5576	0	261	0	0
19590	0	199436	1081510	Altamaha Bank and Trust Company	Vidalia	GA	30474	12/31/2017	2/14/2019	NM	206 Jackson Street	ALTAMAHA BANCSHARES, INC.	4	0	0	4	1	Toombs			5/16/1966	5/19/1966	1/25/2013	Stock	0	1	FDIC	DIF	Atlanta	ATLANTA	Savannah	Atlanta	Southern	Southeast	0	1	http://www.altamahabank.com	53	167768	13114	6695	33422	5072	108281	1504	0	1951	484	0
58275	0	3453737	4152505	AltaPacific Bank	Santa Rosa	CA	95403	12/31/2017	2/14/2019	SM	3725 Westwind Blvd, # 100	ALTAPACIFIC BANCORP	6	0	0	4	0	Sonoma	42220	Santa Rosa, CA	7/10/2006	7/10/2006	6/20/2016	Stock	0	0	FED	DIF	San Francisco	SAN FRANCISCO	San Francisco	San Francisco	Western	Western	0	1	www.apbconnect.com	61	416291	28149	23027	68265	0	291998	3686	0	4146	241	3209
8276	0	881441	1491548	Alton Bank	Alton	MO	65606	12/31/2017	2/14/2019	NM	520 Broadway St	ALTON BANCSHARES, INC.	2	0	0	2	1	Oregon			4/17/1924	1/1/1934	3/31/2006	Stock	0	0	FDIC	DIF	Kansas City	KANSAS CITY	Springfield Mo	St. louis	Western	West	0	1	www.altonbank.com	18	67316	3674	272	19713	350	42220	389	0	368	97	0
27711	153	777870	0	Altoona First Savings Bank	Altoona	PA	16603	12/31/2017	2/14/2019	SB	203 North Logan Boulevard		5	0	0	4	0	Blair	11020	Altoona, PA	1/1/1927	3/31/1937	12/29/2017	Non-Stock	0	0	FDIC	DIF	New York	NEW YORK	Wexford	Philadelphia	Northeastern	Northeast	0	1	www.altoonabank.com	44	218751	48168	45797	10666	0	150382	1018	0	2105	390	260
9465	9767	246956	3822687	Alva State Bank & Trust Company	Alva	OK	73717	12/31/2017	2/14/2019	NM	518 College Avenue	GRACE INVESTMENT COMPANY, INC. ESOP, THE	4	0	0	2	1	Woods			9/10/1901	1/1/1934	2/11/2018	Stock	0	0	FDIC	DIF	Dallas	DALLAS	Oklahoma City	Kansas City	Southern	West	0	1	WWW.ALVASTATEBANK.COM	36	328137	8177	6376	40666	0	271786	3247	0	904	599	121
622	9297	661308	4400336	Amalgamated Bank	New York	NY	10001	12/31/2017	2/14/2019	NM	275 Seventh Avenue	WORKERS UNITED	13	0	1	4	0	New York	35620	New York-Newark-Jersey City, NY-NJ-PA	4/14/1923	1/1/1934	5/17/2018	Stock	0	1	FDIC	DIF	New York	NEW YORK	New York City	New York	Northeastern	Northeast	0	1	http://AMALGAMATEDBANK.COM	377	4050714	124766	109329	952960	0	2784104	35965	0	22422	1907	0
903	10892	397531	1020676	Amalgamated Bank of Chicago	Chicago	IL	60602	12/31/2017	2/14/2019	NM	30 North Lasalle Street	AMALGAMATED INVESTMENTS COMPANY	2	0	0	4	0	Cook	16980	Chicago-Naperville-Elgin, IL-IN-WI	6/30/1922	1/1/1934	7/28/2017	Stock	0	1	FDIC	DIF	Chicago	CHICAGO	Chicago	Chicago	Central	Central	0	1	www.aboc.com	177	939162	280617	273107	199471	0	417726	5444	0	6839	3717	49
14531	10978	353555	1107205	Amarillo National Bank	Amarillo	TX	79101	12/31/2017	2/14/2019	N	410 S Taylor	AMARILLO NATIONAL BANCORP, INC.	21	0	0	4	1	Potter	11100	Amarillo, TX	1/1/1892	1/1/1934	5/1/2010	Stock	0	1	OCC	DIF	Dallas	DALLAS	Lubbock	Dallas	Southern	West	0	1	www.anb.com	658	3973612	395009	289725	296311	0	3188895	43286	0	57361	0	3716
28701	2179	206174	0	Ambler Savings Bank	Ambler	PA	19002	12/31/2017	2/14/2019	SB	155 E Butler Ave		9	0	0	5	0	Montgomery	37980	Philadelphia-Camden-Wilmington, PA-NJ-DE-MD	1/1/1899	9/17/1936	5/31/2017	Non-Stock	0	0	FDIC	DIF	New York	NEW YORK	Philadelphia	Philadelphia	Northeastern	Northeast	0	1	www.amblersav.com	53	391946	35859	34093	79487	0	253938	1975	0	13409	75	562
6423	9315	9807	2611718	Amboy Bank	Old Bridge	NJ	8857	12/31/2017	2/14/2019	SM	3590 Nj Highway 9 South	AMBOY BANCORPORATION	23	0	0	4	1	Middlesex	35620	New York-Newark-Jersey City, NY-NJ-PA	5/12/1888	1/1/1934	1/3/2019	Stock	0	1	FED	DIF	New York	NEW YORK	Jamesburg	New York	Northeastern	Northeast	0	1	www.amboybank.com	262	2474877	250546	225781	261805	0	1779237	30011	0	12359	35184	0
27267	0	1169650	0	Amerasia Bank	Flushing	NY	11355	12/31/2017	2/14/2019	NM	41-06 Main Street		6	0	1	4	0	Queens	35620	New York-Newark-Jersey City, NY-NJ-PA	6/20/1988	6/20/1988	4/1/2013	Stock	0	0	FDIC	DIF	New York	NEW YORK	New York City	New York	Northeastern	Northeast	0	1	www.amerasiabankny.com	67	585591	42046	35148	1738	0	528339	4273	0	8579	0	2
8893	0	440857	1064492	America's Community Bank	Blue Springs	MO	64015	12/31/2017	2/14/2019	SM	1100 West Main Street	URICH BANCORP, INC.	1	0	0	4	1	Jackson	28140	Kansas City, MO-KS	2/27/1888	1/1/1934	1/1/2012	Stock	0	0	FED	DIF	Kansas City	KANSAS CITY	Kansas City	Kansas City	Western	West	0	1	www.amcommbank.com	8	28788	5739	5247	255	2868	18953	262	0	365	0	0
34422	15591	2580243	3008753	American Bank	Allentown	PA	18104	12/31/2017	2/14/2019	SM	4029 West Tilghman Street	AMERICAN BANK INCORPORATED	1	0	0	4	0	Lehigh	10900	Allentown-Bethlehem-Easton, PA-NJ	6/2/1997	6/2/1997	3/31/2006	Stock	0	0	FED	DIF	New York	NEW YORK	Philadelphia	Philadelphia	Northeastern	Northeast	0	1	www.ambk.com	58	579563	32351	29460	62183	0	458845	6214	0	2252	0	0
20311	10556	630555	1121993	American Bank	Bozeman	MT	59715	12/31/2017	2/14/2019	NM	1632 West Main Street	GUARANTY DEVELOPMENT COMPANY	6	0	0	4	1	Gallatin			7/27/1970	11/25/1970	3/1/2018	Stock	0	0	FDIC	DIF	San Francisco	SAN FRANCISCO	Billings	Minneapolis	Western	West	0	1	www.americanbankmontana.com	70	406685	73834	69684	34986	0	265457	3269	0	17723	1210	0
1117	0	275358	1131406	American Bank & Trust	Wessington Sprin	SD	57382	12/31/2017	2/14/2019	NM	120 East Main Street	LEACKCO BANK HOLDING COMPANY, INC.	10	0	0	2	1	Jerauld			1/1/1892	1/1/1934	4/26/2018	Stock	0	1	FDIC	DIF	Kansas City	KANSAS CITY	Sioux Falls	Minneapolis	Western	West	0	1	www.americanbanktrust.net	131	708948	15384	249	118382	5	532149	6488	0	10037	2050	7390
17906	0	83834	1085349	American Bank & Trust Company	Opelousas	LA	70570	12/31/2017	2/14/2019	NM	307 East Landry Street	AMERICAN BANCORP, INC.	8	0	0	4	1	Saint Landry			9/22/1958	9/22/1958	3/31/2006	Stock	0	1	FDIC	DIF	Dallas	DALLAS	Baton Rouge	Atlanta	Southern	Western	0	1	http://www.americanbankandtrust.net	53	199515	23473	16002	51144	0	118102	1316	0	2228	0	0
19234	0	597452	1104615	American Bank & Trust Company	Covington	LA	70433	12/31/2017	2/14/2019	NM	1819 N. Columbia Street	AMERICAN BANCSHARES, INC.	4	0	0	4	0	Saint Tammany	35380	New Orleans-Metairie, LA	9/14/1964	9/14/1964	3/31/2006	Stock	0	0	FDIC	DIF	Dallas	DALLAS	Baton Rouge	Atlanta	Southern	Western	0	1	www.americanbankandtrust.com	48	127589	14189	5757	7099	0	98355	613	0	5221	1064	775
35568	0	2919898	1119404	American Bank & Trust Company, Inc.	Bowling Green	KY	42103	12/31/2017	2/14/2019	NM	1302 Scottsville Road	FIRST BRECKINRIDGE BANCSHARES, INC.	5	0	0	4	0	Warren	14540	Bowling Green, KY	7/5/2000	7/5/2000	3/31/2006	Stock	0	0	FDIC	DIF	Chicago	CHICAGO	Hopkinsville	St. louis	Central	Southeast	0	1	www.ambanking.com	77	313218	16814	8261	25516	2207	256756	2770	0	6264	185	0
31980	7685	718079	2226475	American Bank & Trust of the Cumberlands	Livingston	TN	38570	12/31/2017	2/14/2019	NM	808 West Main Street	AMERICAN BANCSHARES CORP.	3	0	0	4	1	Overton			1/1/1978	8/10/1979	2/14/2011	Stock	0	1	FDIC	DIF	Dallas	DALLAS	Nashville	Atlanta	Southern	Southeast	0	1	http://www.americanbt.com	45	219036	16107	12917	7232	0	183891	1845	0	5712	52	631
6183	0	54441	1134694	American Bank & Trust Wisconsin	Cuba City	WI	53807	12/31/2017	2/14/2019	NM	100 North Main Street	ATBANCORP	5	0	0	2	0	Grant			10/3/1903	1/1/1934	3/31/2006	Stock	0	0	FDIC	DIF	Chicago	KANSAS CITY	Madison	Chicago	Central	Central	0	1	http://www.americanbankwi.com	34	160774	8284	4451	12645	6728	125905	1635	0	2085	0	2776
20537	16110	452159	0	American Bank and Trust Company	Tulsa	OK	74135	12/31/2017	2/14/2019	NM	6060 American Plaza		2	0	0	4	0	Tulsa	46140	Tulsa, OK	11/5/1971	11/5/1971	3/23/2013	Stock	0	1	FDIC	DIF	Dallas	DALLAS	Tulsa	Kansas City	Southern	West	0	1	www.americanbanktulsa.com	39	213250	8950	4285	82004	1637	101786	445	0	15920	419	0
34955	0	2733263	1138610	American Bank and Trust Company, National Association	Davenport	IA	52807	12/31/2017	2/14/2019	N	4301 East 53rd Street	AMBANK HOLDINGS, INC.	9	0	1	4	1	Scott	19340	Davenport-Moline-Rock Island, IA-IL	1/5/1999	1/5/1999	3/31/2006	Stock	0	1	OCC	DIF	Kansas City	KANSAS CITY	Cedar Rapids	Chicago	Western	Western	0	1	http://www.ambankqc.com	117	336769	17614	9026	50273	0	250814	3965	0	12538	1092	478
22559	14001	971959	1133781	American Bank Center	Dickinson	ND	58601	12/31/2017	2/14/2019	NM	140 1st Avenue West	AMERICAN BANCOR, LTD.	18	0	1	2	0	Stark			12/1/1977	12/1/1977	9/19/2016	Stock	0	0	FDIC	DIF	Kansas City	KANSAS CITY	Fargo	Minneapolis	Central	West	0	1	http://www.weareamerican.bank	317	1353238	30676	9006	431322	20000	818135	17091	0	29526	112	5320
4624	9208	1002953	1065444	American Bank of Baxter Springs	Baxter Springs	KS	66713	12/31/2017	2/14/2019	SM	1201 Military Avenue	AMERICAN BANCSHARES, INC.	3	0	0	2	1	Cherokee			1/1/1917	1/1/1934	10/28/2014	Stock	0	0	FED	DIF	Kansas City	KANSAS CITY	Springfield Mo	Kansas City	Western	Western	0	1	http://www.americanbankbaxter.com	30	101424	14415	6935	40055	5172	38677	1993	0	1188	80	0
18609	0	215662	1107193	American Bank of Commerce	Wolfforth	TX	79382	12/31/2017	2/14/2019	NM	U.S. Hwy. 82 & Loop 193	AMERICO BANCSHARES, INC.	16	0	1	4	0	Lubbock	31180	Lubbock, TX	9/11/1962	10/11/1962	3/31/2006	Stock	0	0	FDIC	DIF	Dallas	DALLAS	Lubbock	Dallas	Southern	West	0	1	www.theabcbank.com	166	901378	40138	28804	271714	0	544872	6756	0	15303	2090	300
34232	0	2493697	3717260	American Bank of Commerce	Provo	UT	84604	12/31/2017	2/14/2019	NM	3670 N. University Avenue	AMBANCORP	4	0	0	4	0	Utah	39340	Provo-Orem, UT	8/26/1996	8/26/1996	11/29/2018	Stock	0	0	FDIC	DIF	San Francisco	SAN FRANCISCO	Salt Lake City	San Francisco	Western	West	0	1		25	83298	4571	1764	0	7756	64786	719	0	2121	0	0
15423	0	568359	3450521	American Bank of Missouri	Wellsville	MO	63384	12/31/2017	2/14/2019	NM	127 West Hudson	EVERGREEN BANCSHARES, INC.	7	0	0	4	0	Montgomery			3/15/1880	9/14/1936	1/25/2013	Stock	0	0	FDIC	DIF	Kansas City	KANSAS CITY	Columbia Mo	St. louis	Western	West	0	1	www.americanbankofmissouri.com	63	261472	11825	10022	13931	0	221222	2047	0	4791	164	3395
34606	14577	2684552	3043008	American Bank of Oklahoma	Collinsville	OK	74021	12/31/2017	2/14/2019	NM	200 East Main Street	AMERIBANK HOLDING COMPANY	6	0	0	4	0	Tulsa	46140	Tulsa, OK	4/1/1998	4/1/1998	12/26/2017	Stock	0	0	FDIC	DIF	Dallas	DALLAS	Tulsa	Kansas City	Southern	West	0	1	http://www.americanbankok.com	83	264202	16467	7120	1705	10678	219460	1650	0	4693	3191	111
5216	10623	716655	2217503	American Bank of the North	Nashwauk	MN	55769	12/31/2017	2/14/2019	NM	117 Central Avenue	MESABA BANCSHARES, INC.	15	0	0	4	0	Itasca			1/1/1920	1/1/1934	11/2/2016	Stock	0	0	FDIC	DIF	Kansas City	KANSAS CITY	Fargo	Minneapolis	Central	West	0	1	http://www.ambnk.com	160	549676	7355	4243	83824	0	433557	7306	0	5223	5542	51
23886	10721	307361	1110045	American Bank, National Association	Waco	TX	76712	12/31/2017	2/14/2019	N	200 West State Highway 6	AMERICAN NATIONAL BANCSHARES, INC.	3	0	0	4	1	Mclennan	47380	Waco, TX	6/11/1982	6/11/1982	12/2/2018	Stock	0	0	OCC	DIF	Dallas	DALLAS	Dallas	Dallas	Southern	West	0	1	www.ambankwaco.com	85	433807	12434	4719	81428	15100	318779	3829	0	2976	0	0
5800	0	345345	1201457	American Bank, National Association	Le Mars	IA	51031	12/31/2017	2/14/2019	N	234 Fifth Avenue S.W.	AMBANK COMPANY, INC.	2	0	0	2	1	Plymouth	43580	Sioux City, IA-NE-SD	1/1/1887	1/1/1934	3/31/2006	Stock	0	1	OCC	DIF	Kansas City	KANSAS CITY	Sioux City	Chicago	Western	Western	0	1	www.am-bank.com	42	294607	20478	18255	6030	4000	255329	4614	0	3184	0	1463
21567	0	494654	2344726	American Bank, National Association	Dallas	TX	75220	12/31/2017	2/14/2019	N	2707 West Northwest Highway	ABNA HOLDINGS, INC.	1	0	0	8	0	Dallas	19100	Dallas-Fort Worth-Arlington, TX	5/2/1974	5/2/1974	3/31/2006	Stock	0	0	OCC	DIF	Dallas	DALLAS	Dallas	Dallas	Southern	West	0	1	http://americanbankdallas.com	21	54425	2803	1348	25749	0	23034	1002	0	1559	0	0
20241	11670	807955	1109964	American Bank, National Association	Corpus Christi	TX	78401	12/31/2017	2/14/2019	N	711 N. Carancahua St	AMERICAN BANK HOLDING CORPORATION	12	0	0	4	1	Nueces	18580	Corpus Christi, TX	8/24/1970	8/24/1970	12/31/2006	Stock	0	1	OCC	DIF	Dallas	DALLAS	Houston	Dallas	Southern	West	0	1	americanbank.com	260	1385368	205831	174922	355602	0	792004	15016	0	18264	1410	0
34788	0	2734729	0	American Business Bank	Los Angeles	CA	90014	12/31/2017	2/14/2019	NM	523 W. 6th St., Suite 900		5	0	0	4	0	Los Angeles	31080	Los Angeles-Long Beach-Anaheim, CA	9/28/1998	9/28/1998	3/1/2018	Stock	0	0	FDIC	DIF	San Francisco	SAN FRANCISCO	Los Angeles (North)	San Francisco	Western	Western	0	0	http://WWW.AMERICANBUSINESSBANK.COM	169	1873549	41904	14268	854987	0	906754	13639	0	1235	0	0
57686	0	3272956	3272947	American Commerce Bank, National Association	Bremen	GA	30110	12/31/2017	2/14/2019	N	400 U.S. Highway 27 Bypass	AMERICAN COMMERCE BANCSHARES, INC.	3	0	1	4	0	Haralson	12060	Atlanta-Sandy Springs-Roswell, GA	10/4/2004	10/4/2004	5/30/2015	Stock	0	0	OCC	DIF	Atlanta	ATLANTA	Atlanta	Atlanta	Southern	Southeast	0	1	www.americancommercebank.com	43	260610	11929	10648	9764	0	231236	3452	0	2697	1009	104
35033	0	2871558	4111584	American Community Bank	Glen Cove	NY	11542	12/31/2017	2/14/2019	NM	300 Glen Street	AMERICAN COMMUNITY BANCORP, INC.	5	0	0	4	0	Nassau	35620	New York-Newark-Jersey City, NY-NJ-PA	1/10/2000	1/10/2000	7/1/2009	Stock	0	0	FDIC	DIF	New York	NEW YORK	New York City	New York	Northeastern	Northeast	0	1	http://ACBALWAYS.COM/	34	196465	12927	10622	30806	0	143892	1968	0	793	0	0
35412	0	2869162	3035049	American Community Bank & Trust	Woodstock	IL	60098	12/31/2017	2/14/2019	NM	1290 Lake Avenue	AMERICAN COMMUNITY FINANCIAL, INC.	4	0	0	4	0	Mchenry	16980	Chicago-Naperville-Elgin, IL-IN-WI	3/13/2000	3/13/2000	3/20/2015	Stock	0	0	FDIC	DIF	Chicago	CHICAGO	Chicago	Chicago	Central	Central	0	1	http://www.amcombank.com	55	557561	97679	88123	94071	0	342690	4897	0	16602	2780	0
29878	4247	1010574	3848267	American Community Bank of Indiana	Saint John	IN	46373	12/31/2017	2/14/2019	NM	7880 Wicker Avenue	AMB FINANCIAL CORP.	5	0	0	4	0	Lake	16980	Chicago-Naperville-Elgin, IL-IN-WI	1/1/1910	7/27/1937	8/31/2017	Stock	0	0	FDIC	DIF	Chicago	CHICAGO	Indianapolis	Chicago	Central	Central	0	1	www.acbanker.com	43	209950	19936	18016	3159	0	169509	1931	0	9717	137	347
57444	0	3216316	4842721	American Continental Bank	City Of Industry	CA	91748	12/31/2017	2/14/2019	NM	17700 Castleton St, # 100	AMERICAN CONTINENTAL BANCORP	4	0	0	4	0	Los Angeles	31080	Los Angeles-Long Beach-Anaheim, CA	10/6/2003	10/6/2003	2/22/2018	Stock	0	0	FDIC	DIF	San Francisco	SAN FRANCISCO	Los Angeles (North)	San Francisco	Western	Western	0	1	http://www.americancontinentalbank.com	29	208274	39270	38131	13543	0	148797	2741	0	143	0	282
57359	0	3116519	3116498	American Eagle Bank	South Elgin	IL	60177	12/31/2017	2/14/2019	NM	556 Randall Road	ORCHID FINANCIAL BANCORP, INC.	1	0	0	4	0	Kane	16980	Chicago-Naperville-Elgin, IL-IN-WI	10/17/2002	10/17/2002	3/31/2006	Stock	0	0	FDIC	DIF	Chicago	CHICAGO	Chicago	Chicago	Central	Central	0	1	http://www.americaneaglebank.com	29	222761	10850	8326	2478	0	201498	1248	0	5685	594	59
58514	0	3559714	3116498	American Eagle Bank of Chicago	Chicago	IL	60647	12/31/2017	2/14/2019	NM	2255 N. Western Avenue	ORCHID FINANCIAL BANCORP, INC.	1	0	0	4	0	Cook	16980	Chicago-Naperville-Elgin, IL-IN-WI	4/16/2007	4/16/2007	7/2/2009	Stock	0	0	FDIC	DIF	Chicago	CHICAGO	Chicago	Chicago	Central	Central	0	1	http://www.americaneaglebank.com	7	95636	4997	2775	2478	0	80778	498	0	5610	0	0
34090	14359	2339535	2342085	American Enterprise Bank	Buffalo Grove	IL	60089	12/31/2017	2/14/2019	NM	600 N. Buffalo Grove Road	A. E. BANCORP, INC.	3	0	0	4	1	Lake	16980	Chicago-Naperville-Elgin, IL-IN-WI	11/15/1995	11/15/1995	12/6/2018	Stock	0	0	FDIC	DIF	Chicago	CHICAGO	Chicago	Chicago	Central	Central	0	1		46	211922	28496	23615	6888	3240	156310	3238	0	7742	6338	652
10647	52808	1014451	1061950	American Exchange Bank	Elmwood	NE	68349	12/31/2017	2/14/2019	SM	151 North 4th Street	AMERICAN EXCHANGE COMPANY	2	0	0	2	1	Cass	36540	Omaha-Council Bluffs, NE-IA	7/13/1889	1/1/1934	3/31/2006	Stock	0	0	FED	DIF	Kansas City	KANSAS CITY	Omaha	Kansas City	Western	West	0	1	www.aebank.com	10	44790	6854	3250	6295	2000	28668	518	0	85	0	0
428	17415	811550	0	American Exchange Bank	Henryetta	OK	74437	12/31/2017	2/14/2019	NM	510-512 West Main Street		2	0	0	8	1	Okmulgee	46140	Tulsa, OK	1/1/1933	1/1/1934	3/31/2006	Stock	0	0	FDIC	DIF	Dallas	DALLAS	Tulsa	Kansas City	Southern	West	0	1	americanexchange.bank	21	65817	7849	3250	7774	105	45493	302	0	708	98	0
2328	0	826451	2816858	American Exchange Bank, Lindsay, Oklahoma	Lindsay	OK	73052	12/31/2017	2/14/2019	NM	402 South Main Street	GRIFFITH FAMILY FINANCIAL HOLDINGS, L.L.C.	2	0	0	7	0	Garvin			1/1/1924	1/1/1934	1/24/2018	Stock	0	0	FDIC	DIF	Dallas	DALLAS	Oklahoma City	Kansas City	Southern	West	0	1		15	61291	2867	1850	34316	2877	17336	812	0	762	0	0
35328	15648	2966306	1275216	American Express Bank, FSB.	Salt Lake City	UT	84184	12/31/2017	2/14/2019	SA	4315 South 2700 West	AMERICAN EXPRESS COMPANY	1	0	0	4	0	Salt Lake	41620	Salt Lake City, UT	12/1/2000	12/1/2000	2/22/2018	Stock	0	0	OCC	DIF	San Francisco	SAN FRANCISCO	Salt Lake City	San Francisco	Western	West	0	0		105	55443863	12052939	12047257	365314	0	41904886	687190	0	30	0	0
27471	0	1394676	1275216	American Express Centurion Bank	Salt Lake City	UT	84184	12/31/2017	2/14/2019	NM	4315 S 2700 West, Mail Code:	AMERICAN EXPRESS COMPANY	2	1	0	3	0	Salt Lake	41620	Salt Lake City, UT	3/20/1989	3/20/1989	12/31/2017	Stock	0	0	FDIC	DIF	San Francisco	WASHINGTON	Salt Lake City	San Francisco	Western	West	0	0	http://www.americanexpress.com	301	59149106	12987286	12986669	106662	0	44834216	1154979	0	74	0	0
29140	2983	637170	0	American Federal Bank	Fargo	ND	58102	12/31/2017	2/14/2019	SA	215 North Fifth Street		13	0	1	2	1	Cass	22020	Fargo, ND-MN	1/1/1891	3/16/1935	7/21/2011	Stock	0	0	OCC	DIF	Kansas City	KANSAS CITY	Fargo	Minneapolis	Central	West	0	1	www.americanfederalbank.com	118	544467	15407	267	48820	0	456576	6794	0	8114	166	2899
34656	0	2694681	3472176	American First National Bank	Houston	TX	77036	12/31/2017	2/14/2019	N	9999 Bellaire Boulevard	AFNB HOLDINGS, INC.	17	0	1	4	0	Harris	26420	Houston-The Woodlands-Sugar Land, TX	5/18/1998	5/18/1998	7/10/2018	Stock	0	0	OCC	DIF	Dallas	DALLAS	Houston	Dallas	Southern	West	0	0	www.afnb.com	214	1484749	139773	106515	75064	1224	1228141	14594	0	28660	0	0
57113	0	3025134	0	American Founders Bank, Inc.	Louisville	KY	40223	12/31/2017	2/14/2019	NM	1200 Forest Bridge Road		2	0	0	4	0	Jefferson	31140	Louisville-Jefferson County, KY-IN	5/14/2001	5/14/2001	10/31/2018	Stock	0	0	FDIC	DIF	Chicago	CHICAGO	Elizabethtown	St. louis	Central	Southeast	0	1		18	113362	3952	3096	8837	44	93892	1169	0	4335	214	0
4190	0	311050	1052220	American Heritage Bank	Sapulpa	OK	74066	12/31/2017	2/14/2019	SM	2 South Main Street	AMERICAN BANCORPORATION, INC.	23	0	0	9	1	Creek	46140	Tulsa, OK	6/15/1905	1/1/1934	3/11/2015	Stock	0	1	FED	DIF	Dallas	DALLAS	Tulsa	Kansas City	Southern	West	0	1	http://www.ahb-ok.com	278	1091860	21206	10512	614052	0	414249	5791	0	17618	520	7246
57025	0	2960555	4665265	American Heritage Bank	Clovis	NM	88101	12/31/2017	2/14/2019	NM	3300 N Prince St	AHB BANCSHARES, INC.	2	0	0	2	0	Curry			12/5/2000	12/5/2000	10/22/2014	Stock	0	0	FDIC	DIF	Dallas	DALLAS	Albuquerque	Dallas	Western	West	0	1	www.ahbnm.com	19	87937	7009	5026	24375	0	51037	786	0	2106	0	0
8843	0	61757	4520953	American Heritage National Bank	Long Prairie	MN	56347	12/31/2017	2/14/2019	N	24 2nd Street South	AMERICAN HERITAGE HOLDING COMPANY	6	0	0	4	0	Todd			9/1/1881	1/1/1934	8/11/2017	Stock	0	0	OCC	DIF	Kansas City	KANSAS CITY	Fargo	Minneapolis	Central	West	0	1	www.logbank.com	62	360841	55262	52358	41590	0	245946	3314	0	6331	0	5769
1439	12419	547251	1210459	American Interstate Bank	Elkhorn	NE	68022	12/31/2017	2/14/2019	NM	3331 N 204th Street	AMERICAN INTERSTATE BANCORPORATION, INC.	3	0	0	4	1	Douglas	36540	Omaha-Council Bluffs, NE-IA	3/29/1915	1/1/1934	7/24/2012	Stock	0	0	FDIC	DIF	Kansas City	KANSAS CITY	Omaha	Kansas City	Western	West	0	1	http://www.americaninterstatebank.com	16	108331	13789	11241	0	0	92405	1405	0	1478	0	0
57695	17958	3229642	0	American Investors Bank and Mortgage	Eden Prairie	MN	55344	12/31/2017	2/14/2019	SA	6385 Old Shady Oak Rd, # 110		1	0	0	5	0	Hennepin	33460	Minneapolis-St. Paul-Bloomington, MN-WI	1/15/2004	1/15/2004	7/21/2011	Stock	0	0	OCC	DIF	Kansas City	KANSAS CITY	Minneapolis	Minneapolis	Central	West	0	1	www.aibandm.com	11	67313	343	85	14929	0	50596	782	0	58	414	0
34334	15967	2533043	3272367	American Metro Bank	Chicago	IL	60640	12/31/2017	2/14/2019	NM	4878 North Broadway	AMERICAN METRO BANCORP, INC.	2	0	0	4	0	Cook	16980	Chicago-Naperville-Elgin, IL-IN-WI	1/29/1997	1/29/1997	10/15/2013	Stock	0	0	FDIC	DIF	Chicago	CHICAGO	Chicago	Chicago	Central	Central	0	1	http://www.americanmetrobank.com	18	65693	10272	9622	0	0	52913	811	0	451	1179	0
58309	0	3447576	3447567	American Momentum Bank	College Station	TX	77845	12/31/2017	2/14/2019	NM	One Momentum Boulevard	ADAM BANK GROUP, INC.	16	0	1	4	0	Brazos	17780	College Station-Bryan, TX	10/25/2006	10/25/2006	6/17/2015	Stock	0	0	FDIC	DIF	Dallas	DALLAS	Austin	Dallas	Southern	West	0	1	www.americanmomentum.bank	160	1057335	35321	14204	141127	0	830779	10185	0	11144	19258	8149
24472	11910	256058	1131853	American Nation Bank	Ardmore	OK	73401	12/31/2017	2/14/2019	SM	1901 North Commerce	AMCORP FINANCIAL, INC.	8	0	1	4	1	Carter			5/2/1983	5/2/1983	6/27/2016	Stock	0	0	FED	DIF	Dallas	DALLAS	Oklahoma City	Kansas City	Southern	West	0	1	www.bankanb.com	93	400537	17666	4279	123065	7679	239176	3237	0	6067	0	0
26398	13943	481430	2939337	American National Bank	Oakland Park	FL	33308	12/31/2017	2/14/2019	N	4301 North Federal Highway	ANB HOLDINGS, INC.	1	0	0	4	0	Broward	33100	Miami-Fort Lauderdale-West Palm Beach, FL	10/15/1985	10/15/1985	3/31/2006	Stock	0	0	OCC	DIF	Atlanta	ATLANTA	South Florida	Atlanta	Southern	Southeast	0	1	www.americannationalbank.com	37	284475	34414	18084	5337	0	233541	2409	0	167	0	0
19300	10134	660655	1059715	American National Bank	Omaha	NE	68114	12/31/2017	2/14/2019	N	8990 West Dodge Road	AMERICAN NATIONAL CORPORATION	39	0	1	4	1	Douglas	36540	Omaha-Council Bluffs, NE-IA	12/2/1964	12/2/1964	10/1/2016	Stock	0	1	OCC	DIF	Kansas City	KANSAS CITY	Omaha	Kansas City	Western	West	0	1	www.american.bank	522	3567564	67701	9208	564205	0	2806444	29969	0	34811	96	33945
22373	10059	498362	2507183	American National Bank & Trust	Wichita Falls	TX	76308	12/31/2017	2/14/2019	N	2732a Midwestern Parkway	AMERIBANCSHARES, INC.	9	0	0	4	0	Wichita	48660	Wichita Falls, TX	11/29/1976	11/29/1976	8/14/2015	Stock	0	1	OCC	DIF	Dallas	DALLAS	Dallas	Dallas	Southern	West	0	1	www.amnat.com	166	639231	32828	21291	124607	0	425425	5075	0	19716	1128	6079
33812	15499	2051127	2716640	American National Bank - Fox Cities	Appleton	WI	54911	12/31/2017	2/14/2019	N	2200 North Richmond Street	AMERICAN NATIONAL BANCORP, INC.	1	0	0	4	1	Outagamie	11540	Appleton, WI	6/14/1993	6/14/1993	3/31/2006	Stock	0	0	OCC	DIF	Chicago	CHICAGO	Appleton	Chicago	Central	Central	0	1	http://www.anbfc.bank	28	276914	12904	2280	50858	0	203003	3894	0	2033	0	447
6837	11656	958727	1076691	American National Bank and Trust Company	Danville	VA	24541	12/31/2017	2/14/2019	N	628 Main Street	AMERICAN NATIONAL BANKSHARES INC.	30	0	1	4	0	Danville City			2/9/1909	1/1/1934	1/1/2015	Stock	0	1	OCC	DIF	Atlanta	ATLANTA	Richmond	Richmond	Northeastern	Southeast	0	1	www.amnb.com	328	1806647	52477	23883	312597	0	1324161	13603	0	25901	1225	45063
26499	12972	306159	3047172	American National Bank of Minnesota	Baxter	MN	56425	12/31/2017	2/14/2019	N	7638 Woida Road	AMERICAN BANCORPORATION OF MINNESOTA, INC.	9	0	0	4	1	Crow Wing			5/1/1983	1/2/1986	5/4/2006	Stock	0	0	OCC	DIF	Kansas City	KANSAS CITY	Minneapolis	Minneapolis	Central	West	0	1	http://www.anbmn.com	76	264582	22467	19890	13564	0	204591	3974	0	7388	4121	0
58469	0	3623110	0	American Plus Bank, N.A.	Arcadia	CA	91007	12/31/2017	2/14/2019	N	630 West Duarte Road		3	0	0	4	0	Los Angeles	31080	Los Angeles-Long Beach-Anaheim, CA	8/8/2007	8/8/2007	9/23/2015	Stock	0	0	OCC	DIF	San Francisco	SAN FRANCISCO	Los Angeles (North)	San Francisco	Western	Western	0	1	http://www.bankaplus.com	44	482272	17941	16811	10146	21000	409337	6070	0	2942	1317	0
58584	0	3671997	3824261	American Pride Bank	Macon	GA	31204	12/31/2017	2/14/2019	NM	4740 Log Cabin Drive	AMERICAN BANCORP, INC.	4	0	0	4	1	Bibb	31420	Macon, GA	12/12/2007	12/12/2007	7/27/2012	Stock	0	0	FDIC	DIF	Atlanta	ATLANTA	Albany Ga	Atlanta	Southern	Southeast	0	1	www.americanpridebank.com	34	167720	11679	9028	16122	1595	128802	1998	0	7439	145	790
24655	14089	735768	2312837	American River Bank	Sacramento	CA	95815	12/31/2017	2/14/2019	NM	1545 River Park Drive	AMERICAN RIVER BANKSHARES	12	0	0	4	0	Sacramento	40900	Sacramento-Roseville-Arden-Arcade, CA	8/29/1983	8/29/1983	1/7/2018	Stock	0	0	FDIC	DIF	San Francisco	SAN FRANCISCO	Sacramento	San Francisco	Western	Western	0	1	www.americanriverbank.com	91	656088	40539	23883	262656	0	308713	4478	0	1158	961	16321
58281	0	3388482	0	American Riviera Bank	Santa Barbara	CA	93101	12/31/2017	2/14/2019	NM	1033 Anacapa Street		3	0	0	4	0	Santa Barbara	42200	Santa Maria-Santa Barbara, CA	7/18/2006	7/18/2006	1/1/2016	Stock	0	0	FDIC	DIF	San Francisco	SAN FRANCISCO	Los Angeles (West)	San Francisco	Western	Western	0	1	www.americanrivierabank.com	77	515153	42999	31953	33533	4040	409905	4260	0	3903	0	5695
29899	4287	12179	0	American Savings Bank	Middletown	OH	45042	12/31/2017	2/14/2019	SA	701 N. University Boulevard		2	0	0	4	0	Butler	17140	Cincinnati, OH-KY-IN	1/1/1889	8/9/1937	12/31/2017	Non-Stock	0	0	FDIC	DIF	Chicago	CHICAGO	Cincinnati	Cleveland	Central	Central	0	1	www.amsavingsbank.com	11	42982	5232	5000	870	0	32753	181	0	1205	0	0
9104	9913	337247	1141508	American Savings Bank	Tripoli	IA	50676	12/31/2017	2/14/2019	NM	312 S. Main St	TRIPOLI BANCSHARES, INC.	1	0	0	2	1	Bremer	47940	Waterloo-Cedar Falls, IA	1/10/1899	1/1/1934	3/31/2006	Stock	0	1	FDIC	DIF	Kansas City	KANSAS CITY	Cedar Rapids	Chicago	Western	Western	0	1	http://www.asbtripoli.com	7	50162	1865	0	20862	1812	24341	299	0	314	80	0
32526	8384	54973	0	American Savings Bank, FSB	Honolulu	HI	96813	12/31/2017	2/14/2019	SA	1001 Bishop St., Suite 100		49	0	0	5	0	Honolulu	46520	Urban Honolulu, HI	1/23/1987	1/23/1987	3/1/2018	Stock	0	0	OCC	DIF	San Francisco	SAN FRANCISCO	San Francisco	San Francisco	Western	Western	0	1	www.asbhawaii.com	1115	6798659	234099	93165	1445713	0	4628381	53637	0	136270	133	90829
29597	12609	455879	0	American Savings Bank, FSB	Portsmouth	OH	45662	12/31/2017	2/14/2019	SA	503 Chillicothe Street		6	0	1	4	0	Scioto			1/1/1892	12/27/1948	4/13/2018	Stock	0	0	OCC	DIF	Chicago	CHICAGO	Columbus	Cleveland	Central	Central	0	1		97	288194	4358	2872	19446	0	247178	1429	0	5697	192	2892
26944	13210	276645	1144095	American State Bank	Osceola	IA	50213	12/31/2017	2/14/2019	SM	1000 Jeffreys Drive	OSCEOLA BANCORPORATION	4	0	0	2	1	Clarke			4/23/1987	4/23/1987	2/16/2017	Stock	0	0	FED	DIF	Kansas City	KANSAS CITY	Des Moines	Chicago	Western	Western	0	1	www.americanstatebank.com	38	201431	10635	3081	36166	0	143109	1670	0	3647	213	273
9967	0	262358	4136046	American State Bank	Arp	TX	75750	12/31/2017	2/14/2019	SM	102 W Front	STEELE HOLDINGS, INC.	5	0	0	4	1	Smith	46340	Tyler, TX	8/1/1911	1/1/1934	6/11/2012	Stock	0	0	FED	DIF	Dallas	DALLAS	Dallas	Dallas	Southern	West	0	1	www.asbtx.com	59	280557	10163	5815	21625	2727	212362	1728	0	17107	869	4653
228	12625	735441	1201457	American State Bank	Sioux Center	IA	51250	12/31/2017	2/14/2019	NM	525 North Main Street	AMBANK COMPANY, INC.	9	0	1	2	1	Sioux			9/1/1913	1/1/1934	7/17/2015	Stock	0	1	FDIC	DIF	Kansas City	KANSAS CITY	Sioux City	Chicago	Western	Western	0	1	www.ambankiowa.com	125	869903	57958	39594	14357	6804	758552	11557	0	11289	6059	4202
57144	0	2957014	1066441	American State Bank & Trust Company	Great Bend	KS	67530	12/31/2017	2/14/2019	SM	1321 Main Street	AMERICAN STATE BANCSHARES, INC.	10	0	0	2	0	Barton			4/20/2001	4/20/2001	7/14/2018	Stock	0	1	FED	DIF	Kansas City	KANSAS CITY	Hays	Kansas City	Western	Western	0	1	https://asbt.bank	70	354269	6150	724	88628	1622	230205	2196	0	6553	0	9498
15444	12190	244251	2632571	American State Bank & Trust Company of Williston	Williston	ND	58801	12/31/2017	2/14/2019	NM	223 Main Street	AMERICAN STATE BANK HOLDING COMPANY, INC.	2	0	0	8	1	Williams			12/1/1936	12/18/1936	3/31/2006	Stock	0	1	FDIC	DIF	Kansas City	KANSAS CITY	Fargo	Minneapolis	Central	West	0	1	www.asbt.com	85	606062	7046	721	317857	13610	249053	5368	0	6690	799	0
22263	0	21359	1857760	American State Bank of Grygla	Grygla	MN	56727	12/31/2017	2/14/2019	SM	102 S Main Ave	GRYGLA FINANCIAL CORPORATION	2	0	0	2	1	Marshall			4/30/1976	4/30/1976	9/6/2014	Stock	0	0	FED	DIF	Kansas City	KANSAS CITY	Fargo	Minneapolis	Central	West	0	1	http://www.asbgrygla.com	14	52135	9174	7587	8254	0	32989	343	0	262	0	239
13150	10181	596848	1134694	American Trust & Savings Bank	Dubuque	IA	52001	12/31/2017	2/14/2019	SM	9th And Main Streets	ATBANCORP	12	0	0	4	0	Dubuque	20220	Dubuque, IA	1/1/1905	1/1/1934	3/31/2006	Stock	0	1	FED	DIF	Kansas City	KANSAS CITY	Cedar Rapids	Chicago	Western	Western	0	1	http://www.americantrust.bank	308	1156621	50680	25094	97236	0	950694	10310	0	15430	4187	7022
10120	0	675341	1140846	American Trust and Savings Bank	Lowden	IA	52255	12/31/2017	2/14/2019	NM	309 Mckinley Avenue	LOWDEN BANCSHARES, INC.	1	0	0	2	0	Cedar			10/1/1913	1/1/1934	3/31/2006	Stock	0	1	FDIC	DIF	Kansas City	KANSAS CITY	Cedar Rapids	Chicago	Western	Western	0	1	www.atsb-lowden.com	6	35214	9516	8686	13684	1705	9200	179	0	65	0	0
58076	0	3357947	4848246	American Trust Bank	Kirksville	MO	63501	12/31/2017	2/14/2019	NM	2817 North Baltimore	CONNECTIONS BANCSHARES, INC.	1	0	0	8	0	Adair			10/24/2005	10/24/2005	11/30/2018	Stock	0	0	FDIC	DIF	Kansas City	KANSAS CITY	Columbia Mo	St. louis	Western	West	0	1	http://www.connectionsbank.com	11	51608	1904	361	3432	0	43265	33	0	1440	0	1013
8205	15484	201254	1128705	Americana Community Bank	Sleepy Eye	MN	56085	12/31/2017	2/14/2019	NM	300 Main Street West	MIDWEST BANCSHARES, INC.	4	0	0	2	1	Brown			1/1/1881	1/1/1934	3/31/2006	Stock	0	0	FDIC	DIF	Kansas City	KANSAS CITY	Mankato	Minneapolis	Central	West	0	1	www.americanafinancial.com	29	115029	7685	7256	14570	0	88601	1076	0	1980	66	0
58360	0	3488980	0	Americas United Bank	Glendale	CA	91203	12/31/2017	2/14/2019	NM	801 N Brand Blvd, # No 1150		4	0	0	4	0	Los Angeles	31080	Los Angeles-Long Beach-Anaheim, CA	11/6/2006	11/6/2006	7/30/2018	Stock	0	0	FDIC	DIF	San Francisco	SAN FRANCISCO	Los Angeles (North)	San Francisco	Western	Western	0	1		25	235231	16684	12901	6702	11	208732	2211	0	468	0	452
2838	13531	139133	2685577	AmeriFirst Bank	Union Springs	AL	36089	12/31/2017	2/14/2019	NM	104 Hardaway Avenue	USAL BANCORP, INC.	4	0	0	4	0	Bullock			1/2/1916	1/1/1934	6/12/2014	Stock	0	0	FDIC	DIF	Atlanta	ATLANTA	Montgomery	Atlanta	Southern	Southeast	0	1	www.amerifirstbank.com	46	179563	7176	2267	29315	7150	129306	1646	0	4093	0	0
58303	18013	3470239	0	Ameriprise National Trust Bank	Minneapolis	MN	55402	12/31/2017	2/14/2019	N	901 3rd Avenue South		1	0	0	5	0	Hennepin	33460	Minneapolis-St. Paul-Bloomington, MN-WI	9/14/2006	9/14/2006	1/31/2013	Stock	0	1	OCC	DIF	Kansas City	KANSAS CITY	Minneapolis	Minneapolis	Central	West	0	0	http://www.ameriprise.com	24	24957	7684	4128	15150	0	0	0	0	0	0	0
20504	12344	764030	1082067	Ameris Bank	Moultrie	GA	31768	12/31/2017	2/14/2019	NM	300 South Main Street	AMERIS BANCORP	109	0	1	4	0	Colquitt			10/1/1971	10/1/1971	5/24/2018	Stock	0	1	FDIC	DIF	Atlanta	ATLANTA	Albany Ga	Atlanta	Southern	Southeast	0	0	http://www.amerisbank.com	1460	7826243	330648	191335	813201	10	6218006	25791	0	117738	35062	144290
7542	11474	928618	1117316	Ameriserv Financial Bank	Johnstown	PA	15901	12/31/2017	2/14/2019	SM	216 Franklin Street	AMERISERV FINANCIAL, INC	16	0	0	4	0	Cambria	27780	Johnstown, PA	9/23/1933	1/1/1934	5/21/2010	Stock	0	1	FED	DIF	New York	NEW YORK	Wexford	Philadelphia	Northeastern	Northeast	0	1	AmeriServ.com	232	1151205	27411	1823	159956	0	882544	10214	0	12538	18	11944
15510	15433	508355	1056983	Ameristate Bank	Atoka	OK	74525	12/31/2017	2/14/2019	SM	113 South Pennsylvania	ATOKA STATE BANCORPORATION, INC.	4	0	1	4	1	Atoka			8/6/1906	7/2/1937	3/31/2006	Stock	0	0	FED	DIF	Dallas	DALLAS	Tulsa	Kansas City	Southern	West	0	1	www.ameristatebank.com	76	257390	16864	12754	9865	6298	209270	2789	0	7631	52	0
57295	0	3015939	3583700	AMG National Trust Bank	Boulder	CO	80302	12/31/2017	2/14/2019	N	1155 Canyon Blvd, # 310	AMG NATIONAL CORP.	6	0	1	4	0	Boulder	14500	Boulder, CO	8/1/2001	2/1/2008	6/15/2015	Stock	0	1	OCC	DIF	Dallas	DALLAS	Denver	Kansas City	Western	Western	0	1	http://www.amgnational.com	125	385945	57142	51554	154388	400	147364	1534	0	21072	0	357
26658	0	30052	1140967	Amistad Bank	Del Rio	TX	78840	12/31/2017	2/14/2019	NM	1301 Veterans Boulevard	EDEN FINANCIAL CORPORATION	1	0	0	4	0	Val Verde			4/25/1986	4/25/1986	6/17/2015	Stock	0	0	FDIC	DIF	Dallas	DALLAS	Austin	Dallas	Southern	West	0	1	http://www.amistadbank.com	11	28461	4558	3795	0	1158	19820	313	0	2647	0	0
28949	2674	715975	0	Amory Federal Savings and Loan Association	Amory	MS	38821	12/31/2017	2/14/2019	SA	213 2nd Ave N		1	0	0	5	0	Monroe			6/1/1934	10/29/1934	5/5/2015	Non-Stock	0	0	OCC	DIF	Dallas	DALLAS	Jackson Ms	St. louis	Southern	West	0	1	www.amoryfederal.com	10	83238	10232	8827	5107	3425	63175	478	0	447	241	0
22381	0	424352	2622116	Anahuac National Bank	Anahuac	TX	77514	12/31/2017	2/14/2019	N	801 South Ross Sterling	ANAHUAC BANCSHARES, INC.	3	0	0	4	1	Chambers	26420	Houston-The Woodlands-Sugar Land, TX	12/20/1976	12/20/1976	3/31/2006	Stock	0	0	OCC	DIF	Dallas	DALLAS	Houston	Dallas	Southern	West	0	1	http://WWW.ANBANK.NET	31	117652	13609	11867	26709	0	72108	1669	0	3862	0	0
19220	11427	828651	2942702	ANB Bank	Denver	CO	80206	12/31/2017	2/14/2019	SM	3033 East First Avenue	STURM FINANCIAL GROUP, INC.	33	0	1	4	1	Denver	19740	Denver-Aurora-Lakewood, CO	9/1/1964	9/1/1964	10/1/2014	Stock	0	1	FED	DIF	Dallas	DALLAS	Denver	Kansas City	Western	Western	0	0	ANBBANK.COM	498	2627659	139275	90397	868414	0	1426818	14558	0	139297	0	0
28454	1626	349370	3843712	Anchor Bank	Aberdeen	WA	98520	12/31/2017	2/14/2019	SB	120 North Broadway	ANCHOR BANCORP, INC.	11	0	0	4	0	Grays Harbor			1/1/1907	10/18/1935	11/14/2018	Stock	0	0	FDIC	DIF	San Francisco	SAN FRANCISCO	Seattle	San Francisco	Western	West	0	1		94	472203	7188	3193	24029	0	398241	4128	0	8806	3346	260
57931	0	3342671	0	Anchor Commercial Bank	Juno Beach	FL	33408	12/31/2017	2/14/2019	SM	13951 Us Hwy One		2	0	0	4	0	Palm Beach	33100	Miami-Fort Lauderdale-West Palm Beach, FL	3/22/2005	3/22/2005	3/3/2007	Stock	0	0	FED	DIF	Atlanta	ATLANTA	South Florida	Atlanta	Southern	Southeast	0	1	http://www.anchorcommercialbank.com	23	132189	19313	18347	14624	0	93570	814	0	472	678	0
4208	15757	327556	1866306	Anchor D Bank	Texhoma	OK	73949	12/31/2017	2/14/2019	SM	222 West Main Street	TEXHOMA BANCSHARES, INC.	3	0	0	2	1	Texas			2/23/1906	1/1/1934	12/31/2011	Stock	0	0	FED	DIF	Dallas	DALLAS	Oklahoma City	Kansas City	Southern	West	0	1	www.anchordbank.com	48	142035	2884	1	22007	0	107877	1760	0	3584	0	0
11681	12318	655530	2037550	Anchor State Bank	Anchor	IL	61720	12/31/2017	2/14/2019	NM	246 2nd Street	ABC EMPLOYEE STOCK OWNERSHIP PLAN	1	0	0	2	0	Mclean	14010	Bloomington, IL	12/27/1920	1/1/1934	7/31/2014	Stock	0	1	FDIC	DIF	Chicago	CHICAGO	Champaign	Chicago	Central	Central	0	1		3	15130	3098	2242	2446	0	8865	65	0	105	0	0
22959	0	589439	3071908	Andalusia Community Bank	Andalusia	IL	61232	12/31/2017	2/14/2019	NM	601 8th Street East	SPECTOR PROPERTIES, INC.	2	0	0	6	0	Rock Island	19340	Davenport-Moline-Rock Island, IA-IL	10/1/1979	10/1/1979	9/28/2018	Stock	0	0	FDIC	DIF	Chicago	CHICAGO	Princeton	Chicago	Central	Central	0	1		12	39286	8495	7720	3901	0	26428	492	0	237	0	0
9923	13430	6329	1138197	Anderson Brothers Bank	Mullins	SC	29574	12/31/2017	2/14/2019	NM	101 North Main Street	ANDERSON BANCSHARES, INC.	22	0	0	4	0	Marion			1/1/1933	1/1/1934	3/31/2006	Stock	0	1	FDIC	DIF	Atlanta	ATLANTA	Columbia Sc	Richmond	Northeastern	Southeast	0	1	www.abbank.com	256	657014	44805	11397	30223	792	539453	9650	0	23385	794	0
10858	0	916343	1210114	Anderson State Bank	Oneida	IL	61467	12/31/2017	2/14/2019	NM	111 West Highway Street	ANDERSON BANCORP, INC.	1	0	0	2	1	Knox			2/17/1917	1/1/1934	4/18/2007	Stock	0	0	FDIC	DIF	Chicago	CHICAGO	Princeton	Chicago	Central	Central	0	1	www.andersonstatebank.com	7	80843	11674	7435	30702	8583	26052	249	0	242	0	0
18483	0	410159	1245246	Andes State Bank	Lake Andes	SD	57356	12/31/2017	2/14/2019	NM	213 Main Street	RANDALL BANCSHARES, INC.	1	0	0	2	0	Charles Mix			2/5/1962	2/5/1962	3/31/2006	Stock	0	0	FDIC	DIF	Kansas City	KANSAS CITY	Sioux Falls	Minneapolis	Western	West	0	1	http://www.andesstatebank.com	7	30017	8349	5720	5127	4375	11748	194	0	97	0	0
16410	0	225054	1063048	Andover State Bank	Andover	KS	67002	12/31/2017	2/14/2019	NM	511 North Andover Road	ANDOVER FINANCIAL CORPORATION	2	0	0	4	0	Butler	48620	Wichita, KS	11/26/1916	4/19/1946	12/4/2015	Stock	0	1	FDIC	DIF	Kansas City	KANSAS CITY	Wichita	Kansas City	Western	Western	0	1	WWW.GOASB.COM	19	83849	1930	253	5908	2465	68193	749	0	3178	0	0
22015	12280	361439	1083185	Andrew Johnson Bank	Greeneville	TN	37743	12/31/2017	2/14/2019	NM	124 North Main Street	ANDREW JOHNSON BANCSHARES, INC.	8	0	0	4	0	Greene			5/12/1975	5/12/1975	1/7/2018	Stock	0	0	FDIC	DIF	Dallas	DALLAS	Knoxville	Atlanta	Southern	Southeast	0	1	www.andrewjohnsonbank.com	97	359283	21726	17313	32995	0	290016	4911	0	6925	635	0
17751	7669	132107	2710796	Androscoggin Savings Bank	Lewiston	ME	4240	12/31/2017	2/14/2019	SB	30 Lisbon Street	ANDROSCOGGIN BANCORP, MHC	12	0	0	4	0	Androscoggin	30340	Lewiston-Auburn, ME	1/1/1870	4/25/1957	1/27/2012	Stock	0	1	FDIC	DIF	New York	NEW YORK	Concord	Boston	Northeastern	Northeast	0	1	www.androscogginbank.com	161	955179	22092	5508	83304	0	802719	8951	0	7757	0	7230
32018	7743	660879	0	Angelina Savings Bank, SSB	Lufkin	TX	75901	12/31/2017	2/14/2019	SB	1721 Tulane Drive		1	0	0	8	0	Angelina			1/1/1978	5/29/1980	7/16/2012	Stock	0	0	FDIC	DIF	Dallas	DALLAS	Houston	Dallas	Southern	West	0	1	www.angelinabank.com	21	64455	28961	26972	312	0	34057	178	0	769	0	9
58889	0	3825080	3962350	Ann Arbor State Bank	Ann Arbor	MI	48104	12/31/2017	2/14/2019	NM	125 W. William Street	ANN ARBOR BANCORP, INC.	3	0	0	4	0	Washtenaw	11460	Ann Arbor, MI	1/14/2009	1/14/2009	7/19/2017	Stock	0	0	FDIC	DIF	Chicago	CHICAGO	Detroit	Chicago	Central	Central	0	1	www.a2sb.com	47	292028	9827	5847	60626	0	209928	1568	0	3518	0	0
11682	0	691743	2861616	Anna State Bank	Anna	IL	62906	12/31/2017	2/14/2019	NM	100 East Vienna Street	ASB MANAGEMENT CORP	1	0	0	8	0	Union			9/18/1930	1/1/1934	3/31/2006	Stock	0	1	FDIC	DIF	Chicago	CHICAGO	Mount Vernon	St. louis	Central	Central	0	1	http://www.annastate.com	19	77760	7367	4250	33574	500	35357	310	0	600	0	0
3869	11777	261940	2619349	Anstaff Bank	Green Forest	AR	72638	12/31/2017	2/14/2019	NM	100 First National Avenue	FIRST NATIONAL BANCORP, INC.	12	0	0	2	1	Carroll			5/4/1931	1/1/1934	3/6/2017	Stock	0	1	FDIC	DIF	Dallas	DALLAS	Little Rock	St. louis	Southern	Western	0	1	www.anstaffbank.com	144	606136	28291	15826	89000	19700	429374	5037	0	14435	619	5522
29679	3874	527178	0	Anthem Bank & Trust	Plaquemine	LA	70764	12/31/2017	2/14/2019	SA	23910 Railroad Ave		5	0	1	4	1	Iberville	12940	Baton Rouge, LA	1/1/1915	1/16/1936	7/21/2011	Stock	0	0	OCC	DIF	Dallas	DALLAS	Baton Rouge	Atlanta	Southern	Western	0	1	www.anthembank.com	39	140559	1218	510	22784	4841	104295	1265	0	1198	945	369
33316	13403	1852569	1241985	ANZ Guam, Inc.	Hagatna	GU	96910	12/31/2017	2/14/2019	NM	424 W O'brien Dr #112	AUSTRALIA AND NEW ZEALAND BANKING GROUP LIMITED	0	0	1	7	0	Guam			1/11/1991	1/11/1991	2/22/2018	Stock	0	0	FDIC	DIF	San Francisco	SAN FRANCISCO	San Francisco	San Francisco	Western	West	5	1	www.anz.com/guam	107	330438	211205	200539	0	0	111040	3229	0	1642	175	1405
9176	16142	51253	3153242	Apex Bank	Camden	TN	38320	12/31/2017	2/14/2019	NM	102 East Main Street	CLAYTON HC, INC.	12	0	0	4	0	Benton			2/27/1931	1/1/1934	3/22/2018	Stock	0	1	FDIC	DIF	Dallas	DALLAS	Nashville	St. louis	Southern	Southeast	0	1	http://WWW.APEXBANK.COM	164	523033	52830	48611	5547	1	417900	5611	0	17656	5533	9438
35599	0	3057818	4020994	Apollo Bank	Miami	FL	33130	12/31/2017	2/14/2019	NM	1150 South Miami Avenue	APOLLO BANCSHARES, INC.	7	0	0	4	0	Miami-Dade	33100	Miami-Fort Lauderdale-West Palm Beach, FL	10/1/2001	10/1/2001	8/8/2014	Stock	0	0	FDIC	DIF	Atlanta	ATLANTA	South Florida	Atlanta	Southern	Southeast	0	1	www.apollobank.com	97	624086	21854	11301	124991	0	448626	4358	0	8172	0	1000
6051	10908	368522	1139000	Apollo Trust Company	Apollo	PA	15613	12/31/2017	2/14/2019	SM	201 North Warren Avenue	APOLLO BANCORP, INC.	6	0	0	8	0	Armstrong	38300	Pittsburgh, PA	5/27/1871	1/1/1934	3/31/2006	Stock	0	1	FED	DIF	New York	NEW YORK	Wexford	Cleveland	Northeastern	Northeast	0	1	http://www.apollotrust.com	47	158441	2547	997	52530	0	96383	1047	0	1917	0	0
16068	0	249612	3446412	Apple Bank for Savings	Manhasset	NY	11030	12/31/2017	2/14/2019	SB	1395 Northern Boulevard	APPLE FINANCIAL HOLDINGS, INC.	80	0	0	4	0	Nassau	35620	New York-Newark-Jersey City, NY-NJ-PA	4/17/1863	7/1/1943	5/9/2018	Stock	0	0	FDIC	DIF	New York	NEW YORK	New York City	New York	Northeastern	Northeast	0	1	www.theapplebank.com	865	12808944	1078384	1009543	1201547	0	9830341	28256	291599	33955	0	274560
17453	0	594938	1143052	Apple River State Bank	Apple River	IL	61001	12/31/2017	2/14/2019	NM	103 North Main Street	FIRST APPLE RIVER CORPORATION	6	0	0	2	1	Jo Daviess			1/5/1948	6/1/1955	3/30/2008	Stock	0	1	FDIC	DIF	Chicago	CHICAGO	Princeton	Chicago	Central	Central	0	1	www.appleriverstatebank.com	54	317017	21923	15180	93691	0	187420	1760	0	4012	445	339
34193	0	2467670	0	Applied Bank	Wilmington	DE	19803	12/31/2017	2/14/2019	NM	2200 Concord Pike		2	0	0	7	1	New Castle	37980	Philadelphia-Camden-Wilmington, PA-NJ-DE-MD	7/1/1996	7/1/1996	1/12/2015	Stock	0	0	FDIC	DIF	New York	NEW YORK	Claymont	Philadelphia	Northeastern	Northeast	0	1	WWW.APPLIEDBANK.COM	30	262043	197985	196571	0	0	63030	403	0	106	0	23
58296	0	3446636	4566232	Aquesta Bank	Cornelius	NC	28031	12/31/2017	2/14/2019	NM	19510 Jetton Road	AQUESTA FINANCIAL HOLDINGS, INC.	7	0	0	4	0	Mecklenburg	16740	Charlotte-Concord-Gastonia, NC-SC	8/1/2006	8/1/2006	7/13/2015	Stock	0	0	FDIC	DIF	Atlanta	ATLANTA	Charlotte	Richmond	Northeastern	Southeast	0	1	http://www.aquesta.com	70	405471	12043	4155	61911	675	302496	2817	0	13374	0	39
33450	12901	1872941	1203125	Arbor Bank	Nebraska City	NE	68410	12/31/2017	2/14/2019	NM	911 Central Avenue	OAKLAND FINANCIAL SERVICES, INC.	4	0	1	2	1	Otoe			7/1/1991	7/1/1991	5/1/2014	Stock	0	1	FDIC	DIF	Kansas City	KANSAS CITY	Omaha	Kansas City	Western	West	0	1	http://www.arborbanking.com	89	308742	12138	6883	28847	0	257440	2572	0	5723	0	186
3598	15820	659734	0	Arcola First Bank	Arcola	IL	61910	12/31/2017	2/14/2019	NM	127 South Oak Street		3	0	0	2	1	Douglas			11/9/1874	1/1/1934	9/9/2011	Stock	0	1	FDIC	DIF	Chicago	CHICAGO	Champaign	Chicago	Central	Central	0	1	www.arcolafb.com	17	111405	3362	836	84122	0	23018	661	20	83	0	0
28507	1735	120476	0	Argentine Federal Savings	Kansas City	KS	66106	12/31/2017	2/14/2019	SA	3004 Strong Ave		2	0	0	5	0	Wyandotte	28140	Kansas City, MO-KS	1/1/1906	8/17/1936	7/21/2011	Non-Stock	0	0	OCC	DIF	Kansas City	KANSAS CITY	Kansas City	Kansas City	Western	Western	0	1	www.argentinefed.com	10	51674	1185	552	6499	2200	39196	360	0	2124	0	0
57620	0	3187612	1206546	Arizona Bank & Trust	Phoenix	AZ	85016	12/31/2017	2/14/2019	NM	2036 East Camelback Road	HEARTLAND FINANCIAL USA, INC.	9	0	0	4	0	Maricopa	38060	Phoenix-Mesa-Scottsdale, AZ	8/18/2003	8/18/2003	5/31/2018	Stock	0	1	FDIC	DIF	San Francisco	KANSAS CITY	Phoenix	San Francisco	Western	Western	0	0	http://www.arizbank.com	89	602182	9945	1083	132054	0	419454	4619	207	18316	824	7684
3858	9959	705444	1099243	Arkansas County Bank	De Witt	AR	72042	12/31/2017	2/14/2019	SM	220 W Cross Street	DEWITT FIRST BANKSHARES CORPORATION	3	0	0	2	1	Arkansas			4/12/1912	1/1/1934	8/24/2012	Stock	0	1	FED	DIF	Dallas	DALLAS	Little Rock	St. louis	Southern	Western	0	1	www.arkansascountybank.com	47	169023	6950	2259	55447	10450	88586	1902	0	3927	750	0
1391	16044	270353	1123728	Arlington State Bank	Arlington	MN	55307	12/31/2017	2/14/2019	NM	230 West Main Street	ARLCO, INC.	2	0	0	2	1	Sibley	33460	Minneapolis-St. Paul-Bloomington, MN-WI	6/4/1895	1/1/1934	3/31/2006	Stock	0	0	FDIC	DIF	Kansas City	KANSAS CITY	Mankato	Minneapolis	Central	West	0	1	www.arlingtonstatebank.com	14	53973	11789	10634	18018	0	22322	391	0	344	0	0
4666	10192	983457	2107707	Armed Forces Bank, National Association	Fort Leavenworth	KS	66027	12/31/2017	2/14/2019	N	320 Kansas Avenue	DICKINSON FINANCIAL CORPORATION II	37	0	1	4	0	Leavenworth	28140	Kansas City, MO-KS	1/1/1907	1/1/1934	6/19/2015	Stock	0	1	OCC	DIF	Kansas City	KANSAS CITY	Kansas City	Kansas City	Western	Western	0	0	afbank.com	366	1069790	144932	121006	216782	0	652879	12242	0	11780	3719	9332
28812	2407	168571	5046816	Armor Bank, National Association	Forrest City	AR	72335	12/31/2017	2/14/2019	N	715 N Washington	BIG CREEK BANCSHARES, INC	2	0	0	7	0	Saint Francis			1/1/1919	12/14/1951	6/28/2018	Stock	0	0	OCC	DIF	Dallas	DALLAS	Memphis	St. louis	Southern	Western	0	1	www.armor.bank	14	67613	10112	7892	21349	11175	21005	75	0	1531	166	551
2315	0	470452	3488485	Armstrong Bank	Muskogee	OK	74401	12/31/2017	2/14/2019	NM	1215 West Okmulgee Street	IRONHORSE FINANCIAL GROUP, INC.	22	0	1	4	1	Muskogee			3/15/1910	1/1/1934	5/23/2015	Stock	0	0	FDIC	DIF	Dallas	DALLAS	Tulsa	Kansas City	Southern	West	0	0	www.armstrong.bank	276	945025	58117	42434	137627	95	681791	6430	0	39025	1623	14136
29471	3506	269571	0	Armstrong County Building and Loan Association	Ford City	PA	16226	12/31/2017	2/14/2019	SA	935 Fifth Avenue		1	0	0	5	0	Armstrong	38300	Pittsburgh, PA	1/1/1925	1/4/1937	7/21/2011	Non-Stock	0	0	FDIC	DIF	New York	NEW YORK	Wexford	Cleveland	Northeastern	Northeast	0	1	www.acbla.com	7	86264	2753	2570	25965	0	55540	265	0	119	0	0
29743	3995	351878	0	Aroostook County Federal Savings and Loan Association	Caribou	ME	4736	12/31/2017	2/14/2019	SA	43 High St		2	0	0	5	0	Aroostook			7/29/1936	7/29/1936	7/21/2011	Non-Stock	0	0	OCC	DIF	New York	NEW YORK	Concord	Boston	Northeastern	Northeast	0	1	www.yourhomebank.com	24	118744	6105	3304	19183	0	91391	552	0	843	182	0
1198	0	570558	1237447	Arrowhead Bank	Llano	TX	78643	12/31/2017	2/14/2019	NM	108 West Sandstone Street	ARROWHEAD COMPANY	5	0	0	4	1	Llano			3/16/1923	1/1/1934	3/31/2006	Stock	0	1	FDIC	DIF	Dallas	DALLAS	Austin	Dallas	Southern	West	0	1	http://www.arrowheadbanktexas.com	40	177819	28994	21929	24055	0	122071	502	0	1484	155	0
15085	11451	591320	3136973	Arthur State Bank	Union	SC	29379	12/31/2017	2/14/2019	NM	100 East Main Street	JCO PARTNERS II, L.P.	18	0	0	4	0	Union	43900	Spartanburg, SC	4/1/1933	3/13/1934	3/31/2006	Stock	0	1	FDIC	DIF	Atlanta	ATLANTA	Columbia Sc	Richmond	Northeastern	Southeast	0	1	http://wwwarthurstatebank.com	155	491096	51555	39334	77266	0	333999	3208	0	17506	5619	428
17123	13184	73116	0	Artisans' Bank	Wilmington	DE	19808	12/31/2017	2/14/2019	SB	2961 Centerville Road		13	0	0	4	0	New Castle	37980	Philadelphia-Camden-Wilmington, PA-NJ-DE-MD	2/28/1861	7/3/1952	1/1/2014	Non-Stock	0	0	FDIC	DIF	New York	NEW YORK	Claymont	Philadelphia	Northeastern	Northeast	0	1	www.artisansbank.com	121	523248	13243	7356	104115	0	367054	4140	0	21888	191	0
28780	2349	390372	0	Arundel Federal Savings Bank	Glen Burnie	MD	21061	12/31/2017	2/14/2019	SA	655 Crain Highway, S		7	0	0	5	0	Anne Arundel	12580	Baltimore-Columbia-Towson, MD	1/1/1906	7/31/1935	7/21/2011	Non-Stock	0	0	OCC	DIF	New York	NEW YORK	Baltimore	Richmond	Northeastern	Southeast	0	1	www.arundelfederal.com	72	436605	16748	13905	86325	0	326614	1256	0	3824	24	0
8728	10375	311845	1095674	Arvest Bank	Fayetteville	AR	72701	12/31/2017	2/14/2019	SM	75 North East Street	ARVEST BANK GROUP, INC.	261	0	1	4	0	Washington	22220	Fayetteville-Springdale-Rogers, AR-MO	1/1/1871	1/1/1934	4/20/2018	Stock	0	1	FED	DIF	Dallas	DALLAS	Little Rock	St. louis	Southern	Western	0	0	www.arvest.com	5747	16758528	929293	644071	4094401	15000	10383371	120836	0	416580	15093	668534
1436	0	336950	0	Ashton State Bank	Ashton	NE	68817	12/31/2017	2/14/2019	NM	295 Center Ave.		1	0	0	2	0	Sherman			12/2/1908	1/1/1934	3/31/2006	Stock	0	0	FDIC	DIF	Kansas City	KANSAS CITY	Grand Island	Kansas City	Western	West	0	1		6	21362	3585	3384	900	0	15975	556	0	137	0	0
11343	10514	821643	1250419	Ashton State Bank	Ashton	IA	51232	12/31/2017	2/14/2019	NM	317 Third Street	ASHTON BANCSHARES, INC.	1	0	0	2	1	Osceola			3/1/1884	1/1/1934	3/31/2006	Stock	0	1	FDIC	DIF	Kansas City	KANSAS CITY	Sioux City	Chicago	Western	Western	0	1	http://www.ashtonstatebank.com	7	48815	801	0	14849	0	31263	307	0	129	0	0
34759	0	2785477	2785459	Asian Bank	Philadelphia	PA	19107	12/31/2017	2/14/2019	SM	1023 Race Street	ASIAN FINANCIAL CORPORATION	2	0	0	4	0	Philadelphia	37980	Philadelphia-Camden-Wilmington, PA-NJ-DE-MD	6/9/1999	6/9/1999	12/5/2016	Stock	0	0	FED	DIF	New York	NEW YORK	Philadelphia	Philadelphia	Northeastern	Northeast	0	1	http://www.theasianbank.com	34	186429	30733	29242	6824	0	143730	1953	0	2029	211	0
33013	0	1462986	0	Asian Pacific National Bank	San Gabriel	CA	91776	12/31/2017	2/14/2019	N	333 West Valley Boulevard		2	0	0	4	1	Los Angeles	31080	Los Angeles-Long Beach-Anaheim, CA	7/25/1990	7/25/1990	2/15/2013	Stock	0	0	OCC	DIF	San Francisco	SAN FRANCISCO	Los Angeles (North)	San Francisco	Western	Western	0	1		12	55969	7863	6718	24501	0	20844	568	0	964	0	0
3934	0	668053	3435957	Aspire Financial	Fargo	ND	58104	12/31/2017	2/14/2019	NM	5195 45th Street South	HATTON BANCSHARES, INC.	2	0	0	4	0	Cass	22020	Fargo, ND-MN	9/19/1905	1/1/1934	6/30/2017	Stock	0	0	FDIC	DIF	Kansas City	KANSAS CITY	Fargo	Minneapolis	Central	West	0	1	aspirefinancial.com	7	34011	2886	30	827	7000	22182	244	0	310	0	568
5296	0	917742	1199563	Associated Bank, National Association	Green Bay	WI	54301	12/31/2017	2/14/2019	N	200 North Adams Street	ASSOCIATED BANC-CORP	224	0	1	4	0	Brown	24580	Green Bay, WI	1/1/1874	1/1/1934	6/23/2018	Stock	0	1	OCC	DIF	Chicago	CHICAGO	Appleton	Chicago	Central	Central	0	0	www.associatedbank.com	4388	30422051	678610	199702	6314654	32650	20602445	265484	69675	330958	12322	1039767
17636	0	1003455	1060917	Astra Bank	Scandia	KS	66966	12/31/2017	2/14/2019	NM	323 4th Street	FIRST BELLEVILLE BANCSHARES, INC.	9	0	1	2	1	Republic			10/2/1939	7/27/1956	3/6/2017	Stock	0	0	FDIC	DIF	Kansas City	KANSAS CITY	Hays	Kansas City	Western	Western	0	1	astra.bank	80	297720	15190	4673	76557	0	187023	2019	0	10011	303	2870
24064	0	851060	0	Atascosa Bank	Pleasanton	TX	78064	12/31/2017	2/14/2019	NM	1525 West Oaklawn		1	0	0	7	0	Atascosa	41700	San Antonio-New Braunfels, TX	9/7/1982	9/7/1982	12/15/2017	Stock	0	0	FDIC	DIF	Dallas	DALLAS	Austin	Dallas	Southern	West	0	1	http://www.atascosabank.com	12	89286	44194	41585	30696	0	13533	187	0	484	0	0
29085	2887	807272	4101437	Athens Federal Community Bank National Association	Athens	TN	37303	12/31/2017	2/14/2019	N	106 Washington Avenue Nw	ATHENS BANCSHARES CORPORATION	10	0	0	4	0	Mcminn			8/1/1934	3/25/1935	9/30/2018	Stock	0	0	OCC	DIF	Dallas	DALLAS	Knoxville	Atlanta	Southern	Southeast	0	1		115	464482	28482	14850	76808	8027	319229	3961	0	7281	914	3030
9631	0	924937	1406971	Athens State Bank	Athens	IL	62613	12/31/2017	2/14/2019	NM	200 North West Street	ATHENS BANCORP, INC.	4	0	0	8	1	Menard	44100	Springfield, IL	5/18/1910	1/1/1934	10/30/2018	Stock	0	0	FDIC	DIF	Chicago	CHICAGO	Springfield Il	Chicago	Central	Central	0	1	www.bankacb.com	35	132891	9925	4914	42351	0	73524	707	0	3288	0	549
90146	14766	408307	0	Athol Savings Bank	Athol	MA	1331	12/31/2017	2/14/2019	SB	388 Main Street		8	0	0	5	0	Worcester	49340	Worcester, MA-CT	2/12/1867	9/10/1985	7/10/2017	Non-Stock	0	0	FDIC	DIF	New York	NEW YORK	Springfield Ma	Boston	Northeastern	Northeast	0	1	http://www.atholsb.com	88	415611	15537	9800	97706	5056	277448	2545	0	4200	0	7
9096	12602	739346	0	Atkins Savings Bank & Trust	Atkins	IA	52206	12/31/2017	2/14/2019	NM	97 Main Avenue		1	0	0	2	0	Benton	16300	Cedar Rapids, IA	4/15/1915	1/1/1934	3/31/2006	Stock	0	1	FDIC	DIF	Kansas City	KANSAS CITY	Cedar Rapids	Chicago	Western	Western	0	1	https://www.atkinssavingsbank.com	9	91140	3021	1628	25182	5339	55855	636	0	301	0	0
35525	0	3555695	3555686	Atlantic Capital Bank, National Association	Chattanooga	TN	37402	12/31/2017	2/14/2019	N	1110 Market St. Suite 300	ATLANTIC CAPITAL BANCSHARES, INC.	19	0	1	4	0	Hamilton	16860	Chattanooga, TN-GA	6/26/2000	6/26/2000	2/13/2017	Stock	0	1	OCC	DIF	Dallas	DALLAS	Knoxville	Atlanta	Southern	Southeast	0	0	http://atlanticcapitalbank.com	348	2891018	319744	281247	449117	10681	1915982	19344	0	10531	1215	27633
45826	17022	543570	3840029	Atlantic Coast Bank	Jacksonville	FL	32256	12/31/2017	2/14/2019	NM	4655 Salisbury Rd, # 110	ATLANTIC COAST FINANCIAL CORPORATION	11	0	1	4	0	Duval	27260	Jacksonville, FL	3/27/1939	11/1/2000	5/24/2018	Stock	0	0	FDIC	DIF	Atlanta	ATLANTA	Gainesville	Atlanta	Southern	Southeast	0	1		184	984404	51536	46977	37683	0	842816	8600	0	14172	1740	983
58075	0	3393785	3393794	Atlantic Community Bank	Bluffton	SC	29910	12/31/2017	2/14/2019	NM	1 Sheridan Park Circle	ATLANTIC BANCSHARES, INC.	2	0	0	4	0	Beaufort	25940	Hilton Head Island-Bluffton-Beaufort, SC	1/26/2006	1/26/2006	4/1/2018	Stock	0	0	FDIC	DIF	Atlanta	ATLANTA	Columbia Sc	Richmond	Northeastern	Southeast	0	1		18	85094	19158	14430	588	0	62993	781	0	202	225	0
24829	0	959715	4923497	Atlantic Community Bankers Bank	Camp Hill	PA	17011	12/31/2017	2/14/2019	SM	1400 Market Street	ATLANTIC COMMUNITY BANCSHARES INC	2	0	1	4	0	Cumberland	25420	Harrisburg-Carlisle, PA	11/21/1983	11/21/1983	12/31/2017	Stock	0	1	FED	DIF	New York	NEW YORK	Harrisburg	Philadelphia	Northeastern	Northeast	0	0	http://www.acbb.com	81	636568	219211	183242	89864	20534	272079	7971	0	2938	0	0
26390	12877	527507	2290560	Atlantic Stewardship Bank	Midland Park	NJ	7432	12/31/2017	2/14/2019	NM	630 Godwin Avenue	STEWARDSHIP FINANCIAL CORPORATION	12	0	0	4	0	Bergen	35620	New York-Newark-Jersey City, NY-NJ-PA	9/28/1985	9/28/1985	3/31/2006	Stock	0	0	FDIC	DIF	New York	NEW YORK	Jamesburg	New York	Northeastern	Northeast	0	1	https://www.asbnow.bank	130	924659	21270	5217	161487	0	702930	8762	0	6909	0	17
91325	0	975751	1231342	Atlantic Trust Company, National Association	Atlanta	GA	30327	12/31/2017	2/14/2019	N	3290 Northside Parkway	CANADIAN IMPERIAL BANK OF COMMERCE	14	0	1	7	0	Fulton	12060	Atlanta-Sandy Springs-Roswell, GA	5/14/1969	5/5/2000	6/21/2018	Stock	0	1	OCC	DIF	Atlanta	CHICAGO	Atlanta	Atlanta	Southern	Southeast	0	0	https://atlantictrust.com	212	234003	60703	46526	0	0	0	0	0	34	0	81327
284	9664	811541	2151670	Auburn Banking Company	Auburn	KY	42206	12/31/2017	2/14/2019	NM	218 W. Main Street	FIRST COMMUNITY BANCORP, INC	2	0	0	2	1	Logan			1/1/1929	1/1/1934	5/18/2015	Stock	0	0	FDIC	DIF	Chicago	CHICAGO	Hopkinsville	St. louis	Central	Southeast	0	1	www.auburnbankingcompany.com	20	79486	2195	115	13510	4003	57496	430	0	1267	0	0
28288	1305	229173	0	Auburn Savings Bank, FSB	Auburn	ME	4210	12/31/2017	2/14/2019	SA	256 Court St		2	0	0	5	0	Androscoggin	30340	Lewiston-Auburn, ME	1/1/1887	1/17/1951	7/21/2011	Stock	0	0	OCC	DIF	New York	NEW YORK	Concord	Boston	Northeastern	Northeast	0	1	www.auburnsavings.com	16	73250	2044	1552	5432	0	62279	801	0	1606	0	33
11477	0	979151	0	Auburn State Bank	Auburn	NE	68305	12/31/2017	2/14/2019	SM	1212 J Street		2	0	0	2	0	Nemaha			1/1/1905	1/1/1934	10/16/2015	Stock	0	0	FED	DIF	Kansas City	KANSAS CITY	Omaha	Kansas City	Western	West	0	1	www.auburnstatebank.com	27	167133	13193	7493	65952	0	80369	1085	0	1797	83	0
35	9177	749635	1129533	AuburnBank	Auburn	AL	36830	12/31/2017	2/14/2019	SM	100 North Gay Street	AUBURN NATIONAL BANCORPORATION, INC.	8	0	0	4	0	Lee	12220	Auburn-Opelika, AL	1/3/1907	1/1/1934	12/31/2015	Stock	0	0	FED	DIF	Atlanta	ATLANTA	Montgomery	Atlanta	Southern	Southeast	0	1	www.auburnbank.com	154	854356	63988	51046	257698	41540	450817	4757	0	14697	0	1644
28191	1098	820178	0	Audubon Savings Bank	Audubon	NJ	8106	12/31/2017	2/14/2019	SB	515 S White Horse Pike		3	0	0	8	0	Camden	37980	Philadelphia-Camden-Wilmington, PA-NJ-DE-MD	1/1/1904	7/3/1972	6/30/2018	Non-Stock	0	0	FDIC	DIF	New York	NEW YORK	Jamesburg	Philadelphia	Northeastern	Northeast	0	1		30	156363	6696	5941	43653	0	90143	769	0	8207	0	0
5814	0	760649	5085664	Audubon State Bank	Audubon	IA	50025	12/31/2017	2/14/2019	NM	315 Broadway	AUDUBON COUNTY INVESTMENT COMPANY	2	0	0	2	1	Audubon			1/1/1876	1/1/1934	3/31/2006	Stock	0	1	FDIC	DIF	Kansas City	KANSAS CITY	Des Moines	Chicago	Western	Western	0	1	www.audubonstatebank.com	16	114186	10319	5403	10973	0	87279	342	0	623	0	3237
3276	16121	548351	3072660	Austin Bank, Texas National Association	Jacksonville	TX	75766	12/31/2017	2/14/2019	N	200 East Commerce Street	JANE AUSTIN CHAPMAN LIMITED PARTNERSHIP, L.P.	32	0	0	4	0	Cherokee			10/1/1900	1/1/1934	10/9/2010	Stock	0	1	OCC	DIF	Dallas	DALLAS	Dallas	Dallas	Southern	West	0	1	www.austinbank.com	456	1692382	87487	50353	230012	0	1281176	13193	0	32511	710	10913
58082	0	3347911	0	Austin Capital Bank SSB	Austin	TX	78757	12/31/2017	2/14/2019	SB	8100 Shoal Creek Blvd.		1	0	0	4	0	Travis	12420	Austin-Round Rock, TX	1/9/2006	1/9/2006	6/17/2015	Stock	0	0	FDIC	DIF	Dallas	DALLAS	Austin	Dallas	Southern	West	0	1	www.austincapitalbank.com	17	116993	21101	20676	2447	0	88879	837	0	2894	0	0
58484	0	3463875	4230216	Austin County State Bank	Bellville	TX	77418	12/31/2017	2/14/2019	NM	436 South Front Street	AUSTIN COUNTY BANCSHARES, INC.	1	0	0	4	1	Austin	26420	Houston-The Woodlands-Sugar Land, TX	6/26/2007	6/26/2007	7/23/2007	Stock	0	0	FDIC	DIF	Dallas	DALLAS	Houston	Dallas	Southern	West	0	1	www.acsbank.com	26	151868	10988	8437	28022	0	105911	2119	0	3006	0	0
35115	15850	2860459	0	Auto Club Trust, FSB	Dearborn	MI	48126	12/31/2017	2/14/2019	SA	One Auto Club Drive		1	0	0	5	0	Wayne	19820	Detroit-Warren-Dearborn, MI	11/30/1999	11/30/1999	7/21/2011	Stock	0	1	OCC	DIF	Chicago	CHICAGO	Detroit	Chicago	Central	Central	0	1	www.aaa.com/banking	91	505708	10659	10425	145296	0	341012	2167	0	309	0	0
11771	0	859141	1203451	Availa Bank	Carroll	IA	51401	12/31/2017	2/14/2019	NM	126 West 6th	CARROLL COUNTY BANCSHARES, INC.	12	0	0	2	0	Carroll			1/1/1870	1/1/1934	12/9/2018	Stock	0	1	FDIC	DIF	Kansas City	KANSAS CITY	Des Moines	Chicago	Western	Western	0	1	http://www.availa.bank	112	658607	27182	12052	159785	0	423909	5482	0	15061	1682	7152
2326	52136	262059	1057980	AVB Bank	Broken Arrow	OK	74012	12/31/2017	2/14/2019	NM	322 South Main Street	ARKANSAS VALLEY BANCSHARES, INC.	4	0	0	4	0	Tulsa	46140	Tulsa, OK	2/16/1905	1/1/1934	9/19/2015	Stock	0	0	FDIC	DIF	Dallas	DALLAS	Tulsa	Kansas City	Southern	West	0	1	www.bankavb.com	85	330863	5861	1578	44036	0	253986	3532	0	12426	883	0
57510	0	3214059	3680980	Avidbank	San Jose	CA	95112	12/31/2017	2/14/2019	NM	1732 N 1st St. 6th Floor	AVIDBANK HOLDINGS, INC.	2	0	0	4	0	Santa Clara	41940	San Jose-Sunnyvale-Santa Clara, CA	10/1/2003	10/1/2003	11/13/2017	Stock	0	0	FDIC	DIF	San Francisco	SAN FRANCISCO	San Francisco	San Francisco	Western	Western	0	1	https://www.avidbank.com	84	781285	33360	22710	74364	0	639976	8297	0	5946	0	0
90215	10957	619701	2465528	Avidia Bank	Hudson	MA	1749	12/31/2017	2/14/2019	SB	42 Main Street	ASSABET VALLEY BANCORP	11	0	0	4	0	Middlesex	14460	Boston-Cambridge-Newton, MA-NH	2/26/1869	11/27/1985	12/31/2009	Stock	0	0	FDIC	DIF	New York	NEW YORK	North Boston	Boston	Northeastern	Northeast	0	1	www.avidiabank.com	226	1518510	39459	15184	204014	257	1185680	11752	0	18679	780	14733
31390	6859	408875	3837962	Axiom Bank, National Association	Maitland	FL	32751	12/31/2017	2/14/2019	N	258 Southhall Lane	AXIOM BANCSHARES, INC.	24	0	0	4	0	Orange	36740	Orlando-Kissimmee-Sanford, FL	1/1/1962	3/26/1963	8/4/2017	Stock	0	0	OCC	DIF	Atlanta	ATLANTA	Tampa	Atlanta	Southern	Southeast	0	1	www.axiombanking.com	183	560041	47756	36242	33068	0	455387	7056	0	11814	243	0
19434	0	5461	3033746	BAC Community Bank	Stockton	CA	95202	12/31/2017	2/14/2019	NM	517 East Weber Avenue	BAC FINANCIAL INC.	11	0	0	4	1	San Joaquin	44700	Stockton-Lodi, CA	5/21/1965	5/21/1965	7/12/2018	Stock	0	0	FDIC	DIF	San Francisco	SAN FRANCISCO	Sacramento	San Francisco	Western	Western	0	1	www.bankbac.com	106	623681	25786	8328	174151	0	395433	6133	0	12176	867	0
21265	10221	725732	0	BAC Florida Bank	Coral Gables	FL	33134	12/31/2017	2/14/2019	NM	169 Miracle Mile, Suite R10		1	0	0	5	0	Miami-Dade	33100	Miami-Fort Lauderdale-West Palm Beach, FL	10/12/1973	10/12/1973	3/31/2006	Stock	0	0	FDIC	DIF	Atlanta	ATLANTA	South Florida	Atlanta	Southern	Southeast	0	0	http://www.bacflorida.com	169	2091648	281758	262616	113788	0	1626711	16641	4996	1284	2805	3283
2469	0	846945	1247727	Badger Bank	Fort Atkinson	WI	53538	12/31/2017	2/14/2019	NM	220 Grant Street	CITIZENS FINANCIAL CORPORATION EMPLOYEE STOCK OWNERSHIP PLAN AND TRUST	4	0	0	8	0	Jefferson			1/7/1884	1/1/1934	4/30/2007	Stock	0	1	FDIC	DIF	Chicago	CHICAGO	Milwaukee	Chicago	Central	Central	0	1	www.badgerbank.bank	41	135944	12103	8580	25206	5535	82928	752	0	4764	394	482
2987	13311	69678	1141870	Baker-Boyer National Bank	Walla Walla	WA	99362	12/31/2017	2/14/2019	N	7 West Main St	BAKER BOYER BANCORP	8	0	1	4	0	Walla Walla	47460	Walla Walla, WA	11/10/1869	1/1/1934	3/18/2018	Stock	0	1	OCC	DIF	San Francisco	SAN FRANCISCO	Seattle	San Francisco	Western	West	0	1	www.bakerboyer.com	179	606426	127881	123811	176706	0	280674	6225	0	13009	0	644
26704	0	696168	0	Balboa Thrift and Loan Association	Chula Vista	CA	91910	12/31/2017	2/14/2019	NM	865 Amena Court		4	0	0	6	0	San Diego	41740	San Diego-Carlsbad, CA	12/11/1980	7/3/1986	7/20/2017	Stock	0	0	FDIC	DIF	San Francisco	SAN FRANCISCO	Orange	San Francisco	Western	Western	0	0	http://www.balboathrift.com	93	264347	16717	1142	0	0	243917	3609	0	342	0	0
34456	0	1429028	0	Ballinger National Bank	Ballinger	TX	76821	12/31/2017	2/14/2019	N	900 Hutchings Avenue		1	0	0	2	1	Runnels			4/1/1997	4/1/1997	10/14/2018	Stock	0	0	OCC	DIF	Dallas	DALLAS	Dallas	Dallas	Southern	West	0	1	www.bankkeystone.com	14	42224	2394	1010	20801	2472	15860	277	0	207	0	0
6959	13519	505	1048728	Ballston Spa National Bank	Ballston Spa	NY	12020	12/31/2017	2/14/2019	N	87 Front Street	BALLSTON SPA BANCORP, INC.	13	0	0	4	0	Saratoga	10580	Albany-Schenectady-Troy, NY	1/1/1838	1/1/1934	3/31/2006	Stock	0	1	OCC	DIF	New York	NEW YORK	Syracuse	New York	Northeastern	Northeast	0	1	https://ww.bsnb.com	124	499089	5641	372	74257	0	391616	4839	0	10589	139	1641
35498	15953	200378	3153130	Banc of California, National Association	Santa Ana	CA	92707	12/31/2017	2/14/2019	N	3 Macarthur Place	BANC OF CALIFORNIA, INC.	36	0	0	4	0	Orange	31080	Los Angeles-Long Beach-Anaheim, CA	4/21/1941	1/3/2000	5/3/2017	Stock	0	1	OCC	DIF	San Francisco	SAN FRANCISCO	Orange	San Francisco	Western	Western	0	1	www.bancofcal.com	734	10317088	385059	352639	2575469	0	6715839	49333	0	131658	1796	80205
4033	0	251352	2107789	BancCentral, National Association	Alva	OK	73717	12/31/2017	2/14/2019	N	602-612 Flynn Street	MYERS BANCSHARES, INC.	5	0	1	2	1	Woods			8/11/1913	1/1/1934	7/17/2015	Stock	0	1	OCC	DIF	Dallas	DALLAS	Oklahoma City	Kansas City	Southern	West	0	1	www.bcna.com	78	490973	16355	4738	199852	0	229818	3955	0	23050	396	4298
27476	12941	1386251	1133286	BancFirst	Oklahoma City	OK	73102	12/31/2017	2/14/2019	NM	101 N. Broadway, Suite 200	BANCFIRST CORPORATION	105	0	0	4	0	Oklahoma	36420	Oklahoma City, OK	4/1/1989	4/1/1989	2/15/2018	Stock	0	1	FDIC	DIF	Dallas	DALLAS	Oklahoma City	Kansas City	Southern	West	0	0	www.bancfirst.bank	1696	7236903	1755689	1539585	464291	700	4676502	51666	0	133848	4136	57278
26725	0	110936	1242076	Banco do Brasil Americas	Miami	FL	33131	12/31/2017	2/14/2019	NM	1221 Brickell Ave, # 2200	BANCO DO BRASIL S.A.	5	0	0	4	0	Miami-Dade	33100	Miami-Fort Lauderdale-West Palm Beach, FL	7/24/1986	7/24/1986	7/31/2017	Stock	0	0	FDIC	DIF	Atlanta	ATLANTA	South Florida	Atlanta	Southern	Southeast	0	1	http://www.bbamericas.com	105	593879	78971	55532	60351	3925	424324	4372	0	2607	0	10488
34968	0	940311	1129382	Banco Popular de Puerto Rico	San Juan	PR	918	12/31/2017	2/14/2019	SM	209 Avenida Luis Munoz River	POPULAR, INC.	1	0	1	9	0	San Juan	41980	San Juan-Carolina-Caguas, PR	1/2/1999	1/2/1999	2/27/2015	Stock	0	0	FED	DIF	New York	NEW YORK	San Juan	New York	Northeastern	Southeast	181	0	http://www.popular.com	6511	34726000	5358000	5044000	8652000	0	17863000	551000	17000	496000	236000	451000
34967	0	2736291	1129382	Banco Popular North America	New York	NY	10004	12/31/2017	2/14/2019	SM	85 Broad Street	POPULAR, INC.	52	0	1	4	0	New York	35620	New York-Newark-Jersey City, NY-NJ-PA	1/2/1999	1/2/1999	4/5/2018	Stock	0	1	FED	DIF	New York	NEW YORK	New York City	New York	Northeastern	Northeast	0	0	http://www.popularbank.com	684	9168165	308388	211130	1833299	0	6142838	72078	2408	51022	2007	355640
20828	12675	816210	1239254	Banco Santander Puerto Rico	San Juan	PR	917	12/31/2017	2/14/2019	NM	207 Ponce De Leon Avenue	BANCO SANTANDER, S.A.	0	0	0	4	0	San Juan	41980	San Juan-Carolina-Caguas, PR	10/2/1972	10/2/1972	10/7/2013	Stock	0	1	FDIC	DIF	New York	NEW YORK	San Juan	New York	Northeastern	Southeast	28	0	www.santander.pr	1058	5107638	1297062	1207873	305690	0	3246252	133485	1746	15806	73747	8064
11813	11210	606046	0	BancorpSouth Bank	Tupelo	MS	38804	12/31/2017	2/14/2019	NM	One Mississippi Plaza		266	0	1	4	0	Lee			3/1/1876	1/1/1934	10/31/2017	Stock	0	1	FDIC	DIF	Dallas	DALLAS	Jackson Ms	St. louis	Southern	West	0	0	www.bancorpsouth.com	3947	15308454	226452	53440	2798758	0	11078003	118200	0	303768	6038	387870
26653	0	78157	1139671	Bandera Bank	Bandera	TX	78003	12/31/2017	2/14/2019	NM	207 Main Street	BANDERA BANCSHARES, INC.	1	0	0	8	1	Bandera	41700	San Antonio-New Braunfels, TX	4/24/1986	4/24/1986	6/17/2015	Stock	0	0	FDIC	DIF	Dallas	DALLAS	Austin	Dallas	Southern	West	0	1	http://www.banderabank.com	14	68890	26493	22500	6275	0	35413	318	0	304	76	0
57815	0	3402913	0	Banesco USA	Coral Gables	FL	33134	12/31/2017	2/14/2019	NM	150 Alhambra Circle, # 100		4	0	1	4	0	Miami-Dade	33100	Miami-Fort Lauderdale-West Palm Beach, FL	1/10/2006	1/10/2006	10/27/2014	Stock	0	0	FDIC	DIF	Atlanta	ATLANTA	South Florida	Atlanta	Southern	Southeast	1	0	Banescousa.com	193	1076238	55862	49121	170077	0	815386	9687	0	1719	0	0
18408	7107	419406	3547999	Bangor Savings Bank	Bangor	ME	4401	12/31/2017	2/14/2019	SB	3 State Street	BANGOR BANCORP, MHC	57	0	1	4	0	Penobscot	12620	Bangor, ME	2/14/1852	7/1/1961	4/5/2018	Stock	0	1	FDIC	DIF	New York	NEW YORK	Concord	Boston	Northeastern	Northeast	0	1	www.bangor.com	769	3767616	49486	1594	843680	0	2599485	30729	3102	85838	329	31475
14291	12142	952846	1205156	Bank	Wapello	IA	52653	12/31/2017	2/14/2019	SM	409 Hwy 61 S	MORNING SUN BANK CORP.	4	0	0	2	1	Louisa			2/13/1931	4/25/1934	1/12/2015	Stock	0	0	FED	DIF	Kansas City	KANSAS CITY	Cedar Rapids	Chicago	Western	Western	0	1	www.bank.bank	32	91404	5540	3880	510	0	78545	902	0	4751	0	709
1047	13079	496845	1099195	Bank & Trust Company	Litchfield	IL	62056	12/31/2017	2/14/2019	NM	401 North Madison Street	LBT BANCSHARES, INC.	7	0	0	4	0	Montgomery			9/1/1902	1/1/1934	12/31/2014	Stock	0	1	FDIC	DIF	Chicago	CHICAGO	Springfield Il	St. louis	Central	Central	0	1	www.banktr.com	90	293970	9836	2205	72023	122	204230	3830	0	4156	0	721
13816	0	142049	1204092	Bank 1st	West Union	IA	52175	12/31/2017	2/14/2019	SM	115 North Vine Street	FNB BANSHARES, INC.	3	0	0	2	1	Fayette			1/1/1934	1/31/1934	12/28/2012	Stock	0	1	FED	DIF	Kansas City	KANSAS CITY	Cedar Rapids	Chicago	Western	Western	0	1	www.bank1stia.com	21	121673	4812	1459	26830	217	87643	1324	0	913	0	0
11521	0	64552	3045721	Bank 2	Oklahoma City	OK	73108	12/31/2017	2/14/2019	SM	909 South Meridian Avenue	CHICKASAW BANC HOLDING COMPANY	1	0	0	4	0	Oklahoma	36420	Oklahoma City, OK	1/1/1903	1/1/1934	7/10/2018	Stock	0	0	FED	DIF	Dallas	DALLAS	Oklahoma City	Kansas City	Southern	West	0	1	www.bank2.bank	73	133225	4169	3164	21043	0	92141	1109	0	535	1130	6267
8560	9178	634544	1060047	Bank 21	Carrollton	MO	64633	12/31/2017	2/14/2019	NM	One West Washington Avenue	KNOTT HOLDING COMPANY, INC.	5	0	0	4	1	Carroll			8/12/1912	1/1/1934	1/22/2016	Stock	0	1	FDIC	DIF	Kansas City	KANSAS CITY	Kansas City	Kansas City	Western	West	0	1	www.bank21.com	39	125741	9566	4220	6510	540	104800	1452	0	2435	0	215
29087	2889	955977	0	BANK 34	Alamogordo	NM	88310	12/31/2017	2/14/2019	SA	500 10th Street		5	0	1	4	0	Otero			8/1/1934	11/2/1934	12/18/2015	Stock	0	0	OCC	DIF	Dallas	DALLAS	Albuquerque	Dallas	Western	West	0	1	http://www.bank34.com	145	335906	5004	2897	24400	4885	273320	3117	0	10120	0	417
4147	52452	18854	3256134	Bank 7	Oklahoma City	OK	73116	12/31/2017	2/14/2019	SM	1039 Nw 63rd Street	HAINES FINANCIAL CORP	9	0	1	4	1	Oklahoma	36420	Oklahoma City, OK	5/6/1901	1/1/1934	3/7/2014	Stock	0	0	FED	DIF	Dallas	DALLAS	Oklahoma City	Kansas City	Southern	West	0	1	www.bank7.com	80	702648	130287	123027	0	0	555735	7654	0	9602	100	1190
5304	10916	594947	1208009	Bank First National	Manitowoc	WI	54220	12/31/2017	2/14/2019	N	402 North Eighth Street	BANK FIRST NATIONAL CORPORATION	18	0	0	4	0	Manitowoc			1/1/1894	1/1/1934	10/27/2017	Stock	0	1	OCC	DIF	Chicago	CHICAGO	Appleton	Chicago	Central	Central	0	1	www.bankfirstwi.bank	243	1750612	53100	15186	159034	48877	1385935	11612	0	18578	4937	20663
8941	15932	812557	4932798	Bank Forward	Hannaford	ND	58448	12/31/2017	2/14/2019	NM	390 Wheat St	BANK FORWARD EMPLOYEE STOCK OWNERSHIP PLAN AND TRUST	12	0	1	2	1	Griggs			9/5/1927	1/1/1934	2/25/2016	Stock	0	0	FDIC	DIF	Kansas City	KANSAS CITY	Fargo	Minneapolis	Central	West	0	1	WWW.BANKFORWARD.COM	202	555878	24918	12880	32710	0	462077	5151	0	15274	1573	7451
33686	0	790105	0	Bank Hapoalim B.M.	New York	NY	10036	12/31/2017	2/14/2019	OI	1120 Avenue Of The Americas		1	0	0	4	0	New York	35620	New York-Newark-Jersey City, NY-NJ-PA	1/1/1921	11/25/1974	4/3/2017	Stock	0	0	FDIC	DIF	New York	NEW YORK	New York City	New York	Northeastern	Northeast	0	0			8464656	4184169		942507	2574	3280884		0
16604	9993	539032	1082209	Bank Independent	Sheffield	AL	35660	12/31/2017	2/14/2019	SM	710 South Montgomery Avenue	BANCINDEPENDENT, INCORPORATED	27	0	0	4	0	Colbert	22520	Florence-Muscle Shoals, AL	8/2/1947	8/2/1947	2/24/2011	Stock	0	1	FED	DIF	Atlanta	ATLANTA	Shelby	Atlanta	Southern	Southeast	0	1	www.bibank.com	527	1490279	127654	94340	48520	0	1188717	12105	0	49172	2627	23793
14521	13639	187947	1202762	Bank Iowa	West Des Moines	IA	50266	12/31/2017	2/14/2019	SM	1150 Jordan Creek Parkway	BANK IOWA CORPORATION	25	0	0	2	1	Dallas	19780	Des Moines-West Des Moines, IA	3/7/1923	6/28/1934	1/1/2012	Stock	0	1	FED	DIF	Kansas City	KANSAS CITY	Des Moines	Chicago	Western	Western	0	1	www.bankiowa.bank	238	1294980	77589	53481	288737	1800	871449	13655	0	16611	33	750
19842	0	101019	1232536	Bank Leumi USA	New York	NY	10017	12/31/2017	2/14/2019	NM	579 Fifth Avenue	BANK LEUMI LE-ISRAEL B.M.	6	1	1	4	0	New York	35620	New York-Newark-Jersey City, NY-NJ-PA	7/22/1968	7/22/1968	10/1/2010	Stock	0	1	FDIC	DIF	New York	NEW YORK	New York City	New York	Northeastern	Northeast	0	0	http://www.leumiusa.com	454	7026603	320266	294519	1413285	0	4924842	43943	31975	75167	0	4550
5170	0	45551	1203714	Bank Midwest	Spirit Lake	IA	51360	12/31/2017	2/14/2019	SM	1525 18th Street	GOODENOW BANCORPORATION	11	0	1	2	1	Dickinson			1/1/1887	1/1/1934	12/31/2017	Stock	0	1	FED	DIF	Kansas City	KANSAS CITY	Sioux City	Chicago	Western	Western	0	1	bankmidwest.com	203	835005	19811	990	53482	0	705269	8542	0	24827	0	7456
30125	17079	806378	0	Bank Mutual	Brown Deer	WI	53223	12/31/2017	2/14/2019	SA	4949 West Brown Deer Road		59	0	1	4	0	Milwaukee	33340	Milwaukee-Waukesha-West Allis, WI	8/14/1940	8/14/1940	6/23/2018	Stock	0	0	OCC	DIF	Chicago	CHICAGO	Milwaukee	Chicago	Central	Central	0	0		554	2638543	56552	22072	470957	0	1941325	20208	0	40010	692	6163
16601	12437	645157	1870022	Bank Northwest	Hamilton	MO	64644	12/31/2017	2/14/2019	NM	201 South Davis Street	CALDWELL COUNTY BANCSHARES, INC.	5	0	0	2	1	Caldwell	28140	Kansas City, MO-KS	8/4/1945	8/4/1947	7/31/2018	Stock	0	0	FDIC	DIF	Kansas City	KANSAS CITY	Kansas City	Kansas City	Western	West	0	1	http://www.banknw.com	30	140315	11135	7181	20514	14997	87022	880	0	3162	1679	0
11782	0	213538	0	Bank of Abbeville & Trust Company	Abbeville	LA	70510	12/31/2017	2/14/2019	NM	123 Concord Street		3	0	0	4	0	Vermilion	29180	Lafayette, LA	3/14/1894	1/1/1934	3/31/2006	Stock	0	1	FDIC	DIF	Dallas	DALLAS	Baton Rouge	Atlanta	Southern	Western	0	1	www.bankofabbeville.com	41	174687	7534	4751	85497	100	70904	926	0	5736	37	652
13290	0	452104	0	Bank of Akron	Akron	NY	14001	12/31/2017	2/14/2019	NM	46 Main Street		5	0	0	4	0	Erie	15380	Buffalo-Cheektowaga-Niagara Falls, NY	1/1/1900	1/1/1934	4/25/2017	Stock	0	0	FDIC	DIF	New York	NEW YORK	Syracuse	New York	Northeastern	Northeast	0	1	www.bankofakron.com	72	321286	7844	5839	40313	0	255594	5712	0	5264	0	0
155	14550	986935	3194076	Bank of Alapaha	Alapaha	GA	31622	12/31/2017	2/14/2019	NM	245 Ne Railroad St.	ALAPAHA HOLDING COMPANY	4	0	0	4	0	Berrien			3/25/1905	1/1/1934	3/24/2009	Stock	0	0	FDIC	DIF	Atlanta	ATLANTA	Albany Ga	Atlanta	Southern	Southeast	0	1	www.bankofalapaha.com	41	158783	26811	23871	17766	2875	107457	1462	0	2014	83	0
26689	0	564052	2029368	Bank of Alma	Alma	WI	54610	12/31/2017	2/14/2019	NM	211 Main Street	DAIRYLAND BANK HOLDING CORPORATION	4	0	1	4	0	Buffalo			6/20/1986	6/20/1986	3/31/2006	Stock	0	0	FDIC	DIF	Chicago	CHICAGO	Eau Claire	Minneapolis	Central	Central	0	1	www.bankofalma.net	20	228733	4510	1945	91393	1115	129609	2935	0	51	125	0
25178	12449	1443266	1073757	Bank of America California, National Association	San Francisco	CA	94104	12/31/2017	2/14/2019	N	555 California Street	BANK OF AMERICA CORPORATION	1	0	0	5	0	San Francisco	41860	San Francisco-Oakland-Hayward, CA	5/18/1984	5/18/1984	9/16/2009	Stock	0	0	OCC	DIF	San Francisco	WASHINGTON	San Francisco	San Francisco	Western	Western	0	0	www.bankofamerica.com	0	19804000	5257000	5250000	0	0	14307000	72000	0	0	7000	18000
3510	0	480228	1073757	Bank of America, National Association	Charlotte	NC	28202	12/31/2017	2/14/2019	N	100 North Tryon St	BANK OF AMERICA CORPORATION	4547	229	1	9	0	Mecklenburg	16740	Charlotte-Concord-Gastonia, NC-SC	10/17/1904	1/1/1934	1/1/2016	Stock	0	1	OCC	DIF	Atlanta	WASHINGTON	Charlotte	Richmond	Northeastern	Southeast	0	0	www.bankofamerica.com	142412	1751524000	149215000	123834000	423242000	31441000	915367000	10237000	87316000	8737000	285000	59495000
8243	9803	31835	3664216	Bank of Anguilla	Anguilla	MS	38721	12/31/2017	2/14/2019	NM	130 Holland Street	PYRAMID FINANCIAL CORPORATION	5	0	0	2	0	Sharkey			1/1/1904	1/1/1934	5/29/2015	Stock	0	0	FDIC	DIF	Dallas	DALLAS	Jackson Ms	Atlanta	Southern	West	0	1	http://www.bankofanguilla.com	33	142194	4025	944	30544	0	89180	1431	0	2427	6	0
34120	14546	2390929	2454380	Bank of Ann Arbor	Ann Arbor	MI	48107	12/31/2017	2/14/2019	NM	125 South Fifth Avenue	ARBOR BANCORP, INC.	8	0	0	4	0	Washtenaw	11460	Ann Arbor, MI	1/16/1996	1/16/1996	1/6/2017	Stock	0	1	FDIC	DIF	Chicago	CHICAGO	Detroit	Chicago	Central	Central	0	1	www.bankofannarbor.com	214	1537200	91117	72480	116653	0	1249005	17768	0	20757	698	16479
33681	0	909000	0	Bank of Baroda	New York	NY	10016	12/31/2017	2/14/2019	OI	One Park Avenue		1	0	0	9	0	New York	35620	New York-Newark-Jersey City, NY-NJ-PA	1/1/1908	2/22/1979	10/11/2013	Stock	0	0	FDIC	DIF	New York	NEW YORK	New York City	New York	Northeastern	Northeast	0	0			8778835	616363		0	0	8101181		0
23123	10508	225559	1097249	Bank of Bartlett	Bartlett	TN	38134	12/31/2017	2/14/2019	SM	6281 Stage Road	WEST TENNESSEE BANCSHARES, INC.	8	0	0	5	0	Shelby	32820	Memphis, TN-MS-AR	5/19/1980	5/19/1980	3/31/2006	Stock	0	0	FED	DIF	Dallas	DALLAS	Memphis	St. louis	Southern	Southeast	0	1	https://www.bankofbartlett.com	110	352367	12448	8995	106167	0	192960	2125	0	7651	7293	0
16282	0	311144	2993722	Bank of Bearden	Bearden	AR	71720	12/31/2017	2/14/2019	NM	1 Second Street Nw	BEARDEN BANCSHARES, INC.	1	0	0	4	1	Ouachita			7/5/1945	7/5/1945	10/16/2012	Stock	0	0	FDIC	DIF	Dallas	DALLAS	Shreveport	St. louis	Southern	Western	0	1		8	55077	8697	2000	7221	11400	27460	300	0	117	0	0
18930	14049	302030	1138272	Bank of Belle Glade	Belle Glade	FL	33430	12/31/2017	2/14/2019	NM	108 Southeast Avenue D	BELLE GLADE BANK CORPORATION	1	0	0	7	0	Palm Beach	33100	Miami-Fort Lauderdale-West Palm Beach, FL	11/14/1963	11/14/1963	3/31/2006	Stock	0	0	FDIC	DIF	Atlanta	ATLANTA	South Florida	Atlanta	Southern	Southeast	0	1	http://www.bankofbelleglade.com	17	112063	46526	38348	31431	900	32293	400	0	455	15	0
58114	0	3374403	4421564	Bank of Belleville	Belleville	IL	62220	12/31/2017	2/14/2019	NM	215 South Illinois Street	BELLEVILLE BANCORP, INC.	1	0	0	4	0	Saint Clair	41180	St. Louis, MO-IL	11/4/2005	11/4/2005	8/10/2015	Stock	0	0	FDIC	DIF	Chicago	CHICAGO	Mount Vernon	St. louis	Central	Central	0	1	www.bankofbelleville.com	33	185248	14382	13828	25867	1894	134568	1216	0	3620	0	0
8595	13240	348159	4459754	Bank of Bennington	Bennington	NE	68007	12/31/2017	2/14/2019	SM	12212 North 156th Street	BBIG HOLDINGS, LLC	4	0	0	4	0	Douglas	36540	Omaha-Council Bluffs, NE-IA	1/28/1928	1/1/1934	4/27/2016	Stock	0	1	FED	DIF	Kansas City	KANSAS CITY	Omaha	Kansas City	Western	West	0	1	www.bankbenn.com	32	116056	12851	8496	21164	0	76438	978	0	2059	0	1923
15817	0	659640	0	Bank of Benoit	Benoit	MS	38725	12/31/2017	2/14/2019	NM	28-30 Main Street		1	0	0	2	0	Bolivar			1/1/1904	5/6/1941	5/29/2015	Stock	0	0	FDIC	DIF	Dallas	DALLAS	Jackson Ms	St. louis	Southern	West	0	1		5	15821	3344	490	6654	1500	4099	32	0	88	0	0
16959	0	572347	1061316	Bank of Billings	Billings	MO	65610	12/31/2017	2/14/2019	NM	104 N E Elm Street	FIRST MIAMI BANCSHARES, INC.	2	0	0	2	0	Christian	44180	Springfield, MO	3/14/1889	12/1/1950	7/30/2012	Stock	0	0	FDIC	DIF	Kansas City	DALLAS	Springfield Mo	St. louis	Western	West	0	1	www.thebankofbillings.com	21	53873	6695	4629	0	0	41613	389	0	2104	0	2996
59074	0	4536084	0	Bank of Bird-in-Hand	Bird In Hand	PA	17505	12/31/2017	2/14/2019	NM	309 North Ronks Road		2	0	0	2	0	Lancaster	29540	Lancaster, PA	11/29/2013	11/29/2013	3/1/2017	Stock	0	0	FDIC	DIF	New York	NEW YORK	Harrisburg	Philadelphia	Northeastern	Northeast	0	1	www.bihbank.com	40	256080	25729	18919	0	5200	222258	2003	0	998	0	0
32722	14522	1421161	1471849	Bank of Blue Valley	Overland Park	KS	66213	12/31/2017	2/14/2019	SM	11935 Riley Street	BLUE VALLEY BAN CORP.	5	0	0	4	0	Johnson	28140	Kansas City, MO-KS	12/18/1989	12/18/1989	8/22/2015	Stock	0	1	FED	DIF	Kansas City	KANSAS CITY	Kansas City	Kansas City	Western	Western	0	1	http://www.bankbv.com	108	683594	13544	4150	103130	0	529264	5535	0	12322	8167	0
10883	0	695947	3917873	Bank of Bluffs	Bluffs	IL	62621	12/31/2017	2/14/2019	NM	115 N. Bluffs St.	SCOTT MORGAN BANCORP, INC.	2	0	0	2	1	Scott			8/3/1893	1/1/1934	7/8/2014	Stock	0	1	FDIC	DIF	Chicago	CHICAGO	Springfield Il	St. louis	Central	Central	0	1	www.bankofbluffs.com	14	54784	2681	265	15777	0	34923	400	0	638	50	0
34397	0	2535560	2535579	Bank of Bolivar	Bolivar	MO	65613	12/31/2017	2/14/2019	NM	495 S. Springfield Avenue	BOLIVAR BANCSHARES, INC	5	0	0	4	0	Polk	44180	Springfield, MO	4/16/1997	4/16/1997	3/31/2006	Stock	0	0	FDIC	DIF	Kansas City	KANSAS CITY	Springfield Mo	St. louis	Western	West	0	1	bankofbolivarmo.com	71	273636	8683	3172	31571	0	216655	2299	0	4946	3308	0
6137	15392	759625	0	Bank of Botetourt	Buchanan	VA	24066	12/31/2017	2/14/2019	NM	19747 Main Street		12	0	0	4	0	Botetourt	40220	Roanoke, VA	9/27/1899	1/1/1934	6/2/2010	Stock	0	0	FDIC	DIF	Atlanta	ATLANTA	Richmond	Richmond	Northeastern	Southeast	0	1	http://www.bankofbotetourt.com	107	388600	7299	764	18611	0	338119	3142	0	11463	3634	0
57952	0	3308529	3308510	Bank of Bozeman	Bozeman	MT	59718	12/31/2017	2/14/2019	NM	875 Harmon Stream Boulevard	BOZEMAN BANCORP, INC.	1	0	0	4	0	Gallatin			4/15/2005	4/15/2005	3/11/2018	Stock	0	0	FDIC	DIF	San Francisco	KANSAS CITY	Billings	Minneapolis	Western	West	0	1	www.bankofbozeman.com	22	69140	2456	1614	5026	879	55263	794	0	5152	0	0
57102	0	3042234	2112439	Bank of Brenham, National Association	Brenham	TX	77833	12/31/2017	2/14/2019	N	501 South Austin Street	INDUSTRY BANCSHARES, INC.	1	0	0	7	0	Washington			8/7/2001	8/7/2001	3/31/2006	Stock	0	0	OCC	DIF	Dallas	DALLAS	Austin	Dallas	Southern	West	0	0	http://www.bankofbrenham.com	24	352486	9695	7567	276624	1000	42391	901	0	1943	146	10220
5605	0	351131	1079236	Bank of Brewton	Brewton	AL	36426	12/31/2017	2/14/2019	NM	102 Belleville Avenue	REPTON SUPPLY COMPANY, INC.	2	0	0	8	0	Escambia			8/1/1889	1/1/1934	3/31/2006	Stock	0	0	FDIC	DIF	Atlanta	ATLANTA	Montgomery	Atlanta	Southern	Southeast	0	1	www.bankofbrewton.com	21	50984	5538	1994	21594	649	21522	346	0	859	44	0
2224	13855	17950	1122310	Bank of Bridger, National Association	Bridger	MT	59014	12/31/2017	2/14/2019	N	101 South Main Street	BRIDGER COMPANY, THE	10	0	1	2	0	Carbon	13740	Billings, MT	5/1/1906	1/1/1934	1/20/2017	Stock	0	0	OCC	DIF	San Francisco	SAN FRANCISCO	Billings	Minneapolis	Western	West	0	1	www.bankofbridger.com	101	477720	17518	11435	215067	0	228359	3931	0	6444	218	3868
9385	0	236256	1022063	Bank of Brookfield - Purdin, National Association	Brookfield	MO	64628	12/31/2017	2/14/2019	N	939 Park Circle Drive	CAPITAL BANCSHARES, INC.	4	0	0	2	1	Linn			12/14/1894	1/1/1934	3/31/2006	Stock	0	0	OCC	DIF	Kansas City	KANSAS CITY	Columbia Mo	Kansas City	Western	West	0	1	www.bankbp.com	20	92376	19700	17292	45733	0	25243	373	0	714	0	0
35439	0	2877831	4361923	Bank of Brookhaven	Brookhaven	MS	39601	12/31/2017	2/14/2019	NM	411 Brookway Boulevard	HAVEN CAPITAL CORPORATION	1	0	0	4	0	Lincoln			1/31/2000	1/31/2000	3/31/2006	Stock	0	1	FDIC	DIF	Dallas	DALLAS	Jackson Ms	Atlanta	Southern	West	0	1	www.bankofbrookhaven.com	29	155040	8499	1535	57852	0	81592	815	0	2220	562	0
2733	13402	825940	1096297	Bank of Buffalo	Buffalo	KY	42716	12/31/2017	2/14/2019	SM	2441 Greensburg Road	BUFFALO BANCSHARES, INC.	2	0	0	8	1	Larue	21060	Elizabethtown-Fort Knox, KY	1/7/1901	1/1/1934	3/31/2006	Stock	0	0	FED	DIF	Chicago	CHICAGO	Elizabethtown	St. louis	Central	Southeast	0	1	www.thebankofbuffalo.com	16	74960	1657	454	28359	1803	40844	387	0	828	79	0
20239	10994	904845	1249619	Bank of Cadiz and Trust Company	Cadiz	KY	42211	12/31/2017	2/14/2019	SM	Main And Scott Streets	CADIZ BANCORP, INC.	5	0	0	8	1	Trigg	17300	Clarksville, TN-KY	8/7/1970	8/7/1970	12/2/2013	Stock	0	1	FED	DIF	Chicago	CHICAGO	Hopkinsville	St. louis	Central	Southeast	0	1	http://www.bankofcadiz.com	35	109977	4954	2795	31322	4780	61747	603	0	3322	106	0
8254	14055	833646	1096916	Bank of Cairo and Moberly	Moberly	MO	65270	12/31/2017	2/14/2019	SM	207 East Rollins Street	CAIRO/MOBERLY BANCSHARES, INC.	2	0	0	4	0	Randolph			4/14/1905	1/1/1934	3/31/2006	Stock	0	0	FED	DIF	Kansas City	KANSAS CITY	Columbia Mo	St. louis	Western	West	0	1	www.bankbcm.com	24	108223	16351	14046	28543	0	57168	574	0	928	0	0
12549	12789	960047	2753289	Bank of Calhoun County	Hardin	IL	62047	12/31/2017	2/14/2019	NM	Park And Main Streets	BCC BANCSHARES, INC.	3	0	0	8	0	Calhoun	41180	St. Louis, MO-IL	1/1/1898	1/1/1934	3/31/2006	Stock	0	0	FDIC	DIF	Chicago	CHICAGO	Springfield Il	St. louis	Central	Central	0	1	http://www.bankofcalhouncounty.com	14	65813	5790	3499	13036	7924	35201	256	0	1221	332	0
17190	11925	124830	2087939	Bank of Camilla	Camilla	GA	31730	12/31/2017	2/14/2019	NM	50 East Broad Street	CAMILLA BANCSHARES, INC.	2	0	0	2	0	Mitchell			1/1/1890	3/6/1953	3/31/2006	Stock	0	0	FDIC	DIF	Atlanta	ATLANTA	Albany Ga	Atlanta	Southern	Southeast	0	1	http://www.bankofcamilla.net	29	109630	22844	11821	35590	3000	42048	1184	0	753	363	0
12325	0	458946	3045815	Bank of Cashton	Cashton	WI	54619	12/31/2017	2/14/2019	NM	723 Main Street	EAGLE BANCSHARES, INC.	1	0	0	2	1	Monroe			3/15/1899	1/1/1934	3/31/2006	Stock	0	0	FDIC	DIF	Chicago	CHICAGO	Madison	Chicago	Central	Central	0	1	www.bankofcashton.com	12	85109	5749	4228	17231	102	58770	744	0	286	0	0
9406	0	92902	0	Bank of Cattaraugus	Cattaraugus	NY	14719	12/31/2017	2/14/2019	SM	24 Main Street		1	0	0	8	0	Cattaraugus			3/30/1882	1/1/1934	3/31/2006	Stock	0	0	FED	DIF	New York	NEW YORK	Syracuse	New York	Northeastern	Northeast	0	1		8	19506	1638	995	8352	0	8574	138	0	334	0	0
105	13834	629148	1099663	Bank of Cave City	Cave City	AR	72521	12/31/2017	2/14/2019	SM	137 S Main Street	SHARP BANCSHARES, INC.	4	0	0	2	1	Sharp			7/1/1906	1/1/1934	10/13/2016	Stock	0	1	FED	DIF	Dallas	DALLAS	Little Rock	St. louis	Southern	Western	0	1	www.bankofcavecity.com	33	109894	7823	1558	18058	4500	69331	759	0	3990	247	156
58479	0	3588312	4974453	Bank of Central Florida	Lakeland	FL	33813	12/31/2017	2/14/2019	NM	5015 South Florida Avenue	BANK OF CENTRAL FLORIDA HOLDING COMPANY	3	0	0	4	0	Polk	29460	Lakeland-Winter Haven, FL	3/19/2007	3/19/2007	6/15/2011	Stock	0	0	FDIC	DIF	Atlanta	ATLANTA	Tampa	Atlanta	Southern	Southeast	0	1	www.bankofcentralflorida.com	56	492008	31786	30462	120682	0	321748	3038	0	6608	81	0
9023	10239	1014125	2234920	Bank of Charles Town	Charles Town	WV	25414	12/31/2017	2/14/2019	NM	111 East Washington Street	POTOMAC BANCSHARES, INC.	7	0	1	4	0	Jefferson	47900	Washington-Arlington-Alexandria, DC-VA-MD-WV	2/20/1870	1/1/1934	3/31/2006	Stock	0	1	FDIC	DIF	Atlanta	ATLANTA	Scott Depot	Richmond	Northeastern	Northeast	0	1	www.mybct.com	100	425319	33433	31089	31198	0	343178	3590	0	7155	220	17
2327	0	815754	2355870	Bank of Cherokee County	Hulbert	OK	74441	12/31/2017	2/14/2019	SM	Main And Broadway	GRANDVIEW BANKSHARES, INC.	3	0	0	4	0	Cherokee			12/1/1908	1/1/1934	1/1/2012	Stock	0	0	FED	DIF	Dallas	DALLAS	Tulsa	Kansas City	Southern	West	0	1	www.bankofcherokeecounty.net	41	103493	9062	5866	7854	15192	67993	882	0	1908	0	32
10885	0	318639	0	Bank of Chestnut	Chestnut	IL	62518	12/31/2017	2/14/2019	NM	100 Olive Street		1	0	0	2	0	Logan			1/1/1902	1/1/1934	3/31/2006	Stock	0	0	FDIC	DIF	Chicago	CHICAGO	Springfield Il	Chicago	Central	Central	0	1	http://www.bankofchestnut.com	5	18530	689	564	2504	288	14618	118	0	131	107	0
33653	0	908508	0	Bank of China	New York	NY	10018	12/31/2017	2/14/2019	OI	1045 Avenue Of The Americas		1	0	0	4	0	New York	35620	New York-Newark-Jersey City, NY-NJ-PA	1/1/1912	11/16/1981	1/23/2017	Stock	0	0	OCC	DIF	New York	NEW YORK	New York City	New York	Northeastern	Northeast	0	0			50686843	26243212		4868380	0	19112776		17876
6123	12293	753324	1951770	Bank of Clarke County	Berryville	VA	22611	12/31/2017	2/14/2019	SM	2 East Main Street	EAGLE FINANCIAL SERVICES, INC.	12	0	0	4	0	Clarke	47900	Washington-Arlington-Alexandria, DC-VA-MD-WV	4/1/1881	1/1/1934	3/31/2006	Stock	0	1	FED	DIF	Atlanta	ATLANTA	Richmond	Richmond	Northeastern	Southeast	0	1	http://www.bankofclarke.com	173	757787	32671	22093	132566	3176	561581	4392	0	19579	106	0
16953	0	76153	1065266	Bank of Clarks	Clarks	NE	68628	12/31/2017	2/14/2019	NM	301 N Green	CLARK BANCSHARES, INC.	2	0	0	2	0	Merrick	24260	Grand Island, NE	2/15/1937	11/24/1950	3/31/2006	Stock	0	0	FDIC	DIF	Kansas City	KANSAS CITY	Grand Island	Kansas City	Western	West	0	1	http://www.clarks.net/bankofclarks	11	34034	1501	22	1769	0	28966	418	0	352	0	0
13167	15829	720344	1119404	Bank of Clarkson	Clarkson	KY	42726	12/31/2017	2/14/2019	NM	101 East Main Street	FIRST BRECKINRIDGE BANCSHARES, INC.	2	0	0	8	0	Grayson			1/1/1904	1/1/1934	3/31/2006	Stock	0	1	FDIC	DIF	Chicago	CHICAGO	Elizabethtown	St. louis	Central	Southeast	0	1	www.bankofclarkson.com	26	118560	4028	2534	34791	8700	66312	301	0	1286	70	0
26955	14086	144034	1399774	Bank of Cleveland	Cleveland	TN	37311	12/31/2017	2/14/2019	NM	75 Bobby Taylor Avenue	BRADLEY COUNTY FINANCIAL CORP.	5	0	0	4	0	Bradley	17420	Cleveland, TN	5/8/1987	5/8/1987	7/28/2015	Stock	0	1	FDIC	DIF	Dallas	DALLAS	Knoxville	Atlanta	Southern	Southeast	0	1	http://www.bankofcleveland.com	64	260641	18046	14990	4853	0	220106	2810	0	4838	3971	0
16980	13686	255659	1053272	Bank of Colorado	Fort Collins	CO	80525	12/31/2017	2/14/2019	NM	1609 East Harmony Road	PINNACLE BANCORP, INC.	47	0	1	4	1	Larimer	22660	Fort Collins, CO	1/1/1900	1/26/1951	7/1/2017	Stock	0	1	FDIC	DIF	Dallas	KANSAS CITY	Denver	Kansas City	Western	Western	0	0	www.bankofcolorado.com	602	3690879	123529	61957	1093492	0	2337459	37247	0	71022	148	41841
8775	10979	839246	1132140	Bank of Columbia	Columbia	KY	42728	12/31/2017	2/14/2019	NM	144 Public Square	COLUMBIA BANCSHARES, INC.	3	0	0	2	1	Adair			1/1/1866	1/1/1934	3/31/2006	Stock	0	0	FDIC	DIF	Chicago	CHICAGO	Elizabethtown	St. louis	Central	Southeast	0	1	www.bankcolumbia.com	35	134522	3528	445	24724	0	102960	1698	0	1360	100	0
13274	13499	152057	2480491	Bank of Commerce	Chelsea	OK	74016	12/31/2017	2/14/2019	SM	322 West Sixth	COMMERCE BANCSHARES, INC.	6	0	0	4	0	Rogers	46140	Tulsa, OK	3/23/1896	1/1/1934	7/21/2015	Stock	0	0	FED	DIF	Dallas	DALLAS	Tulsa	Kansas City	Southern	West	0	1	www.bankboc.com	53	143834	16581	10683	23988	0	95692	1063	0	2202	1616	0
26217	13456	862057	2124795	Bank of Commerce	Chanute	KS	66720	12/31/2017	2/14/2019	SM	101 West Main Street	SOUTHEAST BANCSHARES, INC.	6	0	0	2	1	Neosho			5/2/1985	5/2/1985	2/26/2010	Stock	0	1	FED	DIF	Kansas City	KANSAS CITY	Springfield Mo	Kansas City	Western	Western	0	1	http://www.boc-ks.com	50	173861	21223	16831	61625	900	87130	991	0	1266	0	0
9359	0	99442	2770660	Bank of Commerce	Greenwood	MS	38930	12/31/2017	2/14/2019	NM	310 Howard Street	COMMERCE BANCORP, INC	6	0	0	4	0	Leflore			8/4/1904	1/1/1934	2/28/2018	Stock	0	1	FDIC	DIF	Dallas	DALLAS	Jackson Ms	St. louis	Southern	West	0	1	http://WWW.BANKCOM.COM	52	386376	34836	29496	79745	0	252088	4308	0	5736	54	0
25328	10155	352651	0	Bank of Commerce	Mclean	TX	79057	12/31/2017	2/14/2019	SM	201 North Main Street		2	0	0	4	1	Gray			8/16/1984	8/16/1984	9/10/2018	Stock	0	0	FED	DIF	Dallas	DALLAS	Lubbock	Dallas	Southern	West	0	1	http://www.bocbanking.com	10	45893	11487	11149	5749	125	28015	604	0	243	0	0
22639	14721	547550	1067701	Bank of Commerce	Rawlins	WY	82301	12/31/2017	2/14/2019	SM	Third And Buffalo	RAWLINS BANKSHARES, INC.	1	0	0	4	0	Carbon			4/20/1978	4/20/1978	3/31/2006	Stock	0	0	FED	DIF	San Francisco	SAN FRANCISCO	Billings	Kansas City	Western	West	0	1	WWW.BOCRAWLINS.COM	26	124955	12893	9690	39559	0	67770	1041	0	1262	0	0
19829	0	944551	1417427	Bank of Commerce	Chouteau	OK	74337	12/31/2017	2/14/2019	NM	201-207 Main Street	BOC BANSHARES, INC.	1	0	0	8	1	Mayes			7/1/1968	7/1/1968	3/31/2006	Stock	0	0	FDIC	DIF	Dallas	DALLAS	Tulsa	Kansas City	Southern	West	0	1	http://www.chouteauboc.com	15	37774	1548	514	13774	2309	17890	242	0	960	0	0
422	14419	322850	2606321	Bank of Commerce	Stilwell	OK	74960	12/31/2017	2/14/2019	NM	24 West Division Street	PEOPLES COMMERCIAL BANCORP, INC.	3	0	0	4	1	Adair			1/1/1931	1/1/1934	7/10/2018	Stock	0	0	FDIC	DIF	Dallas	DALLAS	Tulsa	Kansas City	Southern	West	0	1	www.bc-ok.bank	32	79683	2859	7	16528	0	57372	598	0	1451	32	0
57491	52630	3134698	3144295	Bank of Commerce	Duncan	OK	73534	12/31/2017	2/14/2019	NM	1601 W. Commerce	COMMERCE BANCORP, INC.	5	0	0	2	1	Stephens			12/16/2002	12/16/2002	7/31/2015	Stock	0	0	FDIC	DIF	Dallas	DALLAS	Oklahoma City	Kansas City	Southern	West	0	1	www.bocokonline.com	65	302001	12892	9000	14470	23474	230639	3625	0	8193	300	1467
10523	0	476539	0	Bank of Commerce & Trust Co.	Crowley	LA	70526	12/31/2017	2/14/2019	NM	326 North Avenue G		5	0	0	7	0	Acadia	29180	Lafayette, LA	1/1/1926	1/1/1934	10/27/2016	Stock	0	1	FDIC	DIF	Dallas	DALLAS	Baton Rouge	Atlanta	Southern	Western	0	1	https://www.bankofcommerceandtrust.com	69	338098	12748	298	233120	0	84206	636	0	2721	0	0
4796	14415	431350	4419301	Bank of Commerce and Trust Company	Wellington	KS	67152	12/31/2017	2/14/2019	NM	201 West Harvey Avenue	TRI-COUNTY FINANCIAL CORPORATION	2	0	0	8	1	Sumner	48620	Wichita, KS	10/6/1906	1/1/1934	6/29/2018	Stock	0	0	FDIC	DIF	Kansas City	KANSAS CITY	Wichita	Kansas City	Western	Western	0	1	bankofcommerce.ws	12	57739	2433	1033	25378	0	27943	426	0	554	160	0
9875	11655	464853	1063833	Bank of Cordell	Cordell	OK	73632	12/31/2017	2/14/2019	NM	808 North Glenn English	ROCKY FINANCIAL CORPORATION	1	0	0	4	1	Washita			5/29/1902	1/1/1934	1/1/2012	Stock	0	0	FDIC	DIF	Dallas	DALLAS	Oklahoma City	Kansas City	Southern	West	0	1	http://bankofcordell.com	9	37664	352	71	302	580	34837	236	0	379	90	0
8531	13335	926959	1104530	Bank of Coushatta	Coushatta	LA	71019	12/31/2017	2/14/2019	NM	1525 Ringgold Avenue	COUSHATTA BANCSHARES, INC.	1	0	0	7	1	Red River			8/1/1897	1/1/1934	3/31/2006	Stock	0	0	FDIC	DIF	Dallas	DALLAS	Shreveport	Dallas	Southern	Western	0	1	www.bankofcoushatta.com	37	223031	9054	6322	128771	225	78888	1540	0	1363	95	0
1937	9611	765354	0	Bank of Crocker	Waynesville	MO	65583	12/31/2017	2/14/2019	NM	200 Ichord Ave		4	0	0	4	1	Pulaski			7/5/1911	1/1/1934	4/7/2009	Stock	0	0	FDIC	DIF	Kansas City	KANSAS CITY	Springfield Mo	St. louis	Western	West	0	1	http://www.bankofcrocker.com	39	126033	18799	14925	38506	3000	59025	992	0	1819	3723	0
1468	10545	324854	1135374	Bank of Crockett	Bells	TN	38006	12/31/2017	2/14/2019	SM	104 Main Street	SECURITY BANCORP OF TENNESSEE, INC.	5	0	0	2	0	Crockett	27180	Jackson, TN	4/22/1887	1/1/1934	3/31/2006	Stock	0	1	FED	DIF	Dallas	DALLAS	Memphis	St. louis	Southern	Southeast	0	1	www.bankofcrockett.com	33	167282	5902	290	93026	9654	50221	898	0	1685	0	381
4075	53088	271752	0	Bank of Cushing	Cushing	OK	74023	12/31/2017	2/14/2019	SM	224 East Broadway		2	0	0	7	0	Payne			1/1/1897	1/1/1934	8/2/2011	Stock	0	1	FED	DIF	Dallas	DALLAS	Tulsa	Kansas City	Southern	West	0	1	www.bankofcushing.net	26	107808	1992	542	64903	0	35877	700	0	273	0	0
17543	0	441630	1082898	Bank of Dade	Trenton	GA	30752	12/31/2017	2/14/2019	NM	12634 North Main Street	TRI-STATES BANKSHARES, INC.	3	0	0	8	1	Dade	16860	Chattanooga, TN-GA	1/12/1956	1/12/1956	3/31/2006	Stock	0	0	FDIC	DIF	Atlanta	ATLANTA	Atlanta	Atlanta	Southern	Southeast	0	1	www.bankofdade.com	36	103391	4039	1291	47243	5445	44916	585	0	897	130	0
876	0	193537	1085536	Bank of Dawson	Dawson	GA	39842	12/31/2017	2/14/2019	NM	209 Main Street	DAWSON BANCSHARES, INC.	1	0	0	2	1	Terrell	10500	Albany, GA	7/1/1911	1/1/1934	9/13/2018	Stock	0	0	FDIC	DIF	Atlanta	ATLANTA	Albany Ga	Atlanta	Southern	Southeast	0	1	www.bankofdawson.com	26	112700	18857	12989	16679	3000	71301	1067	0	464	65	0
2477	14441	588245	1416738	Bank of Deerfield	Deerfield	WI	53531	12/31/2017	2/14/2019	NM	15 South Main Street	DEERFIELD FINANCIAL CORPORATION	2	0	0	4	1	Dane	31540	Madison, WI	1/1/1887	1/1/1934	3/31/2006	Stock	0	0	FDIC	DIF	Chicago	CHICAGO	Madison	Chicago	Central	Central	0	1	www.bankofdeerfield.com	28	139924	4724	1496	7368	1483	123219	1738	0	970	0	564
99	0	455945	0	Bank of Delight	Delight	AR	71940	12/31/2017	2/14/2019	NM	503 E Antioch Street		4	0	0	2	1	Pike			6/16/1911	1/1/1934	3/31/2006	Stock	0	0	FDIC	DIF	Dallas	DALLAS	Little Rock	St. louis	Southern	Western	0	1	http://www.bankofdelight.com	24	109916	3061	1757	11668	4900	87398	850	0	737	198	0
17569	0	823553	0	Bank of Denton	Denton	KS	66017	12/31/2017	2/14/2019	NM	510 Main Street		1	0	0	2	0	Doniphan	41140	St. Joseph, MO-KS	10/1/1894	3/8/1956	3/31/2006	Stock	0	0	FDIC	DIF	Kansas City	KANSAS CITY	Kansas City	Kansas City	Western	Western	0	1	http://www.bankofdenton.com	4	18290	1478	902	5593	200	10240	117	0	259	0	0
26542	0	638355	2127022	Bank of DeSoto, National Association	De Soto	TX	75115	12/31/2017	2/14/2019	N	2011 North Hampton Road	D BANCORP, INC.	1	0	0	4	1	Dallas	19100	Dallas-Fort Worth-Arlington, TX	1/27/1986	1/27/1986	3/31/2006	Stock	0	0	OCC	DIF	Dallas	DALLAS	Dallas	Dallas	Southern	West	0	1	www.bankdesoto.com	40	190806	67382	62807	2755	0	113304	1121	0	3665	105	0
17327	11810	638131	1085899	Bank of Dickson	Dickson	TN	37055	12/31/2017	2/14/2019	NM	466 Highway 46	DICKSON FINANCIAL CORPORATION	4	0	0	5	0	Dickson	34980	Nashville-Davidson-Murfreesboro-Franklin, TN	5/26/1954	5/26/1954	3/31/2006	Stock	0	1	FDIC	DIF	Dallas	DALLAS	Nashville	Atlanta	Southern	Southeast	0	1	www.bankofdickson.com	50	223791	4365	3187	77071	0	136538	1340	0	3487	0	0
14912	0	920359	2467942	Bank of Dixon County	Ponca	NE	68770	12/31/2017	2/14/2019	NM	117 East Third Street	KINGSBURY BDC FINANCIAL SERVICES, INC.	3	0	0	2	0	Dixon	43580	Sioux City, IA-NE-SD	1/1/1881	12/10/1934	3/31/2006	Stock	0	0	FDIC	DIF	Kansas City	KANSAS CITY	Sioux City	Kansas City	Western	West	0	1	http://www.bankofdc.com	17	95885	13472	10922	20766	0	60215	610	0	101	177	0
19515	0	545154	2332143	Bank of Doniphan	Doniphan	NE	68832	12/31/2017	2/14/2019	NM	118-120 W. Plum Street	DONIPHAN BANCSHARES, INC.	3	0	0	2	0	Hall	24260	Grand Island, NE	11/17/1965	11/17/1965	3/31/2006	Stock	0	1	FDIC	DIF	Kansas City	KANSAS CITY	Grand Island	Kansas City	Western	West	0	1	www.bankofdoniphan.com	31	114233	12055	8296	19330	0	76453	892	0	2283	0	1588
9068	13957	546535	2631435	Bank of Dudley	Dudley	GA	31022	12/31/2017	2/14/2019	NM	1448 Second Street	HOGAN INVESTMENTS I, INC.	5	0	0	4	0	Laurens			11/1/1905	1/1/1934	4/16/2014	Stock	0	0	FDIC	DIF	Atlanta	ATLANTA	Savannah	Atlanta	Southern	Southeast	0	1	http://www.bankofdudley.com	69	226844	28487	20505	32508	0	153154	2146	0	7886	7	0
15813	14771	1015832	2037569	Bank of Early	Blakely	GA	39823	12/31/2017	2/14/2019	NM	12347 Columbia Street	ONE SOUTH FINANCIAL, INC.	4	0	0	2	1	Early			1/9/1939	4/28/1941	3/31/2006	Stock	0	1	FDIC	DIF	Atlanta	ATLANTA	Albany Ga	Atlanta	Southern	Southeast	0	1	www.bankofearly.com	36	129562	21379	19579	1799	0	98758	1199	0	2539	129	255
16243	0	14865	2615154	Bank of Eastern Oregon	Heppner	OR	97836	12/31/2017	2/14/2019	NM	279 N Main Street	BEO BANCORP	14	0	1	2	0	Morrow			3/3/1945	3/3/1945	7/29/2015	Stock	0	0	FDIC	DIF	San Francisco	SAN FRANCISCO	Portland	San Francisco	Western	West	0	1	www.beobank.com	117	414352	47700	37693	25936	0	318869	3318	0	9437	1872	226
877	14607	204237	2453936	Bank of Eastman	Eastman	GA	31023	12/31/2017	2/14/2019	NM	130 Oak Street	MAGNOLIA BANKSHARES, INC.	4	0	0	4	1	Dodge			1/2/1919	1/1/1934	2/4/2009	Stock	0	0	FDIC	DIF	Atlanta	ATLANTA	Albany Ga	Atlanta	Southern	Southeast	0	1	WWW.BANKOFEASTMAN.COM	60	169445	16853	14137	15875	0	122610	1463	0	730	11687	282
26554	12613	956376	0	Bank of Easton	North Easton	MA	2356	12/31/2017	2/14/2019	SM	275 Washington Street		2	0	0	5	0	Bristol	39300	Providence-Warwick, RI-MA	1/1/1889	2/4/1986	9/4/2013	Non-Stock	0	0	FED	DIF	New York	NEW YORK	South Boston	Boston	Northeastern	Northeast	0	1	www.bankofeaston.com	17	137992	23973	22713	30241	0	75705	425	0	2819	0	0
296	10546	903240	2155397	Bank of Edmonson County	Brownsville	KY	42210	12/31/2017	2/14/2019	NM	109 N Main Street	EDMONSON BANCSHARES, INC	3	0	0	8	1	Edmonson	14540	Bowling Green, KY	1/1/1925	1/1/1934	3/31/2006	Stock	0	0	FDIC	DIF	Chicago	CHICAGO	Hopkinsville	St. louis	Central	Southeast	0	1	http://www.bankofedmonson.com	51	211837	6792	2974	46790	210	149892	1599	0	4788	134	0
16154	16154	485054	2510183	Bank of Elgin	Elgin	NE	68636	12/31/2017	2/14/2019	SM	101 North 2nd Street	ANTELOPE BANCSHARES, INC.	1	0	0	2	1	Antelope			8/27/1935	5/11/1944	1/1/2012	Stock	0	0	FED	DIF	Kansas City	KANSAS CITY	Sioux City	Kansas City	Western	West	0	1	www.bankofelgin.com	8	59364	11046	9981	3959	0	41905	600	0	96	0	583
13303	12297	244149	2795083	Bank of England	England	AR	72046	12/31/2017	2/14/2019	NM	123 South Main Street	MHBC INVESTMENTS LIMITED PARTNERSHIP I LLLP	31	0	1	5	0	Lonoke	30780	Little Rock-North Little Rock-Conway, AR	8/8/1898	1/1/1934	12/29/2010	Stock	0	0	FDIC	DIF	Dallas	DALLAS	Little Rock	St. louis	Southern	Western	0	1	www.bankofengland-ar.com	1080	316352	9804	1377	18840	0	254229	2841	0	7105	4450	9568
8532	0	399731	4125152	Bank of Erath	Erath	LA	70533	12/31/2017	2/14/2019	NM	105 West Edwards	BANK OF ERATH HOLDING COMPANY	3	0	0	4	0	Vermilion	29180	Lafayette, LA	1/1/1910	1/1/1934	3/31/2006	Stock	0	0	FDIC	DIF	Dallas	DALLAS	Baton Rouge	Atlanta	Southern	Western	0	1	www.bankoferath.com	34	101592	11739	6657	19333	25	67355	687	0	1323	272	0
19351	10118	550354	1051193	Bank of Estes Park	Estes Park	CO	80517	12/31/2017	2/14/2019	NM	255 Park Lane	FIRST NATIONAL FINANCIAL CORPORATION	3	0	0	4	1	Larimer	22660	Fort Collins, CO	1/18/1965	1/18/1965	6/27/2012	Stock	0	0	FDIC	DIF	Dallas	KANSAS CITY	Denver	Kansas City	Western	Western	0	1	www.bankofestespark.com	26	128568	12447	7994	37689	4400	70461	1293	0	787	0	0
4094	0	343051	1064184	Bank of Eufaula	Eufaula	OK	74432	12/31/2017	2/14/2019	SM	102 North Main	S N B BANCSHARES, INC.	2	0	0	7	0	Mcintosh			3/7/1911	1/1/1934	7/21/2015	Stock	0	0	FED	DIF	Dallas	DALLAS	Tulsa	Kansas City	Southern	West	0	1	WWW.BANKOFEUFAULA.COM	23	103724	6305	1816	52259	7015	31375	510	0	1348	404	0
49	0	560438	0	Bank of Evergreen	Evergreen	AL	36401	12/31/2017	2/14/2019	NM	146 West Front Street		1	0	0	8	0	Conecuh			9/1/1932	1/1/1934	3/31/2006	Stock	0	0	FDIC	DIF	Atlanta	ATLANTA	Montgomery	Atlanta	Southern	Southeast	0	1	http://www.thebankofevergreen.com	15	62917	3413	1680	15904	2250	39144	573	0	1081	50	0
11732	0	976534	1491717	Bank of Farmington	Farmington	IL	61531	12/31/2017	2/14/2019	NM	16 North Main Street	FARMINGTON BANCORP, INC.	3	0	0	2	0	Fulton			1/1/1903	1/1/1934	3/31/2018	Stock	0	0	FDIC	DIF	Chicago	CHICAGO	Springfield Il	Chicago	Central	Central	0	1	http://www.bankoffarmington.com	34	158188	4866	3247	33841	0	113613	1195	0	2220	0	0
58630	0	3620539	5110641	Bank of Feather River	Yuba City	CA	95991	12/31/2017	2/14/2019	NM	855 Harter Parkway, # 100	FEATHER RIVER BANCORP, INC.	2	0	0	2	0	Sutter	49700	Yuba City, CA	11/6/2007	11/6/2007	3/1/2018	Stock	0	0	FDIC	DIF	San Francisco	SAN FRANCISCO	Sacramento	San Francisco	Western	Western	0	1	https://bofr.bank	21	122138	24072	21599	0	0	94061	1273	0	199	0	0
1484	0	166531	1136447	Bank of Frankewing	Frankewing	TN	38459	12/31/2017	2/14/2019	NM	2324 Highway 64 East	FRANKEWING BANCSHARES, INC.	3	0	0	4	0	Giles			12/13/1920	1/1/1934	3/31/2006	Stock	0	0	FDIC	DIF	Dallas	DALLAS	Nashville	Atlanta	Southern	Southeast	0	1	http://www.bankoffrankewing.com	54	253937	42754	35487	10035	0	190188	3471	0	3821	0	0
10594	0	68831	3674215	Bank of Franklin	Meadville	MS	39653	12/31/2017	2/14/2019	NM	9 Main Street	FRANKLIN BANCSHARES, INC.	5	0	0	4	0	Franklin			1/12/1912	1/1/1934	11/8/2007	Stock	0	1	FDIC	DIF	Dallas	DALLAS	Jackson Ms	Atlanta	Southern	West	0	1	www.bankoffranklin.com	50	132620	3576	611	34052	0	86602	1004	0	5072	590	0
35543	0	2913702	2913711	Bank of Franklin County	Washington	MO	63090	12/31/2017	2/14/2019	NM	900 East Eighth Street	FRANKLIN BANCORP, INC.	5	0	0	4	0	Franklin	41180	St. Louis, MO-IL	8/28/2000	8/28/2000	3/31/2006	Stock	0	0	FDIC	DIF	Kansas City	KANSAS CITY	St. Louis	St. louis	Western	West	0	1	www.bankoffranklincounty.com	66	239006	7181	3052	27552	0	186761	1835	0	8212	1870	368
8693	12552	167453	1127249	Bank of Galesville	Galesville	WI	54630	12/31/2017	2/14/2019	NM	16893 South Main Street	GALE BANK HOLDING COMPANY, INC.	3	0	0	2	1	Trempealeau			1/1/1883	1/1/1934	9/30/2018	Stock	0	0	FDIC	DIF	Chicago	CHICAGO	Eau Claire	Minneapolis	Central	Central	0	1	www.bluffviewbank.com	23	97683	5036	2293	12935	1531	74102	1269	0	1216	21	403
5775	13001	590949	2749433	Bank of Geneva	Geneva	IN	46740	12/31/2017	2/14/2019	SM	215 East Line Street	LIMBERLOST BANCSHARES, INC.	6	0	0	2	1	Adams			10/12/1892	1/1/1934	12/31/2018	Stock	0	1	FED	DIF	Chicago	CHICAGO	Indianapolis	Chicago	Central	Central	0	1	www.bankofgeneva.com	62	278898	8581	3929	16807	7807	238185	2996	0	3029	30	31
58626	0	3636446	5170805	Bank of George	Las Vegas	NV	89148	12/31/2017	2/14/2019	NM	9115 West Russell Road	GBANK FINANCIAL HOLDINGS INC.	2	0	0	4	0	Clark	29820	Las Vegas-Henderson-Paradise, NV	9/24/2007	9/24/2007	3/1/2018	Stock	0	0	FDIC	DIF	San Francisco	SAN FRANCISCO	Phoenix	San Francisco	Western	West	0	1	http://www.bankofgeorge.com	49	208394	65606	60722	4870	0	128358	1869	0	1128	0	2991
22838	0	932633	1204618	Bank of Gibson City	Gibson City	IL	60936	12/31/2017	2/14/2019	NM	804 South Sangamon Avenue	LONGVIEW CAPITAL CORPORATION	1	0	0	2	0	Ford	16580	Champaign-Urbana, IL	4/9/1979	4/9/1979	3/31/2006	Stock	0	0	FDIC	DIF	Chicago	CHICAGO	Champaign	Chicago	Central	Central	0	1	www.bankofgc.com	13	79894	7439	6345	16666	0	50065	422	0	557	0	3033
2379	15442	141958	1098808	Bank of Gleason	Gleason	TN	38229	12/31/2017	2/14/2019	NM	203 Main Street	BANCSHARES OF GLEASON, INC.	2	0	0	7	0	Weakley			1/1/1901	1/1/1934	6/12/2014	Stock	0	1	FDIC	DIF	Dallas	DALLAS	Nashville	St. louis	Southern	Southeast	0	1	www.bankofgleason.com	23	117048	6313	3262	71975	0	35954	773	0	953	56	0
16527	0	993353	3556656	Bank of Glen Ullin	Glen Ullin	ND	58631	12/31/2017	2/14/2019	NM	106 South Avenue West	TRINITY INVESTMENTS, INC.	1	0	0	2	1	Morton	13900	Bismarck, ND	1/2/1947	1/2/1947	3/31/2015	Stock	0	0	FDIC	DIF	Kansas City	KANSAS CITY	Fargo	Minneapolis	Central	West	0	1	http://www.bankofglenullin.com	9	52876	1098	4	400	0	48715	447	0	577	0	530
57915	17987	3286999	4446521	Bank of Grand Lake	Grove	OK	74344	12/31/2017	2/14/2019	NM	201 East 18th Street	TOWNSEND HOLDING COMPANY	1	0	0	4	1	Delaware			6/9/2005	6/9/2005	10/31/2017	Stock	0	0	FDIC	DIF	Dallas	DALLAS	Tulsa	Kansas City	Southern	West	0	1	www.bankofgrandlake.com	39	162829	3332	1507	18141	3012	129148	992	0	4258	773	0
9392	0	1351	0	Bank of Grandin	Grandin	MO	63943	12/31/2017	2/14/2019	NM	403 5th Street		5	0	0	4	1	Carter			1/13/1913	1/1/1934	9/9/2008	Stock	0	0	FDIC	DIF	Kansas City	KANSAS CITY	St. Louis	St. louis	Western	West	0	1	www.bankofgrandin.net	34	152875	4042	0	53396	0	88277	1200	0	4795	745	0
5636	0	400945	3143953	Bank of Gravett	Gravette	AR	72736	12/31/2017	2/14/2019	NM	211 Main St Se	GRAVETT BANCSHARES, INC.	4	0	0	2	1	Benton	22220	Fayetteville-Springdale-Rogers, AR-MO	3/1/1898	1/1/1934	5/6/2015	Stock	0	0	FDIC	DIF	Dallas	DALLAS	Little Rock	St. louis	Southern	Western	0	1	http://www.bankofgravett.com	41	114121	3501	22	26331	0	73834	1092	0	2613	858	0
17995	0	857259	1472006	Bank of Greeley	Greeley	KS	66033	12/31/2017	2/14/2019	NM	118 W Brown St	GREELEY BANCSHARES, INC.	1	0	0	2	1	Anderson			1/1/1888	5/4/1959	3/31/2006	Stock	0	0	FDIC	DIF	Kansas City	KANSAS CITY	Kansas City	Kansas City	Western	Western	0	1		5	40251	11119	9030	4928	948	21991	352	0	8	0	0
15113	13511	465524	1250679	Bank of Greeleyville	Greeleyville	SC	29056	12/31/2017	2/14/2019	NM	73 Main Street	SOUTHEASTERN BANCORP, INC.	2	0	0	4	1	Williamsburg			4/25/1935	4/25/1935	3/31/2006	Stock	0	0	FDIC	DIF	Atlanta	ATLANTA	Columbia Sc	Richmond	Northeastern	Southeast	0	1	http://www.bog1.com	20	90951	4059	183	14589	14162	56374	701	0	939	0	0
20884	14461	711472	4272869	Bank of Guam	Hagatna	GU	96910	12/31/2017	2/14/2019	NM	111 Chalan Santo Papa	BANKGUAM HOLDING COMPANY	1	0	1	4	0	Guam			12/11/1972	12/11/1972	2/22/2018	Stock	0	1	FDIC	DIF	San Francisco	SAN FRANCISCO	San Francisco	San Francisco	Western	West	22	0	https://www.bankofguam.com	612	1962734	128964	99931	550465	0	1209824	17279	0	17657	2369	2686
8144	0	603232	1084801	Bank of Gueydan	Gueydan	LA	70542	12/31/2017	2/14/2019	SM	111 Main Street	GUEYDAN BANCSHARES, INC.	1	0	0	2	0	Vermilion	29180	Lafayette, LA	5/14/1927	1/1/1934	1/1/2016	Stock	0	0	FED	DIF	Dallas	DALLAS	Baton Rouge	Atlanta	Southern	Western	0	1	http://bankofgueydan.com/	11	77866	7552	5036	45865	3200	19975	524	0	159	0	0
10315	10625	145059	1135374	Bank of Halls	Halls	TN	38040	12/31/2017	2/14/2019	SM	101 Main Street	SECURITY BANCORP OF TENNESSEE, INC.	2	0	0	2	0	Lauderdale			10/13/1899	1/1/1934	1/1/2012	Stock	0	1	FED	DIF	Dallas	DALLAS	Memphis	St. louis	Southern	Southeast	0	1	www.bankofhalls.com	17	81978	4796	472	32486	3456	35483	604	0	1312	1	0
9127	0	854351	1966215	Bank of Hamilton	Hamilton	ND	58238	12/31/2017	2/14/2019	NM	1 Wall Street	WALL STREET HOLDING COMPANY	1	0	0	2	0	Pembina			1/8/1886	1/1/1934	3/31/2006	Stock	0	0	FDIC	DIF	Kansas City	KANSAS CITY	Fargo	Minneapolis	Central	West	0	1	bankofhamilton.com	3	20847	15310	13300	2308	500	2666	106	0	0	0	0
10057	0	37	0	Bank of Hancock County	Sparta	GA	31087	12/31/2017	2/14/2019	NM	12855 Broad Street		1	0	0	7	0	Hancock			9/1/1904	1/1/1934	8/31/2009	Stock	0	0	FDIC	DIF	Atlanta	ATLANTA	Savannah	Atlanta	Southern	Southeast	0	1	http://www.bankofhancock.com	23	82281	10600	9463	46822	0	23483	1020	0	310	84	0
13962	0	7456	1063301	Bank of Hartington	Hartington	NE	68739	12/31/2017	2/14/2019	SM	229 North Broadway	CEDAR BANCORP	2	0	0	2	1	Cedar			1/1/1917	2/28/1934	5/30/2008	Stock	0	0	FED	DIF	Kansas City	KANSAS CITY	Sioux City	Kansas City	Western	West	0	1	www.bankofhartington.com	24	91356	3787	739	14218	0	68672	850	0	965	0	0
18053	12557	795968	1025309	Bank of Hawaii	Honolulu	HI	96813	12/31/2017	2/14/2019	SM	111 South King Street	BANK OF HAWAII CORPORATION	64	0	1	5	0	Honolulu	46520	Urban Honolulu, HI	1/1/1897	7/10/1959	8/20/2010	Stock	0	1	FED	DIF	San Francisco	SAN FRANCISCO	San Francisco	San Francisco	Western	Western	5	0	www.boh.com	2132	17061704	447851	184834	6156163	0	9708832	107346	30842	130926	1040	42010
17769	53483	746755	1052293	Bank of Hays	Hays	KS	67601	12/31/2017	2/14/2019	NM	1000 West 27th Street	HANSTON INSURANCE AGENCY, INC.	4	0	0	4	0	Ellis			8/21/1907	6/12/1957	12/31/2012	Stock	0	0	FDIC	DIF	Kansas City	KANSAS CITY	Hays	Kansas City	Western	Western	0	1	www.bankofhays.com	31	257405	6201	2154	71996	0	172518	2017	0	2980	0	0
17813	0	856458	0	Bank of Hazelton	Hazelton	ND	58544	12/31/2017	2/14/2019	NM	363 Main St		1	0	0	2	1	Emmons			8/22/1903	12/1/1957	3/31/2006	Stock	0	0	FDIC	DIF	Kansas City	KANSAS CITY	Fargo	Minneapolis	Central	West	0	1	www.bankofhazelton.net	8	53617	15887	14813	15655	3165	18197	330	0	212	0	0
149	0	628039	3140961	Bank of Hazlehurst	Hazlehurst	GA	31539	12/31/2017	2/14/2019	NM	22 South Tallahassee Street	HAZLEHURST INVESTORS, INC.	2	0	0	2	1	Jeff Davis			1/1/1906	1/1/1934	3/31/2006	Stock	0	0	FDIC	DIF	Atlanta	ATLANTA	Albany Ga	Atlanta	Southern	Southeast	0	1	https://www.bankofhazlehurst.com	28	130531	33076	31883	21991	0	69172	2030	0	1017	1287	2474
15821	0	973056	1098349	Bank of Hillsboro	Hillsboro	MO	63050	12/31/2017	2/14/2019	SM	10625 Highway 21	HILLSBORO BANCSHARES, INC.	1	0	0	4	0	Jefferson	41180	St. Louis, MO-IL	4/14/1892	5/26/1941	8/26/2018	Stock	0	0	FED	DIF	Kansas City	KANSAS CITY	St. Louis	St. louis	Western	West	0	1		14	70786	2913	0	15568	0	50597	668	0	632	0	0
289	0	763211	3923306	Bank of Hindman	Hindman	KY	41822	12/31/2017	2/14/2019	NM	1362 Hindman Bypass	COMMUNITY EXCHANGE BANCSHARES INC.	3	0	0	4	0	Knott			1/1/1903	1/1/1934	5/12/2014	Stock	0	0	FDIC	DIF	Chicago	CHICAGO	Lexington	Cleveland	Central	Southeast	0	1	www.bankofhindman.com	30	192992	6445	2739	89469	0	84399	858	0	4267	406	6077
1464	0	941804	2960359	Bank of Holland	Holland	NY	14080	12/31/2017	2/14/2019	NM	12 South Main Street	HOLLAND BANCORP, INC.	3	0	0	8	0	Erie	15380	Buffalo-Cheektowaga-Niagara Falls, NY	10/21/1893	1/1/1934	12/15/2015	Stock	0	0	FDIC	DIF	New York	NEW YORK	Syracuse	New York	Northeastern	Northeast	0	1	www.bankofhollandny.com	30	124471	4978	4448	37803	1694	73999	950	0	2484	171	0
26610	0	671464	2961879	Bank of Hope	Los Angeles	CA	90010	12/31/2017	2/14/2019	NM	3200 Wilshire Blvd Suite 140	HOPE BANCORP, INC.	65	0	1	4	0	Los Angeles	31080	Los Angeles-Long Beach-Anaheim, CA	3/18/1986	3/18/1986	12/31/2017	Stock	0	0	FDIC	DIF	San Francisco	SAN FRANCISCO	Los Angeles (West)	San Francisco	Western	Western	0	0	http://www.bankofhope.com	1490	14201986	520792	335560	1720257	0	11054274	84541	0	53163	10787	510104
10674	11619	291059	1057168	Bank of Hydro	Hydro	OK	73048	12/31/2017	2/14/2019	NM	146 West Main Street	HYDRO BANCSHARES, INC.	3	0	0	4	1	Caddo			10/1/1903	1/1/1934	5/13/2015	Stock	0	0	FDIC	DIF	Dallas	DALLAS	Oklahoma City	Kansas City	Southern	West	0	1	http://www.bankofhydro.com	20	126280	2639	0	735	0	118857	1199	0	890	0	0
8584	0	790150	1118760	Bank of Iberia	Iberia	MO	65486	12/31/2017	2/14/2019	SM	841 E. Hwy 42	MILCO BANCORPORATION, INC.	2	0	0	8	0	Miller			10/1/1899	1/1/1934	3/31/2006	Stock	0	0	FED	DIF	Kansas City	KANSAS CITY	Columbia Mo	St. louis	Western	West	0	1	www.bankofiberia.com	18	57887	9630	7226	10487	0	34655	738	0	943	256	0
26403	9739	300960	2561671	Bank of Idaho	Idaho Falls	ID	83402	12/31/2017	2/14/2019	NM	399 North Capital Avenue	BANK OF IDAHO HOLDING CO.	8	0	0	4	1	Bonneville	26820	Idaho Falls, ID	9/25/1985	9/25/1985	7/29/2015	Stock	0	1	FDIC	DIF	San Francisco	SAN FRANCISCO	Salt Lake City	San Francisco	Western	Western	0	1	www.bankofidaho.com	106	321538	27489	20591	83635	0	201197	3677	0	5571	626	0
33648	0	727709	0	Bank of India	New York	NY	10017	12/31/2017	2/14/2019	OI	277 Park Ave		1	0	0	9	0	New York	35620	New York-Newark-Jersey City, NY-NJ-PA	9/7/1906	12/2/1980	11/1/2013	Stock	0	0	FDIC	DIF	New York	NEW YORK	New York City	New York	Northeastern	Northeast	0	0			6533576	908576		16713	0	5564501		0
23826	0	898458	1895397	Bank of Jackson Hole	Jackson	WY	83002	12/31/2017	2/14/2019	SM	990 West Broadway	BANCSHARES OF JACKSON HOLE, INCORPORATED	10	0	0	4	0	Teton			6/1/1982	6/1/1982	3/15/2018	Stock	0	1	FED	DIF	San Francisco	DALLAS	Billings	Kansas City	Western	West	0	1	www.bojh.com	90	737195	73514	64092	82507	0	553066	6737	0	11766	79	0
8118	15597	567240	1399804	Bank of Jamestown	Jamestown	KY	42629	12/31/2017	2/14/2019	NM	400 Monument Square	JAMESTOWN BANCORP INC	3	0	0	4	0	Russell			7/17/1899	1/1/1934	6/2/2010	Stock	0	0	FDIC	DIF	Chicago	CHICAGO	Elizabethtown	St. louis	Central	Southeast	0	1	www.bankofjamestown.com	36	188864	3198	0	68386	2409	108602	943	0	2334	1345	40
11750	0	487142	3210369	Bank of Kampsville	Kampsville	IL	62053	12/31/2017	2/14/2019	NM	Broadway And North Street	KAMPSVILLE BANCSHARES INC	4	0	0	2	0	Calhoun	41180	St. Louis, MO-IL	12/1/1908	1/1/1934	3/31/2006	Stock	0	0	FDIC	DIF	Chicago	CHICAGO	Springfield Il	St. louis	Central	Central	0	1	www.thebankofkampsville.com	25	106348	6830	4452	41623	485	52351	418	0	524	20	0
9775	12029	780049	3097850	Bank of Kilmichael	Kilmichael	MS	39747	12/31/2017	2/14/2019	NM	120 North Depot Avenue	KILMICHAEL BANCORP, INC.	4	0	0	4	1	Montgomery			9/16/1904	1/1/1934	9/13/2017	Stock	0	0	FDIC	DIF	Dallas	DALLAS	Jackson Ms	St. louis	Southern	West	0	1	www.bankofkilmichael.com	37	166502	10933	5603	47824	0	99967	1403	0	3010	2	0
1635	0	796451	2352280	Bank of Kirksville	Kirksville	MO	63501	12/31/2017	2/14/2019	NM	214 South Franklin Street	ROCKHOLD BANCORP	8	0	0	2	1	Adair			1/1/1913	1/1/1934	3/31/2006	Stock	0	0	FDIC	DIF	Kansas City	KANSAS CITY	Columbia Mo	St. louis	Western	West	0	1	www.bankofkirksville.com	70	476938	100499	97383	160534	26496	173028	1987	0	4314	25	512
1874	12723	246657	1051317	Bank of Labor	Kansas City	KS	66101	12/31/2017	2/14/2019	NM	756 Minnesota Avenue	INTERNATIONAL BROTHERHOOD OF BOILERMAKERS, IRON SHIP BUILDERS, BLACKSMITHS, FORGERS AND HELPERS	7	0	0	4	0	Wyandotte	28140	Kansas City, MO-KS	9/2/1924	1/1/1934	10/14/2013	Stock	0	1	FDIC	DIF	Kansas City	KANSAS CITY	Kansas City	Kansas City	Western	Western	0	1	http://www.bankoflabor.com	119	592444	87133	78296	250014	5007	228206	4602	0	12835	2177	0
8695	14218	477349	0	Bank of Lake Mills	Lake Mills	WI	53551	12/31/2017	2/14/2019	NM	136 East Madison Street		2	0	0	4	1	Jefferson			1/1/1893	1/2/1934	3/31/2006	Stock	0	0	FDIC	DIF	Chicago	CHICAGO	Milwaukee	Chicago	Central	Central	0	1	www.bankoflakemills.com	48	199580	9153	2072	20539	0	158648	2139	0	4292	118	768
15547	11215	476445	1137033	Bank of Lake Village	Lake Village	AR	71653	12/31/2017	2/14/2019	SM	101 Main Street	SOUTHEAST ARKANSAS BANK CORPORATION	2	0	0	2	0	Chicot			1/1/1934	1/1/1934	6/22/2015	Stock	0	0	FED	DIF	Dallas	DALLAS	Little Rock	St. louis	Southern	Western	0	1	www.bankoflakevillage.com	15	64360	4807	2735	18795	6275	30785	591	0	880	656	0
4130	0	85454	1067251	Bank of Laverne	Laverne	OK	73848	12/31/2017	2/14/2019	NM	111 E. Jane Jayroe Blvd.	LAVERNE BANCSHARES, INC.	1	0	0	2	0	Harper			1/1/1922	1/1/1934	6/1/2010	Stock	0	0	FDIC	DIF	Dallas	DALLAS	Oklahoma City	Kansas City	Southern	West	0	1	http://www.bankoflaverne.com	16	59401	10375	7304	12457	6600	28816	1122	0	509	0	0
5425	0	13457	1063516	Bank of Lewellen	Lewellen	NE	69147	12/31/2017	2/14/2019	NM	302 Main Street	LEWELLEN NATIONAL CORP.	1	0	0	2	0	Garden			10/5/1905	1/1/1934	2/27/2008	Stock	0	0	FDIC	DIF	Kansas City	KANSAS CITY	Grand Island	Kansas City	Western	West	0	1	www.bankoflewellen.com	4	25693	6872	5544	7088	0	10124	214	0	7	0	0
58164	0	3410141	3825062	Bank of Lexington, Inc.	Lexington	KY	40503	12/31/2017	2/14/2019	NM	761 Corporate Drive	BANCORP OF LEXINGTON INC.	3	0	0	4	0	Fayette	30460	Lexington-Fayette, KY	2/6/2006	2/6/2006	1/30/2007	Stock	0	0	FDIC	DIF	Chicago	CHICAGO	Lexington	Cleveland	Central	Southeast	0	1	www.bankoflexington.net	48	262882	36275	11881	14400	0	208156	1855	0	1897	0	0
57396	0	3128923	5140312	Bank of Lincoln County	Fayetteville	TN	37334	12/31/2017	2/14/2019	NM	307 East College Street	BOLC CORP.	3	0	0	4	0	Lincoln			7/22/2002	7/22/2002	3/31/2006	Stock	0	1	FDIC	DIF	Dallas	DALLAS	Nashville	Atlanta	Southern	Southeast	0	1	http://www.bolconline.com	35	139984	16395	13805	15693	0	99988	1508	0	3603	0	0
19087	0	111157	1059537	Bank of Lindsay	Lindsay	NE	68644	12/31/2017	2/14/2019	NM	102 Pine Street	LINDSAY STATE COMPANY	1	0	0	2	0	Platte			4/15/1953	4/6/1964	3/31/2006	Stock	0	0	FDIC	DIF	Kansas City	KANSAS CITY	Grand Island	Kansas City	Western	West	0	1	https://www.bankoflindsay.com	12	74414	4432	496	551	0	65321	470	0	685	0	0
91280	0	1397471	2617082	Bank of Little Rock	Little Rock	AR	72201	12/31/2017	2/14/2019	SM	200 North State Street	LITTLE ROCK BANKSHARES, INC.	5	0	0	4	0	Pulaski	30780	Little Rock-North Little Rock-Conway, AR	10/21/1927	12/21/1987	3/31/2006	Stock	0	0	FED	DIF	Dallas	DALLAS	Little Rock	St. louis	Southern	Western	0	1	http://www.bankoflittlerock.com	117	205200	9091	4153	74158	1650	108040	2402	0	6316	1275	207
16795	17319	14650	2224408	Bank of Locust Grove	Locust Grove	OK	74352	12/31/2017	2/14/2019	SM	124 E Main St	FIRST PRYOR BANCORP, INC.	2	0	0	8	0	Mayes			6/6/1949	6/6/1949	6/17/2015	Stock	0	0	FED	DIF	Dallas	DALLAS	Tulsa	Kansas City	Southern	West	0	1	www.banklg.com	12	31053	3593	2673	3683	1458	19970	620	0	247	100	90
8885	0	663450	1097173	Bank of Louisiana	Louisiana	MO	63353	12/31/2017	2/14/2019	SM	101 South Third Street	LINCOLN COUNTY BANCORP, INC.	2	0	0	4	1	Pike			1/17/1887	1/1/1934	1/1/2012	Stock	0	0	FED	DIF	Kansas City	KANSAS CITY	St. Louis	St. louis	Western	West	0	1	bola.cc	16	52681	1924	78	14570	0	33403	677	0	762	0	0
17878	0	271136	1247594	Bank of Louisiana	New Orleans	LA	70130	12/31/2017	2/14/2019	NM	300 St. Charles Avenue	BOL BANCSHARES, INC.	5	0	0	8	0	Orleans	35380	New Orleans-Metairie, LA	7/1/1958	7/1/1958	9/28/2016	Stock	0	0	FDIC	DIF	Dallas	DALLAS	Baton Rouge	Atlanta	Southern	Western	0	1	www.bankoflouisiana.com	52	80280	7792	6551	1000	13900	42839	1800	0	4716	8502	0
16281	0	959630	0	Bank of Lumber City	Lumber City	GA	31549	12/31/2017	2/14/2019	NM	21 Main St		2	0	0	2	0	Telfair			7/2/1945	7/2/1945	3/31/2006	Stock	0	0	FDIC	DIF	Atlanta	ATLANTA	Albany Ga	Atlanta	Southern	Southeast	0	1	www.bankoflumbercity.com	13	22506	3540	2909	4772	0	12085	158	0	465	0	0
13264	12871	580548	1209743	Bank of Luxemburg	Luxemburg	WI	54217	12/31/2017	2/14/2019	NM	630 Main Street	LUXEMBURG BANCSHARES, INC.	9	0	0	4	0	Kewaunee	24580	Green Bay, WI	10/3/1903	1/1/1934	6/27/2008	Stock	0	1	FDIC	DIF	Chicago	CHICAGO	Appleton	Chicago	Central	Central	0	1	http://www.bankofluxemburg.com	94	327312	9487	3141	55922	1207	242163	3100	0	7464	199	1557
148	11273	752831	1135105	Bank of Madison	Madison	GA	30650	12/31/2017	2/14/2019	NM	133 North Main Street	MADISON BANK CORP.	4	0	0	4	0	Morgan	12060	Atlanta-Sandy Springs-Roswell, GA	1/1/1890	1/1/1934	3/31/2006	Stock	0	0	FDIC	DIF	Atlanta	ATLANTA	Atlanta	Atlanta	Southern	Southeast	0	1	www.bankofmadisonga.com	51	230942	5936	160	53550	30734	135417	1853	0	146	2959	0
9332	11722	989851	1123812	Bank of Maple Plain	Maple Plain	MN	55359	12/31/2017	2/14/2019	NM	4980 Highway 12	MAPLE BANC SHARES, INC.	1	0	0	8	1	Hennepin	33460	Minneapolis-St. Paul-Bloomington, MN-WI	5/29/1905	1/1/1934	3/31/2006	Stock	0	0	FDIC	DIF	Kansas City	KANSAS CITY	Minneapolis	Minneapolis	Central	West	0	1	www.bankofmapleplain.com	12	90274	14143	10555	33808	0	38894	578	0	413	749	0
32779	0	1436204	3590388	Bank of Marin	Novato	CA	94947	12/31/2017	2/14/2019	NM	504 Redwood Boulevard	BANK OF MARIN BANCORP	24	0	0	4	0	Marin	41860	San Francisco-Oakland-Hayward, CA	1/23/1990	1/23/1990	11/21/2017	Stock	0	1	FDIC	DIF	San Francisco	SAN FRANCISCO	San Francisco	San Francisco	Western	Western	0	1	http://www.bankofmarin.com	291	2467975	199603	159748	483499	3942	1663246	15767	0	8612	0	36632
12327	0	601443	1205857	Bank of Mauston	Mauston	WI	53948	12/31/2017	2/14/2019	NM	503 Highway 82 East	MAUSTON BANCORP, INC.	6	0	0	4	1	Juneau			9/12/1932	1/1/1934	3/31/2006	Stock	0	0	FDIC	DIF	Chicago	CHICAGO	Madison	Chicago	Central	Central	0	1	www.bankofmauston.com	68	291324	12193	6724	88421	681	185604	4459	0	2208	178	71
9315	13508	782016	1071575	Bank of Maysville	Maysville	KY	41056	12/31/2017	2/14/2019	NM	20 West 2nd Street	FIRST BANK OF KENTUCKY CORPORATION	3	0	0	8	0	Mason			6/26/1835	1/1/1934	3/31/2006	Stock	0	1	FDIC	DIF	Chicago	CHICAGO	Lexington	Cleveland	Central	Southeast	0	1	www.bankofmaysville.com	27	124450	6984	0	36508	0	74722	626	0	2338	275	2521
13611	13746	175458	1067206	Bank of Mead	Mead	NE	68041	12/31/2017	2/14/2019	NM	322 South Vine	SELKO BANCO, INC.	2	0	0	2	0	Saunders	36540	Omaha-Council Bluffs, NE-IA	9/1/1885	1/13/1934	3/31/2006	Stock	0	0	FDIC	DIF	Kansas City	KANSAS CITY	Omaha	Kansas City	Western	West	0	1	WWW.BANKOFMEAD.COM	5	29612	2966	2244	9965	0	15982	338	0	155	0	0
618	0	175609	2646998	Bank of Millbrook	Millbrook	NY	12545	12/31/2017	2/14/2019	SM	3263 Franklin Avenue	MILLBROOK BANK SYSTEM, INC.	4	0	0	8	0	Dutchess	35620	New York-Newark-Jersey City, NY-NJ-PA	5/18/1891	1/1/1934	10/1/2010	Stock	0	1	FED	DIF	New York	NEW YORK	Syracuse	New York	Northeastern	Northeast	0	1	http://www.bankofmillbrook.com	43	229091	33138	29962	93140	1399	93036	1942	0	2657	146	0
11232	13299	426945	2342722	Bank of Milton	Milton	WI	53563	12/31/2017	2/14/2019	NM	323 Parkview Drive	MILTON BANCSHARES, INC.	2	0	0	4	1	Rock	27500	Janesville-Beloit, WI	3/25/1884	1/1/1934	6/29/2012	Stock	0	0	FDIC	DIF	Chicago	CHICAGO	Madison	Chicago	Central	Central	0	1	www.bankofmilton.com	21	115907	9784	4365	24811	0	79627	1209	0	879	0	115
19954	13212	708753	1062630	Bank of Minden	Mindenmines	MO	64769	12/31/2017	2/14/2019	NM	601 Main Street	S.T.D. INVESTMENTS, INC.	2	0	0	2	0	Barton			7/31/1912	5/15/1969	10/2/2006	Stock	0	0	FDIC	DIF	Kansas City	KANSAS CITY	Springfield Mo	Kansas City	Western	West	0	1	http://bankofminden.com	13	28881	9302	6113	1070	0	17530	379	0	645	0	0
22273	0	706236	0	Bank of Mingo	Williamson	WV	25661	12/31/2017	2/14/2019	NM	10 Commerce Drive		5	0	0	8	0	Mingo			5/17/1976	5/17/1976	3/31/2006	Stock	0	0	FDIC	DIF	Atlanta	DALLAS	Scott Depot	Richmond	Northeastern	Northeast	0	1	https://www.thebankofmingo.com	33	74458	7848	5882	20172	1300	41623	541	0	2268	131	0
58482	0	3470097	3470088	Bank of Montana	Missoula	MT	59802	12/31/2017	2/14/2019	NM	125 Bank Street, Suite 100	BANCORP OF MONTANA HOLDING COMPANY	1	0	0	4	1	Missoula	33540	Missoula, MT	11/26/2007	11/26/2007	8/12/2015	Stock	0	0	FDIC	DIF	San Francisco	SAN FRANCISCO	Billings	Minneapolis	Western	West	0	1	http://www.bankofmontana.com	11	82770	14753	14319	4	33	64193	804	0	1658	0	0
20769	0	713047	2139696	Bank of Montgomery	Montgomery	IL	60538	12/31/2017	2/14/2019	NM	1333 Douglas Avenue	MONTGOMERY BANCSHARES, INC.	1	0	0	7	0	Kane	16980	Chicago-Naperville-Elgin, IL-IN-WI	8/15/1972	8/15/1972	3/31/2006	Stock	0	0	FDIC	DIF	Chicago	CHICAGO	Chicago	Chicago	Central	Central	0	1	www.bankofmontgomery.net	7	44488	14868	14107	13084	0	15716	248	0	235	0	0
1373	0	684455	3203138	Bank of Montgomery	Montgomery	LA	71454	12/31/2017	2/14/2019	NM	1000 Caddo Street	GRANT BANCSHARES, INC.	15	0	0	4	1	Grant	10780	Alexandria, LA	10/5/1903	1/1/1934	2/28/2018	Stock	0	0	FDIC	DIF	Dallas	DALLAS	Shreveport	Dallas	Southern	Western	0	1	www.bofm.com	117	382111	14425	4474	16094	8850	310455	1200	0	19659	425	1686
2145	12828	805335	2412139	Bank of Monticello	Monticello	GA	31064	12/31/2017	2/14/2019	NM	141 Green Street	MONTICELLO BANCSHARES, INC.	1	0	0	8	1	Jasper	12060	Atlanta-Sandy Springs-Roswell, GA	1/1/1909	1/1/1934	4/11/2018	Stock	0	0	FDIC	DIF	Atlanta	ATLANTA	Atlanta	Atlanta	Southern	Southeast	0	1	www.bankofmonticelloga.com	22	105331	19555	18548	14709	2505	66338	494	0	978	80	0
12232	0	937553	3112472	Bank of Monticello	Monticello	MO	63457	12/31/2017	2/14/2019	NM	201 East Lafayette	MONTICELLO BANCSHARES, INC.	3	0	0	2	1	Lewis			2/27/1928	1/1/1934	11/15/2013	Stock	0	0	FDIC	DIF	Kansas City	KANSAS CITY	St. Louis	St. louis	Western	West	0	1	www.bankofmonticello.com	29	111127	10958	7539	23030	0	74305	995	0	728	20	92
8556	12729	897330	3073911	Bank of Morton	Morton	MS	39117	12/31/2017	2/14/2019	NM	366 South 4th Street	MORTON BANCORP, INC.	1	0	0	6	1	Scott			1/1/1904	1/1/1934	7/3/2007	Stock	0	0	FDIC	DIF	Dallas	DALLAS	Jackson Ms	Atlanta	Southern	West	0	1	www.bankofmorton.com	17	66831	2166	398	9609	675	49976	112	0	399	234	0
9057	0	586335	2317690	Bank of Moundville	Moundville	AL	35474	12/31/2017	2/14/2019	NM	319 Market St	MOUNDVILLE BANCSHARES, INC.	1	0	0	7	0	Hale	46220	Tuscaloosa, AL	9/17/1907	1/1/1934	2/24/2011	Stock	0	0	FDIC	DIF	Atlanta	ATLANTA	Shelby	Atlanta	Southern	Southeast	0	1	http://www.BankofMoundville.com	17	91278	2122	250	60932	0	23192	243	0	2437	839	0
13017	9635	352820	3186428	Bank of Mount Hope, Inc.	Mount Hope	WV	25880	12/31/2017	2/14/2019	NM	602 Main Street	MOUNT HOPE BANKSHARES, INC.	3	0	0	8	0	Fayette	13220	Beckley, WV	8/14/1914	1/1/1934	3/31/2006	Stock	0	0	FDIC	DIF	Atlanta	ATLANTA	Scott Depot	Richmond	Northeastern	Northeast	0	1	http://mthopebank.com	29	124990	5214	1741	51474	28	66471	671	0	990	0	0
10626	0	879550	0	Bank of New Cambria	New Cambria	MO	63558	12/31/2017	2/14/2019	NM	200 S. Main St.		2	0	0	2	0	Macon			3/18/1933	1/1/1934	3/31/2006	Stock	0	0	FDIC	DIF	Kansas City	KANSAS CITY	Columbia Mo	St. louis	Western	West	0	1	www.banknewcambria.com	10	32103	7540	6519	8943	348	13979	284	0	685	0	0
27575	0	1404940	3846375	Bank of New Castle	New Castle	DE	19720	12/31/2017	2/14/2019	NM	12 Read's Way	DISCOVER FINANCIAL SERVICES	1	0	0	8	0	New Castle	37980	Philadelphia-Camden-Wilmington, PA-NJ-DE-MD	8/18/1989	8/18/1989	12/31/2011	Stock	0	0	FDIC	DIF	New York	NEW YORK	Claymont	Philadelphia	Northeastern	Northeast	0	0		0	17524	368	0	341	0	16800	0	0	0	0	0
24540	15496	113601	0	Bank of New England	Salem	NH	3079	12/31/2017	2/14/2019	NM	31 Pelham Road		9	0	1	4	0	Rockingham	14460	Boston-Cambridge-Newton, MA-NH	6/24/1983	6/24/1983	7/14/2015	Stock	0	0	FDIC	DIF	New York	NEW YORK	Concord	Boston	Northeastern	Northeast	0	1	http://www.bankofnewengland.com	104	919218	116412	108716	956	0	795055	8919	0	560	0	0
18012	10780	265407	2545831	Bank of New Hampshire	Laconia	NH	3246	12/31/2017	2/14/2019	SB	62 Pleasant Street	BNH FINANCIAL	25	0	0	4	0	Belknap			7/2/1831	7/2/1959	2/1/2017	Stock	0	1	FDIC	DIF	New York	NEW YORK	Concord	Boston	Northeastern	Northeast	0	1	www.BankNH.com	297	1538213	56217	33882	237889	0	1141798	10037	0	24411	337	27293
58175	0	3443345	3554250	Bank of New Jersey	Fort Lee	NJ	7024	12/31/2017	2/14/2019	NM	1365 Palisade Avenue	BANCORP OF NEW JERSEY, INC.	9	0	0	4	0	Bergen	35620	New York-Newark-Jersey City, NY-NJ-PA	5/10/2006	5/10/2006	4/5/2016	Stock	0	0	FDIC	DIF	New York	NEW YORK	Jamesburg	New York	Northeastern	Northeast	0	1	http://www.bonj.net	80	887407	91177	89157	59292	2442	712076	8317	0	13725	415	0
14701	13112	688556	1095272	Bank of New Madrid	New Madrid	MO	63869	12/31/2017	2/14/2019	NM	229 Main Street	DIXIE BANCSHARES CORP.	3	0	0	2	1	New Madrid			1/1/1933	8/25/1934	3/31/2006	Stock	0	1	FDIC	DIF	Kansas City	KANSAS CITY	St. Louis	St. louis	Western	West	0	1	www.bankofnewmadrid.com	28	100300	3199	193	37222	11052	46603	388	0	1207	0	0
16590	0	763752	1838590	Bank of New Mexico	Grants	NM	87020	12/31/2017	2/14/2019	NM	824 West Santa Fe Avenue	FIRST BANCORP. OF DURANGO, INC.	4	0	0	4	1	Cibola			6/16/1947	6/16/1947	9/7/2018	Stock	0	0	FDIC	DIF	Dallas	DALLAS	Albuquerque	Kansas City	Western	West	0	1		42	153012	14626	9013	62552	0	68518	1234	0	4100	0	2119
5704	0	948531	0	Bank of Newington	Newington	GA	30446	12/31/2017	2/14/2019	NM	Broad And Church Streets		2	0	0	4	0	Screven			8/14/1919	1/1/1934	1/31/2019	Stock	0	0	FDIC	DIF	Atlanta	ATLANTA	Savannah	Atlanta	Southern	Southeast	0	1	https://www.bankofnewington.com	22	118442	10123	9089	993	0	100216	1639	0	1675	405	0
5447	0	41955	1058688	Bank of Newman Grove	Newman Grove	NE	68758	12/31/2017	2/14/2019	SM	416 Hale Ave	FIRST NEWMAN GROVE BANKSHARES CORP.	1	0	0	2	1	Madison			4/10/1900	1/1/1934	6/2/2010	Stock	0	0	FED	DIF	Kansas City	KANSAS CITY	Sioux City	Kansas City	Western	West	0	1		9	33691	475	107	8225	0	23953	277	0	289	0	0
18171	0	410748	3176661	Bank of O'Fallon	O'fallon	IL	62269	12/31/2017	2/14/2019	NM	901 South Lincoln Avenue	SECURITY FIRST BANCSHARES INC	2	0	0	8	1	Saint Clair	41180	St. Louis, MO-IL	3/28/1960	3/28/1960	3/31/2006	Stock	0	1	FDIC	DIF	Chicago	CHICAGO	Mount Vernon	St. louis	Central	Central	0	1	http://www.bankofallon.com	29	302678	8029	5458	68730	1730	217849	3261	0	1885	2300	0
21529	0	687054	1109900	Bank of Oak Ridge	Oak Ridge	LA	71264	12/31/2017	2/14/2019	NM	105 N. Oak	OAK RIDGE BANCSHARES, INC.	1	0	0	4	1	Morehouse			10/1/1910	4/11/1974	5/14/2015	Stock	0	0	FDIC	DIF	Dallas	DALLAS	Shreveport	Dallas	Southern	Western	0	1	http://www.bankofoakridge.bank	6	50662	5271	0	16039	2500	25456	261	0	17	0	0
35365	0	2903123	3587427	Bank of Oak Ridge	Oak Ridge	NC	27310	12/31/2017	2/14/2019	NM	2211 Oak Ridge Road	OAK RIDGE FINANCIAL SERVICES, INC.	4	0	0	4	0	Guilford	24660	Greensboro-High Point, NC	4/10/2000	4/10/2000	4/6/2009	Stock	0	0	FDIC	DIF	Atlanta	ATLANTA	Charlotte	Richmond	Northeastern	Southeast	0	1	http://www.bankofoakridge.com	67	427923	21945	19566	44483	5538	337105	3538	0	8352	4	0
9523	0	807348	2736899	Bank of Oakfield	Oakfield	WI	53065	12/31/2017	2/14/2019	SM	103 South Main Street	OAKFIELD BANCORP., INC.	3	0	0	4	0	Fond Du Lac	22540	Fond du Lac, WI	1/1/1901	1/1/1934	4/8/2018	Stock	0	1	FED	DIF	Chicago	CHICAGO	Appleton	Chicago	Central	Central	0	1	http://www.bristolmorganbank.com	23	96148	7200	5345	14532	2895	66085	729	0	2575	0	0
5867	0	147923	0	Bank of Ocean City	Ocean City	MD	21842	12/31/2017	2/14/2019	NM	10005 Golf Course Road		6	0	1	4	0	Worcester	41540	Salisbury, MD-DE	1/1/1916	1/1/1934	3/31/2006	Stock	0	0	FDIC	DIF	New York	NEW YORK	Baltimore	Richmond	Northeastern	Southeast	0	1	www.bankofoceancity.com	57	317351	16569	8907	78212	5375	207156	1707	0	8056	0	0
9803	0	819453	1053339	Bank of Odessa	Odessa	MO	64076	12/31/2017	2/14/2019	NM	301 West Highway 40	COUNTRY AGENCIES & INVESTMENTS, INC.	2	0	0	8	0	Lafayette	28140	Kansas City, MO-KS	1/1/1880	1/1/1934	7/28/2017	Stock	0	0	FDIC	DIF	Kansas City	KANSAS CITY	Kansas City	Kansas City	Western	West	0	1	www.bankofodessa.us.com	38	241054	5616	2999	49036	4206	175441	1001	0	1881	750	0
5902	15888	919344	2744326	Bank of Okolona	Okolona	MS	38860	12/31/2017	2/14/2019	NM	227 West Main Street	BANCORP OF OKOLONA	4	0	0	2	1	Chickasaw			1/31/1931	1/1/1934	1/8/2019	Stock	0	0	FDIC	DIF	Dallas	DALLAS	Jackson Ms	St. louis	Southern	West	0	1	http://www.bankofokolona.com	49	184223	4625	38	27422	2450	141930	2029	0	3957	85	0
21085	0	37341	1209592	Bank of Ontario	Ontario	WI	54651	12/31/2017	2/14/2019	NM	315 Main Street	ONTARIO BANCORPORATION, INC.	2	0	0	2	1	Vernon			9/23/1911	5/15/1973	5/18/2011	Stock	0	0	FDIC	DIF	Chicago	CHICAGO	Madison	Chicago	Central	Central	0	1	www.myvernoncountybank.com	11	41284	1714	996	4425	2842	30742	540	0	289	0	0
16905	0	661157	1904936	Bank of Orchard	Orchard	NE	68764	12/31/2017	2/14/2019	NM	145 E 2nd St	ORCHARD BANCORP.	1	0	0	2	0	Antelope			4/10/1950	4/10/1950	3/31/2006	Stock	0	0	FDIC	DIF	Kansas City	KANSAS CITY	Sioux City	Kansas City	Western	West	0	1		6	24724	14002	12324	3405	0	7031	232	0	76	0	0
13710	0	182353	4464534	Bank of Palmer	Palmer	KS	66962	12/31/2017	2/14/2019	NM	104 East Second Street	PALMER BANCSHARES, INC.	2	0	0	2	0	Washington			7/4/1887	1/20/1934	4/1/2013	Stock	0	0	FDIC	DIF	Kansas City	KANSAS CITY	Hays	Kansas City	Western	Western	0	1	http://www.bankofpalmer.com	8	43348	1523	139	16435	491	24219	318	0	9	0	0
21284	0	581237	1129515	Bank of Pensacola	Pensacola	FL	32502	12/31/2017	2/14/2019	NM	500 South Palafox Street	FIVE FLAGS BANKS, INC.	2	0	0	7	0	Escambia	37860	Pensacola-Ferry Pass-Brent, FL	10/26/1973	10/26/1973	12/8/2014	Stock	0	0	FDIC	DIF	Atlanta	ATLANTA	Montgomery	Atlanta	Southern	Southeast	0	1		15	82341	3258	2331	46619	0	30748	322	0	1202	0	0
1713	0	284239	0	Bank of Perry County	Lobelville	TN	37097	12/31/2017	2/14/2019	NM	33 South Main Street		3	0	0	4	1	Perry			9/1/1905	1/1/1934	5/27/2010	Stock	0	0	FDIC	DIF	Dallas	DALLAS	Nashville	Atlanta	Southern	Southeast	0	1	http://www.thebankonthego.com	39	162439	4492	461	6649	8349	132782	1571	0	3095	1591	0
16982	12730	930442	1207712	Bank of Pontiac	Pontiac	IL	61764	12/31/2017	2/14/2019	SM	300 West Washington Street	PONTIAC BANCORP, INC.	8	0	0	4	0	Livingston			9/6/1947	1/29/1951	10/13/2017	Stock	0	1	FED	DIF	Chicago	CHICAGO	Champaign	Chicago	Central	Central	0	1	http://www.bankofpontiac.com	91	514538	31509	26205	92570	0	367709	3896	0	4204	1542	2145
12745	0	858452	1050730	Bank of Prague	Prague	NE	68050	12/31/2017	2/14/2019	NM	316 West Center Avenue	PRAGUE COMPANY	1	0	0	2	1	Saunders	36540	Omaha-Council Bluffs, NE-IA	1/1/1906	1/1/1934	11/25/2008	Stock	0	0	FDIC	DIF	Kansas City	KANSAS CITY	Omaha	Kansas City	Western	West	0	1	www.bankofprague1.com	7	24842	625	0	3124	40	20651	223	0	7	0	0
14660	0	997847	2658496	Bank of Prairie du Sac	Prairie Du Sac	WI	53578	12/31/2017	2/14/2019	NM	555 Park Avenue	PLOETZ INVESTMENTS LIMITED PARTNERSHIP	2	0	0	4	0	Sauk			3/22/1916	1/1/1934	3/31/2006	Stock	0	0	FDIC	DIF	Chicago	CHICAGO	Madison	Chicago	Central	Central	0	1	WWW.BANKPDS.COM	51	418013	23026	14252	138498	8812	242370	5881	0	1745	14	0
17671	52747	673851	3470444	Bank of Prairie Village	Prairie Village	KS	66208	12/31/2017	2/14/2019	NM	3515 W. 75th Street	BLUE LION BANCSHARES, INC.	1	0	0	8	1	Johnson	28140	Kansas City, MO-KS	2/27/1931	9/27/1956	12/13/2007	Stock	0	0	FDIC	DIF	Kansas City	KANSAS CITY	Kansas City	Kansas City	Western	Western	0	1	https://www.bankofprairievillage.com/	14	110110	19009	17481	27597	0	57584	947	0	4678	0	0
101	12621	967943	2236586	Bank of Prescott	Prescott	AR	71857	12/31/2017	2/14/2019	NM	East 2nd And Main Streets	PRESCOTT BANCSHARES, INC	1	0	0	4	0	Nevada			8/10/1904	1/1/1934	3/31/2006	Stock	0	1	FDIC	DIF	Dallas	DALLAS	Shreveport	St. louis	Southern	Western	0	1	http://www.bankofprescott.com	20	73215	2175	258	26442	0	41435	1709	0	346	25	0
8432	10864	99536	1081613	Bank of Putnam County	Cookeville	TN	38501	12/31/2017	2/14/2019	NM	140 South Jefferson Street	B.P.C. CORPORATION	14	0	0	4	1	Putnam			11/1/1901	1/1/1934	4/29/2016	Stock	0	1	FDIC	DIF	Dallas	DALLAS	Nashville	Atlanta	Southern	Southeast	0	1	bankofputnamcounty.com	175	779524	55651	45857	258194	0	430554	2935	0	21299	176	652
11711	9874	37949	1138526	Bank of Rantoul	Rantoul	IL	61866	12/31/2017	2/14/2019	NM	201 East Champaign	BANCORP OF RANTOUL, INC.	3	0	0	2	1	Champaign	16580	Champaign-Urbana, IL	11/25/1920	1/1/1934	6/12/2013	Stock	0	1	FDIC	DIF	Chicago	CHICAGO	Champaign	Chicago	Central	Central	0	1	https://www.bankofrantoul.bank	36	222647	4151	954	101405	0	106489	1955	0	1017	0	443
12956	13972	767611	0	Bank of Richmondville	Richmondville	NY	12149	12/31/2017	2/14/2019	NM	857 East Main Street		3	0	0	8	0	Schoharie	10580	Albany-Schenectady-Troy, NY	12/8/1893	1/1/1934	2/13/2015	Stock	0	1	FDIC	DIF	New York	NEW YORK	Syracuse	New York	Northeastern	Northeast	0	1	http://www.bankrich.com	34	141978	10063	8923	38750	566	86451	884	0	826	0	0
8472	0	685368	2781910	Bank of Rio Vista	Rio Vista	CA	94571	12/31/2017	2/14/2019	NM	101 Main Street	FARMERS & MERCHANTS BANCORP	3	0	0	7	0	Solano	46700	Vallejo-Fairfield, CA	4/12/1904	1/1/1934	10/9/2018	Stock	0	0	FDIC	DIF	San Francisco	SAN FRANCISCO	Sacramento	San Francisco	Western	Western	0	0		35	218638	5784	50	117235	5246	79949	1449	0	1333	0	0
15673	9828	433550	1099823	Bank of Ripley	Ripley	TN	38063	12/31/2017	2/14/2019	NM	134 North Jefferson Street	BANCSHARES OF RIPLEY, INC.	4	0	0	7	0	Lauderdale			7/14/1939	7/14/1939	3/31/2006	Stock	0	1	FDIC	DIF	Dallas	DALLAS	Memphis	St. louis	Southern	Southeast	0	1	www.bankofripley.com	68	222343	15854	10340	108794	11142	74249	896	0	3426	82	0
29700	3912	345877	0	Bank of Ruston	Ruston	LA	71270	12/31/2017	2/14/2019	SA	505 North Vienna Street		3	0	0	4	0	Lincoln			1/1/1905	9/14/1935	10/31/2018	Stock	0	0	OCC	DIF	Dallas	DALLAS	Shreveport	Dallas	Southern	Western	0	1	www.bor.bank	57	283611	30610	26242	1157	0	237449	1968	0	5627	0	0
14349	15906	426758	2234939	Bank of Salem	Salem	MO	65560	12/31/2017	2/14/2019	NM	100 West Fourth Street	SALEM BANCSHARES, INC.	2	0	0	8	0	Dent			10/10/1883	5/10/1934	3/31/2006	Stock	0	0	FDIC	DIF	Kansas City	KANSAS CITY	Springfield Mo	St. louis	Western	West	0	1	www.thebankofsalem.com	25	104989	9826	6954	39456	1528	47571	411	0	2868	114	0
11243	13507	931047	1098004	Bank of Salem	Salem	AR	72576	12/31/2017	2/14/2019	SM	207 Church Street	SMITH ASSOCIATED BANKING CORPORATION	3	0	0	2	0	Fulton			12/9/1908	1/1/1934	10/15/2010	Stock	0	0	FED	DIF	Dallas	DALLAS	Little Rock	St. louis	Southern	Western	0	1	www.bksalem.net	38	134169	12849	9861	3364	2699	105475	2257	0	1635	285	0
58069	0	3357385	0	Bank of San Francisco	San Francisco	CA	94105	12/31/2017	2/14/2019	NM	575 Market St., Suite 900		1	0	0	4	0	San Francisco	41860	San Francisco-Oakland-Hayward, CA	8/1/2005	8/1/2005	8/11/2015	Stock	0	0	FDIC	DIF	San Francisco	SAN FRANCISCO	San Francisco	San Francisco	Western	Western	0	1	www.bankofsf.com	38	289891	60015	52657	0	0	226356	3165	0	346	0	288
57816	0	3302312	0	Bank of Santa Clarita	Santa Clarita	CA	91355	12/31/2017	2/14/2019	NM	23780 Magic Mountain Pkwy.		1	0	0	4	0	Los Angeles	31080	Los Angeles-Long Beach-Anaheim, CA	10/26/2004	10/26/2004	3/1/2018	Stock	0	0	FDIC	DIF	San Francisco	SAN FRANCISCO	Los Angeles (North)	San Francisco	Western	Western	0	1	http://www.bankofsantaclarita.com	26	308216	47794	46138	15989	1000	221612	2440	0	9686	0	0
26727	13371	49858	0	Bank of South Texas	Mcallen	TX	78504	12/31/2017	2/14/2019	NM	1421 East Nolana Avenue		6	0	0	4	0	Hidalgo	32580	McAllen-Edinburg-Mission, TX	7/8/1986	7/8/1986	7/10/2018	Stock	0	0	FDIC	DIF	Dallas	DALLAS	Houston	Dallas	Southern	West	0	1	http://www.bankofsouthtexas.com	47	129489	7311	1275	11570	0	97561	882	0	5756	437	3480
57044	0	3076453	0	Bank of Southern California, N.A.	San Diego	CA	92130	12/31/2017	2/14/2019	N	12265 El Camino Real, # 100		7	0	0	4	0	San Diego	41740	San Diego-Carlsbad, CA	12/18/2001	12/18/2001	3/1/2018	Stock	0	0	OCC	DIF	San Francisco	SAN FRANCISCO	Orange	San Francisco	Western	Western	0	1	http://www.banksocal.com	76	479512	39878	32750	21494	0	396326	3076	0	4556	0	1945
19506	12429	248240	1247361	Bank of Springfield	Springfield	IL	62711	12/31/2017	2/14/2019	NM	3400 West Wabash	SPRING BANCORP, INC.	13	0	1	4	0	Sangamon	44100	Springfield, IL	10/29/1965	10/29/1965	8/2/2014	Stock	0	1	FDIC	DIF	Chicago	CHICAGO	Springfield Il	Chicago	Central	Central	0	1	www.bankwithbos.com	257	981848	47402	36477	60527	0	830175	8988	0	21104	866	7456
12236	0	456250	2851279	Bank of St. Elizabeth	Saint Elizabeth	MO	65075	12/31/2017	2/14/2019	NM	215 Main Street	SAINT ELIZABETH BANCSHARES, INC.	4	0	0	5	1	Miller			1/2/1914	1/1/1934	9/5/2008	Stock	0	0	FDIC	DIF	Kansas City	KANSAS CITY	Columbia Mo	St. louis	Western	West	0	1	www.stebank.com	34	126868	16317	12544	0	0	104245	679	0	1478	244	2714
22739	13122	364430	1082544	Bank of St. Francisville	Saint Francisvil	LA	70775	12/31/2017	2/14/2019	NM	5700 Commerce Street	SAINT FRANCISVILLE BANCSHARES, INC.	1	0	0	4	1	West Feliciana	12940	Baton Rouge, LA	10/30/1978	10/30/1978	8/3/2012	Stock	0	0	FDIC	DIF	Dallas	DALLAS	Baton Rouge	Atlanta	Southern	Western	0	1	http://www.bsf.net	36	128216	4719	790	20417	8050	89275	1198	0	3282	36	0
5634	0	126049	1131723	Bank of Star City	Star City	AR	71667	12/31/2017	2/14/2019	SM	116 North Lincoln	STAR CITY BANCSHARES, INC.	5	0	0	4	1	Lincoln	38220	Pine Bluff, AR	4/7/1925	1/1/1934	9/7/2011	Stock	0	0	FED	DIF	Dallas	DALLAS	Little Rock	St. louis	Southern	Western	0	1	www.bankofstarcity.com	28	91977	3529	1740	23023	0	61339	1610	0	2931	21	0
34148	15894	2396604	2270384	Bank of Star Valley	Afton	WY	83110	12/31/2017	2/14/2019	SM	384 Washington Street	STAR VALLEY BANCSHARES, INC.	3	0	0	4	1	Lincoln			3/25/1996	3/25/1996	3/1/2018	Stock	0	1	FED	DIF	San Francisco	SAN FRANCISCO	Salt Lake City	Kansas City	Western	West	0	1	www.bosv.com	25	188034	11649	7195	67232	15100	90080	1440	0	2470	0	0
1536	16038	479268	1399765	Bank of Stockton	Stockton	CA	95202	12/31/2017	2/14/2019	NM	301 East Miner Avenue	1867 WESTERN FINANCIAL CORPORATION	19	0	0	9	0	San Joaquin	44700	Stockton-Lodi, CA	8/12/1867	1/1/1934	3/1/2018	Stock	0	1	FDIC	DIF	San Francisco	SAN FRANCISCO	Sacramento	San Francisco	Western	Western	0	0	www.bankofstockton.com	362	2990108	209087	145233	910798	0	1680299	54573	0	39442	1300	37236
16413	0	593940	0	Bank of Stronghurst	Stronghurst	IL	61480	12/31/2017	2/14/2019	NM	108 East Main Street		3	0	0	2	0	Henderson			4/27/1946	4/27/1946	12/30/2015	Stock	0	0	FDIC	DIF	Chicago	CHICAGO	Princeton	Chicago	Central	Central	0	1	bankofstronghurst.com	17	72846	1779	440	47246	520	21828	324	0	465	0	0
8892	12194	436953	2300768	Bank of Sullivan	Sullivan	MO	63080	12/31/2017	2/14/2019	NM	318 West Main Street	MID-MISSOURI HOLDING COMPANY, INC	8	0	0	4	0	Franklin	41180	St. Louis, MO-IL	4/1/1895	1/1/1934	12/14/2012	Stock	0	0	FDIC	DIF	Kansas City	KANSAS CITY	St. Louis	St. louis	Western	West	0	1	www.bankofsullivan.com	118	472439	8298	3995	31808	0	405957	6275	0	7721	903	1790
13565	15599	124344	3808113	Bank of Sun Prairie	Sun Prairie	WI	53590	12/31/2017	2/14/2019	NM	228 East Main Street	BOSP BANCSHARES, INC.	4	0	0	4	0	Dane	31540	Madison, WI	8/8/1903	1/6/1934	1/6/2015	Stock	0	1	FDIC	DIF	Chicago	CHICAGO	Madison	Chicago	Central	Central	0	1	http://www.bankofsunprairie.com	70	385074	30472	13198	35530	317	303583	4700	0	3462	0	0
11788	12686	910239	2376727	Bank of Sunset and Trust Company	Sunset	LA	70584	12/31/2017	2/14/2019	NM	863 Napoleon Avenue	SUNSET BANCORP, INC.	4	0	0	4	0	Saint Landry			1/1/1906	1/1/1934	3/31/2006	Stock	0	1	FDIC	DIF	Dallas	DALLAS	Baton Rouge	Atlanta	Southern	Western	0	1	www.bankofsunset.com	33	123543	2117	257	18067	0	96312	906	0	1645	0	0
21573	11347	340135	1135002	Bank of Tennessee	Kingsport	TN	37660	12/31/2017	2/14/2019	NM	301 East Center Street	BANCTENN CORP.	25	0	1	4	1	Sullivan	28700	Kingsport-Bristol-Bristol, TN-VA	5/13/1974	5/13/1974	2/22/2016	Stock	0	0	FDIC	DIF	Dallas	DALLAS	Knoxville	Atlanta	Southern	Southeast	0	1	http://www.bankoftennessee.com	280	1199548	24047	249	166626	73	920760	7653	0	33166	0	0
35320	0	2823221	1245581	Bank of Terrell	Dawson	GA	39842	12/31/2017	2/14/2019	NM	250 East Lee Street	GEORGIA COMMUNITY BANCORP, INCORPORATED	3	0	0	4	1	Terrell	10500	Albany, GA	8/31/1999	8/31/1999	3/31/2006	Stock	0	0	FDIC	DIF	Atlanta	ATLANTA	Albany Ga	Atlanta	Southern	Southeast	0	1	http://www.bankofterrell.com	29	159576	15108	10111	13981	3474	121855	1389	0	2154	190	0
18576	0	925653	3929821	Bank of Texas	Midland	TX	79701	12/31/2017	2/14/2019	SM	306 West Wall Suite 100	TALL CITY BANCSHARES, INC.	3	0	0	4	1	Midland	33260	Midland, TX	8/4/1962	8/4/1962	1/5/2011	Stock	0	0	FED	DIF	Dallas	DALLAS	Lubbock	Dallas	Southern	West	0	1	www.bankoftexasonline.com	19	349955	75079	59792	4008	2075	265931	3571	0	270	0	257
21161	0	1006513	1244801	Bank of the Bluegrass and Trust Company	Lexington	KY	40507	12/31/2017	2/14/2019	NM	101 East High Street	BLUEGRASS BANCSHARES, INC.	3	0	0	4	0	Fayette	30460	Lexington-Fayette, KY	4/10/1972	7/16/1973	3/31/2006	Stock	0	1	FDIC	DIF	Chicago	CHICAGO	Lexington	Cleveland	Central	Southeast	0	1	www.bankofthebluegrass.com	59	241270	7793	3601	41710	1215	185474	2663	0	888	0	0
26539	0	718275	0	Bank of the Federated States of Micronesia	Pohnpei	FM	96941	12/31/2017	2/14/2019	NM	Corp Office, Kaselehlie St		0	0	1	7	0	64040			2/7/1986	2/7/1986	3/1/2018	Stock	0	0	FDIC	DIF	San Francisco	SAN FRANCISCO	San Francisco	San Francisco	Western	N/A	5	1		84	144404	62386	57604	30443	3750	44961	1524	0	2093	0	0
4791	15583	552059	1060524	Bank of the Flint Hills	Wamego	KS	66547	12/31/2017	2/14/2019	SM	806 Fifth Street	WAMEGO BANCSHARES, INC.	6	0	0	4	1	Pottawatomie	31740	Manhattan, KS	1/1/1875	1/1/1934	7/13/2018	Stock	0	0	FED	DIF	Kansas City	KANSAS CITY	Kansas City	Kansas City	Western	Western	0	1	http://www.bankflinthills.com	52	205443	13713	6995	15773	2401	160428	2099	0	4744	0	119
35207	0	2787770	3217032	Bank of the James	Lynchburg	VA	24504	12/31/2017	2/14/2019	SM	615 Church Street	BANK OF THE JAMES FINANCIAL GROUP, INC.	16	0	0	4	0	Lynchburg City	31340	Lynchburg, VA	7/22/1999	7/22/1999	3/31/2006	Stock	0	0	FED	DIF	Atlanta	ATLANTA	Richmond	Richmond	Northeastern	Southeast	0	1	www.bankofthejames.bank	145	626564	34997	26197	61027	2088	493648	4752	0	11856	2650	0
21219	9926	422116	1071249	Bank of the Mountains, Inc.	West Liberty	KY	41472	12/31/2017	2/14/2019	NM	Main And Court Streets	MOUNTAIN BANCORP, INC.	3	0	0	8	0	Morgan			9/15/1973	9/15/1973	3/31/2006	Stock	0	0	FDIC	DIF	Chicago	CHICAGO	Lexington	Cleveland	Central	Southeast	0	1	http://www.bankofthemountains.com	27	67446	4082	1802	5379	1061	51359	712	0	2050	125	0
20387	0	777366	1028533	Bank of the Orient	San Francisco	CA	94104	12/31/2017	2/14/2019	SM	233 Sansome Street	ORIENT BANCORPORATION	8	1	1	4	0	San Francisco	41860	San Francisco-Oakland-Hayward, CA	3/17/1971	3/17/1971	9/13/2016	Stock	0	0	FED	DIF	San Francisco	SAN FRANCISCO	San Francisco	San Francisco	Western	Western	0	0	www.bankorient.com	134	736455	59942	53576	25237	0	625849	11777	0	2505	0	0
110	9592	107244	0	Bank of the Ozarks	Little Rock	AR	72223	12/31/2017	2/14/2019	NM	17901 Chenal Parkway		256	0	1	4	0	Pulaski	30780	Little Rock-North Little Rock-Conway, AR	3/3/1903	1/1/1934	12/31/2017	Stock	0	1	FDIC	DIF	Dallas	DALLAS	Little Rock	St. louis	Southern	Western	0	0	http://www.ozk.com	2400	21275647	440388	268844	2593872	0	15948909	94120	0	519811	24911	709040
23041	10584	307679	2560236	Bank of the Pacific	Aberdeen	WA	98520	12/31/2017	2/14/2019	NM	300 East Market Street	PACIFIC FINANCIAL CORPORATION	18	0	1	4	0	Grays Harbor			12/26/1979	12/26/1979	3/1/2018	Stock	0	0	FDIC	DIF	San Francisco	SAN FRANCISCO	Seattle	San Francisco	Western	West	0	1	www.bankofthepacific.com	245	894049	35565	20898	110690	0	689113	9092	0	15876	0	13523
22340	14345	192857	2623001	Bank of the Panhandle	Guymon	OK	73942	12/31/2017	2/14/2019	NM	13th And Main Streets	PANHANDLE BANCSHARES, INC.	1	0	0	4	1	Texas			10/12/1976	10/12/1976	1/18/2018	Stock	0	0	FDIC	DIF	Dallas	DALLAS	Oklahoma City	Kansas City	Southern	West	0	1	www.bopguymon.com	29	143983	9549	7073	38232	0	92046	1353	0	1341	0	7
4626	52232	1007659	1058624	Bank of the Prairie	Olathe	KS	66062	12/31/2017	2/14/2019	NM	18675 West 151st Street	PRAIRIE STAR BANCSHARES, INC.	2	0	0	4	0	Johnson	28140	Kansas City, MO-KS	1/1/1914	1/1/1934	3/31/2006	Stock	0	0	FDIC	DIF	Kansas City	KANSAS CITY	Kansas City	Kansas City	Western	Western	0	1	www.bankoftheprairie.com	28	140206	7428	6190	26022	181	98409	1828	0	4299	0	0
2205	12491	475756	1134470	Bank of The Rockies, National Association	White Sulphur Sp	MT	59645	12/31/2017	2/14/2019	N	205 West Main Street	COUNTRICORP	6	0	0	2	1	Meagher			8/1/1883	1/1/1934	3/1/2018	Stock	0	0	OCC	DIF	San Francisco	SAN FRANCISCO	Billings	Minneapolis	Western	West	0	1	WWW.BANKOFTHEROCKIES.COM	54	146606	8523	2967	25771	9	101149	1615	0	4313	3527	1426
22597	10050	662369	2976396	Bank of the Sierra	Porterville	CA	93257	12/31/2017	2/14/2019	NM	90 North Main Street	SIERRA BANCORP	40	0	0	4	0	Tulare	47300	Visalia-Porterville, CA	1/19/1978	1/19/1978	10/1/2017	Stock	0	0	FDIC	DIF	San Francisco	SAN FRANCISCO	Sacramento	San Francisco	Western	Western	0	0	www.bankofthesierra.com	560	2340180	70137	8995	558329	0	1551551	9043	0	29388	5414	33591
19125	0	83236	1129515	Bank of the South	Pensacola	FL	32506	12/31/2017	2/14/2019	NM	4410 W. Fairfield Drive	FIVE FLAGS BANKS, INC.	2	0	0	7	0	Escambia	37860	Pensacola-Ferry Pass-Brent, FL	5/20/1964	5/24/1964	3/31/2006	Stock	0	0	FDIC	DIF	Atlanta	ATLANTA	Montgomery	Atlanta	Southern	Southeast	0	1	http://www.bankofthesouth.com	18	76194	7314	2757	48782	0	18654	202	0	795	0	0
2247	14339	499752	2013947	Bank of the Southwest	Roswell	NM	88201	12/31/2017	2/14/2019	NM	226 North Main Street	NEW MEXICO NATIONAL FINANCIAL INCORPORATED	13	0	0	4	1	Chaves			3/18/1930	1/1/1934	3/31/2006	Stock	0	0	FDIC	DIF	Dallas	DALLAS	Albuquerque	Dallas	Western	West	0	1	www.bankofsw.com	79	147876	13412	11440	120	0	122685	1191	0	6091	2783	12
25291	0	478195	1983070	Bank of the Valley	Bellwood	NE	68624	12/31/2017	2/14/2019	NM	404 State Street	BELLWOOD COMMUNITY HOLDING COMPANY	5	0	0	2	0	Butler			5/11/1984	5/11/1984	7/1/2016	Stock	0	0	FDIC	DIF	Kansas City	KANSAS CITY	Omaha	Kansas City	Western	West	0	1	www.bankofthevalley.com	39	239751	6795	0	30291	0	188557	2955	0	4688	1220	1728
26627	0	859552	1141384	Bank of the West	Grapevine	TX	76051	12/31/2017	2/14/2019	NM	108 West Northwest Highway	GREATER SOUTHWEST BANCSHARES, INC.	11	0	0	4	1	Tarrant	19100	Dallas-Fort Worth-Arlington, TX	4/1/1986	4/1/1986	5/2/2009	Stock	0	0	FDIC	DIF	Dallas	DALLAS	Dallas	Dallas	Southern	West	0	1	www.bnkwest.com	103	480644	110183	103034	32537	0	309140	3668	0	23592	844	647
3514	13975	804963	1231968	Bank of the West	San Francisco	CA	94104	12/31/2017	2/14/2019	NM	180 Montgomery Street	BNP PARIBAS	561	1	1	4	0	San Francisco	41860	San Francisco-Oakland-Hayward, CA	1/1/1874	1/1/1934	2/12/2018	Stock	0	1	FDIC	DIF	San Francisco	SAN FRANCISCO	San Francisco	San Francisco	Western	Western	0	0	www.bankofthewest.com	9986	89765667	8860130	7954272	12410746	0	60488146	620834	54450	344455	6340	4232940
16389	10996	589523	2730383	Bank of Travelers Rest	Travelers Rest	SC	29690	12/31/2017	2/14/2019	NM	42 Plaza Drive	TRAVELERS REST BANCSHARES, INC.	10	0	0	4	1	Greenville	24860	Greenville-Anderson-Mauldin, SC	3/10/1946	3/18/1946	3/31/2006	Stock	0	0	FDIC	DIF	Atlanta	ATLANTA	Columbia Sc	Richmond	Northeastern	Southeast	0	1	http://www.bankoftravelersrest.com	146	708831	82221	66446	172693	100	421138	7931	0	15381	355	0
19480	0	831352	1126523	Bank of Turtle Lake	Turtle Lake	ND	58575	12/31/2017	2/14/2019	NM	205 Main Street	MCLEAN BANK HOLDING COMPANY	1	0	0	2	0	Mclean			9/1/1965	9/1/1965	3/31/2006	Stock	0	0	FDIC	DIF	Kansas City	KANSAS CITY	Fargo	Minneapolis	Central	West	0	1	http://btlnd.com	11	49264	4299	2359	3780	1315	38689	483	0	174	0	0
17159	9533	933975	2935142	Bank of Utah	Ogden	UT	84401	12/31/2017	2/14/2019	SM	2605 Washington Blvd	BOU BANCORP, INC.	14	0	0	4	0	Weber	36260	Ogden-Clearfield, UT	2/5/1952	12/1/1952	3/8/2018	Stock	0	1	FED	DIF	San Francisco	SAN FRANCISCO	Salt Lake City	San Francisco	Western	West	0	1	WWW.BANKOFUTAH.COM	323	1210221	144195	123981	139135	3611	864634	10914	0	14569	0	6072
13397	0	254317	0	Bank of Utica	Utica	NY	13502	12/31/2017	2/14/2019	NM	222 Genesee Street		1	0	0	9	0	Oneida	46540	Utica-Rome, NY	4/23/1927	1/1/1934	3/31/2006	Stock	0	1	FDIC	DIF	New York	NEW YORK	Syracuse	New York	Northeastern	Northeast	0	1	http://www.bankofutica.com	43	1061611	6913	393	956800	0	65745	1775	0	20618	0	0
420	0	286251	1055605	Bank of Vici	Vici	OK	73859	12/31/2017	2/14/2019	NM	121 West Broadway Street	VICI BANCORPORATION	1	0	0	8	1	Dewey			1/1/1902	1/1/1934	3/31/2006	Stock	0	0	FDIC	DIF	Dallas	DALLAS	Oklahoma City	Kansas City	Southern	West	0	1	http://www.bankofvici.com	13	36025	7174	6246	6868	3347	16699	66	0	285	15	0
57640	0	3254297	3569049	Bank of Walker County	Jasper	AL	35501	12/31/2017	2/14/2019	NM	607 Hwy 78 East	RELATIONS BANCSHARES, INC.	1	0	0	4	1	Walker	13820	Birmingham-Hoover, AL	3/29/2004	3/29/2004	2/24/2011	Stock	0	0	FDIC	DIF	Atlanta	ATLANTA	Shelby	Atlanta	Southern	Southeast	0	1	www.bankofwalkercounty.com	18	63269	3784	2645	12389	2522	42045	400	0	1564	0	0
27496	0	1404481	2352842	Bank of Walterboro	Walterboro	SC	29488	12/31/2017	2/14/2019	NM	1100 N. Jefferies Boulevard	COMMUNITYCORP	4	0	0	4	0	Colleton			5/1/1989	5/1/1989	1/27/2019	Stock	0	0	FDIC	DIF	Atlanta	ATLANTA	Columbia Sc	Richmond	Northeastern	Southeast	0	1	www.bankofwalterboro.com	40	201414	26600	22691	64890	5000	97934	1308	0	2330	2413	0
12627	11216	565750	2294812	Bank of Washington	Washington	MO	63090	12/31/2017	2/14/2019	NM	200 West Main Street	DIAMOND BANCORP, INC	6	0	0	4	1	Franklin	41180	St. Louis, MO-IL	10/29/1877	1/1/1934	3/31/2006	Stock	0	1	FDIC	DIF	Kansas City	KANSAS CITY	St. Louis	St. louis	Western	West	0	1	http://www.bankofwashington.com	118	636075	42402	34056	49244	100	498748	12664	0	19357	14875	1045
4087	0	175056	1062706	Bank of Western Oklahoma	Elk City	OK	73644	12/31/2017	2/14/2019	SM	201 East Broadway Street	WESTERN OKLAHOMA BANCSHARES, INC.	6	0	0	2	1	Beckham			4/1/1908	1/1/1934	6/17/2015	Stock	0	0	FED	DIF	Dallas	DALLAS	Oklahoma City	Kansas City	Southern	West	0	1	http://www.bankofwesternoklahoma.com	74	262308	11687	4082	9974	0	223140	2031	0	7064	285	2434
1418	13991	393355	1060104	Bank of Weston	Weston	MO	64098	12/31/2017	2/14/2019	NM	18255 Highway 45 North	WILSON BANCSHARES, INC.	3	0	0	4	1	Platte	28140	Kansas City, MO-KS	3/21/1893	1/1/1934	3/31/2006	Stock	0	1	FDIC	DIF	Kansas City	KANSAS CITY	Kansas City	Kansas City	Western	West	0	1	http://www.bankofweston.com	41	138900	6051	2904	19854	496	105866	1317	0	5453	0	0
24211	0	209362	1398692	Bank of Whittier, National Association	Whittier	CA	90609	12/31/2017	2/14/2019	N	15141 E. Whittier Boulevard	GREATER PACIFIC BANCSHARES	2	0	1	8	0	Los Angeles	31080	Los Angeles-Long Beach-Anaheim, CA	12/20/1982	12/20/1982	2/22/2018	Stock	0	0	OCC	DIF	San Francisco	SAN FRANCISCO	Los Angeles (North)	San Francisco	Western	Western	0	1	http://www.whittierbank.com	22	55958	26606	25858	0	0	26203	1091	0	95	0	1789
8250	0	179335	0	Bank of Wiggins	Wiggins	MS	39577	12/31/2017	2/14/2019	NM	109 West Pine Avenue		3	0	0	4	0	Stone			12/4/1916	1/1/1934	3/31/2006	Stock	0	1	FDIC	DIF	Dallas	DALLAS	Jackson Ms	Atlanta	Southern	West	0	1	http://www.bankofwiggins.com	45	182409	15329	11339	50969	150	104459	1540	0	2854	1814	0
9323	0	625953	3723953	Bank of Winnfield & Trust Company	Winnfield	LA	71483	12/31/2017	2/14/2019	NM	Jones And Main Streets	BLACK CAT FINANCIAL CORP	2	0	0	8	1	Winn			1/1/1901	1/1/1934	3/31/2006	Stock	0	1	FDIC	DIF	Dallas	DALLAS	Shreveport	Dallas	Southern	Western	0	1	http://www.bankofwinnfield.com	37	143140	29912	20129	43922	0	59533	617	0	858	1144	0
12207	0	800442	3229503	Bank of Winona	Winona	MS	38967	12/31/2017	2/14/2019	NM	312 North Applegate	BANCORP OF WINONA, INC.	1	0	0	8	1	Montgomery			6/15/1885	1/1/1934	5/29/2015	Stock	0	1	FDIC	DIF	Dallas	DALLAS	Jackson Ms	St. louis	Southern	West	0	1	www.bankofwinona.com	19	116029	17313	13455	44583	25	47175	504	0	2285	114	0
15136	0	894348	3059746	Bank of Wisconsin Dells	Wisconsin Dells	WI	53965	12/31/2017	2/14/2019	NM	716 Superior Street	DELLS BANCSHARES, INC.	3	0	0	4	0	Columbia	31540	Madison, WI	2/26/1910	1/1/1934	3/31/2006	Stock	0	0	FDIC	DIF	Chicago	CHICAGO	Madison	Chicago	Central	Central	0	1	www.dellsbank.com	77	521702	19836	10860	59042	6368	412714	8515	0	8491	149	320
16201	0	729842	1210208	Bank of Wolcott	Wolcott	IN	47995	12/31/2017	2/14/2019	NM	105 North Range Street	WOLCOTT BANCORP	3	0	0	2	1	White			10/16/1944	10/16/1944	11/30/2011	Stock	0	1	FDIC	DIF	Chicago	CHICAGO	Indianapolis	Chicago	Central	Central	0	1	http://www.bankofwolcott.com	26	157042	13709	7757	37173	0	100202	1847	0	1609	0	0
5699	0	176437	1138656	Bank of Wrightsville	Wrightsville	GA	31096	12/31/2017	2/14/2019	NM	156 N. Bradford St.	WRIGHTSVILLE BANCSHARES, INC.	1	0	0	4	1	Johnson			1/1/1897	1/1/1934	6/2/2010	Stock	0	0	FDIC	DIF	Atlanta	ATLANTA	Savannah	Atlanta	Southern	Southeast	0	1	WWW.BANKOFWRIGHTSVILLE.COM	15	54719	7550	6653	16854	0	27242	320	0	413	117	0
11715	0	371849	1142297	Bank of Yates City	Yates City	IL	61572	12/31/2017	2/14/2019	NM	107 E Main Street	FIRST BANCORP, INC.	2	0	0	8	1	Knox			1/1/1871	1/1/1934	9/8/2008	Stock	0	0	FDIC	DIF	Chicago	CHICAGO	Princeton	Chicago	Central	Central	0	1	http://www.bankofyatescity.com	17	65802	1181	0	18119	0	43532	618	0	1163	0	0
11431	14695	118736	1083402	Bank of Yazoo City	Yazoo City	MS	39194	12/31/2017	2/14/2019	NM	104 North Main Street	YAZOO CAPITAL CORPORATION	7	0	0	8	0	Yazoo	27140	Jackson, MS	4/15/1876	1/1/1934	8/21/2012	Stock	0	1	FDIC	DIF	Dallas	DALLAS	Jackson Ms	Atlanta	Southern	West	0	1	http://www.bankofyazoo.com	52	245993	4110	2192	98462	0	126323	2155	0	6684	177	0
15104	0	922924	1076208	Bank of York	York	SC	29745	12/31/2017	2/14/2019	NM	13 W Liberty St	YORK BANCSHARES, INC.	4	0	0	7	0	York	16740	Charlotte-Concord-Gastonia, NC-SC	4/15/1935	4/24/1935	3/31/2006	Stock	0	0	FDIC	DIF	Atlanta	ATLANTA	Columbia Sc	Richmond	Northeastern	Southeast	0	1	www.bankofyork.com	40	243131	98968	90750	49165	0	86528	855	0	2592	40	0
862	0	359838	0	Bank of York	York	AL	36925	12/31/2017	2/14/2019	NM	301 Broad Street		2	0	0	7	1	Sumter			1/1/1911	1/1/1934	4/27/2010	Stock	0	0	FDIC	DIF	Atlanta	ATLANTA	Montgomery	Atlanta	Southern	Southeast	0	1	http://www.bankyork.com	21	97835	5242	2660	48560	3660	35986	370	0	762	0	0
306	13006	860334	1086056	Bank of Zachary	Zachary	LA	70791	12/31/2017	2/14/2019	NM	4743 Main Street	ZACHARY BANCSHARES, INC.	3	0	0	4	0	East Baton Rouge	12940	Baton Rouge, LA	1/1/1904	1/1/1934	5/14/2018	Stock	0	0	FDIC	DIF	Dallas	DALLAS	Baton Rouge	Atlanta	Southern	Western	0	1	http://www.bankofzachary.com	55	226316	5553	2758	66822	400	147726	1845	0	2841	0	0
13654	13847	903455	1123111	Bank of Zumbrota	Zumbrota	MN	55992	12/31/2017	2/14/2019	NM	70 West Third	ZUMBROTA AGENCY, INC.	2	0	0	2	1	Goodhue			1/1/1925	2/7/1934	3/31/2006	Stock	0	0	FDIC	DIF	Kansas City	KANSAS CITY	Minneapolis	Minneapolis	Central	West	0	1	www.bankofzumbrota.bank	41	162235	7258	3090	27600	447	121836	1432	0	742	0	336
16547	13612	329149	1210084	Bank Plus	Estherville	IA	51334	12/31/2017	2/14/2019	NM	1202 Central Avenue	SWEA CITY BANCORPORATION, INC.	4	0	0	2	1	Emmet			3/1/1947	3/1/1947	11/30/2012	Stock	0	1	FDIC	DIF	Kansas City	KANSAS CITY	Des Moines	Chicago	Western	Western	0	1	www.bankplusiowa.com	27	132752	2352	117	17027	0	106743	975	0	1064	0	2708
34147	14169	2434113	2631510	Bank Rhode Island	Providence	RI	2903	12/31/2017	2/14/2019	SM	One Turks Head Place	BROOKLINE BANCORP, INC.	20	0	0	4	0	Providence	39300	Providence-Warwick, RI-MA	3/22/1996	3/22/1996	9/28/2012	Stock	0	0	FED	DIF	New York	NEW YORK	South Boston	Boston	Northeastern	Northeast	0	1	www.bankri.com	291	2226144	35525	13219	281905	0	1717482	15694	2596	17704	367	97678
4201	0	398350	1094828	Bank SNB	Stillwater	OK	74074	12/31/2017	2/14/2019	SM	608 South Main Street	SIMMONS FIRST NATIONAL CORPORATION	30	0	1	4	0	Payne			6/16/1894	1/1/1934	5/28/2018	Stock	0	1	FED	DIF	Dallas	DALLAS	Tulsa	Kansas City	Southern	West	0	0		363	2758709	82298	48976	259549	0	2052104	1453	0	26578	5157	273963
21897	9969	1006559	1097445	Bank Star	Pacific	MO	63069	12/31/2017	2/14/2019	NM	1999 West Osage Street	BANCSTAR, INC.	1	0	0	4	0	Franklin	41180	St. Louis, MO-IL	1/15/1975	1/15/1975	8/26/2018	Stock	0	0	FDIC	DIF	Kansas City	KANSAS CITY	St. Louis	St. louis	Western	West	0	1	www.bank-star.com	14	79259	11057	7254	16624	0	49966	550	0	1059	0	0
17883	53463	804758	3354807	BANK VI	Salina	KS	67401	12/31/2017	2/14/2019	SM	1900 South Ohio Street	SIXTH BANCSHARES, INC.	2	0	0	4	1	Saline			1/1/1909	7/2/1958	6/15/2018	Stock	0	0	FED	DIF	Kansas City	KANSAS CITY	Hays	Kansas City	Western	Western	0	1		19	104872	8981	8113	6950	689	82641	1211	0	3783	0	0
15205	0	502652	4953337	Bank3	Memphis	TN	38119	12/31/2017	2/14/2019	NM	5210 Poplar Avenue	BANC3 HOLDINGS, INC	4	0	0	4	0	Shelby	32820	Memphis, TN-MS-AR	7/1/1910	6/28/1935	12/7/2016	Stock	0	0	FDIC	DIF	Dallas	DALLAS	Memphis	St. louis	Southern	Southeast	0	1	www.bank3.com	27	139104	22350	21178	21540	0	90920	1161	0	3543	0	86
57074	0	3010363	3780938	bankcda	Coeur D Alene	ID	83814	12/31/2017	2/14/2019	NM	912 Northwest Boulevard	COEUR D'ALENE BANCORP	3	0	0	4	0	Kootenai	17660	Coeur d'Alene, ID	5/17/2001	5/17/2001	8/10/2015	Stock	0	0	FDIC	DIF	San Francisco	SAN FRANCISCO	Salt Lake City	San Francisco	Western	Western	0	1	www.bankcda.com	24	117613	13315	10530	23998	1040	70929	1110	0	4779	0	146
22434	13150	436739	1249048	BankChampaign, National Association	Champaign	IL	61820	12/31/2017	2/14/2019	N	2101 South Neil	MARKET PLACE BANCSHARES, INC.	2	0	0	4	1	Champaign	16580	Champaign-Urbana, IL	3/14/1977	3/14/1977	3/31/2006	Stock	0	1	OCC	DIF	Chicago	CHICAGO	Champaign	Chicago	Central	Central	0	1	http://www.bankchampaign.com	39	224888	12221	7998	33535	0	170095	2329	0	3355	588	0
8537	10311	748254	1128228	BankCherokee	Saint Paul	MN	55107	12/31/2017	2/14/2019	NM	607 South Smith Avenue	CHEROKEE BANCSHARES, INC.	4	0	0	4	0	Ramsey	33460	Minneapolis-St. Paul-Bloomington, MN-WI	1/15/1908	1/1/1934	3/31/2006	Stock	0	0	FDIC	DIF	Kansas City	KANSAS CITY	Minneapolis	Minneapolis	Central	West	0	1	http://www.bankcherokee.com	59	268309	24124	20652	76871	0	154451	2003	0	2644	806	0
953	11653	811046	1201671	Bankers Trust Company	Des Moines	IA	50309	12/31/2017	2/14/2019	NM	453 7th Street	BTC FINANCIAL CORPORATION	25	0	1	4	0	Polk	19780	Des Moines-West Des Moines, IA	6/1/1917	1/1/1934	1/1/2016	Stock	0	1	FDIC	DIF	Kansas City	KANSAS CITY	Des Moines	Chicago	Western	Western	0	1	www.bankerstrust.com	555	4473611	124154	40742	525839	3124	3700226	55306	0	26363	478	0
23537	0	408642	1209958	Bankers' Bank	Madison	WI	53717	12/31/2017	2/14/2019	SM	7700 Mineral Point Road	BANKERS' BANCORPORATION, INC.	1	0	0	8	0	Dane	31540	Madison, WI	9/1/1981	9/1/1981	3/31/2006	Stock	0	0	FED	DIF	Chicago	CHICAGO	Madison	Chicago	Central	Central	0	0	www.bankersbankusa.com	127	690531	116299	114950	78531	171207	290162	6227	0	2931	1935	3018
27351	0	1218446	1250754	Bankers' Bank of Kansas	Wichita	KS	67208	12/31/2017	2/14/2019	SM	555 N Woodlawn St	BBOK BANCSHARES, INC.	1	0	0	4	0	Sedgwick	48620	Wichita, KS	10/5/1988	10/5/1988	12/27/2012	Stock	0	0	FED	DIF	Kansas City	KANSAS CITY	Wichita	Kansas City	Western	Western	0	0	www.bbok.com	49	187518	21072	10015	8104	21382	125081	2790	0	1148	551	0
23210	0	732758	2249401	Bankers' Bank of the West	Denver	CO	80202	12/31/2017	2/14/2019	SM	1099 18th St., Suite 2700	BANKERS' BANK OF THE WEST BANCORP, INC.	1	0	0	4	0	Denver	19740	Denver-Aurora-Lakewood, CO	10/1/1980	10/1/1980	12/13/2011	Stock	0	0	FED	DIF	Dallas	DALLAS	Denver	Kansas City	Western	Western	0	0	www.bbwest.com	47	357089	63775	47249	30752	17452	226716	4680	0	1599	521	0
34858	0	2722173	4978518	Bankers' Bank, Northeast	Glastonbury	CT	6033	12/31/2017	2/14/2019	SM	43 Western Blvd, # 125	BBN FINANCIAL CORPORATION	1	0	0	7	0	Hartford	25540	Hartford-West Hartford-East Hartford, CT	9/8/1998	9/8/1998	12/31/2017	Stock	0	0	FED	DIF	New York	NEW YORK	Hartford	Boston	Northeastern	Northeast	0	0		23	166298	60935	49915	55325	940	43372	574	0	257	0	211
28808	2402	454676	3035928	BankFinancial, National Association	Olympia Fields	IL	60461	12/31/2017	2/14/2019	N	21110 South Western Avenue	BANKFINANCIAL CORPORATION	20	0	0	4	0	Cook	16980	Chicago-Naperville-Elgin, IL-IN-WI	1/1/1924	4/3/1935	11/30/2016	Stock	0	1	OCC	DIF	Chicago	CHICAGO	Chicago	Chicago	Central	Central	0	1	www.bankfinancial.com	236	1623389	203508	189936	17467	0	1314651	8366	0	30523	2351	799
20130	11510	117458	2834076	BankFirst	Norfolk	NE	68701	12/31/2017	2/14/2019	NM	100 North 13th Street	NORTH CENTRAL BANCORP, INC.	9	0	0	2	0	Madison			2/9/1970	2/9/1970	12/9/2018	Stock	0	1	FDIC	DIF	Kansas City	KANSAS CITY	Sioux City	Kansas City	Western	West	0	1	www.bankfirstonline.com	71	444666	8823	3473	95598	0	325765	4541	0	2913	0	5254
8870	10529	914648	1247455	BankFirst Financial Services	Columbus	MS	39703	12/31/2017	2/14/2019	SM	900 Main Street	BANKFIRST CAPITAL CORPORATION	17	0	1	4	0	Lowndes			6/1/1888	1/1/1934	9/1/2015	Stock	0	0	FED	DIF	Dallas	DALLAS	Jackson Ms	St. louis	Southern	West	0	1	http://www.bankfirstfs.com	198	957533	31699	12631	118413	1000	751371	7027	0	17430	792	4265
26536	13786	331375	0	BankGloucester	Gloucester	MA	1930	12/31/2017	2/14/2019	SB	160 Main Street		2	0	0	4	0	Essex	14460	Boston-Cambridge-Newton, MA-NH	1/1/1887	2/10/1986	7/15/2009	Non-Stock	0	0	FDIC	DIF	New York	NEW YORK	North Boston	Boston	Northeastern	Northeast	0	1	http://www.bankgloucester.com	45	244670	8742	4626	21861	0	205680	1635	0	5446	0	110
17282	0	737548	1204337	BankIowa of Cedar Rapids	Cedar Rapids	IA	52402	12/31/2017	2/14/2019	NM	7045 C Avenue Northeast	FIDELITY BAN CORPORATION	11	0	0	2	1	Linn	16300	Cedar Rapids, IA	1/1/1881	12/11/1953	3/31/2006	Stock	0	1	FDIC	DIF	Kansas City	KANSAS CITY	Cedar Rapids	Chicago	Western	Western	0	1	http://www.bankiowa.com	129	650749	12464	3361	90005	0	516183	5206	0	5784	401	3847
30817	5964	379171	3488300	BankLiberty	Liberty	MO	64068	12/31/2017	2/14/2019	SM	16 West Franklin Street	LIBERTY BANCORP, INC.	10	0	0	4	0	Clay	28140	Kansas City, MO-KS	12/5/1955	12/5/1955	5/4/2018	Stock	0	0	FED	DIF	Kansas City	KANSAS CITY	Kansas City	Kansas City	Western	West	0	1	www.banklibertykc.com	120	458470	25258	16204	14706	0	371428	5085	0	13560	5931	2952
18129	7941	546003	3297481	BankNewport	Newport	RI	2840	12/31/2017	2/14/2019	SM	10 Washington Square	OCEANPOINT FINANCIAL PARTNERS, MHC	15	0	0	4	0	Newport	39300	Providence-Warwick, RI-MA	1/1/1819	1/2/1960	5/5/2015	Stock	0	1	FED	DIF	New York	NEW YORK	South Boston	Boston	Northeastern	Northeast	0	1	www.banknewport.com	286	1544714	30367	13533	228642	0	1212568	10901	0	22062	0	9474
11739	14017	855741	1210048	BankOrion	Orion	IL	61273	12/31/2017	2/14/2019	NM	1114 Fourth Street	ORION BANCORPORATION, INC.	9	0	1	4	0	Henry	19340	Davenport-Moline-Rock Island, IA-IL	5/21/1890	1/1/1934	6/30/2017	Stock	0	0	FDIC	DIF	Chicago	CHICAGO	Princeton	Chicago	Central	Central	0	1	http://WWW.BANKORION.COM	94	441810	11786	2313	148793	0	259530	2527	0	6219	0	5813
30692	5756	364270	0	BankPacific, Ltd	Hagatna	GU	96910	12/31/2017	2/14/2019	SA	151 Aspinal Ave		0	0	1	6	0	Guam			1/1/1953	6/23/1954	2/22/2018	Stock	0	0	FDIC	DIF	San Francisco	SAN FRANCISCO	San Francisco	San Francisco	Western	West	6	1	www.bankpacific.com	96	144506	25843	22530	2111	0	107139	450	0	6179	96	1321
5903	9754	121642	1097306	BankPlus	Belzoni	MS	39038	12/31/2017	2/14/2019	NM	202 Jackson Street	BANCPLUS CORPORATION	57	0	0	4	0	Humphreys			1/1/1909	1/1/1934	6/5/2018	Stock	0	1	FDIC	DIF	Dallas	DALLAS	Jackson Ms	St. louis	Southern	West	0	1	http://www.bankplus.net	730	2695108	82119	34682	510429	0	1903900	19000	0	75735	22210	3418
77	10489	194936	1084061	BankSouth	Dothan	AL	36303	12/31/2017	2/14/2019	NM	3251 Ross Clark Circle	BANCSOUTH CORPORATION	2	0	0	4	1	Houston	20020	Dothan, AL	1/1/1928	1/1/1934	3/31/2006	Stock	0	0	FDIC	DIF	Atlanta	ATLANTA	Montgomery	Atlanta	Southern	Southeast	0	1		24	169364	4556	586	24899	0	137498	2674	0	1522	54	0
16418	13480	88231	0	BankSouth	Greensboro	GA	30642	12/31/2017	2/14/2019	SA	6340 Lake Oconee Parkway		6	0	0	4	1	Greene			4/10/1946	4/10/1946	9/14/2012	Stock	0	0	OCC	DIF	Atlanta	ATLANTA	Atlanta	Atlanta	Southern	Southeast	0	1	http://www.banksouth.com	320	583744	53664	49775	32666	0	462695	6015	0	10890	1487	551
496	16027	109453	1943917	BankStar Financial	Elkton	SD	57026	12/31/2017	2/14/2019	NM	124 Elk Street	ELKTON HOLDING COMPANY	3	0	0	2	1	Brookings			3/20/1926	1/1/1934	3/22/2014	Stock	0	0	FDIC	DIF	Kansas City	KANSAS CITY	Sioux Falls	Minneapolis	Western	West	0	1	https://www.ebankstar.bank	31	165921	3514	1078	21163	0	131314	975	0	3185	0	2477
29177	3050	831576	3610437	BankTennessee	Collierville	TN	38017	12/31/2017	2/14/2019	SM	1125 West Poplar Ave	BANKTENNESSEE BANCSHARES, INC.	8	0	0	4	1	Shelby	32820	Memphis, TN-MS-AR	10/1/1934	11/2/1934	3/31/2006	Stock	0	0	FED	DIF	Dallas	DALLAS	Memphis	St. louis	Southern	Southeast	0	1	www.banktennessee.com	73	308179	35768	29475	16008	5124	224592	3266	0	10955	0	3148
58979	18132	3938186	4028712	BankUnited, National Association	Miami Lakes	FL	33016	12/31/2017	2/14/2019	N	14817 Oak Lane	BANKUNITED, INC.	93	0	1	4	0	Miami-Dade	33100	Miami-Fort Lauderdale-West Palm Beach, FL	5/21/2009	5/21/2009	3/22/2013	Stock	0	0	OCC	DIF	Atlanta	ATLANTA	South Florida	Atlanta	Southern	Southeast	0	0	http://www.BankUnited.com	1727	30280467	194582	159335	6627289	0	21305806	144795	25277	72894	9880	108533
35406	0	2849285	3368185	BankVista	Sartell	MN	56377	12/31/2017	2/14/2019	NM	125 Twin Rivers Court	ABDO INVESTMENTS, INC.	3	0	0	4	0	Stearns	41060	St. Cloud, MN	2/15/2000	2/15/2000	12/19/2014	Stock	0	0	FDIC	DIF	Kansas City	KANSAS CITY	Minneapolis	Minneapolis	Central	West	0	1	www.bankvista.com	58	249182	23334	18988	428	0	214446	2971	0	7494	34	27
57368	0	3109043	3553815	Bankwell Bank	New Canaan	CT	6840	12/31/2017	2/14/2019	NM	208 Elm Street	BANKWELL FINANCIAL GROUP, INC.	10	0	0	4	0	Fairfield	14860	Bridgeport-Stamford-Norwalk, CT	4/22/2002	4/22/2002	2/1/2015	Stock	0	0	FDIC	DIF	New York	NEW YORK	Hartford	New York	Northeastern	Northeast	0	1	http://www.mybankwell.com	139	1790766	70544	59455	113767	186	1520879	18904	0	17874	0	4084
16704	0	791353	1134872	BANKWEST	Rockford	MN	55373	12/31/2017	2/14/2019	NM	5921 Main Street	BANKWEST FINANCIAL, INC.	3	0	0	4	1	Wright	33460	Minneapolis-St. Paul-Bloomington, MN-WI	1/1/1948	6/1/1948	3/31/2006	Stock	0	0	FDIC	DIF	Kansas City	KANSAS CITY	Minneapolis	Minneapolis	Central	West	0	1	www.bankwestmn.com	31	139420	10085	7732	25628	1503	93742	1203	0	4311	603	0
10502	14289	989758	1051504	BANKWEST OF KANSAS	Goodland	KS	67735	12/31/2017	2/14/2019	SM	922 Main Street	G. S. BANCSHARES, INC.	3	0	0	2	1	Sherman			1/1/1929	1/1/1934	3/31/2006	Stock	0	1	FED	DIF	Kansas City	KANSAS CITY	Hays	Kansas City	Western	Western	0	1	www.ebankwest.com	34	94530	6320	3466	12013	528	72409	701	0	1126	0	0
4009	11916	540551	1124060	BankWest, Inc.	Pierre	SD	57501	12/31/2017	2/14/2019	NM	420 South Pierre Street	SOUTH DAKOTA BANCSHARES, INC.	19	0	0	2	1	Hughes			8/30/1889	1/1/1934	7/1/2016	Stock	0	1	FDIC	DIF	Kansas City	KANSAS CITY	Sioux Falls	Minneapolis	Western	West	0	1	http://www.bankwest-sd.com	309	1086583	53620	34729	175806	30000	760599	9113	0	28169	2611	8842
28489	1691	352772	2126977	Banner Bank	Walla Walla	WA	99362	12/31/2017	2/14/2019	NM	10 South First Avenue	BANNER CORPORATION	179	0	1	4	0	Walla Walla	47460	Walla Walla, WA	1/1/1890	12/6/1934	12/31/2017	Stock	0	0	FDIC	DIF	San Francisco	SAN FRANCISCO	Seattle	San Francisco	Western	West	0	0	www.bannerbank.com	2029	9479334	233692	38560	1124956	0	7363773	86687	26802	146435	360	280089
10374	9734	453147	1207691	Banner Banks	Birnamwood	WI	54414	12/31/2017	2/14/2019	NM	416 Main St.	BANNER BANCORP, LTD	4	0	0	2	1	Shawano			1/1/1900	1/1/1934	1/28/2018	Stock	0	0	FDIC	DIF	Chicago	CHICAGO	Appleton	Chicago	Central	Central	0	1	WWW.BANNERBANKS.COM	27	93811	18304	16088	34112	5385	34949	747	0	573	0	0
19274	53543	275255	4437426	Banner Capital Bank	Harrisburg	NE	69345	12/31/2017	2/14/2019	NM	205 State St	BANNER COUNTY BAN CORPORATION EMPLOYEE STOCK OWNERSHIP PLAN AND TRUST	3	0	0	2	1	Banner			10/10/1964	10/10/1964	1/31/2018	Stock	0	0	FDIC	DIF	Kansas City	KANSAS CITY	Grand Island	Kansas City	Western	West	0	1	http://www.bcbank.net	30	133205	2863	103	9556	3588	112920	1431	0	713	62	545
17514	12376	502849	3202832	Banterra Bank	Marion	IL	62959	12/31/2017	2/14/2019	NM	3201 Banterra Drive	BANTERRA CORP	39	0	1	4	1	Williamson	16060	Carbondale-Marion, IL	11/26/1955	11/26/1955	4/5/2018	Stock	0	0	FDIC	DIF	Chicago	CHICAGO	Mount Vernon	St. louis	Central	Central	0	0	www.banterra.com	366	1566554	36157	9427	328844	0	1132651	11714	0	25676	1066	4477
11971	9261	522605	1115385	Bar Harbor Bank & Trust	Bar Harbor	ME	4609	12/31/2017	2/14/2019	NM	82 Main Street	BAR HARBOR BANKSHARES	49	0	1	4	0	Hancock			9/15/1887	1/1/1934	1/14/2017	Stock	0	1	FDIC	DIF	New York	NEW YORK	Concord	Boston	Northeastern	Northeast	0	1	www.bhbt.com	420	3562938	75718	39342	717242	316	2473287	12325	0	47021	122	111700
30878	6049	106676	0	Bar Harbor Savings and Loan Association	Bar Harbor	ME	4609	12/31/2017	2/14/2019	SA	103 Main Street		1	0	0	5	0	Hancock			1/1/1902	4/15/1957	5/3/2012	Non-Stock	0	0	FDIC	DIF	New York	NEW YORK	Concord	Boston	Northeastern	Northeast	0	1	www.bhsla.com	9	103763	6612	6420	4319	2344	87380	800	0	1786	0	0
12788	12050	24949	1209248	Baraboo State Bank	Baraboo	WI	53913	12/31/2017	2/14/2019	SM	101 Third Avenue	BARABOO BANCORPORATION, INC., THE	8	0	0	4	0	Sauk			7/1/1857	1/1/1934	12/22/2017	Stock	0	1	FED	DIF	Chicago	CHICAGO	Madison	Chicago	Central	Central	0	1	http://www.baraboobank.com	102	397039	62879	54034	57811	565	249688	4807	0	5209	1084	1020
57203	0	2980209	1231418	Barclays Bank Delaware	Wilmington	DE	19801	12/31/2017	2/14/2019	NM	125 South West Street	BARCLAYS PLC	1	0	0	3	0	New Castle	37980	Philadelphia-Camden-Wilmington, PA-NJ-DE-MD	5/23/2001	5/23/2001	12/31/2017	Stock	0	0	FDIC	DIF	New York	NEW YORK	Claymont	Philadelphia	Northeastern	Northeast	0	0	www.barclaysus.com/deposits	3634	34298436	5773692	5264775	83948	0	26633702	1140713	0	28686	0	744649
34395	0	2508751	2260406	Barrington Bank & Trust Company, National Association	Barrington	IL	60010	12/31/2017	2/14/2019	N	201 South Hough Street	WINTRUST FINANCIAL CORPORATION	7	0	0	4	0	Lake	16980	Chicago-Naperville-Elgin, IL-IN-WI	12/19/1996	12/19/1996	2/10/2012	Stock	0	0	OCC	DIF	Chicago	CHICAGO	Chicago	Chicago	Central	Central	0	0	www.barringtonbank.com	824	2002887	53896	38311	106460	3	1708575	5558	3098	32820	3527	57835
22205	0	1007734	0	Barwick Banking Company	Barwick	GA	31720	12/31/2017	2/14/2019	NM	2020 East Main Street		1	0	0	2	0	Brooks	46660	Valdosta, GA	1/1/1934	1/6/1976	3/31/2006	Stock	0	0	FDIC	DIF	Atlanta	ATLANTA	Albany Ga	Atlanta	Southern	Southeast	0	1		3	13420	5417	4991	5831	390	1653	45	0	33	0	0
17621	0	188739	2937182	Basile State Bank	Basile	LA	70515	12/31/2017	2/14/2019	NM	3031 Stagg Ave	BASILE BANCSHARES, INC.	2	0	0	6	1	Evangeline			7/2/1956	7/2/1956	11/15/2006	Stock	0	0	FDIC	DIF	Dallas	DALLAS	Baton Rouge	Atlanta	Southern	Western	0	1	www.basilebank.com	17	51358	3883	1494	1103	1675	42669	555	0	986	206	0
17749	10960	433505	0	Bath Savings Institution	Bath	ME	4530	12/31/2017	2/14/2019	SB	105 Front Street		13	0	0	4	0	Sagadahoc	38860	Portland-South Portland, ME	4/19/1852	4/18/1957	5/3/2012	Non-Stock	0	1	FDIC	DIF	New York	NEW YORK	Concord	Boston	Northeastern	Northeast	0	1	www.bathsavings.com	180	876496	40591	27870	198790	0	595245	6840	0	14852	0	1236
16330	12275	986757	2249399	Battle Creek State Bank	Battle Creek	NE	68715	12/31/2017	2/14/2019	SM	202 W Main St	BATTLE CREEK STATE COMPANY, INC.	1	0	0	4	0	Madison			9/1/1943	10/24/1945	1/1/2012	Stock	0	0	FED	DIF	Kansas City	KANSAS CITY	Sioux City	Kansas City	Western	West	0	1	http://www.battlecreekstatebank.com	6	32934	2421	778	1655	2800	25397	384	0	193	0	0
34052	0	2329200	2340867	Bay Bank	Green Bay	WI	54313	12/31/2017	2/14/2019	NM	2555 Packerland Drive	BAY BANCORPORATION, INC.	2	0	0	4	0	Brown	24580	Green Bay, WI	8/21/1995	8/21/1995	1/8/2014	Stock	0	0	FDIC	DIF	Chicago	CHICAGO	Appleton	Chicago	Central	Central	0	1	www.baybankgb.com	28	87422	14575	10819	11720	360	55062	1646	0	429	345	674
59004	18140	4155841	2453084	Bay Bank, FSB	Columbia	MD	21046	12/31/2017	2/14/2019	SA	7151 Columbia Gateway Drive,	H BANCORP LLC	12	0	0	4	0	Howard	12580	Baltimore-Columbia-Towson, MD	7/9/2010	7/9/2010	4/13/2018	Stock	0	0	OCC	DIF	New York	NEW YORK	Baltimore	Richmond	Northeastern	Southeast	0	0		132	658708	30709	21689	56869	858	539191	4156	0	3248	992	2241
15585	14349	961446	2389978	Bay Port State Bank	Bay Port	MI	48720	12/31/2017	2/14/2019	NM	9840 Main Street	BAY PORT FINANCIAL CORPORATION	3	0	0	2	0	Huron			3/1/1938	3/3/1938	3/31/2006	Stock	0	0	FDIC	DIF	Chicago	CHICAGO	Detroit	Chicago	Central	Central	0	1	https://www.bayportstatebank.com	29	97873	5989	3157	101	4872	84148	1077	0	1337	0	0
90311	7995	963002	3535437	Bay State Savings Bank	Worcester	MA	1608	12/31/2017	2/14/2019	SB	28 Franklin Street	1895 MHC	8	0	0	5	0	Worcester	49340	Worcester, MA-CT	3/9/1895	11/20/1985	8/1/2011	Non-Stock	0	0	FDIC	DIF	New York	NEW YORK	Springfield Ma	Boston	Northeastern	Northeast	0	1	baystatesavingsbank.com	72	396970	6280	1664	26336	446	343505	4415	0	4149	0	415
32527	8386	242976	0	Bay-Vanguard Federal Savings Bank	Baltimore	MD	21219	12/31/2017	2/14/2019	SA	7114 North Point Road		4	0	0	5	0	Baltimore	12580	Baltimore-Columbia-Towson, MD	9/1/1873	3/26/1987	8/22/2018	Non-Stock	0	0	OCC	DIF	New York	NEW YORK	Baltimore	Richmond	Northeastern	Southeast	0	1	www.bayvanguard.com	38	168173	10302	2631	18947	0	125274	1824	0	4184	526	146
1092	9679	242958	2533070	Baybank	Gladstone	MI	49837	12/31/2017	2/14/2019	NM	104 South Tenth Street	BAYBANK CORPORATION	3	0	0	4	0	Delta			7/1/1912	1/1/1934	1/28/2018	Stock	0	0	FDIC	DIF	Chicago	CHICAGO	Appleton	Minneapolis	Central	Central	0	1	http://baybank.us	29	91449	2328	1377	21028	500	62691	653	0	2491	671	0
90196	13133	771609	2623430	BayCoast Bank	Swansea	MA	2777	12/31/2017	2/14/2019	SB	330 Swansea Drive	NARRAGANSETT FINANCIAL CORP	18	0	1	4	0	Bristol	39300	Providence-Warwick, RI-MA	11/15/1851	6/18/1985	3/30/2016	Stock	0	1	FDIC	DIF	New York	NEW YORK	South Boston	Boston	Northeastern	Northeast	0	1	www.baycoastbank.com	376	1458622	21510	643	182545	0	1147355	7448	0	31259	32	23266
35541	0	2954059	3170539	BCB Community Bank	Bayonne	NJ	7002	12/31/2017	2/14/2019	NM	860 Broadway	BCB BANCORP, INC.	22	0	1	4	0	Hudson	35620	New York-Newark-Jersey City, NY-NJ-PA	11/1/2000	11/1/2000	4/16/2018	Stock	0	0	FDIC	DIF	New York	NEW YORK	Jamesburg	New York	Northeastern	Northeast	0	1	www.bcb.bank	314	1942030	124603	108143	122589	0	1644972	17375	0	18768	532	2667
20215	0	829032	1141115	BCBank, Inc.	Philippi	WV	26416	12/31/2017	2/14/2019	NM	107 Pike Street	APPALACHIAN FINANCIAL CORPORATION	4	0	0	4	0	Barbour			6/27/1970	6/29/1970	11/5/2015	Stock	0	1	FDIC	DIF	Atlanta	ATLANTA	Scott Depot	Richmond	Northeastern	Northeast	0	1	https://www.bcbankinc.com/	33	123110	4639	3176	22263	0	84153	984	0	5015	1763	0
57131	0	3022076	3274996	Beach Community Bank	Fort Walton Beac	FL	32548	12/31/2017	2/14/2019	NM	17 Southeast Eglin Parkway	BEACH COMMUNITY BANCSHARES, INC.	11	0	0	4	0	Okaloosa	18880	Crestview-Fort Walton Beach-Destin, FL	4/27/2001	4/27/2001	3/31/2006	Stock	0	0	FDIC	DIF	Atlanta	ATLANTA	Montgomery	Atlanta	Southern	Southeast	0	1	WWW.BEACHCOMMUNITYBANK.COM	109	496014	9024	7154	51843	0	319035	2443	0	15797	91631	414
57833	0	3284397	0	Beal Bank USA	Las Vegas	NV	89134	12/31/2017	2/14/2019	NM	1970 Village Ctr Circle, Ste		23	0	1	4	1	Clark	29820	Las Vegas-Henderson-Paradise, NV	8/2/2004	8/2/2004	3/8/2018	Stock	0	0	FDIC	DIF	San Francisco	DALLAS	Phoenix	San Francisco	Western	West	0	0	www.bealbankUSA.com	133	5597010	492749	435092	845092	0	3646770	135188	0	1174	56976	0
32574	18092	1176881	0	Beal Bank, SSB	Plano	TX	75024	12/31/2017	2/14/2019	SB	6000 Legacy Drive		19	0	1	4	1	Collin	19100	Dallas-Fort Worth-Arlington, TX	3/10/1988	3/10/1988	10/14/2011	Stock	0	1	FDIC	DIF	Dallas	DALLAS	Dallas	Dallas	Southern	West	0	0	www.bealbank.com	251	1889185	119053	118080	255540	0	1394875	23969	0	50413	25183	0
3857	10815	324649	4297853	Bear State Bank	Little Rock	AR	72223	12/31/2017	2/14/2019	SM	5315 Highland Drive	BEAR STATE FINANCIAL HOLDINGS, LLC	44	0	1	4	0	Pulaski	30780	Little Rock-North Little Rock-Conway, AR	12/6/1897	1/1/1934	4/20/2018	Stock	0	0	FED	DIF	Dallas	DALLAS	Little Rock	St. louis	Southern	Western	0	1		394	2160299	57848	22807	239581	0	1658061	18992	0	51905	1648	49528
30043	4618	835378	0	Beardstown Savings s.b.	Beardstown	IL	62618	12/31/2017	2/14/2019	SB	301 State Street		2	0	0	5	0	Cass			1/1/1911	5/23/1949	5/2/2011	Non-Stock	0	0	FDIC	DIF	Chicago	CHICAGO	Springfield Il	Chicago	Central	Central	0	1	www.beardstownsavings.com	11	49632	2879	1363	11195	0	33052	345	0	747	210	0
58199	0	3425725	3917855	Beartooth Bank	Billings	MT	59106	12/31/2017	2/14/2019	NM	4130 King Avenue West	BEARTOOTH FINANCIAL CORPORATION	1	0	0	4	0	Yellowstone	13740	Billings, MT	4/24/2006	4/24/2006	3/1/2018	Stock	0	0	FDIC	DIF	San Francisco	SAN FRANCISCO	Billings	Minneapolis	Western	West	0	1	www.beartoothbank.com	8	48995	940	247	37	3579	39140	756	0	2108	1844	0
30339	5195	123374	0	Beauregard FSB	Deridder	LA	70634	12/31/2017	2/14/2019	SA	122 Jefferson Avenue		2	0	0	6	1	Beauregard			6/23/1948	6/23/1948	7/21/2011	Stock	0	0	OCC	DIF	Dallas	DALLAS	Shreveport	Atlanta	Southern	Western	0	1	www.beauregardfsb.com	12	65537	10970	8119	9348	0	43427	835	0	384	818	0
29024	2781	946274	0	Bedford Federal Savings Bank	Bedford	IN	47421	12/31/2017	2/14/2019	SB	1030 15th Street		2	0	0	5	0	Lawrence			7/1/1934	10/25/1934	4/15/2014	Non-Stock	0	0	FDIC	DIF	Chicago	CHICAGO	Indianapolis	St. louis	Central	Central	0	1	www.bedfed.com	30	118611	12630	11784	6	0	96557	1000	0	3792	135	551
11355	11482	696047	2513214	Bedford Loan & Deposit Bank	Bedford	KY	40006	12/31/2017	2/14/2019	NM	45 Highway 42 East	BEDFORD LOAN AND DEPOSIT BANCORP, INC.	3	0	0	8	0	Trimble	31140	Louisville-Jefferson County, KY-IN	11/2/1891	1/1/1934	3/31/2006	Stock	0	0	FDIC	DIF	Chicago	CHICAGO	Elizabethtown	St. louis	Central	Southeast	0	1	www.bedfordbank.com	32	94023	2055	69	34378	2999	50612	891	0	1893	0	0
12208	12667	761244	1136988	Belgrade State Bank	Belgrade	MO	63622	12/31/2017	2/14/2019	SM	401 Main Street	TURNER BANCSHARES, INC.	6	0	0	4	0	Washington			6/19/1906	1/1/1934	3/31/2006	Stock	0	0	FED	DIF	Kansas City	KANSAS CITY	St. Louis	St. louis	Western	West	0	1	belgradestatebank.com	89	252300	14018	5466	16641	0	203855	1421	0	8873	1930	0
19581	0	929352	1417333	Bell Bank	Fargo	ND	58103	12/31/2017	2/14/2019	NM	3100 13th Avenue, South	STATE BANKSHARES, INC.	20	0	1	4	0	Cass	22020	Fargo, ND-MN	5/6/1966	5/6/1966	8/21/2016	Stock	0	1	FDIC	DIF	Kansas City	KANSAS CITY	Fargo	Minneapolis	Central	West	0	1	http://www.bellbanks.com	1053	4763242	117932	59657	85210	0	4425988	44911	0	42991	339	27270
14415	0	178244	2307310	Bellevue State Bank	Bellevue	IA	52031	12/31/2017	2/14/2019	NM	200 South 2nd Street	BELLEVUE STATE BANK EMPLOYEE STOCK OWNERSHIP PLAN	1	0	0	2	1	Jackson			1/1/1934	5/31/1934	3/31/2006	Stock	0	1	FDIC	DIF	Kansas City	KANSAS CITY	Cedar Rapids	Chicago	Western	Western	0	1	http://www.bellevuestatebank.com	13	105824	5538	1234	6594	1460	88024	1106	0	751	0	0
58165	0	3391718	3391727	Belmont Bank & Trust Company	Chicago	IL	60634	12/31/2017	2/14/2019	NM	8250 West Belmont Avenue	BELMONT FINANCIAL GROUP, INC.	2	0	0	4	0	Cook	16980	Chicago-Naperville-Elgin, IL-IN-WI	6/14/2006	6/14/2006	1/2/2008	Stock	0	0	FDIC	DIF	Chicago	CHICAGO	Chicago	Chicago	Central	Central	0	1	WWW.BELMONTBANK.COM	30	404364	10160	3432	85977	0	301287	3715	0	3650	464	0
28035	773	919773	0	Belmont Federal Savings and Loan Association	Belmont	NC	28012	12/31/2017	2/14/2019	SA	210 Park Street		1	0	0	5	0	Gaston	16740	Charlotte-Concord-Gastonia, NC-SC	1/1/1915	12/4/1940	7/2/2015	Non-Stock	0	0	OCC	DIF	Atlanta	ATLANTA	Charlotte	Richmond	Northeastern	Southeast	0	1	www.belmontfederal.com	11	94241	17155	14674	8111	0	65054	263	0	3124	0	0
23901	11885	348207	3929791	Belmont Savings Bank	Belmont	MA	2478	12/31/2017	2/14/2019	SB	2 Leonard Street	BSB BANCORP INC.	7	0	0	4	0	Middlesex	14460	Boston-Cambridge-Newton, MA-NH	1/1/1885	7/12/1982	10/1/2009	Stock	0	0	FDIC	DIF	New York	NEW YORK	North Boston	Boston	Northeastern	Northeast	0	1	www.belmontsavings.com	125	2676611	113328	103848	177011	0	2296958	16312	2808	2154	0	855
28348	1411	72678	0	Belmont Savings Bank	Bellaire	OH	43906	12/31/2017	2/14/2019	SB	3301 Guernsey Street		4	0	0	5	0	Belmont	48540	Wheeling, WV-OH	1/1/1886	10/29/1935	12/31/2017	Non-Stock	0	0	FDIC	DIF	Chicago	CHICAGO	Columbus	Cleveland	Central	Central	0	1	www.Belmont-Savings.com	56	415572	12057	5722	325433	0	69253	1781	0	1532	171	0
30744	5846	493077	0	Belpre Savings Bank	Belpre	OH	45714	12/31/2017	2/14/2019	SB	605 Washington Boulevard		2	0	0	5	0	Washington			1/1/1902	10/24/1955	12/31/2017	Stock	0	0	FDIC	DIF	Chicago	CHICAGO	Columbus	Cleveland	Central	Central	0	1		15	47661	3249	2118	10991	0	28199	85	0	913	255	2942
15362	0	223751	0	Belt Valley Bank	Belt	MT	59412	12/31/2017	2/14/2019	SM	111 Castner Street		1	0	0	2	0	Cascade	24500	Great Falls, MT	3/14/1936	3/14/1936	3/31/2006	Stock	0	0	FED	DIF	San Francisco	SAN FRANCISCO	Billings	Minneapolis	Western	West	0	1	www.beltvalleybank.com	15	59306	2190	1300	7698	350	48123	586	0	56	180	0
28384	15152	462774	0	Ben Franklin Bank of Illinois	Arlington Height	IL	60004	12/31/2017	2/14/2019	SA	830 East Kensington Road		2	0	0	4	0	Cook	16980	Chicago-Naperville-Elgin, IL-IN-WI	1/1/1893	1/29/1941	6/25/2014	Non-Stock	0	0	OCC	DIF	Chicago	CHICAGO	Chicago	Chicago	Central	Central	0	1	www.benfrankbank.com	26	101166	10898	9974	5691	7314	74911	954	0	1018	714	0
19215	9671	980960	1133428	Benchmark Bank	Plano	TX	75024	12/31/2017	2/14/2019	NM	5700 Legacy Drive Suite 10	QUINLAN BANCSHARES, INC.	7	0	0	4	1	Collin	19100	Dallas-Fort Worth-Arlington, TX	8/29/1964	8/29/1964	6/27/2018	Stock	0	0	FDIC	DIF	Dallas	DALLAS	Dallas	Dallas	Southern	West	0	1		133	545990	64438	57457	1838	0	440869	4429	0	26839	3125	413
20484	0	94522	1141441	Benchmark Community Bank	Kenbridge	VA	23944	12/31/2017	2/14/2019	SM	100 South Broad Street	BENCHMARK BANKSHARES, INC.	15	0	1	4	0	Lunenburg			9/8/1971	9/8/1971	3/31/2006	Stock	0	0	FED	DIF	Atlanta	ATLANTA	Richmond	Richmond	Northeastern	Southeast	0	1	http://www.BCBonline.com	167	595226	37860	26115	35197	3176	482026	4703	0	14664	3428	0
15697	14407	810919	3846629	Beneficial Bank	Philadelphia	PA	19107	12/31/2017	2/14/2019	SB	1139 Chestnut Street	BENEFICIAL BANCORP, INC.	62	0	1	4	0	Philadelphia	37980	Philadelphia-Camden-Wilmington, PA-NJ-DE-MD	4/20/1853	11/21/1939	4/15/2016	Stock	0	0	FDIC	DIF	New York	NEW YORK	Philadelphia	Philadelphia	Northeastern	Northeast	0	1	http://www.thebeneficial.com	768	5797932	557687	512567	847200	0	3991129	43267	0	69680	189	174227
58490	18032	3608751	3842630	Beneficial State Bank	Oakland	CA	94612	12/31/2017	2/14/2019	NM	1438 Webster St., Suite 100	BENEFICIAL STATE BANCORP, INC.	13	0	1	4	0	Alameda	41860	San Francisco-Oakland-Hayward, CA	6/27/2007	6/27/2007	1/31/2018	Stock	0	0	FDIC	DIF	San Francisco	SAN FRANCISCO	San Francisco	San Francisco	Western	Western	0	1	www.beneficialstatebank.com	174	758566	143090	138101	26048	4980	541905	12573	0	11734	0	9047
13774	13729	824242	1491708	Benton County State Bank	Blairstown	IA	52209	12/31/2017	2/14/2019	NM	212 Locust Northeast	BLAIRSTOWN BANCORP, INC.	1	0	0	2	0	Benton	16300	Cedar Rapids, IA	1/1/1869	1/29/1934	3/31/2006	Stock	0	1	FDIC	DIF	Kansas City	KANSAS CITY	Cedar Rapids	Chicago	Western	Western	0	1	http://www.bentoncountystatebank.com	7	44748	623	38	7265	0	35093	247	0	238	0	0
23621	7290	473501	2333663	Berkshire Bank	Pittsfield	MA	1201	12/31/2017	2/14/2019	NM	24 North Street	BERKSHIRE HILLS BANCORP, INC	116	0	1	4	0	Berkshire	38340	Pittsfield, MA	2/6/1846	1/2/1982	10/13/2017	Stock	0	1	FDIC	DIF	New York	NEW YORK	Springfield Ma	Boston	Northeastern	Northeast	0	0	http://www.berkshirebank.com	1927	11528145	246887	156186	1801375	1455	8401124	51834	31586	107318	1392	550768
20015	0	7009	1246159	Bessemer Trust Company	Woodbridge	NJ	7095	12/31/2017	2/14/2019	NM	100 Woodbridge Center Drive	BESSEMER GROUP, INCORPORATED, THE	1	0	0	7	1	Middlesex	35620	New York-Newark-Jersey City, NY-NJ-PA	1/1/1907	8/14/1969	4/11/2014	Stock	0	1	FDIC	DIF	New York	NEW YORK	Jamesburg	New York	Northeastern	Northeast	0	0	http://www.bessemertrust.com	119	789969	251178	249310	300515	0	220605	0	5316	3263	0	0
21868	0	976703	1246159	Bessemer Trust Company, National Association	New York	NY	10111	12/31/2017	2/14/2019	N	630 Fifth Avenue	BESSEMER GROUP, INCORPORATED, THE	1	0	0	9	1	New York	35620	New York-Newark-Jersey City, NY-NJ-PA	12/20/1974	12/20/1974	3/31/2006	Stock	0	1	OCC	DIF	New York	NEW YORK	New York City	New York	Northeastern	Northeast	0	0	http://www.bessemertrust.com	510	2408898	641758	635574	1033247	0	533697	0	30026	21224	0	76407
27909	528	682479	0	BEST HOMETOWN BANK	Collinsville	IL	62234	12/31/2017	2/14/2019	SA	100 East Clay Street		2	0	0	5	0	Madison	41180	St. Louis, MO-IL	1/1/1887	10/25/1939	7/8/2016	Stock	0	0	OCC	DIF	Chicago	CHICAGO	Mount Vernon	St. louis	Central	Central	0	1	www.besthometownbank.com	22	110407	5190	3859	16211	0	81128	1215	0	3312	81	0
1808	15971	851631	1095058	Better Banks	Peoria	IL	61615	12/31/2017	2/14/2019	NM	10225 N. Knoxville Avenue	BACKLUND INVESTMENT CO.	8	0	0	8	1	Peoria	37900	Peoria, IL	1/1/1898	1/1/1934	8/15/2014	Stock	0	0	FDIC	DIF	Chicago	CHICAGO	Princeton	Chicago	Central	Central	0	1	http://www.betterbanks.com	71	294904	21003	17950	75000	0	190734	1435	0	3176	0	2750
26601	9804	946171	3197835	Beverly Bank	Beverly	MA	1915	12/31/2017	2/14/2019	SB	254 Cabot Street	BEVERLY FINANCIAL, MHC	6	0	0	4	0	Essex	14460	Boston-Cambridge-Newton, MA-NH	1/1/1888	3/25/1986	3/17/2014	Stock	0	0	FDIC	DIF	New York	NEW YORK	North Boston	Boston	Northeastern	Northeast	0	1	www.beverlybank.com	72	447075	11569	3663	41821	1267	371424	4101	0	8256	0	117
57701	0	3216017	2260406	Beverly Bank & Trust Company, National Association	Chicago	IL	60643	12/31/2017	2/14/2019	N	10258 South Western Avenue	WINTRUST FINANCIAL CORPORATION	7	0	0	4	0	Cook	16980	Chicago-Naperville-Elgin, IL-IN-WI	4/1/2004	4/1/2004	11/13/2015	Stock	0	0	OCC	DIF	Chicago	CHICAGO	Chicago	Chicago	Central	Central	0	0	www.thebeverlybank.com	124	1224392	34668	26334	103696	4	953110	4922	626	49250	570	13281
17741	10536	499501	4902643	Biddeford Savings Bank	Biddeford	ME	4005	12/31/2017	2/14/2019	SB	254 Main Street	MAINE COMMUNITY BANCORP, MHC	6	0	0	4	0	York	38860	Portland-South Portland, ME	7/27/1867	4/4/1957	7/29/2018	Stock	0	1	FDIC	DIF	New York	NEW YORK	Concord	Boston	Northeastern	Northeast	0	1	www.biddefordsavings.com	47	480607	7558	997	35113	0	418205	1886	0	9066	0	301
3320	0	362856	1918081	Big Bend Banks, N.A.	Marfa	TX	79843	12/31/2017	2/14/2019	N	301 South Highland Avenue	BIG BEND BANCSHARES CORPORATION	2	0	0	7	1	Presidio			5/2/1907	1/1/1934	6/29/2009	Stock	0	1	OCC	DIF	Dallas	DALLAS	Albuquerque	Dallas	Southern	West	0	1	www.marfanb.com	27	134352	7068	4322	99244	0	22454	687	0	2662	0	0
29637	3790	521970	0	Big Horn Federal Savings Bank	Greybull	WY	82426	12/31/2017	2/14/2019	SA	33 North 6th Street		6	0	0	8	0	Big Horn			1/1/1935	2/28/1936	7/21/2011	Non-Stock	0	0	OCC	DIF	San Francisco	SAN FRANCISCO	Billings	Kansas City	Western	West	0	1	www.bighornfederal.com	57	241883	57018	54379	64638	0	104112	1670	0	5855	175	54
57973	0	3363975	3899456	Biscayne Bank	Coconut Grove	FL	33133	12/31/2017	2/14/2019	NM	2601 S Bayshore Drive, 6th F	BISCAYNE BANCSHARES, INC.	5	0	0	4	0	Miami-Dade	33100	Miami-Fort Lauderdale-West Palm Beach, FL	7/5/2005	7/5/2005	6/13/2016	Stock	0	0	FDIC	DIF	Atlanta	ATLANTA	South Florida	Atlanta	Southern	Southeast	0	1	http://www.biscaynebank.com	80	892546	111366	108140	4119	0	747511	7586	0	1354	0	2
14083	0	354	0	Bison State Bank	Bison	KS	67520	12/31/2017	2/14/2019	NM	223 Main Street		1	0	0	2	0	Rush			1/1/1901	3/21/1934	1/14/2018	Stock	0	0	FDIC	DIF	Kansas City	KANSAS CITY	Hays	Kansas City	Western	Western	0	1	https://www.bisonstatebank.com	3	6956	501	200	145	2735	3455	124	0	34	0	0
58723	0	3636428	3636389	Black Hills Community Bank, N.A.	Rapid City	SD	57701	12/31/2017	2/14/2019	N	840 Mount Rushmore Road	BHCB HOLDING COMPANY	2	0	0	4	1	Pennington	39660	Rapid City, SD	11/27/2007	11/27/2007	7/20/2011	Stock	0	0	OCC	DIF	Kansas City	KANSAS CITY	Sioux Falls	Minneapolis	Western	West	0	1	http://www.BHCBANK.COM	47	242654	14510	9797	7440	2092	206724	2829	0	7543	0	0
27897	507	444677	0	Black Mountain Savings Bank, SSB	Black Mountain	NC	28711	12/31/2017	2/14/2019	SB	200 E State Street		1	0	0	5	0	Buncombe	11700	Asheville, NC	4/4/1923	7/10/1985	3/31/2006	Non-Stock	0	0	FDIC	DIF	Atlanta	ATLANTA	Charlotte	Richmond	Northeastern	Southeast	0	1		6	38099	9918	9741	0	0	27865	42	0	161	0	0
15152	12080	603540	1978656	Black River Country Bank	Black River Fall	WI	54615	12/31/2017	2/14/2019	NM	221 Main Street	BRAD, INC.	2	0	0	2	1	Jackson			1/1/1907	1/1/1934	3/31/2006	Stock	0	0	FDIC	DIF	Chicago	CHICAGO	Eau Claire	Chicago	Central	Central	0	1	http://www.brcbank.com	19	76672	3294	1769	5202	732	63610	806	0	1394	31	0
14078	11465	27548	1491913	Blackhawk Bank	Beloit	WI	53511	12/31/2017	2/14/2019	NM	400 Broad Street	BLACKHAWK BANCORP, INC.	8	0	1	4	0	Rock	27500	Janesville-Beloit, WI	1/1/1881	3/19/1934	4/24/2013	Stock	0	0	FDIC	DIF	Chicago	CHICAGO	Madison	Chicago	Central	Central	0	1	www.blackhawkbank.com	168	718393	19797	546	176350	0	480287	5503	0	11120	470	7545
18402	11017	890742	1823345	Blackhawk Bank & Trust	Milan	IL	61264	12/31/2017	2/14/2019	NM	301 4th Street West	BLACKHAWK BANCORPORATION, INC.	17	0	1	4	0	Rock Island	19340	Davenport-Moline-Rock Island, IA-IL	6/28/1961	6/28/1961	6/29/2016	Stock	0	1	FDIC	DIF	Chicago	CHICAGO	Princeton	Chicago	Central	Central	0	1	http://www.choosethechief.com	222	1282292	22822	10238	661379	0	566680	6000	0	15841	702	2121
58580	0	3580334	3398070	BlackRidgeBANK	Fargo	ND	58104	12/31/2017	2/14/2019	NM	4040 42nd Street South	BLACKRIDGE FINANCIAL, INC.	11	0	1	4	0	Cass	22020	Fargo, ND-MN	4/23/2007	4/23/2007	3/8/2016	Stock	0	0	FDIC	DIF	Kansas City	KANSAS CITY	Fargo	Minneapolis	Central	West	0	1	www.blackridgebank.com	127	446870	18141	10439	33403	0	360393	4910	0	14282	851	15961
11608	14713	578741	2511313	BLC Community Bank	Little Chute	WI	54140	12/31/2017	2/14/2019	NM	206 East Main Avenue	INDEPENDENT BANCORP., LIMITED	1	0	0	4	1	Outagamie	11540	Appleton, WI	12/6/1906	1/1/1934	1/28/2018	Stock	0	0	FDIC	DIF	Chicago	CHICAGO	Appleton	Chicago	Central	Central	0	1	www.blccb.com	32	230965	7129	4456	34464	10675	175161	2654	0	1111	0	190
976	10332	937843	1245648	Blissfield State Bank	Blissfield	MI	49228	12/31/2017	2/14/2019	SM	204 East Jefferson	BLISSFIELD BANK CORPORATION	2	0	0	2	1	Lenawee			5/24/1873	1/1/1934	1/1/2012	Stock	0	0	FED	DIF	Chicago	CHICAGO	Detroit	Chicago	Central	Central	0	1	www.blissfieldstate.com	26	102155	13055	9379	38576	394	47741	665	0	1076	0	0
15714	9143	64543	1097511	BloomBank	Bloomfield	IN	47424	12/31/2017	2/14/2019	NM	48 North Washington Street	UNIVERSAL BANCORP	14	0	0	4	0	Greene			1/1/1873	1/4/1940	2/27/2018	Stock	0	1	FDIC	DIF	Chicago	CHICAGO	Indianapolis	St. louis	Central	Central	0	1		120	387820	16687	8206	89114	0	258446	3329	0	6108	1907	2760
9788	0	820842	1416505	Bloomsdale Bank	Bloomsdale	MO	63627	12/31/2017	2/14/2019	NM	55 Mill Hill Road	PEOPLES COMMUNITY BANCORPORATION, INC.	5	0	0	4	1	Sainte Genevieve			5/1/1914	1/1/1934	5/9/2018	Stock	0	0	FDIC	DIF	Kansas City	KANSAS CITY	St. Louis	St. louis	Western	West	0	1	http://www.bloomsdalebank.com	51	221159	4930	53	64132	5821	141126	1982	0	2067	1104	808
59094	0	5086072	0	Blue Gate Bank	Costa Mesa	CA	92626	12/31/2017	2/14/2019	NM	611 Anton Blvd, # 1050		1	0	0	4	1	Orange	31080	Los Angeles-Long Beach-Anaheim, CA	1/23/2017	1/23/2017	3/1/2018	Stock	0	0	FDIC	DIF	San Francisco	SAN FRANCISCO	Orange	San Francisco	Western	Western	0	1		25	148857	74526	74202	0	0	73219	716	0	731	0	0
31090	6361	617079	0	Blue Grass Federal Savings and Loan Association	Paris	KY	40361	12/31/2017	2/14/2019	SA	600 High Street		1	0	0	5	0	Bourbon	30460	Lexington-Fayette, KY	1/1/1914	11/10/1959	1/1/2016	Non-Stock	0	0	OCC	DIF	Chicago	CHICAGO	Lexington	Cleveland	Central	Southeast	0	1	www.bluegrassfederal.com	9	33366	1777	1424	4155	3889	21450	633	0	1009	70	0
13753	0	794345	1143913	Blue Grass Savings Bank	Blue Grass	IA	52726	12/31/2017	2/14/2019	NM	104 East Mayne Street	E M F CORPORATION	2	0	0	8	0	Scott	19340	Davenport-Moline-Rock Island, IA-IL	1/1/1902	1/1/1934	3/31/2006	Stock	0	1	FDIC	DIF	Kansas City	KANSAS CITY	Cedar Rapids	Chicago	Western	Western	0	1	www.bluegrassbank.com	20	196756	7500	4416	82043	1159	96074	2380	0	2568	0	0
90160	0	28406	3742020	Blue Hills Bank	Boston	MA	2136	12/31/2017	2/14/2019	SB	1196 River Street	BLUE HILLS BANCORP, INC.	11	0	0	4	0	Suffolk	14460	Boston-Cambridge-Newton, MA-NH	1/1/1871	11/8/1985	1/1/2016	Stock	0	0	FDIC	DIF	New York	NEW YORK	South Boston	Boston	Northeastern	Northeast	0	1	https://www.bluehillsbank.com/	237	2666915	43215	27066	316386	0	2195360	20877	8766	21014	0	11272
17773	0	174321	3614668	Blue Ridge Bank	Walhalla	SC	29691	12/31/2017	2/14/2019	NM	100 East Main Street	BLUE RIDGE FINANCIAL CORPORATION	3	0	0	8	0	Oconee			6/17/1957	6/17/1957	9/19/2008	Stock	0	0	FDIC	DIF	Atlanta	ATLANTA	Columbia Sc	Richmond	Northeastern	Southeast	0	1	blueridge.bank	31	127562	23566	18079	37601	0	61115	973	0	4099	0	0
17933	12663	935250	1891317	Blue Ridge Bank and Trust Co.	Independence	MO	64057	12/31/2017	2/14/2019	NM	4200 Little Blue Parkway	BLUE RIDGE BANCSHARES, INC.	9	0	0	4	0	Jackson	28140	Kansas City, MO-KS	9/8/1958	11/20/1958	6/13/2011	Stock	0	1	FDIC	DIF	Kansas City	KANSAS CITY	Kansas City	Kansas City	Western	West	0	1	www.blueridgebank.com	141	544601	46569	35365	85520	0	379738	6098	0	17109	0	7
35274	0	233527	1426960	Blue Ridge Bank, National Association	Martinsville	VA	24112	12/31/2017	2/14/2019	N	1 East Market Street	BLUE RIDGE BANKSHARES, INC.	8	0	0	4	0	Henry			7/24/2000	7/24/2000	12/11/2018	Stock	0	0	OCC	DIF	Atlanta	ATLANTA	Richmond	Richmond	Northeastern	Southeast	0	1	www.mybrb.com	119	423339	10319	8427	45104	88	344220	2802	0	2137	207	3931
14899	13117	517357	1065565	Blue Sky Bank	Pawhuska	OK	74056	12/31/2017	2/14/2019	SM	101 East 8th Street	N.B.C. BANCSHARES IN PAWHUSKA, INC.	4	0	0	4	1	Osage	46140	Tulsa, OK	11/23/1905	12/4/1934	4/6/2017	Stock	0	0	FED	DIF	Dallas	DALLAS	Tulsa	Kansas City	Southern	West	0	1	http://www.bluesky.bank	38	216885	14471	4446	5926	12498	171986	2170	0	3501	750	0
58848	0	3897434	4764337	Bluegrass Community Bank	Danville	KY	40422	12/31/2017	2/14/2019	NM	113 Smoky Way	BLUEGRASS BANCORP, INC.	2	0	0	8	0	Boyle			3/11/2009	3/11/2009	9/7/2018	Stock	0	0	FDIC	DIF	Chicago	CHICAGO	Lexington	St. louis	Central	Southeast	0	1		10	56222	4139	714	7189	9233	32225	797	0	2372	243	0
58691	0	3636914	0	BlueHarbor Bank	Mooresville	NC	28117	12/31/2017	2/14/2019	NM	106 Corporate Park Drive		4	0	0	4	0	Iredell	16740	Charlotte-Concord-Gastonia, NC-SC	1/8/2008	1/8/2008	9/4/2012	Stock	0	0	FDIC	DIF	Atlanta	ATLANTA	Charlotte	Richmond	Northeastern	Southeast	0	1	http://www.blueharborbank.com	26	204330	6405	488	19830	0	170001	1717	0	2500	667	0
16571	0	75633	1231333	BMO Harris Bank National Association	Chicago	IL	60603	12/31/2017	2/14/2019	N	111 West Monroe Street	BANK OF MONTREAL	602	1	1	4	0	Cook	16980	Chicago-Naperville-Elgin, IL-IN-WI	5/17/1947	5/17/1947	6/19/2015	Stock	0	1	OCC	DIF	Chicago	WASHINGTON	Chicago	Chicago	Central	Central	0	0	http://www.bmoharris.com	11577	109372608	10069007	8469510	17697463	302120	70023103	649868	786437	538212	26952	3337941
58216	0	3353154	1231333	BMO Harris Central National Association	Roselle	IL	60172	12/31/2017	2/14/2019	N	110 East Irving Park Road	BANK OF MONTREAL	1	0	0	7	0	Du Page	16980	Chicago-Naperville-Elgin, IL-IN-WI	5/28/2005	5/28/2005	7/3/2014	Stock	0	0	OCC	DIF	Chicago	WASHINGTON	Chicago	Chicago	Central	Central	0	0	http://www.bmoharris.com	0	7860	7676	0	0	0	0	0	0	0	0	0
35141	0	2850722	0	BMW Bank of North America	Salt Lake City	UT	84109	12/31/2017	2/14/2019	NM	2735 E Parleys Way, # No 301		1	0	0	6	0	Salt Lake	41620	Salt Lake City, UT	11/12/1999	11/12/1999	12/31/2017	Stock	0	0	FDIC	DIF	San Francisco	SAN FRANCISCO	Salt Lake City	San Francisco	Western	West	0	0	http://www.bmwusa.com	37	9963799	292224	253285	2235064	100	7387588	34244	0	319	0	0
19448	15938	916745	3326176	BNA Bank	New Albany	MS	38652	12/31/2017	2/14/2019	NM	205 Bankhead Street	BNA BANCSHARES, INC.	6	0	0	4	0	Union			1/1/1896	6/3/1965	5/6/2015	Stock	0	1	FDIC	DIF	Dallas	DALLAS	Memphis	St. louis	Southern	West	0	1	www.bnabank.com	100	505718	27227	2805	162734	0	285706	5704	0	7819	2188	360
6976	9545	23504	1416523	BNB Bank	Bridgehampton	NY	11932	12/31/2017	2/14/2019	SM	2200 Montauk Highway	BRIDGE BANCORP, INC.	44	0	0	4	0	Suffolk	35620	New York-Newark-Jersey City, NY-NJ-PA	2/19/1909	1/1/1934	12/31/2017	Stock	0	1	FED	DIF	New York	NEW YORK	New York City	New York	Northeastern	Northeast	0	1	http://www.bnbbank.com	480	4428972	94719	18133	940782	0	3071045	31707	0	33505	0	111164
57197	0	2358769	1248162	BNC National Bank	Glendale	AZ	85308	12/31/2017	2/14/2019	N	20175 North 67th Avenue	BNCCORP, INC.	16	0	1	4	0	Maricopa	38060	Phoenix-Mesa-Scottsdale, AZ	7/9/2001	7/9/2001	3/11/2018	Stock	0	1	OCC	DIF	San Francisco	KANSAS CITY	Phoenix	San Francisco	Western	Western	0	1	www.bncbank.com	245	945013	25330	13832	411917	0	457065	7861	0	19403	0	0
24867	0	488318	3587146	BNY Mellon Trust of Delaware	Wilmington	DE	19809	12/31/2017	2/14/2019	NM	301 Bellevue Parkway	BANK OF NEW YORK MELLON CORPORATION, THE	1	0	0	7	0	New Castle	37980	Philadelphia-Camden-Wilmington, PA-NJ-DE-MD	12/31/1983	12/31/1983	1/1/2016	Stock	0	1	FDIC	DIF	New York	NEW YORK	Claymont	Philadelphia	Northeastern	Northeast	0	0	www.bnymellon.com	14	117557	35510	34246	0	0	26656	362	0	0	0	47547
7946	0	934329	3587146	BNY Mellon, National Association	Pittsburgh	PA	15219	12/31/2017	2/14/2019	N	500 Grant St	BANK OF NEW YORK MELLON CORPORATION, THE	41	2	1	9	0	Allegheny	38300	Pittsburgh, PA	1/1/1869	1/1/1934	2/1/2012	Stock	0	1	OCC	DIF	New York	WASHINGTON	Wexford	Cleveland	Northeastern	Northeast	0	0	www. bnymellon.com	1915	23949542	3091855	2842285	2181422	0	16267510	24568	0	142612	0	1801586
5624	0	942847	2712781	Bodcaw Bank	Stamps	AR	71860	12/31/2017	2/14/2019	NM	307 Thomas Street	BODCAW BANCSHARES, INC.	1	0	0	7	0	Lafayette			1/1/1903	1/1/1934	12/1/2017	Stock	0	0	FDIC	DIF	Dallas	DALLAS	Shreveport	St. louis	Southern	Western	0	1	http://www.bodcawbank.com	11	72004	4352	1250	43139	1175	22489	333	0	77	174	0
17825	0	472250	0	Boelus State Bank	Boelus	NE	68820	12/31/2017	2/14/2019	NM	523 Delaware Street		1	0	0	2	0	Howard	24260	Grand Island, NE	1/1/1900	1/1/1958	3/31/2006	Stock	0	0	FDIC	DIF	Kansas City	KANSAS CITY	Grand Island	Kansas City	Western	West	0	1	http://boelusstatebank.com	4	17378	10150	8981	705	200	6212	208	0	0	0	0
35546	16456	2917317	0	Bofi Federal Bank	San Diego	CA	92122	12/31/2017	2/14/2019	SA	4350 La Jolla Village Drive,		2	0	1	4	0	San Diego	41740	San Diego-Carlsbad, CA	7/4/2000	7/4/2000	3/1/2018	Stock	0	0	OCC	DIF	San Francisco	SAN FRANCISCO	Orange	San Francisco	Western	Western	0	1	www.axosbank.com	711	8908994	617989	606504	191659	100	7905974	45606	0	18700	8613	9066
29941	4393	927479	0	Bogota Savings Bank	Bogota	NJ	7603	12/31/2017	2/14/2019	SB	60 East Main St		4	0	0	5	0	Bergen	35620	New York-Newark-Jersey City, NY-NJ-PA	1/1/1893	9/16/1937	12/5/2018	Non-Stock	0	0	FDIC	DIF	New York	NEW YORK	Jamesburg	New York	Northeastern	Northeast	0	1	http://www.bogotasavingsbank.com	42	641249	17447	9248	75561	5161	513646	1976	0	4446	0	82
30052	4639	797775	2835514	Boiling Springs Savings Bank	Rutherford	NJ	7070	12/31/2017	2/14/2019	SB	25 Orient Way	BOILING SPRINGS, MHC	17	0	0	4	0	Bergen	35620	New York-Newark-Jersey City, NY-NJ-PA	4/10/1939	4/10/1939	5/31/2010	Stock	0	0	FDIC	DIF	New York	NEW YORK	Jamesburg	New York	Northeastern	Northeast	0	1	http://WWW.BSSBANK.com	207	1700463	48524	44335	139554	0	1440460	14050	0	33064	2273	2360
4214	9656	339858	1883693	BOKF, National Association	Tulsa	OK	74172	12/31/2017	2/14/2019	N	One Williams Center	BOK FINANCIAL CORPORATION	133	0	1	4	0	Tulsa	46140	Tulsa, OK	2/10/1910	1/1/1934	2/17/2017	Stock	0	1	OCC	DIF	Dallas	DALLAS	Tulsa	Kansas City	Southern	West	0	0	www.bokfinancial.com	4687	32217466	2416992	1687944	8761341	8041	17102497	230682	1283152	261705	10714	691009
10993	0	107758	0	Bonanza Valley State Bank	Brooten	MN	56316	12/31/2017	2/14/2019	NM	1st St. & Central Ave.		1	0	0	2	1	Stearns	41060	St. Cloud, MN	2/22/1894	1/1/1934	3/31/2006	Stock	0	0	FDIC	DIF	Kansas City	KANSAS CITY	Minneapolis	Minneapolis	Central	West	0	1	www.bvsb.bank	10	65625	8859	3010	5873	0	48212	428	0	310	0	0
11235	13510	35646	1839252	Bonduel State Bank	Bonduel	WI	54107	12/31/2017	2/14/2019	NM	130 North Cecil Street	BONDUEL BANCORP, INC.	1	0	0	7	0	Shawano			9/21/1906	1/1/1934	7/23/2012	Stock	0	0	FDIC	DIF	Chicago	CHICAGO	Appleton	Chicago	Central	Central	0	1	www.bonduelbank.com	10	57593	7985	4643	24358	2270	19892	228	0	154	0	0
33552	15832	745347	1202258	Boone Bank & Trust Co.	Boone	IA	50036	12/31/2017	2/14/2019	NM	716 Eighth Street	AMES NATIONAL CORPORATION	2	0	0	2	0	Boone			1/16/1992	1/16/1992	3/31/2006	Stock	0	1	FDIC	DIF	Kansas City	KANSAS CITY	Des Moines	Chicago	Western	Western	0	1	http://www.boonebankiowa.com	22	134287	6021	3303	63229	500	61300	855	0	922	0	0
30128	4807	991078	0	Boonville Federal Savings Bank	Boonville	IN	47601	12/31/2017	2/14/2019	SB	123 N Third Street		1	0	0	5	0	Warrick	21780	Evansville, IN-KY	1/1/1917	6/13/1949	6/27/2017	Non-Stock	0	1	FDIC	DIF	Chicago	CHICAGO	Indianapolis	St. louis	Central	Central	0	1	www.boonvillefederal.com	12	46942	8162	6990	6655	0	29760	208	0	396	281	0
15684	15593	977951	2238544	Border State Bank	Greenbush	MN	56726	12/31/2017	2/14/2019	NM	133 Main Street North	BORDER BANCSHARES, INC.	9	0	0	4	1	Roseau			8/9/1935	9/9/1939	2/1/2018	Stock	0	0	FDIC	DIF	Kansas City	KANSAS CITY	Fargo	Minneapolis	Central	West	0	1	www.borderstatebank.com	124	506879	14333	5708	84886	0	377353	5040	0	8156	3624	2290
24811	9312	964700	1248078	Boston Private Bank & Trust Company	Boston	MA	2109	12/31/2017	2/14/2019	SM	Ten Post Office Square	BOSTON PRIVATE FINANCIAL HOLDINGS, INC.	23	0	1	4	0	Suffolk	14460	Boston-Cambridge-Newton, MA-NH	11/21/1983	11/21/1983	7/27/2017	Stock	0	1	FED	DIF	New York	NEW YORK	South Boston	Boston	Northeastern	Northeast	0	0	http://www.bostonprivate.com	766	8167632	116903	70072	1224110	0	6434983	74742	18577	27133	0	49779
18342	0	972406	0	Boston Trust & Investment Management Company	Boston	MA	2108	12/31/2017	2/14/2019	NM	1 Beacon Street, 33rd Floor		1	0	0	7	1	Suffolk	14460	Boston-Cambridge-Newton, MA-NH	12/14/1960	12/14/1960	9/7/2006	Stock	0	1	FDIC	DIF	New York	NEW YORK	South Boston	Boston	Northeastern	Northeast	0	1	http://www.bostontrust.com	60	46669	6752	10	1942	0	41	4	0	427	0	28517
35172	0	2749059	0	Boundary Waters Bank	Ely	MN	55731	12/31/2017	2/14/2019	NM	601 East Sheridan Street		3	0	0	4	0	Saint Louis	20260	Duluth, MN-WI	4/1/1999	4/1/1999	3/1/2015	Stock	0	0	FDIC	DIF	Kansas City	KANSAS CITY	Minneapolis	Minneapolis	Central	West	0	1	http://www.mybwbank.com	23	121201	5892	5125	8002	0	102961	674	0	723	948	267
31443	6979	416973	0	Brainerd Savings and Loan Association, A Federal Association	Brainerd	MN	56401	12/31/2017	2/14/2019	SA	524 S 6th Street		2	0	0	5	0	Crow Wing			1/1/1922	6/29/1965	3/11/2018	Non-Stock	0	0	OCC	DIF	Kansas City	KANSAS CITY	Minneapolis	Minneapolis	Central	West	0	1	www.brainerdsavings.com	19	69117	2880	802	9311	2032	49504	418	0	1940	784	0
9846	12045	852320	1074156	Branch Banking and Trust Company	Winston Salem	NC	27101	12/31/2017	2/14/2019	NM	200 W 2nd St	BB&T CORPORATION	2067	1	1	4	0	Forsyth	49180	Winston-Salem, NC	1/1/1872	1/1/1934	4/1/2016	Stock	0	1	FDIC	DIF	Atlanta	ATLANTA	Charlotte	Richmond	Northeastern	Southeast	0	0	www.BBT.com	34551	216077000	2390000	297000	47439000	0	139064000	1218000	574000	2040000	57000	11147000
5676	9714	760331	1082375	BRANNEN BANK	Inverness	FL	34450	12/31/2017	2/14/2019	NM	320 Highway 41 South	BRANNEN BANKS OF FLORIDA, INC.	12	0	0	8	1	Citrus	26140	Homosassa Springs, FL	7/1/1926	1/1/1934	2/2/2008	Stock	0	0	FDIC	DIF	Atlanta	ATLANTA	Gainesville	Atlanta	Southern	Southeast	0	1	www.brannenbanks.com	96	515260	99983	93253	133426	0	274154	2855	0	4836	507	0
35420	0	2861317	2861812	Branson Bank	Branson	MO	65616	12/31/2017	2/14/2019	NM	1501 State Highway 248	BRANSON BANCSHARES, INC	3	0	0	4	0	Taney			3/22/2000	3/22/2000	3/31/2006	Stock	0	0	FDIC	DIF	Kansas City	KANSAS CITY	Springfield Mo	St. louis	Western	West	0	1	http://www.bransonbank.com	56	200319	11744	8401	10377	463	166576	2146	0	3728	481	0
16386	14591	411231	1084025	Brantley Bank and Trust Company	Brantley	AL	36009	12/31/2017	2/14/2019	NM	9402 North Main Street	BRANTLEY BANCORP, INC.	2	0	0	7	0	Crenshaw			3/6/1946	3/6/1946	3/31/2006	Stock	0	0	FDIC	DIF	Atlanta	ATLANTA	Montgomery	Atlanta	Southern	Southeast	0	1	http://www.brantleybank.com	18	68938	2456	0	40448	2142	23044	309	0	217	0	0
24038	0	863362	3530218	Brazos National Bank	Richwood	TX	77531	12/31/2017	2/14/2019	N	2300 Brazosport Blvd	GULFPORT BANCSHARES OF DELAWARE, INC.	1	0	0	5	0	Brazoria	26420	Houston-The Woodlands-Sugar Land, TX	8/2/1982	8/2/1982	6/15/2015	Stock	0	0	OCC	DIF	Dallas	DALLAS	Houston	Dallas	Southern	West	0	1	www.brazosbank.com	40	27923	1817	1385	0	0	22775	184	0	1438	0	1213
5792	0	856542	3943528	Breda Savings Bank	Breda	IA	51436	12/31/2017	2/14/2019	NM	105 Main Street	VAN FINANCIAL CORPORATION	1	0	0	2	0	Carroll			1/1/1890	1/1/1934	5/13/2018	Stock	0	1	FDIC	DIF	Kansas City	KANSAS CITY	Des Moines	Chicago	Western	Western	0	1	http://www.bredasavingsbank.com	7	57789	394	266	25127	0	29873	606	0	47	0	0
12923	12109	800657	1121340	Bremer Bank, National Association	Saint Paul	MN	55102	12/31/2017	2/14/2019	N	372 Saint Peter Street	OTTO BREMER TRUST	90	0	1	4	0	Ramsey	33460	Minneapolis-St. Paul-Bloomington, MN-WI	11/19/1932	1/1/1934	12/31/2018	Stock	0	0	OCC	DIF	Kansas City	KANSAS CITY	Minneapolis	Minneapolis	Central	West	0	0	http://www.bremer.com	1657	11915259	267979	101146	3010080	660	8039637	108873	8563	104158	1880	121698
27943	587	534877	0	Brentwood Bank	Bethel Park	PA	15102	12/31/2017	2/14/2019	SB	411 Mcmurray Rd., Suite 200		11	0	0	4	0	Allegheny	38300	Pittsburgh, PA	1/1/1922	11/26/1935	6/18/2012	Stock	0	0	FDIC	DIF	New York	NEW YORK	Wexford	Cleveland	Northeastern	Northeast	0	1	www.brentwoodbank.com	74	609117	11142	6453	105940	0	471680	4120	0	1664	0	1483
21220	0	729132	2464268	Brickell Bank	Miami	FL	33131	12/31/2017	2/14/2019	NM	1395 Brickell Avenue	ESPIRITO SANTO CONTROL S.A.	1	0	0	5	0	Miami-Dade	33100	Miami-Fort Lauderdale-West Palm Beach, FL	9/12/1973	9/12/1973	7/27/2015	Stock	0	1	FDIC	DIF	Atlanta	ATLANTA	South Florida	Atlanta	Southern	Southeast	0	1	http://www.brickellbankmiami.com	70	473078	63220	56979	61545	0	338697	3672	0	1872	0	0
22811	10473	270531	2447935	Brickyard Bank	Lincolnwood	IL	60712	12/31/2017	2/14/2019	NM	6676 North Lincoln Avenue	BRICKYARD BANCORP, INC.	3	0	0	4	0	Cook	16980	Chicago-Naperville-Elgin, IL-IN-WI	2/26/1979	2/26/1979	3/31/2006	Stock	0	0	FDIC	DIF	Chicago	CHICAGO	Chicago	Chicago	Central	Central	0	1	http://www.brickyardbank.net	22	114371	21837	21223	6372	0	79492	1757	0	2273	3819	0
18155	0	43959	1131899	Bridge City State Bank	Bridge City	TX	77611	12/31/2017	2/14/2019	NM	701 West Round Bunch Road	AMTEX BANCSHARES, INC.	2	0	0	7	0	Orange	13140	Beaumont-Port Arthur, TX	2/27/1960	2/27/1960	8/29/2018	Stock	0	0	FDIC	DIF	Dallas	DALLAS	Houston	Dallas	Southern	West	0	1	www.bridgecitybank.com	34	225205	36835	30186	126098	0	58317	675	0	1769	307	0
12717	0	882541	1827923	Bridge Community Bank	Mount Vernon	IA	52314	12/31/2017	2/14/2019	NM	302 Highway 1 South	BRIDGE COMMUNITY BANK ESOP	3	0	0	2	0	Linn	16300	Cedar Rapids, IA	9/8/1903	1/1/1934	3/31/2006	Stock	0	1	FDIC	DIF	Kansas City	KANSAS CITY	Cedar Rapids	Chicago	Western	Western	0	1	www.bridge.bank	19	92430	8376	7135	17398	0	61863	630	0	1736	69	0
21122	14583	312730	1209145	Bridgeview Bank Group	Bridgeview	IL	60455	12/31/2017	2/14/2019	NM	7940 South Harlem Avenue	BRIDGEVIEW BANCORP, INC.	17	0	0	4	0	Cook	16980	Chicago-Naperville-Elgin, IL-IN-WI	6/21/1973	6/21/1973	2/25/2011	Stock	0	0	FDIC	DIF	Chicago	CHICAGO	Chicago	Chicago	Central	Central	0	1	http://www.bridgeviewbank.com	751	1175351	27380	17440	172417	0	872705	8060	0	47330	12908	0
58210	0	3378773	3378764	Bridgewater Bank	Bloomington	MN	55431	12/31/2017	2/14/2019	NM	3800 American Blvd West, # 1	BRIDGEWATER BANCSHARES, INC.	7	0	0	4	0	Hennepin	33460	Minneapolis-St. Paul-Bloomington, MN-WI	11/2/2005	11/2/2005	5/21/2016	Stock	0	0	FDIC	DIF	Kansas City	KANSAS CITY	Minneapolis	Minneapolis	Central	West	0	1	http://www.bridgewaterbankmn.com	114	1611486	24234	20594	229491	0	1326507	16502	0	7365	581	3869
90169	8030	699105	3134102	Bridgewater Savings Bank	Raynham	MA	2767	12/31/2017	2/14/2019	SM	756 Orchard Street	BRIDGEWATER FINANCIAL, MHC	8	0	0	4	0	Bristol	39300	Providence-Warwick, RI-MA	3/19/1872	6/20/1985	1/29/2013	Stock	0	1	FED	DIF	New York	NEW YORK	South Boston	Boston	Northeastern	Northeast	0	1	www.bridgewatersavings.com	107	576164	6993	1226	121691	0	424136	3776	0	11149	0	1022
9189	13682	227656	1140248	Brighton Bank	Brighton	TN	38011	12/31/2017	2/14/2019	NM	7663 Highway 51 South	BRIGHTON BANCORP, INC.	3	0	0	4	0	Tipton	32820	Memphis, TN-MS-AR	10/10/1910	1/1/1934	6/15/2015	Stock	0	0	FDIC	DIF	Dallas	DALLAS	Memphis	St. louis	Southern	Southeast	0	1	www.brightonbancorp.com	44	61357	3749	3242	5089	0	49592	357	0	1668	0	0
22578	0	406974	1027947	Brighton Bank	Salt Lake City	UT	84121	12/31/2017	2/14/2019	NM	7101 Highland Drive	BRIGHTON BANCORP	4	0	0	4	1	Salt Lake	41620	Salt Lake City, UT	1/3/1978	1/3/1978	6/1/2017	Stock	0	0	FDIC	DIF	San Francisco	SAN FRANCISCO	Salt Lake City	San Francisco	Western	West	0	1	www.brightonbank.com	49	209239	28901	15337	56825	2994	110992	1810	0	2899	0	0
23622	8406	13103	2388878	Bristol County Savings Bank	Taunton	MA	2780	12/31/2017	2/14/2019	SB	35 Broadway	BEACON BANCORP	17	0	1	4	0	Bristol	39300	Providence-Warwick, RI-MA	3/2/1846	1/2/1982	4/6/2013	Stock	0	1	FDIC	DIF	New York	NEW YORK	South Boston	Boston	Northeastern	Northeast	0	1	www.bristolcountysavings.com	378	2069626	27546	4891	332120	10	1648194	15111	0	18805	1754	11651
30306	5141	26176	0	Broadway Federal Bank, f.s.b.	Los Angeles	CA	90036	12/31/2017	2/14/2019	SA	5055 Wilshire Blvd, Ste 100		3	0	0	4	0	Los Angeles	31080	Los Angeles-Long Beach-Anaheim, CA	2/26/1947	2/26/1947	2/22/2018	Stock	0	0	OCC	DIF	San Francisco	SAN FRANCISCO	Los Angeles (West)	San Francisco	Western	Western	0	1	www.broadwayfederalbank.com	67	411638	22219	20226	17494	0	357221	4069	0	2406	878	24
15797	15396	474254	1106879	Broadway National Bank	San Antonio	TX	78209	12/31/2017	2/14/2019	N	1177 N.E. Loop 410	BROADWAY BANCSHARES, INC.	41	0	0	4	1	Bexar	41700	San Antonio-New Braunfels, TX	2/3/1941	2/3/1941	3/31/2006	Stock	0	1	OCC	DIF	Dallas	DALLAS	Austin	Dallas	Southern	West	0	1	www.broadway.bank	626	3619030	57878	13678	1424260	3	1917727	18649	0	66068	1827	18829
17798	17777	782306	2631510	Brookline Bank	Brookline	MA	2445	12/31/2017	2/14/2019	SM	2 Harvard Street	BROOKLINE BANCORP, INC.	25	0	0	4	0	Norfolk	14460	Boston-Cambridge-Newton, MA-NH	1/1/1871	9/3/1957	2/28/2018	Stock	0	0	FED	DIF	New York	NEW YORK	South Boston	Boston	Northeastern	Northeast	0	1	www.brooklinebank.com	388	4161552	29673	13899	305720	11190	3667363	39859	6081	53346	2868	7626
18748	14596	71457	1840753	Bruning State Bank	Bruning	NE	68322	12/31/2017	2/14/2019	NM	104 Main Street	BRUNING BANCSHARES, INC.	5	0	0	2	0	Thayer			9/1/1891	4/5/1963	3/31/2006	Stock	0	1	FDIC	DIF	Kansas City	KANSAS CITY	Grand Island	Kansas City	Western	West	0	1	http://www.bruningbank.com	71	355478	11004	9765	84797	0	237222	4644	0	4165	0	557
20220	0	463203	1136344	Brunswick Bank and Trust Company	New Brunswick	NJ	8901	12/31/2017	2/14/2019	NM	439 Livingston Avenue	BRUNSWICK BANCORP	7	0	0	4	0	Middlesex	35620	New York-Newark-Jersey City, NY-NJ-PA	7/27/1970	7/27/1970	7/30/2018	Stock	0	1	FDIC	DIF	New York	NEW YORK	Jamesburg	New York	Northeastern	Northeast	0	1	http://www.brunswickbank.com	46	176450	20621	13938	15341	0	131881	1848	0	1050	5704	0
13692	0	413758	3612244	Brunswick State Bank	Brunswick	NE	68720	12/31/2017	2/14/2019	NM	226 2nd St	BSB BANCSHARES, INC.	2	0	0	2	1	Antelope			1/1/1930	1/18/1934	3/31/2006	Stock	0	0	FDIC	DIF	Kansas City	KANSAS CITY	Sioux City	Kansas City	Western	West	0	1	www.brunswickstatebank.com	14	117968	11608	7522	4370	0	98737	1237	0	641	0	0
17881	0	432058	0	Brush Country Bank	Freer	TX	78357	12/31/2017	2/14/2019	NM	902 E Riley St		1	0	0	7	1	Duval			7/12/1958	7/12/1958	4/15/2018	Stock	0	0	FDIC	DIF	Dallas	DALLAS	Houston	Dallas	Southern	West	0	1	http://www.brushcountrybank.com	10	41918	23661	21725	2877	0	14394	179	0	121	0	643
57997	0	3356191	0	Bryant Bank	Tuscaloosa	AL	35406	12/31/2017	2/14/2019	NM	1550 Mcfarland Boulevard N.		16	0	0	4	1	Tuscaloosa	46220	Tuscaloosa, AL	6/10/2005	6/10/2005	10/7/2014	Stock	0	0	FDIC	DIF	Atlanta	ATLANTA	Shelby	Atlanta	Southern	Southeast	0	1	www.bryantbank.com	222	1623313	247022	207050	375800	2029	938253	9650	86	43067	51	0
6064	14159	82257	1127717	Bryant State Bank	Bryant	SD	57221	12/31/2017	2/14/2019	NM	124 Main Avenue	BRYANT BANCSHARES, INC.	1	0	0	2	1	Hamlin			3/1/1915	1/1/1934	6/2/2010	Stock	0	0	FDIC	DIF	Kansas City	KANSAS CITY	Sioux Falls	Minneapolis	Western	West	0	1	WWW.BRYANTSTATEBANK.COM	7	35352	8172	7110	3782	0	22664	482	0	173	0	0
10618	0	1009242	1905009	BTC Bank	Bethany	MO	64424	12/31/2017	2/14/2019	NM	3606 Miller Street	BETHANY BANKSHARES, INC.	9	0	1	2	0	Harrison			9/19/1919	1/1/1934	12/12/2011	Stock	0	1	FDIC	DIF	Kansas City	KANSAS CITY	Kansas City	Kansas City	Western	West	0	1	http://www.btcbank.bank	93	465499	8134	1264	82209	0	348775	2616	0	9265	629	1064
3402	0	24668	3488681	BTH Bank, National Association	Quitman	TX	75783	12/31/2017	2/14/2019	N	412 East Goode Street	BT HOLDINGS, INC.	13	0	0	4	0	Wood			10/21/1914	1/1/1934	6/17/2015	Stock	0	0	OCC	DIF	Dallas	DALLAS	Dallas	Dallas	Southern	West	0	1	www.bthbank.com	110	1683566	65896	46566	523783	0	1055906	10128	0	18951	320	700
35101	0	2836306	2836294	Buckeye Community Bank	Lorain	OH	44055	12/31/2017	2/14/2019	SM	105 Sheffield Center	BUCKEYE BANCSHARES, INC.	1	0	0	4	0	Lorain	17460	Cleveland-Elyria, OH	10/12/1999	10/12/1999	1/1/2012	Stock	0	0	FED	DIF	Chicago	CHICAGO	Columbus	Cleveland	Central	Central	0	1	www.buckeyebank.com	32	173985	14401	10976	22893	1	133825	1735	0	98	0	13
2286	0	870913	0	Buckeye State Bank	De Graff	OH	43318	12/31/2017	2/14/2019	NM	101 North Main Street		1	0	0	6	0	Logan			1/1/1885	1/1/1934	7/31/2018	Stock	0	0	FDIC	DIF	Chicago	CHICAGO	Columbus	Cleveland	Central	Central	0	1	WWW.JOINBSB.COM	15	85236	3802	3697	14499	459	59700	719	0	1039	0	1882
12121	0	316934	1492992	Buckley State Bank	Buckley	IL	60918	12/31/2017	2/14/2019	NM	102 S Railroad Ave	BUCKLEY BANCORP, INC.	1	0	0	2	0	Iroquois			11/19/1920	1/1/1934	3/31/2006	Stock	0	0	FDIC	DIF	Chicago	CHICAGO	Champaign	Chicago	Central	Central	0	1	www.buckleystatebank.com	7	42302	1303	37	15194	0	25140	179	0	21	0	0
10844	14125	621441	1399578	Buena Vista National Bank	Chester	IL	62233	12/31/2017	2/14/2019	N	1309 Swanwick Street	BUENA VISTA BANCORP, INC.	8	0	0	8	0	Randolph			1/1/1905	1/1/1934	12/1/2012	Stock	0	1	OCC	DIF	Chicago	CHICAGO	Mount Vernon	St. louis	Central	Central	0	1	www.bvnb.com	63	217081	25168	16615	65779	3789	105659	1136	0	4303	157	3528
29696	3903	108072	3835100	Buffalo Federal Bank	Buffalo	WY	82834	12/31/2017	2/14/2019	SM	106 Fort Street	CRAZY WOMAN CREEK BANCORP, INC.	3	0	0	4	0	Johnson			5/1/1936	6/19/1936	6/2/2014	Stock	0	0	FED	DIF	San Francisco	SAN FRANCISCO	Billings	Kansas City	Western	West	0	1	www.buffalofed.com	33	111453	3184	1059	21905	505	78828	1436	0	3550	150	132
11578	0	933621	0	Burke & Herbert Bank & Trust Company	Alexandria	VA	22314	12/31/2017	2/14/2019	NM	100 South Fairfax Street		25	0	0	4	0	Alexandria City	47900	Washington-Arlington-Alexandria, DC-VA-MD-WV	1/1/1852	1/1/1934	4/16/2010	Stock	0	1	FDIC	DIF	Atlanta	ATLANTA	Richmond	Richmond	Northeastern	Southeast	0	1	www.burkeandherbertbank.com	471	3089312	90155	65526	952762	0	1837211	16239	0	42034	411	0
27556	15540	1404883	4352444	Burling Bank	Chicago	IL	60604	12/31/2017	2/14/2019	NM	141 West Jackson Boulevard	BURLING BANCORP, INC.	1	0	0	4	1	Cook	16980	Chicago-Naperville-Elgin, IL-IN-WI	8/7/1989	8/7/1989	3/31/2006	Stock	0	1	FDIC	DIF	Chicago	CHICAGO	Chicago	Chicago	Central	Central	0	1	www.burlingbank.com	17	133300	13845	11600	30995	108	87336	899	0	88	0	0
13669	0	304155	2896092	Burton State Bank	Burton	TX	77835	12/31/2017	2/14/2019	NM	515 N Main Street	BURTON BANCSHARES, INC.	1	0	0	7	1	Washington			1/1/1906	1/1/1934	10/17/2018	Stock	0	0	FDIC	DIF	Dallas	DALLAS	Austin	Dallas	Southern	West	0	1	http://www.burtonbank.com	9	60399	34524	33690	8264	200	17033	135	0	218	0	0
16450	10287	416245	1203602	Busey Bank	Champaign	IL	61820	12/31/2017	2/14/2019	NM	100 West University Avenue	FIRST BUSEY CORPORATION	65	0	1	4	0	Champaign	16580	Champaign-Urbana, IL	7/8/1946	7/8/1946	11/3/2017	Stock	0	1	FDIC	DIF	Chicago	CHICAGO	Champaign	Chicago	Central	Central	0	0	www.busey.com	1085	7112397	312892	201915	1095847	0	5210780	53375	262	100004	1131	237712
58545	0	3606971	0	Business Bank of Texas, N.A.	Austin	TX	78758	12/31/2017	2/14/2019	N	1910 W Braker Lane, Ste 100		1	0	0	4	1	Travis	12420	Austin-Round Rock, TX	8/6/2007	8/6/2007	8/6/2007	Stock	0	0	OCC	DIF	Dallas	DALLAS	Austin	Dallas	Southern	West	0	1	http://www.businessbankoftexas.com	14	110234	6947	3161	30081	0	71880	1611	0	44	0	0
58228	0	3408728	3488850	Business First Bank	Baton Rouge	LA	70801	12/31/2017	2/14/2019	NM	500 Laurel Street	BUSINESS FIRST BANCSHARES, INC.	17	0	1	4	0	East Baton Rouge	12940	Baton Rouge, LA	2/1/2006	2/1/2006	12/31/2017	Stock	0	0	FDIC	DIF	Dallas	DALLAS	Baton Rouge	Atlanta	Southern	Western	0	1	www.b1bank.com	219	1264695	52467	11265	179148	8820	966720	8765	22	8481	227	8827
16110	15723	1004256	1055687	Butte State Bank	Butte	NE	68722	12/31/2017	2/14/2019	SM	510 Thayer Street	BUTTE STATE COMPANY	2	0	0	2	1	Boyd			1/1/1944	1/3/1944	3/31/2006	Stock	0	0	FED	DIF	Kansas City	KANSAS CITY	Sioux City	Kansas City	Western	West	0	1	http://www.buttebank.com	9	38277	2723	1456	10043	700	21889	319	0	309	0	0
20624	0	129732	1204627	Byline Bank	Chicago	IL	60601	12/31/2017	2/14/2019	NM	180 N Lasalle Street	BYLINE BANCORP, INC.	61	0	1	4	0	Cook	16980	Chicago-Naperville-Elgin, IL-IN-WI	3/1/1972	3/1/1972	5/30/2018	Stock	0	1	FDIC	DIF	Chicago	CHICAGO	Chicago	Chicago	Central	Central	0	1	https://www.bylinebank.com	844	3364974	58344	38940	700399	5	2265998	16706	951	105003	10626	90131
902	13272	325534	1203107	Byron Bank	Byron	IL	61010	12/31/2017	2/14/2019	NM	200 North Walnut	BYRON BANCSHARES, INC.	5	0	0	4	1	Ogle			7/1/1932	1/1/1934	3/31/2006	Stock	0	0	FDIC	DIF	Chicago	CHICAGO	Princeton	Chicago	Central	Central	0	1	http://www.byronbank.com	58	250156	9096	4840	94594	3256	132530	1196	0	3042	648	707
34328	0	2506328	0	Cache Bank and Trust	Greeley	CO	80634	12/31/2017	2/14/2019	NM	4601 West 20th Street		3	0	0	7	0	Weld	24540	Greeley, CO	10/11/1996	10/11/1996	10/31/2013	Stock	0	1	FDIC	DIF	Dallas	DALLAS	Denver	Kansas City	Western	Western	0	1	http://www.cachebankandtrust.com	26	189462	66866	64968	53627	0	60751	497	0	5664	778	0
22134	10858	995076	2324997	Cache Valley Bank	Logan	UT	84321	12/31/2017	2/14/2019	NM	101 North Main Street	CACHE VALLEY BANKING COMPANY	14	0	0	4	0	Cache	30860	Logan, UT-ID	10/2/1975	10/2/1975	5/18/2017	Stock	0	0	FDIC	DIF	San Francisco	SAN FRANCISCO	Salt Lake City	San Francisco	Western	West	0	1	http://www.cachevalleybank.com	213	1102105	152974	132376	15934	12564	881041	12614	0	29516	34	800
4999	10349	4262534	4037349	Cadence Bank, N.A.	Birmingham	AL	35203	12/31/2017	2/14/2019	N	2100 Third Avenue North	CADENCE BANCORP LLC	71	0	1	4	0	Jefferson	13820	Birmingham-Hoover, AL	5/1/1887	1/1/1934	12/31/2018	Stock	0	1	OCC	DIF	Atlanta	ATLANTA	Shelby	Atlanta	Southern	Southeast	0	0	www.cadencebank.com	1164	10932664	720781	498556	1263238	9536	8227210	87576	3884	66732	7605	317106
11785	9983	925354	1108985	Caldwell Bank & Trust Company	Columbia	LA	71418	12/31/2017	2/14/2019	NM	202 Main Street	CALDWELL HOLDING COMPANY	3	0	0	2	1	Caldwell			1/1/1902	1/1/1934	1/8/2019	Stock	0	1	FDIC	DIF	Dallas	DALLAS	Shreveport	Dallas	Southern	Western	0	1	http://www.caldwellbankandtrust.com	46	165775	22272	19731	11088	0	120199	1534	0	3224	668	0
9024	12454	498625	1357046	Calhoun County Bank, Inc.	Grantsville	WV	26147	12/31/2017	2/14/2019	NM	372 Main Street	CALHOUN BANKSHARES, INC.	4	0	0	5	0	Calhoun			1/1/1900	1/1/1934	5/28/2018	Stock	0	0	FDIC	DIF	Atlanta	ATLANTA	Scott Depot	Richmond	Northeastern	Northeast	0	1	www.calhounbanks.com	44	132481	10961	9182	10677	1208	103013	1265	0	1911	145	0
58583	0	3614958	5116344	California Bank of Commerce	Lafayette	CA	94549	12/31/2017	2/14/2019	NM	3595 Mt Diablo Blvd, 2nd Fl	CALIFORNIA BANCORP	3	0	0	4	0	Contra Costa	41860	San Francisco-Oakland-Hayward, CA	7/17/2007	7/17/2007	12/5/2017	Stock	0	0	FDIC	DIF	San Francisco	SAN FRANCISCO	San Francisco	San Francisco	Western	Western	0	1	http://www.californiabankofcommerce.com	103	865587	85953	65181	13002	0	723465	9300	0	2894	0	7886
58037	0	3390337	0	California Business Bank	Irvine	CA	92602	12/31/2017	2/14/2019	NM	3200 El Camino Real, # 220		1	0	0	4	0	Orange	31080	Los Angeles-Long Beach-Anaheim, CA	11/1/2005	11/1/2005	12/12/2017	Stock	0	0	FDIC	DIF	San Francisco	SAN FRANCISCO	Orange	San Francisco	Western	Western	0	1	http://www.californiabusinessbank.com	21	96280	5743	4474	0	13435	75443	1685	0	289	0	8
35331	0	2907439	2907381	California First National Bank	Irvine	CA	92614	12/31/2017	2/14/2019	N	28 Executive Park	CALIFORNIA FIRST NATIONAL BANCORP	1	0	0	4	0	Orange	31080	Los Angeles-Long Beach-Anaheim, CA	5/23/2001	5/23/2001	11/4/2015	Stock	0	0	OCC	DIF	San Francisco	SAN FRANCISCO	Orange	San Francisco	Western	Western	0	1	www.calfirst.com	53	477890	20591	20169	76700	0	355079	5816	0	182	0	0
57974	0	3394380	0	California International Bank, N.A.	Rosemead	CA	91770	12/31/2017	2/14/2019	N	8632 E Valley Blvd, # A		2	0	0	4	0	Los Angeles	31080	Los Angeles-Long Beach-Anaheim, CA	11/30/2005	11/30/2005	12/27/2018	Stock	0	0	OCC	DIF	San Francisco	SAN FRANCISCO	Los Angeles (North)	San Francisco	Western	Western	0	1	http://calibankna.com	22	53378	14211	13557	1029	0	36695	2438	0	277	0	0
23242	0	50461	0	California Pacific Bank	San Francisco	CA	94104	12/31/2017	2/14/2019	NM	100 Montgomery St, # 2250		2	0	0	4	0	San Francisco	41860	San Francisco-Oakland-Hayward, CA	10/16/1980	10/16/1980	8/10/2015	Stock	0	0	FDIC	DIF	San Francisco	SAN FRANCISCO	San Francisco	San Francisco	Western	Western	0	1	www.calpacificbank.com	10	77936	5430	5118	0	14000	52094	3938	0	143	4074	0
58670	0	3686982	4767981	Calumet Bank	Lagrange	GA	30241	12/31/2017	2/14/2019	NM	101 Calumet Center Road	LBC BANCSHARES, INC.	2	0	0	4	0	Troup			1/23/2008	1/23/2008	7/10/2015	Stock	0	0	FDIC	DIF	Atlanta	ATLANTA	Atlanta	Atlanta	Southern	Southeast	0	1	http://www.calumetbank.com	33	185782	12146	10831	36547	0	125355	1586	0	5380	338	0
5874	0	39327	2391300	Calvin B. Taylor Banking Company of Berlin, Maryland	Berlin	MD	21811	12/31/2017	2/14/2019	NM	24 North Main Street	CALVIN B. TAYLOR BANKSHARES, INC.	11	0	1	4	0	Worcester	41540	Salisbury, MD-DE	1/1/1890	1/1/1934	3/31/2006	Stock	0	0	FDIC	DIF	New York	NEW YORK	Baltimore	Richmond	Northeastern	Southeast	0	1	WWW.TAYLORBANK.COM	98	519287	96108	84522	95960	10000	294360	793	0	7936	149	0
17870	14455	758703	2687795	Cambridge Savings Bank	Cambridge	MA	2138	12/31/2017	2/14/2019	SB	1374 Massachusetts Avenue	CAMBRIDGE FINANCIAL GROUP, INC.	16	0	0	4	0	Middlesex	14460	Boston-Cambridge-Newton, MA-NH	4/2/1834	7/2/1958	1/7/2013	Stock	0	1	FDIC	DIF	New York	NEW YORK	North Boston	Boston	Northeastern	Northeast	0	1	www.cambridgesavings.com	360	3658330	115369	96663	528941	50	2831020	30771	0	24513	0	1567
10987	0	338851	0	Cambridge State Bank	Cambridge	MN	55008	12/31/2017	2/14/2019	NM	127 South Main		4	0	0	4	1	Isanti	33460	Minneapolis-St. Paul-Bloomington, MN-WI	2/19/1914	1/1/1934	3/31/2006	Stock	0	0	FDIC	DIF	Kansas City	KANSAS CITY	Minneapolis	Minneapolis	Central	West	0	1	http://www.cambridgestatebank.com	15	73400	10671	7957	14634	0	44113	482	0	1181	2455	0
8152	0	736206	1115013	Cambridge Trust Company	Cambridge	MA	2138	12/31/2017	2/14/2019	NM	1336 Massachusetts Avenue	CAMBRIDGE BANCORP	15	0	1	4	0	Middlesex	14460	Boston-Cambridge-Newton, MA-NH	1/1/1890	1/1/1934	4/1/2015	Stock	0	1	FDIC	DIF	New York	NEW YORK	North Boston	Boston	Northeastern	Northeast	0	1	WWW.CAMBRIDGETRUST.COM	238	1949934	103591	88369	437205	0	1335579	15320	0	9310	0	1205
10471	0	302133	1206649	Camp Grove State Bank	Camp Grove	IL	61424	12/31/2017	2/14/2019	SM	26 Main Street	CAMP GROVE BANCORP, INC.	1	0	0	2	1	Marshall	37900	Peoria, IL	1/1/1902	1/1/1934	1/1/2013	Stock	0	0	FED	DIF	Chicago	CHICAGO	Princeton	Chicago	Central	Central	0	1		5	19086	5158	4084	2596	0	8819	69	0	28	0	0
16161	15594	293651	0	Campbell County Bank, Inc.	Herreid	SD	57632	12/31/2017	2/14/2019	NM	110 North Main St.		2	0	0	2	1	Campbell			6/13/1944	6/13/1944	3/31/2006	Stock	0	0	FDIC	DIF	Kansas City	KANSAS CITY	Sioux Falls	Minneapolis	Western	West	0	1	http://www.campbellcountybank.com	14	106664	3324	1096	26326	3000	67077	1165	0	723	0	506
10840	0	424437	0	Campus State Bank	Campus	IL	60920	12/31/2017	2/14/2019	NM	206 Center St		1	0	0	2	0	Livingston			1/1/1899	1/1/1934	3/31/2006	Stock	0	0	FDIC	DIF	Chicago	CHICAGO	Champaign	Chicago	Central	Central	0	1	http://www.campustatebank.com	4	20996	3618	3298	2007	55	15052	130	0	46	0	0
26450	5824	379470	0	Canton Co-operative Bank	Canton	MA	2021	12/31/2017	2/14/2019	SM	671 Washington Street		1	0	0	8	0	Norfolk	14460	Boston-Cambridge-Newton, MA-NH	1/1/1891	12/5/1985	5/18/2011	Non-Stock	0	0	FED	DIF	New York	NEW YORK	South Boston	Boston	Northeastern	Northeast	0	1	www.cantoncoopbank.com	16	105597	10065	8151	26336	968	62336	543	0	905	0	107
15285	0	481140	1095021	Canton State Bank	Canton	MO	63435	12/31/2017	2/14/2019	NM	100 South 4th Street	CANTON BANCSHARES, INC.	1	0	0	2	0	Lewis			9/27/1935	10/1/1935	8/12/2016	Stock	0	0	FDIC	DIF	Kansas City	KANSAS CITY	St. Louis	St. louis	Western	West	0	1	www.cantonstatebank.com	11	32562	6759	5115	5806	85	18870	190	0	211	20	0
35547	0	2919423	4842329	Canyon Community Bank, National Association	Tucson	AZ	85704	12/31/2017	2/14/2019	N	7981 North Oracle Road	CCBS HOLDING LLC	3	0	0	4	0	Pima	46060	Tucson, AZ	10/10/2000	10/10/2000	3/1/2018	Stock	0	0	OCC	DIF	San Francisco	SAN FRANCISCO	Phoenix	San Francisco	Western	Western	0	1	http://www.canyoncommunity.com	25	96881	43512	42935	17615	1000	27054	460	0	6353	0	0
90203	0	627108	0	Cape Ann Savings Bank	Gloucester	MA	1930	12/31/2017	2/14/2019	SB	109 Main Street		4	0	0	8	0	Essex	14460	Boston-Cambridge-Newton, MA-NH	4/15/1846	10/22/1985	2/1/2017	Non-Stock	0	1	FDIC	DIF	New York	NEW YORK	North Boston	Boston	Northeastern	Northeast	0	1	capeannsavingsbank.com	74	615480	46823	27704	160525	0	373565	3030	0	14713	0	1285
26517	1456	119779	3444801	Cape Cod Co-operative Bank	Yarmouth Port	MA	2675	12/31/2017	2/14/2019	SB	121 Main Street	COASTAL AFFILIATES, MHC	12	0	0	4	0	Barnstable	12700	Barnstable Town, MA	1/1/1921	1/22/1986	3/6/2017	Stock	0	0	FDIC	DIF	New York	NEW YORK	South Boston	Boston	Northeastern	Northeast	0	1	www.mycapecodbank.com	170	921290	27650	18164	49111	7	796201	7590	0	19738	41	1929
19195	14472	80936	1081378	Capital Bank	Fort Oglethorpe	GA	30742	12/31/2017	2/14/2019	NM	625 Battlefield Parkway	CATOOSA BANCSHARES, INC.	3	0	0	4	1	Catoosa	16860	Chattanooga, TN-GA	8/7/1964	8/7/1964	10/23/2018	Stock	0	0	FDIC	DIF	Atlanta	ATLANTA	Atlanta	Atlanta	Southern	Southeast	0	1		37	120534	5208	1319	14121	4500	88921	1412	0	3189	340	0
19401	0	596156	3072660	Capital Bank	Jacinto City	TX	77029	12/31/2017	2/14/2019	NM	10304 East Freeway	JANE AUSTIN CHAPMAN LIMITED PARTNERSHIP, L.P.	8	0	0	4	0	Harris	26420	Houston-The Woodlands-Sugar Land, TX	4/10/1965	4/10/1965	1/1/2014	Stock	0	0	FDIC	DIF	Dallas	DALLAS	Houston	Dallas	Southern	West	0	1	www.capitalbanktx.com	87	402504	28498	20990	32559	0	329285	2661	0	7014	2025	0
35164	15674	2921659	0	Capital Bank and Trust Company	Irvine	CA	92618	12/31/2017	2/14/2019	SA	6455 Irvine Center Drive		2	0	1	5	0	Orange	31080	Los Angeles-Long Beach-Anaheim, CA	7/1/2000	7/1/2000	3/1/2018	Stock	0	1	OCC	DIF	San Francisco	SAN FRANCISCO	Orange	San Francisco	Western	Western	0	0	www.americanfunds.com	310	178953	393	393	117113	0	0	0	0	15922	0	0
58464	0	3595262	0	Capital Bank of New Jersey	Vineland	NJ	8360	12/31/2017	2/14/2019	NM	175 South Main Road		4	0	0	4	0	Cumberland	47220	Vineland-Bridgeton, NJ	4/23/2007	4/23/2007	4/3/2012	Stock	0	0	FDIC	DIF	New York	NEW YORK	Jamesburg	Philadelphia	Northeastern	Northeast	0	1	www.cbnj.bank/	68	473273	17248	10309	121694	6714	303943	4978	0	8097	296	0
57495	0	3134399	0	Capital Bank of Texas	Carrizo Springs	TX	78834	12/31/2017	2/14/2019	NM	200 North Fifth Street		2	0	0	4	0	Dimmit			5/9/2003	5/9/2003	1/15/2018	Stock	0	0	FDIC	DIF	Dallas	DALLAS	Austin	Dallas	Southern	West	0	1	http://www.capitalbankoftexas.com	17	66625	19083	17061	17894	0	26762	213	0	1997	0	616
35278	0	2808602	2808590	Capital Bank, National Association	Rockville	MD	20850	12/31/2017	2/14/2019	N	One Church Street	CAPITAL BANCORP, INC.	5	0	1	4	0	Montgomery	47900	Washington-Arlington-Alexandria, DC-VA-MD-WV	12/14/1999	12/14/1999	10/8/2018	Stock	0	0	OCC	DIF	New York	NEW YORK	Baltimore	Richmond	Northeastern	Southeast	0	1	http://www.capitalbankmd.com	190	1015359	52259	44372	54029	52	894031	9939	0	1625	93	0
9622	13205	876634	1085509	Capital City Bank	Tallahassee	FL	32301	12/31/2017	2/14/2019	SM	217 North Monroe Street	CAPITAL CITY BANK GROUP, INC.	67	0	1	4	0	Leon	45220	Tallahassee, FL	6/13/1907	1/1/1934	3/31/2006	Stock	0	1	FED	DIF	Atlanta	ATLANTA	Gainesville	Atlanta	Southern	Southeast	0	1	www.ccbg.com	783	2882576	283106	224687	689005	2336	1645002	13307	0	91686	3941	84810
16803	13715	348551	1055427	Capital City Bank	Topeka	KS	66609	12/31/2017	2/14/2019	NM	3710 Southwest Topeka Blvd.	CAPITAL CITY BANCSHARES, INC.	11	0	0	4	0	Shawnee	45820	Topeka, KS	1/30/1892	6/29/1949	8/30/2018	Stock	0	1	FDIC	DIF	Kansas City	KANSAS CITY	Kansas City	Kansas City	Western	Western	0	1		102	433298	11690	4285	112055	0	284903	2906	0	6862	1359	0
33823	13865	2068107	2641621	Capital Community Bank	Provo	UT	84604	12/31/2017	2/14/2019	NM	3280 N. University Avenue	CAPITAL COMMUNITY BANCORPORATION, INC.	6	0	0	4	0	Utah	39340	Provo-Orem, UT	7/29/1993	7/29/1993	6/29/2016	Stock	0	0	FDIC	DIF	San Francisco	SAN FRANCISCO	Salt Lake City	San Francisco	Western	West	0	1	http://www.ccbankutah.com	65	359918	44483	42027	0	0	303780	3398	0	853	1535	0
33954	0	2253891	2277860	Capital One Bank (USA), National Association	Glen Allen	VA	23060	12/31/2017	2/14/2019	N	4851 Cox Road	CAPITAL ONE FINANCIAL CORPORATION	1	2	0	3	0	Henrico	40060	Richmond, VA	11/22/1994	11/22/1994	9/26/2017	Stock	0	0	OCC	DIF	Atlanta	WASHINGTON	Richmond	Richmond	Northeastern	Southeast	0	0	www.capitalone.com	22246	119555891	2902847	839114	17049838	0	92678018	5106670	0	1021221	0	435638
4297	11780	112837	2277860	Capital One, National Association	Mclean	VA	22102	12/31/2017	2/14/2019	N	1680 Capital One Drive	CAPITAL ONE FINANCIAL CORPORATION	632	1	1	9	0	Fairfax	47900	Washington-Arlington-Alexandria, DC-VA-MD-WV	5/22/1933	1/1/1934	11/1/2012	Stock	0	1	OCC	DIF	Atlanta	WASHINGTON	Richmond	Richmond	Northeastern	Southeast	0	0	www.capitalone.com	28872	290651177	56320080	53499766	48677667	0	155768094	2394995	864417	2492805	39126	14811718
34074	14016	2339599	2339610	Capitol Bank	Madison	WI	53717	12/31/2017	2/14/2019	NM	710 North High Point Road	CAPITOL BANKSHARES, INC.	13	0	0	4	0	Dane	31540	Madison, WI	10/9/1995	10/9/1995	3/31/2006	Stock	0	0	FDIC	DIF	Chicago	CHICAGO	Madison	Chicago	Central	Central	0	1	http://www.capitolbank.com	49	361375	15719	11132	92266	0	244610	3954	0	3022	0	0
27981	670	968070	0	Capitol Federal Savings Bank	Topeka	KS	66603	12/31/2017	2/14/2019	SA	700 S Kansas Ave		47	0	1	5	0	Shawnee	45820	Topeka, KS	1/1/1893	9/16/1938	8/30/2018	Stock	0	0	OCC	DIF	Kansas City	KANSAS CITY	Kansas City	Kansas City	Western	Western	0	1	www.capfed.com	655	9009287	47283	4128	1272690	0	7191465	8370	0	84319	875	466
24199	0	285544	0	Capitol National Bank	Lansing	MI	48933	12/31/2017	2/14/2019	N	200 Washington Square North		2	0	0	4	0	Ingham	29620	Lansing-East Lansing, MI	11/22/1982	11/22/1982	7/23/2015	Stock	0	0	OCC	DIF	Chicago	CHICAGO	Detroit	Chicago	Central	Central	0	1	http://www.capitolnational.com	30	114988	22283	19618	1549	0	87618	1847	0	446	95	70
9998	12053	18836	1131750	Capon Valley Bank	Wardensville	WV	26851	12/31/2017	2/14/2019	NM	2 W. Main Street	HIGHLANDS BANKSHARES, INC.	5	0	1	6	0	Hardy			7/1/1918	1/1/1934	10/19/2015	Stock	0	0	FDIC	DIF	Atlanta	ATLANTA	Scott Depot	Richmond	Northeastern	Northeast	0	1	www.caponvalleybank.com	45	148616	4637	2770	10934	0	121937	1236	0	3841	1400	0
58823	0	3715444	4933272	CapStar Bank	Nashville	TN	37203	12/31/2017	2/14/2019	SM	1201 Demonbreun St Suite 700	CAPSTAR FINANCIAL HOLDINGS, INC.	5	0	0	4	0	Davidson	34980	Nashville-Davidson-Murfreesboro-Franklin, TN	7/14/2008	7/14/2008	9/30/2018	Stock	0	0	FED	DIF	Dallas	DALLAS	Nashville	Atlanta	Southern	Southeast	0	1	www.capstarbank.com	175	1344368	78077	68572	196380	4719	1007909	13721	184	5884	0	6242
19278	0	732954	0	Carmine State Bank	Carmine	TX	78932	12/31/2017	2/14/2019	NM	235 Centennial Street		1	0	0	7	0	Fayette			7/1/1907	11/4/1964	6/17/2015	Stock	0	0	FDIC	DIF	Dallas	DALLAS	Austin	Dallas	Southern	West	0	1	www.carminestatebank.com	12	75006	32635	31857	22184	0	19440	162	0	178	0	0
58432	0	3486623	5158269	Carolina Alliance Bank	Spartanburg	SC	29306	12/31/2017	2/14/2019	NM	200 South Church Street	CAB FINANCIAL CORPORATION	7	0	1	4	0	Spartanburg	43900	Spartanburg, SC	1/8/2007	1/8/2007	10/3/2015	Stock	0	0	FDIC	DIF	Atlanta	ATLANTA	Columbia Sc	Richmond	Northeastern	Southeast	0	1	www.carolinaalliancebank.com	119	685366	19355	2586	103309	10	521355	5305	0	7902	0	5120
16723	0	355120	1076525	Carolina Bank & Trust Co.	Lamar	SC	29069	12/31/2017	2/14/2019	NM	114 South Main Street	FIRST CAROLINA BANCSHARES CORPORATION	14	0	0	4	0	Darlington	22500	Florence, SC	3/3/1936	8/16/1948	3/31/2006	Stock	0	1	FDIC	DIF	Atlanta	ATLANTA	Columbia Sc	Richmond	Northeastern	Southeast	0	1	www.carolinabank.net	103	470635	49430	40597	38526	46913	316764	4333	0	5770	776	0
57026	0	2966614	4986595	Carolina Trust Bank	Lincolnton	NC	28092	12/31/2017	2/14/2019	NM	901 East Main Street	CAROLINA TRUST BANCSHARES, INC.	9	0	0	4	0	Lincoln	16740	Charlotte-Concord-Gastonia, NC-SC	12/8/2000	12/8/2000	12/31/2018	Stock	0	0	FDIC	DIF	Atlanta	ATLANTA	Charlotte	Richmond	Northeastern	Southeast	0	1	www.carolinatrust.com	81	406579	10554	5145	31112	0	345080	3599	0	6466	789	73
2380	10331	541857	1848825	Carroll Bank and Trust	Huntingdon	TN	38344	12/31/2017	2/14/2019	NM	19510 West Main Street	CARROLL FINANCIAL SERVICES, INC.	8	0	0	4	0	Carroll			9/9/1907	1/1/1934	12/1/2008	Stock	0	1	FDIC	DIF	Dallas	DALLAS	Nashville	St. louis	Southern	Southeast	0	1	www.carrollbank.com	84	280497	23679	10419	24186	565	206374	1767	0	13766	550	774
32393	8217	395274	4256159	Carroll Community Bank	Sykesville	MD	21784	12/31/2017	2/14/2019	NM	1321 Liberty Road	CARROLL BANCORP, INC.	3	0	0	4	0	Carroll	12580	Baltimore-Columbia-Towson, MD	4/4/1904	10/25/1985	10/12/2011	Stock	0	0	FDIC	DIF	New York	NEW YORK	Baltimore	Richmond	Northeastern	Southeast	0	1	http://www.carrollcobank.com	34	177769	11185	9488	19159	0	137326	1035	0	2274	1782	0
1611	13004	490843	1131013	Carroll County Trust Company of Carrollton, Missouri	Carrollton	MO	64633	12/31/2017	2/14/2019	NM	2 South Folger	CARROLL COUNTY BANCSHARES, INC.	2	0	0	2	1	Carroll			1/1/1919	1/1/1934	8/12/2010	Stock	0	1	FDIC	DIF	Kansas City	KANSAS CITY	Kansas City	Kansas City	Western	West	0	1	www.cctconline.com	26	163040	11276	6577	73218	0	71123	989	0	1461	87	0
12383	13483	1001648	1860863	Carrollton Bank	Carrollton	IL	62016	12/31/2017	2/14/2019	NM	315 West Public Square	CBX CORPORATION	11	0	1	4	1	Greene			1/1/1877	1/1/1934	3/31/2006	Stock	0	1	FDIC	DIF	Chicago	CHICAGO	Springfield Il	St. louis	Central	Central	0	1	https://carrolltonbanking.com	205	1595978	44264	14078	137970	2190	1365113	19940	0	27290	0	1643
29774	4069	219679	0	Carrollton Federal Bank	Carrollton	KY	41008	12/31/2017	2/14/2019	SA	2539 Highway 227		1	0	0	5	0	Carroll			1/1/1890	5/26/1937	7/21/2011	Non-Stock	0	0	OCC	DIF	Chicago	CHICAGO	Elizabethtown	St. louis	Central	Southeast	0	1	www.carrolltonfederal.com	10	32731	5766	3320	1722	0	23023	244	0	792	0	0
17369	0	171656	1061455	Carson Bank	Mulvane	KS	67110	12/31/2017	2/14/2019	NM	122 West Main Street	MULVANE BANKSHARES, INC.	4	0	0	4	1	Sumner	48620	Wichita, KS	7/1/1886	11/5/1954	7/1/2008	Stock	0	0	FDIC	DIF	Kansas City	KANSAS CITY	Wichita	Kansas City	Western	Western	0	1	www.carsonbank.com	42	116819	11613	8073	24643	1065	73746	1054	0	2107	176	289
58596	0	3476192	0	Carter Bank & Trust	Martinsville	VA	24112	12/31/2017	2/14/2019	NM	4 E. Commonwealth Boulevard		110	0	1	4	0	Martinsville City			12/30/2006	12/30/2006	2/15/2007	Stock	0	0	FDIC	DIF	Atlanta	ATLANTA	Richmond	Richmond	Northeastern	Southeast	0	0	www.carterbankandtrust.com	963	4112292	268613	210080	947201	0	2649644	35318	0	77273	39793	59884
28942	2657	900678	0	Carthage Federal Savings and Loan Association	Carthage	NY	13619	12/31/2017	2/14/2019	SA	313 State St		4	0	0	5	0	Jefferson	48060	Watertown-Fort Drum, NY	1/1/1888	9/19/1951	7/21/2011	Stock	0	0	OCC	DIF	New York	NEW YORK	Syracuse	New York	Northeastern	Northeast	0	1	carthagesavings.com	32	207823	13993	11927	10520	0	169435	863	0	1471	0	0
30394	5273	268677	0	Carver Federal Savings Bank	New York	NY	10027	12/31/2017	2/14/2019	SA	75 West 125th Street		9	0	0	4	0	New York	35620	New York-Newark-Jersey City, NY-NJ-PA	1/1/1948	3/7/1949	12/31/2014	Stock	0	0	OCC	DIF	New York	NEW YORK	New York City	New York	Northeastern	Northeast	0	1	http://www.Carverbank.com	130	657349	79114	74107	67091	0	491637	5070	0	5970	1200	183
16584	10722	370833	3190023	Carver State Bank	Savannah	GA	31401	12/31/2017	2/14/2019	NM	701 Martin Luther King, Jr B	CARVER FINANCIAL CORPORATION	2	0	0	4	0	Chatham	42340	Savannah, GA	1/1/1927	6/4/1947	5/8/2013	Stock	0	0	FDIC	DIF	Atlanta	ATLANTA	Savannah	Atlanta	Southern	Southeast	0	1	http://WWW.CARVERSTATEBANK.COM	15	42077	6607	5580	1295	0	27876	353	0	2826	1972	0
3614	0	306337	3958867	Casey State Bank	Casey	IL	62420	12/31/2017	2/14/2019	NM	305-307 N. Central Avenue	EAGLE FINANCIAL CORP.	10	0	0	2	1	Clark			1/1/1880	1/1/1934	11/13/2009	Stock	0	0	FDIC	DIF	Chicago	CHICAGO	Champaign	Chicago	Central	Central	0	1	WWW.CASEYSTATEBANK.COM	67	284199	5369	522	50441	0	213078	2403	0	4739	170	0
1265	11548	574976	0	Cashmere Valley Bank	Cashmere	WA	98815	12/31/2017	2/14/2019	NM	117 Aplets Way		11	0	0	4	0	Chelan	48300	Wenatchee, WA	9/24/1932	1/1/1934	3/1/2018	Stock	0	0	FDIC	DIF	San Francisco	SAN FRANCISCO	Seattle	San Francisco	Western	West	0	1	www.cashmerevalleybank.com	240	1516014	46466	27065	516387	10220	884782	10639	0	16834	0	11415
1068	0	177751	1098648	Cass Commercial Bank	Des Peres	MO	63131	12/31/2017	2/14/2019	SM	12412 Powerscourt Drive	CASS INFORMATION SYSTEMS, INC.	5	0	1	4	0	Saint Louis	41180	St. Louis, MO-IL	1/1/1906	1/1/1934	2/19/2013	Stock	0	1	FED	DIF	Kansas City	KANSAS CITY	St. Louis	St. louis	Western	West	0	1	www.cassbank.com	50	830672	159932	145483	0	0	663787	7837	0	616	0	136
19645	0	734051	1056415	Cass County Bank, Inc.	Plattsmouth	NE	68048	12/31/2017	2/14/2019	NM	2020 West 8th Avenue	CITIZENS NATIONAL CORPORATION	2	0	0	4	1	Cass	36540	Omaha-Council Bluffs, NE-IA	11/8/1966	11/8/1966	7/19/2018	Stock	0	0	FDIC	DIF	Kansas City	KANSAS CITY	Omaha	Kansas City	Western	West	0	1	http://www.casscountybank.com	20	70080	4493	1047	4290	2632	53669	1088	0	3472	0	565
1913	0	152253	0	Castle Rock Bank	Castle Rock	MN	55010	12/31/2017	2/14/2019	NM	27925 Danville Avenue		2	0	0	8	1	Dakota	33460	Minneapolis-St. Paul-Bloomington, MN-WI	8/16/1916	1/1/1934	5/27/2010	Stock	0	0	FDIC	DIF	Kansas City	KANSAS CITY	Minneapolis	Minneapolis	Central	West	0	1	www.castlerockbank.net	25	201321	4576	2205	105893	0	87348	1903	0	1301	230	0
17979	0	742056	0	Castroville State Bank	Castroville	TX	78009	12/31/2017	2/14/2019	NM	Paris And Lorenzo		2	0	0	8	0	Medina	41700	San Antonio-New Braunfels, TX	4/2/1959	4/2/1959	6/17/2015	Stock	0	0	FDIC	DIF	Dallas	DALLAS	Austin	Dallas	Southern	West	0	1	http://www.CASTROVILLESTATEBANK.COM	24	149706	3117	481	51126	4000	88400	816	0	1942	0	0
10532	12420	930853	1109722	Catahoula - LaSalle Bank	Jonesville	LA	71343	12/31/2017	2/14/2019	NM	301 Mound Street	CATAHOULA HOLDING COMPANY	7	0	0	4	1	Catahoula			10/5/1907	1/1/1934	11/17/2014	Stock	0	0	FDIC	DIF	Dallas	DALLAS	Shreveport	Dallas	Southern	Western	0	1	www.catlabank.com	67	185908	17832	13555	71698	0	89061	600	0	2832	506	214
18503	10611	595869	1843080	Cathay Bank	Los Angeles	CA	90012	12/31/2017	2/14/2019	NM	777 North Broadway Street	CATHAY GENERAL BANCORP	70	1	1	4	0	Los Angeles	31080	Los Angeles-Long Beach-Anaheim, CA	4/19/1962	4/19/1962	10/27/2017	Stock	0	0	FDIC	DIF	San Francisco	SAN FRANCISCO	Los Angeles (North)	San Francisco	Western	Western	0	0	www.cathaybank.com	1236	15622324	539379	292745	1313820	0	12764536	123279	0	102756	6394	380250
3615	0	307932	1246793	Catlin Bank	Catlin	IL	61817	12/31/2017	2/14/2019	NM	202 South Sandusky Street	BUTLER POINT, INC.	3	0	0	4	0	Vermilion	19180	Danville, IL	5/28/1904	1/1/1934	6/27/2017	Stock	0	0	FDIC	DIF	Chicago	CHICAGO	Champaign	Chicago	Central	Central	0	1	www.catlinbank.com	21	56947	4181	2493	11965	0	36733	284	0	636	494	139
33859	0	2132594	3443998	Catskill Hudson Bank	Monticello	NY	12701	12/31/2017	2/14/2019	NM	4438 Rt 42 N	CATSKILL HUDSON BANCORP, INC.	13	0	0	4	0	Sullivan			12/6/1993	12/6/1993	6/30/2018	Stock	0	0	FDIC	DIF	New York	NEW YORK	Syracuse	New York	Northeastern	Northeast	0	1	http://www.chbny.com	92	442335	30507	240	128993	0	273365	3165	0	2843	0	78
12959	14283	254504	3009714	Cattaraugus County Bank	Little Valley	NY	14755	12/31/2017	2/14/2019	NM	116-20 Main Street	C.C.BANCORP, INC.	8	0	0	4	0	Cattaraugus			1/1/1902	1/1/1934	1/1/2015	Stock	0	0	FDIC	DIF	New York	NEW YORK	Syracuse	New York	Northeastern	Northeast	0	1	www.ccblv.com	61	232863	11844	296	23996	0	179087	2778	0	5266	8	1624
5472	10809	529659	1059555	Cattle Bank and Trust	Seward	NE	68434	12/31/2017	2/14/2019	NM	104 South 5th	CATTLE CROSSING, INC.	5	0	0	2	1	Seward	30700	Lincoln, NE	6/1/1873	1/1/1934	12/29/2017	Stock	0	1	FDIC	DIF	Kansas City	KANSAS CITY	Omaha	Kansas City	Western	West	0	1	WWW.CATTLEBANK.COM	46	273807	8642	829	50019	6733	195690	2668	0	5330	394	0
6954	0	63201	1249075	Cayuga Lake National Bank	Union Springs	NY	13160	12/31/2017	2/14/2019	N	3 Cayuga Street	CAYUGA LAKE BANK CORPORATION	2	0	0	5	0	Cayuga			1/1/1864	1/1/1934	3/31/2006	Stock	0	0	OCC	DIF	New York	NEW YORK	Syracuse	New York	Northeastern	Northeast	0	1	http://www.cayugalakenationalbank.com	22	157619	11902	8570	58674	15572	69336	356	0	333	0	0
15310	11862	594433	1493654	CB&S Bank, Inc.	Russellville	AL	35653	12/31/2017	2/14/2019	NM	201 South Jackson Street	CBS BANC-CORP.	55	0	1	4	0	Franklin			1/1/1906	12/6/1935	8/23/2013	Stock	0	0	FDIC	DIF	Atlanta	ATLANTA	Shelby	Atlanta	Southern	Southeast	0	1	www.cbsbank.com	529	1598550	65597	35114	703562	0	710268	7561	0	34753	4581	10401
58434	0	3615021	0	CBank	Cincinnati	OH	45236	12/31/2017	2/14/2019	NM	8050 Hosbrook Rd, Suite 220		2	0	0	4	1	Hamilton	17140	Cincinnati, OH-KY-IN	7/16/2007	7/16/2007	7/1/2013	Stock	0	0	FDIC	DIF	Chicago	CHICAGO	Cincinnati	Cleveland	Central	Central	0	1	WWW.CBANKUSA.COM	29	163231	15401	14563	4990	2956	135516	1486	0	1747	0	1745
21227	9678	218131	1082478	CBBC Bank	Maryville	TN	37804	12/31/2017	2/14/2019	NM	330 E Broadway Ave	TWIN CITIES FINANCIAL SERVICES, INC.	8	0	0	4	0	Blount	28940	Knoxville, TN	9/24/1973	9/24/1973	2/29/2016	Stock	0	1	FDIC	DIF	Dallas	DALLAS	Knoxville	Atlanta	Southern	Southeast	0	1	www.cbbcbank.com	83	350580	26928	24732	104453	17045	191345	3252	0	7963	0	0
1421	0	380841	1097119	CBC Bank	Bowling Green	MO	63334	12/31/2017	2/14/2019	NM	901 Business Hwy 61	CLIFFORD BANCSHARES, INC.	4	0	0	7	1	Pike			1/1/1871	1/1/1934	3/31/2006	Stock	0	0	FDIC	DIF	Kansas City	KANSAS CITY	St. Louis	St. louis	Western	West	0	1	www.cbcbank.net	15	35736	5508	4785	18226	0	10934	141	0	817	0	0
35309	0	2855914	2855905	CBC NATIONAL BANK	Fernandina Beach	FL	32034	12/31/2017	2/14/2019	N	1891 South 14th Street	COASTAL BANKING COMPANY, INC.	9	0	1	4	0	Nassau	27260	Jacksonville, FL	5/10/2000	5/10/2000	4/1/2018	Stock	0	0	OCC	DIF	Atlanta	ATLANTA	Gainesville	Atlanta	Southern	Southeast	0	1		470	604714	9899	2247	31517	245	526729	5491	0	13480	3942	2168
1552	12483	830542	1203899	CBI Bank & Trust	Muscatine	IA	52761	12/31/2017	2/14/2019	SM	301 Iowa Avenue	CENTRAL BANCSHARES, INC.	9	0	1	2	0	Muscatine			6/13/1933	1/1/1934	8/6/2016	Stock	0	1	FED	DIF	Kansas City	KANSAS CITY	Cedar Rapids	Chicago	Western	Western	0	1	www.cbibt.com	86	526901	20859	11779	102239	6000	368122	4410	0	10002	55	3614
13959	0	71859	3914872	CBW Bank	Weir	KS	66781	12/31/2017	2/14/2019	NM	109 E. Main Street	CB BANCSHARES CORP	1	0	0	7	0	Cherokee			1/1/1892	2/28/1934	6/27/2016	Stock	0	0	FDIC	DIF	Kansas City	KANSAS CITY	Springfield Mo	Kansas City	Western	Western	0	1	www.CBWBANK.COM	15	33345	23167	17133	2845	4131	2358	49	0	273	38	0
16595	11147	655839	1020395	CCB Community Bank	Andalusia	AL	36420	12/31/2017	2/14/2019	NM	225 East Three Notch Street	SOUTHERN NATIONAL CORPORATION	4	0	1	2	1	Covington			7/1/1947	7/1/1947	1/1/2014	Stock	0	1	FDIC	DIF	Atlanta	ATLANTA	Montgomery	Atlanta	Southern	Southeast	0	1	www.bankccb.com	110	493207	42980	32736	22009	4300	407586	4126	0	7597	3494	0
31121	6420	813572	3135190	Cecil Bank	Elkton	MD	21921	12/31/2017	2/14/2019	SM	127 North St	CECIL BANCORP, INC.	9	0	0	7	0	Cecil	37980	Philadelphia-Camden-Wilmington, PA-NJ-DE-MD	10/7/1959	10/7/1959	7/14/2008	Stock	0	0	FED	DIF	New York	NEW YORK	Baltimore	Richmond	Northeastern	Southeast	0	1	http://www.cecilbank.com	51	212614	52014	49588	56597	0	68244	1011	0	6780	24270	0
34478	0	2651899	0	Cedar Hill National Bank	Charlotte	NC	28273	12/31/2017	2/14/2019	N	9401 Southern Pine Blvd, # P		1	0	0	7	0	Mecklenburg	16740	Charlotte-Concord-Gastonia, NC-SC	2/2/1998	2/2/1998	6/13/2011	Stock	0	0	OCC	DIF	Atlanta	ATLANTA	Charlotte	Richmond	Northeastern	Southeast	0	0		27	11576	3310	0	6802	0	0	0	0	24	0	0
57244	0	3029589	2125813	Cedar Rapids Bank and Trust Company	Cedar Rapids	IA	52401	12/31/2017	2/14/2019	SM	500 1st Ave. Ne, Suite 100	QCR HOLDINGS, INC.	8	0	0	4	0	Linn	16300	Cedar Rapids, IA	9/14/2001	9/14/2001	12/2/2017	Stock	0	0	FED	DIF	Kansas City	KANSAS CITY	Cedar Rapids	Chicago	Western	Western	0	1	www.CRBT.bank	152	1308681	41276	3965	219329	0	962080	11891	3352	21201	814	18917
18820	53546	1005851	1065202	Cedar Rapids State Bank	Cedar Rapids	NE	68627	12/31/2017	2/14/2019	NM	213 W Main St	CEDAR RAPIDS STATE COMPANY	1	0	0	2	1	Boone			5/25/1936	6/26/1963	7/1/2016	Stock	0	0	FDIC	DIF	Kansas City	KANSAS CITY	Grand Island	Kansas City	Western	West	0	1	http://www.cedarrapidsstatebank.com	13	43349	549	0	5740	0	34180	429	0	561	0	0
25591	13036	550653	1398861	Cedar Security Bank	Fordyce	NE	68736	12/31/2017	2/14/2019	NM	117 Main Street	CEDAR FINANCIAL HOLDING, INC.	3	0	0	2	0	Cedar			9/4/1984	9/4/1984	3/31/2006	Stock	0	0	FDIC	DIF	Kansas City	KANSAS CITY	Sioux City	Kansas City	Western	West	0	1	https://onlinebanking.cedarsecurity.com/	15	54724	17110	15129	2462	0	33414	1810	0	149	500	0
14694	14694	1014246	1363962	Cedar Valley Bank & Trust	La Porte City	IA	50651	12/31/2017	2/14/2019	NM	321 Main Street	D & D BANCSHARES, INC.	2	0	0	2	1	Black Hawk	47940	Waterloo-Cedar Falls, IA	7/6/1906	8/22/1934	3/31/2006	Stock	0	1	FDIC	DIF	Kansas City	KANSAS CITY	Cedar Rapids	Chicago	Western	Western	0	1	www.cedarvalleybank.com	11	62415	3712	865	20676	79	36416	254	0	556	0	0
57684	0	3262788	4463126	CedarStone Bank	Lebanon	TN	37087	12/31/2017	2/14/2019	NM	900 West Main Street	CEDARSTONE FINANCIAL, INC.	3	0	0	4	0	Wilson	34980	Nashville-Davidson-Murfreesboro-Franklin, TN	4/19/2004	4/19/2004	10/24/2014	Stock	0	0	FDIC	DIF	Dallas	DALLAS	Nashville	Atlanta	Southern	Southeast	0	1	www.cedarstonebank.com	32	193973	4488	1749	43687	1384	132658	1134	0	9289	0	0
57056	0	2998576	0	Celtic Bank	Salt Lake City	UT	84111	12/31/2017	2/14/2019	NM	268 S. State St., Suite 300		1	0	0	4	0	Salt Lake	41620	Salt Lake City, UT	3/1/2001	3/1/2001	2/19/2018	Stock	0	0	FDIC	DIF	San Francisco	SAN FRANCISCO	Salt Lake City	San Francisco	Western	West	0	0	http://www.celticbank.com	196	692730	25727	24274	6420	23569	562444	8985	0	27323	835	22027
8848	0	308256	1020920	CenBank	Buffalo Lake	MN	55314	12/31/2017	2/14/2019	NM	109 West Yellowstone Trail	CENTRAL TRUST COMPANY	3	0	0	2	1	Renville			1/1/1893	1/1/1934	1/31/2007	Stock	0	0	FDIC	DIF	Kansas City	KANSAS CITY	Mankato	Minneapolis	Central	West	0	1	www.cenbank.com	16	62772	8941	8092	13367	0	38099	376	0	1716	0	0
3098	0	89957	1104567	Cendera Bank, National Association	Bells	TX	75414	12/31/2017	2/14/2019	N	615 E. Bells Blvd	CENDERA FINANCIAL HOLDINGS, INC.	3	0	0	4	1	Grayson	43300	Sherman-Denison, TX	1/1/1904	1/1/1934	7/1/2013	Stock	0	0	OCC	DIF	Dallas	DALLAS	Dallas	Dallas	Southern	West	0	1	http://cenderabank.com	21	92746	10610	9100	4276	0	74617	759	0	1559	0	0
30996	6230	934271	0	Cenlar FSB	Trenton	NJ	8618	12/31/2017	2/14/2019	SA	425 Phillips Boulevard		1	0	0	5	1	Mercer	45940	Trenton, NJ	1/1/1912	6/13/1958	7/21/2011	Stock	0	0	OCC	DIF	New York	NEW YORK	Jamesburg	Philadelphia	Northeastern	Northeast	0	1	www.cenlar.com	2684	1155589	54463	52368	582401	0	361884	923	0	32699	126	4925
11241	0	456045	1491409	Centennial Bank	Conway	AR	72032	12/31/2017	2/14/2019	SM	620 Chestnut Street	HOME BANCSHARES, INC.	185	0	1	4	0	Faulkner	30780	Little Rock-North Little Rock-Conway, AR	1/1/1903	1/1/1934	9/27/2017	Stock	0	1	FED	DIF	Dallas	DALLAS	Little Rock	St. louis	Southern	Western	0	0	http://www.my100bank.com	1744	14440346	642605	469017	1885444	24109	10220923	110266	0	234901	18867	977300
8439	10838	531250	1135806	Centennial Bank	Trezevant	TN	38258	12/31/2017	2/14/2019	NM	5420 Broad Street South	F & M BANCSHARES, INC.	8	0	0	4	0	Carroll			1/1/1916	1/1/1934	3/31/2018	Stock	0	1	FDIC	DIF	Dallas	DALLAS	Nashville	St. louis	Southern	Southeast	0	1	http://www.mycentennial.bank	98	369192	23125	7317	16503	0	306460	4976	0	9785	39	1709
14562	9841	973364	1103391	Centennial Bank	Lubbock	TX	79401	12/31/2017	2/14/2019	SM	904 Avenue O	COMMERCE BANCSHARES, INC.	12	0	0	4	1	Lubbock	31180	Lubbock, TX	6/7/1934	7/10/1934	9/3/2013	Stock	0	1	FED	DIF	Dallas	DALLAS	Lubbock	Dallas	Southern	West	0	1	http://www.bankoncb.com	146	744453	17144	263	171171	0	506390	7383	0	27027	19	90
10976	0	1017957	1246494	Center National Bank	Litchfield	MN	55355	12/31/2017	2/14/2019	N	301 North Ramsey Avenue	CNB FINANCIAL CORPORATION	2	0	0	8	1	Meeker			1/1/1891	1/1/1934	3/31/2006	Stock	0	0	OCC	DIF	Kansas City	KANSAS CITY	Mankato	Minneapolis	Central	West	0	1	Centernationalbank.com	36	198651	7101	2176	94792	0	88710	1202	0	3844	0	0
19293	12493	862945	1203910	Center Point Bank and Trust Company	Center Point	IA	52213	12/31/2017	2/14/2019	NM	901 Bank Court	COUNTRY BANCORPORATION	1	0	0	8	0	Linn	16300	Cedar Rapids, IA	12/1/1964	12/1/1964	8/13/2014	Stock	0	1	FDIC	DIF	Kansas City	KANSAS CITY	Cedar Rapids	Chicago	Western	Western	0	1	http://www.centerpointbank.com	6	35440	3184	3042	9351	0	20816	279	0	372	208	0
16436	15669	51459	1057289	Centera Bank	Sublette	KS	67877	12/31/2017	2/14/2019	NM	119 South Inman Street	SANTA FE TRAIL BANC SHARES, INC.	6	0	0	2	1	Haskell			10/18/1937	5/31/1946	7/10/2018	Stock	0	0	FDIC	DIF	Kansas City	KANSAS CITY	Hays	Kansas City	Western	Western	0	1	www.centerabank.com	53	271371	14585	9800	111170	0	132959	1906	0	3020	75	1352
35117	0	2887399	4415693	CenterBank	Milford	OH	45150	12/31/2017	2/14/2019	NM	744 State Route 28	CENTERGROUP FINANCIAL, INC.	3	0	0	4	0	Clermont	17140	Cincinnati, OH-KY-IN	3/15/2000	3/15/2000	6/17/2013	Stock	0	0	FDIC	DIF	Chicago	CHICAGO	Cincinnati	Cleveland	Central	Central	0	1	www.centerbank4me.com	38	172190	3035	692	6075	1481	156807	1993	0	2006	0	928
33555	0	1929247	2868129	CenterState Bank, National Association	Winter Haven	FL	33880	12/31/2017	2/14/2019	N	1101 First Street South	CENTERSTATE BANK CORPORATION	82	0	0	4	0	Polk	29460	Lakeland-Winter Haven, FL	2/21/1992	2/21/1992	12/31/2017	Stock	0	0	OCC	DIF	Atlanta	ATLANTA	Tampa	Atlanta	Southern	Southeast	0	0	http://www.centerstatebank.com	1193	7074470	265276	207590	1292542	15093	4759969	32819	49256	146797	3987	282297
12854	9447	783648	1204560	Centier Bank	Whiting	IN	46394	12/31/2017	2/14/2019	NM	1500 - 119th Street	FIRST BANCSHARES, INC.	59	0	0	4	0	Lake	16980	Chicago-Naperville-Elgin, IL-IN-WI	4/21/1895	1/1/1934	2/14/2011	Stock	0	1	FDIC	DIF	Chicago	CHICAGO	Indianapolis	Chicago	Central	Central	0	1	www.centier.com	776	3947088	137620	82204	357581	0	3327699	35909	0	31581	3260	4858
19904	10688	800853	1061754	Centinel Bank of Taos	Taos	NM	87571	12/31/2017	2/14/2019	NM	512 Paseo Del Pueblo Sur	CENTINEL BANK SHARES, INC.	2	0	0	7	1	Taos			3/1/1969	3/1/1969	7/10/2018	Stock	0	0	FDIC	DIF	Dallas	DALLAS	Albuquerque	Kansas City	Western	West	0	1	www.centinelbank.com	48	231545	23018	21886	114403	0	85739	1592	0	2188	0	0
31545	7159	265676	0	Central Bank	Savannah	TN	38372	12/31/2017	2/14/2019	NM	485 Wayne Road		3	0	0	8	0	Hardin			6/30/1967	6/30/1967	3/19/2013	Stock	0	1	FDIC	DIF	Dallas	DALLAS	Nashville	St. louis	Southern	Southeast	0	1	http://www.CENTRALBANKTN.COM	39	92870	9210	6567	19021	3256	55422	1433	0	3115	1431	0
9204	10206	622774	1025662	Central Bank	Provo	UT	84601	12/31/2017	2/14/2019	NM	75 North University Avenue	CENTRAL BANCORPORATION	10	0	0	4	0	Utah	39340	Provo-Orem, UT	10/17/1891	1/1/1934	11/29/2017	Stock	0	1	FDIC	DIF	San Francisco	SAN FRANCISCO	Salt Lake City	San Francisco	Western	West	0	1	www.cbutah.com	214	1017560	26818	1800	304349	10900	628682	14590	0	25286	10311	722
1756	0	3488579	0	Central Bank	Little Rock	AR	72211	12/31/2017	2/14/2019	NM	1506 Market St., Suite C180		3	0	0	4	0	Pulaski	30780	Little Rock-North Little Rock-Conway, AR	8/12/1912	1/1/1934	4/1/2017	Stock	0	0	FDIC	DIF	Dallas	DALLAS	Little Rock	St. louis	Southern	Western	0	1	http://www.centralbankar.com	25	189660	4686	2172	46559	4012	124648	1115	0	1578	2560	432
15555	10364	546544	1978674	Central Bank	Storm Lake	IA	50588	12/31/2017	2/14/2019	SM	600 Lake Avenue	COMMERCIAL FINANCIAL CORP.	15	0	1	4	0	Buena Vista			1/1/1879	1/1/1934	12/27/2013	Stock	0	1	FED	DIF	Kansas City	KANSAS CITY	Sioux City	Chicago	Western	Western	0	1	http://www.centralbankonline.com	169	818571	22250	6524	42363	11	712167	7111	0	26819	452	1084
58377	0	3468450	3468478	Central Bank	Tampa	FL	33647	12/31/2017	2/14/2019	NM	20701 Bruce B. Downs Blvd	CENTRAL FINANCIAL HOLDINGS, INC.	1	0	0	4	0	Hillsborough	45300	Tampa-St. Petersburg-Clearwater, FL	2/26/2007	2/26/2007	7/7/2014	Stock	0	0	FDIC	DIF	Atlanta	ATLANTA	Tampa	Atlanta	Southern	Southeast	0	1	www.centralbankfl.com	29	143707	12788	11270	10216	0	114065	1958	0	4264	60	1116
17612	15662	31255	1106468	Central Bank	Houston	TX	77041	12/31/2017	2/14/2019	SM	11201 Clay Road	CENTRAL BANCSHARES, INC.	4	0	0	4	1	Harris	26420	Houston-The Woodlands-Sugar Land, TX	5/31/1956	5/31/1956	6/15/2015	Stock	0	1	FED	DIF	Dallas	DALLAS	Houston	Dallas	Southern	West	0	1	http://www.centralbankhouston.com	103	660968	40263	34073	94895	0	499145	4901	0	8100	0	933
15815	11038	1007015	2158156	Central Bank & Trust Co.	Lexington	KY	40507	12/31/2017	2/14/2019	NM	300 West Vine Street	CENTRAL BANCSHARES, INC.	26	0	0	4	0	Fayette	30460	Lexington-Fayette, KY	4/15/1938	4/30/1941	6/1/2017	Stock	0	1	FDIC	DIF	Chicago	CHICAGO	Lexington	Cleveland	Central	Southeast	0	0	www.centralbank.com	496	2408261	143101	92250	216054	0	1973698	20485	0	31680	2721	14521
529	0	903950	1020920	Central Bank and Trust	Lander	WY	82520	12/31/2017	2/14/2019	NM	285 Main Street	CENTRAL TRUST COMPANY	5	0	0	4	1	Fremont			1/31/1890	1/1/1934	3/11/2018	Stock	0	1	FDIC	DIF	San Francisco	KANSAS CITY	Billings	Kansas City	Western	West	0	1	www.centralbanktrust.com	41	151544	5063	2823	49947	0	92477	908	0	2860	0	0
11772	10462	686655	1963120	Central Bank and Trust Co.	Hutchinson	KS	67502	12/31/2017	2/14/2019	NM	700 East 30th Avenue	CENTRAL FINANCIAL CORPORATION	6	0	0	4	1	Reno			4/22/1915	1/1/1934	3/28/2013	Stock	0	1	FDIC	DIF	Kansas City	DALLAS	Wichita	Kansas City	Western	Western	0	1	http://www.centralbank-kansas.com	73	323108	21095	16102	39516	4269	245150	3652	0	6344	442	0
11670	11563	931038	1492273	Central Bank Illinois	Geneseo	IL	61254	12/31/2017	2/14/2019	NM	101 North State Street	CENTRAL BANC, INC.	11	0	0	2	0	Henry	19340	Davenport-Moline-Rock Island, IA-IL	2/1/1907	1/1/1934	7/7/2017	Stock	0	1	FDIC	DIF	Chicago	CHICAGO	Princeton	Chicago	Central	Central	0	1	http://www.central-bank.com	151	861877	23844	3950	337321	0	450225	4956	0	9873	471	14364
4551	12915	934954	1094314	Central Bank of Audrain County	Mexico	MO	65265	12/31/2017	2/14/2019	SM	203 East Liberty Street	CENTRAL BANCOMPANY, INC	3	0	0	2	0	Audrain			1/3/1883	1/1/1934	12/13/2014	Stock	0	0	FED	DIF	Kansas City	KANSAS CITY	Columbia Mo	St. louis	Western	West	0	0	www.centralbank.net	23	181013	28303	24507	54270	2520	91935	1564	0	612	17	1251
4536	10511	299046	1094314	Central Bank of Boone County	Columbia	MO	65201	12/31/2017	2/14/2019	SM	720 East Broadway Street	CENTRAL BANCOMPANY, INC	17	0	0	4	0	Boone	17860	Columbia, MO	1/1/1857	1/1/1934	12/31/2015	Stock	0	1	FED	DIF	Kansas City	KANSAS CITY	Columbia Mo	St. louis	Western	West	0	0	www.centralbank.net	311	1879308	123014	78335	535580	9704	1144985	17431	0	16686	0	7049
16924	13039	576541	1094314	Central Bank of Branson	Branson	MO	65616	12/31/2017	2/14/2019	SM	400 South Commercial Street	CENTRAL BANCOMPANY, INC	6	0	0	4	0	Taney			7/29/1950	7/29/1950	6/12/2015	Stock	0	1	FED	DIF	Kansas City	KANSAS CITY	Springfield Mo	St. louis	Western	West	0	0	www.centralbank.net	69	335296	39189	34888	52613	3007	229583	4376	0	3935	2327	267
17009	11634	751852	1063084	Central Bank of Kansas City	Kansas City	MO	64124	12/31/2017	2/14/2019	NM	2301 Independence Boulevard	CENTRAL BANCSHARES OF KANSAS CITY, INC.	2	0	0	4	1	Jackson	28140	Kansas City, MO-KS	8/10/1950	3/1/1951	9/26/2017	Stock	0	0	FDIC	DIF	Kansas City	KANSAS CITY	Kansas City	Kansas City	Western	West	0	1	www.centralbankkc.com	56	163718	28685	24997	0	0	126370	2532	0	649	1029	2442
11000	12049	1015243	1094314	Central Bank of Lake of the Ozarks	Osage Beach	MO	65065	12/31/2017	2/14/2019	SM	3848 Osage Beach Parkway	CENTRAL BANCOMPANY, INC	9	0	0	4	0	Camden			9/27/1906	1/1/1934	7/15/2017	Stock	0	0	FED	DIF	Kansas City	KANSAS CITY	Springfield Mo	St. louis	Western	West	0	0	www.centralbank.net	138	730512	81961	73834	230025	4047	394891	7988	0	7469	460	4163
15142	0	997650	1094314	Central Bank of Moberly	Moberly	MO	65270	12/31/2017	2/14/2019	SM	500 West Coates Street	CENTRAL BANCOMPANY, INC	4	0	0	4	0	Randolph			5/16/1935	5/16/1935	6/12/2015	Stock	0	1	FED	DIF	Kansas City	KANSAS CITY	Columbia Mo	St. louis	Western	West	0	0	www.centralbank.net	28	180257	18067	15122	56565	2105	99654	1508	0	1809	269	103
35348	0	2826316	1094314	Central Bank of Oklahoma	Tulsa	OK	74137	12/31/2017	2/14/2019	SM	8908 S Yale Ave, Suite 100	CENTRAL BANCOMPANY, INC	10	0	1	4	0	Tulsa	46140	Tulsa, OK	1/20/2000	1/20/2000	6/12/2015	Stock	0	1	FED	DIF	Dallas	KANSAS CITY	Tulsa	Kansas City	Southern	West	0	0	www.centralbank.net	94	672731	6844	8	8706	2895	573994	9697	0	9593	2448	56987
4569	0	611451	1094314	Central Bank of Sedalia	Sedalia	MO	65301	12/31/2017	2/14/2019	SM	301 West Broadway	CENTRAL BANCOMPANY, INC	6	0	0	8	0	Pettis			1/1/1883	1/1/1934	6/12/2015	Stock	0	1	FED	DIF	Kansas City	KANSAS CITY	Columbia Mo	Kansas City	Western	West	0	0	www.centralbank.net	77	415497	24916	18354	79873	2422	296739	4777	0	1635	345	3593
4534	11325	506249	1094314	CENTRAL BANK OF ST. LOUIS	Clayton	MO	63105	12/31/2017	2/14/2019	SM	7707 Forsyth Boulevard	CENTRAL BANCOMPANY, INC	16	0	1	4	0	Saint Louis	41180	St. Louis, MO-IL	10/30/1902	1/1/1934	11/14/2014	Stock	0	0	FED	DIF	Kansas City	KANSAS CITY	St. Louis	St. louis	Western	West	0	0	www.centralbank.net	232	1848755	71325	51432	187684	8151	1481373	22590	0	22074	300	40254
26247	0	704559	1094314	Central Bank of the Midwest	Lees Summit	MO	64086	12/31/2017	2/14/2019	SM	609 North 291 Highway	CENTRAL BANCOMPANY, INC	36	0	1	4	0	Jackson	28140	Kansas City, MO-KS	5/20/1985	5/20/1985	1/14/2015	Stock	0	1	FED	DIF	Kansas City	KANSAS CITY	Kansas City	Kansas City	Western	West	0	0	www.centralbankmidwest.net	323	1755153	138992	120067	253146	13287	1166230	17575	0	39056	6067	114228
17633	11292	290052	1094314	Central Bank of The Ozarks	Springfield	MO	65804	12/31/2017	2/14/2019	SM	1800 South Glenstone Avenue	CENTRAL BANCOMPANY, INC	22	0	0	4	0	Greene	44180	Springfield, MO	7/30/1956	7/30/1956	6/12/2015	Stock	0	0	FED	DIF	Kansas City	KANSAS CITY	Springfield Mo	St. louis	Western	West	0	0	www.centralbank.net	245	1298183	95181	70443	179027	3990	971900	15444	0	17682	1284	6192
25268	0	386852	1094314	Central Bank of Warrensburg	Warrensburg	MO	64093	12/31/2017	2/14/2019	SM	401 North Maguire Street	CENTRAL BANCOMPANY, INC	7	0	0	4	0	Johnson			7/16/1984	7/16/1984	6/12/2015	Stock	0	0	FED	DIF	Kansas City	KANSAS CITY	Kansas City	Kansas City	Western	West	0	0	www.centralbank.net	51	243097	33250	25609	51837	1789	136304	2450	0	2287	81	14579
28425	1567	467470	0	Central Federal Savings and Loan Association	Cicero	IL	60804	12/31/2017	2/14/2019	SA	5953 W Cermak Road		3	0	0	5	0	Cook	16980	Chicago-Naperville-Elgin, IL-IN-WI	1/1/1892	4/5/1935	6/25/2014	Non-Stock	0	0	OCC	DIF	Chicago	CHICAGO	Chicago	Chicago	Central	Central	0	1	www.centralfederalsavings.com	48	180848	35736	34803	28490	0	109190	1333	0	5256	102	12
27910	529	615879	0	Central Federal Savings and Loan Association of Chicago	Chicago	IL	60657	12/31/2017	2/14/2019	SA	1601 West Belmont Avenue		3	0	0	4	0	Cook	16980	Chicago-Naperville-Elgin, IL-IN-WI	1/1/1893	1/26/1938	9/4/2015	Non-Stock	0	0	OCC	DIF	Chicago	CHICAGO	Chicago	Chicago	Central	Central	0	1		31	117284	5587	5102	4809	0	102240	1444	0	2675	0	1174
30664	5710	544577	0	Central Federal Savings and Loan Association of Rolla	Rolla	MO	65401	12/31/2017	2/14/2019	SA	210 W 10th St		1	0	0	4	0	Phelps			1/1/1952	10/30/1953	7/21/2011	Non-Stock	0	0	OCC	DIF	Kansas City	KANSAS CITY	Springfield Mo	St. louis	Western	West	0	1	www.centralfederal.com	15	67916	7748	6831	6220	876	51937	273	0	710	0	0
4702	14145	234355	1064429	Central National Bank	Junction City	KS	66441	12/31/2017	2/14/2019	N	802 North Washington Street	CENTRAL OF KANSAS, INC.	34	0	1	2	0	Geary			1/1/1884	1/1/1934	3/31/2006	Stock	0	1	OCC	DIF	Kansas City	KANSAS CITY	Hays	Kansas City	Western	Western	0	1	http://www.centralnational.com	310	933081	126170	103244	268387	0	470748	8937	0	14745	1213	12563
22396	11820	428060	1106132	Central National Bank	Waco	TX	76710	12/31/2017	2/14/2019	N	8320 West Highway 84	CENTRABANC CORPORATION	4	0	0	4	1	Mclennan	47380	Waco, TX	1/10/1977	1/10/1977	3/31/2006	Stock	0	0	OCC	DIF	Dallas	DALLAS	Dallas	Dallas	Southern	West	0	1	http://www.cnbwaco.com	94	861499	99667	54725	75960	200	676325	8513	0	4335	69	0
4091	11591	278555	1051465	Central National Bank & Trust Co., of Enid	Enid	OK	73701	12/31/2017	2/14/2019	N	324 West Broadway	CENTRAL SERVICE CORPORATION	10	0	0	2	1	Garfield			1/1/1913	1/1/1934	10/30/2018	Stock	0	1	OCC	DIF	Dallas	DALLAS	Oklahoma City	Kansas City	Southern	West	0	1	www.cnb-ok.com	173	629684	16378	3944	87713	0	506506	5098	0	7961	740	1165
17308	9334	701062	1022764	Central Pacific Bank	Honolulu	HI	96813	12/31/2017	2/14/2019	NM	220 South King Street	CENTRAL PACIFIC FINANCIAL CORP.	35	0	0	4	0	Honolulu	46520	Urban Honolulu, HI	2/15/1954	2/15/1954	12/31/2016	Stock	0	1	FDIC	DIF	San Francisco	SAN FRANCISCO	San Francisco	San Francisco	Western	Western	0	1	www.centralpacificbank.com	808	5613751	82293	6975	1495819	0	3736950	50001	0	48348	851	17849
1095	13474	382050	1246805	Central Savings Bank	Sault Sainte Mar	MI	49783	12/31/2017	2/14/2019	SM	511 Bingham Avenue	CENTRAL BANK CORPORATION	9	0	0	4	0	Chippewa			12/2/1902	1/1/1934	3/31/2006	Stock	0	0	FED	DIF	Chicago	CHICAGO	Grand Rapids	Minneapolis	Central	Central	0	1	www.centralsavingsbank.com	62	253985	17327	8326	72211	0	146488	1797	0	2691	1053	337
10903	0	607146	1203769	Central State Bank	State Center	IA	50247	12/31/2017	2/14/2019	NM	109 West Main Street	STATE CENTER FINANCIAL, INC.	1	0	0	4	1	Marshall			1/1/1902	1/1/1934	3/31/2006	Stock	0	1	FDIC	DIF	Kansas City	KANSAS CITY	Des Moines	Chicago	Western	Western	0	1	www.centralstatebankia.com	24	260195	3708	2228	65022	471	187716	2502	0	138	0	0
8487	0	152440	1095861	Central State Bank	Clayton	IL	62324	12/31/2017	2/14/2019	NM	100 West Main Street	CLAYTON BANCSHARES, INC.	4	0	0	2	1	Adams			5/1/1928	1/1/1934	4/20/2017	Stock	0	0	FDIC	DIF	Chicago	CHICAGO	Springfield Il	St. louis	Central	Central	0	1	http://www.csb123.com	29	134943	9652	4397	1758	0	118716	1352	0	724	2573	54
14706	11808	682545	1245666	Central State Bank	Beulah	MI	49617	12/31/2017	2/14/2019	NM	49 Benzie Boulevard	CENTRAL-STATE BANCORP, INC.	2	0	0	8	0	Benzie			8/28/1913	9/4/1934	9/30/2018	Stock	0	0	FDIC	DIF	Chicago	CHICAGO	Grand Rapids	Chicago	Central	Central	0	1		26	70761	10593	7896	8262	8387	38416	453	0	2106	125	2129
72	9282	353238	1084593	Central State Bank	Calera	AL	35040	12/31/2017	2/14/2019	SM	11025 Hwy 25	CENTRAL STATE BANCORPORATION	5	0	0	4	1	Shelby	13820	Birmingham-Hoover, AL	2/5/1916	1/1/1934	2/24/2011	Stock	0	0	FED	DIF	Atlanta	ATLANTA	Shelby	Atlanta	Southern	Southeast	0	1	http://www.centralstatebank.com	68	275003	12554	1697	46015	17266	186071	2702	0	4216	35	0
1550	0	678744	2253734	Central State Bank	Elkader	IA	52043	12/31/2017	2/14/2019	SM	102 North Main Street	AJJ BANCORP, INC.	7	0	0	4	1	Clayton			11/12/1931	1/1/1934	12/31/2018	Stock	0	1	FED	DIF	Kansas City	KANSAS CITY	Cedar Rapids	Chicago	Western	Western	0	1	www.centralstate.bank	40	246304	18122	9779	16319	0	193596	2626	0	7059	19	1692
23030	0	703767	2935405	Central Valley Community Bank	Fresno	CA	93720	12/31/2017	2/14/2019	NM	7100 N Financial Drive, Suit	CENTRAL VALLEY COMMUNITY BANCORP	28	0	0	4	0	Fresno	23420	Fresno, CA	1/10/1980	1/10/1980	10/1/2017	Stock	0	0	FDIC	DIF	San Francisco	SAN FRANCISCO	Sacramento	San Francisco	Western	Western	0	0	www.cvcb.com	334	1660750	100366	62080	542704	17	891901	8778	0	8840	0	57208
15532	10392	163343	1416989	CentreBank	Veedersburg	IN	47987	12/31/2017	2/14/2019	NM	126-128 North Main Street	LAWRENCE L. OSBORN SCHOLARSHIP TRUST	5	0	0	4	0	Fountain			10/13/1917	8/7/1937	3/31/2006	Stock	0	1	FDIC	DIF	Chicago	CHICAGO	Indianapolis	Chicago	Central	Central	0	1	www.centrebank.net	23	74702	20259	18509	696	0	50764	1066	0	692	136	194
17764	0	876700	0	Centreville Bank	West Warwick	RI	2893	12/31/2017	2/14/2019	SB	1218 Main Street		7	0	0	5	0	Kent	39300	Providence-Warwick, RI-MA	1/1/1888	5/24/1957	1/20/2016	Non-Stock	0	0	FDIC	DIF	New York	NEW YORK	South Boston	Boston	Northeastern	Northeast	0	1	http://www.centrevillebank.com	133	1181598	44885	38019	486043	500	599437	4313	0	15289	0	0
7461	13498	411512	1144086	Centric Bank	Harrisburg	PA	17112	12/31/2017	2/14/2019	NM	4320 Linglestown Rd	CENTRIC FINANCIAL CORPORATION	6	0	0	4	0	Dauphin	25420	Harrisburg-Carlisle, PA	11/1/1919	1/1/1934	3/4/2009	Stock	0	0	FDIC	DIF	New York	NEW YORK	Harrisburg	Philadelphia	Northeastern	Northeast	0	1	www.CentricBank.com	96	554768	6144	5513	14454	24929	490991	5888	0	6738	506	1757
58158	0	3377235	4087894	CenTrust Bank, National Association	Northbrook	IL	60062	12/31/2017	2/14/2019	N	385 Waukegan Road	UNITED COMMUNITY BANCSHARES, INC.	1	0	0	4	0	Cook	16980	Chicago-Naperville-Elgin, IL-IN-WI	4/14/2006	4/14/2006	3/1/2010	Stock	0	0	OCC	DIF	Chicago	CHICAGO	Chicago	Chicago	Central	Central	0	1	http://www.centrustbank.com	24	104448	4753	3137	9573	0	76603	988	0	5266	6311	516
28362	1441	83375	3632756	Century Bank	Santa Fe	NM	87501	12/31/2017	2/14/2019	NM	100 South Federal Place	CENTURY FINANCIAL SERVICES CORPORATION	9	0	0	4	1	Santa Fe	42140	Santa Fe, NM	1/1/1910	3/14/1952	12/13/2018	Stock	0	1	FDIC	DIF	Dallas	DALLAS	Albuquerque	Kansas City	Western	West	0	1	www.mycenturybank.com	177	826691	23362	9763	295812	0	454276	6800	601	17708	4827	1715
14051	0	305648	1205491	Century Bank	Shenandoah	IA	51601	12/31/2017	2/14/2019	NM	116 South Blossom Street	CNB CORP	1	0	0	2	0	Page			3/12/1934	3/12/1934	12/11/2013	Stock	0	1	FDIC	DIF	Kansas City	KANSAS CITY	Omaha	Chicago	Western	Western	0	1	www.centurybankshen.bank	16	94269	1443	286	39590	441	48656	732	0	1273	0	0
11448	11294	58636	2468275	Century Bank	Lucedale	MS	39452	12/31/2017	2/14/2019	NM	4282 Main Street	BANCORP OF LUCEDALE, INC.	9	0	1	4	0	George			6/1/1903	1/1/1934	6/8/2015	Stock	0	0	FDIC	DIF	Dallas	DALLAS	Jackson Ms	Atlanta	Southern	West	0	1	www.centurybankms.com	107	300966	9592	983	68660	0	195547	3055	0	12401	180	0
147	0	944337	2043850	Century Bank and Trust	Milledgeville	GA	31061	12/31/2017	2/14/2019	NM	141 South Wayne Street	CENTURY BANCORP, INC.	2	0	0	4	0	Baldwin			1/1/1898	1/1/1934	1/29/2013	Stock	0	1	FDIC	DIF	Atlanta	ATLANTA	Savannah	Atlanta	Southern	Southeast	0	1	www.centurybankonline.com	53	249963	12158	25	80319	0	146493	2032	0	3888	182	0
5015	9914	694847	1491856	Century Bank and Trust	Coldwater	MI	49036	12/31/2017	2/14/2019	NM	100 West Chicago Street	CENTURY FINANCIAL CORPORATION	12	0	0	4	0	Branch			1/1/1909	1/1/1934	8/9/2013	Stock	0	1	FDIC	DIF	Chicago	CHICAGO	Grand Rapids	Chicago	Central	Central	0	1	www.centurybankandtrust.com	119	301670	29811	22435	64861	0	189498	2201	0	4937	305	468
19943	12351	377908	1111088	Century Bank and Trust Company	Somerville	MA	2145	12/31/2017	2/14/2019	NM	102 Fellsway West	CENTURY BANCORP, INC.	28	0	0	9	0	Middlesex	14460	Boston-Cambridge-Newton, MA-NH	5/1/1969	5/1/1969	5/11/2010	Stock	0	1	FDIC	DIF	New York	NEW YORK	North Boston	Boston	Northeastern	Northeast	0	1	www.centurybank.com	416	4768739	356441	279232	2098708	0	2149689	26255	0	23527	0	4190
35558	0	2939001	3492790	Century Bank of Florida	Tampa	FL	33612	12/31/2017	2/14/2019	SM	716 West Fletcher Avenue	CENTURY BANCSHARES OF FLORIDA, INC.	1	0	0	4	1	Hillsborough	45300	Tampa-St. Petersburg-Clearwater, FL	9/11/2000	9/11/2000	3/31/2006	Stock	0	0	FED	DIF	Atlanta	ATLANTA	Tampa	Atlanta	Southern	Southeast	0	1	http://www.centurybk.com	15	78322	7004	4049	6062	10500	46812	603	0	2840	681	0
35236	0	2921211	3236640	Century Bank of Georgia	Cartersville	GA	30120	12/31/2017	2/14/2019	NM	215 East Main Street	CBB BANCORP	3	0	0	4	0	Bartow	12060	Atlanta-Sandy Springs-Roswell, GA	6/29/2000	6/29/2000	11/10/2011	Stock	0	0	FDIC	DIF	Atlanta	ATLANTA	Atlanta	Atlanta	Southern	Southeast	0	1	www.centurybanknet.com	35	184058	49835	44221	33508	0	90022	1676	0	4491	1110	0
35450	0	2920287	3097458	Century Bank of Kentucky, Inc.	Lawrenceburg	KY	40342	12/31/2017	2/14/2019	NM	201 West Woodford Street	CENTURY BANCSHARES, INC.	2	0	0	4	1	Anderson			7/5/2000	7/5/2000	2/10/2014	Stock	0	0	FDIC	DIF	Chicago	CHICAGO	Lexington	St. louis	Central	Southeast	0	1	http://www.centurybankky.com	22	138786	17884	17001	14113	125	103775	1223	0	1200	251	0
8296	14022	904359	1095469	Century Bank of the Ozarks	Gainesville	MO	65655	12/31/2017	2/14/2019	SM	42 Court Square	CENTURY BANCSHARES, INC.	4	0	0	2	1	Ozark			7/24/1894	1/1/1934	6/3/2010	Stock	0	0	FED	DIF	Kansas City	KANSAS CITY	Springfield Mo	St. louis	Western	West	0	1	WWW.CBOZARKS.COM	53	177239	19515	14596	9725	1825	134191	2700	0	2998	52	634
28860	2505	401072	0	Century Savings and Loan Association	Trinidad	CO	81082	12/31/2017	2/14/2019	SA	233 East Main St		1	0	0	5	0	Las Animas			1/1/1903	9/14/1937	7/21/2011	Non-Stock	0	0	FDIC	DIF	Dallas	DALLAS	Denver	Kansas City	Western	Western	0	1	www.centurysavings.com	15	97554	6660	5075	62815	0	23470	766	0	358	0	0
30428	5322	392778	2560508	Century Savings Bank	Vineland	NJ	8360	12/31/2017	2/14/2019	SB	1376 W. Sherman Avenue	CENTURY BANCORP MHC	6	0	0	5	0	Cumberland	47220	Vineland-Bridgeton, NJ	1/1/1865	10/5/1953	12/31/2007	Stock	0	0	FDIC	DIF	New York	NEW YORK	Jamesburg	Philadelphia	Northeastern	Northeast	0	1	www.centurysb.com	73	458827	18133	16966	207251	0	199099	2879	0	16477	301	0
1993	14597	75651	2696984	CerescoBank	Ceresco	NE	68017	12/31/2017	2/14/2019	NM	130 West Elm Street	CERESCO BANCORP, INC.	1	0	0	2	0	Saunders	36540	Omaha-Council Bluffs, NE-IA	9/1/1911	1/1/1934	3/31/2006	Stock	0	0	FDIC	DIF	Kansas City	KANSAS CITY	Omaha	Kansas City	Western	West	0	1	http://www.cerescobank.com	11	46929	1823	276	11315	0	30196	567	0	1193	0	0
28263	1260	767974	3828577	Cf Bank, National Association	Worthington	OH	43085	12/31/2017	2/14/2019	N	7000 North High Street	CENTRAL FEDERAL CORPORATION	5	0	0	4	0	Franklin	18140	Columbus, OH	1/1/1892	12/24/1936	12/1/2016	Stock	0	0	OCC	DIF	Chicago	CHICAGO	Columbus	Cleveland	Central	Central	0	1	www.cfbankonline.com	64	480514	45292	43834	11773	0	407533	6970	0	3533	0	4
34294	13813	2471239	3927078	CFG Community Bank	Lutherville	MD	21093	12/31/2017	2/14/2019	SM	11 W. Ridgely Road	CAPITAL FUNDING BANCORP, INC.	3	0	0	4	1	Baltimore	12580	Baltimore-Columbia-Towson, MD	12/1/1997	12/1/1997	12/31/2018	Stock	0	0	FED	DIF	New York	NEW YORK	Baltimore	Richmond	Northeastern	Southeast	0	1	www.cfgcommunitybank.com	119	684325	58430	55707	4883	0	569725	13714	0	6009	0	35171
29672	3866	100777	0	CFSBANK	Charleroi	PA	15022	12/31/2017	2/14/2019	SA	101 Mckean Avenue		10	0	0	5	0	Washington	38300	Pittsburgh, PA	1/1/1935	4/22/1936	3/2/2015	Stock	0	0	OCC	DIF	New York	NEW YORK	Wexford	Cleveland	Northeastern	Northeast	0	1	www.cfsbank.com	72	503906	31859	22927	145436	0	285960	1325	0	16883	0	3
58595	0	3597211	3597220	Chain Bridge Bank, National Association	Mclean	VA	22101	12/31/2017	2/14/2019	N	1445-A Laughlin Avenue	CHAIN BRIDGE BANCORP, INC.	1	0	0	7	0	Fairfax	47900	Washington-Arlington-Alexandria, DC-VA-MD-WV	8/6/2007	8/6/2007	8/6/2007	Stock	0	0	OCC	DIF	Atlanta	ATLANTA	Richmond	Richmond	Northeastern	Southeast	0	1	www.chainbridgebank.com	49	603616	133073	128346	223899	0	232179	3294	0	8333	0	0
5615	10237	517049	1141487	Chambers Bank	Danville	AR	72833	12/31/2017	2/14/2019	NM	901 Main Street	CHAMBERS BANCSHARES, INC.	19	0	0	4	1	Yell			10/7/1930	1/1/1934	5/6/2015	Stock	0	0	FDIC	DIF	Dallas	DALLAS	Little Rock	St. louis	Southern	Western	0	1	http://www.chambers-bank.com	153	765505	8092	524	37255	32950	635620	8335	0	10872	10118	4660
13251	0	416357	1056125	Chambers State Bank	Chambers	NE	68725	12/31/2017	2/14/2019	NM	104 E Main St	CHAMBANCO, INC.	2	0	0	2	0	Holt			11/1/1901	1/1/1934	9/21/2016	Stock	0	0	FDIC	DIF	Kansas City	KANSAS CITY	Sioux City	Kansas City	Western	West	0	1	http://www.chambersbank.com	10	61357	17017	16559	210	0	43206	427	0	97	0	0
57031	0	2901558	0	Champion Bank	Parker	CO	80134	12/31/2017	2/14/2019	NM	16790 Centre Court		1	0	0	4	0	Douglas	19740	Denver-Aurora-Lakewood, CO	6/17/2002	6/17/2002	11/29/2018	Stock	0	0	FDIC	DIF	Dallas	DALLAS	Denver	Kansas City	Western	Western	0	1	http://www.thechampionbank.com	21	52902	19485	16791	0	0	29719	750	0	2887	303	0
7356	10385	126012	1138955	Champlain National Bank	Elizabethtown	NY	12932	12/31/2017	2/14/2019	N	7558 Us Route 9	CHAMPLAIN BANK CORPORATION	10	0	0	4	0	Essex			1/1/1934	1/1/1934	2/4/2014	Stock	0	0	OCC	DIF	New York	NEW YORK	Syracuse	New York	Northeastern	Northeast	0	1	http://www.champlainbank.com	74	331032	6701	216	70344	37	231141	3510	0	3656	99	0
11570	0	748357	0	Chappell Hill Bank	Chappell Hill	TX	77426	12/31/2017	2/14/2019	NM	5060 Main Street		1	0	0	8	0	Washington			1/1/1907	1/1/1934	6/17/2015	Stock	0	0	FDIC	DIF	Dallas	DALLAS	Austin	Dallas	Southern	West	0	1	www.chappellhillbank.com	8	26147	6484	5414	50	3100	15564	532	0	100	0	0
26602	14064	947776	3966022	Charles River Bank	Medway	MA	2053	12/31/2017	2/14/2019	SM	70 Main Street	CHARLES RIVER BANCORP, MHC	4	0	0	4	0	Norfolk	14460	Boston-Cambridge-Newton, MA-NH	1/1/1915	3/25/1986	1/1/2009	Stock	0	0	FED	DIF	New York	NEW YORK	South Boston	Boston	Northeastern	Northeast	0	1	http://charlesriverbank.com	43	234556	12551	9925	27776	0	172297	1115	0	8311	0	411
57450	18077	3150447	0	Charles Schwab Bank	Henderson	NV	89074	12/31/2017	2/14/2019	SA	2360 Corp Circle Suite 400		1	0	0	9	0	Clark	29820	Las Vegas-Henderson-Paradise, NV	4/28/2003	4/28/2003	11/20/2017	Stock	0	1	OCC	DIF	San Francisco	SAN FRANCISCO	Phoenix	San Francisco	Western	West	0	0	www.schwabbank.com	651	198592000	12676000	12612000	167884000	0	16634000	26000	0	0	3000	17000
33497	15846	1893049	0	Charles Schwab Signature Bank	Henderson	NV	89074	12/31/2017	2/14/2019	SA	2360 Corp Circle, # 400		1	0	0	7	0	Clark	29820	Las Vegas-Henderson-Paradise, NV	8/30/1991	8/30/1991	12/31/2018	Stock	0	0	OCC	DIF	San Francisco	SAN FRANCISCO	Phoenix	San Francisco	Western	West	0	0		3	8378	7232	7196	0	0	0	0	0	0	0	1000
33926	0	2232757	2336794	Charlevoix State Bank	Charlevoix	MI	49720	12/31/2017	2/14/2019	NM	111 State Street	CHARLEVOIX FIRST CORPORATION	6	0	0	4	1	Charlevoix			8/16/1994	8/16/1994	3/31/2006	Stock	0	0	FDIC	DIF	Chicago	CHICAGO	Grand Rapids	Chicago	Central	Central	0	1	www.charlevoixstatebank.com	41	196060	30260	23699	46742	2826	108544	1222	0	2832	53	0
27086	13920	1158878	1081239	Charlotte State Bank & Trust	Port Charlotte	FL	33953	12/31/2017	2/14/2019	NM	1100 Tamiami Trail	CREWS BANKING CORPORATION	7	0	0	4	1	Charlotte	39460	Punta Gorda, FL	11/3/1987	11/3/1987	8/18/2011	Stock	0	1	FDIC	DIF	Atlanta	ATLANTA	Tampa	Atlanta	Southern	Southeast	0	1	www.charlottestatebankandtrust.com	85	358281	32596	29950	125756	0	187819	3468	0	8382	1766	0
34686	14723	2705112	2646037	Charter Bank	Johnston	IA	50131	12/31/2017	2/14/2019	NM	5526 N.W. 86th Street	JOHNSTON GROWTH CORPORATION	4	0	0	4	0	Polk	19780	Des Moines-West Des Moines, IA	6/15/1998	6/15/1998	6/30/2012	Stock	0	0	FDIC	DIF	Kansas City	KANSAS CITY	Des Moines	Chicago	Western	Western	0	1	www.charterbanker.com	23	155572	6373	3500	43814	0	99584	635	0	4415	0	0
58776	0	3715800	0	Charter Bank	Biloxi	MS	39532	12/31/2017	2/14/2019	NM	1721 Medical Park Drive, # 1		4	0	0	4	0	Harrison	25060	Gulfport-Biloxi-Pascagoula, MS	3/11/2008	3/11/2008	5/29/2015	Stock	0	0	FDIC	DIF	Dallas	DALLAS	Jackson Ms	Atlanta	Southern	West	0	1	www.mycharterbank.com	38	150543	4877	1270	29106	3175	101691	1251	0	6972	1589	0
23137	10163	160650	3485989	Charter Bank	Eau Claire	WI	54701	12/31/2017	2/14/2019	SM	1010 West Clairemont Avenue	CHARTER BANKSHARES, INC.	3	0	1	4	1	Eau Claire	20740	Eau Claire, WI	6/19/1980	6/19/1980	9/5/2017	Stock	0	0	FED	DIF	Chicago	CHICAGO	Eau Claire	Minneapolis	Central	Central	0	1	http://www.charterbank.bank	88	863355	9280	332	192597	0	625413	8481	0	8737	295	0
18660	14661	814458	2963556	Charter Bank	Corpus Christi	TX	78410	12/31/2017	2/14/2019	NM	10502 Leopard Street	CHARTER BANCSHARES, INC.	4	0	0	4	1	Nueces	18580	Corpus Christi, TX	12/14/1962	12/14/1962	2/1/2011	Stock	0	0	FDIC	DIF	Dallas	DALLAS	Houston	Dallas	Southern	West	0	1	www.charterbankcc.com	55	256645	6386	9	109337	0	135763	2204	0	3740	32	0
26185	12827	582953	1132579	CHARTER WEST BANK	West Point	NE	68788	12/31/2017	2/14/2019	SM	201 South Main Street	NATIONWIDE BANKSHARES, INC.	6	0	0	2	1	Cuming			4/1/1985	4/1/1985	12/7/2015	Stock	0	0	FED	DIF	Kansas City	KANSAS CITY	Omaha	Kansas City	Western	West	0	1	http://www.charterwest.com	85	235212	19310	12162	26663	0	174980	2293	0	6056	173	616
30720	5798	551070	0	CharterBank	West Point	GA	31833	12/31/2017	2/14/2019	SA	1233 O.G. Skinner Dr		23	0	1	4	0	Troup			6/15/1954	6/15/1954	8/31/2018	Stock	0	0	OCC	DIF	Atlanta	ATLANTA	Atlanta	Atlanta	Southern	Southeast	0	1		349	1647245	169172	139132	180205	0	1154100	11114	0	29313	1244	44352
23702	0	489913	1039502	Chase Bank USA, National Association	Wilmington	DE	19801	12/31/2017	2/14/2019	N	201 North Walnut Street	JPMORGAN CHASE & CO.	3	1	0	3	0	New Castle	37980	Philadelphia-Camden-Wilmington, PA-NJ-DE-MD	2/11/1982	2/11/1982	7/1/2013	Stock	0	1	OCC	DIF	New York	WASHINGTON	Claymont	Philadelphia	Northeastern	Northeast	0	0	https://www.chase.com	9408	143800804	19315659	15606640	0	220000	105013002	3463265	0	269803	0	12423817
35514	0	2915126	2915117	Cheaha Bank	Oxford	AL	36203	12/31/2017	2/14/2019	NM	1320 Highway Drive	CHEAHA FINANCIAL GROUP, INC.	4	0	0	4	0	Calhoun	11500	Anniston-Oxford-Jacksonville, AL	8/23/2000	8/23/2000	2/24/2011	Stock	0	0	FDIC	DIF	Atlanta	ATLANTA	Shelby	Atlanta	Southern	Southeast	0	1	http://WWW.CHEAHABANK.COM	46	201070	5033	766	81162	0	105756	1706	0	4126	50	0
18238	8593	345309	0	Chelsea Groton Bank	Norwich	CT	6360	12/31/2017	2/14/2019	SB	One Franklin Square		14	0	0	5	0	New London	35980	Norwich-New London, CT	1/1/1854	7/1/1960	4/11/2012	Non-Stock	0	0	FDIC	DIF	New York	NEW YORK	Hartford	Boston	Northeastern	Northeast	0	1	http://www.chelseagroton.com	212	1074599	25466	8453	198287	0	787472	7070	0	16153	929	446
15427	12824	771748	1206779	Chelsea Savings Bank	Belle Plaine	IA	52208	12/31/2017	2/14/2019	NM	601 13th St	CHEBELLE CORPORATION	5	0	0	2	1	Benton	16300	Cedar Rapids, IA	10/19/1936	10/19/1936	3/31/2006	Stock	0	1	FDIC	DIF	Kansas City	KANSAS CITY	Cedar Rapids	Chicago	Western	Western	0	1	http://www.chelseasavingsbank.com	24	119997	6254	3737	60815	0	49945	431	0	746	921	0
14009	0	711548	3306824	Chelsea State Bank	Chelsea	MI	48118	12/31/2017	2/14/2019	SM	1010 South Main Street	CSB BANCORP, INC.	3	0	0	4	1	Washtenaw	11460	Ann Arbor, MI	12/17/1897	3/7/1934	3/31/2006	Stock	0	0	FED	DIF	Chicago	CHICAGO	Detroit	Chicago	Central	Central	0	1	www.chelseastate.bank	50	283957	45468	41434	58418	24	166298	3596	0	2874	599	0
1003	0	542649	1201934	Chemical Bank	Midland	MI	48640	12/31/2017	2/14/2019	SM	333 East Main Street	CHEMICAL FINANCIAL CORPORATION	227	0	1	4	0	Midland	33220	Midland, MI	3/14/1917	1/1/1934	8/2/2018	Stock	0	1	FED	DIF	Chicago	CHICAGO	Detroit	Chicago	Central	Central	0	0	http://www.chemicalbank.com	3010	19236876	394461	168458	2640639	61530	14115513	91887	9376	118908	20472	1231588
597	10696	884303	1133594	Chemung Canal Trust Company	Elmira	NY	14902	12/31/2017	2/14/2019	SM	One Chemung Canal Plaza	CHEMUNG FINANCIAL CORPORATION	33	0	1	4	0	Chemung	21300	Elmira, NY	10/22/1833	1/1/1934	11/23/2013	Stock	0	1	FED	DIF	New York	NEW YORK	Syracuse	New York	Northeastern	Northeast	0	1	WWW.CHEMUNGCANAL.COM	366	1704254	30345	2452	295118	0	1291206	21161	988	26653	1940	24306
951	0	205542	0	Cherokee State Bank	Cherokee	IA	51012	12/31/2017	2/14/2019	NM	212 West Willow Street		1	0	0	2	0	Cherokee			10/8/1888	1/1/1934	3/31/2006	Stock	0	1	FDIC	DIF	Kansas City	KANSAS CITY	Sioux City	Chicago	Western	Western	0	1	www.cherokeestatebank.com	29	217460	4729	1899	71526	54	136409	1844	0	436	0	0
6862	11388	214722	1075881	Chesapeake Bank	Kilmarnock	VA	22482	12/31/2017	2/14/2019	SM	97 North Main Street	CHESAPEAKE FINANCIAL SHARES, INC.	17	0	0	4	0	Lancaster			1/1/1900	1/1/1934	3/31/2006	Stock	0	1	FED	DIF	Atlanta	ATLANTA	Richmond	Richmond	Northeastern	Southeast	0	1	chesbank.com	184	781096	17017	1721	201759	36	517553	6147	0	15724	3200	0
28684	2148	204077	0	Chesapeake Bank of Maryland	Parkville	MD	21234	12/31/2017	2/14/2019	SA	2001 East Joppa Road		4	0	0	4	0	Baltimore	12580	Baltimore-Columbia-Towson, MD	1/1/1913	8/27/1958	7/21/2011	Stock	0	0	OCC	DIF	New York	NEW YORK	Baltimore	Richmond	Northeastern	Southeast	0	1	www.Chesapeakebank.com	43	177903	16990	16319	10247	0	140266	1038	0	1927	865	0
19813	10755	86554	1248582	Chester County Bank	Henderson	TN	38340	12/31/2017	2/14/2019	NM	Main And Franklin Streets	CHESTER COUNTY BANCSHARES, INC.	4	0	0	7	0	Chester	27180	Jackson, TN	4/22/1968	4/22/1968	3/31/2006	Stock	0	0	FDIC	DIF	Dallas	DALLAS	Memphis	St. louis	Southern	Southeast	0	1	http://www.chestercountybanktn.com	24	70075	17508	13643	25137	686	25397	216	0	738	0	0
30220	4985	231279	2434104	Chester National Bank	Chester	IL	62233	12/31/2017	2/14/2019	N	1112 State Street	CHESTER BANCORP, INC.	3	0	1	8	0	Randolph			1/1/1919	5/11/1944	1/27/2011	Stock	0	0	OCC	DIF	Chicago	CHICAGO	Mount Vernon	St. louis	Central	Central	0	1	www.chesternationalbank.com	16	85658	13386	12553	25172	350	40875	408	0	624	0	0
10872	0	767246	0	Chesterfield State Bank	Chesterfield	IL	62630	12/31/2017	2/14/2019	NM	25 S Main St		1	0	0	2	1	Macoupin	41180	St. Louis, MO-IL	9/21/1898	1/1/1934	3/31/2006	Stock	0	0	FDIC	DIF	Chicago	CHICAGO	Springfield Il	St. louis	Central	Central	0	1		5	20283	6261	5000	249	208	13162	147	0	161	85	0
13956	0	925859	2124795	Chetopa State Bank & Trust Co.	Chetopa	KS	67336	12/31/2017	2/14/2019	SM	409 Maple Street	SOUTHEAST BANCSHARES, INC.	1	0	0	2	1	Labette			1/1/1901	1/1/1934	3/31/2006	Stock	0	1	FED	DIF	Kansas City	KANSAS CITY	Springfield Mo	Kansas City	Western	Western	0	1	http://www.csb-ks.com	6	34185	1544	856	7126	0	24733	250	0	398	0	0
57363	0	3032833	0	Cheyenne State Bank	Cheyenne	WY	82001	12/31/2017	2/14/2019	NM	101 West 19th Street		1	0	0	4	0	Laramie	16940	Cheyenne, WY	8/8/2002	8/8/2002	2/22/2018	Stock	0	0	FDIC	DIF	San Francisco	SAN FRANCISCO	Billings	Kansas City	Western	West	0	1	http://www.cheyennestatebank.com	10	46330	13590	9969	1066	0	28131	488	0	3024	159	0
15546	12906	504142	1138786	Chillicothe State Bank	Chillicothe	MO	64601	12/31/2017	2/14/2019	NM	600 Washington Street	C.S. BANCSHARES, INC.	2	0	0	2	1	Livingston			10/19/1937	11/22/1937	3/31/2006	Stock	0	0	FDIC	DIF	Kansas City	KANSAS CITY	Kansas City	Kansas City	Western	West	0	1	http://www.gostatebank.com	26	127895	10001	7421	43794	0	69139	1102	0	2109	0	0
32209	8003	562076	0	Chinatown Federal Savings Bank	New York	NY	10002	12/31/2017	2/14/2019	SA	107-109 Bowery		3	0	0	4	0	New York	35620	New York-Newark-Jersey City, NY-NJ-PA	4/27/1984	4/27/1984	7/21/2011	Stock	0	0	OCC	DIF	New York	NEW YORK	New York City	New York	Northeastern	Northeast	0	1	www.uscfsb.com	31	134166	40353	38253	3461	0	85256	770	0	164	0	0
35366	0	2925620	3441275	Chino Commercial Bank, N.A.	Chino	CA	91710	12/31/2017	2/14/2019	N	14245 Pipeline Avenue	CHINO COMMERCIAL BANCORP	3	0	0	4	0	San Bernardino	40140	Riverside-San Bernardino-Ontario, CA	9/1/2000	9/1/2000	1/6/2011	Stock	0	0	OCC	DIF	San Francisco	SAN FRANCISCO	Los Angeles (North)	San Francisco	Western	Western	0	1	www.chinocommercialbank.com	43	192706	35398	30652	24519	0	120142	2095	0	5768	0	0
12322	0	779650	1122963	Chippewa Valley Bank	Hayward	WI	54843	12/31/2017	2/14/2019	NM	15755 W County Road B	CHIPPEWA VALLEY AGENCY, LTD.	16	0	0	4	1	Sawyer			1/1/1917	1/1/1934	12/1/2017	Stock	0	0	FDIC	DIF	Chicago	CHICAGO	Eau Claire	Minneapolis	Central	Central	0	1	www.chippewavalleybank.com	86	366928	24567	14219	30978	7604	290948	3031	0	8078	237	1315
21955	13257	372855	1061772	Chisholm Trail State Bank	Wichita	KS	67219	12/31/2017	2/14/2019	NM	6160 North Broadway	CHISHOLM TRAIL FINANCIAL CORPORATION	2	0	0	5	1	Sedgwick	48620	Wichita, KS	3/14/1975	3/14/1975	3/31/2006	Stock	0	0	FDIC	DIF	Kansas City	KANSAS CITY	Wichita	Kansas City	Western	Western	0	1	http://www.chisholmbank.com	18	75548	10484	8267	31292	1501	28439	538	0	1695	36	0
58244	0	3455236	4131153	Choice bank	Oshkosh	WI	54904	12/31/2017	2/14/2019	NM	2450 Witzel Avenue	CHOICE BANCORP, INC.	2	0	0	4	0	Winnebago	36780	Oshkosh-Neenah, WI	7/24/2006	7/24/2006	7/8/2018	Stock	0	0	FDIC	DIF	Chicago	CHICAGO	Appleton	Chicago	Central	Central	0	1	http://www.choice.bank	39	400011	17768	16154	26279	938	335658	3759	0	4906	1250	0
9423	14054	826956	1125030	Choice Financial Group	Fargo	ND	58104	12/31/2017	2/14/2019	NM	4501 23rd Avenue South	CHOICE FINANCIAL HOLDINGS, INC.	19	0	1	2	1	Cass	22020	Fargo, ND-MN	1/1/1906	1/1/1934	9/14/2018	Stock	0	0	FDIC	DIF	Kansas City	KANSAS CITY	Fargo	Minneapolis	Central	West	0	1	HTTP://WWW.CHOICEFINANCIALGROUP.COM, HTTP://WWW.BANKWITHCHOICE.COM	230	1249881	118088	74234	52562	0	1035538	11281	0	14410	1476	9596
1014	10747	324340	1139297	ChoiceOne Bank	Sparta	MI	49345	12/31/2017	2/14/2019	SM	109 East Division	CHOICEONE FINANCIAL SERVICES, INC.	13	0	0	4	0	Kent	24340	Grand Rapids-Wyoming, MI	1/1/1898	1/1/1934	1/1/2012	Stock	0	0	FED	DIF	Chicago	CHICAGO	Grand Rapids	Chicago	Central	Central	0	1	www.choiceone.com	151	642816	36837	21401	151984	0	402730	4577	0	13040	106	14636
33306	10042	1842065	1231342	CIBC Bank USA	Chicago	IL	60603	12/31/2017	2/14/2019	NM	120 S Lasalle St , # 400	CANADIAN IMPERIAL BANK OF COMMERCE	27	0	1	4	0	Cook	16980	Chicago-Naperville-Elgin, IL-IN-WI	2/6/1991	2/6/1991	12/31/2017	Stock	0	1	FDIC	DIF	Chicago	CHICAGO	Chicago	Chicago	Central	Central	0	0	us.cibc.com	1392	25741733	1348515	1179427	4035467	0	16734730	59633	0	51618	1480	3131584
11729	12767	340742	1139532	CIBM Bank	Champaign	IL	61821	12/31/2017	2/14/2019	NM	2913 West Kirby Avenue	CIB MARINE BANCSHARES, INC.	11	0	1	4	0	Champaign	16580	Champaign-Urbana, IL	1/1/1921	1/1/1934	8/30/2018	Stock	0	0	FDIC	DIF	Chicago	CHICAGO	Champaign	Chicago	Central	Central	0	1	http://www.cibmbank.com	183	656926	14371	3611	114801	5450	486684	7671	0	4146	1782	198
3226	12657	327855	1107700	Ciera Bank	Graham	TX	76450	12/31/2017	2/14/2019	SM	623 Elm Street	FIRST GRAHAM BANCORP, INC.	8	0	0	4	1	Young			10/10/1889	1/1/1934	6/17/2015	Stock	0	1	FED	DIF	Dallas	DALLAS	Dallas	Dallas	Southern	West	0	1	http://www.cierabank.com	115	546879	64812	52909	49122	0	390122	8419	0	14705	607	5978
28346	1409	66677	0	Cincinnati Federal	Cincinnati	OH	45247	12/31/2017	2/14/2019	SA	6581 Harrison Avenue		4	0	0	4	0	Hamilton	17140	Cincinnati, OH-KY-IN	1/1/1922	9/25/1935	10/11/2018	Stock	0	0	OCC	DIF	Chicago	CHICAGO	Cincinnati	Cleveland	Central	Central	0	1	www.cincinnatifederal.com	45	170789	7173	6131	910	3397	149275	1360	0	2525	0	910
10446	13930	687830	1247624	Cissna Park State Bank	Cissna Park	IL	60924	12/31/2017	2/14/2019	NM	102 South Second Street	AGRICULTURAL BANKING CORPORATION	2	0	0	2	1	Iroquois			6/14/1920	1/1/1934	8/1/2018	Stock	0	0	FDIC	DIF	Chicago	CHICAGO	Champaign	Chicago	Central	Central	0	1	www.tfcbanks.com	12	64117	8756	7934	25918	0	27989	266	0	171	0	0
58978	18129	3918898	1036967	CIT Bank, National Association	Pasadena	CA	91101	12/31/2017	2/14/2019	N	95 South Lake Ave	CIT GROUP INC.	71	0	0	4	0	Los Angeles	31080	Los Angeles-Long Beach-Anaheim, CA	3/19/2009	3/19/2009	3/18/2018	Stock	0	0	OCC	DIF	San Francisco	SAN FRANCISCO	Los Angeles (North)	San Francisco	Western	Western	0	0	cit.com	3570	40746561	916397	787491	6194534	26620	27447449	403503	63386	81002	54631	439731
7213	0	476810	1951350	Citibank, National Association	Sioux Falls	SD	57104	12/31/2017	2/14/2019	N	701 East 60th Street North	CITIGROUP INC.	717	284	1	1	0	Minnehaha	43620	Sioux Falls, SD	6/16/1812	1/1/1934	4/1/2014	Stock	0	1	OCC	DIF	Kansas City	WASHINGTON	Sioux Falls	Minneapolis	Western	West	2	0	www.citibank.com	169092	1384707000	171354000	149643000	326684000	58294000	625846000	10750000	110678000	6921000	113000	15525000
7799	8949	895710	1143623	Citizens & Northern Bank	Wellsboro	PA	16901	12/31/2017	2/14/2019	NM	90-92 Main Street	CITIZENS & NORTHERN CORPORATION	26	0	1	9	0	Tioga			1/1/1864	1/1/1934	3/2/2015	Stock	0	1	FDIC	DIF	New York	NEW YORK	Harrisburg	Philadelphia	Northeastern	Northeast	0	1	www.cnbankpa.com	296	1262642	39857	14200	343301	0	807622	8856	0	15432	1598	13253
1715	13157	869663	0	Citizens 1st Bank	Tyler	TX	75701	12/31/2017	2/14/2019	SM	2001 E. Southeast Loop 323		4	0	0	7	1	Smith	46340	Tyler, TX	4/24/1920	1/1/1934	3/7/2014	Stock	0	0	FED	DIF	Dallas	DALLAS	Dallas	Dallas	Southern	West	0	1	www.citizens1stbank.com	61	739406	23810	20126	447953	250	253126	1817	0	999	394	0
1402	15367	279954	1128134	Citizens Alliance Bank	Clara City	MN	56222	12/31/2017	2/14/2019	NM	55 First Street Northwest	FORSTROM BANCORPORATION, INC.	10	0	1	2	1	Chippewa			7/2/1902	1/1/1934	4/23/2016	Stock	0	0	FDIC	DIF	Kansas City	KANSAS CITY	Fargo	Minneapolis	Central	West	0	1	www.citizensalliancebank.com	128	758942	89536	72154	124016	0	498886	6304	0	15795	4441	7967
10363	12229	928421	2183493	Citizens and Farmers Bank	West Point	VA	23181	12/31/2017	2/14/2019	NM	Eighth And Main Streets	C&F FINANCIAL CORPORATION	26	0	0	4	0	King William	40060	Richmond, VA	2/1/1927	1/1/1934	3/22/2014	Stock	0	1	FDIC	DIF	Atlanta	ATLANTA	Richmond	Richmond	Northeastern	Southeast	0	1	www.cffc.com	650	1505736	119154	105084	218976	0	1047061	35726	0	36663	168	16019
11432	0	209447	1119619	Citizens Bank	Byhalia	MS	38611	12/31/2017	2/14/2019	NM	8077 State Highway 178	MARSHALL FINANCIAL CORPORATION	3	0	0	8	0	Marshall	32820	Memphis, TN-MS-AR	11/1/1919	1/1/1934	3/31/2006	Stock	0	0	FDIC	DIF	Dallas	DALLAS	Memphis	St. louis	Southern	West	0	1	http://WWW.CITIZENSBYHALIA.COM	23	72382	11350	7529	19486	325	37867	315	0	652	0	0
1695	10678	898533	1084744	Citizens Bank	New Tazewell	TN	37825	12/31/2017	2/14/2019	NM	130 South Broad Street	CITIZENS BANCORP, INC.	4	0	0	4	0	Claiborne			1/1/1912	1/1/1934	12/31/2017	Stock	0	1	FDIC	DIF	Dallas	DALLAS	Knoxville	Atlanta	Southern	Southeast	0	1		48	189506	6046	2265	5071	0	171031	2044	0	3676	380	0
22601	10961	97457	1064317	Citizens Bank	Amsterdam	MO	64723	12/31/2017	2/14/2019	NM	13150 Nw Main Street	AMSTERDAM BANCSHARES, INC.	10	0	1	4	1	Bates	28140	Kansas City, MO-KS	1/4/1926	1/27/1978	8/13/2018	Stock	0	0	FDIC	DIF	Kansas City	KANSAS CITY	Kansas City	Kansas City	Western	West	0	1	WWW.CITIZENSBANK.WS	43	119988	7279	2980	1020	0	102322	788	0	4768	1074	0
8758	12611	410944	1203835	Citizens Bank	Sac City	IA	50583	12/31/2017	2/14/2019	NM	500 Main Street	CITIZENS HOLDING COMPANY	2	0	0	2	1	Sac			2/8/1929	1/1/1934	3/31/2006	Stock	0	1	FDIC	DIF	Kansas City	KANSAS CITY	Sioux City	Chicago	Western	Western	0	1	citizensbanksaccity.com	14	48912	2904	2082	20039	0	25117	249	0	197	116	0
13055	12655	783844	1207132	Citizens Bank	Mukwonago	WI	53149	12/31/2017	2/14/2019	NM	301 North Rochester	CITIZENS BANK HOLDING, INC.	14	0	0	4	0	Waukesha	33340	Milwaukee-Waukesha-West Allis, WI	12/12/1892	1/1/1934	11/3/2014	Stock	0	0	FDIC	DIF	Chicago	CHICAGO	Milwaukee	Chicago	Central	Central	0	1	http://www.citizenbank.com	152	723719	81594	70334	148853	852	463281	4504	0	8737	1104	2311
1051	0	535641	4744441	Citizens Bank	Hartford	KY	42347	12/31/2017	2/14/2019	SM	1021 South Main Street	HARTLAND FINANCIAL, INC.	2	0	0	4	0	Ohio			1/1/1914	1/1/1934	4/1/2016	Stock	0	0	FED	DIF	Chicago	CHICAGO	Hopkinsville	St. louis	Central	Southeast	0	1	www.citizenshartland.com	26	78801	3908	3266	11354	0	59464	213	0	2466	43	726
3140	0	885252	2952541	Citizens Bank	Amarillo	TX	79110	12/31/2017	2/14/2019	NM	4117 S Georgia Street	TRIPLE J FINANCIAL, INC.	4	0	1	2	1	Randall	11100	Amarillo, TX	2/4/1904	1/1/1934	6/1/2014	Stock	0	0	FDIC	DIF	Dallas	DALLAS	Lubbock	Dallas	Southern	West	0	1	www.gocitizensbank.com	24	156839	28677	25318	9982	0	109198	457	0	3503	0	0
16817	0	744854	1427556	Citizens Bank	Kilgore	TX	75662	12/31/2017	2/14/2019	NM	301 E Main Street	EAST TEXAS FINANCIAL CORPORATION	10	0	0	4	0	Gregg	30980	Longview, TX	7/24/1949	7/24/1949	9/30/2018	Stock	0	1	FDIC	DIF	Dallas	DALLAS	Dallas	Dallas	Southern	West	0	1	http://WWW.CITIZENSBANKTX.COM	95	381786	116258	108231	32496	20890	196746	3199	0	10885	0	0
324	12223	514132	1246681	Citizens Bank	Columbia	MS	39429	12/31/2017	2/14/2019	NM	814 Main Street	CITIZENS CORPORATION	8	0	0	4	1	Marion			7/15/1914	1/1/1934	2/5/2015	Stock	0	1	FDIC	DIF	Dallas	DALLAS	Jackson Ms	Atlanta	Southern	West	0	1	WWW.CITIZENSBK.COM	142	418126	24225	13036	42341	754	325958	4431	0	10621	1276	0
14488	12330	1001853	1099784	Citizens Bank	New Haven	MO	63068	12/31/2017	2/14/2019	NM	100 Circle Drive	CITIZENS FINANCIAL GROUP, INC.	4	0	0	4	0	Franklin	41180	St. Louis, MO-IL	1/1/1934	6/19/1934	3/31/2006	Stock	0	0	FDIC	DIF	Kansas City	KANSAS CITY	St. Louis	St. louis	Western	West	0	1	http://www.citizensbankmo.com	57	188330	3604	301	21727	0	153713	3461	0	1959	164	0
17809	11785	98463	2519038	Citizens Bank	Corvallis	OR	97339	12/31/2017	2/14/2019	NM	275 S. W. Third Street	CITIZENS BANCORP	16	0	0	4	0	Benton	18700	Corvallis, OR	10/5/1957	10/5/1957	3/1/2018	Stock	0	0	FDIC	DIF	San Francisco	SAN FRANCISCO	Portland	San Francisco	Western	West	0	1	www.citizensEbank.com	156	771488	49545	31035	282070	0	399954	4561	0	11701	823	0
6103	9074	381839	1139288	Citizens Bank	Hartsville	TN	37074	12/31/2017	2/14/2019	NM	100 Mcmurry Boulevard	CUMBERLAND BANCSHARES, INC.	3	0	0	4	0	Trousdale	34980	Nashville-Davidson-Murfreesboro-Franklin, TN	10/1/1905	1/1/1934	4/1/2016	Stock	0	0	FDIC	DIF	Dallas	DALLAS	Nashville	Atlanta	Southern	Southeast	0	1	http://www.cbtenn.com	58	211041	4137	59	25117	67	169500	2546	0	7461	418	0
9647	0	44741	1207208	Citizens Bank	Mooresville	IN	46158	12/31/2017	2/14/2019	NM	33 North Indiana Street	CITBA FINANCIAL CORPORATION	9	0	0	6	0	Morgan	26900	Indianapolis-Carmel-Anderson, IN	2/18/1931	1/1/1934	3/31/2006	Stock	0	1	FDIC	DIF	Chicago	CHICAGO	Indianapolis	Chicago	Central	Central	0	1	http://www.citizens-banking.com	121	462395	17687	14523	94650	0	338708	4600	0	6366	362	338
262	14495	840019	2262268	Citizens Bank	Mount Vernon	KY	40456	12/31/2017	2/14/2019	NM	411 New Brodhead Road	ROCKCASTLE BANCORP, INC.	4	0	0	4	1	Rockcastle			1/1/1904	1/1/1934	5/1/2009	Stock	0	0	FDIC	DIF	Chicago	CHICAGO	Lexington	Cleveland	Central	Southeast	0	1	www.citizensbankrb.com	41	138149	7164	3606	13068	507	106895	1068	0	4140	338	500
14851	12187	778738	2244545	Citizens Bank	Elizabethton	TN	37643	12/31/2017	2/14/2019	NM	300 Broad Street	CITCO COMMUNITY BANCSHARES, INC.	14	0	0	4	1	Carter	27740	Johnson City, TN	11/3/1934	11/3/1934	2/28/2018	Stock	0	1	FDIC	DIF	Dallas	DALLAS	Knoxville	Atlanta	Southern	Southeast	0	1	www.citizensbank24.com	193	825128	12352	100	202510	1029	574708	5151	0	11871	1939	7648
893	0	126834	0	Citizens Bank	Carthage	TN	37030	12/31/2017	2/14/2019	NM	407 Main Street		8	0	0	7	0	Smith	34980	Nashville-Davidson-Murfreesboro-Franklin, TN	10/26/1929	1/1/1934	5/16/2017	Stock	0	1	FDIC	DIF	Dallas	DALLAS	Nashville	Atlanta	Southern	Southeast	0	1	www.citzcar.com	76	582586	20540	5575	342866	0	210519	1588	0	2527	784	0
57483	0	3174920	3439179	Citizens Bank & Trust	Guntersville	AL	35976	12/31/2017	2/14/2019	NM	711 Gunter Avenue	CITIZENS B & T HOLDINGS, INC.	9	0	0	4	0	Marshall			3/3/2003	3/3/2003	10/22/2018	Stock	0	0	FDIC	DIF	Atlanta	ATLANTA	Shelby	Atlanta	Southern	Southeast	0	1	http://www.citizensbanktrust.com	111	452039	26068	19773	89727	0	295057	3368	0	18244	281	0
14293	0	964250	0	Citizens Bank & Trust	Rock Port	MO	64482	12/31/2017	2/14/2019	NM	101 North Main Street		3	0	0	2	1	Atchison			3/28/1902	4/26/1934	11/6/2013	Stock	0	1	FDIC	DIF	Kansas City	KANSAS CITY	Kansas City	Kansas City	Western	West	0	1	www.cbtmo.com	22	92998	12612	11227	33817	0	43816	595	0	1158	0	50
9777	16066	729945	2605249	Citizens Bank & Trust Co.	Marks	MS	38646	12/31/2017	2/14/2019	NM	239 East Main St	CB&T BANCSHARES, INC.	3	0	0	2	1	Quitman			8/17/1917	1/1/1934	3/31/2006	Stock	0	1	FDIC	DIF	Dallas	DALLAS	Memphis	St. louis	Southern	West	0	1	www.cbt-co.com	39	130398	5310	372	17434	4625	91557	1094	0	1165	293	0
10218	0	56258	1121966	Citizens Bank & Trust Co.	Hutchinson	MN	55350	12/31/2017	2/14/2019	NM	102 Main Street South	CITIZENS BANCSHARES OF HUTCHINSON, INC.	3	0	0	4	1	Mcleod			1/1/1886	1/1/1934	3/31/2006	Stock	0	1	FDIC	DIF	Kansas City	KANSAS CITY	Mankato	Minneapolis	Central	West	0	1	http://www.cbhutch.com	33	211377	5816	348	57290	11540	131691	2122	0	3615	0	0
18620	9139	765318	2753869	Citizens Bank & Trust Co. of Jackson	Jackson	KY	41339	12/31/2017	2/14/2019	NM	720 Hwy, 15 South	JOHN R TURNER HOLDING COMPANY	3	0	0	4	1	Breathitt			11/17/1962	11/17/1962	3/31/2006	Stock	0	1	FDIC	DIF	Chicago	CHICAGO	Lexington	Cleveland	Central	Southeast	0	1	WWW.CITIZENSBANKJACKSON.COM	51	143766	10174	6974	9616	450	111288	1249	0	3516	40	2170
1376	0	357937	1084472	Citizens Bank & Trust Company	Plaquemine	LA	70764	12/31/2017	2/14/2019	NM	57910 Main Street	CITIZENS BANCORPORATION, INC.	7	0	0	4	0	Iberville	12940	Baton Rouge, LA	7/5/1916	1/1/1934	7/31/2017	Stock	0	1	FDIC	DIF	Dallas	DALLAS	Baton Rouge	Atlanta	Southern	Western	0	1	www.citizensbankandtrust.com	66	301436	19452	12453	31518	16250	213771	4210	0	5091	232	0
5469	14676	925055	1051401	Citizens Bank & Trust Company	Saint Paul	NE	68873	12/31/2017	2/14/2019	NM	721 Seventh Street	HOWARD COUNTY LAND AND CATTLE CO.	3	0	0	2	0	Howard	24260	Grand Island, NE	1/1/1888	1/1/1934	3/14/2017	Stock	0	1	FDIC	DIF	Kansas City	KANSAS CITY	Grand Island	Kansas City	Western	West	0	1	www.bankwithcitizens.com	33	197925	7827	311	35350	34	147251	1363	0	1233	0	0
16417	0	384830	0	Citizens Bank & Trust Company	Covington	LA	70433	12/31/2017	2/14/2019	NM	222 New Hampshire Street		5	0	0	4	0	Saint Tammany	35380	New Orleans-Metairie, LA	12/31/1945	5/10/1946	7/29/2015	Stock	0	1	FDIC	DIF	Dallas	DALLAS	Baton Rouge	Atlanta	Southern	Western	0	1	www.cbtbanking.com	40	113481	9219	6395	14453	0	82066	1062	0	3186	3008	0
1972	14087	657758	1857779	Citizens Bank & Trust Company	Big Timber	MT	59011	12/31/2017	2/14/2019	SM	130 Mcleod Street	CBT CORPORATION, INC.	2	0	0	2	0	Sweet Grass			1/1/1927	1/1/1934	2/22/2018	Stock	0	1	FED	DIF	San Francisco	SAN FRANCISCO	Billings	Minneapolis	Western	West	0	1	www.ctznsbank.com	27	112792	21516	17999	27731	0	57938	1157	0	696	0	1942
15675	9331	829041	1099140	Citizens Bank & Trust Company	Campbellsville	KY	42718	12/31/2017	2/14/2019	NM	201 East Main Street	FIRST BANCORP, INC.	4	0	0	8	0	Taylor			1/1/1939	7/22/1939	3/31/2006	Stock	0	1	FDIC	DIF	Chicago	CHICAGO	Elizabethtown	St. louis	Central	Southeast	0	1	www.cbtky.com	44	199533	8137	3874	79517	0	107300	1939	0	915	0	426
6100	0	321152	1823550	Citizens Bank & Trust Company	Atwood	TN	38220	12/31/2017	2/14/2019	NM	1359 West Main Street	BUMPUSHARES, INC.	1	0	0	7	1	Carroll			2/5/1927	1/1/1934	6/2/2010	Stock	0	0	FDIC	DIF	Dallas	DALLAS	Nashville	St. louis	Southern	Southeast	0	1	http://www.citizensbankatwood.com	8	25876	2298	250	10991	2100	9945	83	0	243	94	0
16780	12612	364131	1129805	Citizens Bank & Trust Company	Eastman	GA	31023	12/31/2017	2/14/2019	NM	5101 Fifth Avenue	CITIZENS CORPORATION	3	0	0	8	1	Dodge			1/1/1934	4/1/1949	3/31/2006	Stock	0	0	FDIC	DIF	Atlanta	ATLANTA	Albany Ga	Atlanta	Southern	Southeast	0	1	www.citizensga.com	43	135463	19254	17706	29478	0	75461	925	0	2660	2783	0
19744	10821	767554	3010288	Citizens Bank & Trust Company of Vivian, Louisiana	Vivian	LA	71082	12/31/2017	2/14/2019	NM	W Arkansas Ave&S Spruce St	C B & T BANCSHARES, INC.	4	0	0	8	1	Caddo	43340	Shreveport-Bossier City, LA	9/14/1967	9/14/1967	10/1/2010	Stock	0	0	FDIC	DIF	Dallas	DALLAS	Shreveport	Dallas	Southern	Western	0	1	www.cbtofvivian.com	57	134417	5671	1454	45141	5900	69564	443	0	3586	1140	780
27153	13138	1163283	0	Citizens Bank & Trust, Inc.	Trenton	GA	30752	12/31/2017	2/14/2019	SA	12255 South Main Street		3	0	1	8	0	Dade	16860	Chattanooga, TN-GA	1/18/1988	2/1/1996	7/21/2011	Stock	0	0	OCC	DIF	Atlanta	ATLANTA	Atlanta	Atlanta	Southern	Southeast	0	1	www.citizensbanktrenton.com	43	97088	5040	785	24385	0	62701	1036	0	1558	54	0
5673	16128	701839	3200874	Citizens Bank and Trust	Frostproof	FL	33843	12/31/2017	2/14/2019	NM	2 East Wall Street	CITIZENS BANKING CORPORATION	14	0	0	4	1	Polk	29460	Lakeland-Winter Haven, FL	5/13/1920	1/1/1934	8/6/2007	Stock	0	1	FDIC	DIF	Atlanta	ATLANTA	Tampa	Atlanta	Southern	Southeast	0	1	http://www.citizens-bank.com	149	573133	27041	17153	155293	0	371223	3635	0	5265	2460	228
4533	10264	381343	3299207	Citizens Bank and Trust Company	Kansas City	MO	64153	12/31/2017	2/14/2019	NM	7288 Nw 87th Terrace, # 112	YOUNG PARTNERS, L.P.	21	0	1	4	0	Platte	28140	Kansas City, MO-KS	1/1/1889	1/1/1934	10/20/2015	Stock	0	1	FDIC	DIF	Kansas City	KANSAS CITY	Kansas City	Kansas City	Western	West	0	1	www.gocitizens.bank	213	880168	27865	3320	197508	0	588093	7681	0	19336	11622	0
823	13361	991621	3219474	Citizens Bank and Trust Company	Blackstone	VA	23824	12/31/2017	2/14/2019	SM	126 South Main Street	CITIZENS BANCORP OF VIRGINIA, INC.	11	0	0	8	0	Nottoway			7/15/1873	1/1/1934	3/31/2006	Stock	0	0	FED	DIF	Atlanta	ATLANTA	Richmond	Richmond	Northeastern	Southeast	0	1	http://www.cbtva.com	88	374321	5975	365	95794	54342	191339	2237	0	7396	4206	0
22717	10271	255556	1064139	Citizens Bank and Trust Company of Ardmore	Ardmore	OK	73401	12/31/2017	2/14/2019	SM	1100 North Commerce	CITIZENS COMMERCE CORPORATION	4	0	0	4	1	Carter			9/18/1978	9/18/1978	3/31/2006	Stock	0	1	FED	DIF	Dallas	DALLAS	Oklahoma City	Kansas City	Southern	West	0	1	www.citizensbt.com	49	219011	7823	4107	50892	424	148848	1378	0	2315	0	0
10317	13067	715630	1085992	Citizens Bank and Trust Company of Grainger County	Rutledge	TN	37861	12/31/2017	2/14/2019	NM	8335 Rutledge Pike	CITIZENS OF GRAINGER COUNTY CORPORATION	5	0	0	7	0	Grainger	28940	Knoxville, TN	11/1/1919	1/1/1934	3/31/2006	Stock	0	0	FDIC	DIF	Dallas	DALLAS	Knoxville	Atlanta	Southern	Southeast	0	1	http://www.cbtgrainger.com	49	208148	7202	2529	131514	0	58450	733	0	3098	0	0
8200	11729	874050	1135114	Citizens Bank Minnesota	New Ulm	MN	56073	12/31/2017	2/14/2019	NM	105 North Minnesota Street	CITIZENS BANCORPORATION OF NEW ULM, INC.	4	0	0	2	0	Brown			12/13/1875	1/1/1934	3/31/2006	Stock	0	0	FDIC	DIF	Kansas City	KANSAS CITY	Mankato	Minneapolis	Central	West	0	1	https://www.citizensmn.bank/	84	382576	13086	5371	79940	0	270103	2138	0	5040	0	1635
19679	0	807656	3435229	Citizens Bank of Ada	Ada	OK	74820	12/31/2017	2/14/2019	NM	123 West 12th Street	CITIZENSADA FINANCIAL CORPORATION	4	0	0	4	1	Pontotoc			2/20/1967	2/20/1967	3/31/2006	Stock	0	0	FDIC	DIF	Dallas	DALLAS	Tulsa	Kansas City	Southern	West	0	1	http://www.citizensada.com	71	204541	20991	12427	43315	12419	117363	1600	0	2566	345	0
15477	12677	19936	1976625	Citizens Bank of Americus	Americus	GA	31709	12/31/2017	2/14/2019	NM	119 Lee Street	CBA BANKSHARES, INC.	3	0	0	2	0	Sumter			3/1/1937	3/25/1937	1/23/2014	Stock	0	0	FDIC	DIF	Atlanta	ATLANTA	Albany Ga	Atlanta	Southern	Southeast	0	1	www.cbkamericus.com	49	304997	68514	66408	56181	0	166722	3395	0	4499	148	0
8908	0	84804	0	Citizens Bank of Cape Vincent	Cape Vincent	NY	13618	12/31/2017	2/14/2019	NM	154 Broadway St		3	0	0	8	0	Jefferson	48060	Watertown-Fort Drum, NY	1/1/1919	1/1/1934	11/12/2018	Stock	0	0	FDIC	DIF	New York	NEW YORK	Syracuse	New York	Northeastern	Northeast	0	1	http://citizensbankofcapevincent.com	15	68098	4783	2156	28369	0	32714	539	0	961	327	0
10843	0	441135	0	Citizens Bank of Chatsworth	Chatsworth	IL	60921	12/31/2017	2/14/2019	NM	502 East Locust Street		2	0	0	2	0	Livingston			12/7/1903	1/1/1934	7/1/2018	Stock	0	1	FDIC	DIF	Chicago	CHICAGO	Champaign	Chicago	Central	Central	0	1	www.cbchatsworth.com	12	30424	1434	1127	7560	0	20404	188	0	735	0	0
35442	0	2921622	3110012	Citizens Bank of Cumberland County, Inc.	Burkesville	KY	42717	12/31/2017	2/14/2019	NM	209 Keen Street	CITIZENS CUMBERLAND BANCSHARES, INC.	1	0	0	4	1	Cumberland			7/1/2000	7/1/2000	8/12/2009	Stock	0	0	FDIC	DIF	Chicago	CHICAGO	Elizabethtown	St. louis	Central	Southeast	0	1	www.cbcconline.com	22	74734	6409	3374	9962	4352	51934	802	0	546	269	0
20454	15585	915935	4795863	Citizens Bank of Edinburg	Edinburg	IL	62531	12/31/2017	2/14/2019	NM	100 East Washington Street	CB EDINBURG HOLDINGS, INC.	1	0	0	4	0	Christian			7/16/1971	7/16/1971	12/13/2016	Stock	0	0	FDIC	DIF	Chicago	CHICAGO	Springfield Il	Chicago	Central	Central	0	1	http://www.edinburgbank.net	4	24106	5919	1985	4846	0	13118	128	0	105	0	0
1956	0	954251	1141900	Citizens Bank of Eldon	Eldon	MO	65026	12/31/2017	2/14/2019	NM	110 North Maple Street	CITIZENS BANCSHARES OF ELDON, MISSOURI, INC.	4	0	0	2	0	Miller			1/20/1905	1/1/1934	3/31/2006	Stock	0	1	FDIC	DIF	Kansas City	KANSAS CITY	Columbia Mo	St. louis	Western	West	0	1	http://www.cbeldon.com	38	145912	13128	8685	16275	0	110465	962	0	2271	244	0
16442	0	131034	2958347	Citizens Bank of Florida	Oviedo	FL	32765	12/31/2017	2/14/2019	NM	156 Geneva Drive	CITIZENS BANCORP OF OVIEDO, INC.	6	0	0	4	0	Seminole	36740	Orlando-Kissimmee-Sanford, FL	7/1/1946	7/1/1946	9/1/2006	Stock	0	0	FDIC	DIF	Atlanta	ATLANTA	Tampa	Atlanta	Southern	Southeast	0	1	www.mycbfl.com	59	286984	37337	28771	38165	0	192038	2650	0	7476	2332	0
4707	10477	1014853	1061987	Citizens Bank of Kansas	Kingman	KS	67068	12/31/2017	2/14/2019	SM	300 North Main Street	KING BANCSHARES, INC.	6	0	0	4	1	Kingman	48620	Wichita, KS	5/14/1886	1/1/1934	1/1/2019	Stock	0	1	FED	DIF	Kansas City	KANSAS CITY	Wichita	Kansas City	Western	Western	0	1	www.citizensbankofkansas.com	67	230792	6982	1119	62215	1141	146228	2154	0	3480	0	5419
2718	11286	495419	1071623	Citizens Bank of Kentucky, Inc.	Paintsville	KY	41240	12/31/2017	2/14/2019	SM	620 Broadway Avenue	CITIZENS NATIONAL CORPORATION	13	0	0	4	0	Johnson			1/1/1910	1/1/1934	6/30/2016	Stock	0	1	FED	DIF	Chicago	CHICAGO	Lexington	Cleveland	Central	Southeast	0	1	http://www.wercitizens.bank	154	588997	38664	26654	151096	2000	343408	2991	0	13236	1987	16418
1711	0	63733	1140239	Citizens Bank of Lafayette	Lafayette	TN	37083	12/31/2017	2/14/2019	NM	400 Highway 52 Bypass West	CITIZENS BANCORP INVESTMENT, INC.	19	0	0	4	0	Macon	34980	Nashville-Davidson-Murfreesboro-Franklin, TN	7/1/1909	1/1/1934	4/20/2015	Stock	0	0	FDIC	DIF	Dallas	DALLAS	Nashville	Atlanta	Southern	Southeast	0	1	http://www.citizens-bank.org	209	910210	18484	521	283736	0	561452	7574	0	10174	525	6478
20161	10629	1016857	1105078	Citizens Bank of Las Cruces	Las Cruces	NM	88001	12/31/2017	2/14/2019	NM	505 S. Main Street	AMADOR BANCSHARES, INC.	6	0	0	4	1	Dona Ana	29740	Las Cruces, NM	4/6/1970	4/6/1970	12/31/2018	Stock	0	0	FDIC	DIF	Dallas	DALLAS	Albuquerque	Dallas	Western	West	0	1	www.citizenslc.com	106	538056	7265	1229	142382	0	361095	6439	0	13440	363	0
22954	9531	897237	2638582	Citizens Bank of Morgantown, Inc.	Morgantown	WV	26505	12/31/2017	2/14/2019	NM	265 High Street	MORGANTOWN BANCSHARES, INC.	1	0	0	5	0	Monongalia	34060	Morgantown, WV	9/20/1979	9/20/1979	3/31/2006	Stock	0	0	FDIC	DIF	Atlanta	ATLANTA	Scott Depot	Richmond	Northeastern	Northeast	0	1	www.citizensbankwv.com	9	35795	630	3	11266	0	21861	388	0	822	0	0
16126	0	44750	1118621	Citizens Bank of Newburg	Rolla	MO	65401	12/31/2017	2/14/2019	NM	1515 Martin Springs Drive	NEWBURG INSURANCE AGENCY, INC.	3	0	0	4	0	Phelps			2/28/1944	2/28/1944	5/17/2013	Stock	0	0	FDIC	DIF	Kansas City	KANSAS CITY	Springfield Mo	St. louis	Western	West	0	1	www.citizensbankofnewburg.com	42	143372	7087	3767	21900	75	97304	1053	0	3872	5687	0
33511	0	1900675	1131620	Citizens Bank of Pagosa Springs	Pagosa Springs	CO	81147	12/31/2017	2/14/2019	NM	703 San Juan Street	SOUTHERN COLORADO CORP.	2	0	0	8	1	Archuleta			10/25/1991	10/25/1991	9/7/2018	Stock	0	0	FDIC	DIF	Dallas	DALLAS	Denver	Kansas City	Western	Western	0	1		14	87295	17741	15537	31403	0	35461	1136	0	1989	132	0
57282	0	3041974	1132449	Citizens Bank of Pennsylvania	Philadelphia	PA	19103	12/31/2017	2/14/2019	SB	130 N 18th St 1 Logan Sq,	CITIZENS FINANCIAL GROUP, INC.	353	1	1	9	0	Philadelphia	37980	Philadelphia-Camden-Wilmington, PA-NJ-DE-MD	12/1/2001	12/1/2001	1/1/2019	Stock	0	1	FDIC	DIF	New York	NEW YORK	Philadelphia	Philadelphia	Northeastern	Northeast	0	0	www.citizensbank.com	2853	35671974	5444727	4011358	9605656	0	18613039	224480	72097	79473	7665	1195080
8572	0	246451	4504917	Citizens Bank of Rogersville	Rogersville	MO	65742	12/31/2017	2/14/2019	NM	1001 West Center Street	WILDCAT BANCSHARES, INC.	2	0	0	4	1	Greene	44180	Springfield, MO	1/1/1908	1/1/1934	10/22/2013	Stock	0	0	FDIC	DIF	Kansas City	KANSAS CITY	Springfield Mo	St. louis	Western	West	0	1	http://www.cbofr.com	22	81418	1718	493	14547	0	59455	612	0	2645	0	1627
19420	13289	367431	0	Citizens Bank of the South	Sandersville	GA	31082	12/31/2017	2/14/2019	NM	132 South Harris Street		4	0	0	4	0	Washington			5/3/1965	5/3/1965	1/1/2017	Stock	0	0	FDIC	DIF	Atlanta	ATLANTA	Savannah	Atlanta	Southern	Southeast	0	1	www.cbots.com	60	226718	16757	13025	33836	0	162687	1939	0	8269	537	0
6760	9520	481627	1142970	Citizens Bank of West Virginia, Inc.	Elkins	WV	26241	12/31/2017	2/14/2019	NM	211-213 Third Street	CITIZENS FINANCIAL CORP.	6	0	0	6	0	Randolph			1/22/1924	1/1/1934	6/29/2009	Stock	0	1	FDIC	DIF	Atlanta	ATLANTA	Scott Depot	Richmond	Northeastern	Northeast	0	1	www.citizenswv.com	67	248135	16115	14299	24925	0	191758	2145	0	2810	2275	549
12309	13477	617051	3825138	Citizens Bank, National Association	Abilene	TX	79602	12/31/2017	2/14/2019	N	4201 S Treadaway Blvd	BIG COUNTRY BANCSHARES, INC.	2	0	0	4	1	Taylor	10180	Abilene, TX	1/1/1923	1/1/1934	3/31/2006	Stock	0	1	OCC	DIF	Dallas	DALLAS	Dallas	Dallas	Southern	West	0	1	http://www.citizensbank-texas.com	24	107355	7066	2880	13424	0	76358	1153	0	2707	0	4100
57957	0	3303298	1132449	Citizens Bank, National Association	Providence	RI	2903	12/31/2017	2/14/2019	N	One Citizens Plaza	CITIZENS FINANCIAL GROUP, INC.	816	1	1	4	0	Providence	39300	Providence-Warwick, RI-MA	5/13/2005	5/13/2005	1/1/2019	Stock	0	1	OCC	DIF	New York	NEW YORK	South Boston	Boston	Northeastern	Northeast	0	0	www.citizensbank.com	14715	121995997	3181930	2109262	15236132	0	91331034	1011620	709487	594100	23194	5879156
31900	7583	851172	4880358	Citizens Building and Loan, SSB	Greer	SC	29651	12/31/2017	2/14/2019	SB	229 Trade Street	CITIZENS BUILDING AND LOAN MHC	1	0	0	5	0	Greenville	24860	Greenville-Anderson-Mauldin, SC	1/1/1907	12/1/1977	11/1/2012	Stock	0	0	FDIC	DIF	Atlanta	ATLANTA	Columbia Sc	Richmond	Northeastern	Southeast	0	1	www.cblbanklocal.com	12	131572	10922	10494	25795	0	84268	858	0	1338	0	0
21716	12237	933966	1029222	Citizens Business Bank	Ontario	CA	91764	12/31/2017	2/14/2019	NM	701 North Haven Avenue	CVB FINANCIAL CORP.	53	0	0	4	0	San Bernardino	40140	Riverside-San Bernardino-Ontario, CA	8/9/1974	8/9/1974	8/9/2018	Stock	0	1	FDIC	DIF	San Francisco	SAN FRANCISCO	Los Angeles (North)	San Francisco	Western	Western	0	0	http://www.cbbank.com	804	8263101	162329	42488	2910124	0	4771046	59585	751	43970	4527	123402
34256	0	2512347	2702278	Citizens Commerce National Bank	Versailles	KY	40383	12/31/2017	2/14/2019	N	534 Marsailles Road	CITIZENS COMMERCE BANCSHARES, INC.	4	0	0	4	0	Woodford	30460	Lexington-Fayette, KY	11/12/1996	11/12/1996	5/31/2018	Stock	0	0	OCC	DIF	Chicago	CHICAGO	Lexington	Cleveland	Central	Southeast	0	1	http://www.citizenscommerce.com	60	223160	14909	13051	38426	0	155448	2038	0	5319	79	0
12079	11672	564838	1084696	Citizens Community Bank	Hahira	GA	31632	12/31/2017	2/14/2019	NM	120 West Main Street	CCB BANCSHARES, INC.	4	0	0	4	1	Lowndes	46660	Valdosta, GA	2/21/1927	1/1/1934	3/31/2006	Stock	0	0	FDIC	DIF	Atlanta	ATLANTA	Albany Ga	Atlanta	Southern	Southeast	0	1	www.citizenscommunitybank.net	44	140128	11789	7866	36409	150	86467	967	0	1326	536	0
33739	11491	2002222	2354305	Citizens Community Bank	Winchester	TN	37398	12/31/2017	2/14/2019	NM	1418 Dinah Shore Boulevard	CITIZENS COMMUNITY BANCSHARES, INC.	3	0	0	4	0	Franklin			11/19/1992	11/19/1992	3/31/2006	Stock	0	0	FDIC	DIF	Dallas	DALLAS	Nashville	Atlanta	Southern	Southeast	0	1	ccbank.net	47	229455	26361	15936	43446	0	145889	1633	0	2479	1075	0
33753	15784	2007991	2550143	Citizens Community Bank	Mascoutah	IL	62258	12/31/2017	2/14/2019	NM	9 East Main Street	CITIZENS BANCORPORATION, INC.	5	0	0	4	0	Saint Clair	41180	St. Louis, MO-IL	12/21/1992	12/21/1992	3/31/2006	Stock	0	0	FDIC	DIF	Chicago	CHICAGO	Mount Vernon	St. louis	Central	Central	0	1	http://www.citizenscommunitybank.com	44	379753	5846	2989	136195	1050	223916	3450	0	1540	1615	0
12694	13841	578554	1398731	Citizens Community Bank	Pilot Grove	MO	65276	12/31/2017	2/14/2019	NM	100 Roe Street	BANCORP II, INC.	3	0	0	2	0	Cooper			8/26/1913	1/1/1934	12/1/2011	Stock	0	0	FDIC	DIF	Kansas City	KANSAS CITY	Columbia Mo	Kansas City	Western	West	0	1	www.ccb-online.net	25	100117	2258	391	15312	2742	73789	1146	0	2878	105	0
57265	17873	962890	3823929	Citizens Community Federal National Association	Altoona	WI	54720	12/31/2017	2/14/2019	N	219 Fairfax Street	CITIZENS COMMUNITY BANCORP, INC.	21	0	1	8	0	Eau Claire	20740	Eau Claire, WI	12/10/2001	12/10/2001	10/18/2018	Stock	0	0	OCC	DIF	Chicago	CHICAGO	Eau Claire	Minneapolis	Central	Central	0	1	http://www.ccf.us	205	942777	53957	39179	101775	181	727238	5859	0	8308	6996	17597
12165	12981	344816	2007647	Citizens Deposit Bank & Trust	Vanceburg	KY	41179	12/31/2017	2/14/2019	NM	Second & Main Street	PREMIER FINANCIAL BANCORP, INC.	14	0	1	4	0	Lewis			10/21/1930	1/1/1934	8/18/2012	Stock	0	1	FDIC	DIF	Chicago	ATLANTA	Lexington	Cleveland	Central	Southeast	0	0	https://www.cdbt.com	95	422395	14525	8436	119867	1036	268622	2598	0	5337	3913	4728
16852	9732	959443	1100318	Citizens Deposit Bank of Arlington, Inc.	Arlington	KY	42021	12/31/2017	2/14/2019	NM	1 Walnut Street	CARLISLE BANCORP, INC.	3	0	0	2	1	Carlisle			12/1/1949	12/1/1949	3/31/2006	Stock	0	0	FDIC	DIF	Chicago	CHICAGO	Hopkinsville	St. louis	Central	Southeast	0	1	http://www.cdbky.com	42	209634	6488	2044	56981	1533	138349	2794	0	2682	0	0
28060	824	647777	0	Citizens Federal Savings and Loan Association	Bellefontaine	OH	43311	12/31/2017	2/14/2019	SA	110 North Main Street		1	0	0	5	0	Logan			1/1/1885	9/11/1935	7/2/2014	Non-Stock	0	0	OCC	DIF	Chicago	CHICAGO	Columbus	Cleveland	Central	Central	0	1	WWW.CITIZENSFEDERALSL.COM	29	137091	8636	6937	23254	0	102556	280	0	782	0	162
27841	375	673477	0	Citizens Federal Savings and Loan Association	Covington	KY	41011	12/31/2017	2/14/2019	SA	433 Madison Ave		1	0	0	5	0	Kenton	17140	Cincinnati, OH-KY-IN	1/1/1886	1/21/1935	7/21/2011	Non-Stock	0	0	OCC	DIF	Chicago	CHICAGO	Lexington	Cleveland	Central	Southeast	0	1	WWW.CITIZENS-FEDERAL.COM	4	37319	4030	3960	9957	0	22203	272	0	114	0	0
13032	0	716954	1207561	Citizens First Bank	Viroqua	WI	54665	12/31/2017	2/14/2019	NM	101 South Main Street	FIRSNABANCO, INC.	5	0	0	4	1	Vernon			1/1/1912	1/1/1934	3/31/2006	Stock	0	0	FDIC	DIF	Chicago	CHICAGO	Madison	Chicago	Central	Central	0	1	http://www.citizensfirstbank.net	46	191058	7008	2076	26149	0	145017	2284	0	4004	195	1622
34311	0	2532082	3135462	Citizens First Bank	Wartburg	TN	37887	12/31/2017	2/14/2019	NM	1015 Main Street	CFB BANCSHARES, INC.	5	0	0	4	0	Morgan	28940	Knoxville, TN	2/10/1997	2/10/1997	3/31/2006	Stock	0	0	FDIC	DIF	Dallas	DALLAS	Knoxville	Atlanta	Southern	Southeast	0	1	mycitizensfirstbank.com	68	168487	17022	9689	25165	1905	113832	1082	0	4961	1414	0
33440	0	1867983	2012315	Citizens First Bank	The Villages	FL	32162	12/31/2017	2/14/2019	NM	1050 Lake Sumter Landing	VILLAGES BANCORPORATION, INC.	11	0	0	9	0	Sumter	45540	The Villages, FL	7/1/1991	7/1/1991	8/23/2018	Stock	0	0	FDIC	DIF	Atlanta	ATLANTA	Gainesville	Atlanta	Southern	Southeast	0	0	http://www.citizensfb.com	289	2080563	33845	10354	1400843	324	599673	6826	0	23167	0	424
35477	0	2882983	3070013	Citizens First Bank	Clinton	IA	52732	12/31/2017	2/14/2019	NM	1442 Lincoln Way	CFB HOLDING COMPANY	3	0	0	4	1	Clinton			3/14/2000	3/14/2000	3/31/2006	Stock	0	0	FDIC	DIF	Kansas City	KANSAS CITY	Cedar Rapids	Chicago	Western	Western	0	1	www.gocfb.bank	43	196887	9787	6495	11092	1950	166973	2085	0	4230	124	495
35022	0	2751007	2750952	Citizens First Bank, Inc.	Bowling Green	KY	42104	12/31/2017	2/14/2019	NM	1805 Campbell Lane	CITIZENS FIRST CORPORATION	9	0	0	4	0	Warren	14540	Bowling Green, KY	2/18/1999	2/18/1999	9/30/2011	Stock	0	0	FDIC	DIF	Chicago	CHICAGO	Hopkinsville	St. louis	Central	Southeast	0	1	www.citizensfirstbank.com	98	465120	19976	13568	48616	0	369942	4724	0	9085	0	4221
939	9735	476342	1131385	Citizens First State Bank of Walnut	Walnut	IL	61376	12/31/2017	2/14/2019	SM	105 North Main Street	CITIZENS BANCSHARES, INC.	1	0	0	8	1	Bureau			1/1/1920	1/1/1934	3/31/2006	Stock	0	1	FED	DIF	Chicago	CHICAGO	Princeton	Chicago	Central	Central	0	1	www.citizensfirststatebank.com	9	46851	9591	6145	13582	0	22612	294	0	266	100	0
20872	9108	764816	1143294	Citizens Guaranty Bank	Richmond	KY	40475	12/31/2017	2/14/2019	NM	457 East Main Street	CITIZENS GUARANTY FINANCIAL CORPORATION	6	0	0	4	1	Madison			11/29/1972	11/29/1972	3/31/2006	Stock	0	0	FDIC	DIF	Chicago	CHICAGO	Lexington	Cleveland	Central	Southeast	0	1	www.mycgb.com	54	159905	3976	101	14331	467	133488	1817	0	2726	781	0
16863	10604	825753	1129029	Citizens Independent Bank	Saint Louis Park	MN	55416	12/31/2017	2/14/2019	NM	5000 West 36th Street	BAKKEN SECURITIES, INC.	4	0	0	4	0	Hennepin	33460	Minneapolis-St. Paul-Bloomington, MN-WI	1/16/1950	1/16/1950	3/31/2006	Stock	0	0	FDIC	DIF	Kansas City	KANSAS CITY	Minneapolis	Minneapolis	Central	West	0	1	www.bankcib.com	63	286612	30337	28987	68854	0	182059	2852	0	1362	51	295
3250	0	56351	1917600	Citizens National Bank	Henderson	TX	75653	12/31/2017	2/14/2019	N	201 West Main Street	HENDERSON CITIZENS BANCSHARES, INC.	28	0	0	4	0	Rusk	30980	Longview, TX	3/28/1930	1/1/1934	11/8/2018	Stock	0	1	OCC	DIF	Dallas	DALLAS	Dallas	Dallas	Southern	West	0	1	www.cnbtexas.com	387	1730108	146901	111686	417948	0	1050205	11284	0	37034	1319	30391
57320	0	3085240	0	Citizens National Bank	Windsor	VA	23487	12/31/2017	2/14/2019	N	11407 Windsor Boulevard		1	0	0	4	0	Isle Of Wight	47260	Virginia Beach-Norfolk-Newport News, VA-NC	4/29/2003	4/29/2003	3/31/2018	Stock	0	0	OCC	DIF	Atlanta	ATLANTA	Richmond	Richmond	Northeastern	Southeast	0	1		15	51594	1035	250	3553	126	44452	663	0	1135	269	0
3127	0	59352	3137729	Citizens National Bank	Cameron	TX	76520	12/31/2017	2/14/2019	N	118 South Houston Street	CENTRAL TEXAS FINANCIAL CORP.	11	0	0	4	1	Milam			7/1/1900	1/1/1934	2/13/2016	Stock	0	1	OCC	DIF	Dallas	DALLAS	Austin	Dallas	Southern	West	0	1	www.cnbanktexas.com	82	402486	21616	16260	142084	0	220616	3883	0	8692	0	191
24085	11696	700252	1131460	Citizens National Bank	Crockett	TX	75835	12/31/2017	2/14/2019	N	1320 Loop 304 East	CITIZENS BANCORP, INC.	1	0	0	7	1	Houston			9/7/1982	9/7/1982	3/31/2006	Stock	0	0	OCC	DIF	Dallas	DALLAS	Houston	Dallas	Southern	West	0	1	http://www.cnbcrockett.com	17	92558	34930	18538	22040	0	30747	668	0	763	110	0
20954	10476	717737	1086270	Citizens National Bank	Sevierville	TN	37862	12/31/2017	2/14/2019	N	200 Forks Of The River Pkwy	CNB BANCSHARES, INC.	20	0	0	4	1	Sevier			2/5/1973	2/5/1973	3/31/2006	Stock	0	0	OCC	DIF	Dallas	DALLAS	Knoxville	Atlanta	Southern	Southeast	0	1	www.cnbtn.com	209	992640	34698	6048	132955	0	764102	11045	0	11694	6800	0
14779	11971	233358	1103373	Citizens National Bank at Brownwood	Brownwood	TX	76801	12/31/2017	2/14/2019	N	1 Carnegie	BROWNWOOD BANCSHARES, INC.	2	0	0	8	1	Brown			9/28/1934	9/28/1934	3/31/2006	Stock	0	1	OCC	DIF	Dallas	DALLAS	Dallas	Dallas	Southern	West	0	1	www.cnb-brownwood.com	44	209952	8795	225	61286	19300	113584	1697	0	1107	0	306
15760	13149	853747	2473260	Citizens National Bank of Albion	Albion	IL	62806	12/31/2017	2/14/2019	N	10 West Elm Street	CITIZENS BANCSHARES, INC.	6	0	0	2	0	Edwards			8/5/1940	8/5/1940	4/17/2015	Stock	0	1	OCC	DIF	Chicago	CHICAGO	Mount Vernon	St. louis	Central	Central	0	1	www.cnbalbion.com	61	332325	8428	1799	74421	0	242048	2926	0	1168	83	838
5018	14478	773742	1135422	Citizens National Bank of Cheboygan	Cheboygan	MI	49721	12/31/2017	2/14/2019	N	303 North Main Street	CNB CORPORATION	10	0	0	4	0	Cheboygan			1/24/1931	1/1/1934	3/31/2006	Stock	0	1	OCC	DIF	Chicago	CHICAGO	Detroit	Chicago	Central	Central	0	1	www.cnbismybank.com	68	289985	38880	31991	93841	0	139899	1568	0	6196	162	772
3158	0	901451	1102161	Citizens National Bank of Crosbyton	Crosbyton	TX	79322	12/31/2017	2/14/2019	N	202 West Main Street	CITIZENS BANCSHARES, INC.	1	0	0	2	1	Crosby	31180	Lubbock, TX	1/1/1907	1/1/1934	6/1/2010	Stock	0	0	OCC	DIF	Dallas	DALLAS	Lubbock	Dallas	Southern	West	0	1	http://www.cnbcrosbyton.com	9	46847	20677	18493	2467	4800	18483	197	0	16	0	0
4549	12959	870650	1140930	Citizens National Bank of Greater St. Louis	Maplewood	MO	63143	12/31/2017	2/14/2019	N	7305 Manchester Avenue	CARDINAL BANCORP, INC.	6	0	0	4	1	Saint Louis	41180	St. Louis, MO-IL	1/1/1915	1/1/1934	3/31/2006	Stock	0	1	OCC	DIF	Kansas City	KANSAS CITY	St. Louis	St. louis	Western	West	0	1	http://www.cnbstl.com	97	475612	11274	6739	99316	17	348165	6468	0	9441	423	0
5574	0	552161	1105470	Citizens National Bank of Texas	Waxahachie	TX	75165	12/31/2017	2/14/2019	N	200 North Elm Street	FIRST CITIZENS BANCSHARES, INC.	12	0	0	4	1	Ellis	19100	Dallas-Fort Worth-Arlington, TX	7/1/1868	1/1/1934	8/8/2007	Stock	0	1	OCC	DIF	Dallas	DALLAS	Dallas	Dallas	Southern	West	0	1	http://www.cnboftexas.com	192	937446	66749	44192	18249	455	788201	7222	0	25807	1049	4961
26381	10830	594853	2344856	Citizens National Bank, N.A.	Bossier City	LA	71111	12/31/2017	2/14/2019	N	2711 East Texas Street	CITIZENS NATIONAL BANCSHARES OF BOSSIER, INC.	12	0	0	4	0	Bossier	43340	Shreveport-Bossier City, LA	10/7/1985	10/7/1985	11/3/2011	Stock	0	0	OCC	DIF	Dallas	DALLAS	Shreveport	Dallas	Southern	Western	0	1	www.citizensnb.com	179	923520	58069	35046	178070	0	631512	7158	0	14723	575	5736
10531	14432	732253	1108985	Citizens Progressive Bank	Winnsboro	LA	71295	12/31/2017	2/14/2019	NM	3540 Front Street	CALDWELL HOLDING COMPANY	4	0	0	4	1	Franklin			1/1/1918	1/1/1934	4/1/2013	Stock	0	0	FDIC	DIF	Dallas	DALLAS	Shreveport	Dallas	Southern	Western	0	1	cpbonline.com	45	155684	8922	5898	9854	4975	117329	987	0	4061	949	4538
30150	4846	864378	0	Citizens Savings and Loan Association, FSB	Leavenworth	KS	66048	12/31/2017	2/14/2019	SA	5151 S 4th St. Trafficway		3	0	0	5	0	Leavenworth	28140	Kansas City, MO-KS	1/1/1884	2/20/1950	7/21/2011	Non-Stock	0	0	OCC	DIF	Kansas City	KANSAS CITY	Kansas City	Kansas City	Western	Western	0	1	WWW.CITIZENSFSB.COM	39	191308	11552	10046	101035	0	71602	474	0	1810	0	45
31184	6503	828473	0	Citizens Savings Bank	Clarks Summit	PA	18411	12/31/2017	2/14/2019	SA	500 South State Street		7	0	0	5	0	Lackawanna	42540	Scranton-Wilkes-Barre-Hazleton, PA	1/1/1902	2/20/1961	7/21/2011	Non-Stock	0	0	OCC	DIF	New York	NEW YORK	Philadelphia	Philadelphia	Northeastern	Northeast	0	1	citizens-savings.com	74	332132	15548	13463	48553	0	252075	737	0	5532	276	0
12128	0	544447	0	Citizens Savings Bank	Spillville	IA	52168	12/31/2017	2/14/2019	NM	101 Church St		3	0	0	2	0	Winneshiek			1/1/1908	1/1/1934	3/31/2006	Stock	0	1	FDIC	DIF	Kansas City	KANSAS CITY	Cedar Rapids	Chicago	Western	Western	0	1	www.bankingwithcsb.com	16	110418	2295	111	43444	0	62266	834	0	460	0	0
10125	12684	758842	1990096	Citizens Savings Bank	Anamosa	IA	52205	12/31/2017	2/14/2019	NM	215 East Main Street	FIRST COMMUNITY BANCSHARES CORP.	2	0	0	2	1	Jones	16300	Cedar Rapids, IA	11/8/1906	1/1/1934	6/21/2013	Stock	0	1	FDIC	DIF	Kansas City	CHICAGO	Cedar Rapids	Chicago	Western	Western	0	1	www.citizensbankia.com	29	119017	6669	3142	44127	3193	61257	630	0	537	0	0
11761	15347	730745	1204355	Citizens Savings Bank	Hawkeye	IA	52147	12/31/2017	2/14/2019	NM	133 East Main Street	FAYETTE BANCORPORATION	1	0	0	2	1	Fayette			6/27/1927	1/1/1934	3/31/2006	Stock	0	1	FDIC	DIF	Kansas City	KANSAS CITY	Cedar Rapids	Chicago	Western	Western	0	1	http://WWW.CSBHAWKEYE.COM	7	31334	2307	1950	16262	1876	10387	141	0	133	0	0
30270	5086	1014376	0	Citizens Savings Bank	Bogalusa	LA	70427	12/31/2017	2/14/2019	SB	1725 Sullivan Drive		5	0	0	4	0	Washington			1/1/1945	2/14/1946	3/31/2006	Non-Stock	0	0	FDIC	DIF	Dallas	DALLAS	Baton Rouge	Atlanta	Southern	Western	0	1	https://www.citizenssb.com	84	222847	14095	11227	23325	0	174155	3837	0	5049	20	0
14785	0	474544	1202913	Citizens Savings Bank	Marshalltown	IA	50158	12/31/2017	2/14/2019	NM	110 West Southridge Road	GILMAN INVESTMENT CO.	3	0	0	2	1	Marshall			1/1/1907	10/3/1934	3/31/2006	Stock	0	1	FDIC	DIF	Kansas City	KANSAS CITY	Des Moines	Chicago	Western	Western	0	1	http://www.citizenssavingsbank.com	16	58004	8893	7523	222	6109	40440	240	0	634	119	0
10319	0	55635	3602227	Citizens Savings Bank and Trust Company	Nashville	TN	37208	12/31/2017	2/14/2019	NM	2013 Jefferson Street	CSB&T BANCORP, INC.	4	0	0	4	0	Davidson	34980	Nashville-Davidson-Murfreesboro-Franklin, TN	1/4/1904	1/1/1934	7/10/2018	Stock	0	1	FDIC	DIF	Dallas	DALLAS	Nashville	Atlanta	Southern	Southeast	0	1	www.bankcbn.com	27	104663	10789	9619	5236	0	85467	1686	0	1265	533	0
17880	0	398631	2520584	Citizens State Bank	Perry	FL	32348	12/31/2017	2/14/2019	NM	2000 S. Byron Butler Pkwy.	PERRY BANKING COMPANY, INC.	4	0	0	4	1	Taylor			7/7/1958	7/7/1958	5/10/2016	Stock	0	0	FDIC	DIF	Atlanta	ATLANTA	Gainesville	Atlanta	Southern	Southeast	0	1	http://www.csbdirect.com	48	277859	25016	13756	37546	176	208041	2334	0	4570	366	0
12303	0	625065	3181405	Citizens State Bank	Woodville	TX	75979	12/31/2017	2/14/2019	NM	102 West Bluff Street	RAM SECURITY HOLDINGS GP, INC.	8	0	0	5	0	Tyler			5/8/1920	1/1/1934	5/31/2016	Stock	0	1	FDIC	DIF	Dallas	DALLAS	Houston	Dallas	Southern	West	0	1	www.citizensbank.net	54	152688	4642	145	35612	0	104580	961	0	2185	18	0
16934	0	317650	1133222	Citizens State Bank	Ganado	TX	77962	12/31/2017	2/14/2019	NM	201 South Third Street	GANADO BANCSHARES, INC.	2	0	0	5	0	Jackson			1/1/1908	8/29/1950	3/31/2006	Stock	0	0	FDIC	DIF	Dallas	DALLAS	Houston	Dallas	Southern	West	0	1	http://www.csbjc.com	16	56690	8533	6704	35651	0	10725	130	0	1275	0	0
11759	12815	212344	1210301	Citizens State Bank	Wyoming	IA	52362	12/31/2017	2/14/2019	NM	114 West Main Street	C.S.B. HOLDING CORPORATION	3	0	0	2	1	Jones	16300	Cedar Rapids, IA	1/1/1913	1/1/1934	3/31/2006	Stock	0	1	FDIC	DIF	Kansas City	KANSAS CITY	Cedar Rapids	Chicago	Western	Western	0	1	http://www.csbwyoming.com	19	93965	5392	3086	29017	1223	55765	531	0	514	36	640
19806	0	877154	2303947	Citizens State Bank	Tyler	TX	75701	12/31/2017	2/14/2019	SM	3915 Ssw Loop 323	KIDD PARTNERS, LTD.	7	0	0	4	0	Smith	46340	Tyler, TX	11/13/1967	3/28/1968	3/28/2014	Stock	0	0	FED	DIF	Dallas	DALLAS	Dallas	Dallas	Southern	West	0	1	http://www.mybankcsb.com	76	311412	8675	6411	0	0	290384	3110	0	7081	0	0
16581	0	489155	1109209	Citizens State Bank	Anton	TX	79313	12/31/2017	2/14/2019	NM	224 North Main Street	ANTON BANCSHARES, INC.	1	0	0	2	0	Hockley			6/7/1947	6/7/1947	3/31/2006	Stock	0	0	FDIC	DIF	Dallas	DALLAS	Lubbock	Dallas	Southern	West	0	1	csbanton.com	8	35519	3570	1236	2463	8350	20020	146	0	359	0	0
9047	13763	795548	1245741	Citizens State Bank	Monticello	IA	52310	12/31/2017	2/14/2019	NM	117 West First Street	HERKY HAWK FINANCIAL CORP.	7	0	0	2	1	Jones	16300	Cedar Rapids, IA	3/11/1931	1/1/1934	10/9/2009	Stock	0	1	FDIC	DIF	Kansas City	KANSAS CITY	Cedar Rapids	Chicago	Western	Western	0	1	http://www.citizensstateonline.com	66	406667	6517	1740	141696	0	233703	2509	0	3122	0	7155
22657	0	804860	0	Citizens State Bank	Roma	TX	78584	12/31/2017	2/14/2019	NM	1709 Grant Street		3	0	0	8	0	Starr			5/15/1978	5/15/1978	5/14/2015	Stock	0	0	FDIC	DIF	Dallas	DALLAS	Houston	Dallas	Southern	West	0	1	https://www.csbroma.com	33	82566	2716	542	32055	2300	38109	548	0	6132	92	0
6194	16055	867856	1129065	Citizens State Bank	Hudson	WI	54016	12/31/2017	2/14/2019	NM	375 Stageline Road	CITIZENS BANCSHARES OF WOODVILLE, INC.	5	0	0	4	0	Saint Croix	33460	Minneapolis-St. Paul-Bloomington, MN-WI	7/15/1904	1/1/1934	6/2/2010	Stock	0	0	FDIC	DIF	Chicago	CHICAGO	Eau Claire	Minneapolis	Central	Central	0	1	www.csbnet.net	44	193786	8452	7818	26173	2	150789	1756	0	6333	382	0
10474	15402	356239	1208148	Citizens State Bank	Lena	IL	61048	12/31/2017	2/14/2019	NM	102 West Main Street	FIRST LENA CORPORATION	3	0	0	2	1	Stephenson			1/1/1880	1/1/1934	9/1/2009	Stock	0	1	FDIC	DIF	Chicago	CHICAGO	Princeton	Chicago	Central	Central	0	1	http://www.csbnow.com	48	262627	13884	6272	45522	6649	184638	1445	0	4396	0	2301
12501	15480	54656	2112439	Citizens State Bank	Buffalo	TX	75831	12/31/2017	2/14/2019	NM	1330 W. Commerce Street	INDUSTRY BANCSHARES, INC.	9	0	0	7	0	Leon			1/1/1925	1/1/1934	10/1/2016	Stock	0	0	FDIC	DIF	Dallas	DALLAS	Houston	Dallas	Southern	West	0	0	http://www.citizensstatebanktx.com	109	915427	16980	13145	710901	0	145885	2708	0	6789	167	5875
17214	12889	523161	0	Citizens State Bank	Sealy	TX	77474	12/31/2017	2/14/2019	NM	222 Main Street		1	0	0	7	0	Austin	26420	Houston-The Woodlands-Sugar Land, TX	8/12/1907	4/24/1953	6/28/2018	Stock	0	0	FDIC	DIF	Dallas	DALLAS	Houston	Dallas	Southern	West	0	1	www.csbsealy.com	35	272144	4544	794	153276	3800	105862	1196	0	499	0	0
16753	0	261360	2100089	Citizens State Bank	Somerville	TX	77879	12/31/2017	2/14/2019	NM	155 Eighth Street	C.S.B. BANCSHARES, INC.	6	0	0	4	0	Burleson	17780	College Station-Bryan, TX	6/1/1925	12/2/1948	6/17/2015	Stock	0	0	FDIC	DIF	Dallas	DALLAS	Austin	Dallas	Southern	West	0	1	http://www.csbtx.bank	117	526422	68342	53245	86910	0	341146	3938	0	16693	850	0
18724	13208	235558	1052949	Citizens State Bank	Carleton	NE	68326	12/31/2017	2/14/2019	NM	209 3rd Street	CARLETON AGENCY, INC.	1	0	0	2	0	Thayer			2/1/1890	3/14/1963	3/31/2006	Stock	0	0	FDIC	DIF	Kansas City	KANSAS CITY	Grand Island	Kansas City	Western	West	0	1	http://www.carletonbank.com	6	25889	1680	1260	10	1666	21589	126	0	162	0	0
5495	15794	482053	1056415	Citizens State Bank	Wisner	NE	68791	12/31/2017	2/14/2019	SM	921 Avenue E.	CITIZENS NATIONAL CORPORATION	10	0	1	2	1	Cuming			10/19/1888	1/1/1934	5/4/2011	Stock	0	0	FED	DIF	Kansas City	KANSAS CITY	Omaha	Kansas City	Western	West	0	1	http://www.citstatebank.com	70	324285	11446	3564	24467	0	273175	5174	0	5273	88	2464
18356	13998	413543	1969485	Citizens State Bank	Sheldon	IA	51201	12/31/2017	2/14/2019	NM	808 Third Avenue	DIXON BANCSHARES, INC.	2	0	0	2	1	Obrien			3/15/1961	3/15/1961	3/31/2006	Stock	0	1	FDIC	DIF	Kansas City	KANSAS CITY	Sioux City	Chicago	Western	Western	0	1	http://www.csbsheldon.com	24	120703	7629	2737	20767	0	88565	1385	0	764	0	1495
22523	0	139834	1142318	Citizens State Bank	Vernon	AL	35592	12/31/2017	2/14/2019	NM	315 Columbus Avenue Nw	CITIZENS SOUTHERN BANCSHARES, INC.	2	0	0	7	1	Lamar			9/9/1977	9/9/1977	2/24/2011	Stock	0	0	FDIC	DIF	Atlanta	ATLANTA	Shelby	Atlanta	Southern	Southeast	0	1		15	73276	3257	170	43054	3000	22517	356	0	111	180	0
2467	11635	149150	3559862	Citizens State Bank	Cadott	WI	54727	12/31/2017	2/14/2019	NM	304 North Main Street	CITIZENS BANCORP, INC.	4	0	0	4	0	Chippewa	20740	Eau Claire, WI	8/20/1902	1/1/1934	8/31/2012	Stock	0	0	FDIC	DIF	Chicago	CHICAGO	Eau Claire	Minneapolis	Central	Central	0	1	http://www.csbankcadott.com	33	125003	9440	6249	20150	1663	90645	1738	0	1991	33	0
11905	0	899651	1105818	Citizens State Bank	Corrigan	TX	75939	12/31/2017	2/14/2019	NM	300 North Home Street	CITIZENS STATE FINANCIAL CORPORATION	2	0	0	8	1	Polk			1/1/1919	1/1/1934	10/27/2011	Stock	0	1	FDIC	DIF	Dallas	DALLAS	Houston	Dallas	Southern	West	0	1	http://WWW.CSBANKTX.COM	32	127187	8748	3079	45731	0	71863	855	0	99	8	0
15519	0	296755	3647572	Citizens State Bank	Miles	TX	76861	12/31/2017	2/14/2019	NM	111 South Robinson	CSB FINANCIAL CORPORATION	2	0	0	4	1	Runnels			8/2/1937	8/2/1937	3/31/2006	Stock	0	0	FDIC	DIF	Dallas	DALLAS	Dallas	Dallas	Southern	West	0	1	www.citizensstatebk.com	19	126561	11233	9654	0	0	110149	1629	0	1372	28	0
15333	13132	947655	1126671	Citizens State Bank - Midwest	Cavalier	ND	58220	12/31/2017	2/14/2019	NM	307 Main Street West	KODA BANCOR, INC.	5	0	1	2	1	Pembina			2/7/1936	2/7/1936	3/15/2016	Stock	0	0	FDIC	DIF	Kansas City	KANSAS CITY	Fargo	Minneapolis	Central	West	0	1	www.csbmidwest.com	27	124599	2836	479	17002	5300	89897	150	0	2451	168	1247
11778	13160	733951	2855679	Citizens State Bank and Trust Co., Ellsworth, Kansas	Ellsworth	KS	67439	12/31/2017	2/14/2019	SM	203 North Douglas Avenue	CSB BANCSHARES, INC. AMENDED ESOP	6	0	0	2	1	Ellsworth			5/31/1900	1/1/1934	3/28/2015	Stock	0	1	FED	DIF	Kansas City	KANSAS CITY	Hays	Kansas City	Western	Western	0	1	WWW.CSBANC.COM	52	189527	14836	2319	64598	0	102292	1125	0	1639	257	2261
5830	12352	678557	1051951	Citizens State Bank and Trust Company	Hiawatha	KS	66434	12/31/2017	2/14/2019	NM	610 Oregon Street	CROSSDALE, INC.	2	0	0	2	1	Brown			1/1/1907	1/1/1934	3/31/2006	Stock	0	1	FDIC	DIF	Kansas City	KANSAS CITY	Kansas City	Kansas City	Western	Western	0	1	http://www.csbkansas.com	24	95577	17004	11299	21398	2700	52759	458	0	546	0	0
1933	0	875655	2780717	Citizens State Bank Norwood Young America	Norwood Young Am	MN	55368	12/31/2017	2/14/2019	NM	409 Faxon Road	PIESCO, INC.	1	0	0	2	0	Carver	33460	Minneapolis-St. Paul-Bloomington, MN-WI	6/5/1914	1/1/1934	3/31/2006	Stock	0	0	FDIC	DIF	Kansas City	KANSAS CITY	Minneapolis	Minneapolis	Central	West	0	1	www.citizensstatebanknya.com	19	82006	21009	19399	0	0	53625	637	0	1880	1041	3166
1918	15428	1001451	1122066	Citizens State Bank of Glenville	Glenville	MN	56036	12/31/2017	2/14/2019	NM	300 West Main Street	CITIZENS INVESTMENT CO., INC.	1	0	0	2	1	Freeborn			1/1/1910	1/1/1934	3/31/2006	Stock	0	0	FDIC	DIF	Kansas City	KANSAS CITY	Minneapolis	Minneapolis	Central	West	0	1	http://www.csbglenville.com	10	42449	12500	10099	13593	1800	14029	290	0	52	0	0
10957	15514	82659	1992335	Citizens State Bank of Hayfield	Hayfield	MN	55940	12/31/2017	2/14/2019	NM	216 1st Avenue Ne	COUNTRY BANKERS, INC.	3	0	0	2	1	Dodge	40340	Rochester, MN	6/10/1910	1/1/1934	5/21/2010	Stock	0	0	FDIC	DIF	Kansas City	KANSAS CITY	Minneapolis	Minneapolis	Central	West	0	1	http://www.csbankmn.com	25	91067	7416	4754	8954	711	70577	1244	0	1206	0	13
1513	0	447557	1123782	Citizens State Bank of La Crosse	La Crosse	WI	54601	12/31/2017	2/14/2019	NM	620 Main Street	CLAYTON BANKSHARES, INC.	4	0	0	4	1	La Crosse	29100	La Crosse-Onalaska, WI-MN	12/9/1907	1/1/1934	8/25/2011	Stock	0	0	FDIC	DIF	Chicago	CHICAGO	Eau Claire	Minneapolis	Central	Central	0	1	www.citizensstatebank.us	57	245801	10228	6648	4623	4753	222201	1873	0	1445	708	106
9422	0	940852	2253060	Citizens State Bank of Lankin	Lankin	ND	58250	12/31/2017	2/14/2019	NM	401 Main Street	CITIZENS STATE BANCSHARES, INC.	4	0	0	2	1	Walsh			5/15/1905	1/1/1934	2/9/2017	Stock	0	0	FDIC	DIF	Kansas City	KANSAS CITY	Fargo	Minneapolis	Central	West	0	1	http://www.csb100.com	16	45028	5069	3912	11005	1725	25172	539	0	713	0	0
6186	12650	479446	1136410	Citizens State Bank of Loyal	Loyal	WI	54446	12/31/2017	2/14/2019	NM	400 North Main Street	CITIZENS BANCSHARES OF LOYAL, INC.	5	0	0	2	0	Clark			12/15/1909	1/1/1934	2/1/2013	Stock	0	0	FDIC	DIF	Chicago	CHICAGO	Eau Claire	Chicago	Central	Central	0	1	http://www.csbloyal.com	52	208023	16096	8869	57183	2000	120405	1807	0	3435	314	0
10327	0	954653	3037566	Citizens State Bank of Luling	Luling	TX	78648	12/31/2017	2/14/2019	NM	200 South Magnolia Avenue	SPECTOR HOLDINGS LIMITED PARTNERSHIP	2	0	0	4	0	Caldwell	12420	Austin-Round Rock, TX	1/2/1914	1/1/1934	6/17/2015	Stock	0	0	FDIC	DIF	Dallas	DALLAS	Austin	Dallas	Southern	West	0	1	http://www.csbsa.com	17	67830	2941	340	4320	0	59571	730	0	484	0	0
931	14032	771047	1201390	Citizens State Bank of Milford	Milford	IL	60953	12/31/2017	2/14/2019	NM	36 East Jones Street	ARTHUR R. MURRAY, INC.	1	0	0	2	1	Iroquois			9/23/1907	1/1/1934	3/31/2006	Stock	0	1	FDIC	DIF	Chicago	CHICAGO	Champaign	Chicago	Central	Central	0	1	www.thefarmbank.com	15	46842	10656	9183	8965	0	25695	145	0	270	0	0
13107	11537	1000641	1200405	Citizens State Bank of New Castle, Indiana	New Castle	IN	47362	12/31/2017	2/14/2019	NM	1238 Broad Street	TOWN FINANCIAL CORPORATION	15	0	0	8	0	Henry			7/3/1873	1/1/1934	1/1/2016	Stock	0	1	FDIC	DIF	Chicago	CHICAGO	Indianapolis	Chicago	Central	Central	0	1	www.citizensstatebankindiana.com	141	505186	36397	27087	100628	4216	345560	4569	0	7717	59	0
10167	15719	822051	2613589	Citizens State Bank of Roseau	Roseau	MN	56751	12/31/2017	2/14/2019	NM	118 Main Avenue South	ROSEAU REALTY CO., INC.	1	0	0	8	1	Roseau			5/3/1905	1/1/1934	3/31/2006	Stock	0	0	FDIC	DIF	Kansas City	KANSAS CITY	Fargo	Minneapolis	Central	West	0	1	http://www.citizensros.com	42	201494	8948	7671	80250	0	109714	1500	0	765	0	0
10582	0	207957	1123287	Citizens State Bank of Tyler, Incorporated	Tyler	MN	56178	12/31/2017	2/14/2019	NM	111 North Tyler St	CITIZENS STATE AGENCY OF TYLER, INC.	1	0	0	7	0	Lincoln			5/28/1917	1/1/1934	3/31/2006	Stock	0	0	FDIC	DIF	Kansas City	KANSAS CITY	Sioux Falls	Minneapolis	Central	West	0	1	www.csbtylermn.com	5	23540	10706	7567	7285	0	4960	136	0	289	46	0
9337	0	213958	1133549	Citizens State Bank of Waverly, Inc.	Waverly	MN	55390	12/31/2017	2/14/2019	NM	609 Pacific Avenue	CATTAIL BANCSHARES, INC.	2	0	0	2	1	Wright	33460	Minneapolis-St. Paul-Bloomington, MN-WI	1/1/1907	1/1/1934	5/30/2006	Stock	0	0	FDIC	DIF	Kansas City	KANSAS CITY	Minneapolis	Minneapolis	Central	West	0	1	http://www.bankwaverly.com	17	72018	11034	9348	10013	0	44783	508	0	1190	0	2918
1118	0	274856	0	Citizens State Bank, of Arlington	Arlington	SD	57212	12/31/2017	2/14/2019	SM	128 Main St		3	0	0	2	0	Kingsbury			8/28/1901	1/1/1934	3/31/2006	Stock	0	0	FED	DIF	Kansas City	KANSAS CITY	Sioux Falls	Minneapolis	Western	West	0	1	www.csbarlington.com	19	106330	7869	6165	24939	0	70976	1341	0	457	0	256
20818	9076	162337	1085330	Citizens Tri-County Bank	Dunlap	TN	37327	12/31/2017	2/14/2019	NM	15699 Rankin Avenue	SEQUATCHIE VALLEY BANCSHARES, INC.	26	0	0	8	1	Sequatchie	16860	Chattanooga, TN-GA	10/2/1972	10/2/1972	8/27/2016	Stock	0	1	FDIC	DIF	Dallas	DALLAS	Knoxville	Atlanta	Southern	Southeast	0	1	http://www.ctcbonline.com	269	826312	41008	4431	247771	0	487732	7320	0	14217	1758	6269
8033	13649	680130	1078958	Citizens Trust Bank	Atlanta	GA	30331	12/31/2017	2/14/2019	SM	3705 Cascade Road Sw	CITIZENS BANCSHARES CORPORATION	8	0	1	4	0	Fulton	12060	Atlanta-Sandy Springs-Roswell, GA	6/18/1921	1/1/1934	6/30/2017	Stock	0	1	FED	DIF	Atlanta	ATLANTA	Atlanta	Atlanta	Southern	Southeast	0	1	www.ctbconnect.com	95	428579	33170	31032	104290	18766	245098	1870	0	8112	646	362
5840	9247	65746	1097566	Citizens Union Bank of Shelbyville	Shelbyville	KY	40065	12/31/2017	2/14/2019	NM	1854 Midland Trail	CITIZENS UNION BANCORP OF SHELBYVILLE, INC.	16	0	0	4	0	Shelby	31140	Louisville-Jefferson County, KY-IN	7/1/1888	1/1/1934	3/18/2017	Stock	0	1	FDIC	DIF	Chicago	CHICAGO	Elizabethtown	St. louis	Central	Southeast	0	1	http://www.cubbank.com	184	747360	55628	48949	50940	6293	579895	6902	0	21074	3667	3404
8738	0	192147	1491360	Citizens' Bank & Trust Co.	Van Buren	AR	72956	12/31/2017	2/14/2019	SM	3110 Alma Highway	FIRST BANK CORP	8	0	0	4	0	Crawford	22900	Fort Smith, AR-OK	5/1/1886	1/1/1934	6/17/2015	Stock	0	1	FED	DIF	Dallas	DALLAS	Little Rock	St. louis	Southern	Western	0	1	http://www.cbankandtrust.com	101	396754	18254	12411	124045	0	238064	4292	0	4736	36	477
17830	0	376947	2688596	Citizens' Bank of Charleston	Charleston	MO	63834	12/31/2017	2/14/2019	NM	207 East Commercial Street	CITIZENS BANCORP, INC	2	0	0	2	0	Mississippi			1/20/1958	2/4/1958	3/31/2006	Stock	0	0	FDIC	DIF	Kansas City	KANSAS CITY	St. Louis	St. louis	Western	West	0	1	www.citizensbankinfo.com	18	135204	25050	19979	16252	2097	87279	1830	0	1674	0	0
23523	13156	563336	1144040	Citizens' Bank, Inc.	Robertsdale	AL	36567	12/31/2017	2/14/2019	NM	21980 Palmer Street	CITIZENS' CAPITAL CORPORATION	3	0	0	4	1	Baldwin	19300	Daphne-Fairhope-Foley, AL	9/8/1981	9/8/1981	3/20/2013	Stock	0	0	FDIC	DIF	Atlanta	ATLANTA	Montgomery	Atlanta	Southern	Southeast	0	1	https://www.citizensbankal.com	34	109794	10371	6842	24084	500	68194	1076	0	1347	1753	0
25103	0	575254	3382332	City Bank	Lubbock	TX	79407	12/31/2017	2/14/2019	NM	5219 City Bank Parkway	SOUTH PLAINS FINANCIAL, INC. EMPLOYEE STOCK OWNERSHIP PLAN	23	0	1	4	1	Lubbock	31180	Lubbock, TX	4/13/1984	4/13/1984	8/16/2014	Stock	0	1	FDIC	DIF	Dallas	DALLAS	Lubbock	Dallas	Southern	West	0	0	www.city.bank	612	2569402	294563	241457	284099	0	1843883	21461	0	61887	2688	0
12608	11822	841753	2625283	City Bank & Trust Co.	Natchitoches	LA	71457	12/31/2017	2/14/2019	NM	2nd And St. Denis Streets	CITY BANCSHARES, INC.	5	0	0	7	1	Natchitoches			1/1/1933	1/1/1934	12/31/2013	Stock	0	0	FDIC	DIF	Dallas	DALLAS	Shreveport	Dallas	Southern	Western	0	1	www.mycitybank.com	62	256668	13142	5846	161473	0	77435	557	0	2026	0	0
5396	14204	79855	1141553	City Bank & Trust Co.	Lincoln	NE	68516	12/31/2017	2/14/2019	NM	2929 Pine Lake Road	TCM COMPANY	4	0	0	4	0	Lancaster	30700	Lincoln, NE	4/18/1910	1/1/1934	3/31/2006	Stock	0	1	FDIC	DIF	Kansas City	KANSAS CITY	Omaha	Kansas City	Western	West	0	1	www.citybankandtrust.com	27	146789	23023	19436	23916	3000	94841	1367	0	716	0	0
4107	13283	131155	3094121	City Bank and Trust Company	Guymon	OK	73942	12/31/2017	2/14/2019	SM	601 North Main Street	DOCKING BANCSHARES, INC.	1	0	0	5	1	Texas			10/1/1901	1/1/1934	8/23/2018	Stock	0	1	FED	DIF	Dallas	KANSAS CITY	Oklahoma City	Kansas City	Southern	West	0	1		37	170200	8099	4001	63413	14490	77004	802	0	2742	346	230
34352	0	2697963	2697954	City First Bank of D.C., National Association	Washington	DC	20009	12/31/2017	2/14/2019	N	1432 U Street, N.W.	CITY FIRST ENTERPRISES, INC.	1	0	0	4	0	District Of Columb	47900	Washington-Arlington-Alexandria, DC-VA-MD-WV	11/24/1998	11/24/1998	9/16/2010	Stock	0	0	OCC	DIF	New York	NEW YORK	Baltimore	Richmond	Northeastern	Southeast	0	1	http://www.cityfirstbank.com	41	309380	65602	62121	85128	26089	122018	2240	0	4420	2285	0
24367	0	697950	3218543	City National Bank	Corsicana	TX	75110	12/31/2017	2/14/2019	N	1465 West Second Avenue	CITY BANCSHARES, INC.	1	0	0	8	1	Navarro			2/28/1983	2/28/1983	3/31/2006	Stock	0	1	OCC	DIF	Dallas	DALLAS	Dallas	Dallas	Southern	West	0	1	www.mycnbtx.com	15	47701	10288	8652	2724	0	32953	503	0	632	0	0
17281	12900	63069	1232497	City National Bank	Los Angeles	CA	90210	12/31/2017	2/14/2019	N	555 S. Flower Street	ROYAL BANK OF CANADA	79	0	1	4	0	Los Angeles	31080	Los Angeles-Long Beach-Anaheim, CA	12/4/1953	12/4/1953	3/15/2018	Stock	0	1	OCC	DIF	San Francisco	SAN FRANCISCO	Los Angeles (North)	San Francisco	Western	Western	0	0	http://www.cnb.com	4491	47934212	1957779	1508169	12805240	200000	30782917	379528	112594	256620	1319	485817
20234	13121	814430	3762457	City National Bank of Florida	Miami	FL	33101	12/31/2017	2/14/2019	N	25 West Flagler Street	BCI FINANCIAL GROUP, INC.	26	0	0	4	0	Miami-Dade	33100	Miami-Fort Lauderdale-West Palm Beach, FL	8/12/1970	8/12/1970	6/14/2018	Stock	0	1	OCC	DIF	Atlanta	ATLANTA	South Florida	Atlanta	Southern	Southeast	0	1	www.citynational.com	601	10169820	289305	186340	2120860	0	7061876	18369	10062	74109	225	69273
21111	13455	567905	1048849	City National Bank of New Jersey	Newark	NJ	7102	12/31/2017	2/14/2019	N	900 Broad Street	CITY NATIONAL BANCSHARES CORPORATION	4	0	1	4	0	Essex	35620	New York-Newark-Jersey City, NY-NJ-PA	6/11/1973	6/11/1973	11/15/2010	Stock	0	0	OCC	DIF	New York	NEW YORK	Jamesburg	New York	Northeastern	Northeast	0	1	www.citynatbank.com	74	213858	50665	38055	33005	0	116501	2875	0	3423	2009	0
17735	11051	1011526	1076262	City National Bank of West Virginia	Charleston	WV	25304	12/31/2017	2/14/2019	N	3601 Maccorkle Ave., Se	CITY HOLDING COMPANY	86	0	1	4	0	Kanawha	16620	Charleston, WV	4/1/1957	4/1/1957	12/6/2018	Stock	0	1	OCC	DIF	Atlanta	ATLANTA	Scott Depot	Richmond	Northeastern	Northeast	0	0	www.bankatcity.com	841	4072671	64066	10525	575846	0	3107649	18836	0	71637	3585	78595
10534	0	541035	2909554	City Savings Bank & Trust Company	Deridder	LA	70634	12/31/2017	2/14/2019	NM	301 North Pine Street	LOUISIANA COMMUNITY BANCORP, INC.	9	0	0	4	1	Beauregard			5/28/1928	1/1/1934	2/19/2018	Stock	0	0	FDIC	DIF	Dallas	DALLAS	Shreveport	Atlanta	Southern	Western	0	1		111	326101	16999	5008	39884	0	259379	3474	0	7195	476	0
14410	14304	252041	2022725	City State Bank	Norwalk	IA	50211	12/31/2017	2/14/2019	NM	801 Main Street	ALBRECHT FINANCIAL SERVICES, INC.	9	0	0	4	1	Warren	19780	Des Moines-West Des Moines, IA	1/1/1895	5/25/1934	3/31/2006	Stock	0	1	FDIC	DIF	Kansas City	KANSAS CITY	Des Moines	Chicago	Western	Western	0	1	www.citystatebank.com	80	371813	23594	21447	47904	15326	275412	2843	0	4143	4	1305
58458	0	3465226	1206546	Citywide Banks	Denver	CO	80202	12/31/2017	2/14/2019	NM	1800 Larimer St., Suite 100	HEARTLAND FINANCIAL USA, INC.	29	0	0	4	0	Denver	19740	Denver-Aurora-Lakewood, CO	11/1/2006	11/1/2006	8/23/2017	Stock	0	1	FDIC	DIF	Dallas	KANSAS CITY	Denver	Kansas City	Western	Western	0	0	http://www.citywidebanks.com	269	2289956	53373	9904	541889	0	1455203	5233	192	41281	6913	144671
58040	0	3328376	0	Civic Bank & Trust	Nashville	TN	37203	12/31/2017	2/14/2019	NM	3325 West End Avenue		2	0	0	4	0	Davidson	34980	Nashville-Davidson-Murfreesboro-Franklin, TN	7/25/2005	7/25/2005	3/31/2018	Stock	0	1	FDIC	DIF	Dallas	DALLAS	Nashville	Atlanta	Southern	Southeast	0	1		16	164173	3678	1247	33336	2862	117359	1531	0	326	0	0
9499	15837	841838	1143203	Civis Bank	Rogersville	TN	37857	12/31/2017	2/14/2019	NM	210 East Main Street	VOLUNTEER BANCORP, INC.	4	0	0	4	0	Hawkins	28700	Kingsport-Bristol-Bristol, TN-VA	4/1/1906	1/1/1934	5/9/2016	Stock	0	1	FDIC	DIF	Dallas	DALLAS	Knoxville	Atlanta	Southern	Southeast	0	1	http://www.citizensbanket.com	36	100902	13339	11481	8208	0	67244	1101	0	2545	4081	511
12982	10461	542528	1246533	Civista Bank	Sandusky	OH	44870	12/31/2017	2/14/2019	SM	100 East Water Street	CIVISTA BANCSHARES, INC	27	0	0	4	0	Erie			3/1/1884	1/1/1934	9/14/2018	Stock	0	1	FED	DIF	Chicago	CHICAGO	Columbus	Cleveland	Central	Central	0	0	http://www.civistabank.com	350	1521910	38972	11700	230230	0	1153724	13134	1560	17027	16	28374
9486	10086	641579	1246690	Clackamas County Bank	Sandy	OR	97055	12/31/2017	2/14/2019	NM	38975 Proctor Blvd.	CCB FINANCIAL CORPORATION	4	0	0	4	1	Clackamas	38900	Portland-Vancouver-Hillsboro, OR-WA	1/31/1911	1/1/1934	7/29/2015	Stock	0	0	FDIC	DIF	San Francisco	SAN FRANCISCO	Portland	San Francisco	Western	West	0	1	www.clackamascountybank.com	60	216778	30701	26970	59290	0	121126	1775	0	4421	0	0
1022	10108	988144	1205325	Clare Bank, National Association	Platteville	WI	53818	12/31/2017	2/14/2019	N	345 West Pine Street	MONTFORT BANCORPORATION, INC.	8	0	0	2	1	Grant			10/28/1905	1/1/1934	3/31/2006	Stock	0	1	OCC	DIF	Chicago	CHICAGO	Madison	Chicago	Central	Central	0	1	www.clarebank.com	38	275115	31400	25675	93424	2440	144184	563	0	924	73	175
18038	7619	47500	0	Claremont Savings Bank	Claremont	NH	3743	12/31/2017	2/14/2019	SB	145 Broad Street		5	0	1	5	0	Sullivan			4/15/1907	7/2/1959	6/13/2016	Non-Stock	0	0	FDIC	DIF	New York	NEW YORK	Concord	Boston	Northeastern	Northeast	0	1	www.claremontsavings.com	101	416251	6165	4219	69527	0	322023	3344	0	11410	1064	615
16247	0	503640	4975496	Clarence State Bank	Clarence	MO	63437	12/31/2017	2/14/2019	NM	101 East Chestnut	COLUMBIA BANCSHARES, INC	1	0	0	2	1	Shelby			3/31/1945	4/7/1945	9/29/2018	Stock	0	0	FDIC	DIF	Kansas City	KANSAS CITY	Columbia Mo	St. louis	Western	West	0	1	www.neighborsclarence.com	6	26975	8757	7748	5791	0	12062	114	0	21	0	0
57624	0	3185579	0	Clarion County Community Bank	Clarion	PA	16214	12/31/2017	2/14/2019	NM	333 Main Street		4	0	0	4	0	Clarion			1/7/2004	1/7/2004	8/20/2012	Stock	0	0	FDIC	DIF	New York	NEW YORK	Wexford	Cleveland	Northeastern	Northeast	0	1	http://www.clarionbank.com	40	157301	5361	4386	17312	0	127550	1248	0	3389	0	137
14980	14254	65241	3682537	Clarke County State Bank	Osceola	IA	50213	12/31/2017	2/14/2019	NM	139 S Main Street	UNITED CITIZENS 401(K) SAVINGS PLAN	3	0	0	2	0	Clarke			1/3/1935	1/11/1935	9/14/2018	Stock	0	1	FDIC	DIF	Kansas City	KANSAS CITY	Des Moines	Chicago	Western	Western	0	1		21	107981	3598	1992	20859	1291	76391	860	0	1571	0	0
14581	12890	1007958	1057878	Clarkson Bank	Clarkson	NE	68629	12/31/2017	2/14/2019	NM	243 Pine Street	CLARKSON MANAGEMENT COMPANY	1	0	0	2	1	Colfax			5/17/1934	7/18/1934	3/31/2006	Stock	0	0	FDIC	DIF	Kansas City	KANSAS CITY	Omaha	Kansas City	Western	West	0	1	www.clarksonbank.com	9	57111	1105	17	21960	0	32516	781	0	118	0	0
34957	0	2735173	2735164	Clarkston State Bank	Clarkston	MI	48346	12/31/2017	2/14/2019	NM	5800 South Main Street	CLARKSTON FINANCIAL CORPORATION	2	0	0	4	0	Oakland	19820	Detroit-Warren-Dearborn, MI	12/18/1998	12/18/1998	3/16/2016	Stock	0	0	FDIC	DIF	Chicago	CHICAGO	Detroit	Chicago	Central	Central	0	1	www.clarkstonstatebank.com	34	192394	7664	3352	6889	0	170534	2052	0	3595	721	92
3126	14787	182951	2762384	Classic Bank, National Association	Cameron	TX	76520	12/31/2017	2/14/2019	N	102 North Houston Street	CAMERON FINANCIAL CORPORATION	6	0	0	8	1	Milam			8/22/1889	1/1/1934	3/10/2012	Stock	0	1	OCC	DIF	Dallas	DALLAS	Austin	Dallas	Southern	West	0	1	www.classicbank.com	82	350369	23210	19078	73732	1827	227358	3478	0	11162	1184	343
58660	0	3730746	0	Clatsop Community Bank	Seaside	OR	97138	12/31/2017	2/14/2019	NM	1150 N Roosevelt Drive, # 10		2	0	0	4	0	Clatsop			4/22/2008	4/22/2008	8/9/2018	Stock	0	0	FDIC	DIF	San Francisco	SAN FRANCISCO	Portland	San Francisco	Western	West	0	1	www.clatsopbank.com	17	90135	3598	1870	19636	0	60865	641	0	2396	0	0
2444	0	832528	1427211	Clay County Bank, Inc.	Clay	WV	25043	12/31/2017	2/14/2019	NM	150 Main Street	FIRST CLAY COUNTY BANC CORPORATION	2	0	0	6	0	Clay	16620	Charleston, WV	6/4/1902	1/1/1934	5/28/2010	Stock	0	0	FDIC	DIF	Atlanta	ATLANTA	Scott Depot	Richmond	Northeastern	Northeast	0	1	http://claycountybank.com	24	90622	22120	19902	16604	0	50189	1370	0	1219	40	0
29764	4055	125873	3842863	Clay County Savings Bank	Liberty	MO	64068	12/31/2017	2/14/2019	NM	1178 West Kansas Street	CCSB FINANCIAL CORP.	3	0	0	4	0	Clay	28140	Kansas City, MO-KS	1/1/1922	5/12/1937	5/18/2015	Stock	0	0	FDIC	DIF	Kansas City	KANSAS CITY	Kansas City	Kansas City	Western	West	0	1	claycountysavings.com	35	97878	15586	12361	3710	0	69326	1530	0	4024	0	69
10821	9860	498942	3390159	Clay County State Bank	Louisville	IL	62858	12/31/2017	2/14/2019	NM	111 North Church Street	CLAY COUNTY STATE BANCSHARES, INC.	1	0	0	2	1	Clay			9/13/1905	1/1/1934	4/25/2007	Stock	0	1	FDIC	DIF	Chicago	CHICAGO	Mount Vernon	St. louis	Central	Central	0	1	www.claycobank.com	18	77416	2205	1145	21660	1004	51559	560	0	225	29	0
15690	15922	865544	1840221	Clear Lake Bank and Trust Company	Clear Lake	IA	50428	12/31/2017	2/14/2019	SM	322 Main	ARNESON BANCSHARES, INC.	5	0	0	4	1	Cerro Gordo			1/1/1934	11/10/1939	10/4/2013	Stock	0	1	FED	DIF	Kansas City	KANSAS CITY	Des Moines	Chicago	Western	Western	0	1	www.clearlakebank.com	91	405764	19142	14419	46522	7500	306835	3888	0	9615	1965	2526
2443	12776	886624	1076150	Clear Mountain Bank	Bruceton Mills	WV	26525	12/31/2017	2/14/2019	SM	160 Morgantown St	STATE BANCORP, INC.	13	0	1	4	0	Preston	34060	Morgantown, WV	1/1/1931	1/1/1934	5/28/2010	Stock	0	0	FED	DIF	Atlanta	ATLANTA	Scott Depot	Richmond	Northeastern	Northeast	0	1	www.clearmountainbank.com	150	584167	29887	21728	86873	0	439572	7263	0	11770	597	95
34748	14961	2723376	0	ClearPoint Federal Bank & Trust	Batesville	IN	47006	12/31/2017	2/14/2019	SA	One Forethought Center		1	0	0	5	0	Ripley			7/29/1998	7/29/1998	4/22/2016	Stock	0	1	OCC	DIF	Chicago	CHICAGO	Indianapolis	Chicago	Central	Central	0	0	www.clearpointfederal.com	25	92407	781	12	88640	0	0	0	0	12	0	413
406	16947	155759	1052958	Cleo State Bank	Cleo Springs	OK	73729	12/31/2017	2/14/2019	NM	202 South Square	CLEO BANCSHARES INC.	4	0	0	2	1	Major			10/25/1900	1/1/1934	12/6/2017	Stock	0	0	FDIC	DIF	Dallas	DALLAS	Oklahoma City	Kansas City	Southern	West	0	1	cleostatebank.com	16	88792	2294	809	52039	269	32435	567	0	274	0	0
9517	0	48440	1202865	Cleveland State Bank	Cleveland	WI	53015	12/31/2017	2/14/2019	NM	1250 West Washington Avenue	WISCUB, INC.	2	0	0	2	0	Manitowoc			4/19/1907	1/1/1934	3/31/2006	Stock	0	0	FDIC	DIF	Chicago	CHICAGO	Appleton	Chicago	Central	Central	0	1	www.bankatcsb.com	29	113697	5145	1617	30401	0	72099	1063	0	1907	41	474
28633	1997	554473	0	Clifton Savings Bank	Clifton	NJ	7013	12/31/2017	2/14/2019	SA	1433 Van Houten Ave, 3rd Fl		13	0	0	4	0	Passaic	35620	New York-Newark-Jersey City, NY-NJ-PA	1/1/1928	1/2/1940	4/1/2018	Stock	0	0	OCC	DIF	New York	NEW YORK	Jamesburg	New York	Northeastern	Northeast	0	1		110	1665586	52990	47962	334970	0	1176015	8025	0	8219	167	0
304	15798	782548	2266387	Clinton Bank	Clinton	KY	42031	12/31/2017	2/14/2019	NM	220 East Clay Street	CLINTON BANCORP, INC.	1	0	0	2	0	Hickman			9/1/1887	1/1/1934	3/31/2006	Stock	0	1	FDIC	DIF	Chicago	CHICAGO	Hopkinsville	St. louis	Central	Southeast	0	1	WWW.CLINTONBANKKY.COM	14	61502	1708	64	20438	0	38236	437	0	213	65	0
90181	8340	179700	3195756	Clinton Savings Bank	Clinton	MA	1510	12/31/2017	2/14/2019	SB	200 Church Street	CLINTON FINANCIAL SERVICES, MHC	9	0	0	4	0	Worcester	49340	Worcester, MA-CT	5/15/1851	11/20/1985	4/3/2012	Stock	0	0	FDIC	DIF	New York	NEW YORK	Springfield Ma	Boston	Northeastern	Northeast	0	1	www.clintonsavings.com	98	550815	8236	410	93461	0	419291	3918	0	6210	0	609
27055	11640	81429	2684338	Clover Community Bank	Clover	SC	29710	12/31/2017	2/14/2019	NM	124 North Main Street	CLOVER COMMUNITY BANKSHARES, INC.	2	0	0	4	0	York	16740	Charlotte-Concord-Gastonia, NC-SC	10/1/1987	10/1/1987	12/31/2018	Stock	0	0	FDIC	DIF	Atlanta	ATLANTA	Columbia Sc	Richmond	Northeastern	Southeast	0	1	http://www.clovercommunitybank.com	33	127870	9403	6584	39083	680	70667	1352	0	1924	1218	0
13876	11178	399517	1118340	CNB Bank	Clearfield	PA	16830	12/31/2017	2/14/2019	NM	One South Second Street	CNB FINANCIAL CORPORATION	41	0	1	4	0	Clearfield			1/27/1934	2/9/1934	7/15/2016	Stock	0	1	FDIC	DIF	New York	NEW YORK	Wexford	Philadelphia	Northeastern	Northeast	0	0	www.CNBBank.bank	480	2748891	33327	187	408089	0	2121302	18061	2337	49478	710	41617
3775	0	613343	1245460	CNB Bank and Trust, N.A.	Carlinville	IL	62626	12/31/2017	2/14/2019	N	450 West Side Square	CNB BANK SHARES, INC.	13	0	1	2	0	Macoupin	41180	St. Louis, MO-IL	1/1/1888	1/1/1934	7/16/2011	Stock	0	1	OCC	DIF	Chicago	CHICAGO	Springfield Il	St. louis	Central	Central	0	1	www.cnbil.com	204	944904	54456	22239	148834	0	708040	8579	0	12875	251	5280
14507	0	944627	2909200	CNB Bank, Inc.	Berkeley Springs	WV	25411	12/31/2017	2/14/2019	NM	101 S. Washington Street	CNB FINANCIAL SERVICES, INC.	8	0	1	4	0	Morgan			1/1/1917	6/18/1934	6/12/2013	Stock	0	1	FDIC	DIF	Atlanta	ATLANTA	Scott Depot	Richmond	Northeastern	Northeast	0	1	http://https://www.cnbwv.com	99	364923	7433	25	67342	0	271958	3690	0	5270	136	0
58899	0	3869123	0	Coastal Bank & Trust	Jacksonville	NC	28546	12/31/2017	2/14/2019	SM	2414 N Marine Blvd		2	0	0	4	0	Onslow	27340	Jacksonville, NC	4/13/2009	4/13/2009	4/25/2012	Stock	0	0	FED	DIF	Atlanta	ATLANTA	Raleigh	Richmond	Northeastern	Southeast	0	1	http://www.coastalbanknc.com	22	94843	11390	10069	8120	0	72854	1059	0	319	512	0
58864	0	3821822	3823817	Coastal Carolina National Bank	Myrtle Beach	SC	29577	12/31/2017	2/14/2019	N	1012 38th Ave N	COASTAL CAROLINA BANCSHARES, INC.	6	0	0	4	0	Horry	34820	Myrtle Beach-Conway-North Myrtle Beach, SC-NC	6/8/2009	6/8/2009	10/8/2016	Stock	0	0	OCC	DIF	Atlanta	ATLANTA	Columbia Sc	Richmond	Northeastern	Southeast	0	1	WWW.MYCCNB.COM	67	326348	37253	33411	22144	200	247264	1955	0	7746	89	3627
35005	0	2760102	2909554	Coastal Commerce Bank	Houma	LA	70360	12/31/2017	2/14/2019	NM	1300 West Tunnell Boulevard	LOUISIANA COMMUNITY BANCORP, INC.	6	0	0	4	1	Terrebonne	26380	Houma-Thibodaux, LA	1/11/1999	1/11/1999	2/19/2018	Stock	0	0	FDIC	DIF	Dallas	DALLAS	Baton Rouge	Atlanta	Southern	Western	0	1	http://WWW.PEDESTAL.BANK	94	458521	36452	20342	56138	0	344908	6430	0	8869	220	0
34403	0	2562164	3203008	Coastal Community Bank	Everett	WA	98203	12/31/2017	2/14/2019	SM	5415 Evergreen Way	COASTAL FINANCIAL CORPORATION	13	0	0	4	0	Snohomish	42660	Seattle-Tacoma-Bellevue, WA	4/1/1997	4/1/1997	5/1/2015	Stock	0	0	FED	DIF	San Francisco	SAN FRANCISCO	Seattle	San Francisco	Western	West	0	1	http://www.coastalbank.com	156	805621	89751	75964	38336	0	648771	8017	0	12946	0	406
26575	5361	453370	3919738	Coastal Heritage Bank	Weymouth	MA	2188	12/31/2017	2/14/2019	SB	195 Washington Street	SOUTH SHORE MUTUAL HOLDING COMPANY	9	0	0	4	0	Norfolk	14460	Boston-Cambridge-Newton, MA-NH	1/1/1890	3/3/1986	12/4/2015	Stock	0	0	FDIC	DIF	New York	NEW YORK	South Boston	Boston	Northeastern	Northeast	0	1	www.coastalheritagebank.com	97	511852	8600	2222	47418	0	429689	2663	0	7497	0	2037
57756	0	3274709	3274727	CoastalStates Bank	Hilton Head Isla	SC	29928	12/31/2017	2/14/2019	NM	5 Bow Circle	COASTALSOUTH BANCSHARES, INC.	5	0	0	4	0	Beaufort	25940	Hilton Head Island-Bluffton-Beaufort, SC	8/9/2004	8/9/2004	7/16/2018	Stock	0	0	FDIC	DIF	Atlanta	ATLANTA	Columbia Sc	Richmond	Northeastern	Southeast	0	1	www.coastalstatesbank.com	97	530902	145386	138484	54785	410	298238	3915	0	1086	4172	0
58937	0	187899	4395683	Coastway Community Bank	Providence	RI	2903	12/31/2017	2/14/2019	SB	180 Washington Street	COASTWAY BANCORP, INC	11	0	0	4	0	Providence	39300	Providence-Warwick, RI-MA	7/1/2009	7/1/2009	10/4/2018	Stock	0	0	FDIC	DIF	New York	NEW YORK	South Boston	Boston	Northeastern	Northeast	0	1		151	741268	56957	49923	0	0	625671	2920	0	31849	4223	86
30085	4716	660570	0	Coatesville Savings Bank	Coatesville	PA	19320	12/31/2017	2/14/2019	SB	185 East Lincoln Highway		5	0	0	4	0	Chester	37980	Philadelphia-Camden-Wilmington, PA-NJ-DE-MD	1/1/1919	2/9/1940	12/20/2010	Non-Stock	0	0	FDIC	DIF	New York	NEW YORK	Philadelphia	Philadelphia	Northeastern	Northeast	0	1	www.coatesvillesavings.com	42	210199	4958	4493	22073	2021	172695	1643	0	1593	0	0
22683	13120	56557	1060328	CoBiz Bank	Denver	CO	80202	12/31/2017	2/14/2019	SM	1401 Lawrence Street	COBIZ FINANCIAL, INC.	15	0	1	4	0	Denver	19740	Denver-Aurora-Lakewood, CO	7/14/1978	7/14/1978	11/21/2016	Stock	0	1	FED	DIF	Dallas	DALLAS	Denver	Kansas City	Western	Western	0	0	www.cobizbank.com	459	3812546	79204	477	526782	518	3102114	37656	5339	7030	0	0
22090	15760	211338	1083091	Coffee County Bank	Manchester	TN	37355	12/31/2017	2/14/2019	NM	2070 Hillsboro Boulevard	COFFEE COUNTY BANCSHARES, INC.	3	0	0	4	1	Coffee			8/15/1975	8/15/1975	3/31/2006	Stock	0	1	FDIC	DIF	Dallas	DALLAS	Nashville	Atlanta	Southern	Southeast	0	1	www.coffeecountybank.com	40	179714	18323	16970	10648	0	145904	2320	0	2170	726	0
18855	0	156635	0	Colchester State Bank	Colchester	IL	62326	12/31/2017	2/14/2019	NM	113 Depot Street		1	0	0	2	0	Mcdonough			8/19/1963	8/19/1963	3/31/2006	Stock	0	0	FDIC	DIF	Chicago	CHICAGO	Springfield Il	Chicago	Central	Central	0	1	www.colchesterstatebank.com	8	63486	4859	2636	34370	0	23551	519	0	390	0	0
15480	0	761954	1107072	Coleman County State Bank	Coleman	TX	76834	12/31/2017	2/14/2019	NM	118 West Pecan Street	COLEMAN BANCSHARES, INC.	4	0	0	4	1	Coleman			10/15/1936	4/1/1937	5/5/2015	Stock	0	1	FDIC	DIF	Dallas	DALLAS	Dallas	Dallas	Southern	West	0	1	http://www.colemanbank.com	32	104876	8329	6847	4595	0	88345	758	0	2298	378	0
8140	0	178356	2948254	Colfax Banking Company	Colfax	LA	71417	12/31/2017	2/14/2019	NM	625 Eighth Street	COMMUNITY BANCSHARES COMPANY	5	0	0	8	1	Grant	10780	Alexandria, LA	1/1/1901	1/1/1934	3/31/2006	Stock	0	0	FDIC	DIF	Dallas	DALLAS	Shreveport	Dallas	Southern	Western	0	1	www.colfaxbanking.com	34	110370	4939	757	43769	5700	52546	249	0	2447	0	0
26916	14643	622756	3465253	Collegiate Peaks Bank	Buena Vista	CO	81211	12/31/2017	2/14/2019	SM	105 Centennial Plaza	COLUMBINE CAPITAL CORP.	5	0	0	4	0	Chaffee			3/18/1987	3/18/1987	1/30/2018	Stock	0	0	FED	DIF	Dallas	DALLAS	Denver	Kansas City	Western	Western	0	1		81	532958	123427	114974	47089	0	341461	4226	0	10168	0	6782
14914	0	219044	1399783	Collins State Bank	Collins	WI	54207	12/31/2017	2/14/2019	NM	20741 Cth Jj & State Hwy 32	COLLINS BANKCORP, INC.	4	0	0	4	1	Manitowoc			1/1/1914	12/10/1934	1/28/2018	Stock	0	0	FDIC	DIF	Chicago	CHICAGO	Appleton	Chicago	Central	Central	0	1	www.collinsstatebank.com	24	81177	2420	369	18374	1399	56422	794	0	577	0	18
28103	904	658474	0	Collinsville Building and Loan Association	Collinsville	IL	62234	12/31/2017	2/14/2019	SA	701 Belt Line Road		2	0	0	5	0	Madison	41180	St. Louis, MO-IL	1/1/1885	1/15/1941	6/23/2014	Non-Stock	0	0	OCC	DIF	Chicago	CHICAGO	Mount Vernon	St. louis	Central	Central	0	1	www.collinsvillebuildingandloan.com	12	120654	6783	6606	29757	1000	81127	745	0	354	0	0
18223	8573	890603	2937100	Collinsville Savings Society	Canton	CT	6019	12/31/2017	2/14/2019	SB	136 Main Street	CONNECTICUT MUTUAL HOLDING COMPANY	2	0	0	4	0	Hartford	25540	Hartford-West Hartford-East Hartford, CT	8/8/1853	7/1/1960	3/13/2013	Stock	0	1	FDIC	DIF	New York	NEW YORK	Hartford	Boston	Northeastern	Northeast	0	1	http://www.collinsvillesavings.com	31	162809	6099	4565	12093	0	134876	1131	0	3175	0	806
31555	7173	695077	0	Colombo Bank	Rockville	MD	20850	12/31/2017	2/14/2019	NM	1600 East Gude Drive		5	0	1	4	0	Montgomery	47900	Washington-Arlington-Alexandria, DC-VA-MD-WV	7/1/1968	7/1/1968	10/12/2018	Stock	0	0	FDIC	DIF	New York	NEW YORK	Baltimore	Richmond	Northeastern	Southeast	0	1		47	195747	21898	20950	14824	0	154538	2692	0	602	0	0
26556	6286	266879	0	Colonial Co-operative Bank	Gardner	MA	1440	12/31/2017	2/14/2019	SB	6 City Hall Avenue		2	0	0	5	0	Worcester	49340	Worcester, MA-CT	1/22/1915	2/26/1986	3/31/2018	Non-Stock	0	0	FDIC	DIF	New York	NEW YORK	Springfield Ma	Boston	Northeastern	Northeast	0	1		22	66792	7757	6148	0	0	56632	348	0	936	150	0
28481	1673	117074	0	Colonial Federal Savings Bank	Quincy	MA	2170	12/31/2017	2/14/2019	SA	15 Beach Street		4	0	0	5	0	Norfolk	14460	Boston-Cambridge-Newton, MA-NH	1/1/1889	7/7/1937	7/21/2011	Non-Stock	0	0	OCC	DIF	New York	NEW YORK	South Boston	Boston	Northeastern	Northeast	0	1	colonialfed.com	31	305920	8502	6386	104138	0	177946	1461	0	3274	0	0
31361	6809	339072	0	Colonial Savings, F.A.	Fort Worth	TX	76102	12/31/2017	2/14/2019	SA	2626c West Freeway		9	0	0	5	1	Tarrant	19100	Dallas-Fort Worth-Arlington, TX	1/1/1962	6/10/1963	7/21/2011	Stock	0	1	OCC	DIF	Dallas	DALLAS	Dallas	Dallas	Southern	West	0	1	www.gocolonial.com	709	969487	13213	7724	181163	0	495610	11124	0	17569	561	204701
22257	0	491934	1085170	Colony Bank	Fitzgerald	GA	31750	12/31/2017	2/14/2019	NM	302 South Main Street	COLONY BANKCORP, INC.	27	0	0	4	0	Ben Hill			4/15/1976	4/15/1976	10/21/2018	Stock	0	0	FDIC	DIF	Atlanta	ATLANTA	Albany Ga	Atlanta	Southern	Southeast	0	1	www.colonybank.com	311	1230902	57813	34668	354247	0	757281	7507	0	26540	4256	45
33111	8876	1718469	0	Colorado Federal Savings Bank	Greenwood Villag	CO	80111	12/31/2017	2/14/2019	SA	8400 E Prentice Ave, # 840		1	0	0	5	0	Arapahoe	19740	Denver-Aurora-Lakewood, CO	6/29/1990	6/29/1990	8/18/2015	Stock	0	0	OCC	DIF	Dallas	DALLAS	Denver	Kansas City	Western	Western	0	0	www.coloradofederalbank.com	55	1812082	179681	171218	724248	300	800718	8104	0	1058	414	39164
13986	0	403254	3997848	Colorado National Bank	Palisade	CO	81526	12/31/2017	2/14/2019	N	600 West 8th Street	COLORADO NATIONAL BANCORP	2	0	0	4	0	Mesa	24300	Grand Junction, CO	12/11/1905	2/27/1934	1/19/2012	Stock	0	0	OCC	DIF	Dallas	DALLAS	Denver	Kansas City	Western	Western	0	1	www.coloradonational.com	26	55700	21090	18764	2273	0	28254	391	0	720	0	1135
28834	2454	174572	0	Columbia Bank	Fair Lawn	NJ	7410	12/31/2017	2/14/2019	SA	19-01 Route 208		48	0	0	4	0	Bergen	35620	New York-Newark-Jersey City, NY-NJ-PA	1/1/1926	12/27/1937	7/21/2011	Stock	0	0	OCC	DIF	New York	NEW YORK	Jamesburg	New York	Northeastern	Northeast	0	1	www.columbiabankonline.com	610	5757490	65322	10713	947406	0	4399394	58178	0	42620	959	5996
5677	0	216632	3058516	Columbia Bank	Lake City	FL	32055	12/31/2017	2/14/2019	NM	173 Northwest Hillsboro St.	FIRST COLUMBIA BANCORP, INC.	5	0	0	4	0	Columbia			1/1/1912	1/1/1934	2/5/2019	Stock	0	0	FDIC	DIF	Atlanta	DALLAS	Gainesville	Atlanta	Southern	Southeast	0	1	http://www.columbiabankflorida.com	55	216148	23662	21323	33277	0	146551	1960	0	10562	940	0
22312	0	1006344	1022858	Columbia National Bank	Columbia	IL	62236	12/31/2017	2/14/2019	N	700 Colombia Centre	COLUMBIA BANCSHARES, INC.	1	0	0	8	1	Monroe	41180	St. Louis, MO-IL	8/2/1976	8/2/1976	9/19/2007	Stock	0	1	OCC	DIF	Chicago	CHICAGO	Mount Vernon	St. louis	Central	Central	0	1	http://www.columbianationalbank.com	14	47596	8250	6935	9713	2300	26500	329	0	478	116	0
28480	1672	596277	0	Columbia Savings and Loan Association	Milwaukee	WI	53205	12/31/2017	2/14/2019	SA	2020 W Fond Du Lac Ave		1	0	0	4	0	Milwaukee	33340	Milwaukee-Waukesha-West Allis, WI	1/1/1924	6/2/1939	7/21/2011	Non-Stock	0	0	FDIC	DIF	Chicago	CHICAGO	Milwaukee	Chicago	Central	Central	0	1	www.columbiasavingsandloans.com	6	24004	1519	177	13	0	19155	184	0	1965	1073	0
33826	11814	2078290	2078816	Columbia State Bank	Tacoma	WA	98402	12/31/2017	2/14/2019	NM	1301 A Street	COLUMBIA BANKING SYSTEM, INC.	162	0	1	4	0	Pierce	42660	Seattle-Tacoma-Bellevue, WA	8/16/1993	8/16/1993	11/1/2017	Stock	0	1	FDIC	DIF	San Francisco	SAN FRANCISCO	Seattle	San Francisco	Western	West	0	0	www.columbiabank.com	2088	12705766	343312	97918	2739456	0	8288777	75646	0	164966	13298	819433
15010	12524	241559	4499983	Columbus Bank and Trust Company	Columbus	NE	68601	12/31/2017	2/14/2019	NM	2501 13th Street	COLBANK BANCORP	2	0	0	2	1	Platte			12/26/1934	2/2/1935	7/1/2013	Stock	0	1	FDIC	DIF	Kansas City	KANSAS CITY	Grand Island	Kansas City	Western	West	0	1	https://www.colbank.com	24	134268	7074	3778	20619	0	100160	583	0	1497	148	2598
[truncated: 4,561 more rows]
[truncated: 41 more columns]
