# Supplementary material for: Panel and geospatial data for U.S. FDIC insured banks fiduciary activities and annual performance analyses over the periods 2016 to 2018
Source: Data Brief. 2019 Aug 6;25:104358. doi: 10.1016/j.dib.2019.104358 (PMC6704373; doi:10.1016/j.dib.2019.104358)
Supplement: Supplementary file 1 [file mmc1.zip › R data and Codes Supplements/0-Initial Panel data/Raw Excel Format FDIC banks reporting Data/2017_Q4/2-All_Reports_20171231_Performance and Condition Ratios.csv]

cert	docket	fed_rssd	rssdhcr	name	city	stalp	zip	repdte	rundate	bkclass	address	namehcr	offdom	offfor	stmult	specgrp	subchaps	county	cbsa_metro	cbsa_metro_name	estymd	insdate	effdate	mutual	parcert	trust	regagnt	insagnt1	fdicdbs	fdicsupv	fldoff	fed	occdist	otsregnm	offoa	cb	webaddr	intincy	intexpy	nimy	noniiay	nonixay	elnatry	noijy	roa	roaptx	roe	roeinjr	ntlnlsr
4829	0	746223	2706726	1880 Bank	Cambridge	MD	21613	12/31/2017	2/14/2019	SM	304 High Street	DELMARVA BANCSHARES, INC.	6	0	0	4	0	Dorchester			1/1/1880	1/1/1934	7/16/2015	Stock	0	1	FED	DIF	New York	NEW YORK	Baltimore	Richmond	Northeastern	Southeast	0	1	www.1880bank.com	4.243696234	0.226577355	4.017118879	0.482870333	2.70123523	0.096936446	1.410863163	1.410863163	1.287956205	9.898640632	9.898640632	4.12E-02
57899	0	3317192	4526496	1st Advantage Bank	Saint Peters	MO	63376	12/31/2017	2/14/2019	NM	240 Salt Lick Road	BANC INVESTORS, LLC	1	0	0	4	0	Saint Charles	41180	St. Louis, MO-IL	1/31/2005	1/31/2005	9/10/2010	Stock	0	0	FDIC	DIF	Kansas City	KANSAS CITY	St. Louis	St. louis	Western	West	0	1	www.1stadvantagebank.com	4.511687387	0.840972258	3.670715129	0.295391081	3.2707663	0	0.37511601	0.37511601	0.37511601	4.186248118	4.186248118	-1.22E-02
22039	0	564856	1128415	1st Bank	Broadus	MT	59317	12/31/2017	2/14/2019	SM	201 North Wilbur Ave	1ST UNITED BANCORPORATION, INC.	1	0	0	2	1	Powder River			6/9/1975	6/9/1975	2/22/2018	Stock	0	0	FED	DIF	San Francisco	SAN FRANCISCO	Billings	Minneapolis	Western	West	0	1	www.our1stbank.com	3.767568945	0.163224055	3.60434489	0.407497963	2.117351222	0	1.591085009	1.591085009	1.591085009	12.73102635	7.995805479	1.778983624
16419	17301	419255	1055780	1st Bank & Trust	Broken Bow	OK	74728	12/31/2017	2/14/2019	SM	710 South Park Drive	SOUTHEASTERN BANCSHARES, INC.	4	0	0	8	1	Mccurtain			5/6/1946	5/6/1946	3/31/2006	Stock	0	1	FED	DIF	Dallas	DALLAS	Tulsa	Kansas City	Southern	West	0	1	http://www/1stbankandtrust.com	4.68467537	0.252209575	4.432465795	0.928077193	2.366420403	0.148210046	2.407354606	2.424998659	2.424998659	25.03643253	13.3780239	5.02E-02
4122	0	350657	0	1st Bank in Hominy	Hominy	OK	74035	12/31/2017	2/14/2019	SM	117 North Price		1	0	0	8	1	Osage	46140	Tulsa, OK	4/12/1906	1/1/1934	12/22/2016	Stock	0	0	FED	DIF	Dallas	DALLAS	Tulsa	Kansas City	Southern	West	0	1	http://www.1stbankhominy.com	3.581471586	0.388473125	3.192998461	0.681787628	3.048839041	0.120033033	0.571357238	0.573757898	0.573757898	7.066406481	1.389628053	-2.17E-02
30367	5236	148470	0	1st Bank of Sea Isle City	Sea Isle City	NJ	8243	12/31/2017	2/14/2019	SB	4301 Landis Avenue		3	0	0	5	0	Cape May	36140	Ocean City, NJ	1/1/1882	11/30/1948	9/19/2014	Stock	0	0	FDIC	DIF	New York	NEW YORK	Jamesburg	Philadelphia	Northeastern	Northeast	0	1	www.1stbankseaisle.com	3.715870771	0.204503427	3.511367345	0.157849402	2.899381022	0.021634182	4.25E-02	4.25E-02	0.469942509	0.424938264	0.424938264	0.810569928
57298	0	3048487	3559844	1st Bank Yuma	Yuma	AZ	85364	12/31/2017	2/14/2019	NM	2799 South 4th Avenue	WESTERN ARIZONA BANCORP, INC.	5	0	0	4	0	Yuma	49740	Yuma, AZ	9/4/2001	9/4/2001	3/1/2018	Stock	0	0	FDIC	DIF	San Francisco	SAN FRANCISCO	Phoenix	San Francisco	Western	Western	0	1	http://www.1stbankyuma.com	5.081499204	0.12072597	4.960773233	0.793743021	3.395363499	0.253784054	1.03820385	1.044187811	1.668296227	9.558131289	7.507121985	0.261465809
32487	8322	941653	1064791	1st Cameron State Bank	Cameron	MO	64429	12/31/2017	2/14/2019	NM	124 South Walnut	C & M BANCSHARES, INC.	2	0	0	8	0	Clinton	28140	Kansas City, MO-KS	8/11/1986	8/11/1986	6/29/2009	Stock	0	0	FDIC	DIF	Kansas City	KANSAS CITY	Kansas City	Kansas City	Western	West	0	1	www.1stcameron.com	2.911327524	0.228942423	2.682385102	0.456075185	2.402215505	0	0.431377973	0.431377973	0.638834555	5.276300951	3.84646367	5.82E-02
58485	0	3594797	0	1st Capital Bank	Salinas	CA	93901	12/31/2017	2/14/2019	NM	150 Main St, # 150, Salinas,		6	0	0	4	0	Monterey	41500	Salinas, CA	4/16/2007	4/16/2007	5/1/2017	Stock	0	0	FDIC	DIF	San Francisco	SAN FRANCISCO	San Francisco	San Francisco	Western	Western	0	1	www.1stcapital.bank	3.701600293	0.116131575	3.585468718	0.20539317	2.490658697	3.11E-02	0.505487516	0.505487516	1.084710468	5.683225595	5.683225595	1.53E-02
35456	0	2920773	3118513	1st Colonial Community Bank	Collingswood	NJ	8108	12/31/2017	2/14/2019	NM	1040 Haddon Avenue	1ST COLONIAL BANCORP, INC.	3	0	0	4	0	Camden	37980	Philadelphia-Camden-Wilmington, PA-NJ-DE-MD	6/29/2000	6/29/2000	11/1/2012	Stock	0	0	FDIC	DIF	New York	NEW YORK	Jamesburg	Philadelphia	Northeastern	Northeast	0	1	http://www.1stcolonial.com	3.942984666	0.512916722	3.430067944	0.708797656	2.504055	0.16585982	0.833387192	0.836501931	1.375157002	11.96309454	11.96309454	0.195372784
11706	12404	338945	1204083	1st Community Bank	Sherrard	IL	61281	12/31/2017	2/14/2019	NM	407 Third Street	ILLINOIS HOLDING CO.	2	0	0	2	1	Mercer	19340	Davenport-Moline-Rock Island, IA-IL	1/1/1910	1/1/1934	10/15/2015	Stock	0	0	FDIC	DIF	Chicago	CHICAGO	Springfield Il	Chicago	Central	Central	0	1	http://www.1stcommunitybanks.com	3.836243038	0.5743287	3.261914338	0.135147311	2.606634335	1.86E-02	0.47689913	0.47689913	0.4831128	4.955609362	0.920096852	0
27552	10064	1412619	2784920	1st Constitution Bank	Cranbury	NJ	8512	12/31/2017	2/14/2019	NM	2650 Route 130	1ST CONSTITUTION BANCORP	18	0	0	4	0	Middlesex	35620	New York-Newark-Jersey City, NY-NJ-PA	7/24/1989	7/24/1989	4/10/2018	Stock	0	0	FDIC	DIF	New York	NEW YORK	Jamesburg	New York	Northeastern	Northeast	0	1	www.1stconstitution.com	4.213403321	0.503529154	3.709874167	0.769717085	2.94240512	5.69E-02	0.68213389	0.689907928	1.263755692	5.858594324	4.387095942	1.08E-02
34393	0	2531562	2531553	1st Equity Bank	Skokie	IL	60076	12/31/2017	2/14/2019	NM	3956 West Dempster Street	FIRST EQUITY CORP.	1	0	0	4	1	Cook	16980	Chicago-Naperville-Elgin, IL-IN-WI	6/9/1997	6/9/1997	3/31/2006	Stock	0	0	FDIC	DIF	Chicago	CHICAGO	Chicago	Chicago	Central	Central	0	1	www.1stequitybank.net	3.876422667	0.570343824	3.306078844	0.848000993	2.289602681	7.65E-02	1.6897971	1.6897971	1.694967838	11.13245854	2.956846394	-8.05E-02
57611	0	3203996	3203987	1st Equity Bank Northwest	Buffalo Grove	IL	60089	12/31/2017	2/14/2019	NM	1330 Dundee Road	NORTHWEST EQUITY CORP.	1	0	0	4	1	Cook	16980	Chicago-Naperville-Elgin, IL-IN-WI	10/15/2003	10/15/2003	3/31/2006	Stock	0	0	FDIC	DIF	Chicago	CHICAGO	Chicago	Chicago	Central	Central	0	1		3.746633574	0.773617785	2.973015789	2.13241423	2.904583412	0	2.106845714	2.106845714	2.106845714	9.469305201	8.986646441	-0.133956386
1673	0	526452	0	1st Financial Bank USA	Dakota Dunes	SD	57049	12/31/2017	2/14/2019	NM	331 N. Dakota Dunes Blvd.		2	0	0	3	0	Union	43580	Sioux City, IA-NE-SD	1/1/1910	1/1/1934	3/31/2006	Stock	0	0	FDIC	DIF	Kansas City	KANSAS CITY	Sioux Falls	Minneapolis	Western	West	0	0	http://www.1fbusa.com	21.17116309	2.398412645	18.77275044	2.789731876	13.17104037	4.077950009	1.614786089	1.614786089	1.990710503	7.724591936	7.724591936	4.4141574
6646	8805	480723	0	1st National Bank	Lebanon	OH	45036	12/31/2017	2/14/2019	N	730 East Main Street		10	0	0	4	1	Warren	17140	Cincinnati, OH-KY-IN	1/1/1907	1/1/1934	11/1/2012	Stock	0	0	OCC	DIF	Chicago	CHICAGO	Cincinnati	Cleveland	Central	Central	0	1	WWW.BANKWITH1ST.COM	3.8470402	0.661177884	3.185862316	2.608953271	4.745739697	7.28E-02	0.657330313	0.657330313	0.657330313	6.937387634	3.660856197	6.77E-02
57633	0	1018927	4347208	1st Security Bank of Washington	Mountlake Terrac	WA	98043	12/31/2017	2/14/2019	SB	6920 220th St Sw, Suite 300	FS BANCORP, INC.	12	0	0	4	0	Snohomish	42660	Seattle-Tacoma-Bellevue, WA	4/1/2004	4/1/2004	11/14/2018	Stock	0	0	FDIC	DIF	San Francisco	SAN FRANCISCO	Seattle	San Francisco	Western	West	0	1	WWW.FSBWA.com	5.151184662	0.487295958	4.663888704	2.438277473	4.480032364	8.14E-02	1.559351639	1.587392535	2.323900133	14.00725451	12.17447592	2.73E-02
9087	10250	991340	1199602	1st Source Bank	South Bend	IN	46601	12/31/2017	2/14/2019	SM	100 North Michigan Street	1ST SOURCE CORPORATION	82	0	1	4	0	St Joseph	43780	South Bend-Mishawaka, IN-MI	1/1/1922	1/1/1934	1/1/2012	Stock	0	1	FED	DIF	Chicago	CHICAGO	Indianapolis	Chicago	Central	Central	0	1	www.1stsource.com	4.107046185	0.411054773	3.695991411	1.687236163	3.067976368	0.158425931	1.227633187	1.202255223	1.793494446	9.832018733	4.303627258	6.05E-02
57626	0	3223305	3223293	1st State Bank	Saginaw	MI	48604	12/31/2017	2/14/2019	NM	4800 Fashion Sq Blvd, # 100	1ST STATE FINANCIAL, LTD.	4	0	0	4	0	Saginaw	40980	Saginaw, MI	4/12/2004	4/12/2004	8/19/2013	Stock	0	0	FDIC	DIF	Chicago	CHICAGO	Detroit	Chicago	Central	Central	0	1	www.1ststatebk.com	4.359161463	0.275344157	4.083817306	0.546413705	2.747798615	0.177998404	0.789004832	0.786090625	1.336643828	8.618733378	8.006027213	4.70E-02
22543	14261	170640	3070152	1st State Bank of Mason City	Mason City	IL	62664	12/31/2017	2/14/2019	NM	123 West Elm Street	FIRSTATE BANCORP, INC.	1	0	0	7	1	Mason			11/1/1977	11/1/1977	3/31/2006	Stock	0	0	FDIC	DIF	Chicago	CHICAGO	Springfield Il	Chicago	Central	Central	0	1	www.1ststatebankmc.com	3.215398226	0.349418998	2.865979228	0.439183838	2.069923827	0.280789667	0.863968206	0.863968206	0.863968206	6.494560805	0.676516751	0.837988827
8426	10595	526519	1830240	1st Summit Bank	Johnstown	PA	15904	12/31/2017	2/14/2019	NM	125 Donald Lane	1ST SUMMIT BANCORP OF JOHNSTOWN, INC.	16	0	0	5	0	Cambria	27780	Johnstown, PA	1/1/1924	1/1/1934	1/5/2016	Stock	0	1	FDIC	DIF	New York	NEW YORK	Wexford	Philadelphia	Northeastern	Northeast	0	1	http://www.1stsummit.com	3.705484886	0.820592886	2.884892	0.506466012	1.993371525	0.111587469	0.830018003	0.959970206	1.346700777	10.57768318	6.593396968	0.308538631
57869	0	3309393	0	1st Trust Bank, Inc.	Hazard	KY	41701	12/31/2017	2/14/2019	NM	24 Commerce Drive		5	0	0	4	0	Perry			12/13/2004	12/13/2004	10/15/2018	Stock	0	0	FDIC	DIF	Chicago	CHICAGO	Lexington	Cleveland	Central	Southeast	0	1	https://www.1tbi.com	4.084568179	0.70382685	3.380741329	0.328182263	2.425766154	0.337593974	0.443987226	0.443987226	0.713653201	5.522696501	5.522696501	0.299395335
31249	6607	350572	4498726	1st United Bank	Faribault	MN	55021	12/31/2017	2/14/2019	NM	430 4th St Nw	J & B FINANCIAL HOLDINGS, INC.	2	0	0	4	1	Rice			1/1/1920	12/18/1961	2/13/2012	Stock	0	0	FDIC	DIF	Kansas City	KANSAS CITY	Minneapolis	Minneapolis	Central	West	0	1	WWW.1stunited.com	3.701107987	0.255886091	3.445221896	0.835973887	2.913721434	0.133070705	0.982219909	0.982219909	0.982219909	8.360716409	2.691578723	0
9751	0	340256	3304343	21st Century Bank	Loretto	MN	55357	12/31/2017	2/14/2019	NM	699 North Medina Street	DOLPHIN FAMILY LIMITED PARTNERSHIP	7	0	0	4	0	Hennepin	33460	Minneapolis-St. Paul-Bloomington, MN-WI	6/2/1917	1/1/1934	3/31/2006	Stock	0	0	FDIC	DIF	Kansas City	KANSAS CITY	Minneapolis	Minneapolis	Central	West	0	1	http://www.21stcenturybank.com	4.083562946	0.477894375	3.605668571	2.95E-02	2.285659633	0.101254136	0.573122809	0.573122809	1.004001856	4.539814697	4.539814697	4.33E-02
91005	0	455253	4754758	5Star Bank	Colorado Springs	CO	80914	12/31/2017	2/14/2019	NM	Peterson Air Force Base, 455	LITTLE LONDON BANCORP	5	0	0	4	0	El Paso	17820	Colorado Springs, CO	6/10/1980	11/5/1985	8/23/2013	Stock	0	0	FDIC	DIF	Dallas	DALLAS	Denver	Kansas City	Western	Western	0	1	http://www.5star.bank	4.964592089	0.414531637	4.550060453	0.352271711	2.743633434	0.214234207	0.97509693	0.97509693	1.758045654	5.793583098	5.793583098	-8.27E-02
27831	358	671370	0	A J Smith Federal Savings Bank	Midlothian	IL	60445	12/31/2017	2/14/2019	SA	14757 S Cicero Ave		3	0	0	5	0	Cook	16980	Chicago-Naperville-Elgin, IL-IN-WI	1/1/1924	12/3/1934	1/23/2019	Stock	0	0	OCC	DIF	Chicago	CHICAGO	Chicago	Chicago	Central	Central	0	1	www.ajsmithbank.com	2.735665938	0.291920554	2.443745384	0.261939314	2.172289831	0.085305907	-1.18E-03	6.52E-03	0.267960908	4.43E-02	4.43E-02	0.199049698
35029	0	2775151	2775142	AB&T	Albany	GA	31708	12/31/2017	2/14/2019	NM	2815 Meredyth Drive	COMMUNITY CAPITAL BANCSHARES, INC.	4	0	0	4	0	Dougherty	10500	Albany, GA	4/28/1999	4/28/1999	12/31/2016	Stock	0	0	FDIC	DIF	Atlanta	ATLANTA	Albany Ga	Atlanta	Southern	Southeast	0	1	www.abtgold.com	4.359957436	0.486696072	3.873261365	0.693294164	3.047832458	0	-0.62856251	-0.62856251	1.107092774	-5.665089093	-7.846066607	3.33E-02
32257	8059	762773	0	Abacus Federal Savings Bank	New York	NY	10013	12/31/2017	2/14/2019	SA	6 Bowery		6	0	1	4	0	New York	35620	New York-Newark-Jersey City, NY-NJ-PA	11/29/1984	11/29/1984	2/23/2012	Stock	0	0	OCC	DIF	New York	NEW YORK	New York City	New York	Northeastern	Northeast	0	1	www.abacusbank.com	3.820785756	0.450164506	3.37062125	0.975189004	3.506670293	0.20050615	0.194673244	0.194673244	0.442571758	1.243815859	1.243815859	0
30332	5179	114774	0	Abbeville Building & Loan (A State-Chartered Savings Bank)	Abbeville	LA	70510	12/31/2017	2/14/2019	SB	1212 Charity Street		1	0	0	4	0	Vermilion	29180	Lafayette, LA	1/1/1890	8/9/1948	3/31/2006	Non-Stock	0	0	FDIC	DIF	Dallas	DALLAS	Baton Rouge	Atlanta	Southern	Western	0	1	www.abbemae.com	3.711795483	0.604478134	3.107317349	2.42504736	4.006664433	0	1.606816221	1.606816221	1.184359927	7.279076014	7.279076014	0
30619	5642	416272	0	Abbeville First Bank, SSB	Abbeville	SC	29620	12/31/2017	2/14/2019	SB	205 South Main St		2	0	0	8	0	Abbeville			1/1/1907	5/11/1953	10/17/2013	Non-Stock	0	0	FDIC	DIF	Atlanta	ATLANTA	Columbia Sc	Richmond	Northeastern	Southeast	0	1	http://www.abbevillefirst.com	4.180028443	0.605114191	3.574914252	0.316635481	2.955264488	3.39E-02	1.215723883	1.24439047	0.697119269	11.02847772	11.02847772	0.121412267
19795	16035	198149	3612794	AbbyBank	Abbotsford	WI	54405	12/31/2017	2/14/2019	NM	401 East Spruce Street	ABBY BANCORP, INC.	6	0	0	2	0	Marathon	48140	Wausau, WI	3/1/1968	3/1/1968	12/31/2017	Stock	0	0	FDIC	DIF	Chicago	CHICAGO	Eau Claire	Chicago	Central	Central	0	1	www.abbybank.com	4.302384528	0.669686216	3.632698312	0.387682032	2.37725387	4.70E-02	0.860142494	0.84659347	1.324028965	9.432432432	5.501228501	1.18E-02
11694	11442	4839	1143641	ABC Bank	Chicago	IL	60707	12/31/2017	2/14/2019	NM	6400 W. North Avenue	GREATER CHICAGO FINANCIAL CORP.	4	0	0	4	1	Cook	16980	Chicago-Naperville-Elgin, IL-IN-WI	6/10/1891	1/1/1934	4/19/2018	Stock	0	0	FDIC	DIF	Chicago	CHICAGO	Chicago	Chicago	Central	Central	0	1		4.542286884	0.696274108	3.846012776	0.560887849	3.097431647	0.426064651	0.701165258	0.72109983	0.729562758	6.233822587	4.031423915	0.878794833
26549	0	117672	0	Abington Bank	Abington	MA	2351	12/31/2017	2/14/2019	SM	6 Harrison Avenue		3	0	0	4	0	Plymouth	14460	Boston-Cambridge-Newton, MA-NH	1/1/1888	2/12/1986	10/1/2017	Non-Stock	0	0	FED	DIF	New York	NEW YORK	South Boston	Boston	Northeastern	Northeast	0	1	www.theabingtonbank.com	4.454776131	0.568683993	3.886092138	1.095125042	3.15034003	0.240381623	1.118760972	1.119546282	1.360406753	11.57070602	11.57070602	8.18E-03
19600	0	535753	2107707	Academy Bank, National Association	Kansas City	MO	64154	12/31/2017	2/14/2019	N	8551 N Boardwalk Avenue	DICKINSON FINANCIAL CORPORATION II	82	0	1	4	0	Platte	28140	Kansas City, MO-KS	6/15/1966	6/15/1966	5/1/2017	Stock	0	0	OCC	DIF	Kansas City	KANSAS CITY	Kansas City	Kansas City	Western	West	0	0	www.academybank.com	4.278491629	0.6448397	3.633651929	5.361221289	6.020868944	0.775369464	0.964946464	0.972630125	1.946427473	5.943592424	5.943592424	0.946539993
4061	13760	266253	1055708	ACB Bank	Cherokee	OK	73728	12/31/2017	2/14/2019	NM	323 S Grand Street	ALFALFA COUNTY BANCSHARES, INC.	3	0	0	2	1	Alfalfa			1/29/1908	1/1/1934	5/13/2015	Stock	0	0	FDIC	DIF	Dallas	DALLAS	Oklahoma City	Kansas City	Southern	West	0	1	www.acbbank.net	5.271835576	0.709477267	4.56235831	0.500540279	2.41899618	0.824369548	1.487247214	1.488092722	1.488092722	17.18045333	4.392729545	0.523376793
58727	0	3614837	3637939	Access Bank	Omaha	NE	68114	12/31/2017	2/14/2019	NM	8712 West Dodge Road	3MV BANCORP, INC.	8	0	0	4	0	Douglas	36540	Omaha-Council Bluffs, NE-IA	12/10/2007	12/10/2007	5/6/2017	Stock	0	0	FDIC	DIF	Kansas City	KANSAS CITY	Omaha	Kansas City	Western	West	0	1	WWW.ACCESSBANK.COM	4.579728172	0.42536175	4.154366422	0.591933524	3.098774244	0.320686841	0.565092013	0.564516709	1.056446277	4.781119147	2.58089075	6.56E-02
35189	0	2859903	3109904	Access National Bank	Reston	VA	20191	12/31/2017	2/14/2019	N	1800 Robert Fulton Drive, #	ACCESS NATIONAL CORPORATION	15	0	0	4	0	Fairfax	47900	Washington-Arlington-Alexandria, DC-VA-MD-WV	12/1/1999	12/1/1999	4/1/2017	Stock	0	0	OCC	DIF	Atlanta	ATLANTA	Richmond	Richmond	Northeastern	Southeast	0	1	www.AccessNationalBank.com	4.703346083	0.539622446	4.163723637	1.265890905	3.131635987	0.306709359	0.959165587	0.959137217	1.574196093	7.956007913	6.301340648	0.436214353
58562	0	3535848	4556381	AccessBank Texas	Denton	TX	76201	12/31/2017	2/14/2019	NM	320 W Eagle Drive, # 100	ACCESS BANCORP, INC.	4	0	0	4	0	Denton	19100	Dallas-Fort Worth-Arlington, TX	10/22/2007	10/22/2007	5/16/2016	Stock	0	0	FDIC	DIF	Dallas	DALLAS	Dallas	Dallas	Southern	West	0	1	http://WWW.ACCESSBANKTX.COM	4.287288789	0.618476231	3.668812558	0.45048592	2.773113193	0.309785372	0.37357369	0.37357369	0.856411581	3.643724696	3.643724696	0.200066275
7506	12499	5210	1117464	ACNB Bank	Gettysburg	PA	17325	12/31/2017	2/14/2019	NM	16 Lincoln Square	ACNB CORPORATION	29	0	1	4	0	Adams	23900	Gettysburg, PA	4/11/1857	1/1/1934	7/1/2017	Stock	0	1	FDIC	DIF	New York	NEW YORK	Harrisburg	Philadelphia	Northeastern	Northeast	0	1	http://www.acnb.com	4.11430443	0.418871392	3.695433038	0.66558141	2.807039452	0	0.734728937	0.734728937	1.249177779	8.500206746	4.084284786	2.05E-02
18489	12279	463650	5006472	Adams Bank & Trust	Ogallala	NE	69153	12/31/2017	2/14/2019	SM	315 North Spruce Street	ADAGE, LLC	19	0	1	2	0	Keith			2/26/1962	2/26/1962	3/31/2006	Stock	0	1	FED	DIF	Kansas City	KANSAS CITY	Grand Island	Kansas City	Western	West	0	1	http://www.abtbank.com	5.295744021	0.593408801	4.70233522	0.893782955	3.498880358	9.17E-02	1.175474883	1.176037461	1.719449776	10.80251995	5.736266019	-4.85E-02
90140	12033	343903	0	Adams Community Bank	Adams	MA	1220	12/31/2017	2/14/2019	SB	2 Center Street		8	0	0	5	0	Berkshire	38340	Pittsfield, MA	5/1/1869	7/24/1985	1/1/2016	Non-Stock	0	1	FDIC	DIF	New York	NEW YORK	Springfield Ma	Boston	Northeastern	Northeast	0	1	www.adamscommunity.com	4.003501192	0.581289886	3.422211306	0.408575986	2.771322707	0.115973938	0.333641412	0.352861079	0.667393463	3.440556962	3.440556962	5.58E-02
14311	0	9553	1053870	Adams County Bank	Kenesaw	NE	68956	12/31/2017	2/14/2019	NM	401 N. Smith Avenue	FIRST KENESAW COMPANY	2	0	0	2	1	Adams			1/1/1878	1/1/1934	6/1/2010	Stock	0	0	FDIC	DIF	Kansas City	KANSAS CITY	Grand Island	Kansas City	Western	West	0	1	http://www.adamscountybank.net	3.984351535	1.093669012	2.890682523	0.152168279	1.619165595	0	1.227861299	1.150772611	1.166821609	14.03407032	8.198622689	-2.96E-03
32304	8120	312570	0	Adams County Building and Loan Company	West Union	OH	45693	12/31/2017	2/14/2019	SA	201 West Main Street		2	0	0	2	0	Adams			1/22/1907	4/4/1985	4/20/2018	Non-Stock	0	0	FDIC	DIF	Chicago	CHICAGO	Cincinnati	Cleveland	Central	Central	0	1		4.708159871	0.610839105	4.097320766	7.90E-02	3.316458584	0	0.443071848	0.443071848	0.587837897	2.338179461	2.338179461	3.50E-02
58697	18056	3603765	4564724	Adams Dairy Bank	Blue Springs	MO	64014	12/31/2017	2/14/2019	NM	651 Ne Coronado Drive	ADAMS DAIRY BANCSHARES, INC.	1	0	0	4	0	Jackson	28140	Kansas City, MO-KS	1/3/2008	1/3/2008	5/4/2018	Stock	0	0	FDIC	DIF	Kansas City	KANSAS CITY	Kansas City	Kansas City	Western	West	0	1		4.40452312	0.697472132	3.707050988	0.512521784	2.448357597	0.121492605	0.750679474	0.750679474	1.282511341	8.124771409	6.296044725	0.180868853
9812	0	332756	0	Adams State Bank	Adams	NE	68301	12/31/2017	2/14/2019	NM	649 Main Street		1	0	0	2	1	Gage			1/18/1918	1/1/1934	3/31/2006	Stock	0	0	FDIC	DIF	Kansas City	KANSAS CITY	Omaha	Kansas City	Western	West	0	1	www.adamsstate.com	4.078320662	0.6064653	3.471855361	0.26674523	2.311128452	0	1.194441348	1.196372265	1.228222442	6.44891302	1.942185119	6.14E-03
28380	1473	101671	2467474	Adirondack Bank	Utica	NY	13501	12/31/2017	2/14/2019	SM	185 Genesee Street	ADIRONDACK BANCORP, INC.	18	0	0	4	0	Oneida	46540	Utica-Rome, NY	1/1/1898	1/25/1936	1/1/2014	Stock	0	0	FED	DIF	New York	NEW YORK	Syracuse	New York	Northeastern	Northeast	0	1	www.adirondackbank.com	3.564211464	0.350668102	3.213543361	0.654381943	2.904664762	4.68E-02	0.520826945	0.520826945	0.709331001	7.013669998	6.103460482	0.128464313
27015	13964	541307	0	Admirals Bank	Boston	MA	2116	12/31/2017	2/14/2019	SA	579 Boylston Street		2	0	1	4	0	Suffolk	14460	Boston-Cambridge-Newton, MA-NH	1/1/1967	7/20/1987	12/31/2017	Stock	0	0	OCC	DIF	New York	NEW YORK	South Boston	Boston	Northeastern	Northeast	0	1	www.admiralsbank.com	5.310408595	1.088465067	4.221943529	-0.759543745	7.937260882	0.386096612	-5.664666899	-5.664666899	-5.089690559	-53.50858136	-53.50858136	0.306881566
8251	0	94858	1399505	Adrian Bank	Adrian	MO	64720	12/31/2017	2/14/2019	SM	130 East Main Street	ADRIAN BANCSHARES, INC.	3	0	0	2	1	Bates	28140	Kansas City, MO-KS	10/18/1932	1/1/1934	1/1/2012	Stock	0	0	FED	DIF	Kansas City	KANSAS CITY	Kansas City	Kansas City	Western	West	0	1	www.adrianbank.com	4.250461766	0.467676395	3.782785371	0.525346203	2.562288548	0.157603861	1.391817208	1.34908905	1.34908905	13.19865135	2.850799046	0.31258843
8822	0	293352	1125254	Adrian State Bank	Adrian	MN	56110	12/31/2017	2/14/2019	NM	322 Maine Avenue	ADRIAN BUILDING CORPORATION	1	0	0	2	1	Nobles			10/23/1889	1/1/1934	3/31/2006	Stock	0	0	FDIC	DIF	Kansas City	KANSAS CITY	Sioux Falls	Minneapolis	Central	West	0	1	www.adrianstatebank.com	4.604866093	0.426163195	4.178702897	0.245208493	2.675202573	0.106036105	1.471250961	1.471250961	1.471250961	15.59061754	5.009597828	-2.80E-02
18152	15877	438050	1066928	Advantage Bank	Oklahoma City	OK	73141	12/31/2017	2/14/2019	NM	8001 Ne 23rd Street	SPENCER BANCSHARES, INC.	2	0	0	4	1	Oklahoma	36420	Oklahoma City, OK	11/17/1913	2/15/1960	4/25/2018	Stock	0	0	FDIC	DIF	Dallas	DALLAS	Oklahoma City	Kansas City	Southern	West	0	1	http://www.advantagebank.biz	5.329490324	0.381317245	4.948173079	0.931185244	4.82025303	8.47E-02	0.614150696	0.614150696	0.614150696	4.821852112	3.310136315	0.137299771
57072	0	2927615	0	Advantage Bank	Loveland	CO	80538	12/31/2017	2/14/2019	NM	1475 North Denver Avenue		4	0	0	4	0	Larimer	22660	Fort Collins, CO	9/21/2000	9/21/2000	6/14/2016	Stock	0	0	FDIC	DIF	Dallas	KANSAS CITY	Denver	Kansas City	Western	Western	0	1	http://www.advantagebanks.com	5.4020043	0.651364742	4.750639558	0.634298993	2.544105545	0.91793705	1.408281955	1.407134965	1.68870015	13.94404579	13.94404579	0.99079093
10375	14584	189549	3155273	Advantage Community Bank	Dorchester	WI	54425	12/31/2017	2/14/2019	NM	101 W Business County Rd. A	ADVANTAGE COMMUNITY BANCSHARES, INC.	4	0	0	4	0	Clark			8/9/1906	1/1/1934	7/1/2016	Stock	0	0	FDIC	DIF	Chicago	CHICAGO	Eau Claire	Chicago	Central	Central	0	1	www.advantagecommunity.com	3.740907938	0.394299598	3.34660834	0.464971666	2.281948689	0	0.879612435	0.877185578	1.278144503	7.425005657	4.44785824	0
34885	14544	965789	0	Affiliated Bank	Bedford	TX	76021	12/31/2017	2/14/2019	SA	500 Harwood Rd.		4	0	0	4	0	Tarrant	19100	Dallas-Fort Worth-Arlington, TX	1/1/1959	6/1/1998	2/27/2018	Stock	0	0	OCC	DIF	Dallas	DALLAS	Dallas	Dallas	Southern	West	0	1	www.affiliatedbank.com	5.663101883	0.835893305	4.827208578	1.551110385	4.145639685	0.213554033	1.051268988	1.051268988	1.815930202	10.47804274	4.090939575	0.160514036
57264	0	3118447	3118456	AFFINITY BANK	Atlanta	GA	30339	12/31/2017	2/14/2019	NM	400 Galleria Pkwy Se, # 900	ABB FINANCIAL GROUP, INC.	1	0	0	4	0	Cobb	12060	Atlanta-Sandy Springs-Roswell, GA	9/3/2002	9/3/2002	12/27/2017	Stock	0	0	FDIC	DIF	Atlanta	NEW YORK	Atlanta	Atlanta	Southern	Southeast	0	1	http://www.myaffinitybank.com	4.153083002	0.834978737	3.318104265	0.161405481	2.233851856	0	-6.73E-02	5.28E-02	1.177310567	0.693460518	0.693460518	-0.103755065
35267	14939	2909330	0	AIG Federal Savings Bank	Wilmington	DE	19809	12/31/2017	2/14/2019	SA	503 Carr Road, Suite 130		1	0	0	5	0	New Castle	37980	Philadelphia-Camden-Wilmington, PA-NJ-DE-MD	5/15/2000	5/15/2000	12/15/2014	Stock	0	1	OCC	DIF	New York	NEW YORK	Claymont	Philadelphia	Northeastern	Northeast	0	0		1.26353931	2.33E-02	1.24021243	15.36504798	6.724092202	0	0.726358683	0.726358683	9.602401505	0.759389967	-3.967103605
3304	0	1006951	3183959	AIMBank	Littlefield	TX	79339	12/31/2017	2/14/2019	NM	337 Phelps Avenue	AIM BANCSHARES, INC.	18	0	0	4	1	Lamb			9/19/1925	1/1/1934	4/26/2018	Stock	0	0	FDIC	DIF	Dallas	DALLAS	Lubbock	Dallas	Southern	West	0	1	www.aimbankonline.com	4.526094453	0.573081895	3.953012558	0.861307011	2.960234215	0.23899441	1.368449029	1.376381171	1.376381171	14.37946903	10.3812857	0.322453577
35314	0	2877484	3047583	Alamerica Bank	Birmingham	AL	35205	12/31/2017	2/14/2019	NM	2170 Highland Avenue	ALAMERICA BANCCORP, INC.	1	0	0	4	1	Jefferson	13820	Birmingham-Hoover, AL	1/28/2000	1/28/2000	2/24/2011	Stock	0	0	FDIC	DIF	Atlanta	ATLANTA	Shelby	Atlanta	Southern	Southeast	0	1	http://alamericabank.com	5.591706036	1.066229661	4.525476375	1.073026654	4.292106617	0	0.431423088	0.431423088	0.431423088	2.634334155	2.634334155	0.18851744
13947	0	869953	1061222	Alamosa State Bank	Alamosa	CO	81101	12/31/2017	2/14/2019	NM	2225 Main Street	ALAMOSA BANCORPORATION, LTD.	2	0	0	2	1	Alamosa			3/1/1907	2/23/1934	3/31/2006	Stock	0	0	FDIC	DIF	Dallas	DALLAS	Denver	Kansas City	Western	Western	0	1	http://www.alamosastatebank.com	3.701481813	0.150849553	3.55063226	0.206324793	1.825661802	7.54E-02	1.699782838	1.699782838	1.699782838	18.88575001	7.553373779	-9.47E-03
17230	0	2732	1208933	Albany Bank and Trust Company National Association	Chicago	IL	60625	12/31/2017	2/14/2019	N	3424 West Lawrence Avenue	ALBANK CORPORATION	4	0	0	4	0	Cook	16980	Chicago-Naperville-Elgin, IL-IN-WI	6/27/1953	6/27/1953	3/31/2006	Stock	0	1	OCC	DIF	Chicago	CHICAGO	Chicago	Chicago	Central	Central	0	1	www.albaybank.com	3.726823864	0.281753615	3.445070249	0.154088399	1.796279131	0.13621074	0.895122498	0.894904561	1.537648989	5.934557279	3.600704559	3.24E-02
34106	14711	2332666	3842630	Albina Community Bank	Portland	OR	97212	12/31/2017	2/14/2019	NM	2002 N.E Martin Luther King	BENEFICIAL STATE BANCORP, INC.	5	0	0	4	0	Multnomah	38900	Portland-Vancouver-Hillsboro, OR-WA	12/19/1995	12/19/1995	1/18/2018	Stock	0	0	FDIC	DIF	San Francisco	SAN FRANCISCO	Portland	San Francisco	Western	West	0	1		4.096306431	0.125015627	3.971290804	0.967782772	4.076014534	0.347024804	-7.38E-02	-7.38E-02	0.319262819	-0.762326184	-0.762326184	-9.82E-03
17622	12071	388744	0	Alden State Bank	Alden	MI	49612	12/31/2017	2/14/2019	NM	Coy And Helena Streets		4	0	0	4	0	Antrim			1/1/1934	6/22/1956	3/31/2006	Stock	0	0	FDIC	DIF	Chicago	CHICAGO	Grand Rapids	Chicago	Central	Central	0	1	http://www.aldenbank.com	4.842668827	0.236453616	4.606215211	0.653078186	2.752742824	0.156613474	1.157373571	1.157373571	1.638698981	9.607051238	5.213027803	0.256360865
9831	0	414102	0	Alden State Bank	Alden	NY	14004	12/31/2017	2/14/2019	SM	13216 Broadway		2	0	0	5	0	Erie	15380	Buffalo-Cheektowaga-Niagara Falls, NY	10/5/1916	1/1/1934	3/31/2006	Stock	0	0	FED	DIF	New York	NEW YORK	Syracuse	New York	Northeastern	Northeast	0	1	WWW.ALDENSTATE.COM	4.222384371	0.27917155	3.943212821	0.496680418	2.376493303	0.342999033	0.956770031	0.956770031	1.453450449	8.007946695	4.386128436	0.261733649
3931	10999	933256	2067007	Alerus Financial, National Association	Grand Forks	ND	58201	12/31/2017	2/14/2019	N	401 Demers Avenue	ALERUS FINANCIAL CORPORATION	19	0	1	4	0	Grand Forks	24220	Grand Forks, ND-MN	9/30/1933	1/1/1934	1/16/2016	Stock	0	1	OCC	DIF	Kansas City	KANSAS CITY	Fargo	Minneapolis	Central	West	0	1	http://www.alerus.com	4.072475713	0.240244677	3.832231036	5.002372519	6.457831846	0.159497063	0.926411459	0.926006881	1.845449097	8.30096004	4.881276612	0.154493351
13080	0	585235	1201989	Algonquin State Bank	Algonquin	IL	60102	12/31/2017	2/14/2019	NM	2400 Huntington Drive North	FIRST ALGONQUIN COMPANY	4	0	0	8	1	Mchenry	16980	Chicago-Naperville-Elgin, IL-IN-WI	3/3/1902	1/1/1934	12/23/2016	Stock	0	1	FDIC	DIF	Chicago	CHICAGO	Chicago	Chicago	Central	Central	0	1	http://www.algonquinstatebank.com	2.828152425	0.117221018	2.710931407	0.410761378	3.022947013	3.99E-02	-0.178281848	6.42E-03	6.42E-03	6.44E-02	6.44E-02	-3.73E-03
20093	16002	25357	0	All America Bank	Oklahoma City	OK	73128	12/31/2017	2/14/2019	NM	200 South Rockwell Avenue		7	0	0	2	1	Oklahoma	36420	Oklahoma City, OK	12/22/1969	12/22/1969	6/28/2015	Stock	0	0	FDIC	DIF	Dallas	DALLAS	Oklahoma City	Kansas City	Southern	West	0	1	http://www.allamerica.bank	5.238786149	0.735076033	4.503710117	0.441136838	2.913811698	0.286061431	1.470707059	1.470707059	1.470707059	13.66780312	0.755565298	7.44E-02
58629	0	3579589	3744239	Allegiance Bank	Houston	TX	77040	12/31/2017	2/14/2019	NM	8727 W Sam Houston Pkwy N	ALLEGIANCE BANCSHARES, INC.	16	0	0	4	0	Harris	26420	Houston-The Woodlands-Sugar Land, TX	10/15/2007	10/15/2007	9/30/2018	Stock	0	0	FDIC	DIF	Dallas	DALLAS	Houston	Dallas	Southern	West	0	1	www.allegiancebank.com	4.897592111	0.623362709	4.274229402	0.216780055	2.566891521	0.490376564	0.68226075	0.682727032	1.036082241	6.342266138	6.342266138	0.35585465
10973	12291	166652	1127146	Alliance Bank	Lake City	MN	55041	12/31/2017	2/14/2019	NM	105 East Lyon Avenue	ALLIANCE FINANCIAL SERVICES, INC.	7	0	0	4	1	Wabasha	40340	Rochester, MN	1/1/1867	1/1/1934	9/4/2015	Stock	0	0	FDIC	DIF	Kansas City	KANSAS CITY	Minneapolis	Minneapolis	Central	West	0	1	http://www.alliancebanks.com	4.613544152	0.32377619	4.289767962	0.308880335	2.963631744	0.371128748	1.046414373	1.046414373	1.046414373	9.414146565	0.132037845	0.319677534
197	9807	493741	1138405	Alliance Bank	Francesville	IN	47946	12/31/2017	2/14/2019	NM	101 West Montgomery Street	ALLIANCE BANCORP	7	0	0	2	1	Pulaski			7/3/1930	1/1/1934	8/17/2016	Stock	0	1	FDIC	DIF	Chicago	CHICAGO	Indianapolis	Chicago	Central	Central	0	1	www.myalliancebank.com	3.733056325	0.20874368	3.524312644	0.599394475	2.557372943	0	1.301514335	1.301514335	1.301514335	11.42178467	4.753591666	4.46E-02
12511	11730	21658	1126082	Alliance Bank	Mondovi	WI	54755	12/31/2017	2/14/2019	NM	245 South Eau Claire Street	GEBSCO, INC.	5	0	0	2	1	Buffalo			1/1/1900	1/1/1934	3/31/2006	Stock	0	1	FDIC	DIF	Chicago	CHICAGO	Eau Claire	Minneapolis	Central	Central	0	1	www.alliancebank.us	4.306054636	0.557636946	3.748417689	0.540374748	2.739307523	9.36E-02	1.254635449	1.254031679	1.254031679	12.95243084	3.230312555	-3.60E-02
34930	0	2694944	2695727	Alliance Bank	Topeka	KS	66614	12/31/2017	2/14/2019	NM	3001 Southwest Wanamaker Rd	NEW MILLENNIUM BANKSHARES, INC.	2	0	0	4	0	Shawnee	45820	Topeka, KS	9/3/1998	9/3/1998	2/20/2009	Stock	0	0	FDIC	DIF	Kansas City	KANSAS CITY	Kansas City	Kansas City	Western	Western	0	1	http://www.alliancebankks.com	4.137953706	0.319489474	3.818464232	0.250353949	2.573561856	4.80E-02	0.674325004	0.674325004	1.194217112	6.409555069	4.35813275	4.28E-03
11569	10383	176464	2127068	Alliance Bank	Sulphur Springs	TX	75482	12/31/2017	2/14/2019	NM	100 Jefferson Street	ALLIANCE BANCSHARES, INC.	12	0	0	4	1	Hopkins			6/16/1927	1/1/1934	3/31/2006	Stock	0	1	FDIC	DIF	Dallas	DALLAS	Dallas	Dallas	Southern	West	0	1	www.alliancebank.com	3.565359717	0.348940686	3.216419031	1.322046859	3.087678812	6.26E-02	1.13930613	1.139442199	1.139442199	12.48680341	5.887019331	5.31E-02
34566	0	2619714	3253629	Alliance Bank	Cape Girardeau	MO	63701	12/31/2017	2/14/2019	NM	217 North Kingshighway	ALLIANCE BANCSHARES, INC.	4	0	0	2	0	Cape Girardeau	16020	Cape Girardeau, MO-IL	10/23/1997	10/23/1997	3/31/2006	Stock	0	0	FDIC	DIF	Kansas City	KANSAS CITY	St. Louis	St. louis	Western	West	0	1	www.alliancebanking.com	4.507000041	0.531871415	3.975128625	0.683918111	2.977736176	0.181170361	0.599371943	0.599371943	1.049278338	3.932302328	3.479972002	0.181158315
57733	0	3276543	3706684	Alliance Bank & Trust Company	Gastonia	NC	28054	12/31/2017	2/14/2019	NM	292 West Main Ave	AB&T FINANCIAL CORPORATION	6	0	0	4	0	Gaston	16740	Charlotte-Concord-Gastonia, NC-SC	9/8/2004	9/8/2004	2/3/2019	Stock	0	0	FDIC	DIF	Atlanta	DALLAS	Charlotte	Richmond	Northeastern	Southeast	0	1	www.alliancebanknc.com	4.274256199	0.443604123	3.830652076	0.226056173	3.514533706	0	0.614901225	0.614901225	0.363964656	8.24264832	8.24264832	0.418314573
15657	0	601658	3615441	Alliance Bank Central Texas	Waco	TX	76710	12/31/2017	2/14/2019	NM	4721 Bosque Blvd	ABCT HOLDINGS, INC.	4	0	0	4	0	Mclennan	47380	Waco, TX	3/16/1939	3/20/1939	1/11/2010	Stock	0	0	FDIC	DIF	Dallas	DALLAS	Dallas	Dallas	Southern	West	0	1	https://www.alliancebanktexas.com	4.238710645	0.685220664	3.553489981	0.264728634	2.823631808	2.53E-02	0.549128837	0.581224553	0.707065351	6.62146871	6.046105752	-7.76E-03
1946	11748	35057	2352253	Alliant Bank	Madison	MO	65263	12/31/2017	2/14/2019	NM	101 East Broadway	NEMO BANCSHARES, INC	5	0	0	2	1	Monroe			2/20/1888	1/1/1934	1/25/2013	Stock	0	0	FDIC	DIF	Kansas City	KANSAS CITY	Columbia Mo	St. louis	Western	West	0	1	http://www.alliantbank.com	4.671166674	0.591106623	4.080060051	1.262635989	3.722433196	0	1.218986142	1.218986142	1.217702323	12.52209005	4.3652573	8.35E-04
55130	0	2140348	3051580	Allied First Bank,sb	Oswego	IL	60543	12/31/2017	2/14/2019	SB	3201 Orchard Rd	ALLIED FIRST BANCORP, INC.	1	0	0	8	0	Kendall	16980	Chicago-Naperville-Elgin, IL-IN-WI	1/3/1994	9/1/2001	4/27/2016	Stock	0	0	FDIC	DIF	Chicago	CHICAGO	Chicago	Chicago	Central	Central	0	1	http://www.alliedfirst.com	3.812900355	0.443796599	3.369103756	35.70208225	37.73654123	-0.110055741	-0.162463236	-0.162463236	0.900360773	-1.512933138	-1.512933138	-0.152986109
4051	0	146056	3176559	AllNations Bank	Calumet	OK	73014	12/31/2017	2/14/2019	SM	114 East Main Street	ALLNATIONS BANCORPORATION, INC.	2	0	0	2	0	Canadian	36420	Oklahoma City, OK	1/1/1901	1/1/1934	7/10/2018	Stock	0	0	FED	DIF	Dallas	DALLAS	Oklahoma City	Kansas City	Southern	West	0	1	http://www.anbok.com	4.47555448	0.244204146	4.231350335	0.280651111	3.720631866	0.667548713	-0.390906904	-0.475102237	-0.475102237	-4.689354966	-4.689354966	0.481547267
57803	0	3284070	1562859	Ally Bank	Sandy	UT	84070	12/31/2017	2/14/2019	SM	200 West Civic Centre Drive	ALLY FINANCIAL INC.	1	0	0	4	0	Salt Lake	41620	Salt Lake City, UT	8/2/2004	8/2/2004	9/11/2017	Stock	0	1	FED	DIF	San Francisco	WASHINGTON	Salt Lake City	San Francisco	Western	West	0	0	http://www.ally.com	4.311414132	1.168287651	3.143126481	1.976847759	2.402077171	0.54326184	1.657394164	1.665742418	1.879920467	12.06052161	-6.616025229	0.451946446
58424	0	3633173	0	Alma Bank	Astoria	NY	11102	12/31/2017	2/14/2019	NM	28-31 31st Street		13	0	1	4	0	Queens	35620	New York-Newark-Jersey City, NY-NJ-PA	9/12/2007	9/12/2007	7/6/2017	Stock	0	0	FDIC	DIF	New York	NEW YORK	New York City	New York	Northeastern	Northeast	0	1	http://www.almabank.com	4.412129046	0.784061861	3.628067185	0.305073782	2.908413777	0.270593698	0.193275859	0.193575686	0.633571533	1.821403697	1.569263592	0.466268152
15426	0	224552	0	Almena State Bank	Almena	KS	67622	12/31/2017	2/14/2019	NM	500 Main Street		3	0	0	2	1	Norton			1/1/1934	10/3/1936	7/11/2015	Stock	0	0	FDIC	DIF	Kansas City	KANSAS CITY	Hays	Kansas City	Western	Western	0	1	www.almenastatebank.com	5.971082915	0.719976394	5.251106521	2.642738292	4.069544198	0.465810163	2.671064586	2.671064586	2.774927663	33.15104167	20.95052083	1.84E-02
23091	10415	260055	1061679	Alpine Bank	Glenwood Springs	CO	81601	12/31/2017	2/14/2019	NM	2200 Grand Avenue	ALPINE BANKS OF COLORADO	44	0	0	4	0	Garfield			4/1/1980	4/1/1980	7/12/2007	Stock	0	1	FDIC	DIF	Dallas	DALLAS	Denver	Kansas City	Western	Western	0	1	http://www.alpinebank.com	4.318824461	7.26E-02	4.246250244	0.94224448	3.120752704	-0.033504733	1.109697482	1.114824315	1.788056245	12.08979233	6.936906881	-2.09E-02
18545	13094	813947	1130098	Alpine Bank & Trust Co.	Rockford	IL	61107	12/31/2017	2/14/2019	SM	1700 N Alpine Rd	ALPINE BANCORPORATION, INC.	20	0	0	4	1	Winnebago	40420	Rockford, IL	6/25/1962	6/25/1962	7/13/2018	Stock	0	1	FED	DIF	Chicago	CHICAGO	Princeton	Chicago	Central	Central	0	1		3.638754038	0.230920435	3.407833603	1.884595995	3.666573334	0	1.35851546	1.36134402	1.376185234	15.78959965	0.647122285	0.405588703
35377	0	2889227	0	Alpine Capital Bank	New York	NY	10019	12/31/2017	2/14/2019	NM	680 Fifth Avenue, 7th Floor		1	0	0	4	1	New York	35620	New York-Newark-Jersey City, NY-NJ-PA	3/1/2000	3/1/2000	5/26/2010	Stock	0	0	FDIC	DIF	New York	NEW YORK	New York City	New York	Northeastern	Northeast	0	1	http://www.alpinecapitalbank.com	3.220078213	0.265291584	2.954786629	0.219065089	1.837225877	-0.198253905	1.387412228	1.387412228	1.49986564	8.692071915	6.61054943	0
19590	0	199436	1081510	Altamaha Bank and Trust Company	Vidalia	GA	30474	12/31/2017	2/14/2019	NM	206 Jackson Street	ALTAMAHA BANCSHARES, INC.	4	0	0	4	1	Toombs			5/16/1966	5/19/1966	1/25/2013	Stock	0	1	FDIC	DIF	Atlanta	ATLANTA	Savannah	Atlanta	Southern	Southeast	0	1	http://www.altamahabank.com	5.183361674	0.350126276	4.833235397	0.822329749	3.746581361	0.106426423	1.376737164	1.395299912	1.395299912	12.91168522	6.590398974	-1.02E-02
58275	0	3453737	4152505	AltaPacific Bank	Santa Rosa	CA	95403	12/31/2017	2/14/2019	SM	3725 Westwind Blvd, # 100	ALTAPACIFIC BANCORP	6	0	0	4	0	Sonoma	42220	Santa Rosa, CA	7/10/2006	7/10/2006	6/20/2016	Stock	0	0	FED	DIF	San Francisco	SAN FRANCISCO	San Francisco	San Francisco	Western	Western	0	1	www.apbconnect.com	5.508865332	0.382927011	5.125938321	0.539304459	3.435606051	8.72E-02	1.058182606	1.058182606	1.704849755	6.940473351	3.182684107	0
8276	0	881441	1491548	Alton Bank	Alton	MO	65606	12/31/2017	2/14/2019	NM	520 Broadway St	ALTON BANCSHARES, INC.	2	0	0	2	1	Oregon			4/17/1924	1/1/1934	3/31/2006	Stock	0	0	FDIC	DIF	Kansas City	KANSAS CITY	Springfield Mo	St. louis	Western	West	0	1	www.altonbank.com	5.18891785	0.591224108	4.597693743	0.628194079	2.700931063	0.100146882	2.157710096	2.157710096	2.157710096	17.03320397	3.725264721	0.663171856
27711	153	777870	0	Altoona First Savings Bank	Altoona	PA	16603	12/31/2017	2/14/2019	SB	203 North Logan Boulevard		5	0	0	4	0	Blair	11020	Altoona, PA	1/1/1927	3/31/1937	12/29/2017	Non-Stock	0	0	FDIC	DIF	New York	NEW YORK	Wexford	Philadelphia	Northeastern	Northeast	0	1	www.altoonabank.com	4.111614874	0.604677862	3.506937012	0.392072406	2.840684231	4.37E-02	0.544851795	0.544851795	0.825100733	4.092778872	4.092778872	5.62E-02
9465	9767	246956	3822687	Alva State Bank & Trust Company	Alva	OK	73717	12/31/2017	2/14/2019	NM	518 College Avenue	GRACE INVESTMENT COMPANY, INC. ESOP, THE	4	0	0	2	1	Woods			9/10/1901	1/1/1934	2/11/2018	Stock	0	0	FDIC	DIF	Dallas	DALLAS	Oklahoma City	Kansas City	Southern	West	0	1	WWW.ALVASTATEBANK.COM	4.588015223	0.50866704	4.079348183	0.229975812	1.539020692	0.407314108	2.24116755	2.243047461	2.243047461	17.80916653	5.122094412	0.427128213
622	9297	661308	4400336	Amalgamated Bank	New York	NY	10001	12/31/2017	2/14/2019	NM	275 Seventh Avenue	WORKERS UNITED	13	0	1	4	0	New York	35620	New York-Newark-Jersey City, NY-NJ-PA	4/14/1923	1/1/1934	5/17/2018	Stock	0	1	FDIC	DIF	New York	NEW YORK	New York City	New York	Northeastern	Northeast	0	1	http://AMALGAMATEDBANK.COM	3.615028814	0.46054217	3.154486644	0.702589353	3.00043345	0.163721576	0.172512286	0.149881802	0.483925839	1.772600952	1.65187371	0.236433526
903	10892	397531	1020676	Amalgamated Bank of Chicago	Chicago	IL	60602	12/31/2017	2/14/2019	NM	30 North Lasalle Street	AMALGAMATED INVESTMENTS COMPANY	2	0	0	4	0	Cook	16980	Chicago-Naperville-Elgin, IL-IN-WI	6/30/1922	1/1/1934	7/28/2017	Stock	0	1	FDIC	DIF	Chicago	CHICAGO	Chicago	Chicago	Central	Central	0	1	www.aboc.com	2.952535997	6.35E-02	2.889038051	2.241912361	4.054137867	0.211943153	0.290139021	0.290139021	0.696177483	3.374818998	-1.231335344	0.880677608
14531	10978	353555	1107205	Amarillo National Bank	Amarillo	TX	79101	12/31/2017	2/14/2019	N	410 S Taylor	AMARILLO NATIONAL BANCORP, INC.	21	0	0	4	1	Potter	11100	Amarillo, TX	1/1/1892	1/1/1934	5/1/2010	Stock	0	1	OCC	DIF	Dallas	DALLAS	Lubbock	Dallas	Southern	West	0	1	www.anb.com	4.043918377	0.401348475	3.642569902	1.182839971	2.327040367	0.409717129	1.908529931	1.911435545	1.911435545	15.53286977	7.499869513	0.499662993
28701	2179	206174	0	Ambler Savings Bank	Ambler	PA	19002	12/31/2017	2/14/2019	SB	155 E Butler Ave		9	0	0	5	0	Montgomery	37980	Philadelphia-Camden-Wilmington, PA-NJ-DE-MD	1/1/1899	9/17/1936	5/31/2017	Non-Stock	0	0	FDIC	DIF	New York	NEW YORK	Philadelphia	Philadelphia	Northeastern	Northeast	0	1	www.amblersav.com	3.766862319	0.763168356	3.003693963	8.82E-02	1.870881715	4.24E-02	0.722158743	0.727994423	0.993664423	6.196107248	6.196107248	2.06E-02
6423	9315	9807	2611718	Amboy Bank	Old Bridge	NJ	8857	12/31/2017	2/14/2019	SM	3590 Nj Highway 9 South	AMBOY BANCORPORATION	23	0	0	4	1	Middlesex	35620	New York-Newark-Jersey City, NY-NJ-PA	5/12/1888	1/1/1934	1/3/2019	Stock	0	1	FED	DIF	New York	NEW YORK	Jamesburg	New York	Northeastern	Northeast	0	1	www.amboybank.com	4.198325595	0.682195797	3.516129798	0.591319847	1.933161038	0.064980203	1.817171376	1.55980916	1.55980916	11.33102938	-4.152183392	4.56E-02
27267	0	1169650	0	Amerasia Bank	Flushing	NY	11355	12/31/2017	2/14/2019	NM	41-06 Main Street		6	0	1	4	0	Queens	35620	New York-Newark-Jersey City, NY-NJ-PA	6/20/1988	6/20/1988	4/1/2013	Stock	0	0	FDIC	DIF	New York	NEW YORK	New York City	New York	Northeastern	Northeast	0	1	www.amerasiabankny.com	5.361567306	0.784885051	4.576682255	0.122482487	2.043804288	8.71E-02	1.354951403	1.354951403	2.402185557	12.86404818	10.21090153	-3.95E-03
8893	0	440857	1064492	America's Community Bank	Blue Springs	MO	64015	12/31/2017	2/14/2019	SM	1100 West Main Street	URICH BANCORP, INC.	1	0	0	4	1	Jackson	28140	Kansas City, MO-KS	2/27/1888	1/1/1934	1/1/2012	Stock	0	0	FED	DIF	Kansas City	KANSAS CITY	Kansas City	Kansas City	Western	West	0	1	www.amcommbank.com	4.34876211	0.767850736	3.580911374	0.135584947	3.084557552	-0.725379468	1.152472053	1.152472053	1.1592513	9.092854086	9.092854086	0
34422	15591	2580243	3008753	American Bank	Allentown	PA	18104	12/31/2017	2/14/2019	SM	4029 West Tilghman Street	AMERICAN BANK INCORPORATED	1	0	0	4	0	Lehigh	10900	Allentown-Bethlehem-Easton, PA-NJ	6/2/1997	6/2/1997	3/31/2006	Stock	0	0	FED	DIF	New York	NEW YORK	Philadelphia	Philadelphia	Northeastern	Northeast	0	1	www.ambk.com	4.091105735	0.872288951	3.218816784	0.159889162	1.592552405	4.67E-02	0.931315631	1.078723577	1.803683579	10.21531196	6.171542535	3.21E-02
20311	10556	630555	1121993	American Bank	Bozeman	MT	59715	12/31/2017	2/14/2019	NM	1632 West Main Street	GUARANTY DEVELOPMENT COMPANY	6	0	0	4	1	Gallatin			7/27/1970	11/25/1970	3/1/2018	Stock	0	0	FDIC	DIF	San Francisco	SAN FRANCISCO	Billings	Minneapolis	Western	West	0	1	www.americanbankmontana.com	4.442302114	0.326752777	4.115549337	0.318301625	2.480442419	0	1.5527472	1.5527472	1.5527472	14.91745952	12.05677956	-6.07E-03
1117	0	275358	1131406	American Bank & Trust	Wessington Sprin	SD	57382	12/31/2017	2/14/2019	NM	120 East Main Street	LEACKCO BANK HOLDING COMPANY, INC.	10	0	0	2	1	Jerauld			1/1/1892	1/1/1934	4/26/2018	Stock	0	1	FDIC	DIF	Kansas City	KANSAS CITY	Sioux Falls	Minneapolis	Western	West	0	1	www.americanbanktrust.net	4.263950005	0.475193948	3.788756057	0.81685457	2.899951171	3.67E-02	1.29166964	1.314542742	1.38192884	11.55867895	3.813305519	1.97E-02
17906	0	83834	1085349	American Bank & Trust Company	Opelousas	LA	70570	12/31/2017	2/14/2019	NM	307 East Landry Street	AMERICAN BANCORP, INC.	8	0	0	4	1	Saint Landry			9/22/1958	9/22/1958	3/31/2006	Stock	0	1	FDIC	DIF	Dallas	DALLAS	Baton Rouge	Atlanta	Southern	Western	0	1	http://www.americanbankandtrust.net	3.890518019	0.219433861	3.671084158	0.551547836	2.787093266	1.24E-02	1.163863781	1.167983652	1.167983652	11.06784177	6.197600992	4.17E-02
19234	0	597452	1104615	American Bank & Trust Company	Covington	LA	70433	12/31/2017	2/14/2019	NM	1819 N. Columbia Street	AMERICAN BANCSHARES, INC.	4	0	0	4	0	Saint Tammany	35380	New Orleans-Metairie, LA	9/14/1964	9/14/1964	3/31/2006	Stock	0	0	FDIC	DIF	Dallas	DALLAS	Baton Rouge	Atlanta	Southern	Western	0	1	www.americanbankandtrust.com	4.531255164	0.248820532	4.282434631	1.493154769	4.517986527	0.163300718	0.368473415	0.368473415	0.501626308	3.621458789	3.621458789	0.3725746
35568	0	2919898	1119404	American Bank & Trust Company, Inc.	Bowling Green	KY	42103	12/31/2017	2/14/2019	NM	1302 Scottsville Road	FIRST BRECKINRIDGE BANCSHARES, INC.	5	0	0	4	0	Warren	14540	Bowling Green, KY	7/5/2000	7/5/2000	3/31/2006	Stock	0	0	FDIC	DIF	Chicago	CHICAGO	Hopkinsville	St. louis	Central	Southeast	0	1	www.ambanking.com	4.761332177	0.760589375	4.000742802	0.579868177	2.81469346	0.252275983	0.823146205	0.823146205	1.260713398	8.594353475	6.854605808	0.279186446
31980	7685	718079	2226475	American Bank & Trust of the Cumberlands	Livingston	TN	38570	12/31/2017	2/14/2019	NM	808 West Main Street	AMERICAN BANCSHARES CORP.	3	0	0	4	1	Overton			1/1/1978	8/10/1979	2/14/2011	Stock	0	1	FDIC	DIF	Dallas	DALLAS	Nashville	Atlanta	Southern	Southeast	0	1	http://www.americanbt.com	4.909983633	0.828912467	4.081071167	0.670921458	2.932470256	0.140556171	1.302571522	1.30389275	1.3938487	14.70557153	7.307871153	0.113222177
6183	0	54441	1134694	American Bank & Trust Wisconsin	Cuba City	WI	53807	12/31/2017	2/14/2019	NM	100 North Main Street	ATBANCORP	5	0	0	2	0	Grant			10/3/1903	1/1/1934	3/31/2006	Stock	0	0	FDIC	DIF	Chicago	KANSAS CITY	Madison	Chicago	Central	Central	0	1	http://www.americanbankwi.com	4.378796176	0.444498323	3.934297853	0.438200182	2.546998102	5.18E-02	0.794430392	0.794844643	1.495188212	6.222384369	3.688840245	2.27E-02
20537	16110	452159	0	American Bank and Trust Company	Tulsa	OK	74135	12/31/2017	2/14/2019	NM	6060 American Plaza		2	0	0	4	0	Tulsa	46140	Tulsa, OK	11/5/1971	11/5/1971	3/23/2013	Stock	0	1	FDIC	DIF	Dallas	DALLAS	Tulsa	Kansas City	Southern	West	0	1	www.americanbanktulsa.com	3.973646011	0.51313833	3.460507681	0.439232351	2.387897926	2.45E-02	0.887195545	0.813900481	1.000745423	7.259971553	5.2966379	9.43E-03
34955	0	2733263	1138610	American Bank and Trust Company, National Association	Davenport	IA	52807	12/31/2017	2/14/2019	N	4301 East 53rd Street	AMBANK HOLDINGS, INC.	9	0	1	4	1	Scott	19340	Davenport-Moline-Rock Island, IA-IL	1/5/1999	1/5/1999	3/31/2006	Stock	0	1	OCC	DIF	Kansas City	KANSAS CITY	Cedar Rapids	Chicago	Western	Western	0	1	http://www.ambankqc.com	3.988509543	0.3403154	3.648194142	1.622242534	4.481625516	0	0.504543904	0.504844765	0.504844765	4.838746886	4.838746886	5.91E-02
22559	14001	971959	1133781	American Bank Center	Dickinson	ND	58601	12/31/2017	2/14/2019	NM	140 1st Avenue West	AMERICAN BANCOR, LTD.	18	0	1	2	0	Stark			12/1/1977	12/1/1977	9/19/2016	Stock	0	0	FDIC	DIF	Kansas City	KANSAS CITY	Fargo	Minneapolis	Central	West	0	1	http://www.weareamerican.bank	3.689713363	0.173788574	3.51592479	1.364435129	3.079277134	0.417767218	0.78717326	0.787916368	1.183427315	8.849322349	1.25564709	0.518026387
4624	9208	1002953	1065444	American Bank of Baxter Springs	Baxter Springs	KS	66713	12/31/2017	2/14/2019	SM	1201 Military Avenue	AMERICAN BANCSHARES, INC.	3	0	0	2	1	Cherokee			1/1/1917	1/1/1934	10/28/2014	Stock	0	0	FED	DIF	Kansas City	KANSAS CITY	Springfield Mo	Kansas City	Western	Western	0	1	http://www.americanbankbaxter.com	3.061128069	0.230738297	2.830389772	0.532350027	2.869346093	0	0.310366232	0.310366232	0.310366232	2.818531377	2.818531377	-0.614369305
18609	0	215662	1107193	American Bank of Commerce	Wolfforth	TX	79382	12/31/2017	2/14/2019	NM	U.S. Hwy. 82 & Loop 193	AMERICO BANCSHARES, INC.	16	0	1	4	0	Lubbock	31180	Lubbock, TX	9/11/1962	10/11/1962	3/31/2006	Stock	0	0	FDIC	DIF	Dallas	DALLAS	Lubbock	Dallas	Southern	West	0	1	www.theabcbank.com	4.029058608	0.34560666	3.683451948	0.377730945	2.535811456	0.272434265	0.475236784	0.466536715	0.99981704	5.430539163	3.418892103	0.448391969
34232	0	2493697	3717260	American Bank of Commerce	Provo	UT	84604	12/31/2017	2/14/2019	NM	3670 N. University Avenue	AMBANCORP	4	0	0	4	0	Utah	39340	Provo-Orem, UT	8/26/1996	8/26/1996	11/29/2018	Stock	0	0	FDIC	DIF	San Francisco	SAN FRANCISCO	Salt Lake City	San Francisco	Western	West	0	1		5.45917128	0.216065561	5.243105719	2.163259799	4.823886413	0.171505798	1.141085243	1.141085243	1.856836107	8.583321866	8.583321866	0.252894856
15423	0	568359	3450521	American Bank of Missouri	Wellsville	MO	63384	12/31/2017	2/14/2019	NM	127 West Hudson	EVERGREEN BANCSHARES, INC.	7	0	0	4	0	Montgomery			3/15/1880	9/14/1936	1/25/2013	Stock	0	0	FDIC	DIF	Kansas City	KANSAS CITY	Columbia Mo	St. louis	Western	West	0	1	www.americanbankofmissouri.com	4.72376951	0.916332389	3.807437121	1.06944599	3.067481954	0.158518212	0.869863171	0.869863171	1.380742201	8.385333753	8.385333753	6.63E-02
34606	14577	2684552	3043008	American Bank of Oklahoma	Collinsville	OK	74021	12/31/2017	2/14/2019	NM	200 East Main Street	AMERIBANK HOLDING COMPANY	6	0	0	4	0	Tulsa	46140	Tulsa, OK	4/1/1998	4/1/1998	12/26/2017	Stock	0	0	FDIC	DIF	Dallas	DALLAS	Tulsa	Kansas City	Southern	West	0	1	http://www.americanbankok.com	5.538003839	0.931376326	4.606627513	1.171736823	4.252405987	0.142178866	0.731859044	0.731859044	0.97009441	7.775671867	2.689086521	1.08E-02
5216	10623	716655	2217503	American Bank of the North	Nashwauk	MN	55769	12/31/2017	2/14/2019	NM	117 Central Avenue	MESABA BANCSHARES, INC.	15	0	0	4	0	Itasca			1/1/1920	1/1/1934	11/2/2016	Stock	0	0	FDIC	DIF	Kansas City	KANSAS CITY	Fargo	Minneapolis	Central	West	0	1	http://www.ambnk.com	4.014476076	0.350527308	3.663948769	0.566960438	3.169442779	5.36E-02	1.21E-02	1.57E-02	0.800887423	0.170561146	0.170561146	0.185978059
23886	10721	307361	1110045	American Bank, National Association	Waco	TX	76712	12/31/2017	2/14/2019	N	200 West State Highway 6	AMERICAN NATIONAL BANCSHARES, INC.	3	0	0	4	1	Mclennan	47380	Waco, TX	6/11/1982	6/11/1982	12/2/2018	Stock	0	0	OCC	DIF	Dallas	DALLAS	Dallas	Dallas	Southern	West	0	1	www.ambankwaco.com	4.038616492	0.403112977	3.635503515	0.257830817	2.52701436	5.45E-02	1.203134823	1.203134823	1.203134823	12.62016655	5.29232791	6.82E-02
5800	0	345345	1201457	American Bank, National Association	Le Mars	IA	51031	12/31/2017	2/14/2019	N	234 Fifth Avenue S.W.	AMBANK COMPANY, INC.	2	0	0	2	1	Plymouth	43580	Sioux City, IA-NE-SD	1/1/1887	1/1/1934	3/31/2006	Stock	0	1	OCC	DIF	Kansas City	KANSAS CITY	Sioux City	Chicago	Western	Western	0	1	www.am-bank.com	4.395067575	0.88206668	3.513000896	0.340219124	2.131663389	0	1.462165798	1.462165798	1.538397469	12.66035533	7.465423143	-4.10E-03
21567	0	494654	2344726	American Bank, National Association	Dallas	TX	75220	12/31/2017	2/14/2019	N	2707 West Northwest Highway	ABNA HOLDINGS, INC.	1	0	0	8	0	Dallas	19100	Dallas-Fort Worth-Arlington, TX	5/2/1974	5/2/1974	3/31/2006	Stock	0	0	OCC	DIF	Dallas	DALLAS	Dallas	Dallas	Southern	West	0	1	http://americanbankdallas.com	7.873517119	0.669719102	7.203798017	0.185909149	3.930650576	1.841385855	0.59136815	0.59136815	1.06056743	6.29998491	3.942206126	3.806308279
20241	11670	807955	1109964	American Bank, National Association	Corpus Christi	TX	78401	12/31/2017	2/14/2019	N	711 N. Carancahua St	AMERICAN BANK HOLDING CORPORATION	12	0	0	4	1	Nueces	18580	Corpus Christi, TX	8/24/1970	8/24/1970	12/31/2006	Stock	0	1	OCC	DIF	Dallas	DALLAS	Houston	Dallas	Southern	West	0	1	americanbank.com	3.78518291	5.68E-02	3.728343685	0.676359293	3.311142454	4.64E-02	0.861932471	0.877100254	0.877100254	9.821881981	5.03E-02	2.38E-03
34788	0	2734729	0	American Business Bank	Los Angeles	CA	90014	12/31/2017	2/14/2019	NM	523 W. 6th St., Suite 900		5	0	0	4	0	Los Angeles	31080	Los Angeles-Long Beach-Anaheim, CA	9/28/1998	9/28/1998	3/1/2018	Stock	0	0	FDIC	DIF	San Francisco	SAN FRANCISCO	Los Angeles (North)	San Francisco	Western	Western	0	0	http://WWW.AMERICANBUSINESSBANK.COM	3.282237199	9.98E-02	3.182406369	0.226151736	2.172760361	3.45E-02	0.469977931	0.457139767	0.999903934	5.646833279	5.646833279	-5.33E-03
57686	0	3272956	3272947	American Commerce Bank, National Association	Bremen	GA	30110	12/31/2017	2/14/2019	N	400 U.S. Highway 27 Bypass	AMERICAN COMMERCE BANCSHARES, INC.	3	0	1	4	0	Haralson	12060	Atlanta-Sandy Springs-Roswell, GA	10/4/2004	10/4/2004	5/30/2015	Stock	0	0	OCC	DIF	Atlanta	ATLANTA	Atlanta	Atlanta	Southern	Southeast	0	1	www.americancommercebank.com	5.314370633	1.028143498	4.286227135	0.567544205	2.814761466	0.362519365	1.068223728	1.068223728	1.526206525	9.913129289	9.913129289	9.22E-04
35033	0	2871558	4111584	American Community Bank	Glen Cove	NY	11542	12/31/2017	2/14/2019	NM	300 Glen Street	AMERICAN COMMUNITY BANCORP, INC.	5	0	0	4	0	Nassau	35620	New York-Newark-Jersey City, NY-NJ-PA	1/10/2000	1/10/2000	7/1/2009	Stock	0	0	FDIC	DIF	New York	NEW YORK	New York City	New York	Northeastern	Northeast	0	1	http://ACBALWAYS.COM/	4.482432645	0.463661122	4.018771523	0.221190353	3.219137875	-0.158370181	0.477053217	0.489891759	0.950748985	3.588692525	1.88329015	-7.18E-03
35412	0	2869162	3035049	American Community Bank & Trust	Woodstock	IL	60098	12/31/2017	2/14/2019	NM	1290 Lake Avenue	AMERICAN COMMUNITY FINANCIAL, INC.	4	0	0	4	0	Mchenry	16980	Chicago-Naperville-Elgin, IL-IN-WI	3/13/2000	3/13/2000	3/20/2015	Stock	0	0	FDIC	DIF	Chicago	CHICAGO	Chicago	Chicago	Central	Central	0	1	http://www.amcombank.com	3.438947125	0.363586544	3.075360581	0.248791818	2.027029506	-0.146779834	0.704910152	0.704910152	1.259737925	5.438413716	0.201003318	8.18E-02
29878	4247	1010574	3848267	American Community Bank of Indiana	Saint John	IN	46373	12/31/2017	2/14/2019	NM	7880 Wicker Avenue	AMB FINANCIAL CORP.	5	0	0	4	0	Lake	16980	Chicago-Naperville-Elgin, IL-IN-WI	1/1/1910	7/27/1937	8/31/2017	Stock	0	0	FDIC	DIF	Chicago	CHICAGO	Indianapolis	Chicago	Central	Central	0	1	www.acbanker.com	4.3784696	0.599512709	3.778956891	0.609511472	2.878866241	0.06331959	0.616278452	0.616278452	1.091900409	6.596920402	0	9.37E-02
57444	0	3216316	4842721	American Continental Bank	City Of Industry	CA	91748	12/31/2017	2/14/2019	NM	17700 Castleton St, # 100	AMERICAN CONTINENTAL BANCORP	4	0	0	4	0	Los Angeles	31080	Los Angeles-Long Beach-Anaheim, CA	10/6/2003	10/6/2003	2/22/2018	Stock	0	0	FDIC	DIF	San Francisco	SAN FRANCISCO	Los Angeles (North)	San Francisco	Western	Western	0	1	http://www.americancontinentalbank.com	4.471671609	0.707234275	3.764437334	0.253714092	2.168785649	0	0.894107255	0.894107255	1.711160601	6.50007173	4.727324894	7.34E-02
57359	0	3116519	3116498	American Eagle Bank	South Elgin	IL	60177	12/31/2017	2/14/2019	NM	556 Randall Road	ORCHID FINANCIAL BANCORP, INC.	1	0	0	4	0	Kane	16980	Chicago-Naperville-Elgin, IL-IN-WI	10/17/2002	10/17/2002	3/31/2006	Stock	0	0	FDIC	DIF	Chicago	CHICAGO	Chicago	Chicago	Central	Central	0	1	http://www.americaneaglebank.com	5.852908491	1.220228775	4.632679717	0.561508027	2.69802616	0.589882103	0.988612538	0.988612538	1.67705722	10.73130667	2.896264036	0.516074431
58514	0	3559714	3116498	American Eagle Bank of Chicago	Chicago	IL	60647	12/31/2017	2/14/2019	NM	2255 N. Western Avenue	ORCHID FINANCIAL BANCORP, INC.	1	0	0	4	0	Cook	16980	Chicago-Naperville-Elgin, IL-IN-WI	4/16/2007	4/16/2007	7/2/2009	Stock	0	0	FDIC	DIF	Chicago	CHICAGO	Chicago	Chicago	Central	Central	0	1	http://www.americaneaglebank.com	5.187486834	1.337937745	3.849549089	0.085499316	2.284856721	0.434246526	0.43874649	0.43874649	0.820118439	4.225352113	4.225352113	0.379753853
34090	14359	2339535	2342085	American Enterprise Bank	Buffalo Grove	IL	60089	12/31/2017	2/14/2019	NM	600 N. Buffalo Grove Road	A. E. BANCORP, INC.	3	0	0	4	1	Lake	16980	Chicago-Naperville-Elgin, IL-IN-WI	11/15/1995	11/15/1995	12/6/2018	Stock	0	0	FDIC	DIF	Chicago	CHICAGO	Chicago	Chicago	Central	Central	0	1		4.040862458	0.504562334	3.536300123	0.316942172	4.495549525	0	-1.102655102	-1.102655102	-1.102655102	-10.44569497	-10.44569497	-0.072021708
10647	52808	1014451	1061950	American Exchange Bank	Elmwood	NE	68349	12/31/2017	2/14/2019	SM	151 North 4th Street	AMERICAN EXCHANGE COMPANY	2	0	0	2	1	Cass	36540	Omaha-Council Bluffs, NE-IA	7/13/1889	1/1/1934	3/31/2006	Stock	0	0	FED	DIF	Kansas City	KANSAS CITY	Omaha	Kansas City	Western	West	0	1	www.aebank.com	4.3337148	0.57923569	3.75447911	0.240757115	2.996331737	0.109435052	0.639100707	0.851404708	0.851404708	7.725611694	1.767556403	0.334380595
428	17415	811550	0	American Exchange Bank	Henryetta	OK	74437	12/31/2017	2/14/2019	NM	510-512 West Main Street		2	0	0	8	1	Okmulgee	46140	Tulsa, OK	1/1/1933	1/1/1934	3/31/2006	Stock	0	0	FDIC	DIF	Dallas	DALLAS	Tulsa	Kansas City	Southern	West	0	1	americanexchange.bank	5.696252854	0.463802575	5.232450278	0.681328688	3.918447216	0	1.225422924	1.231881016	1.231881016	10.22705949	3.699434362	3.99E-02
2328	0	826451	2816858	American Exchange Bank, Lindsay, Oklahoma	Lindsay	OK	73052	12/31/2017	2/14/2019	NM	402 South Main Street	GRIFFITH FAMILY FINANCIAL HOLDINGS, L.L.C.	2	0	0	7	0	Garvin			1/1/1924	1/1/1934	1/24/2018	Stock	0	0	FDIC	DIF	Dallas	DALLAS	Oklahoma City	Kansas City	Southern	West	0	1		3.662190456	0.140784059	3.521406397	0.952999641	3.23986902	0	0.806175042	0.827691729	0.954648429	7.324190254	5.573387803	0.331282005
35328	15648	2966306	1275216	American Express Bank, FSB.	Salt Lake City	UT	84184	12/31/2017	2/14/2019	SA	4315 South 2700 West	AMERICAN EXPRESS COMPANY	1	0	0	4	0	Salt Lake	41620	Salt Lake City, UT	12/1/2000	12/1/2000	2/22/2018	Stock	0	0	OCC	DIF	San Francisco	SAN FRANCISCO	Salt Lake City	San Francisco	Western	West	0	0		6.397363187	1.052873852	5.344489335	14.92074755	12.5284117	1.583936318	3.817644232	3.817644232	6.041234559	32.03957257	-9.813556934	1.650681172
27471	0	1394676	1275216	American Express Centurion Bank	Salt Lake City	UT	84184	12/31/2017	2/14/2019	NM	4315 S 2700 West, Mail Code:	AMERICAN EXPRESS COMPANY	2	1	0	3	0	Salt Lake	41620	Salt Lake City, UT	3/20/1989	3/20/1989	12/31/2017	Stock	0	0	FDIC	DIF	San Francisco	WASHINGTON	Salt Lake City	San Francisco	Western	West	0	0	http://www.americanexpress.com	8.701006303	1.511978723	7.18902758	14.01244665	10.7310959	2.685782133	4.447603884	4.447603884	7.482447523	28.73967264	-1.550351811	3.197066068
29140	2983	637170	0	American Federal Bank	Fargo	ND	58102	12/31/2017	2/14/2019	SA	215 North Fifth Street		13	0	1	2	1	Cass	22020	Fargo, ND-MN	1/1/1891	3/16/1935	7/21/2011	Stock	0	0	OCC	DIF	Kansas City	KANSAS CITY	Fargo	Minneapolis	Central	West	0	1	www.americanfederalbank.com	4.567395111	0.640012047	3.927383064	0.636624023	3.024802261	7.45E-03	1.256484979	1.256484979	1.257230004	13.27957984	0.484253875	7.94E-03
34656	0	2694681	3472176	American First National Bank	Houston	TX	77036	12/31/2017	2/14/2019	N	9999 Bellaire Boulevard	AFNB HOLDINGS, INC.	17	0	1	4	0	Harris	26420	Houston-The Woodlands-Sugar Land, TX	5/18/1998	5/18/1998	7/10/2018	Stock	0	0	OCC	DIF	Dallas	DALLAS	Houston	Dallas	Southern	West	0	0	www.afnb.com	4.579445386	0.667976818	3.911468569	0.170109438	2.12273375	4.67E-02	1.054832268	1.054832268	1.715840921	9.187709787	6.861715015	1.02E-02
57113	0	3025134	0	American Founders Bank, Inc.	Louisville	KY	40223	12/31/2017	2/14/2019	NM	1200 Forest Bridge Road		2	0	0	4	0	Jefferson	31140	Louisville-Jefferson County, KY-IN	5/14/2001	5/14/2001	10/31/2018	Stock	0	0	FDIC	DIF	Chicago	CHICAGO	Elizabethtown	St. louis	Central	Southeast	0	1		4.795706371	0.923361034	3.872345337	0.331996399	3.841672618	9.84E-02	-5.37E-03	-5.37E-03	-5.37E-03	-0.049755369	-0.049755369	9.78E-02
4190	0	311050	1052220	American Heritage Bank	Sapulpa	OK	74066	12/31/2017	2/14/2019	SM	2 South Main Street	AMERICAN BANCORPORATION, INC.	23	0	0	9	1	Creek	46140	Tulsa, OK	6/15/1905	1/1/1934	3/11/2015	Stock	0	1	FED	DIF	Dallas	DALLAS	Tulsa	Kansas City	Southern	West	0	1	http://www.ahb-ok.com	3.437116696	0.496761072	2.940355624	0.764556422	2.466862104	1.00E-01	0.995086448	1.013805087	1.013805087	10.69659707	6.477208013	0.396562357
57025	0	2960555	4665265	American Heritage Bank	Clovis	NM	88101	12/31/2017	2/14/2019	NM	3300 N Prince St	AHB BANCSHARES, INC.	2	0	0	2	0	Curry			12/5/2000	12/5/2000	10/22/2014	Stock	0	0	FDIC	DIF	Dallas	DALLAS	Albuquerque	Dallas	Western	West	0	1	www.ahbnm.com	4.830516956	0.41617137	4.414345586	0.566558282	2.765610584	0.156755256	1.250794973	1.238366521	1.677281237	11.35663531	5.616708424	0.308450376
8843	0	61757	4520953	American Heritage National Bank	Long Prairie	MN	56347	12/31/2017	2/14/2019	N	24 2nd Street South	AMERICAN HERITAGE HOLDING COMPANY	6	0	0	4	0	Todd			9/1/1881	1/1/1934	8/11/2017	Stock	0	0	OCC	DIF	Kansas City	KANSAS CITY	Fargo	Minneapolis	Central	West	0	1	www.logbank.com	3.809547314	0.278238571	3.531308744	0.50641505	2.190148657	2.70E-02	0.985002069	0.985002069	1.600800566	8.997241685	4.940303616	-4.08E-04
1439	12419	547251	1210459	American Interstate Bank	Elkhorn	NE	68022	12/31/2017	2/14/2019	NM	3331 N 204th Street	AMERICAN INTERSTATE BANCORPORATION, INC.	3	0	0	4	1	Douglas	36540	Omaha-Council Bluffs, NE-IA	3/29/1915	1/1/1934	7/24/2012	Stock	0	0	FDIC	DIF	Kansas City	KANSAS CITY	Omaha	Kansas City	Western	West	0	1	http://www.americaninterstatebank.com	4.135375465	0.114226195	4.02114927	0.181372824	1.909089209	0	2.155905836	2.155905836	2.155905836	14.79779766	1.963627963	-4.22E-02
57695	17958	3229642	0	American Investors Bank and Mortgage	Eden Prairie	MN	55344	12/31/2017	2/14/2019	SA	6385 Old Shady Oak Rd, # 110		1	0	0	5	0	Hennepin	33460	Minneapolis-St. Paul-Bloomington, MN-WI	1/15/2004	1/15/2004	7/21/2011	Stock	0	0	OCC	DIF	Kansas City	KANSAS CITY	Minneapolis	Minneapolis	Central	West	0	1	www.aibandm.com	4.209475077	0.855049625	3.354425452	0.579341236	2.689335715	0	0.519722227	0.519722227	1.128872967	4.925684805	4.925684805	-8.97E-03
34334	15967	2533043	3272367	American Metro Bank	Chicago	IL	60640	12/31/2017	2/14/2019	NM	4878 North Broadway	AMERICAN METRO BANCORP, INC.	2	0	0	4	0	Cook	16980	Chicago-Naperville-Elgin, IL-IN-WI	1/29/1997	1/29/1997	10/15/2013	Stock	0	0	FDIC	DIF	Chicago	CHICAGO	Chicago	Chicago	Central	Central	0	1	http://www.americanmetrobank.com	5.060018347	0.618628049	4.441390297	9.51E-02	4.034721356	-0.233761376	0.534534347	0.534534347	0.534534347	4.46777471	4.46777471	-5.61E-02
58309	0	3447576	3447567	American Momentum Bank	College Station	TX	77845	12/31/2017	2/14/2019	NM	One Momentum Boulevard	ADAM BANK GROUP, INC.	16	0	1	4	0	Brazos	17780	College Station-Bryan, TX	10/25/2006	10/25/2006	6/17/2015	Stock	0	0	FDIC	DIF	Dallas	DALLAS	Austin	Dallas	Southern	West	0	1	www.americanmomentum.bank	4.552219553	0.349950397	4.202269156	0.339470018	2.707561273	4.54E-02	0.626706793	0.626706793	1.505828198	3.23485945	3.23485945	-1.87E-02
24472	11910	256058	1131853	American Nation Bank	Ardmore	OK	73401	12/31/2017	2/14/2019	SM	1901 North Commerce	AMCORP FINANCIAL, INC.	8	0	1	4	1	Carter			5/2/1983	5/2/1983	6/27/2016	Stock	0	0	FED	DIF	Dallas	DALLAS	Oklahoma City	Kansas City	Southern	West	0	1	www.bankanb.com	4.279721327	0.654954183	3.624767144	0.739528214	2.57997386	0.635730329	0.914385778	1.057012702	1.057012702	10.42934339	5.045648723	1.129353169
26398	13943	481430	2939337	American National Bank	Oakland Park	FL	33308	12/31/2017	2/14/2019	N	4301 North Federal Highway	ANB HOLDINGS, INC.	1	0	0	4	0	Broward	33100	Miami-Fort Lauderdale-West Palm Beach, FL	10/15/1985	10/15/1985	3/31/2006	Stock	0	0	OCC	DIF	Atlanta	ATLANTA	South Florida	Atlanta	Southern	Southeast	0	1	www.americannationalbank.com	4.474645564	0.332000798	4.142644766	0.242037386	2.192900329	7.25E-02	0.948731072	0.948731072	1.779911036	6.925845859	6.925845859	4.27E-02
19300	10134	660655	1059715	American National Bank	Omaha	NE	68114	12/31/2017	2/14/2019	N	8990 West Dodge Road	AMERICAN NATIONAL CORPORATION	39	0	1	4	1	Douglas	36540	Omaha-Council Bluffs, NE-IA	12/2/1964	12/2/1964	10/1/2016	Stock	0	1	OCC	DIF	Kansas City	KANSAS CITY	Omaha	Kansas City	Western	West	0	1	www.american.bank	4.108437739	0.375841935	3.732595804	0.614007439	2.477949236	0.232585191	1.393666475	1.399906686	1.440048736	14.69322085	6.195833433	0.125556644
22373	10059	498362	2507183	American National Bank & Trust	Wichita Falls	TX	76308	12/31/2017	2/14/2019	N	2732a Midwestern Parkway	AMERIBANCSHARES, INC.	9	0	0	4	0	Wichita	48660	Wichita Falls, TX	11/29/1976	11/29/1976	8/14/2015	Stock	0	1	OCC	DIF	Dallas	DALLAS	Dallas	Dallas	Southern	West	0	1	www.amnat.com	4.003775832	0.563757668	3.440018165	1.779652601	3.479638328	2.87E-02	0.963154949	0.993999919	1.42107184	8.408581994	6.874346667	5.75E-02
33812	15499	2051127	2716640	American National Bank - Fox Cities	Appleton	WI	54911	12/31/2017	2/14/2019	N	2200 North Richmond Street	AMERICAN NATIONAL BANCORP, INC.	1	0	0	4	1	Outagamie	11540	Appleton, WI	6/14/1993	6/14/1993	3/31/2006	Stock	0	0	OCC	DIF	Chicago	CHICAGO	Appleton	Chicago	Central	Central	0	1	http://www.anbfc.bank	4.217047471	0.807005647	3.410041824	0.23080234	1.759345023	-1.25E-02	1.700408676	1.703070318	1.706492428	12.99353079	6.443097096	-4.53E-02
6837	11656	958727	1076691	American National Bank and Trust Company	Danville	VA	24541	12/31/2017	2/14/2019	N	628 Main Street	AMERICAN NATIONAL BANKSHARES INC.	30	0	1	4	0	Danville City			2/9/1909	1/1/1934	1/1/2015	Stock	0	1	OCC	DIF	Atlanta	ATLANTA	Richmond	Richmond	Northeastern	Southeast	0	1	www.amnb.com	3.925654686	0.392145961	3.533508725	0.759312864	2.40464383	5.83E-02	0.893561858	0.915240108	1.570123054	7.228266685	4.507805005	1.69E-02
26499	12972	306159	3047172	American National Bank of Minnesota	Baxter	MN	56425	12/31/2017	2/14/2019	N	7638 Woida Road	AMERICAN BANCORPORATION OF MINNESOTA, INC.	9	0	0	4	1	Crow Wing			5/1/1983	1/2/1986	5/4/2006	Stock	0	0	OCC	DIF	Kansas City	KANSAS CITY	Minneapolis	Minneapolis	Central	West	0	1	http://www.anbmn.com	5.288557179	0.666065136	4.622492043	0.365131527	3.742201267	0	0.754472861	0.754472861	0.754472861	6.051673203	3.504940661	3.10E-02
58469	0	3623110	0	American Plus Bank, N.A.	Arcadia	CA	91007	12/31/2017	2/14/2019	N	630 West Duarte Road		3	0	0	4	0	Los Angeles	31080	Los Angeles-Long Beach-Anaheim, CA	8/8/2007	8/8/2007	9/23/2015	Stock	0	0	OCC	DIF	San Francisco	SAN FRANCISCO	Los Angeles (North)	San Francisco	Western	Western	0	1	http://www.bankaplus.com	4.756692471	1.007366949	3.749325522	0.204679151	1.313989609	0.105287629	1.272750551	1.27355916	2.371498555	10.30056953	10.30056953	0
58584	0	3671997	3824261	American Pride Bank	Macon	GA	31204	12/31/2017	2/14/2019	NM	4740 Log Cabin Drive	AMERICAN BANCORP, INC.	4	0	0	4	1	Bibb	31420	Macon, GA	12/12/2007	12/12/2007	7/27/2012	Stock	0	0	FDIC	DIF	Atlanta	ATLANTA	Albany Ga	Atlanta	Southern	Southeast	0	1	www.americanpridebank.com	5.124375126	0.740036089	4.384339037	1.420017648	3.395310727	0.433001387	1.646917938	1.646917938	1.646917938	10.49338591	4.521834114	7.47E-03
24655	14089	735768	2312837	American River Bank	Sacramento	CA	95815	12/31/2017	2/14/2019	NM	1545 River Park Drive	AMERICAN RIVER BANKSHARES	12	0	0	4	0	Sacramento	40900	Sacramento-Roseville-Arden-Arcade, CA	8/29/1983	8/29/1983	1/7/2018	Stock	0	0	FDIC	DIF	San Francisco	SAN FRANCISCO	Sacramento	San Francisco	Western	Western	0	1	www.americanriverbank.com	3.444579958	0.179029065	3.265550893	0.23606786	2.069002283	6.89E-02	0.53003592	0.545820756	1.087505346	4.365212576	-9.256014878	0.246732657
58281	0	3388482	0	American Riviera Bank	Santa Barbara	CA	93101	12/31/2017	2/14/2019	NM	1033 Anacapa Street		3	0	0	4	0	Santa Barbara	42200	Santa Maria-Santa Barbara, CA	7/18/2006	7/18/2006	1/1/2016	Stock	0	0	FDIC	DIF	San Francisco	SAN FRANCISCO	Los Angeles (West)	San Francisco	Western	Western	0	1	www.americanrivierabank.com	4.943650798	0.229906341	4.713744457	0.217603755	2.811858115	0.187102382	0.723844663	0.723844663	1.575221913	6.661893817	6.661893817	5.62E-03
29899	4287	12179	0	American Savings Bank	Middletown	OH	45042	12/31/2017	2/14/2019	SA	701 N. University Boulevard		2	0	0	4	0	Butler	17140	Cincinnati, OH-KY-IN	1/1/1889	8/9/1937	12/31/2017	Non-Stock	0	0	FDIC	DIF	Chicago	CHICAGO	Cincinnati	Cleveland	Central	Central	0	1	www.amsavingsbank.com	4.617019326	0.423406562	4.193612764	0.649874717	4.225358721	-7.98E-02	6.33E-02	6.33E-02	0.152497677	0.345692922	0.345692922	-5.96E-03
9104	9913	337247	1141508	American Savings Bank	Tripoli	IA	50676	12/31/2017	2/14/2019	NM	312 S. Main St	TRIPOLI BANCSHARES, INC.	1	0	0	2	1	Bremer	47940	Waterloo-Cedar Falls, IA	1/10/1899	1/1/1934	3/31/2006	Stock	0	1	FDIC	DIF	Kansas City	KANSAS CITY	Cedar Rapids	Chicago	Western	Western	0	1	http://www.asbtripoli.com	4.0766703	0.67703689	3.399633409	7.64E-02	1.677628742	0	1.543379246	1.561997789	1.646271196	7.898596686	1.952350749	0
32526	8384	54973	0	American Savings Bank, FSB	Honolulu	HI	96813	12/31/2017	2/14/2019	SA	1001 Bishop St., Suite 100		49	0	0	5	0	Honolulu	46520	Urban Honolulu, HI	1/23/1987	1/23/1987	3/1/2018	Stock	0	0	OCC	DIF	San Francisco	SAN FRANCISCO	San Francisco	San Francisco	Western	Western	0	1	www.asbhawaii.com	3.944746859	0.201983694	3.742763165	0.913662713	2.665191655	0.165119402	1.014815577	1.014815577	1.49526896	11.26735124	4.960715546	0.270925921
29597	12609	455879	0	American Savings Bank, FSB	Portsmouth	OH	45662	12/31/2017	2/14/2019	SA	503 Chillicothe Street		6	0	1	4	0	Scioto			1/1/1892	12/27/1948	4/13/2018	Stock	0	0	OCC	DIF	Chicago	CHICAGO	Columbus	Cleveland	Central	Central	0	1		4.745582191	0.66642165	4.079160541	1.563193945	3.942134854	0.042030758	0.978090767	0.979316664	1.390517581	9.084647076	2.066464786	6.65E-02
26944	13210	276645	1144095	American State Bank	Osceola	IA	50213	12/31/2017	2/14/2019	SM	1000 Jeffreys Drive	OSCEOLA BANCORPORATION	4	0	0	2	1	Clarke			4/23/1987	4/23/1987	2/16/2017	Stock	0	0	FED	DIF	Kansas City	KANSAS CITY	Des Moines	Chicago	Western	Western	0	1	www.americanstatebank.com	4.819247709	0.76475749	4.054490219	1.318392899	2.944579833	9.53E-02	1.891843103	1.890879662	1.984688388	20.41654348	7.823877884	6.08E-02
9967	0	262358	4136046	American State Bank	Arp	TX	75750	12/31/2017	2/14/2019	SM	102 W Front	STEELE HOLDINGS, INC.	5	0	0	4	1	Smith	46340	Tyler, TX	8/1/1911	1/1/1934	6/11/2012	Stock	0	0	FED	DIF	Dallas	DALLAS	Dallas	Dallas	Southern	West	0	1	www.asbtx.com	4.643400664	0.579344217	4.064056447	0.484617763	3.113324567	0.265589904	0.607169065	0.607169065	0.607169065	5.22355535	5.22355535	0.477217536
228	12625	735441	1201457	American State Bank	Sioux Center	IA	51250	12/31/2017	2/14/2019	NM	525 North Main Street	AMBANK COMPANY, INC.	9	0	1	2	1	Sioux			9/1/1913	1/1/1934	7/17/2015	Stock	0	1	FDIC	DIF	Kansas City	KANSAS CITY	Sioux City	Chicago	Western	Western	0	1	www.ambankiowa.com	4.41666564	0.998961332	3.417704309	0.703011019	1.951410461	0.415420997	1.501924942	1.501924942	1.564475475	12.42461673	5.846069858	0.341026951
57144	0	2957014	1066441	American State Bank & Trust Company	Great Bend	KS	67530	12/31/2017	2/14/2019	SM	1321 Main Street	AMERICAN STATE BANCSHARES, INC.	10	0	0	2	0	Barton			4/20/2001	4/20/2001	7/14/2018	Stock	0	1	FED	DIF	Kansas City	KANSAS CITY	Hays	Kansas City	Western	Western	0	1	https://asbt.bank	3.937723888	0.379281659	3.558442229	0.413322844	2.463691772	2.93E-02	0.89642055	0.906806884	1.164334713	6.778493562	3.744595122	0.157228728
15444	12190	244251	2632571	American State Bank & Trust Company of Williston	Williston	ND	58801	12/31/2017	2/14/2019	NM	223 Main Street	AMERICAN STATE BANK HOLDING COMPANY, INC.	2	0	0	8	1	Williams			12/1/1936	12/18/1936	3/31/2006	Stock	0	1	FDIC	DIF	Kansas City	KANSAS CITY	Fargo	Minneapolis	Central	West	0	1	www.asbt.com	3.320688899	0.178983284	3.141705615	1.00723038	1.869212803	0.100055998	2.044144039	2.046311919	2.046311919	19.23348203	7.369882853	0.223945615
22263	0	21359	1857760	American State Bank of Grygla	Grygla	MN	56727	12/31/2017	2/14/2019	SM	102 S Main Ave	GRYGLA FINANCIAL CORPORATION	2	0	0	2	1	Marshall			4/30/1976	4/30/1976	9/6/2014	Stock	0	0	FED	DIF	Kansas City	KANSAS CITY	Fargo	Minneapolis	Central	West	0	1	http://www.asbgrygla.com	4.181801965	0.28784095	3.893961016	1.085972506	3.493750428	3.42E-02	1.209594596	1.209594596	1.211496474	11.2554419	3.397869253	-6.14E-02
13150	10181	596848	1134694	American Trust & Savings Bank	Dubuque	IA	52001	12/31/2017	2/14/2019	SM	9th And Main Streets	ATBANCORP	12	0	0	4	0	Dubuque	20220	Dubuque, IA	1/1/1905	1/1/1934	3/31/2006	Stock	0	1	FED	DIF	Kansas City	KANSAS CITY	Cedar Rapids	Chicago	Western	Western	0	1	http://www.americantrust.bank	3.717413967	0.541129094	3.176284873	2.290622495	3.916320616	0.08929954	0.73931089	0.73931089	1.2224214	6.884033267	4.431092315	3.05E-02
10120	0	675341	1140846	American Trust and Savings Bank	Lowden	IA	52255	12/31/2017	2/14/2019	NM	309 Mckinley Avenue	LOWDEN BANCSHARES, INC.	1	0	0	2	0	Cedar			10/1/1913	1/1/1934	3/31/2006	Stock	0	1	FDIC	DIF	Kansas City	KANSAS CITY	Cedar Rapids	Chicago	Western	Western	0	1	www.atsb-lowden.com	3.507164132	0.514031594	2.993132538	0.122528544	2.61208577	0	-2.14E-02	0	0.381509329	0	0	-0.670676755
58076	0	3357947	4848246	American Trust Bank	Kirksville	MO	63501	12/31/2017	2/14/2019	NM	2817 North Baltimore	CONNECTIONS BANCSHARES, INC.	1	0	0	8	0	Adair			10/24/2005	10/24/2005	11/30/2018	Stock	0	0	FDIC	DIF	Kansas City	KANSAS CITY	Columbia Mo	St. louis	Western	West	0	1	http://www.connectionsbank.com	2.727407342	0.454234385	2.273172957	0.162598021	1.149272374	6.10E-02	0.637458149	0.637458149	1.05134402	5.42777131	-37.12910229	-9.18E-03
8205	15484	201254	1128705	Americana Community Bank	Sleepy Eye	MN	56085	12/31/2017	2/14/2019	NM	300 Main Street West	MIDWEST BANCSHARES, INC.	4	0	0	2	1	Brown			1/1/1881	1/1/1934	3/31/2006	Stock	0	0	FDIC	DIF	Kansas City	KANSAS CITY	Mankato	Minneapolis	Central	West	0	1	www.americanafinancial.com	4.354604051	0.42167828	3.932925772	1.516686167	3.579099942	0	1.700050644	1.701796972	1.701796972	24.52250937	24.52250937	-6.62E-02
58360	0	3488980	0	Americas United Bank	Glendale	CA	91203	12/31/2017	2/14/2019	NM	801 N Brand Blvd, # No 1150		4	0	0	4	0	Los Angeles	31080	Los Angeles-Long Beach-Anaheim, CA	11/6/2006	11/6/2006	7/30/2018	Stock	0	0	FDIC	DIF	San Francisco	SAN FRANCISCO	Los Angeles (North)	San Francisco	Western	Western	0	1		4.129055361	0.580818998	3.548236363	0.19533948	2.421192596	0	0.754662936	0.754662936	1.216952246	6.368902875	6.368902875	0.127623923
2838	13531	139133	2685577	AmeriFirst Bank	Union Springs	AL	36089	12/31/2017	2/14/2019	NM	104 Hardaway Avenue	USAL BANCORP, INC.	4	0	0	4	0	Bullock			1/2/1916	1/1/1934	6/12/2014	Stock	0	0	FDIC	DIF	Atlanta	ATLANTA	Montgomery	Atlanta	Southern	Southeast	0	1	www.amerifirstbank.com	4.4254785	0.429945985	3.995532515	0.343135613	3.267298021	0.248397834	0.892499194	0.892499194	0.563805316	9.650821413	8.339059279	0.24533036
58303	18013	3470239	0	Ameriprise National Trust Bank	Minneapolis	MN	55402	12/31/2017	2/14/2019	N	901 3rd Avenue South		1	0	0	5	0	Hennepin	33460	Minneapolis-St. Paul-Bloomington, MN-WI	9/14/2006	9/14/2006	1/31/2013	Stock	0	1	OCC	DIF	Kansas City	KANSAS CITY	Minneapolis	Minneapolis	Central	West	0	0	http://www.ameriprise.com	1.715974451	0	1.715974451	25.79235419	22.35337363	0	1.066002287	1.066002287	4.762293743	1.160546746	1.160546746
20504	12344	764030	1082067	Ameris Bank	Moultrie	GA	31768	12/31/2017	2/14/2019	NM	300 South Main Street	AMERIS BANCORP	109	0	1	4	0	Colquitt			10/1/1971	10/1/1971	5/24/2018	Stock	0	1	FDIC	DIF	Atlanta	ATLANTA	Albany Ga	Atlanta	Southern	Southeast	0	0	http://www.amerisbank.com	4.516328996	0.373395935	4.142933061	1.389723833	3.191587738	0.11677302	1.037771416	1.038101562	1.87101547	8.499784813	8.499784813	0.11623923
7542	11474	928618	1117316	Ameriserv Financial Bank	Johnstown	PA	15901	12/31/2017	2/14/2019	SM	216 Franklin Street	AMERISERV FINANCIAL, INC	16	0	0	4	0	Cambria	27780	Johnstown, PA	9/23/1933	1/1/1934	5/21/2010	Stock	0	1	FED	DIF	New York	NEW YORK	Wexford	Philadelphia	Northeastern	Northeast	0	1	AmeriServ.com	4.226078181	0.685141706	3.540936475	0.50673865	2.788628729	6.96E-02	0.371064249	0.377356718	0.874872445	4.395325976	1.506997862	5.79E-02
15510	15433	508355	1056983	Ameristate Bank	Atoka	OK	74525	12/31/2017	2/14/2019	SM	113 South Pennsylvania	ATOKA STATE BANCORPORATION, INC.	4	0	1	4	1	Atoka			8/6/1906	7/2/1937	3/31/2006	Stock	0	0	FED	DIF	Dallas	DALLAS	Tulsa	Kansas City	Southern	West	0	1	www.ameristatebank.com	5.653233173	0.687138257	4.966094916	1.359599334	3.851109999	0	2.038174873	2.038174873	2.038174873	22.28875879	9.330489416	5.14E-02
57295	0	3015939	3583700	AMG National Trust Bank	Boulder	CO	80302	12/31/2017	2/14/2019	N	1155 Canyon Blvd, # 310	AMG NATIONAL CORP.	6	0	1	4	0	Boulder	14500	Boulder, CO	8/1/2001	2/1/2008	6/15/2015	Stock	0	1	OCC	DIF	Dallas	DALLAS	Denver	Kansas City	Western	Western	0	1	http://www.amgnational.com	2.497098342	0.210926563	2.286171779	7.258181879	6.717940718	5.71E-02	1.491756611	1.495609494	2.599910588	16.95428219	11.86859096	0
26658	0	30052	1140967	Amistad Bank	Del Rio	TX	78840	12/31/2017	2/14/2019	NM	1301 Veterans Boulevard	EDEN FINANCIAL CORPORATION	1	0	0	4	0	Val Verde			4/25/1986	4/25/1986	6/17/2015	Stock	0	0	FDIC	DIF	Dallas	DALLAS	Austin	Dallas	Southern	West	0	1	http://www.amistadbank.com	5.060121864	0.417287872	4.642833992	2.314944525	4.804998319	6.65E-02	1.10318839	1.10318839	1.456909111	7.844406813	7.844406813	0
28949	2674	715975	0	Amory Federal Savings and Loan Association	Amory	MS	38821	12/31/2017	2/14/2019	SA	213 2nd Ave N		1	0	0	5	0	Monroe			6/1/1934	10/29/1934	5/5/2015	Non-Stock	0	0	OCC	DIF	Dallas	DALLAS	Jackson Ms	St. louis	Southern	West	0	1	www.amoryfederal.com	3.676686936	0.833660259	2.843026677	-0.107225857	2.159668625	0.142190811	0.178321263	0.178321263	0.293705609	1.410892459	1.410892459	0.258178733
22381	0	424352	2622116	Anahuac National Bank	Anahuac	TX	77514	12/31/2017	2/14/2019	N	801 South Ross Sterling	ANAHUAC BANCSHARES, INC.	3	0	0	4	1	Chambers	26420	Houston-The Woodlands-Sugar Land, TX	12/20/1976	12/20/1976	3/31/2006	Stock	0	0	OCC	DIF	Dallas	DALLAS	Houston	Dallas	Southern	West	0	1	http://WWW.ANBANK.NET	5.158254806	0.343194131	4.815060675	0.73697143	3.69552501	0.160017922	1.433938379	1.43927231	1.43927231	12.79558675	3.762013151	0.160426763
19220	11427	828651	2942702	ANB Bank	Denver	CO	80206	12/31/2017	2/14/2019	SM	3033 East First Avenue	STURM FINANCIAL GROUP, INC.	33	0	1	4	1	Denver	19740	Denver-Aurora-Lakewood, CO	9/1/1964	9/1/1964	10/1/2014	Stock	0	1	FED	DIF	Dallas	DALLAS	Denver	Kansas City	Western	Western	0	0	ANBBANK.COM	3.596390289	0.154884095	3.441506193	0.585597817	2.393865662	-3.22E-02	1.370888703	1.403787887	1.407234833	17.80044349	8.136055162	-6.82E-02
28454	1626	349370	3843712	Anchor Bank	Aberdeen	WA	98520	12/31/2017	2/14/2019	SB	120 North Broadway	ANCHOR BANCORP, INC.	11	0	0	4	0	Grays Harbor			1/1/1907	10/18/1935	11/14/2018	Stock	0	0	FDIC	DIF	San Francisco	SAN FRANCISCO	Seattle	San Francisco	Western	West	0	1		5.313870622	0.897112379	4.416758243	0.711368102	3.355239092	7.39E-02	0.426690375	0.426690375	1.247014581	3.221643137	0.444987406	1.90E-02
57931	0	3342671	0	Anchor Commercial Bank	Juno Beach	FL	33408	12/31/2017	2/14/2019	SM	13951 Us Hwy One		2	0	0	4	0	Palm Beach	33100	Miami-Fort Lauderdale-West Palm Beach, FL	3/22/2005	3/22/2005	3/3/2007	Stock	0	0	FED	DIF	Atlanta	ATLANTA	South Florida	Atlanta	Southern	Southeast	0	1	http://www.anchorcommercialbank.com	4.322577538	0.677530402	3.645047137	0.198012182	3.005456158	0.252525657	6.30E-02	6.25E-02	0.458554527	0.650162541	0.650162541	0.415972452
4208	15757	327556	1866306	Anchor D Bank	Texhoma	OK	73949	12/31/2017	2/14/2019	SM	222 West Main Street	TEXHOMA BANCSHARES, INC.	3	0	0	2	1	Texas			2/23/1906	1/1/1934	12/31/2011	Stock	0	0	FED	DIF	Dallas	DALLAS	Oklahoma City	Kansas City	Southern	West	0	1	www.anchordbank.com	5.137159048	0.672320016	4.464839032	0.754373579	3.307587051	6.16E-02	1.488877791	1.673000579	1.673000579	12.38599588	6.256742179	2.53E-02
11681	12318	655530	2037550	Anchor State Bank	Anchor	IL	61720	12/31/2017	2/14/2019	NM	246 2nd Street	ABC EMPLOYEE STOCK OWNERSHIP PLAN	1	0	0	2	0	Mclean	14010	Bloomington, IL	12/27/1920	1/1/1934	7/31/2014	Stock	0	1	FDIC	DIF	Chicago	CHICAGO	Champaign	Chicago	Central	Central	0	1		3.828067597	0.279206466	3.548861132	0.201196448	2.709445503	0	0.603589345	0.603589345	0.731013762	5.230733465	0.871788911	0
22959	0	589439	3071908	Andalusia Community Bank	Andalusia	IL	61232	12/31/2017	2/14/2019	NM	601 8th Street East	SPECTOR PROPERTIES, INC.	2	0	0	6	0	Rock Island	19340	Davenport-Moline-Rock Island, IA-IL	10/1/1979	10/1/1979	9/28/2018	Stock	0	0	FDIC	DIF	Chicago	CHICAGO	Princeton	Chicago	Central	Central	0	1		4.144470376	0.198850851	3.945619525	1.500255043	3.905663963	0	1.282818079	1.362731664	1.450246542	9.016610416	8.437562041	-4.75E-02
9923	13430	6329	1138197	Anderson Brothers Bank	Mullins	SC	29574	12/31/2017	2/14/2019	NM	101 North Main Street	ANDERSON BANCSHARES, INC.	22	0	0	4	0	Marion			1/1/1933	1/1/1934	3/31/2006	Stock	0	1	FDIC	DIF	Atlanta	ATLANTA	Columbia Sc	Richmond	Northeastern	Southeast	0	1	www.abbank.com	8.167072503	0.388739776	7.778332727	1.43651172	5.145074941	1.290044475	1.222710446	1.222710446	1.92043572	13.11597138	8.896989334	1.447785763
10858	0	916343	1210114	Anderson State Bank	Oneida	IL	61467	12/31/2017	2/14/2019	NM	111 West Highway Street	ANDERSON BANCORP, INC.	1	0	0	2	1	Knox			2/17/1917	1/1/1934	4/18/2007	Stock	0	0	FDIC	DIF	Chicago	CHICAGO	Princeton	Chicago	Central	Central	0	1	www.andersonstatebank.com	2.441350775	0.321021774	2.120329001	0.222132618	1.552513841	0	0.607242972	0.607242972	0.607242972	4.186294256	3.04609085	0.218865461
18483	0	410159	1245246	Andes State Bank	Lake Andes	SD	57356	12/31/2017	2/14/2019	NM	213 Main Street	RANDALL BANCSHARES, INC.	1	0	0	2	0	Charles Mix			2/5/1962	2/5/1962	3/31/2006	Stock	0	0	FDIC	DIF	Kansas City	KANSAS CITY	Sioux Falls	Minneapolis	Western	West	0	1	http://www.andesstatebank.com	3.253180166	0.300168744	2.953011423	0.577207911	2.101908053	0.290419075	0.544535765	0.544535765	0.827694363	5.727814266	4.200397128	0.042441939
16410	0	225054	1063048	Andover State Bank	Andover	KS	67002	12/31/2017	2/14/2019	NM	511 North Andover Road	ANDOVER FINANCIAL CORPORATION	2	0	0	4	0	Butler	48620	Wichita, KS	11/26/1916	4/19/1946	12/4/2015	Stock	0	1	FDIC	DIF	Kansas City	KANSAS CITY	Wichita	Kansas City	Western	Western	0	1	WWW.GOASB.COM	4.397132742	0.341088469	4.056044273	0.415200955	3.47291994	0.114997349	0.357097031	0.357097031	0.54109279	4.234247165	2.985503086	0.174946451
22015	12280	361439	1083185	Andrew Johnson Bank	Greeneville	TN	37743	12/31/2017	2/14/2019	NM	124 North Main Street	ANDREW JOHNSON BANCSHARES, INC.	8	0	0	4	0	Greene			5/12/1975	5/12/1975	1/7/2018	Stock	0	0	FDIC	DIF	Dallas	DALLAS	Knoxville	Atlanta	Southern	Southeast	0	1	www.andrewjohnsonbank.com	4.77589874	0.303068432	4.472830308	0.587580212	3.117336607	4.27E-02	0.912557925	0.912557925	1.6394143	9.157530096	5.444786153	4.95E-02
17751	7669	132107	2710796	Androscoggin Savings Bank	Lewiston	ME	4240	12/31/2017	2/14/2019	SB	30 Lisbon Street	ANDROSCOGGIN BANCORP, MHC	12	0	0	4	0	Androscoggin	30340	Lewiston-Auburn, ME	1/1/1870	4/25/1957	1/27/2012	Stock	0	1	FDIC	DIF	New York	NEW YORK	Concord	Boston	Northeastern	Northeast	0	1	www.androscogginbank.com	4.110951625	0.614782714	3.496168911	0.406656809	2.763651997	0.144969064	0.279946413	0.294929736	0.769238775	2.670495306	2.670495306	0.025612529
32018	7743	660879	0	Angelina Savings Bank, SSB	Lufkin	TX	75901	12/31/2017	2/14/2019	SB	1721 Tulane Drive		1	0	0	8	0	Angelina			1/1/1978	5/29/1980	7/16/2012	Stock	0	0	FDIC	DIF	Dallas	DALLAS	Houston	Dallas	Southern	West	0	1	www.angelinabank.com	3.743125371	5.71E-02	3.68604067	0.876169133	3.465770266	0.085593787	0.558693994	0.558693994	0.841931618	6.439923941	1.076310408	0.112919864
58889	0	3825080	3962350	Ann Arbor State Bank	Ann Arbor	MI	48104	12/31/2017	2/14/2019	NM	125 W. William Street	ANN ARBOR BANCORP, INC.	3	0	0	4	0	Washtenaw	11460	Ann Arbor, MI	1/14/2009	1/14/2009	7/19/2017	Stock	0	0	FDIC	DIF	Chicago	CHICAGO	Detroit	Chicago	Central	Central	0	1	www.a2sb.com	4.255192481	0.431621483	3.823570998	0.777108425	2.636190889	6.68E-02	1.160764393	1.208561836	1.756757327	10.91866752	8.53606623	0
11682	0	691743	2861616	Anna State Bank	Anna	IL	62906	12/31/2017	2/14/2019	NM	100 East Vienna Street	ASB MANAGEMENT CORP	1	0	0	8	0	Union			9/18/1930	1/1/1934	3/31/2006	Stock	0	1	FDIC	DIF	Chicago	CHICAGO	Mount Vernon	St. louis	Central	Central	0	1	http://www.annastate.com	3.580757749	0.355331899	3.22542585	0.266514125	2.1113119	1.95E-02	0.873646303	0.873646303	1.192163185	5.467860049	2.082994304	0.016633677
3869	11777	261940	2619349	Anstaff Bank	Green Forest	AR	72638	12/31/2017	2/14/2019	NM	100 First National Avenue	FIRST NATIONAL BANCORP, INC.	12	0	0	2	1	Carroll			5/4/1931	1/1/1934	3/6/2017	Stock	0	1	FDIC	DIF	Dallas	DALLAS	Little Rock	St. louis	Southern	Western	0	1	www.anstaffbank.com	4.454708756	0.609683742	3.845025014	0.473202265	2.574301937	0.20437985	1.209615851	1.207575453	1.207575453	12.15858548	4.317650322	6.92E-02
29679	3874	527178	0	Anthem Bank & Trust	Plaquemine	LA	70764	12/31/2017	2/14/2019	SA	23910 Railroad Ave		5	0	1	4	1	Iberville	12940	Baton Rouge, LA	1/1/1915	1/16/1936	7/21/2011	Stock	0	0	OCC	DIF	Dallas	DALLAS	Baton Rouge	Atlanta	Southern	Western	0	1	www.anthembank.com	4.614835666	0.663679975	3.951155691	0.96150041	4.221221311	8.35E-02	0.308530238	0.308530238	0.308530238	2.897892317	2.897892317	-6.17E-03
33316	13403	1852569	1241985	ANZ Guam, Inc.	Hagatna	GU	96910	12/31/2017	2/14/2019	NM	424 W O'brien Dr #112	AUSTRALIA AND NEW ZEALAND BANKING GROUP LIMITED	0	0	1	7	0	Guam			1/11/1991	1/11/1991	2/22/2018	Stock	0	0	FDIC	DIF	San Francisco	SAN FRANCISCO	San Francisco	San Francisco	Western	West	5	1	www.anz.com/guam	2.833809477	7.59E-02	2.757884655	1.308646874	3.324389856	0	-0.282896118	-0.282896118	0.571559741	-2.062423526	-2.062423526	-0.170989947
9176	16142	51253	3153242	Apex Bank	Camden	TN	38320	12/31/2017	2/14/2019	NM	102 East Main Street	CLAYTON HC, INC.	12	0	0	4	0	Benton			2/27/1931	1/1/1934	3/22/2018	Stock	0	1	FDIC	DIF	Dallas	DALLAS	Nashville	St. louis	Southern	Southeast	0	1	http://WWW.APEXBANK.COM	10.32791079	0.86949777	9.458413023	1.067031126	3.754639852	0.364408464	2.903711419	2.903711419	5.450140756	18.7248799	18.7248799	0.518678161
35599	0	3057818	4020994	Apollo Bank	Miami	FL	33130	12/31/2017	2/14/2019	NM	1150 South Miami Avenue	APOLLO BANCSHARES, INC.	7	0	0	4	0	Miami-Dade	33100	Miami-Fort Lauderdale-West Palm Beach, FL	10/1/2001	10/1/2001	8/8/2014	Stock	0	0	FDIC	DIF	Atlanta	ATLANTA	South Florida	Atlanta	Southern	Southeast	0	1	www.apollobank.com	4.334772897	0.409429106	3.925343791	0.429797875	2.856234558	0.139654686	0.588025787	0.593659373	1.037507355	6.032157748	6.032157748	-0.020551343
6051	10908	368522	1139000	Apollo Trust Company	Apollo	PA	15613	12/31/2017	2/14/2019	SM	201 North Warren Avenue	APOLLO BANCORP, INC.	6	0	0	8	0	Armstrong	38300	Pittsburgh, PA	5/27/1871	1/1/1934	3/31/2006	Stock	0	1	FED	DIF	New York	NEW YORK	Wexford	Cleveland	Northeastern	Northeast	0	1	http://www.apollotrust.com	4.076764224	0.240003587	3.836760637	0.795656651	3.364223533	0.154763019	0.738163437	0.775063184	0.953539892	7.564038539	1.26067309	2.51E-02
16068	0	249612	3446412	Apple Bank for Savings	Manhasset	NY	11030	12/31/2017	2/14/2019	SB	1395 Northern Boulevard	APPLE FINANCIAL HOLDINGS, INC.	80	0	0	4	0	Nassau	35620	New York-Newark-Jersey City, NY-NJ-PA	4/17/1863	7/1/1943	5/9/2018	Stock	0	0	FDIC	DIF	New York	NEW YORK	New York City	New York	Northeastern	Northeast	0	1	www.theapplebank.com	2.880419485	0.672585137	2.207834348	0.109548751	1.363560017	0	0.587918383	0.587918383	0.867519471	6.883798122	6.190161272	3.54E-02
17453	0	594938	1143052	Apple River State Bank	Apple River	IL	61001	12/31/2017	2/14/2019	NM	103 North Main Street	FIRST APPLE RIVER CORPORATION	6	0	0	2	1	Jo Daviess			1/5/1948	6/1/1955	3/30/2008	Stock	0	1	FDIC	DIF	Chicago	CHICAGO	Princeton	Chicago	Central	Central	0	1	www.appleriverstatebank.com	3.871503645	0.586879132	3.284624513	0.569471748	2.311814319	0.02758577	1.287389815	1.292726235	1.307311814	13.43965506	6.63247142	9.17E-02
34193	0	2467670	0	Applied Bank	Wilmington	DE	19803	12/31/2017	2/14/2019	NM	2200 Concord Pike		2	0	0	7	1	New Castle	37980	Philadelphia-Camden-Wilmington, PA-NJ-DE-MD	7/1/1996	7/1/1996	1/12/2015	Stock	0	0	FDIC	DIF	New York	NEW YORK	Claymont	Philadelphia	Northeastern	Northeast	0	1	WWW.APPLIEDBANK.COM	3.000037442	5.29E-02	2.947150666	2.057525643	3.156567992	-3.14E-02	1.754190879	1.744966691	1.834203197	9.103057026	-0.545122122	1.14E-02
58296	0	3446636	4566232	Aquesta Bank	Cornelius	NC	28031	12/31/2017	2/14/2019	NM	19510 Jetton Road	AQUESTA FINANCIAL HOLDINGS, INC.	7	0	0	4	0	Mecklenburg	16740	Charlotte-Concord-Gastonia, NC-SC	8/1/2006	8/1/2006	7/13/2015	Stock	0	0	FDIC	DIF	Atlanta	ATLANTA	Charlotte	Richmond	Northeastern	Southeast	0	1	http://www.aquesta.com	4.520776842	0.762332905	3.758443937	0.403955401	2.718701183	4.61E-02	0.587443331	0.536257573	0.986301845	6.887282553	6.887282553	1.11E-03
33450	12901	1872941	1203125	Arbor Bank	Nebraska City	NE	68410	12/31/2017	2/14/2019	NM	911 Central Avenue	OAKLAND FINANCIAL SERVICES, INC.	4	0	1	2	1	Otoe			7/1/1991	7/1/1991	5/1/2014	Stock	0	1	FDIC	DIF	Kansas City	KANSAS CITY	Omaha	Kansas City	Western	West	0	1	http://www.arborbanking.com	4.486399559	0.590419503	3.895980057	1.044000003	3.74917128	7.46E-02	0.862665651	0.866211247	0.911337019	10.8165133	2.334468792	0.111602523
3598	15820	659734	0	Arcola First Bank	Arcola	IL	61910	12/31/2017	2/14/2019	NM	127 South Oak Street		3	0	0	2	1	Douglas			11/9/1874	1/1/1934	9/9/2011	Stock	0	1	FDIC	DIF	Chicago	CHICAGO	Champaign	Chicago	Central	Central	0	1	www.arcolafb.com	2.456386605	0.176384526	2.280002079	0.323653772	1.930202577	0	0.607639671	0.601328874	0.601328874	5.309156903	-12.58437341	4.85E-03
28507	1735	120476	0	Argentine Federal Savings	Kansas City	KS	66106	12/31/2017	2/14/2019	SA	3004 Strong Ave		2	0	0	5	0	Wyandotte	28140	Kansas City, MO-KS	1/1/1906	8/17/1936	7/21/2011	Non-Stock	0	0	OCC	DIF	Kansas City	KANSAS CITY	Kansas City	Kansas City	Western	Western	0	1	www.argentinefed.com	4.128278918	0.805366349	3.322912569	0.05634788	2.66195158	4.86E-02	0.333346287	0.336144251	0.468270314	2.404581214	2.404581214	0
57620	0	3187612	1206546	Arizona Bank & Trust	Phoenix	AZ	85016	12/31/2017	2/14/2019	NM	2036 East Camelback Road	HEARTLAND FINANCIAL USA, INC.	9	0	0	4	0	Maricopa	38060	Phoenix-Mesa-Scottsdale, AZ	8/18/2003	8/18/2003	5/31/2018	Stock	0	1	FDIC	DIF	San Francisco	KANSAS CITY	Phoenix	San Francisco	Western	Western	0	0	http://www.arizbank.com	4.38280527	0.202778832	4.180026437	1.573886161	3.621129331	0.381171509	0.640223123	0.674473317	1.411439427	6.227187963	0.648698618	0.338186238
3858	9959	705444	1099243	Arkansas County Bank	De Witt	AR	72042	12/31/2017	2/14/2019	SM	220 W Cross Street	DEWITT FIRST BANKSHARES CORPORATION	3	0	0	2	1	Arkansas			4/12/1912	1/1/1934	8/24/2012	Stock	0	1	FED	DIF	Dallas	DALLAS	Little Rock	St. louis	Southern	Western	0	1	www.arkansascountybank.com	4.390704607	0.472222401	3.918482207	0.217346528	2.614145846	0.17962523	1.075356376	1.071165121	1.071165121	9.979694752	1.612147447	6.82E-02
1391	16044	270353	1123728	Arlington State Bank	Arlington	MN	55307	12/31/2017	2/14/2019	NM	230 West Main Street	ARLCO, INC.	2	0	0	2	1	Sibley	33460	Minneapolis-St. Paul-Bloomington, MN-WI	6/4/1895	1/1/1934	3/31/2006	Stock	0	0	FDIC	DIF	Kansas City	KANSAS CITY	Mankato	Minneapolis	Central	West	0	1	www.arlingtonstatebank.com	3.578326726	0.311070448	3.267256277	0.261580629	2.187420625	0.384788897	0.735458581	0.731667558	0.731667558	7.147618695	-1.629508925	0.874488379
4666	10192	983457	2107707	Armed Forces Bank, National Association	Fort Leavenworth	KS	66027	12/31/2017	2/14/2019	N	320 Kansas Avenue	DICKINSON FINANCIAL CORPORATION II	37	0	1	4	0	Leavenworth	28140	Kansas City, MO-KS	1/1/1907	1/1/1934	6/19/2015	Stock	0	1	OCC	DIF	Kansas City	KANSAS CITY	Kansas City	Kansas City	Western	Western	0	0	afbank.com	3.561486076	0.155476663	3.406009413	4.380609662	5.726039644	2.78E-02	0.624849088	0.624849088	1.719839482	3.238925074	-11.15843042	0.15796294
28812	2407	168571	5046816	Armor Bank, National Association	Forrest City	AR	72335	12/31/2017	2/14/2019	N	715 N Washington	BIG CREEK BANCSHARES, INC	2	0	0	7	0	Saint Francis			1/1/1919	12/14/1951	6/28/2018	Stock	0	0	OCC	DIF	Dallas	DALLAS	Memphis	St. louis	Southern	Western	0	1	www.armor.bank	3.204305576	0.181636545	3.022669031	0.404658225	2.970477855	0.13787028	0.805735404	0.791411219	2.33E-02	7.624896495	7.624896495	1.00E-02
2315	0	470452	3488485	Armstrong Bank	Muskogee	OK	74401	12/31/2017	2/14/2019	NM	1215 West Okmulgee Street	IRONHORSE FINANCIAL GROUP, INC.	22	0	1	4	1	Muskogee			3/15/1910	1/1/1934	5/23/2015	Stock	0	0	FDIC	DIF	Dallas	DALLAS	Tulsa	Kansas City	Southern	West	0	0	www.armstrong.bank	5.584195519	0.377512309	5.20668321	1.500283167	3.77127614	0.408534964	2.063460694	2.256845518	2.256845518	17.99651837	10.4292679	0.552589734
29471	3506	269571	0	Armstrong County Building and Loan Association	Ford City	PA	16226	12/31/2017	2/14/2019	SA	935 Fifth Avenue		1	0	0	5	0	Armstrong	38300	Pittsburgh, PA	1/1/1925	1/4/1937	7/21/2011	Non-Stock	0	0	FDIC	DIF	New York	NEW YORK	Wexford	Cleveland	Northeastern	Northeast	0	1	www.acbla.com	3.340680041	1.889665526	1.451014515	0.058229859	1.204193482	3.26E-02	6.58E-02	6.06E-02	0.22709645	0.416233091	0.416233091	0.138527578
29743	3995	351878	0	Aroostook County Federal Savings and Loan Association	Caribou	ME	4736	12/31/2017	2/14/2019	SA	43 High St		2	0	0	5	0	Aroostook			7/29/1936	7/29/1936	7/21/2011	Non-Stock	0	0	OCC	DIF	New York	NEW YORK	Concord	Boston	Northeastern	Northeast	0	1	www.yourhomebank.com	3.940170336	0.789665983	3.150504353	0.191320984	2.294112532	6.17E-02	0.518932081	0.533959475	0.880946169	4.779400318	4.779400318	0.130657584
1198	0	570558	1237447	Arrowhead Bank	Llano	TX	78643	12/31/2017	2/14/2019	NM	108 West Sandstone Street	ARROWHEAD COMPANY	5	0	0	4	1	Llano			3/16/1923	1/1/1934	3/31/2006	Stock	0	1	FDIC	DIF	Dallas	DALLAS	Austin	Dallas	Southern	West	0	1	http://www.arrowheadbanktexas.com	3.794777468	0.109976035	3.684801433	0.422243028	2.577633052	0.436011823	0.907019331	0.907019331	0.907019331	9.866450325	9.24238642	0.738867409
15085	11451	591320	3136973	Arthur State Bank	Union	SC	29379	12/31/2017	2/14/2019	NM	100 East Main Street	JCO PARTNERS II, L.P.	18	0	0	4	0	Union	43900	Spartanburg, SC	4/1/1933	3/13/1934	3/31/2006	Stock	0	1	FDIC	DIF	Atlanta	ATLANTA	Columbia Sc	Richmond	Northeastern	Southeast	0	1	http://wwwarthurstatebank.com	3.983455799	0.141775233	3.841680566	0.85862353	3.280392811	-0.455064265	0.842489433	0.842489433	1.558801956	9.35045019	5.677305013	-0.167145559
17123	13184	73116	0	Artisans' Bank	Wilmington	DE	19808	12/31/2017	2/14/2019	SB	2961 Centerville Road		13	0	0	4	0	New Castle	37980	Philadelphia-Camden-Wilmington, PA-NJ-DE-MD	2/28/1861	7/3/1952	1/1/2014	Non-Stock	0	0	FDIC	DIF	New York	NEW YORK	Claymont	Philadelphia	Northeastern	Northeast	0	1	www.artisansbank.com	3.903654204	0.462883898	3.440770306	0.53803986	3.020975679	-5.42E-02	-0.351521936	-0.351521936	0.69824166	-3.853166966	-3.853166966	0.11324735
28780	2349	390372	0	Arundel Federal Savings Bank	Glen Burnie	MD	21061	12/31/2017	2/14/2019	SA	655 Crain Highway, S		7	0	0	5	0	Anne Arundel	12580	Baltimore-Columbia-Towson, MD	1/1/1906	7/31/1935	7/21/2011	Non-Stock	0	0	OCC	DIF	New York	NEW YORK	Baltimore	Richmond	Northeastern	Southeast	0	1	www.arundelfederal.com	3.330334567	0.811922998	2.518411568	7.90E-02	1.982826009	7.88E-02	0.188940007	0.205213041	0.50448206	1.431787568	1.431787568	4.19E-02
8728	10375	311845	1095674	Arvest Bank	Fayetteville	AR	72701	12/31/2017	2/14/2019	SM	75 North East Street	ARVEST BANK GROUP, INC.	261	0	1	4	0	Washington	22220	Fayetteville-Springdale-Rogers, AR-MO	1/1/1871	1/1/1934	4/20/2018	Stock	0	1	FED	DIF	Dallas	DALLAS	Little Rock	St. louis	Southern	Western	0	0	www.arvest.com	3.550474286	0.207039863	3.343434423	2.745993692	4.335132409	0.209970774	0.853715091	0.845136351	1.205480034	8.198144284	7.904187832	0.245624183
1436	0	336950	0	Ashton State Bank	Ashton	NE	68817	12/31/2017	2/14/2019	NM	295 Center Ave.		1	0	0	2	0	Sherman			12/2/1908	1/1/1934	3/31/2006	Stock	0	0	FDIC	DIF	Kansas City	KANSAS CITY	Grand Island	Kansas City	Western	West	0	1		5.072633096	0.822720723	4.249912373	0.245156993	3.510833164	0.222028975	0.481062779	0.481062779	0.550446833	4.604214627	4.072959093	-0.103769899
11343	10514	821643	1250419	Ashton State Bank	Ashton	IA	51232	12/31/2017	2/14/2019	NM	317 Third Street	ASHTON BANCSHARES, INC.	1	0	0	2	1	Osceola			3/1/1884	1/1/1934	3/31/2006	Stock	0	1	FDIC	DIF	Kansas City	KANSAS CITY	Sioux City	Chicago	Western	Western	0	1	http://www.ashtonstatebank.com	4.261351396	0.896219505	3.365131891	5.09E-02	1.676778954	0	1.480068131	1.497487888	1.57490903	12.14755561	3.883912339	-3.19E-03
34759	0	2785477	2785459	Asian Bank	Philadelphia	PA	19107	12/31/2017	2/14/2019	SM	1023 Race Street	ASIAN FINANCIAL CORPORATION	2	0	0	4	0	Philadelphia	37980	Philadelphia-Camden-Wilmington, PA-NJ-DE-MD	6/9/1999	6/9/1999	12/5/2016	Stock	0	0	FED	DIF	New York	NEW YORK	Philadelphia	Philadelphia	Northeastern	Northeast	0	1	http://www.theasianbank.com	4.5140952	0.886549906	3.627545294	0.217761097	2.150248316	0.23885314	0.802067704	0.802067704	1.336779507	9.398044245	9.398044245	6.64E-02
33013	0	1462986	0	Asian Pacific National Bank	San Gabriel	CA	91776	12/31/2017	2/14/2019	N	333 West Valley Boulevard		2	0	0	4	1	Los Angeles	31080	Los Angeles-Long Beach-Anaheim, CA	7/25/1990	7/25/1990	2/15/2013	Stock	0	0	OCC	DIF	San Francisco	SAN FRANCISCO	Los Angeles (North)	San Francisco	Western	Western	0	1		3.566333809	0.593437946	2.972895863	0.57859243	2.536367418	0	0.748149728	0.748149728	0.774369929	4.554645099	3.288283495	0
3934	0	668053	3435957	Aspire Financial	Fargo	ND	58104	12/31/2017	2/14/2019	NM	5195 45th Street South	HATTON BANCSHARES, INC.	2	0	0	4	0	Cass	22020	Fargo, ND-MN	9/19/1905	1/1/1934	6/30/2017	Stock	0	0	FDIC	DIF	Kansas City	KANSAS CITY	Fargo	Minneapolis	Central	West	0	1	aspirefinancial.com	4.698427362	0.736159126	3.962268236	0.107206903	3.258440107	0	0.415832835	0.415832835	0.415832835	3.657978967	3.657978967	3.68E-02
5296	0	917742	1199563	Associated Bank, National Association	Green Bay	WI	54301	12/31/2017	2/14/2019	N	200 North Adams Street	ASSOCIATED BANC-CORP	224	0	1	4	0	Brown	24580	Green Bay, WI	1/1/1874	1/1/1934	6/23/2018	Stock	0	1	OCC	DIF	Chicago	CHICAGO	Appleton	Chicago	Central	Central	0	0	www.associatedbank.com	3.334325504	0.496037634	2.83828787	1.127003867	2.372334388	9.16E-02	0.853929952	0.854969265	1.208225694	8.22395742	2.351671908	0.191569264
17636	0	1003455	1060917	Astra Bank	Scandia	KS	66966	12/31/2017	2/14/2019	NM	323 4th Street	FIRST BELLEVILLE BANCSHARES, INC.	9	0	1	2	1	Republic			10/2/1939	7/27/1956	3/6/2017	Stock	0	0	FDIC	DIF	Kansas City	KANSAS CITY	Hays	Kansas City	Western	Western	0	1	astra.bank	4.24558867	0.295524434	3.950064236	0.578379944	3.343662284	5.16E-02	0.800304432	0.732178775	0.742844914	7.288769541	-19.78722821	0.303061856
24064	0	851060	0	Atascosa Bank	Pleasanton	TX	78064	12/31/2017	2/14/2019	NM	1525 West Oaklawn		1	0	0	7	0	Atascosa	41700	San Antonio-New Braunfels, TX	9/7/1982	9/7/1982	12/15/2017	Stock	0	0	FDIC	DIF	Dallas	DALLAS	Austin	Dallas	Southern	West	0	1	http://www.atascosabank.com	2.238280483	0.144293481	2.093987002	0.293390708	1.52918793	4.45E-03	0.56900016	0.56900016	0.775707249	7.034706383	4.740183012	0
29085	2887	807272	4101437	Athens Federal Community Bank National Association	Athens	TN	37303	12/31/2017	2/14/2019	N	106 Washington Avenue Nw	ATHENS BANCSHARES CORPORATION	10	0	0	4	0	Mcminn			8/1/1934	3/25/1935	9/30/2018	Stock	0	0	OCC	DIF	Dallas	DALLAS	Knoxville	Atlanta	Southern	Southeast	0	1		4.534452084	0.437628481	4.096823603	1.289030688	3.435370827	3.94E-03	0.965951629	0.965951629	1.548808156	8.961265388	-6.339942859	6.74E-02
9631	0	924937	1406971	Athens State Bank	Athens	IL	62613	12/31/2017	2/14/2019	NM	200 North West Street	ATHENS BANCORP, INC.	4	0	0	8	1	Menard	44100	Springfield, IL	5/18/1910	1/1/1934	10/30/2018	Stock	0	0	FDIC	DIF	Chicago	CHICAGO	Springfield Il	Chicago	Central	Central	0	1	www.bankacb.com	3.755801118	0.360717226	3.395083892	0.909103431	2.888010395	9.72E-02	1.019389615	1.023889218	1.039959228	9.639908356	3.854522399	0.308504214
90146	14766	408307	0	Athol Savings Bank	Athol	MA	1331	12/31/2017	2/14/2019	SB	388 Main Street		8	0	0	5	0	Worcester	49340	Worcester, MA-CT	2/12/1867	9/10/1985	7/10/2017	Non-Stock	0	0	FDIC	DIF	New York	NEW YORK	Springfield Ma	Boston	Northeastern	Northeast	0	1	http://www.atholsb.com	3.342983452	0.483814975	2.859168477	0.948699411	2.917656432	0.118034141	0.482998166	0.551317802	0.682876689	4.216156039	4.216156039	8.40E-02
9096	12602	739346	0	Atkins Savings Bank & Trust	Atkins	IA	52206	12/31/2017	2/14/2019	NM	97 Main Avenue		1	0	0	2	0	Benton	16300	Cedar Rapids, IA	4/15/1915	1/1/1934	3/31/2006	Stock	0	1	FDIC	DIF	Kansas City	KANSAS CITY	Cedar Rapids	Chicago	Western	Western	0	1	https://www.atkinssavingsbank.com	4.213821044	0.994813018	3.219008026	0.227416709	1.277478552	0.13923472	1.42889631	1.507215839	2.020063723	12.44014557	9.27983145	0.358068538
35525	0	3555695	3555686	Atlantic Capital Bank, National Association	Chattanooga	TN	37402	12/31/2017	2/14/2019	N	1110 Market St. Suite 300	ATLANTIC CAPITAL BANCSHARES, INC.	19	0	1	4	0	Hamilton	16860	Chattanooga, TN-GA	6/26/2000	6/26/2000	2/13/2017	Stock	0	1	OCC	DIF	Dallas	DALLAS	Knoxville	Atlanta	Southern	Southeast	0	0	http://atlanticcapitalbank.com	3.849929877	0.481206243	3.368723634	0.626992002	2.667386301	0.116911592	-0.043487625	-0.043487625	0.903103905	-0.343395363	-0.343395363	0.229053073
45826	17022	543570	3840029	Atlantic Coast Bank	Jacksonville	FL	32256	12/31/2017	2/14/2019	NM	4655 Salisbury Rd, # 110	ATLANTIC COAST FINANCIAL CORPORATION	11	0	1	4	0	Duval	27260	Jacksonville, FL	3/27/1939	11/1/2000	5/24/2018	Stock	0	0	FDIC	DIF	Atlanta	ATLANTA	Gainesville	Atlanta	Southern	Southeast	0	1		3.934750814	0.844485534	3.090265281	0.67435448	2.62252546	0.07446266	0.396596938	0.424104068	0.920951601	4.45332527	4.45332527	3.24E-02
58075	0	3393785	3393794	Atlantic Community Bank	Bluffton	SC	29910	12/31/2017	2/14/2019	NM	1 Sheridan Park Circle	ATLANTIC BANCSHARES, INC.	2	0	0	4	0	Beaufort	25940	Hilton Head Island-Bluffton-Beaufort, SC	1/26/2006	1/26/2006	4/1/2018	Stock	0	0	FDIC	DIF	Atlanta	ATLANTA	Columbia Sc	Richmond	Northeastern	Southeast	0	1		4.330861398	0.164132559	4.166728838	0.491546088	3.347735369	2.84E-02	-0.305371588	-0.305371588	0.919520396	-2.61119416	-2.61119416	-0.04959272
24829	0	959715	4923497	Atlantic Community Bankers Bank	Camp Hill	PA	17011	12/31/2017	2/14/2019	SM	1400 Market Street	ATLANTIC COMMUNITY BANCSHARES INC	2	0	1	4	0	Cumberland	25420	Harrisburg-Carlisle, PA	11/21/1983	11/21/1983	12/31/2017	Stock	0	1	FED	DIF	New York	NEW YORK	Harrisburg	Philadelphia	Northeastern	Northeast	0	0	http://www.acbb.com	2.857497495	0.765309289	2.092188207	2.030666319	2.908183732	0	0.446823243	0.433089577	0.992976028	3.441362333	3.441362333	0.154855995
26390	12877	527507	2290560	Atlantic Stewardship Bank	Midland Park	NJ	7432	12/31/2017	2/14/2019	NM	630 Godwin Avenue	STEWARDSHIP FINANCIAL CORPORATION	12	0	0	4	0	Bergen	35620	New York-Newark-Jersey City, NY-NJ-PA	9/28/1985	9/28/1985	3/31/2006	Stock	0	0	FDIC	DIF	New York	NEW YORK	Jamesburg	New York	Northeastern	Northeast	0	1	https://www.asbnow.bank	3.908739297	0.529755875	3.378983422	0.369847669	2.279070575	7.48E-02	0.583849734	0.583849734	1.197748877	6.114605171	3.460555412	-3.01E-02
91325	0	975751	1231342	Atlantic Trust Company, National Association	Atlanta	GA	30327	12/31/2017	2/14/2019	N	3290 Northside Parkway	CANADIAN IMPERIAL BANK OF COMMERCE	14	0	1	7	0	Fulton	12060	Atlanta-Sandy Springs-Roswell, GA	5/14/1969	5/5/2000	6/21/2018	Stock	0	1	OCC	DIF	Atlanta	CHICAGO	Atlanta	Atlanta	Southern	Southeast	0	0	https://atlantictrust.com	1.545377306	2.17E-03	1.543209877	59.2265253	47.20839631	0	8.184278609	8.184278609	12.35525404	10.40715863	10.40715863
284	9664	811541	2151670	Auburn Banking Company	Auburn	KY	42206	12/31/2017	2/14/2019	NM	218 W. Main Street	FIRST COMMUNITY BANCORP, INC	2	0	0	2	1	Logan			1/1/1929	1/1/1934	5/18/2015	Stock	0	0	FDIC	DIF	Chicago	CHICAGO	Hopkinsville	St. louis	Central	Southeast	0	1	www.auburnbankingcompany.com	4.583839866	0.277521315	4.306318551	0.534001494	2.839511522	0.229403983	1.519164154	1.519164154	1.519164154	18.52082039	2.594779366	0.317054316
28288	1305	229173	0	Auburn Savings Bank, FSB	Auburn	ME	4210	12/31/2017	2/14/2019	SA	256 Court St		2	0	0	5	0	Androscoggin	30340	Lewiston-Auburn, ME	1/1/1887	1/17/1951	7/21/2011	Stock	0	0	OCC	DIF	New York	NEW YORK	Concord	Boston	Northeastern	Northeast	0	1	www.auburnsavings.com	4.603736143	0.645231781	3.958504362	0.262958807	3.266595232	6.33E-02	0.442952001	0.442952001	0.703098414	4.831732982	4.831732982	-8.37E-02
11477	0	979151	0	Auburn State Bank	Auburn	NE	68305	12/31/2017	2/14/2019	SM	1212 J Street		2	0	0	2	0	Nemaha			1/1/1905	1/1/1934	10/16/2015	Stock	0	0	FED	DIF	Kansas City	KANSAS CITY	Omaha	Kansas City	Western	West	0	1	www.auburnstatebank.com	3.416562015	0.364900286	3.051661729	0.198107367	1.736387489	7.08E-02	1.012364022	1.015300256	1.219893281	6.116577274	4.464888289	8.54E-03
35	9177	749635	1129533	AuburnBank	Auburn	AL	36830	12/31/2017	2/14/2019	SM	100 North Gay Street	AUBURN NATIONAL BANCORPORATION, INC.	8	0	0	4	0	Lee	12220	Auburn-Opelika, AL	1/3/1907	1/1/1934	12/31/2015	Stock	0	0	FED	DIF	Atlanta	ATLANTA	Montgomery	Atlanta	Southern	Southeast	0	1	www.auburnbank.com	3.590453148	0.442101857	3.148351291	0.390909082	1.983854657	-3.57E-02	0.948537731	0.95266962	1.39302316	9.228993536	5.222760849	-9.37E-02
28191	1098	820178	0	Audubon Savings Bank	Audubon	NJ	8106	12/31/2017	2/14/2019	SB	515 S White Horse Pike		3	0	0	8	0	Camden	37980	Philadelphia-Camden-Wilmington, PA-NJ-DE-MD	1/1/1904	7/3/1972	6/30/2018	Non-Stock	0	0	FDIC	DIF	New York	NEW YORK	Jamesburg	Philadelphia	Northeastern	Northeast	0	1		3.807648935	1.045655944	2.761992991	0.311349813	2.801530556	0	-0.105018786	-0.105018786	-1.48E-02	-1.550133129	-1.550133129	1.15E-02
5814	0	760649	5085664	Audubon State Bank	Audubon	IA	50025	12/31/2017	2/14/2019	NM	315 Broadway	AUDUBON COUNTY INVESTMENT COMPANY	2	0	0	2	1	Audubon			1/1/1876	1/1/1934	3/31/2006	Stock	0	1	FDIC	DIF	Kansas City	KANSAS CITY	Des Moines	Chicago	Western	Western	0	1	www.audubonstatebank.com	3.439537632	0.349833315	3.089704317	0.150076403	1.458924543	0.327439424	1.177872371	1.177872371	1.231536055	10.5584998	-5.470852018	2.16E-02
3276	16121	548351	3072660	Austin Bank, Texas National Association	Jacksonville	TX	75766	12/31/2017	2/14/2019	N	200 East Commerce Street	JANE AUSTIN CHAPMAN LIMITED PARTNERSHIP, L.P.	32	0	0	4	0	Cherokee			10/1/1900	1/1/1934	10/9/2010	Stock	0	1	OCC	DIF	Dallas	DALLAS	Dallas	Dallas	Southern	West	0	1	www.austinbank.com	4.560153823	0.22668585	4.333467973	1.435951363	3.334656817	0.105935314	1.153357688	1.153396519	1.993476909	8.764771245	6.837535905	0.427191982
58082	0	3347911	0	Austin Capital Bank SSB	Austin	TX	78757	12/31/2017	2/14/2019	SB	8100 Shoal Creek Blvd.		1	0	0	4	0	Travis	12420	Austin-Round Rock, TX	1/9/2006	1/9/2006	6/17/2015	Stock	0	0	FDIC	DIF	Dallas	DALLAS	Austin	Dallas	Southern	West	0	1	www.austincapitalbank.com	6.177184241	0.787197392	5.389986849	0.256075366	3.650624594	0.214429891	0.997719246	0.997719246	1.547971157	9.422436445	9.422436445	0
58484	0	3463875	4230216	Austin County State Bank	Bellville	TX	77418	12/31/2017	2/14/2019	NM	436 South Front Street	AUSTIN COUNTY BANCSHARES, INC.	1	0	0	4	1	Austin	26420	Houston-The Woodlands-Sugar Land, TX	6/26/2007	6/26/2007	7/23/2007	Stock	0	0	FDIC	DIF	Dallas	DALLAS	Houston	Dallas	Southern	West	0	1	www.acsbank.com	4.903975489	0.66679696	4.237178529	0.327008467	2.626202297	0.243229438	1.441810059	1.441810059	1.441810059	15.01822737	8.684392022	5.11E-02
35115	15850	2860459	0	Auto Club Trust, FSB	Dearborn	MI	48126	12/31/2017	2/14/2019	SA	One Auto Club Drive		1	0	0	5	0	Wayne	19820	Detroit-Warren-Dearborn, MI	11/30/1999	11/30/1999	7/21/2011	Stock	0	1	OCC	DIF	Chicago	CHICAGO	Detroit	Chicago	Central	Central	0	1	www.aaa.com/banking	3.01955797	1.050827729	1.968730241	1.045298011	3.575845412	8.49E-02	-0.681869504	-0.67701791	-0.67701791	-5.308902008	-5.308902008	3.98E-02
11771	0	859141	1203451	Availa Bank	Carroll	IA	51401	12/31/2017	2/14/2019	NM	126 West 6th	CARROLL COUNTY BANCSHARES, INC.	12	0	0	2	0	Carroll			1/1/1870	1/1/1934	12/9/2018	Stock	0	1	FDIC	DIF	Kansas City	KANSAS CITY	Des Moines	Chicago	Western	Western	0	1	http://www.availa.bank	3.970692873	0.433383602	3.537309271	0.461251238	2.530678774	5.73E-02	0.701881237	0.672313442	1.031771303	6.055474854	1.041478642	5.34E-03
2326	52136	262059	1057980	AVB Bank	Broken Arrow	OK	74012	12/31/2017	2/14/2019	NM	322 South Main Street	ARKANSAS VALLEY BANCSHARES, INC.	4	0	0	4	0	Tulsa	46140	Tulsa, OK	2/16/1905	1/1/1934	9/19/2015	Stock	0	0	FDIC	DIF	Dallas	DALLAS	Tulsa	Kansas City	Southern	West	0	1	www.bankavb.com	4.659625635	0.392695459	4.266930176	0.540495898	3.381540551	0	0.68984039	0.717296481	1.061415261	6.0667053	4.035846596	-1.28E-02
57510	0	3214059	3680980	Avidbank	San Jose	CA	95112	12/31/2017	2/14/2019	NM	1732 N 1st St. 6th Floor	AVIDBANK HOLDINGS, INC.	2	0	0	4	0	Santa Clara	41940	San Jose-Sunnyvale-Santa Clara, CA	10/1/2003	10/1/2003	11/13/2017	Stock	0	0	FDIC	DIF	San Francisco	SAN FRANCISCO	San Francisco	San Francisco	Western	Western	0	1	https://www.avidbank.com	4.883230285	0.290332074	4.592898211	0.234698397	2.690397866	0.27420619	0.849417564	0.849417564	1.603519122	8.278894675	8.278894675	-1.18E-02
90215	10957	619701	2465528	Avidia Bank	Hudson	MA	1749	12/31/2017	2/14/2019	SB	42 Main Street	ASSABET VALLEY BANCORP	11	0	0	4	0	Middlesex	14460	Boston-Cambridge-Newton, MA-NH	2/26/1869	11/27/1985	12/31/2009	Stock	0	0	FDIC	DIF	New York	NEW YORK	North Boston	Boston	Northeastern	Northeast	0	1	www.avidiabank.com	4.492598491	0.54880697	3.943791521	0.636803797	3.147905607	0.181585136	0.491329327	0.65581084	1.22581846	7.172990768	6.814378353	0.023955497
31390	6859	408875	3837962	Axiom Bank, National Association	Maitland	FL	32751	12/31/2017	2/14/2019	N	258 Southhall Lane	AXIOM BANCSHARES, INC.	24	0	0	4	0	Orange	36740	Orlando-Kissimmee-Sanford, FL	1/1/1962	3/26/1963	8/4/2017	Stock	0	0	OCC	DIF	Atlanta	ATLANTA	Tampa	Atlanta	Southern	Southeast	0	1	www.axiombanking.com	4.967508243	0.949741318	4.017766925	1.267657951	4.700080091	-0.197255287	0.158524797	0.158524797	0.532499205	0.90073123	0.90073123	0.170610796
19434	0	5461	3033746	BAC Community Bank	Stockton	CA	95202	12/31/2017	2/14/2019	NM	517 East Weber Avenue	BAC FINANCIAL INC.	11	0	0	4	1	San Joaquin	44700	Stockton-Lodi, CA	5/21/1965	5/21/1965	7/12/2018	Stock	0	0	FDIC	DIF	San Francisco	SAN FRANCISCO	Sacramento	San Francisco	Western	Western	0	1	www.bankbac.com	3.603832332	9.77E-02	3.506101285	0.329822346	2.65369015	0	0.906699369	0.907504214	0.929678525	10.02747801	5.462933722	-0.202665979
21265	10221	725732	0	BAC Florida Bank	Coral Gables	FL	33134	12/31/2017	2/14/2019	NM	169 Miracle Mile, Suite R10		1	0	0	5	0	Miami-Dade	33100	Miami-Fort Lauderdale-West Palm Beach, FL	10/12/1973	10/12/1973	3/31/2006	Stock	0	0	FDIC	DIF	Atlanta	ATLANTA	South Florida	Atlanta	Southern	Southeast	0	0	http://www.bacflorida.com	3.877013052	0.854468318	3.022544734	0.613702188	1.835627522	7.75E-02	0.854126549	0.856655793	1.578211218	10.06883124	8.319622008	0.25341206
2469	0	846945	1247727	Badger Bank	Fort Atkinson	WI	53538	12/31/2017	2/14/2019	NM	220 Grant Street	CITIZENS FINANCIAL CORPORATION EMPLOYEE STOCK OWNERSHIP PLAN AND TRUST	4	0	0	8	0	Jefferson			1/7/1884	1/1/1934	4/30/2007	Stock	0	1	FDIC	DIF	Chicago	CHICAGO	Milwaukee	Chicago	Central	Central	0	1	www.badgerbank.bank	4.191353779	0.264342004	3.927011775	0.883707631	3.020754166	8.89E-02	0.766847853	0.782966443	1.30963545	6.825872446	3.571151809	0.149051719
2987	13311	69678	1141870	Baker-Boyer National Bank	Walla Walla	WA	99362	12/31/2017	2/14/2019	N	7 West Main St	BAKER BOYER BANCORP	8	0	1	4	0	Walla Walla	47460	Walla Walla, WA	11/10/1869	1/1/1934	3/18/2018	Stock	0	1	OCC	DIF	San Francisco	SAN FRANCISCO	Seattle	San Francisco	Western	West	0	1	www.bakerboyer.com	3.316620082	4.73E-02	3.269318426	2.071094003	3.872288739	3.29E-04	0.905537562	0.905537562	1.32841817	10.69266039	2.053364134	-5.98E-02
26704	0	696168	0	Balboa Thrift and Loan Association	Chula Vista	CA	91910	12/31/2017	2/14/2019	NM	865 Amena Court		4	0	0	6	0	San Diego	41740	San Diego-Carlsbad, CA	12/11/1980	7/3/1986	7/20/2017	Stock	0	0	FDIC	DIF	San Francisco	SAN FRANCISCO	Orange	San Francisco	Western	Western	0	0	http://www.balboathrift.com	8.554795015	1.304888651	7.249906364	0.160910906	4.27936031	1.593690078	0.502105284	0.502105284	0.961116492	3.354906882	2.694492141	1.53636797
34456	0	1429028	0	Ballinger National Bank	Ballinger	TX	76821	12/31/2017	2/14/2019	N	900 Hutchings Avenue		1	0	0	2	1	Runnels			4/1/1997	4/1/1997	10/14/2018	Stock	0	0	OCC	DIF	Dallas	DALLAS	Dallas	Dallas	Southern	West	0	1	www.bankkeystone.com	3.669356221	0.137172195	3.532184026	0.817731571	3.224595883	2.78E-02	0.905759332	0.905759332	0.905759332	9.329960867	0.143170755	0
6959	13519	505	1048728	Ballston Spa National Bank	Ballston Spa	NY	12020	12/31/2017	2/14/2019	N	87 Front Street	BALLSTON SPA BANCORP, INC.	13	0	0	4	0	Saratoga	10580	Albany-Schenectady-Troy, NY	1/1/1838	1/1/1934	3/31/2006	Stock	0	1	OCC	DIF	New York	NEW YORK	Syracuse	New York	Northeastern	Northeast	0	1	https://ww.bsnb.com	3.940604354	0.194319315	3.746285038	0.599970417	3.184212445	0.170293557	0.606871675	0.607216951	0.750868838	7.7221647	4.632214627	0
35498	15953	200378	3153130	Banc of California, National Association	Santa Ana	CA	92707	12/31/2017	2/14/2019	N	3 Macarthur Place	BANC OF CALIFORNIA, INC.	36	0	0	4	0	Orange	31080	Los Angeles-Long Beach-Anaheim, CA	4/21/1941	1/3/2000	5/3/2017	Stock	0	1	OCC	DIF	San Francisco	SAN FRANCISCO	Orange	San Francisco	Western	Western	0	1	www.bancofcal.com	3.909824984	0.745779099	3.164045885	0.254320609	2.488135701	0.12918981	0.572387318	0.74340306	0.789402033	7.106262235	5.482056223	7.27E-02
4033	0	251352	2107789	BancCentral, National Association	Alva	OK	73717	12/31/2017	2/14/2019	N	602-612 Flynn Street	MYERS BANCSHARES, INC.	5	0	1	2	1	Woods			8/11/1913	1/1/1934	7/17/2015	Stock	0	1	OCC	DIF	Dallas	DALLAS	Oklahoma City	Kansas City	Southern	West	0	1	www.bcna.com	3.830324075	0.582459113	3.247864962	0.432515602	2.824633071	2.43E-02	0.46895195	0.743772728	0.750058703	8.595075406	3.205578832	-8.49E-03
27476	12941	1386251	1133286	BancFirst	Oklahoma City	OK	73102	12/31/2017	2/14/2019	NM	101 N. Broadway, Suite 200	BANCFIRST CORPORATION	105	0	0	4	0	Oklahoma	36420	Oklahoma City, OK	4/1/1989	4/1/1989	2/15/2018	Stock	0	1	FDIC	DIF	Dallas	DALLAS	Oklahoma City	Kansas City	Southern	West	0	0	www.bancfirst.bank	3.756206884	0.29079058	3.465416304	1.385014915	2.632851203	0.119662275	1.135592174	1.175296657	1.904474585	12.09294104	8.09460275	0.121564065
26725	0	110936	1242076	Banco do Brasil Americas	Miami	FL	33131	12/31/2017	2/14/2019	NM	1221 Brickell Ave, # 2200	BANCO DO BRASIL S.A.	5	0	0	4	0	Miami-Dade	33100	Miami-Fort Lauderdale-West Palm Beach, FL	7/24/1986	7/24/1986	7/31/2017	Stock	0	0	FDIC	DIF	Atlanta	ATLANTA	South Florida	Atlanta	Southern	Southeast	0	1	http://www.bbamericas.com	3.847965016	0.605778479	3.242186537	1.921576992	4.07053819	4.30E-02	1.696358352	1.696358352	0.844750366	16.12499271	16.12499271	1.26E-02
34968	0	940311	1129382	Banco Popular de Puerto Rico	San Juan	PR	918	12/31/2017	2/14/2019	SM	209 Avenida Luis Munoz River	POPULAR, INC.	1	0	1	9	0	San Juan	41980	San Juan-Carolina-Caguas, PR	1/2/1999	1/2/1999	2/27/2015	Stock	0	0	FED	DIF	New York	NEW YORK	San Juan	New York	Northeastern	Southeast	181	0	http://www.popular.com	4.766483802	0.349357666	4.417126135	0.945032187	3.122037028	0.789086282	0.864252208	0.848345726	0.998053795	7.378872552	2.170256633	1.136673638
34967	0	2736291	1129382	Banco Popular North America	New York	NY	10004	12/31/2017	2/14/2019	SM	85 Broad Street	POPULAR, INC.	52	0	1	4	0	New York	35620	New York-Newark-Jersey City, NY-NJ-PA	1/2/1999	1/2/1999	4/5/2018	Stock	0	1	FED	DIF	New York	NEW YORK	New York City	New York	Northeastern	Northeast	0	0	http://www.popularbank.com	4.373535492	0.799846177	3.573689314	0.21728653	2.099980161	0.867454482	-1.712027326	-1.712027326	0.376556533	-8.532538874	-8.532538874	0.817295765
20828	12675	816210	1239254	Banco Santander Puerto Rico	San Juan	PR	917	12/31/2017	2/14/2019	NM	207 Ponce De Leon Avenue	BANCO SANTANDER, S.A.	0	0	0	4	0	San Juan	41980	San Juan-Carolina-Caguas, PR	10/2/1972	10/2/1972	10/7/2013	Stock	0	1	FDIC	DIF	New York	NEW YORK	San Juan	New York	Northeastern	Southeast	28	0	www.santander.pr	4.787632001	0.408201814	4.379430188	0.771871315	3.196836076	1.917522909	-8.25E-02	-8.25E-02	-0.25698584	-0.479535149	-0.479535149	1.756883493
11813	11210	606046	0	BancorpSouth Bank	Tupelo	MS	38804	12/31/2017	2/14/2019	NM	One Mississippi Plaza		266	0	1	4	0	Lee			3/1/1876	1/1/1934	10/31/2017	Stock	0	1	FDIC	DIF	Dallas	DALLAS	Jackson Ms	St. louis	Southern	West	0	0	www.bancorpsouth.com	3.788302518	0.288223206	3.500079312	1.774563994	3.365274013	2.01E-02	1.04351345	1.050697687	1.590844238	9.912554459	1.238657772	7.68E-02
26653	0	78157	1139671	Bandera Bank	Bandera	TX	78003	12/31/2017	2/14/2019	NM	207 Main Street	BANDERA BANCSHARES, INC.	1	0	0	8	1	Bandera	41700	San Antonio-New Braunfels, TX	4/24/1986	4/24/1986	6/17/2015	Stock	0	0	FDIC	DIF	Dallas	DALLAS	Austin	Dallas	Southern	West	0	1	http://www.banderabank.com	3.855510629	0.154354647	3.701155982	0.606216988	2.897406324	3.58E-02	1.102071397	1.102071397	1.102071397	10.73591763	4.618413083	3.13E-02
57815	0	3402913	0	Banesco USA	Coral Gables	FL	33134	12/31/2017	2/14/2019	NM	150 Alhambra Circle, # 100		4	0	1	4	0	Miami-Dade	33100	Miami-Fort Lauderdale-West Palm Beach, FL	1/10/2006	1/10/2006	10/27/2014	Stock	0	0	FDIC	DIF	Atlanta	ATLANTA	South Florida	Atlanta	Southern	Southeast	1	0	Banescousa.com	4.297261783	0.570347356	3.726914427	0.843760087	3.281169091	0.361428919	0.307201803	0.348847222	0.863124106	3.904719991	3.904719991	1.375849873
18408	7107	419406	3547999	Bangor Savings Bank	Bangor	ME	4401	12/31/2017	2/14/2019	SB	3 State Street	BANGOR BANCORP, MHC	57	0	1	4	0	Penobscot	12620	Bangor, ME	2/14/1852	7/1/1961	4/5/2018	Stock	0	1	FDIC	DIF	New York	NEW YORK	Concord	Boston	Northeastern	Northeast	0	1	www.bangor.com	3.470414043	0.471377675	2.999036368	1.334409158	3.072870444	1.21E-02	0.655928843	0.652399903	0.99223574	6.25856393	6.25856393	4.85E-02
14291	12142	952846	1205156	Bank	Wapello	IA	52653	12/31/2017	2/14/2019	SM	409 Hwy 61 S	MORNING SUN BANK CORP.	4	0	0	2	1	Louisa			2/13/1931	4/25/1934	1/12/2015	Stock	0	0	FED	DIF	Kansas City	KANSAS CITY	Cedar Rapids	Chicago	Western	Western	0	1	www.bank.bank	4.473851022	0.641740925	3.832110097	1.064095706	3.997075197	0.206745269	0.246459049	0.246459049	0.277996463	1.926729491	-0.191759807	0.24777074
1047	13079	496845	1099195	Bank & Trust Company	Litchfield	IL	62056	12/31/2017	2/14/2019	NM	401 North Madison Street	LBT BANCSHARES, INC.	7	0	0	4	0	Montgomery			9/1/1902	1/1/1934	12/31/2014	Stock	0	1	FDIC	DIF	Chicago	CHICAGO	Springfield Il	St. louis	Central	Central	0	1	www.banktr.com	4.100825398	0.620033905	3.480791493	0.744161966	2.944545419	0	0.700693891	0.701131031	1.117096737	6.636839145	4.293094196	0.123268756
13816	0	142049	1204092	Bank 1st	West Union	IA	52175	12/31/2017	2/14/2019	SM	115 North Vine Street	FNB BANSHARES, INC.	3	0	0	2	1	Fayette			1/1/1934	1/31/1934	12/28/2012	Stock	0	1	FED	DIF	Kansas City	KANSAS CITY	Cedar Rapids	Chicago	Western	Western	0	1	www.bank1stia.com	4.164796464	0.438490488	3.726305977	0.362290605	2.188666356	9.95E-02	1.570699727	1.595902551	1.67963562	12.93439407	8.405676351	6.85E-03
11521	0	64552	3045721	Bank 2	Oklahoma City	OK	73108	12/31/2017	2/14/2019	SM	909 South Meridian Avenue	CHICKASAW BANC HOLDING COMPANY	1	0	0	4	0	Oklahoma	36420	Oklahoma City, OK	1/1/1903	1/1/1934	7/10/2018	Stock	0	0	FED	DIF	Dallas	DALLAS	Oklahoma City	Kansas City	Southern	West	0	1	www.bank2.bank	5.078554396	0.651942298	4.426612099	4.470713767	6.709386657	0.142956728	1.185656577	1.185656577	1.475991375	9.144123664	7.115253467	3.35E-02
8560	9178	634544	1060047	Bank 21	Carrollton	MO	64633	12/31/2017	2/14/2019	NM	One West Washington Avenue	KNOTT HOLDING COMPANY, INC.	5	0	0	4	1	Carroll			8/12/1912	1/1/1934	1/22/2016	Stock	0	1	FDIC	DIF	Kansas City	KANSAS CITY	Kansas City	Kansas City	Western	West	0	1	www.bank21.com	4.600832401	0.596657623	4.004174779	0.968754891	3.067015044	0.271319412	1.363401308	1.389767771	1.389767771	16.47343482	3.80078637	3.48E-02
29087	2889	955977	0	BANK 34	Alamogordo	NM	88310	12/31/2017	2/14/2019	SA	500 10th Street		5	0	1	4	0	Otero			8/1/1934	11/2/1934	12/18/2015	Stock	0	0	OCC	DIF	Dallas	DALLAS	Albuquerque	Dallas	Western	West	0	1	http://www.bank34.com	5.135062748	0.750830313	4.384232435	3.54286064	6.615831035	0.169184027	0.222334292	0.189191877	0.722930703	1.530850324	1.530850324	-1.33E-02
4147	52452	18854	3256134	Bank 7	Oklahoma City	OK	73116	12/31/2017	2/14/2019	SM	1039 Nw 63rd Street	HAINES FINANCIAL CORP	9	0	1	4	1	Oklahoma	36420	Oklahoma City, OK	5/6/1901	1/1/1934	3/7/2014	Stock	0	0	FED	DIF	Dallas	DALLAS	Oklahoma City	Kansas City	Southern	West	0	1	www.bank7.com	6.80533409	0.70682132	6.09851277	0.14888339	2.211351758	0.189487951	3.653954246	3.653954246	3.653954246	35.70377767	19.70714194	8.69E-02
5304	10916	594947	1208009	Bank First National	Manitowoc	WI	54220	12/31/2017	2/14/2019	N	402 North Eighth Street	BANK FIRST NATIONAL CORPORATION	18	0	0	4	0	Manitowoc			1/1/1894	1/1/1934	10/27/2017	Stock	0	1	OCC	DIF	Chicago	CHICAGO	Appleton	Chicago	Central	Central	0	1	www.bankfirstwi.bank	4.151814263	0.596710228	3.555104035	0.708761724	2.13287231	7.55E-02	1.127007752	1.125541398	1.776307669	11.35386949	-2.715683796	1.51E-02
8941	15932	812557	4932798	Bank Forward	Hannaford	ND	58448	12/31/2017	2/14/2019	NM	390 Wheat St	BANK FORWARD EMPLOYEE STOCK OWNERSHIP PLAN AND TRUST	12	0	1	2	1	Griggs			9/5/1927	1/1/1934	2/25/2016	Stock	0	0	FDIC	DIF	Kansas City	KANSAS CITY	Fargo	Minneapolis	Central	West	0	1	WWW.BANKFORWARD.COM	4.826666297	0.51514258	4.311523718	2.347457926	4.799009134	0	1.505810149	1.481830545	1.482193872	14.47940187	4.893920675	-2.78E-02
33686	0	790105	0	Bank Hapoalim B.M.	New York	NY	10036	12/31/2017	2/14/2019	OI	1120 Avenue Of The Americas		1	0	0	4	0	New York	35620	New York-Newark-Jersey City, NY-NJ-PA	1/1/1921	11/25/1974	4/3/2017	Stock	0	0	FDIC	DIF	New York	NEW YORK	New York City	New York	Northeastern	Northeast	0	0
16604	9993	539032	1082209	Bank Independent	Sheffield	AL	35660	12/31/2017	2/14/2019	SM	710 South Montgomery Avenue	BANCINDEPENDENT, INCORPORATED	27	0	0	4	0	Colbert	22520	Florence-Muscle Shoals, AL	8/2/1947	8/2/1947	2/24/2011	Stock	0	1	FED	DIF	Atlanta	ATLANTA	Shelby	Atlanta	Southern	Southeast	0	1	www.bibank.com	6.048742413	0.44670308	5.602039333	1.143606519	4.294542863	0.33003074	0.899083743	0.899083743	1.496425096	9.111904262	6.380360103	0.302926278
14521	13639	187947	1202762	Bank Iowa	West Des Moines	IA	50266	12/31/2017	2/14/2019	SM	1150 Jordan Creek Parkway	BANK IOWA CORPORATION	25	0	0	2	1	Dallas	19780	Des Moines-West Des Moines, IA	3/7/1923	6/28/1934	1/1/2012	Stock	0	1	FED	DIF	Kansas City	KANSAS CITY	Des Moines	Chicago	Western	Western	0	1	www.bankiowa.bank	3.987107318	0.551234829	3.435872488	0.495903311	2.507075905	4.95E-02	1.11534513	1.118794174	1.173830365	12.19253395	5.897988803	1.99E-02
19842	0	101019	1232536	Bank Leumi USA	New York	NY	10017	12/31/2017	2/14/2019	NM	579 Fifth Avenue	BANK LEUMI LE-ISRAEL B.M.	6	1	1	4	0	New York	35620	New York-Newark-Jersey City, NY-NJ-PA	7/22/1968	7/22/1968	10/1/2010	Stock	0	1	FDIC	DIF	New York	NEW YORK	New York City	New York	Northeastern	Northeast	0	0	http://www.leumiusa.com	3.73335083	0.543055727	3.190295103	0.72644962	2.416703826	0.25759278	0.508007088	0.526537442	1.099346914	5.611942337	5.611942337	0.420053517
5170	0	45551	1203714	Bank Midwest	Spirit Lake	IA	51360	12/31/2017	2/14/2019	SM	1525 18th Street	GOODENOW BANCORPORATION	11	0	1	2	1	Dickinson			1/1/1887	1/1/1934	12/31/2017	Stock	0	1	FED	DIF	Kansas City	KANSAS CITY	Sioux City	Chicago	Western	Western	0	1	bankmidwest.com	4.734573639	0.549859931	4.184713708	1.142351636	3.55469807	0.112947802	1.279479983	1.280075085	1.310194499	12.47700514	5.374345667	5.93E-02
30125	17079	806378	0	Bank Mutual	Brown Deer	WI	53223	12/31/2017	2/14/2019	SA	4949 West Brown Deer Road		59	0	1	4	0	Milwaukee	33340	Milwaukee-Waukesha-West Allis, WI	8/14/1940	8/14/1940	6/23/2018	Stock	0	0	OCC	DIF	Chicago	CHICAGO	Milwaukee	Chicago	Central	Central	0	0		3.662060014	0.537349417	3.124710598	0.825313785	2.537782803	2.87E-02	0.560615923	0.560615923	1.141146888	5.696085539	3.433778061	1.92E-02
16601	12437	645157	1870022	Bank Northwest	Hamilton	MO	64644	12/31/2017	2/14/2019	NM	201 South Davis Street	CALDWELL COUNTY BANCSHARES, INC.	5	0	0	2	1	Caldwell	28140	Kansas City, MO-KS	8/4/1945	8/4/1947	7/31/2018	Stock	0	0	FDIC	DIF	Kansas City	KANSAS CITY	Kansas City	Kansas City	Western	West	0	1	http://www.banknw.com	4.701089283	0.543046736	4.158042547	0.453091436	2.239810494	1.94E-02	2.043963081	2.043963081	2.043963081	24.20260247	8.880422579	3.53E-02
11782	0	213538	0	Bank of Abbeville & Trust Company	Abbeville	LA	70510	12/31/2017	2/14/2019	NM	123 Concord Street		3	0	0	4	0	Vermilion	29180	Lafayette, LA	3/14/1894	1/1/1934	3/31/2006	Stock	0	1	FDIC	DIF	Dallas	DALLAS	Baton Rouge	Atlanta	Southern	Western	0	1	www.bankofabbeville.com	3.134733936	0.377011228	2.757722708	0.432480808	2.583226185	0.019431102	0.207013406	0.209855899	0.3764082	1.368177212	-0.412624873	-1.75E-02
13290	0	452104	0	Bank of Akron	Akron	NY	14001	12/31/2017	2/14/2019	NM	46 Main Street		5	0	0	4	0	Erie	15380	Buffalo-Cheektowaga-Niagara Falls, NY	1/1/1900	1/1/1934	4/25/2017	Stock	0	0	FDIC	DIF	New York	NEW YORK	Syracuse	New York	Northeastern	Northeast	0	1	www.bankofakron.com	4.449288633	0.315365797	4.133922836	0.459515081	2.923339121	0.18329153	1.477908547	1.481445752	1.247025532	15.63412019	13.49617885	0.089218305
155	14550	986935	3194076	Bank of Alapaha	Alapaha	GA	31622	12/31/2017	2/14/2019	NM	245 Ne Railroad St.	ALAPAHA HOLDING COMPANY	4	0	0	4	0	Berrien			3/25/1905	1/1/1934	3/24/2009	Stock	0	0	FDIC	DIF	Atlanta	ATLANTA	Albany Ga	Atlanta	Southern	Southeast	0	1	www.bankofalapaha.com	4.521763166	0.584291987	3.937471179	0.596399272	2.541922008	0.244996617	1.0126702	1.008886875	1.583610843	9.098879227	6.137004478	0.337176719
26689	0	564052	2029368	Bank of Alma	Alma	WI	54610	12/31/2017	2/14/2019	NM	211 Main Street	DAIRYLAND BANK HOLDING CORPORATION	4	0	1	4	0	Buffalo			6/20/1986	6/20/1986	3/31/2006	Stock	0	0	FDIC	DIF	Chicago	CHICAGO	Eau Claire	Minneapolis	Central	Central	0	1	www.bankofalma.net	3.9073364	0.189667671	3.717668729	0.204482615	0.713911041	0	1.714986798	1.714986798	3.11524818	3.91019326	3.91019326	0.114343887
25178	12449	1443266	1073757	Bank of America California, National Association	San Francisco	CA	94104	12/31/2017	2/14/2019	N	555 California Street	BANK OF AMERICA CORPORATION	1	0	0	5	0	San Francisco	41860	San Francisco-Oakland-Hayward, CA	5/18/1984	5/18/1984	9/16/2009	Stock	0	0	OCC	DIF	San Francisco	WASHINGTON	San Francisco	San Francisco	Western	Western	0	0	www.bankofamerica.com	3.180343069	0.190078813	2.990264256	5.48E-02	0.55287495	-0.114230362	1.334210623	1.334210623	2.563329312	8.95540698	0.521376434	-1.26E-02
3510	0	480228	1073757	Bank of America, National Association	Charlotte	NC	28202	12/31/2017	2/14/2019	N	100 North Tryon St	BANK OF AMERICA CORPORATION	4547	229	1	9	0	Mecklenburg	16740	Charlotte-Concord-Gastonia, NC-SC	10/17/1904	1/1/1934	1/1/2016	Stock	0	1	OCC	DIF	Atlanta	WASHINGTON	Charlotte	Richmond	Northeastern	Southeast	0	0	www.bankofamerica.com	3.285093483	0.206059208	3.079034276	1.49754207	2.143597827	0.195159029	1.228655648	1.236318442	1.899240514	10.23343082	-0.490802762	0.438594941
8243	9803	31835	3664216	Bank of Anguilla	Anguilla	MS	38721	12/31/2017	2/14/2019	NM	130 Holland Street	PYRAMID FINANCIAL CORPORATION	5	0	0	2	0	Sharkey			1/1/1904	1/1/1934	5/29/2015	Stock	0	0	FDIC	DIF	Dallas	DALLAS	Jackson Ms	Atlanta	Southern	West	0	1	http://www.bankofanguilla.com	5.048621983	0.469855045	4.578766938	0.758484518	3.56437682	0.478967603	0.215349553	0.219467245	0.601926451	2.326709411	-0.212208024	0.503155636
34120	14546	2390929	2454380	Bank of Ann Arbor	Ann Arbor	MI	48107	12/31/2017	2/14/2019	NM	125 South Fifth Avenue	ARBOR BANCORP, INC.	8	0	0	4	0	Washtenaw	11460	Ann Arbor, MI	1/16/1996	1/16/1996	1/6/2017	Stock	0	1	FDIC	DIF	Chicago	CHICAGO	Detroit	Chicago	Central	Central	0	1	www.bankofannarbor.com	4.86506094	0.184671136	4.680389804	0.8779336	2.677820515	0.170747285	1.377715962	1.373428824	2.383079805	14.12463534	6.743523953	9.05E-02
33681	0	909000	0	Bank of Baroda	New York	NY	10016	12/31/2017	2/14/2019	OI	One Park Avenue		1	0	0	9	0	New York	35620	New York-Newark-Jersey City, NY-NJ-PA	1/1/1908	2/22/1979	10/11/2013	Stock	0	0	FDIC	DIF	New York	NEW YORK	New York City	New York	Northeastern	Northeast	0	0
23123	10508	225559	1097249	Bank of Bartlett	Bartlett	TN	38134	12/31/2017	2/14/2019	SM	6281 Stage Road	WEST TENNESSEE BANCSHARES, INC.	8	0	0	5	0	Shelby	32820	Memphis, TN-MS-AR	5/19/1980	5/19/1980	3/31/2006	Stock	0	0	FED	DIF	Dallas	DALLAS	Memphis	St. louis	Southern	Southeast	0	1	https://www.bankofbartlett.com	3.842421096	0.214178214	3.628242882	1.591791936	3.925636941	3.92E-02	0.401933757	0.401933757	0.801629888	5.29738338	5.29738338	0.148889377
16282	0	311144	2993722	Bank of Bearden	Bearden	AR	71720	12/31/2017	2/14/2019	NM	1 Second Street Nw	BEARDEN BANCSHARES, INC.	1	0	0	4	1	Ouachita			7/5/1945	7/5/1945	10/16/2012	Stock	0	0	FDIC	DIF	Dallas	DALLAS	Shreveport	St. louis	Southern	Western	0	1		4.067021871	0.283910776	3.783111094	0.118864382	1.936079168	4.43E-02	1.359889114	1.359889114	1.359889114	11.05614886	1.343117343	0.098264922
18930	14049	302030	1138272	Bank of Belle Glade	Belle Glade	FL	33430	12/31/2017	2/14/2019	NM	108 Southeast Avenue D	BELLE GLADE BANK CORPORATION	1	0	0	7	0	Palm Beach	33100	Miami-Fort Lauderdale-West Palm Beach, FL	11/14/1963	11/14/1963	3/31/2006	Stock	0	0	FDIC	DIF	Atlanta	ATLANTA	South Florida	Atlanta	Southern	Southeast	0	1	http://www.bankofbelleglade.com	2.609866126	0.227386236	2.382479891	0.361078044	1.881555118	0	0.391167881	0.391167881	0.686424406	5.051854371	3.631020329	0
58114	0	3374403	4421564	Bank of Belleville	Belleville	IL	62220	12/31/2017	2/14/2019	NM	215 South Illinois Street	BELLEVILLE BANCORP, INC.	1	0	0	4	0	Saint Clair	41180	St. Louis, MO-IL	11/4/2005	11/4/2005	8/10/2015	Stock	0	0	FDIC	DIF	Chicago	CHICAGO	Mount Vernon	St. louis	Central	Central	0	1	www.bankofbelleville.com	3.58153952	0.586123655	2.995415865	0.211938769	2.127797956	1.79E-02	0.636085435	0.639180414	0.921765439	7.984647065	7.984647065	-3.09E-03
8595	13240	348159	4459754	Bank of Bennington	Bennington	NE	68007	12/31/2017	2/14/2019	SM	12212 North 156th Street	BBIG HOLDINGS, LLC	4	0	0	4	0	Douglas	36540	Omaha-Council Bluffs, NE-IA	1/28/1928	1/1/1934	4/27/2016	Stock	0	1	FED	DIF	Kansas City	KANSAS CITY	Omaha	Kansas City	Western	West	0	1	www.bankbenn.com	4.334897954	0.174300396	4.160597558	0.864093008	3.400511473	0.603992284	0.687783121	0.687783121	0.713967758	6.0034436	4.860656112	0.97981381
15817	0	659640	0	Bank of Benoit	Benoit	MS	38725	12/31/2017	2/14/2019	NM	28-30 Main Street		1	0	0	2	0	Bolivar			1/1/1904	5/6/1941	5/29/2015	Stock	0	0	FDIC	DIF	Dallas	DALLAS	Jackson Ms	St. louis	Southern	West	0	1		4.472121739	0.320527497	4.151594243	0.572986405	3.437918431	7.84E-02	0.3196661	0.3196661	0.337760407	2.729426305	1.184468019	0.408404048
16959	0	572347	1061316	Bank of Billings	Billings	MO	65610	12/31/2017	2/14/2019	NM	104 N E Elm Street	FIRST MIAMI BANCSHARES, INC.	2	0	0	2	0	Christian	44180	Springfield, MO	3/14/1889	12/1/1950	7/30/2012	Stock	0	0	FDIC	DIF	Kansas City	DALLAS	Springfield Mo	St. louis	Western	West	0	1	www.thebankofbillings.com	4.740454831	0.406625681	4.33382915	0.482471991	3.733285146	5.42E-02	0.319840983	0.319840983	0.411998554	2.147589119	0.946395205	8.16E-02
59074	0	4536084	0	Bank of Bird-in-Hand	Bird In Hand	PA	17505	12/31/2017	2/14/2019	NM	309 North Ronks Road		2	0	0	2	0	Lancaster	29540	Lancaster, PA	11/29/2013	11/29/2013	3/1/2017	Stock	0	0	FDIC	DIF	New York	NEW YORK	Harrisburg	Philadelphia	Northeastern	Northeast	0	1	www.bihbank.com	3.670305797	0.705006352	2.965299445	0.283467605	1.9260327	0.106925983	0.960968831	0.960968831	1.09246504	8.259614708	8.259614708	0
32722	14522	1421161	1471849	Bank of Blue Valley	Overland Park	KS	66213	12/31/2017	2/14/2019	SM	11935 Riley Street	BLUE VALLEY BAN CORP.	5	0	0	4	0	Johnson	28140	Kansas City, MO-KS	12/18/1989	12/18/1989	8/22/2015	Stock	0	1	FED	DIF	Kansas City	KANSAS CITY	Kansas City	Kansas City	Western	Western	0	1	http://www.bankbv.com	4.182486777	0.331025156	3.851461621	0.345621276	2.633842169	-0.131860597	0.600698275	0.600698275	1.355233913	5.64365158	3.336636934	-0.052336547
10883	0	695947	3917873	Bank of Bluffs	Bluffs	IL	62621	12/31/2017	2/14/2019	NM	115 N. Bluffs St.	SCOTT MORGAN BANCORP, INC.	2	0	0	2	1	Scott			8/3/1893	1/1/1934	7/8/2014	Stock	0	1	FDIC	DIF	Chicago	CHICAGO	Springfield Il	St. louis	Central	Central	0	1	www.bankofbluffs.com	4.314047451	0.602446274	3.711601177	0.295995378	2.990085041	0.634529013	0.132932056	0.154201185	0.154201185	1.066228737	-1.997646943	0.423849333
34397	0	2535560	2535579	Bank of Bolivar	Bolivar	MO	65613	12/31/2017	2/14/2019	NM	495 S. Springfield Avenue	BOLIVAR BANCSHARES, INC	5	0	0	4	0	Polk	44180	Springfield, MO	4/16/1997	4/16/1997	3/31/2006	Stock	0	0	FDIC	DIF	Kansas City	KANSAS CITY	Springfield Mo	St. louis	Western	West	0	1	bankofbolivarmo.com	4.327237032	0.601317895	3.725919137	0.489015863	2.877170676	0.064947419	0.74460306	0.74460306	0.960457719	8.327493975	2.093623421	-5.33E-02
6137	15392	759625	0	Bank of Botetourt	Buchanan	VA	24066	12/31/2017	2/14/2019	NM	19747 Main Street		12	0	0	4	0	Botetourt	40220	Roanoke, VA	9/27/1899	1/1/1934	6/2/2010	Stock	0	0	FDIC	DIF	Atlanta	ATLANTA	Richmond	Richmond	Northeastern	Southeast	0	1	http://www.bankofbotetourt.com	4.665949462	0.663031183	4.002918279	0.660186538	3.293639303	0.121556441	0.615345717	0.615345717	0.917616067	6.623248241	4.300168634	6.71E-02
57952	0	3308529	3308510	Bank of Bozeman	Bozeman	MT	59718	12/31/2017	2/14/2019	NM	875 Harmon Stream Boulevard	BOZEMAN BANCORP, INC.	1	0	0	4	0	Gallatin			4/15/2005	4/15/2005	3/11/2018	Stock	0	0	FDIC	DIF	San Francisco	KANSAS CITY	Billings	Minneapolis	Western	West	0	1	www.bankofbozeman.com	5.039595689	0.392303856	4.647291833	0.203076391	3.891577371	0	0.525694204	0.525694204	0.525694204	5.262095612	5.262095612	1.48E-02
57102	0	3042234	2112439	Bank of Brenham, National Association	Brenham	TX	77833	12/31/2017	2/14/2019	N	501 South Austin Street	INDUSTRY BANCSHARES, INC.	1	0	0	7	0	Washington			8/7/2001	8/7/2001	3/31/2006	Stock	0	0	OCC	DIF	Dallas	DALLAS	Austin	Dallas	Southern	West	0	0	http://www.bankofbrenham.com	3.232187801	0.893388922	2.338798879	0.179211355	1.259890843	3.88E-02	1.28185458	1.281536265	1.050121246	11.78329968	11.78329968	-4.18E-02
5605	0	351131	1079236	Bank of Brewton	Brewton	AL	36426	12/31/2017	2/14/2019	NM	102 Belleville Avenue	REPTON SUPPLY COMPANY, INC.	2	0	0	8	0	Escambia			8/1/1889	1/1/1934	3/31/2006	Stock	0	0	FDIC	DIF	Atlanta	ATLANTA	Montgomery	Atlanta	Southern	Southeast	0	1	www.bankofbrewton.com	3.769380705	8.67E-02	3.682703976	0.489719626	3.130841121	0	0.570093458	0.570093458	0.614953271	3.002382218	2.657846554	0
2224	13855	17950	1122310	Bank of Bridger, National Association	Bridger	MT	59014	12/31/2017	2/14/2019	N	101 South Main Street	BRIDGER COMPANY, THE	10	0	1	2	0	Carbon	13740	Billings, MT	5/1/1906	1/1/1934	1/20/2017	Stock	0	0	OCC	DIF	San Francisco	SAN FRANCISCO	Billings	Minneapolis	Western	West	0	1	www.bankofbridger.com	3.957938787	0.475603981	3.482334806	0.263999692	2.111355198	8.56E-02	0.939507029	0.93995024	1.364533686	9.615342495	7.751411637	8.02E-02
9385	0	236256	1022063	Bank of Brookfield - Purdin, National Association	Brookfield	MO	64628	12/31/2017	2/14/2019	N	939 Park Circle Drive	CAPITAL BANCSHARES, INC.	4	0	0	2	1	Linn			12/14/1894	1/1/1934	3/31/2006	Stock	0	0	OCC	DIF	Kansas City	KANSAS CITY	Columbia Mo	Kansas City	Western	West	0	1	www.bankbp.com	2.803950991	0.232066655	2.571884336	0.173496949	1.875266403	0	0.73057209	0.738968486	0.751820112	6.558311948	2.176599183	-3.95E-03
35439	0	2877831	4361923	Bank of Brookhaven	Brookhaven	MS	39601	12/31/2017	2/14/2019	NM	411 Brookway Boulevard	HAVEN CAPITAL CORPORATION	1	0	0	4	0	Lincoln			1/31/2000	1/31/2000	3/31/2006	Stock	0	1	FDIC	DIF	Dallas	DALLAS	Jackson Ms	Atlanta	Southern	West	0	1	www.bankofbrookhaven.com	3.907958821	0.365242775	3.542716045	0.743904171	2.810093251	7.04E-02	0.712162992	0.710926322	1.09714767	6.176921127	2.870808124	0.100066294
2733	13402	825940	1096297	Bank of Buffalo	Buffalo	KY	42716	12/31/2017	2/14/2019	SM	2441 Greensburg Road	BUFFALO BANCSHARES, INC.	2	0	0	8	1	Larue	21060	Elizabethtown-Fort Knox, KY	1/7/1901	1/1/1934	3/31/2006	Stock	0	0	FED	DIF	Chicago	CHICAGO	Elizabethtown	St. louis	Central	Southeast	0	1	www.thebankofbuffalo.com	4.430085075	0.737877227	3.692207847	0.140980319	1.633243691	0.476141076	1.512213418	1.464333309	1.464333309	13.69300798	1.815784892	0.847850662
20239	10994	904845	1249619	Bank of Cadiz and Trust Company	Cadiz	KY	42211	12/31/2017	2/14/2019	SM	Main And Scott Streets	CADIZ BANCORP, INC.	5	0	0	8	1	Trigg	17300	Clarksville, TN-KY	8/7/1970	8/7/1970	12/2/2013	Stock	0	1	FED	DIF	Chicago	CHICAGO	Hopkinsville	St. louis	Central	Southeast	0	1	http://www.bankofcadiz.com	4.05304364	0.556823711	3.496219929	0.536402467	2.886313277	6.66E-02	0.765003519	0.762303507	0.762303507	9.232412635	6.267576464	0.13667759
8254	14055	833646	1096916	Bank of Cairo and Moberly	Moberly	MO	65270	12/31/2017	2/14/2019	SM	207 East Rollins Street	CAIRO/MOBERLY BANCSHARES, INC.	2	0	0	4	0	Randolph			4/14/1905	1/1/1934	3/31/2006	Stock	0	0	FED	DIF	Kansas City	KANSAS CITY	Columbia Mo	St. louis	Western	West	0	1	www.bankbcm.com	3.67890953	0.142618519	3.536291011	0.80756465	2.423681192	0.271491783	0.842868454	0.868773706	1.384114473	4.76505052	1.99265749	0.449928185
12549	12789	960047	2753289	Bank of Calhoun County	Hardin	IL	62047	12/31/2017	2/14/2019	NM	Park And Main Streets	BCC BANCSHARES, INC.	3	0	0	8	0	Calhoun	41180	St. Louis, MO-IL	1/1/1898	1/1/1934	3/31/2006	Stock	0	0	FDIC	DIF	Chicago	CHICAGO	Springfield Il	St. louis	Central	Central	0	1	http://www.bankofcalhouncounty.com	3.335132182	0.412282672	2.92284951	0.373711301	2.549407055	0	0.121040098	0.121040098	0.462978373	1.215842427	-0.592723183	-1.15E-02
17190	11925	124830	2087939	Bank of Camilla	Camilla	GA	31730	12/31/2017	2/14/2019	NM	50 East Broad Street	CAMILLA BANCSHARES, INC.	2	0	0	2	0	Mitchell			1/1/1890	3/6/1953	3/31/2006	Stock	0	0	FDIC	DIF	Atlanta	ATLANTA	Albany Ga	Atlanta	Southern	Southeast	0	1	http://www.bankofcamilla.net	4.162079517	0.473239362	3.688840155	0.950439459	2.949804558	0	0.916791607	0.951395635	1.243029473	6.301616254	3.046308963	5.55E-02
12325	0	458946	3045815	Bank of Cashton	Cashton	WI	54619	12/31/2017	2/14/2019	NM	723 Main Street	EAGLE BANCSHARES, INC.	1	0	0	2	1	Monroe			3/15/1899	1/1/1934	3/31/2006	Stock	0	0	FDIC	DIF	Chicago	CHICAGO	Madison	Chicago	Central	Central	0	1	www.bankofcashton.com	4.332439924	0.680247845	3.65219208	0.752371292	2.218654001	7.21E-02	1.895350682	1.895350682	1.907369393	17.33081302	6.8246258	3.23E-02
9406	0	92902	0	Bank of Cattaraugus	Cattaraugus	NY	14719	12/31/2017	2/14/2019	SM	24 Main Street		1	0	0	8	0	Cattaraugus			3/30/1882	1/1/1934	3/31/2006	Stock	0	0	FED	DIF	New York	NEW YORK	Syracuse	New York	Northeastern	Northeast	0	1		5.036955069	0.125271421	4.911683648	0.452802559	4.388331182	0.033719339	0.553960577	0.553960577	0.563594674	6.476683938	6.476683938	-1.18E-02
105	13834	629148	1099663	Bank of Cave City	Cave City	AR	72521	12/31/2017	2/14/2019	SM	137 S Main Street	SHARP BANCSHARES, INC.	4	0	0	2	1	Sharp			7/1/1906	1/1/1934	10/13/2016	Stock	0	1	FED	DIF	Dallas	DALLAS	Little Rock	St. louis	Southern	Western	0	1	www.bankofcavecity.com	4.89772248	0.584141712	4.313580768	1.418853079	3.332210151	0.205815658	1.606454962	1.615561849	1.615561849	19.5185283	8.515975706	9.92E-02
58479	0	3588312	4974453	Bank of Central Florida	Lakeland	FL	33813	12/31/2017	2/14/2019	NM	5015 South Florida Avenue	BANK OF CENTRAL FLORIDA HOLDING COMPANY	3	0	0	4	0	Polk	29460	Lakeland-Winter Haven, FL	3/19/2007	3/19/2007	6/15/2011	Stock	0	0	FDIC	DIF	Atlanta	ATLANTA	Tampa	Atlanta	Southern	Southeast	0	1	www.bankofcentralflorida.com	3.537850774	0.212945086	3.324905688	0.166376948	1.892125964	4.22E-02	0.815461196	0.810058063	1.412968589	10.42964628	8.982115304	-0.029679204
9023	10239	1014125	2234920	Bank of Charles Town	Charles Town	WV	25414	12/31/2017	2/14/2019	NM	111 East Washington Street	POTOMAC BANCSHARES, INC.	7	0	1	4	0	Jefferson	47900	Washington-Arlington-Alexandria, DC-VA-MD-WV	2/20/1870	1/1/1934	3/31/2006	Stock	0	1	FDIC	DIF	Atlanta	ATLANTA	Scott Depot	Richmond	Northeastern	Northeast	0	1	www.mybct.com	4.137990219	0.54342436	3.594565859	1.217773191	3.189789549	4.39E-02	0.908509083	0.908509083	1.398889188	10.99719309	9.522824642	-6.06E-02
2327	0	815754	2355870	Bank of Cherokee County	Hulbert	OK	74441	12/31/2017	2/14/2019	SM	Main And Broadway	GRANDVIEW BANKSHARES, INC.	3	0	0	4	0	Cherokee			12/1/1908	1/1/1934	1/1/2012	Stock	0	0	FED	DIF	Dallas	DALLAS	Tulsa	Kansas City	Southern	West	0	1	www.bankofcherokeecounty.net	4.585171282	0.566579242	4.01859204	0.500218118	3.775871262	0	0.498279288	0.498279288	0.506034608	5.642151482	3.326015368	2.85E-02
10885	0	318639	0	Bank of Chestnut	Chestnut	IL	62518	12/31/2017	2/14/2019	NM	100 Olive Street		1	0	0	2	0	Logan			1/1/1902	1/1/1934	3/31/2006	Stock	0	0	FDIC	DIF	Chicago	CHICAGO	Springfield Il	Chicago	Central	Central	0	1	http://www.bankofchestnut.com	4.26336045	0.397529555	3.865830894	-0.91344302	3.230066582	5.50E-02	-0.506245529	-0.506245529	-0.506245529	-5.104305371	-5.992010652	5.69E-02
33653	0	908508	0	Bank of China	New York	NY	10018	12/31/2017	2/14/2019	OI	1045 Avenue Of The Americas		1	0	0	4	0	New York	35620	New York-Newark-Jersey City, NY-NJ-PA	1/1/1912	11/16/1981	1/23/2017	Stock	0	0	OCC	DIF	New York	NEW YORK	New York City	New York	Northeastern	Northeast	0	0
6123	12293	753324	1951770	Bank of Clarke County	Berryville	VA	22611	12/31/2017	2/14/2019	SM	2 East Main Street	EAGLE FINANCIAL SERVICES, INC.	12	0	0	4	0	Clarke	47900	Washington-Arlington-Alexandria, DC-VA-MD-WV	4/1/1881	1/1/1934	3/31/2006	Stock	0	1	FED	DIF	Atlanta	ATLANTA	Richmond	Richmond	Northeastern	Southeast	0	1	http://www.bankofclarke.com	4.137860109	0.169206175	3.968653933	0.938271113	3.171472574	-8.62E-02	1.090702123	1.089761362	1.599432666	10.03385806	5.193352712	-9.84E-02
16953	0	76153	1065266	Bank of Clarks	Clarks	NE	68628	12/31/2017	2/14/2019	NM	301 N Green	CLARK BANCSHARES, INC.	2	0	0	2	0	Merrick	24260	Grand Island, NE	2/15/1937	11/24/1950	3/31/2006	Stock	0	0	FDIC	DIF	Kansas City	KANSAS CITY	Grand Island	Kansas City	Western	West	0	1	http://www.clarks.net/bankofclarks	5.945993994	0.358727881	5.587266113	0.299162925	3.813601166	6.97E-02	1.312424846	1.309926981	1.524859568	11.32255473	3.790921872	0.346960018
13167	15829	720344	1119404	Bank of Clarkson	Clarkson	KY	42726	12/31/2017	2/14/2019	NM	101 East Main Street	FIRST BRECKINRIDGE BANCSHARES, INC.	2	0	0	8	0	Grayson			1/1/1904	1/1/1934	3/31/2006	Stock	0	1	FDIC	DIF	Chicago	CHICAGO	Elizabethtown	St. louis	Central	Southeast	0	1	www.bankofclarkson.com	4.131371939	0.307541887	3.823830052	0.762871773	2.689460555	3.88E-02	1.215193975	1.215193975	1.664984523	9.560991156	1.593498526	6.55E-02
26955	14086	144034	1399774	Bank of Cleveland	Cleveland	TN	37311	12/31/2017	2/14/2019	NM	75 Bobby Taylor Avenue	BRADLEY COUNTY FINANCIAL CORP.	5	0	0	4	0	Bradley	17420	Cleveland, TN	5/8/1987	5/8/1987	7/28/2015	Stock	0	1	FDIC	DIF	Dallas	DALLAS	Knoxville	Atlanta	Southern	Southeast	0	1	http://www.bankofcleveland.com	5.027434986	0.282128366	4.74530662	0.85492471	2.941613372	3.91E-04	1.343564805	1.343564805	2.324754116	8.584430635	3.08959578	2.11E-02
16980	13686	255659	1053272	Bank of Colorado	Fort Collins	CO	80525	12/31/2017	2/14/2019	NM	1609 East Harmony Road	PINNACLE BANCORP, INC.	47	0	1	4	1	Larimer	22660	Fort Collins, CO	1/1/1900	1/26/1951	7/1/2017	Stock	0	1	FDIC	DIF	Dallas	KANSAS CITY	Denver	Kansas City	Western	Western	0	0	www.bankofcolorado.com	3.766529936	0.261030172	3.505499764	0.806972747	2.358357704	8.67E-02	1.675633095	1.67822281	1.67822281	17.3508638	10.49174469	6.58E-03
8775	10979	839246	1132140	Bank of Columbia	Columbia	KY	42728	12/31/2017	2/14/2019	NM	144 Public Square	COLUMBIA BANCSHARES, INC.	3	0	0	2	1	Adair			1/1/1866	1/1/1934	3/31/2006	Stock	0	0	FDIC	DIF	Chicago	CHICAGO	Elizabethtown	St. louis	Central	Southeast	0	1	www.bankcolumbia.com	4.996049709	0.48052641	4.515523299	0.676727347	2.700894032	0	2.264780853	2.262525095	2.262525095	22.35412983	4.019137334	8.94E-02
13274	13499	152057	2480491	Bank of Commerce	Chelsea	OK	74016	12/31/2017	2/14/2019	SM	322 West Sixth	COMMERCE BANCSHARES, INC.	6	0	0	4	0	Rogers	46140	Tulsa, OK	3/23/1896	1/1/1934	7/21/2015	Stock	0	0	FED	DIF	Dallas	DALLAS	Tulsa	Kansas City	Southern	West	0	1	www.bankboc.com	4.84211572	0.261898705	4.580217015	0.74035381	3.749129405	0.853182895	0.376793425	0.376793425	0.376793425	3.052806212	3.052806212	1.40097557
26217	13456	862057	2124795	Bank of Commerce	Chanute	KS	66720	12/31/2017	2/14/2019	SM	101 West Main Street	SOUTHEAST BANCSHARES, INC.	6	0	0	2	1	Neosho			5/2/1985	5/2/1985	2/26/2010	Stock	0	1	FED	DIF	Kansas City	KANSAS CITY	Springfield Mo	Kansas City	Western	Western	0	1	http://www.boc-ks.com	3.181096419	0.205901969	2.97519445	0.458794778	2.356433575	3.41E-02	0.8710287	0.8710287	0.915318295	9.67200918	2.843595919	4.56E-03
9359	0	99442	2770660	Bank of Commerce	Greenwood	MS	38930	12/31/2017	2/14/2019	NM	310 Howard Street	COMMERCE BANCORP, INC	6	0	0	4	0	Leflore			8/4/1904	1/1/1934	2/28/2018	Stock	0	1	FDIC	DIF	Dallas	DALLAS	Jackson Ms	St. louis	Southern	West	0	1	http://WWW.BANKCOM.COM	4.574579758	0.808151497	3.766428262	0.332748045	1.888182042	0.155021442	1.138786469	1.139955654	1.802841955	12.45523188	5.295184433	0.294893764
25328	10155	352651	0	Bank of Commerce	Mclean	TX	79057	12/31/2017	2/14/2019	SM	201 North Main Street		2	0	0	4	1	Gray			8/16/1984	8/16/1984	9/10/2018	Stock	0	0	FED	DIF	Dallas	DALLAS	Lubbock	Dallas	Southern	West	0	1	http://www.bocbanking.com	4.270211541	0.491301581	3.77890996	0.824710714	2.250950118	0.114779326	2.170179481	2.170179481	2.170179481	15.62069704	15.62069704	4.59E-03
22639	14721	547550	1067701	Bank of Commerce	Rawlins	WY	82301	12/31/2017	2/14/2019	SM	Third And Buffalo	RAWLINS BANKSHARES, INC.	1	0	0	4	0	Carbon			4/20/1978	4/20/1978	3/31/2006	Stock	0	0	FED	DIF	San Francisco	SAN FRANCISCO	Billings	Kansas City	Western	West	0	1	WWW.BOCRAWLINS.COM	4.118219124	0.160660966	3.957558158	0.384597436	2.526435039	6.84E-02	1.168081953	1.175516431	1.525516189	8.954400588	4.78671243	0.543321515
19829	0	944551	1417427	Bank of Commerce	Chouteau	OK	74337	12/31/2017	2/14/2019	NM	201-207 Main Street	BOC BANSHARES, INC.	1	0	0	8	1	Mayes			7/1/1968	7/1/1968	3/31/2006	Stock	0	0	FDIC	DIF	Dallas	DALLAS	Tulsa	Kansas City	Southern	West	0	1	http://www.chouteauboc.com	4.529332282	0.230829862	4.298502421	0.578718655	3.467144799	3.10E-02	1.025675473	1.025675473	1.025675473	11.88765122	1.856509762	0.100842834
422	14419	322850	2606321	Bank of Commerce	Stilwell	OK	74960	12/31/2017	2/14/2019	NM	24 West Division Street	PEOPLES COMMERCIAL BANCORP, INC.	3	0	0	4	1	Adair			1/1/1931	1/1/1934	7/10/2018	Stock	0	0	FDIC	DIF	Dallas	DALLAS	Tulsa	Kansas City	Southern	West	0	1	www.bc-ok.bank	5.480613807	0.346941597	5.133672211	0.495242008	3.18422269	0.672550875	1.360998408	1.429476315	1.429476315	11.01666164	0.160208082	0.395685815
57491	52630	3134698	3144295	Bank of Commerce	Duncan	OK	73534	12/31/2017	2/14/2019	NM	1601 W. Commerce	COMMERCE BANCORP, INC.	5	0	0	2	1	Stephens			12/16/2002	12/16/2002	7/31/2015	Stock	0	0	FDIC	DIF	Dallas	DALLAS	Oklahoma City	Kansas City	Southern	West	0	1	www.bocokonline.com	5.905082138	1.016179297	4.88890284	0.411211375	3.163631118	0.321890871	1.440250987	1.440250987	1.440250987	12.13941147	4.778490542	1.179982489
10523	0	476539	0	Bank of Commerce & Trust Co.	Crowley	LA	70526	12/31/2017	2/14/2019	NM	326 North Avenue G		5	0	0	7	0	Acadia	29180	Lafayette, LA	1/1/1926	1/1/1934	10/27/2016	Stock	0	1	FDIC	DIF	Dallas	DALLAS	Baton Rouge	Atlanta	Southern	Western	0	1	https://www.bankofcommerceandtrust.com	2.693891807	0.184720407	2.5091714	0.378075685	1.808891429	9.89E-02	0.466453123	0.466453123	0.855014266	4.309772138	-0.049823955	0.736757719
4796	14415	431350	4419301	Bank of Commerce and Trust Company	Wellington	KS	67152	12/31/2017	2/14/2019	NM	201 West Harvey Avenue	TRI-COUNTY FINANCIAL CORPORATION	2	0	0	8	1	Sumner	48620	Wichita, KS	10/6/1906	1/1/1934	6/29/2018	Stock	0	0	FDIC	DIF	Kansas City	KANSAS CITY	Wichita	Kansas City	Western	Western	0	1	bankofcommerce.ws	3.827147475	0.607252854	3.219894622	0.57834129	2.857485071	0	0.717690741	0.735759629	0.769981007	7.764255534	2.347333069	-6.99E-02
9875	11655	464853	1063833	Bank of Cordell	Cordell	OK	73632	12/31/2017	2/14/2019	NM	808 North Glenn English	ROCKY FINANCIAL CORPORATION	1	0	0	4	1	Washita			5/29/1902	1/1/1934	1/1/2012	Stock	0	0	FDIC	DIF	Dallas	DALLAS	Oklahoma City	Kansas City	Southern	West	0	1	http://bankofcordell.com	5.231535756	0.588608832	4.642926925	0.311020897	2.747741006	5.61E-02	1.952649992	1.952649992	1.952649992	21.84262844	5.650308674	0.145087052
8531	13335	926959	1104530	Bank of Coushatta	Coushatta	LA	71019	12/31/2017	2/14/2019	NM	1525 Ringgold Avenue	COUSHATTA BANCSHARES, INC.	1	0	0	7	1	Red River			8/1/1897	1/1/1934	3/31/2006	Stock	0	0	FDIC	DIF	Dallas	DALLAS	Shreveport	Dallas	Southern	Western	0	1	www.bankofcoushatta.com	3.822412946	0.465443625	3.356969321	0.150812185	2.102471727	0	1.260827331	1.357309661	1.357309661	13.49802979	4.606470484	-0.301277909
1937	9611	765354	0	Bank of Crocker	Waynesville	MO	65583	12/31/2017	2/14/2019	NM	200 Ichord Ave		4	0	0	4	1	Pulaski			7/5/1911	1/1/1934	4/7/2009	Stock	0	0	FDIC	DIF	Kansas City	KANSAS CITY	Springfield Mo	St. louis	Western	West	0	1	http://www.bankofcrocker.com	3.710005118	0.444173623	3.265831495	6.56E-02	2.739755984	7.11E-02	0.249139726	0.249139726	0.235081685	2.368647717	0.141079331	0.29064166
1468	10545	324854	1135374	Bank of Crockett	Bells	TN	38006	12/31/2017	2/14/2019	SM	104 Main Street	SECURITY BANCORP OF TENNESSEE, INC.	5	0	0	2	0	Crockett	27180	Jackson, TN	4/22/1887	1/1/1934	3/31/2006	Stock	0	1	FED	DIF	Dallas	DALLAS	Memphis	St. louis	Southern	Southeast	0	1	www.bankofcrockett.com	3.65134493	0.417375537	3.233969393	0.614215232	1.661073405	0.187833404	1.432517719	1.461969997	1.730571765	13.56296468	3.688429368	-2.06E-03
4075	53088	271752	0	Bank of Cushing	Cushing	OK	74023	12/31/2017	2/14/2019	SM	224 East Broadway		2	0	0	7	0	Payne			1/1/1897	1/1/1934	8/2/2011	Stock	0	1	FED	DIF	Dallas	DALLAS	Tulsa	Kansas City	Southern	West	0	1	www.bankofcushing.net	4.376141217	0.206927868	4.169213348	0.898908855	3.212064873	0.20216424	1.332388697	1.379048926	1.462080667	10.60904824	1.583025523	0.59425588
17543	0	441630	1082898	Bank of Dade	Trenton	GA	30752	12/31/2017	2/14/2019	NM	12634 North Main Street	TRI-STATES BANKSHARES, INC.	3	0	0	8	1	Dade	16860	Chattanooga, TN-GA	1/12/1956	1/12/1956	3/31/2006	Stock	0	0	FDIC	DIF	Atlanta	ATLANTA	Atlanta	Atlanta	Southern	Southeast	0	1	www.bankofdade.com	4.179374692	0.179590616	3.999784076	0.553678978	2.930714445	0	1.459880182	1.499713202	1.499713202	13.76398333	2.028953718	-0.52562656
876	0	193537	1085536	Bank of Dawson	Dawson	GA	39842	12/31/2017	2/14/2019	NM	209 Main Street	DAWSON BANCSHARES, INC.	1	0	0	2	1	Terrell	10500	Albany, GA	7/1/1911	1/1/1934	9/13/2018	Stock	0	0	FDIC	DIF	Atlanta	ATLANTA	Albany Ga	Atlanta	Southern	Southeast	0	1	www.bankofdawson.com	5.216215042	0.484592234	4.731622808	0.566817701	3.421997096	0.241666462	1.304998893	1.316423125	1.316423125	7.228892406	1.968883913	0.36016545
2477	14441	588245	1416738	Bank of Deerfield	Deerfield	WI	53531	12/31/2017	2/14/2019	NM	15 South Main Street	DEERFIELD FINANCIAL CORPORATION	2	0	0	4	1	Dane	31540	Madison, WI	1/1/1887	1/1/1934	3/31/2006	Stock	0	0	FDIC	DIF	Chicago	CHICAGO	Madison	Chicago	Central	Central	0	1	www.bankofdeerfield.com	4.607463494	0.727651193	3.879812302	0.873697537	2.514035922	8.62E-02	2.003181524	2.003181524	2.01252204	15.98367235	2.224413512	1.64E-03
99	0	455945	0	Bank of Delight	Delight	AR	71940	12/31/2017	2/14/2019	NM	503 E Antioch Street		4	0	0	2	1	Pike			6/16/1911	1/1/1934	3/31/2006	Stock	0	0	FDIC	DIF	Dallas	DALLAS	Little Rock	St. louis	Southern	Western	0	1	http://www.bankofdelight.com	4.332352518	0.794233111	3.538119407	0.332837269	2.181223966	0.06839122	1.495488003	1.502783067	1.502783067	8.880075869	1.325545306	0.029365342
17569	0	823553	0	Bank of Denton	Denton	KS	66017	12/31/2017	2/14/2019	NM	510 Main Street		1	0	0	2	0	Doniphan	41140	St. Joseph, MO-KS	10/1/1894	3/8/1956	3/31/2006	Stock	0	0	FDIC	DIF	Kansas City	KANSAS CITY	Kansas City	Kansas City	Western	Western	0	1	http://www.bankofdenton.com	3.53076284	0.531447002	2.999315838	0.297746118	2.387586796	0.028089256	0.606727939	0.606727939	0.640435046	3.314917127	3.314917127	-2.09E-02
26542	0	638355	2127022	Bank of DeSoto, National Association	De Soto	TX	75115	12/31/2017	2/14/2019	N	2011 North Hampton Road	D BANCORP, INC.	1	0	0	4	1	Dallas	19100	Dallas-Fort Worth-Arlington, TX	1/27/1986	1/27/1986	3/31/2006	Stock	0	0	OCC	DIF	Dallas	DALLAS	Dallas	Dallas	Southern	West	0	1	www.bankdesoto.com	8.053982499	0.806277826	7.247704674	0.389511617	3.308026197	0.282254795	1.873658648	1.873658648	1.873658648	18.53280677	3.873057126	0.226448461
17327	11810	638131	1085899	Bank of Dickson	Dickson	TN	37055	12/31/2017	2/14/2019	NM	466 Highway 46	DICKSON FINANCIAL CORPORATION	4	0	0	5	0	Dickson	34980	Nashville-Davidson-Murfreesboro-Franklin, TN	5/26/1954	5/26/1954	3/31/2006	Stock	0	1	FDIC	DIF	Dallas	DALLAS	Nashville	Atlanta	Southern	Southeast	0	1	www.bankofdickson.com	3.601212868	0.435311446	3.165901422	0.288255823	2.452819045	1.67E-02	0.67852071	0.721961832	0.94278166	5.643333081	8.61E-02	4.68E-02
14912	0	920359	2467942	Bank of Dixon County	Ponca	NE	68770	12/31/2017	2/14/2019	NM	117 East Third Street	KINGSBURY BDC FINANCIAL SERVICES, INC.	3	0	0	2	0	Dixon	43580	Sioux City, IA-NE-SD	1/1/1881	12/10/1934	3/31/2006	Stock	0	0	FDIC	DIF	Kansas City	KANSAS CITY	Sioux City	Kansas City	Western	West	0	1	http://www.bankofdc.com	3.985004542	0.500526513	3.484478029	0.316755387	2.126477291	0.250809726	0.890806959	0.890806959	1.273508006	8.474576271	4.772091493	0.119015532
19515	0	545154	2332143	Bank of Doniphan	Doniphan	NE	68832	12/31/2017	2/14/2019	NM	118-120 W. Plum Street	DONIPHAN BANCSHARES, INC.	3	0	0	2	0	Hall	24260	Grand Island, NE	11/17/1965	11/17/1965	3/31/2006	Stock	0	1	FDIC	DIF	Kansas City	KANSAS CITY	Grand Island	Kansas City	Western	West	0	1	www.bankofdoniphan.com	4.358070223	0.259095675	4.098974548	0.397213736	3.057708551	6.70E-02	0.817683546	0.817683546	1.040011609	8.006339491	5.638138959	1.27E-03
9068	13957	546535	2631435	Bank of Dudley	Dudley	GA	31022	12/31/2017	2/14/2019	NM	1448 Second Street	HOGAN INVESTMENTS I, INC.	5	0	0	4	0	Laurens			11/1/1905	1/1/1934	4/16/2014	Stock	0	0	FDIC	DIF	Atlanta	ATLANTA	Savannah	Atlanta	Southern	Southeast	0	1	http://www.bankofdudley.com	4.678133201	0.250282885	4.427850316	0.88162975	3.253873626	0.173210003	1.030773644	1.03330306	1.503444496	9.330828561	6.434340759	3.91E-02
15813	14771	1015832	2037569	Bank of Early	Blakely	GA	39823	12/31/2017	2/14/2019	NM	12347 Columbia Street	ONE SOUTH FINANCIAL, INC.	4	0	0	2	1	Early			1/9/1939	4/28/1941	3/31/2006	Stock	0	1	FDIC	DIF	Atlanta	ATLANTA	Albany Ga	Atlanta	Southern	Southeast	0	1	www.bankofearly.com	5.125134538	0.608594368	4.51654017	0.485827627	3.835082363	0.776869451	5.31E-02	5.31E-02	5.31E-02	0.608663896	0.608663896	0.952855441
16243	0	14865	2615154	Bank of Eastern Oregon	Heppner	OR	97836	12/31/2017	2/14/2019	NM	279 N Main Street	BEO BANCORP	14	0	1	2	0	Morrow			3/3/1945	3/3/1945	7/29/2015	Stock	0	0	FDIC	DIF	San Francisco	SAN FRANCISCO	Portland	San Francisco	Western	West	0	1	www.beobank.com	5.311342356	0.188537058	5.122805298	0.614221029	3.695212524	0.152097655	0.862393703	0.862393703	1.429971451	8.543316776	5.188269388	0.234529675
877	14607	204237	2453936	Bank of Eastman	Eastman	GA	31023	12/31/2017	2/14/2019	NM	130 Oak Street	MAGNOLIA BANKSHARES, INC.	4	0	0	4	1	Dodge			1/2/1919	1/1/1934	2/4/2009	Stock	0	0	FDIC	DIF	Atlanta	ATLANTA	Albany Ga	Atlanta	Southern	Southeast	0	1	WWW.BANKOFEASTMAN.COM	5.146345991	0.515665931	4.63068006	0.873788088	4.034997664	0	0.982218557	0.982218557	0.982218557	10.74420835	10.74420835	0.127139771
26554	12613	956376	0	Bank of Easton	North Easton	MA	2356	12/31/2017	2/14/2019	SM	275 Washington Street		2	0	0	5	0	Bristol	39300	Providence-Warwick, RI-MA	1/1/1889	2/4/1986	9/4/2013	Non-Stock	0	0	FED	DIF	New York	NEW YORK	South Boston	Boston	Northeastern	Northeast	0	1	www.bankofeaston.com	2.924838703	0.46813102	2.456707682	0.296858274	1.759214305	1.90E-02	0.515071041	0.528641705	0.830618226	4.724996079	4.724996079	7.25E-02
296	10546	903240	2155397	Bank of Edmonson County	Brownsville	KY	42210	12/31/2017	2/14/2019	NM	109 N Main Street	EDMONSON BANCSHARES, INC	3	0	0	8	1	Edmonson	14540	Bowling Green, KY	1/1/1925	1/1/1934	3/31/2006	Stock	0	0	FDIC	DIF	Chicago	CHICAGO	Hopkinsville	St. louis	Central	Southeast	0	1	http://www.bankofedmonson.com	4.679687061	0.641188151	4.038498909	0.446954841	2.582560939	3.72E-02	1.639299994	1.638834416	1.638834416	14.32524825	2.604590591	3.33E-02
16154	16154	485054	2510183	Bank of Elgin	Elgin	NE	68636	12/31/2017	2/14/2019	SM	101 North 2nd Street	ANTELOPE BANCSHARES, INC.	1	0	0	2	1	Antelope			8/27/1935	5/11/1944	1/1/2012	Stock	0	0	FED	DIF	Kansas City	KANSAS CITY	Sioux City	Kansas City	Western	West	0	1	www.bankofelgin.com	3.84789915	0.258248265	3.589650885	0.582952194	2.098281934	0	1.850916463	1.850916463	1.850916463	14.7818639	9.532229989	-7.82E-03
13303	12297	244149	2795083	Bank of England	England	AR	72046	12/31/2017	2/14/2019	NM	123 South Main Street	MHBC INVESTMENTS LIMITED PARTNERSHIP I LLLP	31	0	1	5	0	Lonoke	30780	Little Rock-North Little Rock-Conway, AR	8/8/1898	1/1/1934	12/29/2010	Stock	0	0	FDIC	DIF	Dallas	DALLAS	Little Rock	St. louis	Southern	Western	0	1	www.bankofengland-ar.com	4.242914739	0.710630739	3.532284	34.427946	34.73130797	-9.30E-02	1.963799016	1.982449925	2.976363705	13.20280109	7.672666599	0.305068215
8532	0	399731	4125152	Bank of Erath	Erath	LA	70533	12/31/2017	2/14/2019	NM	105 West Edwards	BANK OF ERATH HOLDING COMPANY	3	0	0	4	0	Vermilion	29180	Lafayette, LA	1/1/1910	1/1/1934	3/31/2006	Stock	0	0	FDIC	DIF	Dallas	DALLAS	Baton Rouge	Atlanta	Southern	Western	0	1	www.bankoferath.com	4.365717959	0.294995231	4.070722728	0.461948475	3.93840687	0.172737143	0.180633699	0.180633699	0.151021617	1.357365376	-0.830737279	-5.52E-02
19351	10118	550354	1051193	Bank of Estes Park	Estes Park	CO	80517	12/31/2017	2/14/2019	NM	255 Park Lane	FIRST NATIONAL FINANCIAL CORPORATION	3	0	0	4	1	Larimer	22660	Fort Collins, CO	1/18/1965	1/18/1965	6/27/2012	Stock	0	0	FDIC	DIF	Dallas	KANSAS CITY	Denver	Kansas City	Western	Western	0	1	www.bankofestespark.com	3.481163567	0.025935129	3.455228438	0.407678148	2.486052703	1.49E-02	1.144634799	1.144634799	1.144634799	12.24462411	4.226911336	6.13E-03
4094	0	343051	1064184	Bank of Eufaula	Eufaula	OK	74432	12/31/2017	2/14/2019	SM	102 North Main	S N B BANCSHARES, INC.	2	0	0	7	0	Mcintosh			3/7/1911	1/1/1934	7/21/2015	Stock	0	0	FED	DIF	Dallas	DALLAS	Tulsa	Kansas City	Southern	West	0	1	WWW.BANKOFEUFAULA.COM	3.520605201	0.213597694	3.307007507	0.463344713	3.408136372	4.82E-03	-0.223484352	-0.223484352	1.83E-02	-1.736552942	-1.736552942	-1.83E-02
49	0	560438	0	Bank of Evergreen	Evergreen	AL	36401	12/31/2017	2/14/2019	NM	146 West Front Street		1	0	0	8	0	Conecuh			9/1/1932	1/1/1934	3/31/2006	Stock	0	0	FDIC	DIF	Atlanta	ATLANTA	Montgomery	Atlanta	Southern	Southeast	0	1	http://www.thebankofevergreen.com	4.893964111	0.55172038	4.342243731	0.619038149	2.782464221	0.545266764	0.948186828	0.952613111	1.387222796	8.259865951	7.620213032	1.430047278
11732	0	976534	1491717	Bank of Farmington	Farmington	IL	61531	12/31/2017	2/14/2019	NM	16 North Main Street	FARMINGTON BANCORP, INC.	3	0	0	2	0	Fulton			1/1/1903	1/1/1934	3/31/2018	Stock	0	0	FDIC	DIF	Chicago	CHICAGO	Springfield Il	Chicago	Central	Central	0	1	http://www.bankoffarmington.com	4.052778876	0.670758427	3.382020448	0.297012248	2.263041712	0.386435291	0.55552149	0.586998401	0.910837562	5.163559541	2.955421457	0.311075189
58630	0	3620539	5110641	Bank of Feather River	Yuba City	CA	95991	12/31/2017	2/14/2019	NM	855 Harter Parkway, # 100	FEATHER RIVER BANCORP, INC.	2	0	0	2	0	Sutter	49700	Yuba City, CA	11/6/2007	11/6/2007	3/1/2018	Stock	0	0	FDIC	DIF	San Francisco	SAN FRANCISCO	Sacramento	San Francisco	Western	Western	0	1	https://bofr.bank	5.394916241	0.475406438	4.919509803	0.432864191	3.050027684	0.252107716	0.88285268	0.88285268	1.826591751	8.139065762	8.139065762	5.86E-03
1484	0	166531	1136447	Bank of Frankewing	Frankewing	TN	38459	12/31/2017	2/14/2019	NM	2324 Highway 64 East	FRANKEWING BANCSHARES, INC.	3	0	0	4	0	Giles			12/13/1920	1/1/1934	3/31/2006	Stock	0	0	FDIC	DIF	Dallas	DALLAS	Nashville	Atlanta	Southern	Southeast	0	1	http://www.bankoffrankewing.com	4.652022964	0.544204134	4.10781883	0.610918229	2.973840016	0	0.788807471	0.793136746	1.409551125	6.871593506	6.780021098	-3.42E-02
10594	0	68831	3674215	Bank of Franklin	Meadville	MS	39653	12/31/2017	2/14/2019	NM	9 Main Street	FRANKLIN BANCSHARES, INC.	5	0	0	4	0	Franklin			1/12/1912	1/1/1934	11/8/2007	Stock	0	1	FDIC	DIF	Dallas	DALLAS	Jackson Ms	Atlanta	Southern	West	0	1	www.bankoffranklin.com	4.828885959	0.389869855	4.439016104	0.96730209	3.899459609	0.101821273	0.725365893	0.720127262	1.007883032	6.964066558	6.428918001	5.05E-02
35543	0	2913702	2913711	Bank of Franklin County	Washington	MO	63090	12/31/2017	2/14/2019	NM	900 East Eighth Street	FRANKLIN BANCORP, INC.	5	0	0	4	0	Franklin	41180	St. Louis, MO-IL	8/28/2000	8/28/2000	3/31/2006	Stock	0	0	FDIC	DIF	Kansas City	KANSAS CITY	St. Louis	St. louis	Western	West	0	1	www.bankoffranklincounty.com	4.093138456	0.4533271	3.639811356	0.795619133	3.015225413	0.333646733	0.498177348	0.511163905	0.770381752	5.449554003	2.713376261	0.425528656
8693	12552	167453	1127249	Bank of Galesville	Galesville	WI	54630	12/31/2017	2/14/2019	NM	16893 South Main Street	GALE BANK HOLDING COMPANY, INC.	3	0	0	2	1	Trempealeau			1/1/1883	1/1/1934	9/30/2018	Stock	0	0	FDIC	DIF	Chicago	CHICAGO	Eau Claire	Minneapolis	Central	Central	0	1	www.bluffviewbank.com	4.678016218	0.327305276	4.350710943	1.254185819	3.475529857	0	1.838640571	1.83448075	1.838640571	9.812865757	2.98724995	-1.20E-02
5775	13001	590949	2749433	Bank of Geneva	Geneva	IN	46740	12/31/2017	2/14/2019	SM	215 East Line Street	LIMBERLOST BANCSHARES, INC.	6	0	0	2	1	Adams			10/12/1892	1/1/1934	12/31/2018	Stock	0	1	FED	DIF	Chicago	CHICAGO	Indianapolis	Chicago	Central	Central	0	1	www.bankofgeneva.com	5.236877066	0.608799014	4.628078052	0.379897762	2.45800382	0.161331709	2.184508161	2.113829508	2.113829508	19.0216452	3.242286607	4.32E-03
58626	0	3636446	5170805	Bank of George	Las Vegas	NV	89148	12/31/2017	2/14/2019	NM	9115 West Russell Road	GBANK FINANCIAL HOLDINGS INC.	2	0	0	4	0	Clark	29820	Las Vegas-Henderson-Paradise, NV	9/24/2007	9/24/2007	3/1/2018	Stock	0	0	FDIC	DIF	San Francisco	SAN FRANCISCO	Phoenix	San Francisco	Western	West	0	1	http://www.bankofgeorge.com	5.125954835	0.216952177	4.909002657	3.096420628	4.399614718	9.95E-02	1.585299926	1.585299926	3.098668483	10.43547098	10.43547098	-1.82E-02
22838	0	932633	1204618	Bank of Gibson City	Gibson City	IL	60936	12/31/2017	2/14/2019	NM	804 South Sangamon Avenue	LONGVIEW CAPITAL CORPORATION	1	0	0	2	0	Ford	16580	Champaign-Urbana, IL	4/9/1979	4/9/1979	3/31/2006	Stock	0	0	FDIC	DIF	Chicago	CHICAGO	Champaign	Chicago	Central	Central	0	1	www.bankofgc.com	3.563530834	0.371810368	3.191720465	0.275499662	1.829011645	0.352027346	0.739767611	0.739767611	1.017818196	6.100254528	2.061465323	0.779064337
2379	15442	141958	1098808	Bank of Gleason	Gleason	TN	38229	12/31/2017	2/14/2019	NM	203 Main Street	BANCSHARES OF GLEASON, INC.	2	0	0	7	0	Weakley			1/1/1901	1/1/1934	6/12/2014	Stock	0	1	FDIC	DIF	Dallas	DALLAS	Nashville	St. louis	Southern	Southeast	0	1	www.bankofgleason.com	4.08568826	0.48302389	3.60266437	0.266377554	2.237910786	0	1.20512938	1.261475867	1.532943438	5.919491728	3.320010828	0.258948723
16527	0	993353	3556656	Bank of Glen Ullin	Glen Ullin	ND	58631	12/31/2017	2/14/2019	NM	106 South Avenue West	TRINITY INVESTMENTS, INC.	1	0	0	2	1	Morton	13900	Bismarck, ND	1/2/1947	1/2/1947	3/31/2015	Stock	0	0	FDIC	DIF	Kansas City	KANSAS CITY	Fargo	Minneapolis	Central	West	0	1	http://www.bankofglenullin.com	5.568010372	0.603876385	4.964133987	0.093992777	2.170871638	0.130143845	2.443812202	2.443812202	2.443812202	21.18391777	5.358653756	3.86E-03
57915	17987	3286999	4446521	Bank of Grand Lake	Grove	OK	74344	12/31/2017	2/14/2019	NM	201 East 18th Street	TOWNSEND HOLDING COMPANY	1	0	0	4	1	Delaware			6/9/2005	6/9/2005	10/31/2017	Stock	0	0	FDIC	DIF	Dallas	DALLAS	Tulsa	Kansas City	Southern	West	0	1	www.bankofgrandlake.com	4.804672305	0.784857069	4.019815236	0.297646275	2.484251162	9.66E-02	1.485010095	1.485010095	1.485010095	18.44619792	8.042702348	0.14810306
9392	0	1351	0	Bank of Grandin	Grandin	MO	63943	12/31/2017	2/14/2019	NM	403 5th Street		5	0	0	4	1	Carter			1/13/1913	1/1/1934	9/9/2008	Stock	0	0	FDIC	DIF	Kansas City	KANSAS CITY	St. Louis	St. louis	Western	West	0	1	www.bankofgrandin.net	4.820364458	0.693041609	4.127322849	0.302597766	2.595282351	0.396056687	1.148956528	1.148956528	1.148956528	7.190007607	3.423228878	0.697531475
5636	0	400945	3143953	Bank of Gravett	Gravette	AR	72736	12/31/2017	2/14/2019	NM	211 Main St Se	GRAVETT BANCSHARES, INC.	4	0	0	2	1	Benton	22220	Fayetteville-Springdale-Rogers, AR-MO	3/1/1898	1/1/1934	5/6/2015	Stock	0	0	FDIC	DIF	Dallas	DALLAS	Little Rock	St. louis	Southern	Western	0	1	http://www.bankofgravett.com	4.77869799	0.469301636	4.309396353	0.766364796	3.740304972	-7.61E-02	0.887819932	0.886109296	0.886109296	6.28953727	3.527240496	0.275776618
17995	0	857259	1472006	Bank of Greeley	Greeley	KS	66033	12/31/2017	2/14/2019	NM	118 W Brown St	GREELEY BANCSHARES, INC.	1	0	0	2	1	Anderson			1/1/1888	5/4/1959	3/31/2006	Stock	0	0	FDIC	DIF	Kansas City	KANSAS CITY	Kansas City	Kansas City	Western	Western	0	1		3.583464515	0.307629204	3.27583531	0.4023472	2.863457991	0	0.606133443	0.606133443	0.627034597	4.990320499	1.118520112	0
15113	13511	465524	1250679	Bank of Greeleyville	Greeleyville	SC	29056	12/31/2017	2/14/2019	NM	73 Main Street	SOUTHEASTERN BANCORP, INC.	2	0	0	4	1	Williamsburg			4/25/1935	4/25/1935	3/31/2006	Stock	0	0	FDIC	DIF	Atlanta	ATLANTA	Columbia Sc	Richmond	Northeastern	Southeast	0	1	http://www.bog1.com	4.740360575	0.379668333	4.360692242	0.991583632	3.775158124	0	1.294471547	1.294471547	1.330173164	12.00085415	7.730087551	0.112960446
20884	14461	711472	4272869	Bank of Guam	Hagatna	GU	96910	12/31/2017	2/14/2019	NM	111 Chalan Santo Papa	BANKGUAM HOLDING COMPANY	1	0	1	4	0	Guam			12/11/1972	12/11/1972	2/22/2018	Stock	0	1	FDIC	DIF	San Francisco	SAN FRANCISCO	San Francisco	San Francisco	Western	West	22	0	https://www.bankofguam.com	4.414509504	0.118482427	4.296027076	1.854072352	4.616563845	0.385093506	0.435154125	0.435285239	0.92880313	6.475191764	3.433779184	0.478281067
8144	0	603232	1084801	Bank of Gueydan	Gueydan	LA	70542	12/31/2017	2/14/2019	SM	111 Main Street	GUEYDAN BANCSHARES, INC.	1	0	0	2	0	Vermilion	29180	Lafayette, LA	5/14/1927	1/1/1934	1/1/2016	Stock	0	0	FED	DIF	Dallas	DALLAS	Baton Rouge	Atlanta	Southern	Western	0	1	http://bankofgueydan.com/	2.890234579	0.206350844	2.683883735	0.196444357	1.848591771	0.245555446	0.613347135	0.614518245	0.6585923	3.119127667	0.53050737	0.647499347
10315	10625	145059	1135374	Bank of Halls	Halls	TN	38040	12/31/2017	2/14/2019	SM	101 Main Street	SECURITY BANCORP OF TENNESSEE, INC.	2	0	0	2	0	Lauderdale			10/13/1899	1/1/1934	1/1/2012	Stock	0	1	FED	DIF	Dallas	DALLAS	Memphis	St. louis	Southern	Southeast	0	1	www.bankofhalls.com	4.156098468	0.473571514	3.682526954	0.412608699	2.05915096	9.08E-02	1.123956476	1.131430143	1.562204005	10.46215866	2.0636368	6.66E-02
9127	0	854351	1966215	Bank of Hamilton	Hamilton	ND	58238	12/31/2017	2/14/2019	NM	1 Wall Street	WALL STREET HOLDING COMPANY	1	0	0	2	0	Pembina			1/8/1886	1/1/1934	3/31/2006	Stock	0	0	FDIC	DIF	Kansas City	KANSAS CITY	Fargo	Minneapolis	Central	West	0	1	bankofhamilton.com	1.917773481	7.40E-02	1.843809765	0.154069421	1.828953123	0	5.04E-02	5.47E-02	6.46E-02	0.420007637	0.420007637	-0.174003828
10057	0	37	0	Bank of Hancock County	Sparta	GA	31087	12/31/2017	2/14/2019	NM	12855 Broad Street		1	0	0	7	0	Hancock			9/1/1904	1/1/1934	8/31/2009	Stock	0	0	FDIC	DIF	Atlanta	ATLANTA	Savannah	Atlanta	Southern	Southeast	0	1	http://www.bankofhancock.com	4.229271007	0.374698572	3.854572436	0.343539776	3.11938905	5.99E-03	0.861841948	0.970769194	1.068923416	5.122860211	-34.29347483	4.08E-02
13962	0	7456	1063301	Bank of Hartington	Hartington	NE	68739	12/31/2017	2/14/2019	SM	229 North Broadway	CEDAR BANCORP	2	0	0	2	1	Cedar			1/1/1917	2/28/1934	5/30/2008	Stock	0	0	FED	DIF	Kansas City	KANSAS CITY	Sioux City	Kansas City	Western	West	0	1	www.bankofhartington.com	4.768224109	0.4019935	4.366230609	0.363041066	3.191829998	0.135294807	1.062334828	1.068828978	1.108289964	12.48847319	5.519694375	2.81E-02
18053	12557	795968	1025309	Bank of Hawaii	Honolulu	HI	96813	12/31/2017	2/14/2019	SM	111 South King Street	BANK OF HAWAII CORPORATION	64	0	1	5	0	Honolulu	46520	Urban Honolulu, HI	1/1/1897	7/10/1959	8/20/2010	Stock	0	1	FED	DIF	San Francisco	SAN FRANCISCO	San Francisco	San Francisco	Western	Western	5	0	www.boh.com	3.200344062	0.292302235	2.908041827	1.009477962	2.116157888	0.100165439	1.062251101	1.055720019	1.528897996	15.65687464	4.229910518	0.147237202
17769	53483	746755	1052293	Bank of Hays	Hays	KS	67601	12/31/2017	2/14/2019	NM	1000 West 27th Street	HANSTON INSURANCE AGENCY, INC.	4	0	0	4	0	Ellis			8/21/1907	6/12/1957	12/31/2012	Stock	0	0	FDIC	DIF	Kansas City	KANSAS CITY	Hays	Kansas City	Western	Western	0	1	www.bankofhays.com	3.95908954	0.444886153	3.514203388	0.220071596	1.864897362	0.137068814	1.067865054	1.068375255	1.587333014	11.49124028	6.6998108	0.629909673
17813	0	856458	0	Bank of Hazelton	Hazelton	ND	58544	12/31/2017	2/14/2019	NM	363 Main St		1	0	0	2	1	Emmons			8/22/1903	12/1/1957	3/31/2006	Stock	0	0	FDIC	DIF	Kansas City	KANSAS CITY	Fargo	Minneapolis	Central	West	0	1	www.bankofhazelton.net	3.105629349	0.293063462	2.812565887	8.66E-02	1.880172937	4.13E-02	0.791444524	0.791444524	0.791444524	9.011836442	9.011836442	0.116957762
149	0	628039	3140961	Bank of Hazlehurst	Hazlehurst	GA	31539	12/31/2017	2/14/2019	NM	22 South Tallahassee Street	HAZLEHURST INVESTORS, INC.	2	0	0	2	1	Jeff Davis			1/1/1906	1/1/1934	3/31/2006	Stock	0	0	FDIC	DIF	Atlanta	ATLANTA	Albany Ga	Atlanta	Southern	Southeast	0	1	https://www.bankofhazlehurst.com	3.470215858	0.222924349	3.247291509	0.461278331	2.30185449	2.29051158	-1.07984501	-1.073039265	-1.073039265	-8.962520369	-8.962520369	2.796035262
15821	0	973056	1098349	Bank of Hillsboro	Hillsboro	MO	63050	12/31/2017	2/14/2019	SM	10625 Highway 21	HILLSBORO BANCSHARES, INC.	1	0	0	4	0	Jefferson	41180	St. Louis, MO-IL	4/14/1892	5/26/1941	8/26/2018	Stock	0	0	FED	DIF	Kansas City	KANSAS CITY	St. Louis	St. louis	Western	West	0	1		4.07649023	0.306084591	3.770405639	0.239626357	2.509541486	3.63E-02	0.911509617	0.926555248	1.256223024	7.752126367	7.752126367	1.05E-02
289	0	763211	3923306	Bank of Hindman	Hindman	KY	41822	12/31/2017	2/14/2019	NM	1362 Hindman Bypass	COMMUNITY EXCHANGE BANCSHARES INC.	3	0	0	4	0	Knott			1/1/1903	1/1/1934	5/12/2014	Stock	0	0	FDIC	DIF	Chicago	CHICAGO	Lexington	Cleveland	Central	Southeast	0	1	www.bankofhindman.com	3.544654133	0.811710122	2.732944011	3.28E-02	1.876434845	8.35E-02	0.607729376	0.595441671	0.560114521	4.702676037	0.659102488	4.53E-02
1464	0	941804	2960359	Bank of Holland	Holland	NY	14080	12/31/2017	2/14/2019	NM	12 South Main Street	HOLLAND BANCORP, INC.	3	0	0	8	0	Erie	15380	Buffalo-Cheektowaga-Niagara Falls, NY	10/21/1893	1/1/1934	12/15/2015	Stock	0	0	FDIC	DIF	New York	NEW YORK	Syracuse	New York	Northeastern	Northeast	0	1	www.bankofhollandny.com	3.789511084	0.310442658	3.479068426	0.619339438	3.133473082	0.053492205	0.702126984	0.702921009	0.7396969	9.180621357	6.65895247	1.95E-02
26610	0	671464	2961879	Bank of Hope	Los Angeles	CA	90010	12/31/2017	2/14/2019	NM	3200 Wilshire Blvd Suite 140	HOPE BANCORP, INC.	65	0	1	4	0	Los Angeles	31080	Los Angeles-Long Beach-Anaheim, CA	3/18/1986	3/18/1986	12/31/2017	Stock	0	0	FDIC	DIF	San Francisco	SAN FRANCISCO	Los Angeles (West)	San Francisco	Western	Western	0	0	http://www.bankofhope.com	4.493739502	0.672659241	3.821080261	0.476425609	1.883898706	0.125626535	1.05801539	1.05940944	1.989414864	7.406266315	3.864946192	0.112426752
10674	11619	291059	1057168	Bank of Hydro	Hydro	OK	73048	12/31/2017	2/14/2019	NM	146 West Main Street	HYDRO BANCSHARES, INC.	3	0	0	4	1	Caddo			10/1/1903	1/1/1934	5/13/2015	Stock	0	0	FDIC	DIF	Dallas	DALLAS	Oklahoma City	Kansas City	Southern	West	0	1	http://www.bankofhydro.com	5.201843254	0.450458225	4.75138503	0.45310933	2.245881867	0.024580976	2.694075001	2.694075001	2.694075001	26.26156132	6.565390329	6.07E-03
8584	0	790150	1118760	Bank of Iberia	Iberia	MO	65486	12/31/2017	2/14/2019	SM	841 E. Hwy 42	MILCO BANCORPORATION, INC.	2	0	0	8	0	Miller			10/1/1899	1/1/1934	3/31/2006	Stock	0	0	FED	DIF	Kansas City	KANSAS CITY	Columbia Mo	St. louis	Western	West	0	1	www.bankofiberia.com	4.989715422	0.527414239	4.462301184	0.509685734	3.993958775	0.211374685	0.132961496	0.132961496	0.342631547	1.608711793	-0.206245102	1.11E-02
26403	9739	300960	2561671	Bank of Idaho	Idaho Falls	ID	83402	12/31/2017	2/14/2019	NM	399 North Capital Avenue	BANK OF IDAHO HOLDING CO.	8	0	0	4	1	Bonneville	26820	Idaho Falls, ID	9/25/1985	9/25/1985	7/29/2015	Stock	0	1	FDIC	DIF	San Francisco	SAN FRANCISCO	Salt Lake City	San Francisco	Western	Western	0	1	www.bankofidaho.com	4.562617244	8.09E-02	4.481741649	1.55208049	4.417709836	0.175486488	1.208906914	1.218006214	1.218006214	12.07980146	6.558803623	0.192191169
33648	0	727709	0	Bank of India	New York	NY	10017	12/31/2017	2/14/2019	OI	277 Park Ave		1	0	0	9	0	New York	35620	New York-Newark-Jersey City, NY-NJ-PA	9/7/1906	12/2/1980	11/1/2013	Stock	0	0	FDIC	DIF	New York	NEW YORK	New York City	New York	Northeastern	Northeast	0	0
23826	0	898458	1895397	Bank of Jackson Hole	Jackson	WY	83002	12/31/2017	2/14/2019	SM	990 West Broadway	BANCSHARES OF JACKSON HOLE, INCORPORATED	10	0	0	4	0	Teton			6/1/1982	6/1/1982	3/15/2018	Stock	0	1	FED	DIF	San Francisco	DALLAS	Billings	Kansas City	Western	West	0	1	www.bojh.com	3.914156962	0.1880421	3.726114862	0.426240842	2.189106465	7.74E-02	0.93431878	0.93431878	1.681315172	8.745076786	2.339532737	7.80E-02
8118	15597	567240	1399804	Bank of Jamestown	Jamestown	KY	42629	12/31/2017	2/14/2019	NM	400 Monument Square	JAMESTOWN BANCORP INC	3	0	0	4	0	Russell			7/17/1899	1/1/1934	6/2/2010	Stock	0	0	FDIC	DIF	Chicago	CHICAGO	Elizabethtown	St. louis	Central	Southeast	0	1	www.bankofjamestown.com	3.885929531	0.74711959	3.138809941	0.344545623	2.283753415	6.43E-02	0.763348062	0.762501433	0.960226682	7.205428123	3.068509798	0.271535132
11750	0	487142	3210369	Bank of Kampsville	Kampsville	IL	62053	12/31/2017	2/14/2019	NM	Broadway And North Street	KAMPSVILLE BANCSHARES INC	4	0	0	2	0	Calhoun	41180	St. Louis, MO-IL	12/1/1908	1/1/1934	3/31/2006	Stock	0	0	FDIC	DIF	Chicago	CHICAGO	Springfield Il	St. louis	Central	Central	0	1	www.thebankofkampsville.com	3.537503899	0.517562351	3.019941548	0.320668473	2.096393314	0	0.811865846	0.811865846	1.041709144	5.005599872	3.862768851	8.16E-02
9775	12029	780049	3097850	Bank of Kilmichael	Kilmichael	MS	39747	12/31/2017	2/14/2019	NM	120 North Depot Avenue	KILMICHAEL BANCORP, INC.	4	0	0	4	1	Montgomery			9/16/1904	1/1/1934	9/13/2017	Stock	0	0	FDIC	DIF	Dallas	DALLAS	Jackson Ms	St. louis	Southern	West	0	1	www.bankofkilmichael.com	4.79258977	0.569515532	4.223074238	0.777984208	2.890703303	0.205343829	1.556579559	1.499132178	1.499132178	16.17583055	6.548145022	0.270639939
1635	0	796451	2352280	Bank of Kirksville	Kirksville	MO	63501	12/31/2017	2/14/2019	NM	214 South Franklin Street	ROCKHOLD BANCORP	8	0	0	2	1	Adair			1/1/1913	1/1/1934	3/31/2006	Stock	0	0	FDIC	DIF	Kansas City	KANSAS CITY	Columbia Mo	St. louis	Western	West	0	1	www.bankofkirksville.com	2.706519906	0.5247941	2.181725807	0.255660722	1.192441007	5.89E-02	1.126491675	1.126491675	1.126491675	11.53100945	3.092616296	-2.11E-02
1874	12723	246657	1051317	Bank of Labor	Kansas City	KS	66101	12/31/2017	2/14/2019	NM	756 Minnesota Avenue	INTERNATIONAL BROTHERHOOD OF BOILERMAKERS, IRON SHIP BUILDERS, BLACKSMITHS, FORGERS AND HELPERS	7	0	0	4	0	Wyandotte	28140	Kansas City, MO-KS	9/2/1924	1/1/1934	10/14/2013	Stock	0	1	FDIC	DIF	Kansas City	KANSAS CITY	Kansas City	Kansas City	Western	Western	0	1	http://www.bankoflabor.com	3.669154138	0.368457538	3.3006966	1.101352048	3.974098606	8.64E-03	-7.54E-04	8.76E-02	0.364754798	1.037357133	0.118672019	-8.42E-03
8695	14218	477349	0	Bank of Lake Mills	Lake Mills	WI	53551	12/31/2017	2/14/2019	NM	136 East Madison Street		2	0	0	4	1	Jefferson			1/1/1893	1/2/1934	3/31/2006	Stock	0	0	FDIC	DIF	Chicago	CHICAGO	Milwaukee	Chicago	Central	Central	0	1	www.bankoflakemills.com	4.539653888	0.45632862	4.083325268	1.066068911	3.598489263	6.08E-03	1.134978309	1.145112044	1.148658851	9.578056926	-0.389903202	0.068140019
15547	11215	476445	1137033	Bank of Lake Village	Lake Village	AR	71653	12/31/2017	2/14/2019	SM	101 Main Street	SOUTHEAST ARKANSAS BANK CORPORATION	2	0	0	2	0	Chicot			1/1/1934	1/1/1934	6/22/2015	Stock	0	0	FED	DIF	Dallas	DALLAS	Little Rock	St. louis	Southern	Western	0	1	www.bankoflakevillage.com	4.273789649	0.265442404	4.008347245	0.342493104	3.183803609	0.281059363	0.502681583	0.543688605	0.611265719	5.113685609	1.068962529	0.296480139
4130	0	85454	1067251	Bank of Laverne	Laverne	OK	73848	12/31/2017	2/14/2019	NM	111 E. Jane Jayroe Blvd.	LAVERNE BANCSHARES, INC.	1	0	0	2	0	Harper			1/1/1922	1/1/1934	6/1/2010	Stock	0	0	FDIC	DIF	Dallas	DALLAS	Oklahoma City	Kansas City	Southern	West	0	1	http://www.bankoflaverne.com	4.696599318	0.373822185	4.322777132	0.391320178	3.045491821	0.522327368	0.626112285	0.626112285	0.837084903	3.876458939	0.400286521	0.740690863
5425	0	13457	1063516	Bank of Lewellen	Lewellen	NE	69147	12/31/2017	2/14/2019	NM	302 Main Street	LEWELLEN NATIONAL CORP.	1	0	0	2	0	Garden			10/5/1905	1/1/1934	2/27/2008	Stock	0	0	FDIC	DIF	Kansas City	KANSAS CITY	Grand Island	Kansas City	Western	West	0	1	www.bankoflewellen.com	3.553321678	0.192307692	3.361013986	0.414445002	2.566370976	0	0.73324885	0.73324885	0.912576015	2.992453812	6.51E-02	0
58164	0	3410141	3825062	Bank of Lexington, Inc.	Lexington	KY	40503	12/31/2017	2/14/2019	NM	761 Corporate Drive	BANCORP OF LEXINGTON INC.	3	0	0	4	0	Fayette	30460	Lexington-Fayette, KY	2/6/2006	2/6/2006	1/30/2007	Stock	0	0	FDIC	DIF	Chicago	CHICAGO	Lexington	Cleveland	Central	Southeast	0	1	www.bankoflexington.net	4.495818863	0.730079527	3.765739336	0.30008434	2.40632248	0	0.782026567	0.782026567	1.286559836	7.529072296	5.821709248	4.75E-02
57396	0	3128923	5140312	Bank of Lincoln County	Fayetteville	TN	37334	12/31/2017	2/14/2019	NM	307 East College Street	BOLC CORP.	3	0	0	4	0	Lincoln			7/22/2002	7/22/2002	3/31/2006	Stock	0	1	FDIC	DIF	Dallas	DALLAS	Nashville	Atlanta	Southern	Southeast	0	1	http://www.bolconline.com	5.504605441	0.502857704	5.001747737	0.581111187	3.111573348	7.10E-02	1.314959422	1.314959422	2.033889154	9.637512886	7.133113266	-0.112178092
19087	0	111157	1059537	Bank of Lindsay	Lindsay	NE	68644	12/31/2017	2/14/2019	NM	102 Pine Street	LINDSAY STATE COMPANY	1	0	0	2	0	Platte			4/15/1953	4/6/1964	3/31/2006	Stock	0	0	FDIC	DIF	Kansas City	KANSAS CITY	Grand Island	Kansas City	Western	West	0	1	https://www.bankoflindsay.com	4.587288585	0.8625259	3.724762685	1.138680527	3.267707718	0.109069016	0.86528086	0.86528086	1.134317766	8.185895496	6.672536665	0
91280	0	1397471	2617082	Bank of Little Rock	Little Rock	AR	72201	12/31/2017	2/14/2019	SM	200 North State Street	LITTLE ROCK BANKSHARES, INC.	5	0	0	4	0	Pulaski	30780	Little Rock-North Little Rock-Conway, AR	10/21/1927	12/21/1987	3/31/2006	Stock	0	0	FED	DIF	Dallas	DALLAS	Little Rock	St. louis	Southern	Western	0	1	http://www.bankoflittlerock.com	4.161697739	0.547996656	3.613701083	6.340768958	8.580202224	0.915402967	0.120498904	0.120498904	0.154996575	1.127344467	-1.600101825	0.979096698
16795	17319	14650	2224408	Bank of Locust Grove	Locust Grove	OK	74352	12/31/2017	2/14/2019	SM	124 E Main St	FIRST PRYOR BANCORP, INC.	2	0	0	8	0	Mayes			6/6/1949	6/6/1949	6/17/2015	Stock	0	0	FED	DIF	Dallas	DALLAS	Tulsa	Kansas City	Southern	West	0	1	www.banklg.com	6.597331652	0.168084883	6.42924677	1.479132991	4.403073102	0.514888066	1.235731359	1.235731359	2.290471762	9.540329575	5.661559218	0.61685702
8885	0	663450	1097173	Bank of Louisiana	Louisiana	MO	63353	12/31/2017	2/14/2019	SM	101 South Third Street	LINCOLN COUNTY BANCORP, INC.	2	0	0	4	1	Pike			1/17/1887	1/1/1934	1/1/2012	Stock	0	0	FED	DIF	Kansas City	KANSAS CITY	St. Louis	St. louis	Western	West	0	1	bola.cc	5.235137149	0.413699295	4.821437854	0.597014925	3.463076773	0	1.47692908	1.47692908	1.47692908	13.45012615	3.35808962	9.15E-03
17878	0	271136	1247594	Bank of Louisiana	New Orleans	LA	70130	12/31/2017	2/14/2019	NM	300 St. Charles Avenue	BOL BANCSHARES, INC.	5	0	0	8	0	Orleans	35380	New Orleans-Metairie, LA	7/1/1958	7/1/1958	9/28/2016	Stock	0	0	FDIC	DIF	Dallas	DALLAS	Baton Rouge	Atlanta	Southern	Western	0	1	www.bankoflouisiana.com	5.01853213	0.298703533	4.719828597	3.624518953	8.556983676	0.178584903	-1.637447494	-1.637447494	-1.315491612	-15.36537009	-15.36537009	0.304617748
16281	0	959630	0	Bank of Lumber City	Lumber City	GA	31549	12/31/2017	2/14/2019	NM	21 Main St		2	0	0	2	0	Telfair			7/2/1945	7/2/1945	3/31/2006	Stock	0	0	FDIC	DIF	Atlanta	ATLANTA	Albany Ga	Atlanta	Southern	Southeast	0	1	www.bankoflumbercity.com	5.786520932	0.409619313	5.376901619	1.364415381	5.39526448	0.20799015	7.49E-02	0.295346012	0.295346012	1.941588274	1.941588274	1.62E-02
13264	12871	580548	1209743	Bank of Luxemburg	Luxemburg	WI	54217	12/31/2017	2/14/2019	NM	630 Main Street	LUXEMBURG BANCSHARES, INC.	9	0	0	4	0	Kewaunee	24580	Green Bay, WI	10/3/1903	1/1/1934	6/27/2008	Stock	0	1	FDIC	DIF	Chicago	CHICAGO	Appleton	Chicago	Central	Central	0	1	http://www.bankofluxemburg.com	4.436378233	0.4306767	4.005701534	1.041823481	3.384981491	0.102355693	0.761123229	0.761526353	1.263541658	8.011662967	4.065471654	3.16E-02
148	11273	752831	1135105	Bank of Madison	Madison	GA	30650	12/31/2017	2/14/2019	NM	133 North Main Street	MADISON BANK CORP.	4	0	0	4	0	Morgan	12060	Atlanta-Sandy Springs-Roswell, GA	1/1/1890	1/1/1934	3/31/2006	Stock	0	0	FDIC	DIF	Atlanta	ATLANTA	Atlanta	Atlanta	Southern	Southeast	0	1	www.bankofmadisonga.com	4.253123242	0.41543867	3.837684572	0.349932944	2.695993534	0	0.77285444	0.77313865	1.313580773	5.960450817	-1.797378908	-2.69E-02
9332	11722	989851	1123812	Bank of Maple Plain	Maple Plain	MN	55359	12/31/2017	2/14/2019	NM	4980 Highway 12	MAPLE BANC SHARES, INC.	1	0	0	8	1	Hennepin	33460	Minneapolis-St. Paul-Bloomington, MN-WI	5/29/1905	1/1/1934	3/31/2006	Stock	0	0	FDIC	DIF	Kansas City	KANSAS CITY	Minneapolis	Minneapolis	Central	West	0	1	www.bankofmapleplain.com	3.401130681	0.445094868	2.956035813	0.37616661	1.957601746	0	1.199785048	1.203075135	1.20417183	10.39298166	3.372745187	-1.62E-02
32779	0	1436204	3590388	Bank of Marin	Novato	CA	94947	12/31/2017	2/14/2019	NM	504 Redwood Boulevard	BANK OF MARIN BANCORP	24	0	0	4	0	Marin	41860	San Francisco-Oakland-Hayward, CA	1/23/1990	1/23/1990	11/21/2017	Stock	0	1	FDIC	DIF	San Francisco	SAN FRANCISCO	San Francisco	San Francisco	Western	Western	0	1	http://www.bankofmarin.com	3.817545392	6.44E-02	3.753148185	0.35607997	2.397394893	2.32E-02	0.822554935	0.817063938	1.454186449	7.024278375	3.834686651	1.14E-02
12327	0	601443	1205857	Bank of Mauston	Mauston	WI	53948	12/31/2017	2/14/2019	NM	503 Highway 82 East	MAUSTON BANCORP, INC.	6	0	0	4	1	Juneau			9/12/1932	1/1/1934	3/31/2006	Stock	0	0	FDIC	DIF	Chicago	CHICAGO	Madison	Chicago	Central	Central	0	1	www.bankofmauston.com	4.229505235	0.423703296	3.805801939	0.998291512	1.950875609	0.207760981	2.515985476	2.515639208	2.515639208	21.36676725	6.105630945	8.56E-02
9315	13508	782016	1071575	Bank of Maysville	Maysville	KY	41056	12/31/2017	2/14/2019	NM	20 West 2nd Street	FIRST BANK OF KENTUCKY CORPORATION	3	0	0	8	0	Mason			6/26/1835	1/1/1934	3/31/2006	Stock	0	1	FDIC	DIF	Chicago	CHICAGO	Lexington	Cleveland	Central	Southeast	0	1	www.bankofmaysville.com	3.581252966	0.135579191	3.445673775	0.598369958	2.571244911	5.56E-02	1.138013951	1.05468657	0.953900118	5.737301526	3.95006087	5.73E-03
13611	13746	175458	1067206	Bank of Mead	Mead	NE	68041	12/31/2017	2/14/2019	NM	322 South Vine	SELKO BANCO, INC.	2	0	0	2	0	Saunders	36540	Omaha-Council Bluffs, NE-IA	9/1/1885	1/13/1934	3/31/2006	Stock	0	0	FDIC	DIF	Kansas City	KANSAS CITY	Omaha	Kansas City	Western	West	0	1	WWW.BANKOFMEAD.COM	3.705126997	0.279153404	3.425973593	0.281242188	2.208271992	8.33E-02	0.926120108	0.923585456	1.267325908	9.367516552	4.085082406	8.37E-02
618	0	175609	2646998	Bank of Millbrook	Millbrook	NY	12545	12/31/2017	2/14/2019	SM	3263 Franklin Avenue	MILLBROOK BANK SYSTEM, INC.	4	0	0	8	0	Dutchess	35620	New York-Newark-Jersey City, NY-NJ-PA	5/18/1891	1/1/1934	10/1/2010	Stock	0	1	FED	DIF	New York	NEW YORK	Syracuse	New York	Northeastern	Northeast	0	1	http://www.bankofmillbrook.com	2.868887964	5.95E-02	2.809387218	0.769271029	2.541978285	0.144379313	0.675424475	0.675424475	0.74580939	6.527483452	1.39968082	0.493217744
11232	13299	426945	2342722	Bank of Milton	Milton	WI	53563	12/31/2017	2/14/2019	NM	323 Parkview Drive	MILTON BANCSHARES, INC.	2	0	0	4	1	Rock	27500	Janesville-Beloit, WI	3/25/1884	1/1/1934	6/29/2012	Stock	0	0	FDIC	DIF	Chicago	CHICAGO	Madison	Chicago	Central	Central	0	1	www.bankofmilton.com	4.155681457	0.365550382	3.790131075	0.454033699	2.698734151	0	1.313799639	1.189972266	1.191728683	13.73654224	3.152815231	4.19E-02
19954	13212	708753	1062630	Bank of Minden	Mindenmines	MO	64769	12/31/2017	2/14/2019	NM	601 Main Street	S.T.D. INVESTMENTS, INC.	2	0	0	2	0	Barton			7/31/1912	5/15/1969	10/2/2006	Stock	0	0	FDIC	DIF	Kansas City	KANSAS CITY	Springfield Mo	Kansas City	Western	West	0	1	http://bankofminden.com	4.737306394	0.466520773	4.270785621	0.24374617	2.792634687	0	0.616329601	0.616329601	0.957574238	4.30238211	0.656295576	0
22273	0	706236	0	Bank of Mingo	Williamson	WV	25661	12/31/2017	2/14/2019	NM	10 Commerce Drive		5	0	0	8	0	Mingo			5/17/1976	5/17/1976	3/31/2006	Stock	0	0	FDIC	DIF	Atlanta	DALLAS	Scott Depot	Richmond	Northeastern	Northeast	0	1	https://www.thebankofmingo.com	4.569279315	0.410688539	4.158590777	0.852954	4.612219315	0	3.67E-02	2.45E-02	5.72E-02	0.346087291	0.346087291	0.193883618
58482	0	3470097	3470088	Bank of Montana	Missoula	MT	59802	12/31/2017	2/14/2019	NM	125 Bank Street, Suite 100	BANCORP OF MONTANA HOLDING COMPANY	1	0	0	4	1	Missoula	33540	Missoula, MT	11/26/2007	11/26/2007	8/12/2015	Stock	0	0	FDIC	DIF	San Francisco	SAN FRANCISCO	Billings	Minneapolis	Western	West	0	1	http://www.bankofmontana.com	4.988416565	0.65662312	4.331793445	4.621910458	3.826895473	0.194566066	4.672162621	4.672162621	4.672162621	46.6522567	19.78796768	0
20769	0	713047	2139696	Bank of Montgomery	Montgomery	IL	60538	12/31/2017	2/14/2019	NM	1333 Douglas Avenue	MONTGOMERY BANCSHARES, INC.	1	0	0	7	0	Kane	16980	Chicago-Naperville-Elgin, IL-IN-WI	8/15/1972	8/15/1972	3/31/2006	Stock	0	0	FDIC	DIF	Chicago	CHICAGO	Chicago	Chicago	Central	Central	0	1	www.bankofmontgomery.net	3.145620238	0.40885973	2.736760507	0.266760299	2.631122947	0	5.39E-02	8.89E-02	0.33060037	0.972908247	-0.449034576	-0.182699569
1373	0	684455	3203138	Bank of Montgomery	Montgomery	LA	71454	12/31/2017	2/14/2019	NM	1000 Caddo Street	GRANT BANCSHARES, INC.	15	0	0	4	1	Grant	10780	Alexandria, LA	10/5/1903	1/1/1934	2/28/2018	Stock	0	0	FDIC	DIF	Dallas	DALLAS	Shreveport	Dallas	Southern	Western	0	1	www.bofm.com	5.45369763	0.505438773	4.948258856	2.140375432	4.518243368	0.24102399	1.771923619	1.778103721	1.778103721	17.35668241	3.941305572	0.170481106
2145	12828	805335	2412139	Bank of Monticello	Monticello	GA	31064	12/31/2017	2/14/2019	NM	141 Green Street	MONTICELLO BANCSHARES, INC.	1	0	0	8	1	Jasper	12060	Atlanta-Sandy Springs-Roswell, GA	1/1/1909	1/1/1934	4/11/2018	Stock	0	0	FDIC	DIF	Atlanta	ATLANTA	Atlanta	Atlanta	Southern	Southeast	0	1	www.bankofmonticelloga.com	4.314783082	0.403756286	3.911026797	0.517160936	2.803162177	0	1.507449179	1.507449179	1.507449179	17.40965159	11.84808483	0.33959524
12232	0	937553	3112472	Bank of Monticello	Monticello	MO	63457	12/31/2017	2/14/2019	NM	201 East Lafayette	MONTICELLO BANCSHARES, INC.	3	0	0	2	1	Lewis			2/27/1928	1/1/1934	11/15/2013	Stock	0	0	FDIC	DIF	Kansas City	KANSAS CITY	St. Louis	St. louis	Western	West	0	1	www.bankofmonticello.com	4.398502605	0.662709008	3.735793596	0.407475823	2.4258394	9.24E-02	1.406244341	1.432503894	1.432503894	13.09841196	0.720329861	8.56E-02
8556	12729	897330	3073911	Bank of Morton	Morton	MS	39117	12/31/2017	2/14/2019	NM	366 South 4th Street	MORTON BANCORP, INC.	1	0	0	6	1	Scott			1/1/1904	1/1/1934	7/3/2007	Stock	0	0	FDIC	DIF	Dallas	DALLAS	Jackson Ms	Atlanta	Southern	West	0	1	www.bankofmorton.com	6.263556137	0.377502194	5.886053943	1.077900923	3.262306286	2.56E-02	3.141870429	3.057565329	3.057565329	21.64322251	6.244671782	0.002029748
9057	0	586335	2317690	Bank of Moundville	Moundville	AL	35474	12/31/2017	2/14/2019	NM	319 Market St	MOUNDVILLE BANCSHARES, INC.	1	0	0	7	0	Hale	46220	Tuscaloosa, AL	9/17/1907	1/1/1934	2/24/2011	Stock	0	0	FDIC	DIF	Atlanta	ATLANTA	Shelby	Atlanta	Southern	Southeast	0	1	http://www.BankofMoundville.com	3.172923129	0.537483255	2.635439874	0.331618885	2.279067046	0.113790794	0.187223786	0.233000197	0.42807013	2.547997156	-0.948091965	2.93E-02
13017	9635	352820	3186428	Bank of Mount Hope, Inc.	Mount Hope	WV	25880	12/31/2017	2/14/2019	NM	602 Main Street	MOUNT HOPE BANKSHARES, INC.	3	0	0	8	0	Fayette	13220	Beckley, WV	8/14/1914	1/1/1934	3/31/2006	Stock	0	0	FDIC	DIF	Atlanta	ATLANTA	Scott Depot	Richmond	Northeastern	Northeast	0	1	http://mthopebank.com	3.395913537	0.300893151	3.095020386	0.829528988	2.599190829	3.13E-02	0.934201921	0.96177274	1.201414447	7.632519622	3.695411584	5.18E-02
10626	0	879550	0	Bank of New Cambria	New Cambria	MO	63558	12/31/2017	2/14/2019	NM	200 S. Main St.		2	0	0	2	0	Macon			3/18/1933	1/1/1934	3/31/2006	Stock	0	0	FDIC	DIF	Kansas City	KANSAS CITY	Columbia Mo	St. louis	Western	West	0	1	www.banknewcambria.com	3.754218504	0.23630276	3.517915743	0.281413127	2.81722372	0	0.690358972	0.701986591	0.745280918	5.784028946	4.739336493	-0.206688438
27575	0	1404940	3846375	Bank of New Castle	New Castle	DE	19720	12/31/2017	2/14/2019	NM	12 Read's Way	DISCOVER FINANCIAL SERVICES	1	0	0	8	0	New Castle	37980	Philadelphia-Camden-Wilmington, PA-NJ-DE-MD	8/18/1989	8/18/1989	12/31/2011	Stock	0	0	FDIC	DIF	New York	NEW YORK	Claymont	Philadelphia	Northeastern	Northeast	0	0		1.029673313	2.93E-02	1.00042123	0	0.148870872	0	0.494022262	0.486693234	0.818789794	0.501966528	0.501966528	0
24540	15496	113601	0	Bank of New England	Salem	NH	3079	12/31/2017	2/14/2019	NM	31 Pelham Road		9	0	1	4	0	Rockingham	14460	Boston-Cambridge-Newton, MA-NH	6/24/1983	6/24/1983	7/14/2015	Stock	0	0	FDIC	DIF	New York	NEW YORK	Concord	Boston	Northeastern	Northeast	0	1	http://www.bankofnewengland.com	4.944106484	0.96393327	3.980173213	4.71E-02	1.55596023	2.68E-02	1.278649475	1.278649475	2.366840688	10.27073447	9.164069693	-1.19E-02
18012	10780	265407	2545831	Bank of New Hampshire	Laconia	NH	3246	12/31/2017	2/14/2019	SB	62 Pleasant Street	BNH FINANCIAL	25	0	0	4	0	Belknap			7/2/1831	7/2/1959	2/1/2017	Stock	0	1	FDIC	DIF	New York	NEW YORK	Concord	Boston	Northeastern	Northeast	0	1	www.BankNH.com	3.820702018	0.264599272	3.556102746	0.84417808	3.366838498	9.94E-02	0.467299048	0.480122924	0.652276681	4.794779674	4.794779674	3.58E-02
58175	0	3443345	3554250	Bank of New Jersey	Fort Lee	NJ	7024	12/31/2017	2/14/2019	NM	1365 Palisade Avenue	BANCORP OF NEW JERSEY, INC.	9	0	0	4	0	Bergen	35620	New York-Newark-Jersey City, NY-NJ-PA	5/10/2006	5/10/2006	4/5/2016	Stock	0	0	FDIC	DIF	New York	NEW YORK	Jamesburg	New York	Northeastern	Northeast	0	1	http://www.bonj.net	3.899386277	0.909259465	2.990126811	5.20E-02	2.066989422	4.64E-02	0.414302069	0.414302069	0.840080329	4.435740101	3.573166131	5.39E-02
14701	13112	688556	1095272	Bank of New Madrid	New Madrid	MO	63869	12/31/2017	2/14/2019	NM	229 Main Street	DIXIE BANCSHARES CORP.	3	0	0	2	1	New Madrid			1/1/1933	8/25/1934	3/31/2006	Stock	0	1	FDIC	DIF	Kansas City	KANSAS CITY	St. Louis	St. louis	Western	West	0	1	www.bankofnewmadrid.com	4.246458587	0.331215139	3.915243449	0.510978863	2.695464806	9.34E-02	1.445721322	1.445721322	1.445721322	12.90978725	1.768338495	0.138987487
16590	0	763752	1838590	Bank of New Mexico	Grants	NM	87020	12/31/2017	2/14/2019	NM	824 West Santa Fe Avenue	FIRST BANCORP. OF DURANGO, INC.	4	0	0	4	1	Cibola			6/16/1947	6/16/1947	9/7/2018	Stock	0	0	FDIC	DIF	Dallas	DALLAS	Albuquerque	Kansas City	Western	West	0	1		3.967225017	0.196223813	3.771001204	0.823518183	3.169609922	0.230868841	0.893165766	0.886072031	0.886072031	8.877230614	2.610190079	2.07E-02
5704	0	948531	0	Bank of Newington	Newington	GA	30446	12/31/2017	2/14/2019	NM	Broad And Church Streets		2	0	0	4	0	Screven			8/14/1919	1/1/1934	1/31/2019	Stock	0	0	FDIC	DIF	Atlanta	ATLANTA	Savannah	Atlanta	Southern	Southeast	0	1	https://www.bankofnewington.com	6.574673965	1.096244293	5.478429672	0.72432952	3.223179928	0.864355036	0.930910373	0.930910373	1.725252651	10.71620465	8.566993692	1.088252531
5447	0	41955	1058688	Bank of Newman Grove	Newman Grove	NE	68758	12/31/2017	2/14/2019	SM	416 Hale Ave	FIRST NEWMAN GROVE BANKSHARES CORP.	1	0	0	2	1	Madison			4/10/1900	1/1/1934	6/2/2010	Stock	0	0	FED	DIF	Kansas City	KANSAS CITY	Sioux City	Kansas City	Western	West	0	1		3.285539887	0.267826	3.017713887	0.541702135	3.006149212	0	0.407764794	0.407764794	0.419670336	4.161351072	2.764109106	0
18171	0	410748	3176661	Bank of O'Fallon	O'fallon	IL	62269	12/31/2017	2/14/2019	NM	901 South Lincoln Avenue	SECURITY FIRST BANCSHARES INC	2	0	0	8	1	Saint Clair	41180	St. Louis, MO-IL	3/28/1960	3/28/1960	3/31/2006	Stock	0	1	FDIC	DIF	Chicago	CHICAGO	Mount Vernon	St. louis	Central	Central	0	1	http://www.bankofallon.com	3.431152633	0.548285794	2.882866839	0.108963873	1.605556094	9.67E-02	1.203253502	1.203253502	1.203253502	8.787252419	2.75602395	0.295908965
21529	0	687054	1109900	Bank of Oak Ridge	Oak Ridge	LA	71264	12/31/2017	2/14/2019	NM	105 N. Oak	OAK RIDGE BANCSHARES, INC.	1	0	0	4	1	Morehouse			10/1/1910	4/11/1974	5/14/2015	Stock	0	0	FDIC	DIF	Dallas	DALLAS	Shreveport	Dallas	Southern	Western	0	1	http://www.bankofoakridge.bank	3.273889336	0.248055779	3.025833557	0.119061553	2.14310795	0.141259469	0.56705587	0.63364962	0.63364962	5.69356301	3.390752493	1.82E-02
35365	0	2903123	3587427	Bank of Oak Ridge	Oak Ridge	NC	27310	12/31/2017	2/14/2019	NM	2211 Oak Ridge Road	OAK RIDGE FINANCIAL SERVICES, INC.	4	0	0	4	0	Guilford	24660	Greensboro-High Point, NC	4/10/2000	4/10/2000	4/6/2009	Stock	0	0	FDIC	DIF	Atlanta	ATLANTA	Charlotte	Richmond	Northeastern	Southeast	0	1	http://www.bankofoakridge.com	4.493832956	0.560852787	3.932980169	0.686606716	3.214086975	-1.48E-02	0.812958589	0.815760613	1.217736742	8.234744862	4.646323172	2.47E-02
9523	0	807348	2736899	Bank of Oakfield	Oakfield	WI	53065	12/31/2017	2/14/2019	SM	103 South Main Street	OAKFIELD BANCORP., INC.	3	0	0	4	0	Fond Du Lac	22540	Fond du Lac, WI	1/1/1901	1/1/1934	4/8/2018	Stock	0	1	FED	DIF	Chicago	CHICAGO	Appleton	Chicago	Central	Central	0	1	http://www.bristolmorganbank.com	4.467872877	0.663831241	3.804041635	0.694339623	3.01671159	0.156334232	0.681401617	0.681401617	1.073854447	5.788712012	4.259099819	0.232278389
5867	0	147923	0	Bank of Ocean City	Ocean City	MD	21842	12/31/2017	2/14/2019	NM	10005 Golf Course Road		6	0	1	4	0	Worcester	41540	Salisbury, MD-DE	1/1/1916	1/1/1934	3/31/2006	Stock	0	0	FDIC	DIF	New York	NEW YORK	Baltimore	Richmond	Northeastern	Southeast	0	1	www.bankofoceancity.com	3.747433786	0.312511626	3.43492216	0.291033682	1.916051255	6.49E-02	0.991143034	0.989514518	1.537866504	9.906696812	8.15208738	-2.42E-02
9803	0	819453	1053339	Bank of Odessa	Odessa	MO	64076	12/31/2017	2/14/2019	NM	301 West Highway 40	COUNTRY AGENCIES & INVESTMENTS, INC.	2	0	0	8	0	Lafayette	28140	Kansas City, MO-KS	1/1/1880	1/1/1934	7/28/2017	Stock	0	0	FDIC	DIF	Kansas City	KANSAS CITY	Kansas City	Kansas City	Western	West	0	1	www.bankofodessa.us.com	4.033197667	0.389391043	3.643806624	0.54783571	1.666792265	0.35986117	1.368048223	1.394144508	2.082114392	6.610617941	1.190433173	0.799182412
5902	15888	919344	2744326	Bank of Okolona	Okolona	MS	38860	12/31/2017	2/14/2019	NM	227 West Main Street	BANCORP OF OKOLONA	4	0	0	2	1	Chickasaw			1/31/1931	1/1/1934	1/8/2019	Stock	0	0	FDIC	DIF	Dallas	DALLAS	Jackson Ms	St. louis	Southern	West	0	1	http://www.bankofokolona.com	5.707864686	0.813534737	4.894329949	0.957839505	3.157981292	0.356134062	2.002906854	1.938458256	1.938458256	18.25764791	5.975991376	0.224694851
21085	0	37341	1209592	Bank of Ontario	Ontario	WI	54651	12/31/2017	2/14/2019	NM	315 Main Street	ONTARIO BANCORPORATION, INC.	2	0	0	2	1	Vernon			9/23/1911	5/15/1973	5/18/2011	Stock	0	0	FDIC	DIF	Chicago	CHICAGO	Madison	Chicago	Central	Central	0	1	www.myvernoncountybank.com	5.789660247	0.682084278	5.107575969	0.483902675	3.22853816	0.226829379	1.822196011	1.834797643	1.834797643	14.34935152	6.346828557	8.45E-02
16905	0	661157	1904936	Bank of Orchard	Orchard	NE	68764	12/31/2017	2/14/2019	NM	145 E 2nd St	ORCHARD BANCORP.	1	0	0	2	0	Antelope			4/10/1950	4/10/1950	3/31/2006	Stock	0	0	FDIC	DIF	Kansas City	KANSAS CITY	Sioux City	Kansas City	Western	West	0	1		3.20075921	0.509015616	2.691743594	0.418649212	2.077144168	0.225426499	0.512684266	0.519286042	0.636024765	3.71479583	0.83510914	0.43830522
13710	0	182353	4464534	Bank of Palmer	Palmer	KS	66962	12/31/2017	2/14/2019	NM	104 East Second Street	PALMER BANCSHARES, INC.	2	0	0	2	0	Washington			7/4/1887	1/20/1934	4/1/2013	Stock	0	0	FDIC	DIF	Kansas City	KANSAS CITY	Hays	Kansas City	Western	Western	0	1	http://www.bankofpalmer.com	3.679700158	0.588068792	3.091631366	0.126780801	2.143534649	0.204257957	0.737958172	0.77477156	0.791206108	7.841087297	5.465000238	0.827309573
21284	0	581237	1129515	Bank of Pensacola	Pensacola	FL	32502	12/31/2017	2/14/2019	NM	500 South Palafox Street	FIVE FLAGS BANKS, INC.	2	0	0	7	0	Escambia	37860	Pensacola-Ferry Pass-Brent, FL	10/26/1973	10/26/1973	12/8/2014	Stock	0	0	FDIC	DIF	Atlanta	ATLANTA	Montgomery	Atlanta	Southern	Southeast	0	1		2.34444491	0.121965342	2.222479568	0.473602041	2.470346324	0	9.40E-02	9.40E-02	0.149934314	0.707720424	0.707720424	3.18E-02
1713	0	284239	0	Bank of Perry County	Lobelville	TN	37097	12/31/2017	2/14/2019	NM	33 South Main Street		3	0	0	4	1	Perry			9/1/1905	1/1/1934	5/27/2010	Stock	0	0	FDIC	DIF	Dallas	DALLAS	Nashville	Atlanta	Southern	Southeast	0	1	http://www.thebankonthego.com	5.740169985	0.834845785	4.9053242	0.453437624	2.980722603	0.21097445	1.618520408	1.618520408	1.728101167	16.81035047	1.105427715	0.257059005
16982	12730	930442	1207712	Bank of Pontiac	Pontiac	IL	61764	12/31/2017	2/14/2019	SM	300 West Washington Street	PONTIAC BANCORP, INC.	8	0	0	4	0	Livingston			9/6/1947	1/29/1951	10/13/2017	Stock	0	1	FED	DIF	Chicago	CHICAGO	Champaign	Chicago	Central	Central	0	1	http://www.bankofpontiac.com	4.055358774	0.363040159	3.692318615	0.615029559	2.196783825	0.204880387	0.966111036	0.990222836	1.725267636	7.796111577	2.827026928	0.199615691
12745	0	858452	1050730	Bank of Prague	Prague	NE	68050	12/31/2017	2/14/2019	NM	316 West Center Avenue	PRAGUE COMPANY	1	0	0	2	1	Saunders	36540	Omaha-Council Bluffs, NE-IA	1/1/1906	1/1/1934	11/25/2008	Stock	0	0	FDIC	DIF	Kansas City	KANSAS CITY	Omaha	Kansas City	Western	West	0	1	www.bankofprague1.com	5.172250981	0.510786611	4.661464369	2.065521801	3.728615895	0.102660129	2.693801792	2.693801792	2.693801792	16.75521046	3.499182673	-5.17E-03
14660	0	997847	2658496	Bank of Prairie du Sac	Prairie Du Sac	WI	53578	12/31/2017	2/14/2019	NM	555 Park Avenue	PLOETZ INVESTMENTS LIMITED PARTNERSHIP	2	0	0	4	0	Sauk			3/22/1916	1/1/1934	3/31/2006	Stock	0	0	FDIC	DIF	Chicago	CHICAGO	Madison	Chicago	Central	Central	0	1	WWW.BANKPDS.COM	3.910011299	0.299038069	3.61097323	0.384384196	1.587545952	0	1.527760482	1.521847633	2.28693888	10.07982023	5.311065071	-2.83E-03
17671	52747	673851	3470444	Bank of Prairie Village	Prairie Village	KS	66208	12/31/2017	2/14/2019	NM	3515 W. 75th Street	BLUE LION BANCSHARES, INC.	1	0	0	8	1	Johnson	28140	Kansas City, MO-KS	2/27/1931	9/27/1956	12/13/2007	Stock	0	0	FDIC	DIF	Kansas City	KANSAS CITY	Kansas City	Kansas City	Western	Western	0	1	https://www.bankofprairievillage.com/	3.83775214	0.463245836	3.374506304	0.243132214	1.926426888	0	1.400106196	1.400106196	1.465314069	13.94171011	8.886332857	-1.89E-02
101	12621	967943	2236586	Bank of Prescott	Prescott	AR	71857	12/31/2017	2/14/2019	NM	East 2nd And Main Streets	PRESCOTT BANCSHARES, INC	1	0	0	4	0	Nevada			8/10/1904	1/1/1934	3/31/2006	Stock	0	1	FDIC	DIF	Dallas	DALLAS	Shreveport	St. louis	Southern	Western	0	1	http://www.bankofprescott.com	4.35082102	0.533642628	3.817178392	0.641716916	2.893421832	1.075856762	0.340477022	0.340477022	0.221499922	2.41558908	2.41558908	0.60573972
8432	10864	99536	1081613	Bank of Putnam County	Cookeville	TN	38501	12/31/2017	2/14/2019	NM	140 South Jefferson Street	B.P.C. CORPORATION	14	0	0	4	1	Putnam			11/1/1901	1/1/1934	4/29/2016	Stock	0	1	FDIC	DIF	Dallas	DALLAS	Nashville	Atlanta	Southern	Southeast	0	1	bankofputnamcounty.com	3.357134844	0.354364234	3.002770611	1.211123486	2.562968734	0.176720353	1.223559363	1.223559363	1.295556543	16.2800581	5.9550143	0.266700251
11711	9874	37949	1138526	Bank of Rantoul	Rantoul	IL	61866	12/31/2017	2/14/2019	NM	201 East Champaign	BANCORP OF RANTOUL, INC.	3	0	0	2	1	Champaign	16580	Champaign-Urbana, IL	11/25/1920	1/1/1934	6/12/2013	Stock	0	1	FDIC	DIF	Chicago	CHICAGO	Champaign	Chicago	Central	Central	0	1	https://www.bankofrantoul.bank	4.118386817	0.286985631	3.831401186	0.284881262	1.757806414	0.106830473	1.997729852	2.064053771	2.064053771	18.64585344	2.963552725	2.02E-02
12956	13972	767611	0	Bank of Richmondville	Richmondville	NY	12149	12/31/2017	2/14/2019	NM	857 East Main Street		3	0	0	8	0	Schoharie	10580	Albany-Schenectady-Troy, NY	12/8/1893	1/1/1934	2/13/2015	Stock	0	1	FDIC	DIF	New York	NEW YORK	Syracuse	New York	Northeastern	Northeast	0	1	http://www.bankrich.com	3.554310003	0.204043722	3.350266281	0.333319416	2.732662519	0.157961393	0.536059733	0.541383102	0.63671663	4.747376129	2.489626556	0.468208634
8472	0	685368	2781910	Bank of Rio Vista	Rio Vista	CA	94571	12/31/2017	2/14/2019	NM	101 Main Street	FARMERS & MERCHANTS BANCORP	3	0	0	7	0	Solano	46700	Vallejo-Fairfield, CA	4/12/1904	1/1/1934	10/9/2018	Stock	0	0	FDIC	DIF	San Francisco	SAN FRANCISCO	Sacramento	San Francisco	Western	Western	0	0		3.345675827	0.156531619	3.189144207	0.822849015	2.472222529	-4.92E-02	1.005244916	1.005244916	1.329606392	8.054778383	3.784420557	-0.135455383
15673	9828	433550	1099823	Bank of Ripley	Ripley	TN	38063	12/31/2017	2/14/2019	NM	134 North Jefferson Street	BANCSHARES OF RIPLEY, INC.	4	0	0	7	0	Lauderdale			7/14/1939	7/14/1939	3/31/2006	Stock	0	1	FDIC	DIF	Dallas	DALLAS	Memphis	St. louis	Southern	Southeast	0	1	www.bankofripley.com	4.081616296	0.37169358	3.709922716	0.709895057	3.412815899	0	0.374630148	0.403099325	0.737868957	2.795339193	1.45332197	0.187661708
29700	3912	345877	0	Bank of Ruston	Ruston	LA	71270	12/31/2017	2/14/2019	SA	505 North Vienna Street		3	0	0	4	0	Lincoln			1/1/1905	9/14/1935	10/31/2018	Stock	0	0	OCC	DIF	Dallas	DALLAS	Shreveport	Dallas	Southern	Western	0	1	www.bor.bank	4.978633024	0.688779478	4.289853546	0.632414999	2.830372754	0.246768103	0.902520861	0.902520861	1.544117928	9.544115743	9.544115743	1.96E-02
14349	15906	426758	2234939	Bank of Salem	Salem	MO	65560	12/31/2017	2/14/2019	NM	100 West Fourth Street	SALEM BANCSHARES, INC.	2	0	0	8	0	Dent			10/10/1883	5/10/1934	3/31/2006	Stock	0	0	FDIC	DIF	Kansas City	KANSAS CITY	Springfield Mo	St. louis	Western	West	0	1	www.thebankofsalem.com	3.447043695	0.409751004	3.037292691	0.40145766	2.517352862	0	0.52237981	0.534307175	0.651641419	6.127123921	1.679121075	0.1098293
11243	13507	931047	1098004	Bank of Salem	Salem	AR	72576	12/31/2017	2/14/2019	SM	207 Church Street	SMITH ASSOCIATED BANKING CORPORATION	3	0	0	2	0	Fulton			12/9/1908	1/1/1934	10/15/2010	Stock	0	0	FED	DIF	Dallas	DALLAS	Little Rock	St. louis	Southern	Western	0	1	www.bksalem.net	5.561159526	0.709407504	4.851752022	0.802329012	3.025668507	7.53E-03	1.486491369	1.486491369	2.185706802	13.75080068	6.788369956	0.421534161
58069	0	3357385	0	Bank of San Francisco	San Francisco	CA	94105	12/31/2017	2/14/2019	NM	575 Market St., Suite 900		1	0	0	4	0	San Francisco	41860	San Francisco-Oakland-Hayward, CA	8/1/2005	8/1/2005	8/11/2015	Stock	0	0	FDIC	DIF	San Francisco	SAN FRANCISCO	San Francisco	San Francisco	Western	Western	0	1	www.bankofsf.com	4.13665455	0.264414577	3.872239974	0.306164705	2.692866478	0.226646394	0.503231824	0.503231824	1.122091723	5.575701857	5.575701857	0
57816	0	3302312	0	Bank of Santa Clarita	Santa Clarita	CA	91355	12/31/2017	2/14/2019	NM	23780 Magic Mountain Pkwy.		1	0	0	4	0	Los Angeles	31080	Los Angeles-Long Beach-Anaheim, CA	10/26/2004	10/26/2004	3/1/2018	Stock	0	0	FDIC	DIF	San Francisco	SAN FRANCISCO	Los Angeles (North)	San Francisco	Western	Western	0	1	http://www.bankofsantaclarita.com	3.694465262	0.686165194	3.008300068	0.239668089	1.835099359	3.15E-02	0.593233135	0.589532095	1.116737635	6.512542411	6.512542411	1.86E-03
26727	13371	49858	0	Bank of South Texas	Mcallen	TX	78504	12/31/2017	2/14/2019	NM	1421 East Nolana Avenue		6	0	0	4	0	Hidalgo	32580	McAllen-Edinburg-Mission, TX	7/8/1986	7/8/1986	7/10/2018	Stock	0	0	FDIC	DIF	Dallas	DALLAS	Houston	Dallas	Southern	West	0	1	http://www.bankofsouthtexas.com	6.731870633	1.007340511	5.724530123	0.715955874	4.388216091	0.070131307	0.755260233	0.755260233	1.048886916	7.29264336	7.29264336	-6.15E-02
57044	0	3076453	0	Bank of Southern California, N.A.	San Diego	CA	92130	12/31/2017	2/14/2019	N	12265 El Camino Real, # 100		7	0	0	4	0	San Diego	41740	San Diego-Carlsbad, CA	12/18/2001	12/18/2001	3/1/2018	Stock	0	0	OCC	DIF	San Francisco	SAN FRANCISCO	Orange	San Francisco	Western	Western	0	1	http://www.banksocal.com	4.625352223	0.369663788	4.255688435	0.493740807	2.844823615	6.06E-02	0.886345249	0.886631476	1.558369421	8.408083636	8.408083636	3.15E-02
19506	12429	248240	1247361	Bank of Springfield	Springfield	IL	62711	12/31/2017	2/14/2019	NM	3400 West Wabash	SPRING BANCORP, INC.	13	0	1	4	0	Sangamon	44100	Springfield, IL	10/29/1965	10/29/1965	8/2/2014	Stock	0	1	FDIC	DIF	Chicago	CHICAGO	Springfield Il	Chicago	Central	Central	0	1	www.bankwithbos.com	4.110447086	0.384278642	3.726168445	1.192543282	3.519518849	0.156371406	0.626005452	0.625802592	1.027296742	7.186781079	5.696764674	0.207223366
12236	0	456250	2851279	Bank of St. Elizabeth	Saint Elizabeth	MO	65075	12/31/2017	2/14/2019	NM	215 Main Street	SAINT ELIZABETH BANCSHARES, INC.	4	0	0	5	1	Miller			1/2/1914	1/1/1934	9/5/2008	Stock	0	0	FDIC	DIF	Kansas City	KANSAS CITY	Columbia Mo	St. louis	Western	West	0	1	www.stebank.com	5.216712857	0.367617802	4.849095055	0.863676158	3.173635911	0	2.103685228	2.103685228	2.103685228	17.35673548	11.2506983	8.21E-02
22739	13122	364430	1082544	Bank of St. Francisville	Saint Francisvil	LA	70775	12/31/2017	2/14/2019	NM	5700 Commerce Street	SAINT FRANCISVILLE BANCSHARES, INC.	1	0	0	4	1	West Feliciana	12940	Baton Rouge, LA	10/30/1978	10/30/1978	8/3/2012	Stock	0	0	FDIC	DIF	Dallas	DALLAS	Baton Rouge	Atlanta	Southern	Western	0	1	http://www.bsf.net	5.117281494	0.240264793	4.8770167	0.704395527	3.944450563	0.147947719	1.083306073	1.087415731	1.087415731	10.78450553	4.915386873	0.115514547
5634	0	126049	1131723	Bank of Star City	Star City	AR	71667	12/31/2017	2/14/2019	SM	116 North Lincoln	STAR CITY BANCSHARES, INC.	5	0	0	4	1	Lincoln	38220	Pine Bluff, AR	4/7/1925	1/1/1934	9/7/2011	Stock	0	0	FED	DIF	Dallas	DALLAS	Little Rock	St. louis	Southern	Western	0	1	www.bankofstarcity.com	4.914737638	0.293522315	4.621215323	0.714359392	3.494984122	3.29E-02	1.505531622	1.511018253	1.511018253	9.938219926	2.627096625	9.01E-02
34148	15894	2396604	2270384	Bank of Star Valley	Afton	WY	83110	12/31/2017	2/14/2019	SM	384 Washington Street	STAR VALLEY BANCSHARES, INC.	3	0	0	4	1	Lincoln			3/25/1996	3/25/1996	3/1/2018	Stock	0	1	FED	DIF	San Francisco	SAN FRANCISCO	Salt Lake City	Kansas City	Western	West	0	1	www.bosv.com	3.917122192	0.326426849	3.590695343	0.42041714	2.234639414	-1.76E-02	1.626485256	1.626485256	1.626485256	15.60521375	8.645910659	3.80E-02
1536	16038	479268	1399765	Bank of Stockton	Stockton	CA	95202	12/31/2017	2/14/2019	NM	301 East Miner Avenue	1867 WESTERN FINANCIAL CORPORATION	19	0	0	9	0	San Joaquin	44700	Stockton-Lodi, CA	8/12/1867	1/1/1934	3/1/2018	Stock	0	1	FDIC	DIF	San Francisco	SAN FRANCISCO	Sacramento	San Francisco	Western	Western	0	0	www.bankofstockton.com	3.809280242	7.08E-02	3.738446049	0.8679984	2.294801028	0.204031496	1.548206902	1.616863155	1.859245656	11.15391956	8.906913498	0.111821857
16413	0	593940	0	Bank of Stronghurst	Stronghurst	IL	61480	12/31/2017	2/14/2019	NM	108 East Main Street		3	0	0	2	0	Henderson			4/27/1946	4/27/1946	12/30/2015	Stock	0	0	FDIC	DIF	Chicago	CHICAGO	Princeton	Chicago	Central	Central	0	1	bankofstronghurst.com	2.895468855	0.442787423	2.452681432	0.171522481	1.982480774	8.11E-02	0.457393284	0.557115657	0.557115657	3.607466336	2.470985295	9.86E-03
8892	12194	436953	2300768	Bank of Sullivan	Sullivan	MO	63080	12/31/2017	2/14/2019	NM	318 West Main Street	MID-MISSOURI HOLDING COMPANY, INC	8	0	0	4	0	Franklin	41180	St. Louis, MO-IL	4/1/1895	1/1/1934	12/14/2012	Stock	0	0	FDIC	DIF	Kansas City	KANSAS CITY	St. Louis	St. louis	Western	West	0	1	www.bankofsullivan.com	4.666295372	0.69546548	3.970829892	0.850833516	3.000505805	0.272169284	0.7451902	0.750292543	1.287101612	8.234533514	4.795376217	0.121095987
13565	15599	124344	3808113	Bank of Sun Prairie	Sun Prairie	WI	53590	12/31/2017	2/14/2019	NM	228 East Main Street	BOSP BANCSHARES, INC.	4	0	0	4	0	Dane	31540	Madison, WI	8/8/1903	1/6/1934	1/6/2015	Stock	0	1	FDIC	DIF	Chicago	CHICAGO	Madison	Chicago	Central	Central	0	1	http://www.bankofsunprairie.com	4.206582085	0.521714187	3.684867898	0.527116107	2.549640732	0.122611181	0.822289929	0.845401297	1.343124312	6.145205925	4.000488361	0.394774767
11788	12686	910239	2376727	Bank of Sunset and Trust Company	Sunset	LA	70584	12/31/2017	2/14/2019	NM	863 Napoleon Avenue	SUNSET BANCORP, INC.	4	0	0	4	0	Saint Landry			1/1/1906	1/1/1934	3/31/2006	Stock	0	1	FDIC	DIF	Dallas	DALLAS	Baton Rouge	Atlanta	Southern	Western	0	1	www.bankofsunset.com	4.457246921	0.404500107	4.052746814	0.414882591	2.897770687	9.61E-02	0.848090499	0.889034124	1.250254296	8.591331269	3.173374613	3.23E-03
21573	11347	340135	1135002	Bank of Tennessee	Kingsport	TN	37660	12/31/2017	2/14/2019	NM	301 East Center Street	BANCTENN CORP.	25	0	1	4	1	Sullivan	28700	Kingsport-Bristol-Bristol, TN-VA	5/13/1974	5/13/1974	2/22/2016	Stock	0	0	FDIC	DIF	Dallas	DALLAS	Knoxville	Atlanta	Southern	Southeast	0	1	http://www.bankoftennessee.com	4.390268019	0.367940269	4.02232775	0.898366611	3.219147023	4.46E-03	1.293310631	1.293922748	1.319710188	14.87370531	5.862912871	-2.37E-02
35320	0	2823221	1245581	Bank of Terrell	Dawson	GA	39842	12/31/2017	2/14/2019	NM	250 East Lee Street	GEORGIA COMMUNITY BANCORP, INCORPORATED	3	0	0	4	1	Terrell	10500	Albany, GA	8/31/1999	8/31/1999	3/31/2006	Stock	0	0	FDIC	DIF	Atlanta	ATLANTA	Albany Ga	Atlanta	Southern	Southeast	0	1	http://www.bankofterrell.com	5.22670161	0.783937835	4.442763775	0.34238268	2.717583562	0.252680945	1.535668442	1.535668442	1.535668442	14.67091526	7.21777649	0.224959548
18576	0	925653	3929821	Bank of Texas	Midland	TX	79701	12/31/2017	2/14/2019	SM	306 West Wall Suite 100	TALL CITY BANCSHARES, INC.	3	0	0	4	1	Midland	33260	Midland, TX	8/4/1962	8/4/1962	1/5/2011	Stock	0	0	FED	DIF	Dallas	DALLAS	Lubbock	Dallas	Southern	West	0	1	www.bankoftexasonline.com	4.333278958	0.904487382	3.428791576	3.46E-02	1.164858253	0.141694215	1.983389484	1.983389484	1.983389484	16.77358585	10.36400827	0
21161	0	1006513	1244801	Bank of the Bluegrass and Trust Company	Lexington	KY	40507	12/31/2017	2/14/2019	NM	101 East High Street	BLUEGRASS BANCSHARES, INC.	3	0	0	4	0	Fayette	30460	Lexington-Fayette, KY	4/10/1972	7/16/1973	3/31/2006	Stock	0	1	FDIC	DIF	Chicago	CHICAGO	Lexington	Cleveland	Central	Southeast	0	1	www.bankofthebluegrass.com	4.363614758	0.417662766	3.945951991	1.37389151	3.257724347	0.113788561	1.246170172	1.267688853	1.840003169	9.942289768	1.454324301	-7.37E-02
26539	0	718275	0	Bank of the Federated States of Micronesia	Pohnpei	FM	96941	12/31/2017	2/14/2019	NM	Corp Office, Kaselehlie St		0	0	1	7	0	64040			2/7/1986	2/7/1986	3/1/2018	Stock	0	0	FDIC	DIF	San Francisco	SAN FRANCISCO	San Francisco	San Francisco	Western	N/A	5	1		4.25698231	0.145287171	4.11169514	0.436606667	2.736285663	0.205270299	1.369120309	1.369120309	1.423207404	9.673023269	5.372878703	0.491661898
4791	15583	552059	1060524	Bank of the Flint Hills	Wamego	KS	66547	12/31/2017	2/14/2019	SM	806 Fifth Street	WAMEGO BANCSHARES, INC.	6	0	0	4	1	Pottawatomie	31740	Manhattan, KS	1/1/1875	1/1/1934	7/13/2018	Stock	0	0	FED	DIF	Kansas City	KANSAS CITY	Kansas City	Kansas City	Western	Western	0	1	http://www.bankflinthills.com	4.640427272	0.754399446	3.886027826	0.477436894	2.910577857	0.111827465	0.946703745	0.946703745	0.987553961	9.566267298	5.242355758	0.251676863
35207	0	2787770	3217032	Bank of the James	Lynchburg	VA	24504	12/31/2017	2/14/2019	SM	615 Church Street	BANK OF THE JAMES FINANCIAL GROUP, INC.	16	0	0	4	0	Lynchburg City	31340	Lynchburg, VA	7/22/1999	7/22/1999	3/31/2006	Stock	0	0	FED	DIF	Atlanta	ATLANTA	Richmond	Richmond	Northeastern	Southeast	0	1	www.bankofthejames.bank	4.269616619	0.506277224	3.763339394	0.783349263	3.142243741	0.165750228	0.529913326	0.541984883	0.975806476	6.065440253	6.065440253	0.401176676
21219	9926	422116	1071249	Bank of the Mountains, Inc.	West Liberty	KY	41472	12/31/2017	2/14/2019	NM	Main And Court Streets	MOUNTAIN BANCORP, INC.	3	0	0	8	0	Morgan			9/15/1973	9/15/1973	3/31/2006	Stock	0	0	FDIC	DIF	Chicago	CHICAGO	Lexington	Cleveland	Central	Southeast	0	1	http://www.bankofthemountains.com	6.278177217	0.465919185	5.812258032	0.916491216	4.782337038	0.361266327	0.734377452	0.734377452	0.907607617	6.916362217	1.826700505	0.241361988
20387	0	777366	1028533	Bank of the Orient	San Francisco	CA	94104	12/31/2017	2/14/2019	SM	233 Sansome Street	ORIENT BANCORPORATION	8	1	1	4	0	San Francisco	41860	San Francisco-Oakland-Hayward, CA	3/17/1971	3/17/1971	9/13/2016	Stock	0	0	FED	DIF	San Francisco	SAN FRANCISCO	San Francisco	San Francisco	Western	Western	0	0	www.bankorient.com	4.574394593	0.498895405	4.075499188	0.257797658	3.045263314	0.25506321	1.674393507	1.674393507	0.870313954	15.47164514	15.47164514	-4.62E-02
110	9592	107244	0	Bank of the Ozarks	Little Rock	AR	72223	12/31/2017	2/14/2019	NM	17901 Chenal Parkway		256	0	1	4	0	Pulaski	30780	Little Rock-North Little Rock-Conway, AR	3/3/1903	1/1/1934	12/31/2017	Stock	0	1	FDIC	DIF	Dallas	DALLAS	Little Rock	St. louis	Southern	Western	0	0	http://www.ozk.com	5.263389654	0.649816796	4.613572858	0.597299828	1.661254659	0.140282639	2.09231921	2.106791363	2.898720119	12.91312079	10.19723675	6.88E-02
23041	10584	307679	2560236	Bank of the Pacific	Aberdeen	WA	98520	12/31/2017	2/14/2019	NM	300 East Market Street	PACIFIC FINANCIAL CORPORATION	18	0	1	4	0	Grays Harbor			12/26/1979	12/26/1979	3/1/2018	Stock	0	0	FDIC	DIF	San Francisco	SAN FRANCISCO	Seattle	San Francisco	Western	West	0	1	www.bankofthepacific.com	4.566376809	0.248762092	4.317614717	1.091225509	3.632291023	0.030539494	0.859287038	0.859933756	1.37169483	7.994029788	5.075723575	5.45E-02
22340	14345	192857	2623001	Bank of the Panhandle	Guymon	OK	73942	12/31/2017	2/14/2019	NM	13th And Main Streets	PANHANDLE BANCSHARES, INC.	1	0	0	4	1	Texas			10/12/1976	10/12/1976	1/18/2018	Stock	0	0	FDIC	DIF	Dallas	DALLAS	Oklahoma City	Kansas City	Southern	West	0	1	www.bopguymon.com	4.776936244	0.522661697	4.254274547	0.658012464	2.980077862	8.45E-02	1.659121363	1.665461954	1.665461954	13.04117569	5.621386645	0.011515069
4626	52232	1007659	1058624	Bank of the Prairie	Olathe	KS	66062	12/31/2017	2/14/2019	NM	18675 West 151st Street	PRAIRIE STAR BANCSHARES, INC.	2	0	0	4	0	Johnson	28140	Kansas City, MO-KS	1/1/1914	1/1/1934	3/31/2006	Stock	0	0	FDIC	DIF	Kansas City	KANSAS CITY	Kansas City	Kansas City	Western	Western	0	1	www.bankoftheprairie.com	4.929106958	0.813625515	4.115481442	0.813892563	3.114197353	0.163736973	0.727024108	0.718845247	1.341045744	7.764778963	6.729475101	-0.128328102
2205	12491	475756	1134470	Bank of The Rockies, National Association	White Sulphur Sp	MT	59645	12/31/2017	2/14/2019	N	205 West Main Street	COUNTRICORP	6	0	0	2	1	Meagher			8/1/1883	1/1/1934	3/1/2018	Stock	0	0	OCC	DIF	San Francisco	SAN FRANCISCO	Billings	Minneapolis	Western	West	0	1	WWW.BANKOFTHEROCKIES.COM	5.12169113	0.131727512	4.989963618	0.820992473	4.239551295	0.382515906	0.710487878	0.710487878	0.706946064	6.491657282	1.313864834	0.410397561
22597	10050	662369	2976396	Bank of the Sierra	Porterville	CA	93257	12/31/2017	2/14/2019	NM	90 North Main Street	SIERRA BANCORP	40	0	0	4	0	Tulare	47300	Visalia-Porterville, CA	1/19/1978	1/19/1978	10/1/2017	Stock	0	0	FDIC	DIF	San Francisco	SAN FRANCISCO	Sacramento	San Francisco	Western	Western	0	0	www.bankofthesierra.com	4.242017512	0.202118178	4.039899334	1.009389571	3.042188673	-5.42E-02	0.951861162	0.939147197	1.663480096	7.888018164	1.700867638	-3.61E-02
19125	0	83236	1129515	Bank of the South	Pensacola	FL	32506	12/31/2017	2/14/2019	NM	4410 W. Fairfield Drive	FIVE FLAGS BANKS, INC.	2	0	0	7	0	Escambia	37860	Pensacola-Ferry Pass-Brent, FL	5/20/1964	5/24/1964	3/31/2006	Stock	0	0	FDIC	DIF	Atlanta	ATLANTA	Montgomery	Atlanta	Southern	Southeast	0	1	http://www.bankofthesouth.com	2.161490196	9.66E-02	2.064895103	0.37086352	2.455683097	2.45E-02	-0.127484335	-0.127484335	-0.20989845	-0.693461846	-0.693461846	0.039580223
2247	14339	499752	2013947	Bank of the Southwest	Roswell	NM	88201	12/31/2017	2/14/2019	NM	226 North Main Street	NEW MEXICO NATIONAL FINANCIAL INCORPORATED	13	0	0	4	1	Chaves			3/18/1930	1/1/1934	3/31/2006	Stock	0	0	FDIC	DIF	Dallas	DALLAS	Albuquerque	Dallas	Western	West	0	1	www.bankofsw.com	6.518597197	7.32E-02	6.44539828	0.587954468	5.061337382	0.31193273	1.042827026	1.042827026	1.042827026	10.51861532	0.362221054	0.293505294
25291	0	478195	1983070	Bank of the Valley	Bellwood	NE	68624	12/31/2017	2/14/2019	NM	404 State Street	BELLWOOD COMMUNITY HOLDING COMPANY	5	0	0	2	0	Butler			5/11/1984	5/11/1984	7/1/2016	Stock	0	0	FDIC	DIF	Kansas City	KANSAS CITY	Omaha	Kansas City	Western	West	0	1	www.bankofthevalley.com	4.651866618	0.901731764	3.750134854	0.290846018	2.543139956	0.141016251	0.666196025	0.68481017	1.097723381	7.538127207	3.82727308	1.76E-02
26627	0	859552	1141384	Bank of the West	Grapevine	TX	76051	12/31/2017	2/14/2019	NM	108 West Northwest Highway	GREATER SOUTHWEST BANCSHARES, INC.	11	0	0	4	1	Tarrant	19100	Dallas-Fort Worth-Arlington, TX	4/1/1986	4/1/1986	5/2/2009	Stock	0	0	FDIC	DIF	Dallas	DALLAS	Dallas	Dallas	Southern	West	0	1	www.bnkwest.com	4.346897523	0.28460289	4.062294633	0.713227225	3.193932848	6.58E-02	1.193042505	1.19542426	1.19542426	12.85508056	2.656701127	0.155417081
3514	13975	804963	1231968	Bank of the West	San Francisco	CA	94104	12/31/2017	2/14/2019	NM	180 Montgomery Street	BNP PARIBAS	561	1	1	4	0	San Francisco	41860	San Francisco-Oakland-Hayward, CA	1/1/1874	1/1/1934	2/12/2018	Stock	0	1	FDIC	DIF	San Francisco	SAN FRANCISCO	San Francisco	San Francisco	Western	Western	0	0	www.bankofthewest.com	3.482656254	0.509224422	2.973431832	0.554441477	2.037830395	0.162815701	0.503471969	0.504369428	1.026922461	3.591439104	0.30870803	0.199862888
16389	10996	589523	2730383	Bank of Travelers Rest	Travelers Rest	SC	29690	12/31/2017	2/14/2019	NM	42 Plaza Drive	TRAVELERS REST BANCSHARES, INC.	10	0	0	4	1	Greenville	24860	Greenville-Anderson-Mauldin, SC	3/10/1946	3/18/1946	3/31/2006	Stock	0	0	FDIC	DIF	Atlanta	ATLANTA	Columbia Sc	Richmond	Northeastern	Southeast	0	1	http://www.bankoftravelersrest.com	3.784224894	0.354488942	3.429735952	1.197240337	2.914001673	0.124761635	1.287316175	1.289154458	1.349841345	13.83452942	9.258322532	0.158857514
19480	0	831352	1126523	Bank of Turtle Lake	Turtle Lake	ND	58575	12/31/2017	2/14/2019	NM	205 Main Street	MCLEAN BANK HOLDING COMPANY	1	0	0	2	0	Mclean			9/1/1965	9/1/1965	3/31/2006	Stock	0	0	FDIC	DIF	Kansas City	KANSAS CITY	Fargo	Minneapolis	Central	West	0	1	http://btlnd.com	5.046375003	0.692935075	4.353439928	0.317295836	2.769309861	0.180738135	0.911723479	0.911723479	1.429839464	8.123098944	6.960100197	-0.288952638
17159	9533	933975	2935142	Bank of Utah	Ogden	UT	84401	12/31/2017	2/14/2019	SM	2605 Washington Blvd	BOU BANCORP, INC.	14	0	0	4	0	Weber	36260	Ogden-Clearfield, UT	2/5/1952	12/1/1952	3/8/2018	Stock	0	1	FED	DIF	San Francisco	SAN FRANCISCO	Salt Lake City	San Francisco	Western	West	0	1	WWW.BANKOFUTAH.COM	4.124206623	0.221009853	3.90319677	1.830531138	3.252785401	0.102646606	1.299078336	1.299078336	2.126409979	10.31429848	6.962677819	-7.33E-03
13397	0	254317	0	Bank of Utica	Utica	NY	13502	12/31/2017	2/14/2019	NM	222 Genesee Street		1	0	0	9	0	Oneida	46540	Utica-Rome, NY	4/23/1927	1/1/1934	3/31/2006	Stock	0	1	FDIC	DIF	New York	NEW YORK	Syracuse	New York	Northeastern	Northeast	0	1	http://www.bankofutica.com	2.65258591	0.764386164	1.888199745	5.24E-02	0.936853691	0	1.345321527	1.785985251	1.382836736	9.176001051	7.491640528	0.770431703
420	0	286251	1055605	Bank of Vici	Vici	OK	73859	12/31/2017	2/14/2019	NM	121 West Broadway Street	VICI BANCORPORATION	1	0	0	8	1	Dewey			1/1/1902	1/1/1934	3/31/2006	Stock	0	0	FDIC	DIF	Dallas	DALLAS	Oklahoma City	Kansas City	Southern	West	0	1	http://www.bankofvici.com	4.804070421	0.396958774	4.407111647	0.85949852	4.156895619	0.124680341	0.612790611	0.612790611	0.612790611	5.291853752	0.755979107	0.566164589
57640	0	3254297	3569049	Bank of Walker County	Jasper	AL	35501	12/31/2017	2/14/2019	NM	607 Hwy 78 East	RELATIONS BANCSHARES, INC.	1	0	0	4	1	Walker	13820	Birmingham-Hoover, AL	3/29/2004	3/29/2004	2/24/2011	Stock	0	0	FDIC	DIF	Atlanta	ATLANTA	Shelby	Atlanta	Southern	Southeast	0	1	www.bankofwalkercounty.com	4.285140159	0.329883787	3.955256372	0.879028618	3.945370818	0.181487058	0.506585613	0.50974191	0.482913388	4.063301967	0.452875761	0.651918401
27496	0	1404481	2352842	Bank of Walterboro	Walterboro	SC	29488	12/31/2017	2/14/2019	NM	1100 N. Jefferies Boulevard	COMMUNITYCORP	4	0	0	4	0	Colleton			5/1/1989	5/1/1989	1/27/2019	Stock	0	0	FDIC	DIF	Atlanta	ATLANTA	Columbia Sc	Richmond	Northeastern	Southeast	0	1	www.bankofwalterboro.com	3.555116775	0.353461821	3.201654955	0.308094416	2.319379649	-5.10E-02	0.603701826	0.589664146	0.965600544	5.618523631	3.795905671	0.137745943
12627	11216	565750	2294812	Bank of Washington	Washington	MO	63090	12/31/2017	2/14/2019	NM	200 West Main Street	DIAMOND BANCORP, INC	6	0	0	4	1	Franklin	41180	St. Louis, MO-IL	10/29/1877	1/1/1934	3/31/2006	Stock	0	1	FDIC	DIF	Kansas City	KANSAS CITY	St. Louis	St. louis	Western	West	0	1	http://www.bankofwashington.com	4.371435945	0.619213106	3.752222839	0.459666459	2.790183373	0	1.051576648	1.055081903	1.055081903	8.491833887	5.606508269	-2.02E-02
4087	0	175056	1062706	Bank of Western Oklahoma	Elk City	OK	73644	12/31/2017	2/14/2019	SM	201 East Broadway Street	WESTERN OKLAHOMA BANCSHARES, INC.	6	0	0	2	1	Beckham			4/1/1908	1/1/1934	6/17/2015	Stock	0	0	FED	DIF	Dallas	DALLAS	Oklahoma City	Kansas City	Southern	West	0	1	http://www.bankofwesternoklahoma.com	5.343655091	0.495539717	4.848115374	0.378565014	2.993295761	0.322438299	1.470907008	1.470907008	1.470907008	17.08909716	4.294759943	0.188263558
1418	13991	393355	1060104	Bank of Weston	Weston	MO	64098	12/31/2017	2/14/2019	NM	18255 Highway 45 North	WILSON BANCSHARES, INC.	3	0	0	4	1	Platte	28140	Kansas City, MO-KS	3/21/1893	1/1/1934	3/31/2006	Stock	0	1	FDIC	DIF	Kansas City	KANSAS CITY	Kansas City	Kansas City	Western	West	0	1	http://www.bankofweston.com	4.560802997	0.389318038	4.171484959	0.574037984	3.312199168	6.53E-02	1.079908958	1.079908958	1.07919141	13.61276434	5.797861756	0
24211	0	209362	1398692	Bank of Whittier, National Association	Whittier	CA	90609	12/31/2017	2/14/2019	N	15141 E. Whittier Boulevard	GREATER PACIFIC BANCSHARES	2	0	1	8	0	Los Angeles	31080	Los Angeles-Long Beach-Anaheim, CA	12/20/1982	12/20/1982	2/22/2018	Stock	0	0	OCC	DIF	San Francisco	SAN FRANCISCO	Los Angeles (North)	San Francisco	Western	Western	0	1	http://www.whittierbank.com	2.696108958	0.406614259	2.289494699	2.291447328	3.879289583	0	0.593505502	0.593505502	0.562539997	3.423502094	3.423502094	-0.134873074
8250	0	179335	0	Bank of Wiggins	Wiggins	MS	39577	12/31/2017	2/14/2019	NM	109 West Pine Avenue		3	0	0	4	0	Stone			12/4/1916	1/1/1934	3/31/2006	Stock	0	1	FDIC	DIF	Dallas	DALLAS	Jackson Ms	Atlanta	Southern	West	0	1	http://www.bankofwiggins.com	4.283437336	0.495762666	3.78767467	0.793073677	2.949860608	7.25E-02	0.879246294	0.883145756	1.250573935	5.632342536	2.003544733	0.137526359
9323	0	625953	3723953	Bank of Winnfield & Trust Company	Winnfield	LA	71483	12/31/2017	2/14/2019	NM	Jones And Main Streets	BLACK CAT FINANCIAL CORP	2	0	0	8	1	Winn			1/1/1901	1/1/1934	3/31/2006	Stock	0	1	FDIC	DIF	Dallas	DALLAS	Shreveport	Dallas	Southern	Western	0	1	http://www.bankofwinnfield.com	3.581636089	0.159740656	3.421895433	0.814151227	2.815490547	0	1.034361072	1.034361072	1.034361072	9.406785015	4.85817171	7.60E-02
12207	0	800442	3229503	Bank of Winona	Winona	MS	38967	12/31/2017	2/14/2019	NM	312 North Applegate	BANCORP OF WINONA, INC.	1	0	0	8	1	Montgomery			6/15/1885	1/1/1934	5/29/2015	Stock	0	1	FDIC	DIF	Dallas	DALLAS	Jackson Ms	St. louis	Southern	West	0	1	www.bankofwinona.com	4.133576912	0.519655078	3.613921834	0.549670631	2.955563378	0.134383198	0.769885679	0.851382586	0.851382586	7.953348992	4.657001701	0.276994035
15136	0	894348	3059746	Bank of Wisconsin Dells	Wisconsin Dells	WI	53965	12/31/2017	2/14/2019	NM	716 Superior Street	DELLS BANCSHARES, INC.	3	0	0	4	0	Columbia	31540	Madison, WI	2/26/1910	1/1/1934	3/31/2006	Stock	0	0	FDIC	DIF	Chicago	CHICAGO	Madison	Chicago	Central	Central	0	1	www.dellsbank.com	4.653606609	0.533066474	4.120540134	0.360222683	2.012086811	0.172668724	1.103769934	1.102499727	2.024193468	9.563998733	5.767668003	8.02E-03
16201	0	729842	1210208	Bank of Wolcott	Wolcott	IN	47995	12/31/2017	2/14/2019	NM	105 North Range Street	WOLCOTT BANCORP	3	0	0	2	1	White			10/16/1944	10/16/1944	11/30/2011	Stock	0	1	FDIC	DIF	Chicago	CHICAGO	Indianapolis	Chicago	Central	Central	0	1	http://www.bankofwolcott.com	4.303689676	0.51896591	3.784723765	0.425609249	2.355884165	8.69E-03	1.588852111	1.584843233	1.584843233	14.5263029	7.851062527	-2.69E-02
5699	0	176437	1138656	Bank of Wrightsville	Wrightsville	GA	31096	12/31/2017	2/14/2019	NM	156 N. Bradford St.	WRIGHTSVILLE BANCSHARES, INC.	1	0	0	4	1	Johnson			1/1/1897	1/1/1934	6/2/2010	Stock	0	0	FDIC	DIF	Atlanta	ATLANTA	Savannah	Atlanta	Southern	Southeast	0	1	WWW.BANKOFWRIGHTSVILLE.COM	4.241333725	0.422297297	3.819036428	0.477912538	3.202390315	0	0.797775261	0.799656806	0.799656806	9.664362379	4.206840095	-7.35E-03
11715	0	371849	1142297	Bank of Yates City	Yates City	IL	61572	12/31/2017	2/14/2019	NM	107 E Main Street	FIRST BANCORP, INC.	2	0	0	8	1	Knox			1/1/1871	1/1/1934	9/8/2008	Stock	0	0	FDIC	DIF	Chicago	CHICAGO	Princeton	Chicago	Central	Central	0	1	http://www.bankofyatescity.com	4.156157918	0.558732458	3.597425461	0.362222527	3.056982862	0.465923332	0.205941034	0.194256436	0.194256436	2.22303938	-0.735441599	0.270602147
11431	14695	118736	1083402	Bank of Yazoo City	Yazoo City	MS	39194	12/31/2017	2/14/2019	NM	104 North Main Street	YAZOO CAPITAL CORPORATION	7	0	0	8	0	Yazoo	27140	Jackson, MS	4/15/1876	1/1/1934	8/21/2012	Stock	0	1	FDIC	DIF	Dallas	DALLAS	Jackson Ms	Atlanta	Southern	West	0	1	http://www.bankofyazoo.com	3.506688304	0.286678168	3.220010136	0.580343494	2.474241101	0	0.670992123	0.722178971	1.159899013	7.279529154	2.434452467	4.24E-02
15104	0	922924	1076208	Bank of York	York	SC	29745	12/31/2017	2/14/2019	NM	13 W Liberty St	YORK BANCSHARES, INC.	4	0	0	7	0	York	16740	Charlotte-Concord-Gastonia, NC-SC	4/15/1935	4/24/1935	3/31/2006	Stock	0	0	FDIC	DIF	Atlanta	ATLANTA	Columbia Sc	Richmond	Northeastern	Southeast	0	1	www.bankofyork.com	2.780306751	0.118001919	2.662304832	0.553644943	2.14355577	2.57E-03	0.663603792	0.663603792	0.91732207	5.997355132	0.305474568	7.76E-02
862	0	359838	0	Bank of York	York	AL	36925	12/31/2017	2/14/2019	NM	301 Broad Street		2	0	0	7	1	Sumter			1/1/1911	1/1/1934	4/27/2010	Stock	0	0	FDIC	DIF	Atlanta	ATLANTA	Montgomery	Atlanta	Southern	Southeast	0	1	http://www.bankyork.com	3.687942947	0.535257001	3.152685946	0.768771612	2.704594105	2.88E-02	0.907294583	0.938580603	0.990037873	8.766701913	3.095260982	1.88E-02
306	13006	860334	1086056	Bank of Zachary	Zachary	LA	70791	12/31/2017	2/14/2019	NM	4743 Main Street	ZACHARY BANCSHARES, INC.	3	0	0	4	0	East Baton Rouge	12940	Baton Rouge, LA	1/1/1904	1/1/1934	5/14/2018	Stock	0	0	FDIC	DIF	Dallas	DALLAS	Baton Rouge	Atlanta	Southern	Western	0	1	http://www.bankofzachary.com	4.179970084	0.27598212	3.903987964	0.367120193	3.019995616	3.79E-02	0.828949809	0.858159257	1.109368941	9.559044471	6.155160757	5.66E-02
13654	13847	903455	1123111	Bank of Zumbrota	Zumbrota	MN	55992	12/31/2017	2/14/2019	NM	70 West Third	ZUMBROTA AGENCY, INC.	2	0	0	2	1	Goodhue			1/1/1925	2/7/1934	3/31/2006	Stock	0	0	FDIC	DIF	Kansas City	KANSAS CITY	Minneapolis	Minneapolis	Central	West	0	1	www.bankofzumbrota.bank	4.054920724	0.548196009	3.506724715	0.742953344	2.753931066	1.58E-02	1.311094137	1.311094137	1.311727515	10.81674244	4.624549302	-9.11E-03
16547	13612	329149	1210084	Bank Plus	Estherville	IA	51334	12/31/2017	2/14/2019	NM	1202 Central Avenue	SWEA CITY BANCORPORATION, INC.	4	0	0	2	1	Emmet			3/1/1947	3/1/1947	11/30/2012	Stock	0	1	FDIC	DIF	Kansas City	KANSAS CITY	Des Moines	Chicago	Western	Western	0	1	www.bankplusiowa.com	4.39649404	0.51052862	3.88596542	0.201488864	2.753168451	0.116125261	0.907868832	0.899009475	0.940537714	8.830505658	3.301053013	0.198931889
34147	14169	2434113	2631510	Bank Rhode Island	Providence	RI	2903	12/31/2017	2/14/2019	SM	One Turks Head Place	BROOKLINE BANCORP, INC.	20	0	0	4	0	Providence	39300	Providence-Warwick, RI-MA	3/22/1996	3/22/1996	9/28/2012	Stock	0	0	FED	DIF	New York	NEW YORK	South Boston	Boston	Northeastern	Northeast	0	1	www.bankri.com	3.976762487	0.51289438	3.463868107	0.487223585	2.356781187	0.151311388	0.530710176	0.530710176	1.093292228	4.132584535	4.132584535	0.160250739
4201	0	398350	1094828	Bank SNB	Stillwater	OK	74074	12/31/2017	2/14/2019	SM	608 South Main Street	SIMMONS FIRST NATIONAL CORPORATION	30	0	1	4	0	Payne			6/16/1894	1/1/1934	5/28/2018	Stock	0	1	FED	DIF	Dallas	DALLAS	Tulsa	Kansas City	Southern	West	0	0		1.199730265	0.128211283	1.071518982	0.140535671	0.437969961	6.35E-02	0.407642417	0.407642417	0.626704764	2.927915162	2.927915162	0.009575133
21897	9969	1006559	1097445	Bank Star	Pacific	MO	63069	12/31/2017	2/14/2019	NM	1999 West Osage Street	BANCSTAR, INC.	1	0	0	4	0	Franklin	41180	St. Louis, MO-IL	1/15/1975	1/15/1975	8/26/2018	Stock	0	0	FDIC	DIF	Kansas City	KANSAS CITY	St. Louis	St. louis	Western	West	0	1	www.bank-star.com	3.900773273	0.240841569	3.659931704	0.632672455	3.208925108	0.165327987	0.394443938	0.394443938	0.581902443	3.98841648	3.98841648	0.160202396
17883	53463	804758	3354807	BANK VI	Salina	KS	67401	12/31/2017	2/14/2019	SM	1900 South Ohio Street	SIXTH BANCSHARES, INC.	2	0	0	4	1	Saline			1/1/1909	7/2/1958	6/15/2018	Stock	0	0	FED	DIF	Kansas City	KANSAS CITY	Hays	Kansas City	Western	Western	0	1		4.861675448	1.188385281	3.673290167	0.540285344	2.869311996	0.230969441	0.853671193	0.853671193	0.861811085	8.579784841	8.579784841	1.70E-02
15205	0	502652	4953337	Bank3	Memphis	TN	38119	12/31/2017	2/14/2019	NM	5210 Poplar Avenue	BANC3 HOLDINGS, INC	4	0	0	4	0	Shelby	32820	Memphis, TN-MS-AR	7/1/1910	6/28/1935	12/7/2016	Stock	0	0	FDIC	DIF	Dallas	DALLAS	Memphis	St. louis	Southern	Southeast	0	1	www.bank3.com	3.335121146	0.635311846	2.6998093	0.105598765	4.96720346	0.873220559	-3.158824605	-3.158824605	-3.158824605	-13.00498294	-13.00498294	2.98E-02
57074	0	3010363	3780938	bankcda	Coeur D Alene	ID	83814	12/31/2017	2/14/2019	NM	912 Northwest Boulevard	COEUR D'ALENE BANCORP	3	0	0	4	0	Kootenai	17660	Coeur d'Alene, ID	5/17/2001	5/17/2001	8/10/2015	Stock	0	0	FDIC	DIF	San Francisco	SAN FRANCISCO	Salt Lake City	San Francisco	Western	Western	0	1	www.bankcda.com	4.30393969	0.211421599	4.092518092	0.619108049	3.623096447	0	0.377664975	0.377084844	0.679840464	4.048189019	4.048189019	-7.45E-02
22434	13150	436739	1249048	BankChampaign, National Association	Champaign	IL	61820	12/31/2017	2/14/2019	N	2101 South Neil	MARKET PLACE BANCSHARES, INC.	2	0	0	4	1	Champaign	16580	Champaign-Urbana, IL	3/14/1977	3/14/1977	3/31/2006	Stock	0	1	OCC	DIF	Chicago	CHICAGO	Champaign	Chicago	Central	Central	0	1	http://www.bankchampaign.com	4.359436375	0.728922576	3.630513799	1.008823214	3.176286094	6.65E-02	1.190109987	1.190109987	1.190109987	12.93228013	5.538965418	4.36E-02
8537	10311	748254	1128228	BankCherokee	Saint Paul	MN	55107	12/31/2017	2/14/2019	NM	607 South Smith Avenue	CHEROKEE BANCSHARES, INC.	4	0	0	4	0	Ramsey	33460	Minneapolis-St. Paul-Bloomington, MN-WI	1/15/1908	1/1/1934	3/31/2006	Stock	0	0	FDIC	DIF	Kansas City	KANSAS CITY	Minneapolis	Minneapolis	Central	West	0	1	http://www.bankcherokee.com	3.445847455	0.116331997	3.329515458	0.572714166	2.890703258	-0.073330879	0.40698638	0.40698638	0.882537131	5.307500311	1.482274862	-6.93E-02
953	11653	811046	1201671	Bankers Trust Company	Des Moines	IA	50309	12/31/2017	2/14/2019	NM	453 7th Street	BTC FINANCIAL CORPORATION	25	0	1	4	0	Polk	19780	Des Moines-West Des Moines, IA	6/1/1917	1/1/1934	1/1/2016	Stock	0	1	FDIC	DIF	Kansas City	KANSAS CITY	Des Moines	Chicago	Western	Western	0	1	www.bankerstrust.com	4.058774328	0.715127336	3.343646992	0.876922189	2.312761046	0.121518864	0.920218425	0.917257104	1.615196027	10.51272396	7.499599589	7.76E-02
23537	0	408642	1209958	Bankers' Bank	Madison	WI	53717	12/31/2017	2/14/2019	SM	7700 Mineral Point Road	BANKERS' BANCORPORATION, INC.	1	0	0	8	0	Dane	31540	Madison, WI	9/1/1981	9/1/1981	3/31/2006	Stock	0	0	FED	DIF	Chicago	CHICAGO	Madison	Chicago	Central	Central	0	0	www.bankersbankusa.com	2.46879364	0.504773263	1.964020377	3.422025843	4.107339827	0.107038235	0.852603301	0.852603301	1.056245227	7.602474331	6.100287832	5.84E-03
27351	0	1218446	1250754	Bankers' Bank of Kansas	Wichita	KS	67208	12/31/2017	2/14/2019	SM	555 N Woodlawn St	BBOK BANCSHARES, INC.	1	0	0	4	0	Sedgwick	48620	Wichita, KS	10/5/1988	10/5/1988	12/27/2012	Stock	0	0	FED	DIF	Kansas City	KANSAS CITY	Wichita	Kansas City	Western	Western	0	0	www.bbok.com	4.420694024	0.510500999	3.910193025	4.634508486	6.161387962	0.235681507	0.824324127	0.824324127	1.645842522	6.026468875	6.026468875	0.482713932
23210	0	732758	2249401	Bankers' Bank of the West	Denver	CO	80202	12/31/2017	2/14/2019	SM	1099 18th St., Suite 2700	BANKERS' BANK OF THE WEST BANCORP, INC.	1	0	0	4	0	Denver	19740	Denver-Aurora-Lakewood, CO	10/1/1980	10/1/1980	12/13/2011	Stock	0	0	FED	DIF	Dallas	DALLAS	Denver	Kansas City	Western	Western	0	0	www.bbwest.com	4.138708666	0.72601568	3.412692986	2.943611524	4.66623476	0	0.875875213	0.875875213	1.390455579	6.774469557	3.281419248	-7.99E-03
34858	0	2722173	4978518	Bankers' Bank, Northeast	Glastonbury	CT	6033	12/31/2017	2/14/2019	SM	43 Western Blvd, # 125	BBN FINANCIAL CORPORATION	1	0	0	7	0	Hartford	25540	Hartford-West Hartford-East Hartford, CT	9/8/1998	9/8/1998	12/31/2017	Stock	0	0	FED	DIF	New York	NEW YORK	Hartford	Boston	Northeastern	Northeast	0	0		2.19363966	0.135668176	2.057971484	4.618067121	5.693166422	-0.012446023	0.651341859	0.651341859	0.744390696	6.296767392	4.881570353	9.28E-03
28808	2402	454676	3035928	BankFinancial, National Association	Olympia Fields	IL	60461	12/31/2017	2/14/2019	N	21110 South Western Avenue	BANKFINANCIAL CORPORATION	20	0	0	4	0	Cook	16980	Chicago-Naperville-Elgin, IL-IN-WI	1/1/1924	4/3/1935	11/30/2016	Stock	0	1	OCC	DIF	Chicago	CHICAGO	Chicago	Chicago	Central	Central	0	1	www.bankfinancial.com	3.723601671	0.408505562	3.315096109	0.365999328	2.375668365	-5.36E-03	0.670197759	0.670197759	1.095348494	5.819882736	0.132695681	-2.45E-02
20130	11510	117458	2834076	BankFirst	Norfolk	NE	68701	12/31/2017	2/14/2019	NM	100 North 13th Street	NORTH CENTRAL BANCORP, INC.	9	0	0	2	0	Madison			2/9/1970	2/9/1970	12/9/2018	Stock	0	1	FDIC	DIF	Kansas City	KANSAS CITY	Sioux City	Kansas City	Western	West	0	1	www.bankfirstonline.com	4.554710027	0.788858007	3.765852021	0.403542725	1.860897719	0.140852609	1.237061514	1.448903838	2.334631994	10.64038865	10.64038865	3.30E-04
8870	10529	914648	1247455	BankFirst Financial Services	Columbus	MS	39703	12/31/2017	2/14/2019	SM	900 Main Street	BANKFIRST CAPITAL CORPORATION	17	0	1	4	0	Lowndes			6/1/1888	1/1/1934	9/1/2015	Stock	0	0	FED	DIF	Dallas	DALLAS	Jackson Ms	St. louis	Southern	West	0	1	http://www.bankfirstfs.com	4.075839761	0.423442962	3.6523968	0.842038125	2.846076191	0.155229	0.704232789	0.714370193	1.210258208	7.577709325	0.800896108	0.20487616
26536	13786	331375	0	BankGloucester	Gloucester	MA	1930	12/31/2017	2/14/2019	SB	160 Main Street		2	0	0	4	0	Essex	14460	Boston-Cambridge-Newton, MA-NH	1/1/1887	2/10/1986	7/15/2009	Non-Stock	0	0	FDIC	DIF	New York	NEW YORK	North Boston	Boston	Northeastern	Northeast	0	1	http://www.bankgloucester.com	4.42697953	0.775603286	3.651376244	0.390746061	2.902744855	2.60E-02	0.588003719	0.588003719	0.930168276	7.055276382	7.055276382	-4.32E-02
17282	0	737548	1204337	BankIowa of Cedar Rapids	Cedar Rapids	IA	52402	12/31/2017	2/14/2019	NM	7045 C Avenue Northeast	FIDELITY BAN CORPORATION	11	0	0	2	1	Linn	16300	Cedar Rapids, IA	1/1/1881	12/11/1953	3/31/2006	Stock	0	1	FDIC	DIF	Kansas City	KANSAS CITY	Cedar Rapids	Chicago	Western	Western	0	1	http://www.bankiowa.com	3.936673485	0.673167414	3.263506071	0.92070893	2.540805596	0.39892068	0.991397674	0.991397674	1.03432154	9.299311195	5.04853962	0.652477993
30817	5964	379171	3488300	BankLiberty	Liberty	MO	64068	12/31/2017	2/14/2019	SM	16 West Franklin Street	LIBERTY BANCORP, INC.	10	0	0	4	0	Clay	28140	Kansas City, MO-KS	12/5/1955	12/5/1955	5/4/2018	Stock	0	0	FED	DIF	Kansas City	KANSAS CITY	Kansas City	Kansas City	Western	West	0	1	www.banklibertykc.com	4.690776589	0.232832074	4.457944516	0.935629658	3.04902317	-0.116731362	1.001212672	0.977875294	1.857918589	8.703602555	-2.412390067	-0.050071999
18129	7941	546003	3297481	BankNewport	Newport	RI	2840	12/31/2017	2/14/2019	SM	10 Washington Square	OCEANPOINT FINANCIAL PARTNERS, MHC	15	0	0	4	0	Newport	39300	Providence-Warwick, RI-MA	1/1/1819	1/2/1960	5/5/2015	Stock	0	1	FED	DIF	New York	NEW YORK	South Boston	Boston	Northeastern	Northeast	0	1	www.banknewport.com	4.154747358	0.593484213	3.561263145	1.038899646	2.890553058	0.127728053	0.771006861	0.774233675	1.370589231	7.437395304	7.437395304	0.115141871
11739	14017	855741	1210048	BankOrion	Orion	IL	61273	12/31/2017	2/14/2019	NM	1114 Fourth Street	ORION BANCORPORATION, INC.	9	0	1	4	0	Henry	19340	Davenport-Moline-Rock Island, IA-IL	5/21/1890	1/1/1934	6/30/2017	Stock	0	0	FDIC	DIF	Chicago	CHICAGO	Princeton	Chicago	Central	Central	0	1	http://WWW.BANKORION.COM	3.797624567	0.574757007	3.222867561	0.387243642	2.094127816	2.37E-02	0.932634211	0.941752806	1.273317339	8.382078154	7.126899017	-5.95E-03
30692	5756	364270	0	BankPacific, Ltd	Hagatna	GU	96910	12/31/2017	2/14/2019	SA	151 Aspinal Ave		0	0	1	6	0	Guam			1/1/1953	6/23/1954	2/22/2018	Stock	0	0	FDIC	DIF	San Francisco	SAN FRANCISCO	San Francisco	San Francisco	Western	West	6	1	www.bankpacific.com	5.379749304	0.157562616	5.222186688	1.579718453	5.703123341	0.071483676	0.406961519	0.406961519	0.543559038	3.56151826	2.229820128	7.58E-02
5903	9754	121642	1097306	BankPlus	Belzoni	MS	39038	12/31/2017	2/14/2019	NM	202 Jackson Street	BANCPLUS CORPORATION	57	0	0	4	0	Humphreys			1/1/1909	1/1/1934	6/5/2018	Stock	0	1	FDIC	DIF	Dallas	DALLAS	Jackson Ms	St. louis	Southern	West	0	1	http://www.bankplus.net	4.227444661	0.376447641	3.850997019	2.03929877	3.798854606	0.265840379	1.036795869	1.037799942	1.474369574	11.09998285	5.435321367	0.33421434
77	10489	194936	1084061	BankSouth	Dothan	AL	36303	12/31/2017	2/14/2019	NM	3251 Ross Clark Circle	BANCSOUTH CORPORATION	2	0	0	4	1	Houston	20020	Dothan, AL	1/1/1928	1/1/1934	3/31/2006	Stock	0	0	FDIC	DIF	Atlanta	ATLANTA	Montgomery	Atlanta	Southern	Southeast	0	1		4.004258722	0.344419238	3.659839485	6.62E-02	2.198756736	0	1.289945164	1.289945164	1.377399073	6.195087066	1.237314687	-4.39E-03
16418	13480	88231	0	BankSouth	Greensboro	GA	30642	12/31/2017	2/14/2019	SA	6340 Lake Oconee Parkway		6	0	0	4	1	Greene			4/10/1946	4/10/1946	9/14/2012	Stock	0	0	OCC	DIF	Atlanta	ATLANTA	Atlanta	Atlanta	Southern	Southeast	0	1	http://www.banksouth.com	4.77256906	0.366303743	4.406265317	7.983523141	10.66461696	6.91E-03	1.41832608	1.419820038	1.419820038	14.39809414	4.455966791	-7.19E-02
496	16027	109453	1943917	BankStar Financial	Elkton	SD	57026	12/31/2017	2/14/2019	NM	124 Elk Street	ELKTON HOLDING COMPANY	3	0	0	2	1	Brookings			3/20/1926	1/1/1934	3/22/2014	Stock	0	0	FDIC	DIF	Kansas City	KANSAS CITY	Sioux Falls	Minneapolis	Western	West	0	1	https://www.ebankstar.bank	4.584947322	0.68696223	3.897985092	0.328521232	2.589666424	0.07762789	1.172491657	1.172491657	1.23086783	11.88318228	6.029707956	-4.21E-02
29177	3050	831576	3610437	BankTennessee	Collierville	TN	38017	12/31/2017	2/14/2019	SM	1125 West Poplar Ave	BANKTENNESSEE BANCSHARES, INC.	8	0	0	4	1	Shelby	32820	Memphis, TN-MS-AR	10/1/1934	11/2/1934	3/31/2006	Stock	0	0	FED	DIF	Dallas	DALLAS	Memphis	St. louis	Southern	Southeast	0	1	www.banktennessee.com	4.988131073	0.500132308	4.487998765	0.48372238	2.922676133	0.103433153	1.355663862	1.355663862	1.445650705	13.17014677	3.75811411	0.232889911
58979	18132	3938186	4028712	BankUnited, National Association	Miami Lakes	FL	33016	12/31/2017	2/14/2019	N	14817 Oak Lane	BANKUNITED, INC.	93	0	1	4	0	Miami-Dade	33100	Miami-Fort Lauderdale-West Palm Beach, FL	5/21/2009	5/21/2009	3/22/2013	Stock	0	0	OCC	DIF	Atlanta	ATLANTA	South Florida	Atlanta	Southern	Southeast	0	0	http://www.BankUnited.com	4.478922697	0.871856056	3.607066641	0.420836197	2.150259256	0.23815825	2.097020337	2.212955636	1.502970581	22.36056092	18.16004039	0.37965369
35406	0	2849285	3368185	BankVista	Sartell	MN	56377	12/31/2017	2/14/2019	NM	125 Twin Rivers Court	ABDO INVESTMENTS, INC.	3	0	0	4	0	Stearns	41060	St. Cloud, MN	2/15/2000	2/15/2000	12/19/2014	Stock	0	0	FDIC	DIF	Kansas City	KANSAS CITY	Minneapolis	Minneapolis	Central	West	0	1	www.bankvista.com	4.974388509	0.915653562	4.058734947	1.32978955	3.654526422	0.372288823	0.558215522	0.558215522	1.12644583	6.2910365	6.2910365	0.114630889
57368	0	3109043	3553815	Bankwell Bank	New Canaan	CT	6840	12/31/2017	2/14/2019	NM	208 Elm Street	BANKWELL FINANCIAL GROUP, INC.	10	0	0	4	0	Fairfield	14860	Bridgeport-Stamford-Norwalk, CT	4/22/2002	4/22/2002	2/1/2015	Stock	0	0	FDIC	DIF	New York	NEW YORK	Hartford	New York	Northeastern	Northeast	0	1	http://www.mybankwell.com	4.3692291	0.940992978	3.428236122	0.221198199	1.68903934	0.077650991	0.927008069	0.933085808	1.698883239	9.415573033	9.415573033	2.86E-02
16704	0	791353	1134872	BANKWEST	Rockford	MN	55373	12/31/2017	2/14/2019	NM	5921 Main Street	BANKWEST FINANCIAL, INC.	3	0	0	4	1	Wright	33460	Minneapolis-St. Paul-Bloomington, MN-WI	1/1/1948	6/1/1948	3/31/2006	Stock	0	0	FDIC	DIF	Kansas City	KANSAS CITY	Minneapolis	Minneapolis	Central	West	0	1	www.bankwestmn.com	4.340486715	0.143460817	4.197025898	0.645843634	3.099756876	0	1.397743131	1.397011711	1.397011711	15.99156047	4.462566352	0
10502	14289	989758	1051504	BANKWEST OF KANSAS	Goodland	KS	67735	12/31/2017	2/14/2019	SM	922 Main Street	G. S. BANCSHARES, INC.	3	0	0	2	1	Sherman			1/1/1929	1/1/1934	3/31/2006	Stock	0	1	FED	DIF	Kansas City	KANSAS CITY	Hays	Kansas City	Western	Western	0	1	www.ebankwest.com	4.888064814	0.117758898	4.770305916	0.343196684	3.597472935	0.299535568	0.927037197	0.927037197	0.970698314	7.335572303	3.318281885	4.44E-03
4009	11916	540551	1124060	BankWest, Inc.	Pierre	SD	57501	12/31/2017	2/14/2019	NM	420 South Pierre Street	SOUTH DAKOTA BANCSHARES, INC.	19	0	0	2	1	Hughes			8/30/1889	1/1/1934	7/1/2016	Stock	0	1	FDIC	DIF	Kansas City	KANSAS CITY	Sioux Falls	Minneapolis	Western	West	0	1	http://www.bankwest-sd.com	4.864096949	0.565019225	4.299077724	1.539619596	3.654230822	0.343395069	1.432679348	1.456404825	1.52996161	14.70069816	6.232213721	0.616862496
28489	1691	352772	2126977	Banner Bank	Walla Walla	WA	99362	12/31/2017	2/14/2019	NM	10 South First Avenue	BANNER CORPORATION	179	0	1	4	0	Walla Walla	47460	Walla Walla, WA	1/1/1890	12/6/1934	12/31/2017	Stock	0	0	FDIC	DIF	San Francisco	SAN FRANCISCO	Seattle	San Francisco	Western	West	0	0	www.bannerbank.com	4.56568889	0.162922252	4.402766638	1.028069643	3.275693852	7.93E-02	0.674780725	0.660979332	1.610847624	4.985458469	1.993396734	6.67E-02
10374	9734	453147	1207691	Banner Banks	Birnamwood	WI	54414	12/31/2017	2/14/2019	NM	416 Main St.	BANNER BANCORP, LTD	4	0	0	2	1	Shawano			1/1/1900	1/1/1934	1/28/2018	Stock	0	0	FDIC	DIF	Chicago	CHICAGO	Appleton	Chicago	Central	Central	0	1	WWW.BANNERBANKS.COM	2.88184438	0.27592127	2.60592311	0.187671767	1.898983816	0	0.806967394	0.81536491	0.820666373	7.107208872	3.604436229	5.42E-03
19274	53543	275255	4437426	Banner Capital Bank	Harrisburg	NE	69345	12/31/2017	2/14/2019	NM	205 State St	BANNER COUNTY BAN CORPORATION EMPLOYEE STOCK OWNERSHIP PLAN AND TRUST	3	0	0	2	1	Banner			10/10/1964	10/10/1964	1/31/2018	Stock	0	0	FDIC	DIF	Kansas City	KANSAS CITY	Grand Island	Kansas City	Western	West	0	1	http://www.bcbank.net	5.210449716	0.921967101	4.288482615	0.192325741	2.716408771	0.207711801	1.308584344	1.308584344	1.34397228	12.02970297	7.673267327	0.178717231
17514	12376	502849	3202832	Banterra Bank	Marion	IL	62959	12/31/2017	2/14/2019	NM	3201 Banterra Drive	BANTERRA CORP	39	0	1	4	1	Williamson	16060	Carbondale-Marion, IL	11/26/1955	11/26/1955	4/5/2018	Stock	0	0	FDIC	DIF	Chicago	CHICAGO	Mount Vernon	St. louis	Central	Central	0	0	www.banterra.com	3.972452722	0.333205839	3.639246883	0.765338083	2.482017777	0.12595096	1.558679662	1.56887332	1.587141523	16.91398697	6.529399126	0.113771673
11971	9261	522605	1115385	Bar Harbor Bank & Trust	Bar Harbor	ME	4609	12/31/2017	2/14/2019	NM	82 Main Street	BAR HARBOR BANKSHARES	49	0	1	4	0	Hancock			9/15/1887	1/1/1934	1/14/2017	Stock	0	1	FDIC	DIF	New York	NEW YORK	Concord	Boston	Northeastern	Northeast	0	1	www.bhbt.com	4.058524686	0.770508991	3.288015694	0.810119606	2.203289957	8.87E-02	0.940935951	0.941322722	1.508756321	8.674469537	4.598245585	0.040860979
30878	6049	106676	0	Bar Harbor Savings and Loan Association	Bar Harbor	ME	4609	12/31/2017	2/14/2019	SA	103 Main Street		1	0	0	5	0	Hancock			1/1/1902	4/15/1957	5/3/2012	Non-Stock	0	0	FDIC	DIF	New York	NEW YORK	Concord	Boston	Northeastern	Northeast	0	1	www.bhsla.com	4.148998171	1.250025121	2.89897305	8.77E-03	1.52392979	3.02E-02	0.796068183	0.796068183	1.26571918	8.276267272	8.276267272	0
12788	12050	24949	1209248	Baraboo State Bank	Baraboo	WI	53913	12/31/2017	2/14/2019	SM	101 Third Avenue	BARABOO BANCORPORATION, INC., THE	8	0	0	4	0	Sauk			7/1/1857	1/1/1934	12/22/2017	Stock	0	1	FED	DIF	Chicago	CHICAGO	Madison	Chicago	Central	Central	0	1	http://www.baraboobank.com	3.611317326	0.302212718	3.309104608	0.775572437	2.767763328	-0.43655573	0.406121559	0.406121559	1.424418982	3.215853288	-16.93261326	-0.119881888
57203	0	2980209	1231418	Barclays Bank Delaware	Wilmington	DE	19801	12/31/2017	2/14/2019	NM	125 South West Street	BARCLAYS PLC	1	0	0	3	0	New Castle	37980	Philadelphia-Camden-Wilmington, PA-NJ-DE-MD	5/23/2001	5/23/2001	12/31/2017	Stock	0	0	FDIC	DIF	New York	NEW YORK	Claymont	Philadelphia	Northeastern	Northeast	0	0	www.barclaysus.com/deposits	10.27719633	1.198766225	9.078430103	1.753360729	4.795573696	3.886297355	0.194409018	0.194409018	1.530802394	1.462113887	0.658008128	3.410361811
34395	0	2508751	2260406	Barrington Bank & Trust Company, National Association	Barrington	IL	60010	12/31/2017	2/14/2019	N	201 South Hough Street	WINTRUST FINANCIAL CORPORATION	7	0	0	4	0	Lake	16980	Chicago-Naperville-Elgin, IL-IN-WI	12/19/1996	12/19/1996	2/10/2012	Stock	0	0	OCC	DIF	Chicago	CHICAGO	Chicago	Chicago	Central	Central	0	0	www.barringtonbank.com	3.618451772	0.378301225	3.240150547	6.33509006	7.140703414	1.95E-02	1.636336468	1.636336468	2.179680936	13.89534368	12.15472691	8.08E-02
22205	0	1007734	0	Barwick Banking Company	Barwick	GA	31720	12/31/2017	2/14/2019	NM	2020 East Main Street		1	0	0	2	0	Brooks	46660	Valdosta, GA	1/1/1934	1/6/1976	3/31/2006	Stock	0	0	FDIC	DIF	Atlanta	ATLANTA	Albany Ga	Atlanta	Southern	Southeast	0	1		2.293501189	0.284595038	2.008906151	0.225504566	2.464442762	0	-0.306041912	-0.289934443	-0.289934443	-3.680228992	-3.680228992	0
17621	0	188739	2937182	Basile State Bank	Basile	LA	70515	12/31/2017	2/14/2019	NM	3031 Stagg Ave	BASILE BANCSHARES, INC.	2	0	0	6	1	Evangeline			7/2/1956	7/2/1956	11/15/2006	Stock	0	0	FDIC	DIF	Dallas	DALLAS	Baton Rouge	Atlanta	Southern	Western	0	1	www.basilebank.com	6.4145312	0.428990835	5.985540366	0.808940847	3.95710004	0.270268255	2.068950092	2.068950092	2.068950092	18.05817661	3.416411792	0.412046406
17749	10960	433505	0	Bath Savings Institution	Bath	ME	4530	12/31/2017	2/14/2019	SB	105 Front Street		13	0	0	4	0	Sagadahoc	38860	Portland-South Portland, ME	4/19/1852	4/18/1957	5/3/2012	Non-Stock	0	1	FDIC	DIF	New York	NEW YORK	Concord	Boston	Northeastern	Northeast	0	1	www.bathsavings.com	3.768127347	0.47507877	3.293048576	0.953444653	2.614826572	4.56E-02	1.239025071	1.310525351	1.479614242	10.72771052	10.72771052	1.02E-03
16330	12275	986757	2249399	Battle Creek State Bank	Battle Creek	NE	68715	12/31/2017	2/14/2019	SM	202 W Main St	BATTLE CREEK STATE COMPANY, INC.	1	0	0	4	0	Madison			9/1/1943	10/24/1945	1/1/2012	Stock	0	0	FED	DIF	Kansas City	KANSAS CITY	Sioux City	Kansas City	Western	West	0	1	http://www.battlecreekstatebank.com	3.86917144	0.598457452	3.270713989	0.468536005	2.685071722	0	0.576659699	0.576659699	0.852975804	4.279219043	0.26745119	-3.14E-02
34052	0	2329200	2340867	Bay Bank	Green Bay	WI	54313	12/31/2017	2/14/2019	NM	2555 Packerland Drive	BAY BANCORPORATION, INC.	2	0	0	4	0	Brown	24580	Green Bay, WI	8/21/1995	8/21/1995	1/8/2014	Stock	0	0	FDIC	DIF	Chicago	CHICAGO	Appleton	Chicago	Central	Central	0	1	www.baybankgb.com	4.73568706	0.331113079	4.404573981	1.434169914	4.061794163	0	0.67377865	0.67377865	1.232823706	4.812481923	4.812481923	-3.42E-02
59004	18140	4155841	2453084	Bay Bank, FSB	Columbia	MD	21046	12/31/2017	2/14/2019	SA	7151 Columbia Gateway Drive,	H BANCORP LLC	12	0	0	4	0	Howard	12580	Baltimore-Columbia-Towson, MD	7/9/2010	7/9/2010	4/13/2018	Stock	0	0	OCC	DIF	New York	NEW YORK	Baltimore	Richmond	Northeastern	Southeast	0	0		4.62657883	0.388216533	4.238362297	1.012386702	3.266029924	0.258160167	0.814265523	0.814365234	1.468568338	7.645702784	7.645702784	6.31E-02
15585	14349	961446	2389978	Bay Port State Bank	Bay Port	MI	48720	12/31/2017	2/14/2019	NM	9840 Main Street	BAY PORT FINANCIAL CORPORATION	3	0	0	2	0	Huron			3/1/1938	3/3/1938	3/31/2006	Stock	0	0	FDIC	DIF	Chicago	CHICAGO	Detroit	Chicago	Central	Central	0	1	https://www.bayportstatebank.com	4.813735221	0.543323617	4.270411604	0.318135409	3.258509858	8.88E-02	0.585538262	0.585538262	0.999854144	7.790089431	5.259013443	0
90311	7995	963002	3535437	Bay State Savings Bank	Worcester	MA	1608	12/31/2017	2/14/2019	SB	28 Franklin Street	1895 MHC	8	0	0	5	0	Worcester	49340	Worcester, MA-CT	3/9/1895	11/20/1985	8/1/2011	Non-Stock	0	0	FDIC	DIF	New York	NEW YORK	Springfield Ma	Boston	Northeastern	Northeast	0	1	baystatesavingsbank.com	4.030199219	0.748979904	3.281219315	0.371445213	2.811896465	0.163241741	0.274849021	0.733949173	1.186887524	8.066871076	8.066871076	0.123182539
32527	8386	242976	0	Bay-Vanguard Federal Savings Bank	Baltimore	MD	21219	12/31/2017	2/14/2019	SA	7114 North Point Road		4	0	0	5	0	Baltimore	12580	Baltimore-Columbia-Towson, MD	9/1/1873	3/26/1987	8/22/2018	Non-Stock	0	0	OCC	DIF	New York	NEW YORK	Baltimore	Richmond	Northeastern	Southeast	0	1	www.bayvanguard.com	4.55357322	0.523791366	4.029781854	0.182985443	2.914102593	0.196055832	0.120604042	0.120604042	0.651737114	0.989230544	0.989230544	0.497632713
1092	9679	242958	2533070	Baybank	Gladstone	MI	49837	12/31/2017	2/14/2019	NM	104 South Tenth Street	BAYBANK CORPORATION	3	0	0	4	0	Delta			7/1/1912	1/1/1934	1/28/2018	Stock	0	0	FDIC	DIF	Chicago	CHICAGO	Appleton	Minneapolis	Central	Central	0	1	http://baybank.us	4.615683025	0.432233871	4.183449154	0.753391381	3.292309139	0.134334273	0.812408905	0.818319613	1.247069834	8.494073902	4.647920056	7.27E-02
90196	13133	771609	2623430	BayCoast Bank	Swansea	MA	2777	12/31/2017	2/14/2019	SB	330 Swansea Drive	NARRAGANSETT FINANCIAL CORP	18	0	1	4	0	Bristol	39300	Providence-Warwick, RI-MA	11/15/1851	6/18/1985	3/30/2016	Stock	0	1	FDIC	DIF	New York	NEW YORK	South Boston	Boston	Northeastern	Northeast	0	1	www.baycoastbank.com	3.890045991	0.619921891	3.2701241	1.493251607	4.011488794	6.48E-02	0.22864757	0.796008058	1.302719331	8.25759289	7.767088205	5.44E-02
35541	0	2954059	3170539	BCB Community Bank	Bayonne	NJ	7002	12/31/2017	2/14/2019	NM	860 Broadway	BCB BANCORP, INC.	22	0	1	4	0	Hudson	35620	New York-Newark-Jersey City, NY-NJ-PA	11/1/2000	11/1/2000	4/16/2018	Stock	0	0	FDIC	DIF	New York	NEW YORK	Jamesburg	New York	Northeastern	Northeast	0	1	www.bcb.bank	4.438177925	0.882849292	3.555328633	0.384261221	2.569746913	0.115431545	0.55603649	0.559432694	1.126031991	6.741842674	1.867093531	0.122236798
20215	0	829032	1141115	BCBank, Inc.	Philippi	WV	26416	12/31/2017	2/14/2019	NM	107 Pike Street	APPALACHIAN FINANCIAL CORPORATION	4	0	0	4	0	Barbour			6/27/1970	6/29/1970	11/5/2015	Stock	0	1	FDIC	DIF	Atlanta	ATLANTA	Scott Depot	Richmond	Northeastern	Northeast	0	1	https://www.bcbankinc.com/	4.689614161	0.500576792	4.189037368	0.565818245	3.402409269	8.33E-02	0.379289886	0.3824898	0.794978801	3.846734047	2.899716733	0.110009387
57131	0	3022076	3274996	Beach Community Bank	Fort Walton Beac	FL	32548	12/31/2017	2/14/2019	NM	17 Southeast Eglin Parkway	BEACH COMMUNITY BANCSHARES, INC.	11	0	0	4	0	Okaloosa	18880	Crestview-Fort Walton Beach-Destin, FL	4/27/2001	4/27/2001	3/31/2006	Stock	0	0	FDIC	DIF	Atlanta	ATLANTA	Montgomery	Atlanta	Southern	Southeast	0	1	WWW.BEACHCOMMUNITYBANK.COM	3.977750586	1.16924416	2.808506425	0.836266492	3.844335446	0	-0.855043452	-0.855043452	-0.855043452	-25.81237992	-25.81237992	0.350643282
57833	0	3284397	0	Beal Bank USA	Las Vegas	NV	89134	12/31/2017	2/14/2019	NM	1970 Village Ctr Circle, Ste		23	0	1	4	1	Clark	29820	Las Vegas-Henderson-Paradise, NV	8/2/2004	8/2/2004	3/8/2018	Stock	0	0	FDIC	DIF	San Francisco	DALLAS	Phoenix	San Francisco	Western	West	0	0	www.bealbankUSA.com	8.191305284	0.73247131	7.458833974	0.701638466	2.690625968	0.27675574	4.421992816	3.97121487	3.992165695	10.19860212	5.224677439	1.723580912
32574	18092	1176881	0	Beal Bank, SSB	Plano	TX	75024	12/31/2017	2/14/2019	SB	6000 Legacy Drive		19	0	1	4	1	Collin	19100	Dallas-Fort Worth-Arlington, TX	3/10/1988	3/10/1988	10/14/2011	Stock	0	1	FDIC	DIF	Dallas	DALLAS	Dallas	Dallas	Southern	West	0	0	www.bealbank.com	6.842711598	0.688377761	6.154333837	2.781857324	3.300221643	-0.131368864	5.326860516	5.304906758	5.382100001	16.22849501	-64.63346775	9.61E-02
3857	10815	324649	4297853	Bear State Bank	Little Rock	AR	72223	12/31/2017	2/14/2019	SM	5315 Highland Drive	BEAR STATE FINANCIAL HOLDINGS, LLC	44	0	1	4	0	Pulaski	30780	Little Rock-North Little Rock-Conway, AR	12/6/1897	1/1/1934	4/20/2018	Stock	0	0	FED	DIF	Dallas	DALLAS	Little Rock	St. louis	Southern	Western	0	1		4.461968323	0.532078317	3.929890005	0.801221049	2.294068884	0.207036955	1.127577203	1.128991203	1.79953686	9.615769109	4.127316421	6.59E-02
30043	4618	835378	0	Beardstown Savings s.b.	Beardstown	IL	62618	12/31/2017	2/14/2019	SB	301 State Street		2	0	0	5	0	Cass			1/1/1911	5/23/1949	5/2/2011	Non-Stock	0	0	FDIC	DIF	Chicago	CHICAGO	Springfield Il	Chicago	Central	Central	0	1	www.beardstownsavings.com	4.523765668	0.853002833	3.670762835	0.225423777	3.093538791	9.46E-02	0.311487354	0.38644076	0.505190785	3.507105542	3.507105542	0.211817579
58199	0	3425725	3917855	Beartooth Bank	Billings	MT	59106	12/31/2017	2/14/2019	NM	4130 King Avenue West	BEARTOOTH FINANCIAL CORPORATION	1	0	0	4	0	Yellowstone	13740	Billings, MT	4/24/2006	4/24/2006	3/1/2018	Stock	0	0	FDIC	DIF	San Francisco	SAN FRANCISCO	Billings	Minneapolis	Western	West	0	1	www.beartoothbank.com	5.221271737	0.661110666	4.560161071	0.047013972	2.671248392	0	-0.420988747	-0.420988747	1.267240237	-2.668798093	-2.668798093	-0.16470416
30339	5195	123374	0	Beauregard FSB	Deridder	LA	70634	12/31/2017	2/14/2019	SA	122 Jefferson Avenue		2	0	0	6	1	Beauregard			6/23/1948	6/23/1948	7/21/2011	Stock	0	0	OCC	DIF	Dallas	DALLAS	Shreveport	Atlanta	Southern	Western	0	1	www.beauregardfsb.com	5.467906409	0.405333998	5.06257241	0.194915968	2.742857499	0.093559665	2.16902489	2.16902489	2.16902489	12.85320914	2.578034041	-2.74E-02
29024	2781	946274	0	Bedford Federal Savings Bank	Bedford	IN	47421	12/31/2017	2/14/2019	SB	1030 15th Street		2	0	0	5	0	Lawrence			7/1/1934	10/25/1934	4/15/2014	Non-Stock	0	0	FDIC	DIF	Chicago	CHICAGO	Indianapolis	St. louis	Central	Central	0	1	www.bedfed.com	4.643979873	0.474754603	4.16922527	0.748978856	3.356565936	0.1895512	0.703687861	0.703687861	1.018208657	6.233191186	6.233191186	0.277497579
11355	11482	696047	2513214	Bedford Loan & Deposit Bank	Bedford	KY	40006	12/31/2017	2/14/2019	NM	45 Highway 42 East	BEDFORD LOAN AND DEPOSIT BANCORP, INC.	3	0	0	8	0	Trimble	31140	Louisville-Jefferson County, KY-IN	11/2/1891	1/1/1934	3/31/2006	Stock	0	0	FDIC	DIF	Chicago	CHICAGO	Elizabethtown	St. louis	Central	Southeast	0	1	www.bedfordbank.com	4.134857853	0.407613389	3.727244464	0.791303584	3.455394677	3.21E-02	0.56644059	0.56644059	0.769888061	4.269503317	-1.61E-02	1.61E-02
12208	12667	761244	1136988	Belgrade State Bank	Belgrade	MO	63622	12/31/2017	2/14/2019	SM	401 Main Street	TURNER BANCSHARES, INC.	6	0	0	4	0	Washington			6/19/1906	1/1/1934	3/31/2006	Stock	0	0	FED	DIF	Kansas City	KANSAS CITY	St. Louis	St. louis	Western	West	0	1	belgradestatebank.com	5.020458083	0.546916534	4.473541549	1.352774557	3.632531034	0.311507195	0.93295016	0.95555328	1.511107513	10.59579336	4.215436064	0.315600654
19581	0	929352	1417333	Bell Bank	Fargo	ND	58103	12/31/2017	2/14/2019	NM	3100 13th Avenue, South	STATE BANKSHARES, INC.	20	0	1	4	0	Cass	22020	Fargo, ND-MN	5/6/1966	5/6/1966	8/21/2016	Stock	0	1	FDIC	DIF	Kansas City	KANSAS CITY	Fargo	Minneapolis	Central	West	0	1	http://www.bellbanks.com	4.15890231	0.255689886	3.903212424	2.284217586	3.853235841	0.151960863	1.124644467	1.124644467	2.024386858	12.21579572	12.21579572	1.01E-02
14415	0	178244	2307310	Bellevue State Bank	Bellevue	IA	52031	12/31/2017	2/14/2019	NM	200 South 2nd Street	BELLEVUE STATE BANK EMPLOYEE STOCK OWNERSHIP PLAN	1	0	0	2	1	Jackson			1/1/1934	5/31/1934	3/31/2006	Stock	0	1	FDIC	DIF	Kansas City	KANSAS CITY	Cedar Rapids	Chicago	Western	Western	0	1	http://www.bellevuestatebank.com	4.540013029	0.503388354	4.036624675	0.51415691	1.873838015	7.33E-02	2.190445283	2.188588063	2.296111371	15.6599709	9.260295434	-9.44E-03
58165	0	3391718	3391727	Belmont Bank & Trust Company	Chicago	IL	60634	12/31/2017	2/14/2019	NM	8250 West Belmont Avenue	BELMONT FINANCIAL GROUP, INC.	2	0	0	4	0	Cook	16980	Chicago-Naperville-Elgin, IL-IN-WI	6/14/2006	6/14/2006	1/2/2008	Stock	0	0	FDIC	DIF	Chicago	CHICAGO	Chicago	Chicago	Central	Central	0	1	WWW.BELMONTBANK.COM	4.690306682	0.761905263	3.928401419	0.280970158	1.612082174	0.169090638	1.42375843	1.42798951	2.30446384	14.47191428	13.82768733	0.318959049
28035	773	919773	0	Belmont Federal Savings and Loan Association	Belmont	NC	28012	12/31/2017	2/14/2019	SA	210 Park Street		1	0	0	5	0	Gaston	16740	Charlotte-Concord-Gastonia, NC-SC	1/1/1915	12/4/1940	7/2/2015	Non-Stock	0	0	OCC	DIF	Atlanta	ATLANTA	Charlotte	Richmond	Northeastern	Southeast	0	1	www.belmontfederal.com	3.571293602	0.481285443	3.090008159	2.51E-02	2.394523937	0	0.449234421	0.449234421	0.53490238	2.349495678	2.349495678	0
23901	11885	348207	3929791	Belmont Savings Bank	Belmont	MA	2478	12/31/2017	2/14/2019	SB	2 Leonard Street	BSB BANCORP INC.	7	0	0	4	0	Middlesex	14460	Boston-Cambridge-Newton, MA-NH	1/1/1885	7/12/1982	10/1/2009	Stock	0	0	FDIC	DIF	New York	NEW YORK	North Boston	Boston	Northeastern	Northeast	0	1	www.belmontsavings.com	3.351338063	0.919754041	2.431584022	0.143620562	1.268947075	0.115146587	0.600649957	0.601663847	1.098353362	8.7461684	8.7461684	1.67E-03
28348	1411	72678	0	Belmont Savings Bank	Bellaire	OH	43906	12/31/2017	2/14/2019	SB	3301 Guernsey Street		4	0	0	5	0	Belmont	48540	Wheeling, WV-OH	1/1/1886	10/29/1935	12/31/2017	Non-Stock	0	0	FDIC	DIF	Chicago	CHICAGO	Columbus	Cleveland	Central	Central	0	1	www.Belmont-Savings.com	3.323016302	0.60720271	2.715813593	6.33E-02	1.556042896	0	0.771165084	0.800518179	1.18490394	5.397472658	5.397472658	0.463330872
30744	5846	493077	0	Belpre Savings Bank	Belpre	OH	45714	12/31/2017	2/14/2019	SB	605 Washington Boulevard		2	0	0	5	0	Washington			1/1/1902	10/24/1955	12/31/2017	Stock	0	0	FDIC	DIF	Chicago	CHICAGO	Columbus	Cleveland	Central	Central	0	1		4.487737082	0.369321081	4.118416001	0.434423367	4.029063775	0.176750684	-0.221470736	-0.221470736	-0.161843999	-1.65943324	-1.65943324	-1.07E-02
15362	0	223751	0	Belt Valley Bank	Belt	MT	59412	12/31/2017	2/14/2019	SM	111 Castner Street		1	0	0	2	0	Cascade	24500	Great Falls, MT	3/14/1936	3/14/1936	3/31/2006	Stock	0	0	FED	DIF	San Francisco	SAN FRANCISCO	Billings	Minneapolis	Western	West	0	1	www.beltvalleybank.com	5.0750406	0.369252954	4.705787646	0.215209736	2.953626538	0	1.15569323	1.15569323	1.818268087	8.000375384	4.950378903	0.1202278
28384	15152	462774	0	Ben Franklin Bank of Illinois	Arlington Height	IL	60004	12/31/2017	2/14/2019	SA	830 East Kensington Road		2	0	0	4	0	Cook	16980	Chicago-Naperville-Elgin, IL-IN-WI	1/1/1893	1/29/1941	6/25/2014	Non-Stock	0	0	OCC	DIF	Chicago	CHICAGO	Chicago	Chicago	Central	Central	0	1	www.benfrankbank.com	4.220649991	0.656297098	3.564352893	0.153003032	4.468116522	7.49E-02	-0.932997511	-0.932997511	-0.979005416	-12.7165607	-12.7165607	2.78E-02
19215	9671	980960	1133428	Benchmark Bank	Plano	TX	75024	12/31/2017	2/14/2019	NM	5700 Legacy Drive Suite 10	QUINLAN BANCSHARES, INC.	7	0	0	4	1	Collin	19100	Dallas-Fort Worth-Arlington, TX	8/29/1964	8/29/1964	6/27/2018	Stock	0	0	FDIC	DIF	Dallas	DALLAS	Dallas	Dallas	Southern	West	0	1		4.502999628	0.222194635	4.280804993	4.185148182	5.755518954	0.636220308	1.766116756	1.766116756	1.766116756	18.09810992	5.878548843	0.698657246
20484	0	94522	1141441	Benchmark Community Bank	Kenbridge	VA	23944	12/31/2017	2/14/2019	SM	100 South Broad Street	BENCHMARK BANKSHARES, INC.	15	0	1	4	0	Lunenburg			9/8/1971	9/8/1971	3/31/2006	Stock	0	0	FED	DIF	Atlanta	ATLANTA	Richmond	Richmond	Northeastern	Southeast	0	1	http://www.BCBonline.com	4.899506906	0.358024869	4.541482037	1.056607206	3.369269898	8.71E-02	1.065834944	1.077610898	1.78236287	9.384504683	5.32715762	0.102957847
15697	14407	810919	3846629	Beneficial Bank	Philadelphia	PA	19107	12/31/2017	2/14/2019	SB	1139 Chestnut Street	BENEFICIAL BANCORP, INC.	62	0	1	4	0	Philadelphia	37980	Philadelphia-Camden-Wilmington, PA-NJ-DE-MD	4/20/1853	11/21/1939	4/15/2016	Stock	0	0	FDIC	DIF	New York	NEW YORK	Philadelphia	Philadelphia	Northeastern	Northeast	0	1	http://www.thebeneficial.com	3.70554384	0.510282909	3.195260931	0.483829717	2.36657187	5.37E-02	0.427783698	0.427844297	1.00093736	2.565742771	-1.53E-02	7.69E-02
58490	18032	3608751	3842630	Beneficial State Bank	Oakland	CA	94612	12/31/2017	2/14/2019	NM	1438 Webster St., Suite 100	BENEFICIAL STATE BANCORP, INC.	13	0	1	4	0	Alameda	41860	San Francisco-Oakland-Hayward, CA	6/27/2007	6/27/2007	1/31/2018	Stock	0	0	FDIC	DIF	San Francisco	SAN FRANCISCO	San Francisco	San Francisco	Western	Western	0	1	www.beneficialstatebank.com	5.807719238	0.51262646	5.295092778	0.560370006	4.462677063	1.351546431	-0.608769413	-0.608769413	-0.309420483	-5.553457129	-5.553457129	0.95376046
13774	13729	824242	1491708	Benton County State Bank	Blairstown	IA	52209	12/31/2017	2/14/2019	NM	212 Locust Northeast	BLAIRSTOWN BANCORP, INC.	1	0	0	2	0	Benton	16300	Cedar Rapids, IA	1/1/1869	1/29/1934	3/31/2006	Stock	0	1	FDIC	DIF	Kansas City	KANSAS CITY	Cedar Rapids	Chicago	Western	Western	0	1	http://www.bentoncountystatebank.com	4.640376805	0.754571889	3.885804917	0.230862202	2.385576092	0	0.851021452	0.851021452	1.505131026	6.247300037	0.265842555	0
23621	7290	473501	2333663	Berkshire Bank	Pittsfield	MA	1201	12/31/2017	2/14/2019	NM	24 North Street	BERKSHIRE HILLS BANCORP, INC	116	0	1	4	0	Berkshire	38340	Pittsfield, MA	2/6/1846	1/2/1982	10/13/2017	Stock	0	1	FDIC	DIF	New York	NEW YORK	Springfield Ma	Boston	Northeastern	Northeast	0	0	http://www.berkshirebank.com	4.03473648	0.697639452	3.337097028	1.037380275	2.910789238	0.213614748	0.507626671	0.578847708	1.035541308	4.918099015	1.55148919	0.183327182
20015	0	7009	1246159	Bessemer Trust Company	Woodbridge	NJ	7095	12/31/2017	2/14/2019	NM	100 Woodbridge Center Drive	BESSEMER GROUP, INCORPORATED, THE	1	0	0	7	1	Middlesex	35620	New York-Newark-Jersey City, NY-NJ-PA	1/1/1907	8/14/1969	4/11/2014	Stock	0	1	FDIC	DIF	New York	NEW YORK	Jamesburg	New York	Northeastern	Northeast	0	0	http://www.bessemertrust.com	1.709294836	0.32076981	1.388525026	8.711660763	7.52599837	0	3.014565624	3.147610249	2.688744402	40.74569585	15.4183775	0
21868	0	976703	1246159	Bessemer Trust Company, National Association	New York	NY	10111	12/31/2017	2/14/2019	N	630 Fifth Avenue	BESSEMER GROUP, INCORPORATED, THE	1	0	0	9	1	New York	35620	New York-Newark-Jersey City, NY-NJ-PA	12/20/1974	12/20/1974	3/31/2006	Stock	0	1	OCC	DIF	New York	NEW YORK	New York City	New York	Northeastern	Northeast	0	0	http://www.bessemertrust.com	1.314627453	0.332571557	0.982055896	21.19465007	18.55992558	0	3.219433852	3.219433852	3.545642434	32.80940601	7.766788839	0
27909	528	682479	0	BEST HOMETOWN BANK	Collinsville	IL	62234	12/31/2017	2/14/2019	SA	100 East Clay Street		2	0	0	5	0	Madison	41180	St. Louis, MO-IL	1/1/1887	10/25/1939	7/8/2016	Stock	0	0	OCC	DIF	Chicago	CHICAGO	Mount Vernon	St. louis	Central	Central	0	1	www.besthometownbank.com	3.726891524	1.240677913	2.48621361	0.192284302	2.757267452	0	-0.276352787	-0.320175721	-0.320175721	-3.302461164	-3.302461164	-2.52E-03
1808	15971	851631	1095058	Better Banks	Peoria	IL	61615	12/31/2017	2/14/2019	NM	10225 N. Knoxville Avenue	BACKLUND INVESTMENT CO.	8	0	0	8	1	Peoria	37900	Peoria, IL	1/1/1898	1/1/1934	8/15/2014	Stock	0	0	FDIC	DIF	Chicago	CHICAGO	Princeton	Chicago	Central	Central	0	1	http://www.betterbanks.com	3.339821032	0.226373645	3.113447386	0.957108144	3.108441148	6.91E-02	0.763899498	0.764926082	0.770802153	8.938236102	5.113333441	7.18E-02
26601	9804	946171	3197835	Beverly Bank	Beverly	MA	1915	12/31/2017	2/14/2019	SB	254 Cabot Street	BEVERLY FINANCIAL, MHC	6	0	0	4	0	Essex	14460	Boston-Cambridge-Newton, MA-NH	1/1/1888	3/25/1986	3/17/2014	Stock	0	0	FDIC	DIF	New York	NEW YORK	North Boston	Boston	Northeastern	Northeast	0	1	www.beverlybank.com	4.090582149	0.662641948	3.427940201	0.353168432	2.635464494	2.78E-02	0.451852064	0.464877897	0.944326593	5.268814386	5.268814386	1.54E-02
57701	0	3216017	2260406	Beverly Bank & Trust Company, National Association	Chicago	IL	60643	12/31/2017	2/14/2019	N	10258 South Western Avenue	WINTRUST FINANCIAL CORPORATION	7	0	0	4	0	Cook	16980	Chicago-Naperville-Elgin, IL-IN-WI	4/1/2004	4/1/2004	11/13/2015	Stock	0	0	OCC	DIF	Chicago	CHICAGO	Chicago	Chicago	Central	Central	0	0	www.thebeverlybank.com	3.764217448	0.441841633	3.322375815	1.55918181	3.173447321	9.67E-02	1.163168076	1.160649964	1.208033793	10.34739237	5.821303996	5.82E-02
17741	10536	499501	4902643	Biddeford Savings Bank	Biddeford	ME	4005	12/31/2017	2/14/2019	SB	254 Main Street	MAINE COMMUNITY BANCORP, MHC	6	0	0	4	0	York	38860	Portland-South Portland, ME	7/27/1867	4/4/1957	7/29/2018	Stock	0	1	FDIC	DIF	New York	NEW YORK	Concord	Boston	Northeastern	Northeast	0	1	www.biddefordsavings.com	4.238973555	0.70119214	3.537781414	0.256448632	2.475715644	6.15E-02	0.78065451	0.796363061	1.07789906	8.29577081	8.072405952	3.19E-02
3320	0	362856	1918081	Big Bend Banks, N.A.	Marfa	TX	79843	12/31/2017	2/14/2019	N	301 South Highland Avenue	BIG BEND BANCSHARES CORPORATION	2	0	0	7	1	Presidio			5/2/1907	1/1/1934	6/29/2009	Stock	0	1	OCC	DIF	Dallas	DALLAS	Albuquerque	Dallas	Southern	West	0	1	www.marfanb.com	3.302412814	4.48E-02	3.257637199	0.765596928	2.491642106	0	1.232012691	1.229711298	1.229711298	9.068793845	1.87259561	0.120755848
29637	3790	521970	0	Big Horn Federal Savings Bank	Greybull	WY	82426	12/31/2017	2/14/2019	SA	33 North 6th Street		6	0	0	8	0	Big Horn			1/1/1935	2/28/1936	7/21/2011	Non-Stock	0	0	OCC	DIF	San Francisco	SAN FRANCISCO	Billings	Kansas City	Western	West	0	1	www.bighornfederal.com	3.430833737	0.284803331	3.146030406	0.732470804	2.73030903	0.12578205	0.45281538	0.45281538	0.775655974	4.424633739	4.424633739	0.24605865
57973	0	3363975	3899456	Biscayne Bank	Coconut Grove	FL	33133	12/31/2017	2/14/2019	NM	2601 S Bayshore Drive, 6th F	BISCAYNE BANCSHARES, INC.	5	0	0	4	0	Miami-Dade	33100	Miami-Fort Lauderdale-West Palm Beach, FL	7/5/2005	7/5/2005	6/13/2016	Stock	0	0	FDIC	DIF	Atlanta	ATLANTA	South Florida	Atlanta	Southern	Southeast	0	1	http://www.biscaynebank.com	4.422680368	0.787999515	3.634680853	0.255648993	1.657649929	0.116590514	1.14428732	1.14428732	1.983131782	13.7861407	13.7861407	-5.79E-04
14083	0	354	0	Bison State Bank	Bison	KS	67520	12/31/2017	2/14/2019	NM	223 Main Street		1	0	0	2	0	Rush			1/1/1901	3/21/1934	1/14/2018	Stock	0	0	FDIC	DIF	Kansas City	KANSAS CITY	Hays	Kansas City	Western	Western	0	1	https://www.bisonstatebank.com	3.822795792	9.49E-02	3.727903698	0.596689011	5.078204347	0.952163315	-2.082063782	-2.691448304	-2.551797684	-22.41962775	-22.41962775	1.756118977
58723	0	3636428	3636389	Black Hills Community Bank, N.A.	Rapid City	SD	57701	12/31/2017	2/14/2019	N	840 Mount Rushmore Road	BHCB HOLDING COMPANY	2	0	0	4	1	Pennington	39660	Rapid City, SD	11/27/2007	11/27/2007	7/20/2011	Stock	0	0	OCC	DIF	Kansas City	KANSAS CITY	Sioux Falls	Minneapolis	Western	West	0	1	http://www.BHCBANK.COM	4.645184557	0.77081459	3.874369966	0.570114375	2.794177255	0.178436107	1.213806108	1.213806108	1.213806108	11.06114747	8.652186132	-5.15E-03
27897	507	444677	0	Black Mountain Savings Bank, SSB	Black Mountain	NC	28711	12/31/2017	2/14/2019	SB	200 E State Street		1	0	0	5	0	Buncombe	11700	Asheville, NC	4/4/1923	7/10/1985	3/31/2006	Non-Stock	0	0	FDIC	DIF	Atlanta	ATLANTA	Charlotte	Richmond	Northeastern	Southeast	0	1		3.941778	0.802356451	3.139421549	0.111089951	2.801053768	0	0.309464864	0.309464864	0.394104827	2.390682468	2.390682468	0
15152	12080	603540	1978656	Black River Country Bank	Black River Fall	WI	54615	12/31/2017	2/14/2019	NM	221 Main Street	BRAD, INC.	2	0	0	2	1	Jackson			1/1/1907	1/1/1934	3/31/2006	Stock	0	0	FDIC	DIF	Chicago	CHICAGO	Eau Claire	Chicago	Central	Central	0	1	http://www.brcbank.com	4.601896299	0.621992757	3.979903542	0.267952136	2.49169217	7.88E-02	1.38179239	1.377851917	1.38310588	11.29876564	-7.496607139	2.07E-02
14078	11465	27548	1491913	Blackhawk Bank	Beloit	WI	53511	12/31/2017	2/14/2019	NM	400 Broad Street	BLACKHAWK BANCORP, INC.	8	0	1	4	0	Rock	27500	Janesville-Beloit, WI	1/1/1881	3/19/1934	4/24/2013	Stock	0	0	FDIC	DIF	Chicago	CHICAGO	Madison	Chicago	Central	Central	0	1	www.blackhawkbank.com	4.029267057	0.338827255	3.690439803	1.484236193	3.423464048	0.259705062	0.870711276	0.863410517	1.165045614	8.248391487	5.129775986	0.312021574
18402	11017	890742	1823345	Blackhawk Bank & Trust	Milan	IL	61264	12/31/2017	2/14/2019	NM	301 4th Street West	BLACKHAWK BANCORPORATION, INC.	17	0	1	4	0	Rock Island	19340	Davenport-Moline-Rock Island, IA-IL	6/28/1961	6/28/1961	6/29/2016	Stock	0	1	FDIC	DIF	Chicago	CHICAGO	Princeton	Chicago	Central	Central	0	1	http://www.choosethechief.com	3.402624267	0.55337532	2.849248947	0.29662722	1.67360532	0.169963217	0.897630563	0.922060311	1.232805125	8.385417937	5.114739142	2.75E-02
58580	0	3580334	3398070	BlackRidgeBANK	Fargo	ND	58104	12/31/2017	2/14/2019	NM	4040 42nd Street South	BLACKRIDGE FINANCIAL, INC.	11	0	1	4	0	Cass	22020	Fargo, ND-MN	4/23/2007	4/23/2007	3/8/2016	Stock	0	0	FDIC	DIF	Kansas City	KANSAS CITY	Fargo	Minneapolis	Central	West	0	1	www.blackridgebank.com	4.83018103	0.538108357	4.292072673	1.399070119	3.977327426	0.108472566	0.650157443	0.650157443	1.179639157	5.596165741	1.705887159	4.12E-02
11608	14713	578741	2511313	BLC Community Bank	Little Chute	WI	54140	12/31/2017	2/14/2019	NM	206 East Main Avenue	INDEPENDENT BANCORP., LIMITED	1	0	0	4	1	Outagamie	11540	Appleton, WI	12/6/1906	1/1/1934	1/28/2018	Stock	0	0	FDIC	DIF	Chicago	CHICAGO	Appleton	Chicago	Central	Central	0	1	www.blccb.com	3.989134593	0.595841797	3.393292796	-0.01059731	1.892771805	-0.276451578	1.650415921	1.649955169	1.649955169	12.25899655	3.221367147	-0.32912924
976	10332	937843	1245648	Blissfield State Bank	Blissfield	MI	49228	12/31/2017	2/14/2019	SM	204 East Jefferson	BLISSFIELD BANK CORPORATION	2	0	0	2	1	Lenawee			5/24/1873	1/1/1934	1/1/2012	Stock	0	0	FED	DIF	Chicago	CHICAGO	Detroit	Chicago	Central	Central	0	1	www.blissfieldstate.com	3.557978908	0.288142463	3.269836445	0.325138891	2.64755954	8.48E-02	0.720960149	0.861315136	0.861315136	8.533071906	3.581289264	0.103448561
15714	9143	64543	1097511	BloomBank	Bloomfield	IN	47424	12/31/2017	2/14/2019	NM	48 North Washington Street	UNIVERSAL BANCORP	14	0	0	4	0	Greene			1/1/1873	1/4/1940	2/27/2018	Stock	0	1	FDIC	DIF	Chicago	CHICAGO	Indianapolis	St. louis	Central	Central	0	1		4.464605214	0.376290458	4.088314756	0.840295931	3.504201989	0	0.873872141	0.891192111	1.078490053	7.77610502	3.335154123	0.139607148
9788	0	820842	1416505	Bloomsdale Bank	Bloomsdale	MO	63627	12/31/2017	2/14/2019	NM	55 Mill Hill Road	PEOPLES COMMUNITY BANCORPORATION, INC.	5	0	0	4	1	Sainte Genevieve			5/1/1914	1/1/1934	5/9/2018	Stock	0	0	FDIC	DIF	Kansas City	KANSAS CITY	St. Louis	St. louis	Western	West	0	1	http://www.bloomsdalebank.com	4.234014147	0.365972597	3.868041549	0.518050936	2.10156147	8.13E-02	2.025231384	2.181053156	2.181053156	21.74265414	5.290457366	4.51E-02
59094	0	5086072	0	Blue Gate Bank	Costa Mesa	CA	92626	12/31/2017	2/14/2019	NM	611 Anton Blvd, # 1050		1	0	0	4	1	Orange	31080	Los Angeles-Long Beach-Anaheim, CA	1/23/2017	1/23/2017	3/1/2018	Stock	0	0	FDIC	DIF	San Francisco	SAN FRANCISCO	Orange	San Francisco	Western	Western	0	1		2.091362972	0.737243062	1.35411991	1.98E-02	5.416306255	0.707807132	-4.770778242	-4.770778242	-4.769789684	-18.53320404	-18.53320404	0
31090	6361	617079	0	Blue Grass Federal Savings and Loan Association	Paris	KY	40361	12/31/2017	2/14/2019	SA	600 High Street		1	0	0	5	0	Bourbon	30460	Lexington-Fayette, KY	1/1/1914	11/10/1959	1/1/2016	Non-Stock	0	0	OCC	DIF	Chicago	CHICAGO	Lexington	Cleveland	Central	Southeast	0	1	www.bluegrassfederal.com	4.448415986	0.541376139	3.907039847	0.515432843	4.105377381	0	2.11E-02	-3.01E-03	-3.01E-03	-1.19E-02	-1.19E-02	0.588283209
13753	0	794345	1143913	Blue Grass Savings Bank	Blue Grass	IA	52726	12/31/2017	2/14/2019	NM	104 East Mayne Street	E M F CORPORATION	2	0	0	8	0	Scott	19340	Davenport-Moline-Rock Island, IA-IL	1/1/1902	1/1/1934	3/31/2006	Stock	0	1	FDIC	DIF	Kansas City	KANSAS CITY	Cedar Rapids	Chicago	Western	Western	0	1	www.bluegrassbank.com	3.531890104	0.954564893	2.577325211	0.165471481	1.247952098	7.68E-03	0.925564473	0.900103381	1.294058703	6.163960652	4.77820968	-0.141703273
90160	0	28406	3742020	Blue Hills Bank	Boston	MA	2136	12/31/2017	2/14/2019	SB	1196 River Street	BLUE HILLS BANCORP, INC.	11	0	0	4	0	Suffolk	14460	Boston-Cambridge-Newton, MA-NH	1/1/1871	11/8/1985	1/1/2016	Stock	0	0	FDIC	DIF	New York	NEW YORK	South Boston	Boston	Northeastern	Northeast	0	1	https://www.bluehillsbank.com/	3.521090198	0.736781115	2.784309083	0.676898473	2.057580561	8.27E-02	0.717547861	0.715176292	1.175535058	5.706305496	5.706305496	-1.36E-03
17773	0	174321	3614668	Blue Ridge Bank	Walhalla	SC	29691	12/31/2017	2/14/2019	NM	100 East Main Street	BLUE RIDGE FINANCIAL CORPORATION	3	0	0	8	0	Oconee			6/17/1957	6/17/1957	9/19/2008	Stock	0	0	FDIC	DIF	Atlanta	ATLANTA	Columbia Sc	Richmond	Northeastern	Southeast	0	1	blueridge.bank	3.571049229	0.211515993	3.359533236	0.544503108	2.791831117	0	0.596439685	0.594610755	0.814249279	6.08100029	4.330150488	-0.168090904
17933	12663	935250	1891317	Blue Ridge Bank and Trust Co.	Independence	MO	64057	12/31/2017	2/14/2019	NM	4200 Little Blue Parkway	BLUE RIDGE BANCSHARES, INC.	9	0	0	4	0	Jackson	28140	Kansas City, MO-KS	9/8/1958	11/20/1958	6/13/2011	Stock	0	1	FDIC	DIF	Kansas City	KANSAS CITY	Kansas City	Kansas City	Western	West	0	1	www.blueridgebank.com	3.985811874	0.316219454	3.66959242	1.1802543	3.094758588	0	0.824397781	0.824397781	1.448046274	9.037570382	4.573803711	0.219787616
35274	0	233527	1426960	Blue Ridge Bank, National Association	Martinsville	VA	24112	12/31/2017	2/14/2019	N	1 East Market Street	BLUE RIDGE BANKSHARES, INC.	8	0	0	4	0	Henry			7/24/2000	7/24/2000	12/11/2018	Stock	0	0	OCC	DIF	Atlanta	ATLANTA	Richmond	Richmond	Northeastern	Southeast	0	1	www.mybrb.com	4.770932216	0.829817203	3.941115014	1.863665004	3.844801227	0.267424083	0.938450943	0.94001397	1.479502371	8.781375909	7.800344046	9.14E-02
14899	13117	517357	1065565	Blue Sky Bank	Pawhuska	OK	74056	12/31/2017	2/14/2019	SM	101 East 8th Street	N.B.C. BANCSHARES IN PAWHUSKA, INC.	4	0	0	4	1	Osage	46140	Tulsa, OK	11/23/1905	12/4/1934	4/6/2017	Stock	0	0	FED	DIF	Dallas	DALLAS	Tulsa	Kansas City	Southern	West	0	1	http://www.bluesky.bank	5.520092032	0.647641784	4.872450248	0.453534773	3.243951643	0.144797357	1.488713169	1.488713169	1.488713169	11.65095536	4.97460837	0.381871927
58848	0	3897434	4764337	Bluegrass Community Bank	Danville	KY	40422	12/31/2017	2/14/2019	NM	113 Smoky Way	BLUEGRASS BANCORP, INC.	2	0	0	8	0	Boyle			3/11/2009	3/11/2009	9/7/2018	Stock	0	0	FDIC	DIF	Chicago	CHICAGO	Lexington	St. louis	Central	Southeast	0	1		3.921122919	0.871952606	3.049170313	0.179014438	3.833760539	0.224956197	-1.159633353	-1.159633353	-1.159633353	-12.10517612	-12.10517612	0.383419796
58691	0	3636914	0	BlueHarbor Bank	Mooresville	NC	28117	12/31/2017	2/14/2019	NM	106 Corporate Park Drive		4	0	0	4	0	Iredell	16740	Charlotte-Concord-Gastonia, NC-SC	1/8/2008	1/8/2008	9/4/2012	Stock	0	0	FDIC	DIF	Atlanta	ATLANTA	Charlotte	Richmond	Northeastern	Southeast	0	1	http://www.blueharborbank.com	4.265374619	0.49328226	3.77209236	0.270600163	2.316189697	8.02E-02	0.700501006	0.700501006	1.415771611	5.421957294	5.421957294	-6.18E-03
16571	0	75633	1231333	BMO Harris Bank National Association	Chicago	IL	60603	12/31/2017	2/14/2019	N	111 West Monroe Street	BANK OF MONTREAL	602	1	1	4	0	Cook	16980	Chicago-Naperville-Elgin, IL-IN-WI	5/17/1947	5/17/1947	6/19/2015	Stock	0	1	OCC	DIF	Chicago	WASHINGTON	Chicago	Chicago	Central	Central	0	0	http://www.bmoharris.com	3.276783336	0.424540104	2.852243232	1.039956081	2.513530505	0.16224647	0.411974994	0.418938623	0.902574493	2.884922831	1.006062803	0.257104006
58216	0	3353154	1231333	BMO Harris Central National Association	Roselle	IL	60172	12/31/2017	2/14/2019	N	110 East Irving Park Road	BANK OF MONTREAL	1	0	0	7	0	Du Page	16980	Chicago-Naperville-Elgin, IL-IN-WI	5/28/2005	5/28/2005	7/3/2014	Stock	0	0	OCC	DIF	Chicago	WASHINGTON	Chicago	Chicago	Central	Central	0	0	http://www.bmoharris.com				0	-1.546642125	0	1.009791139	1.009791139	1.687245954	1.164436059	1.164436059
35141	0	2850722	0	BMW Bank of North America	Salt Lake City	UT	84109	12/31/2017	2/14/2019	NM	2735 E Parleys Way, # No 301		1	0	0	6	0	Salt Lake	41620	Salt Lake City, UT	11/12/1999	11/12/1999	12/31/2017	Stock	0	0	FDIC	DIF	San Francisco	SAN FRANCISCO	Salt Lake City	San Francisco	Western	West	0	0	http://www.bmwusa.com	4.377076784	1.403131857	2.973944927	0.845162474	0.932887384	0.302749574	1.458451788	1.458451788	2.557026123	9.110037148	-0.320252641	0.314248847
19448	15938	916745	3326176	BNA Bank	New Albany	MS	38652	12/31/2017	2/14/2019	NM	205 Bankhead Street	BNA BANCSHARES, INC.	6	0	0	4	0	Union			1/1/1896	6/3/1965	5/6/2015	Stock	0	1	FDIC	DIF	Dallas	DALLAS	Memphis	St. louis	Southern	West	0	1	www.bnabank.com	3.999343623	0.557237016	3.442106607	0.795495262	2.059617768	6.16E-02	0.960568746	0.959648338	1.775688416	7.906282372	1.018964245	0.049679374
6976	9545	23504	1416523	BNB Bank	Bridgehampton	NY	11932	12/31/2017	2/14/2019	SM	2200 Montauk Highway	BRIDGE BANCORP, INC.	44	0	0	4	0	Suffolk	35620	New York-Newark-Jersey City, NY-NJ-PA	2/19/1909	1/1/1934	12/31/2017	Stock	0	1	FED	DIF	New York	NEW YORK	New York City	New York	Northeastern	Northeast	0	1	http://www.bnbbank.com	3.925509907	0.474181708	3.451328199	0.426252236	2.172302236	0.3336961	0.55756177	0.558139385	1.050252068	4.763926173	4.763926173	0.292888738
57197	0	2358769	1248162	BNC National Bank	Glendale	AZ	85308	12/31/2017	2/14/2019	N	20175 North 67th Avenue	BNCCORP, INC.	16	0	1	4	0	Maricopa	38060	Phoenix-Mesa-Scottsdale, AZ	7/9/2001	7/9/2001	3/11/2018	Stock	0	1	OCC	DIF	San Francisco	KANSAS CITY	Phoenix	San Francisco	Western	Western	0	1	www.bncbank.com	3.476570391	0.282789054	3.193781337	1.967468508	3.997397978	3.63E-02	0.575220918	0.624609619	1.004658158	6.371768943	4.258412743	0.169663396
24867	0	488318	3587146	BNY Mellon Trust of Delaware	Wilmington	DE	19809	12/31/2017	2/14/2019	NM	301 Bellevue Parkway	BANK OF NEW YORK MELLON CORPORATION, THE	1	0	0	7	0	New Castle	37980	Philadelphia-Camden-Wilmington, PA-NJ-DE-MD	12/31/1983	12/31/1983	1/1/2016	Stock	0	1	FDIC	DIF	New York	NEW YORK	Claymont	Philadelphia	Northeastern	Northeast	0	0	www.bnymellon.com	2.291774573	0	2.291774573	8.58119367	4.835321893	-0.100179321	3.17401482	3.17401482	5.072412953	4.898171624	1.033228207	-0.292691364
7946	0	934329	3587146	BNY Mellon, National Association	Pittsburgh	PA	15219	12/31/2017	2/14/2019	N	500 Grant St	BANK OF NEW YORK MELLON CORPORATION, THE	41	2	1	9	0	Allegheny	38300	Pittsburgh, PA	1/1/1869	1/1/1934	2/1/2012	Stock	0	1	OCC	DIF	New York	WASHINGTON	Wexford	Cleveland	Northeastern	Northeast	0	0	www. bnymellon.com	2.34934103	0.696290596	1.653050434	3.278517804	3.06028267	8.17E-03	1.032892712	1.031860438	1.692265981	6.942105225	5.521766324	1.74E-03
5624	0	942847	2712781	Bodcaw Bank	Stamps	AR	71860	12/31/2017	2/14/2019	NM	307 Thomas Street	BODCAW BANCSHARES, INC.	1	0	0	7	0	Lafayette			1/1/1903	1/1/1934	12/1/2017	Stock	0	0	FDIC	DIF	Dallas	DALLAS	Shreveport	St. louis	Southern	Western	0	1	http://www.bodcawbank.com	3.608896231	0.670083107	2.938813124	0.12867985	1.87504924	0.295438431	0.632067544	0.827227606	0.924394023	7.047610524	0.335600501	0.22092417
17825	0	472250	0	Boelus State Bank	Boelus	NE	68820	12/31/2017	2/14/2019	NM	523 Delaware Street		1	0	0	2	0	Howard	24260	Grand Island, NE	1/1/1900	1/1/1958	3/31/2006	Stock	0	0	FDIC	DIF	Kansas City	KANSAS CITY	Grand Island	Kansas City	Western	West	0	1	http://boelusstatebank.com	3.170028818	0.61151332	2.558515499	0.230224893	1.575222955	0	0.630089182	0.630089182	0.860314075	4.62140064	3.46605048	0
35546	16456	2917317	0	Bofi Federal Bank	San Diego	CA	92122	12/31/2017	2/14/2019	SA	4350 La Jolla Village Drive,		2	0	1	4	0	San Diego	41740	San Diego-Carlsbad, CA	7/4/2000	7/4/2000	3/1/2018	Stock	0	0	OCC	DIF	San Francisco	SAN FRANCISCO	Orange	San Francisco	Western	Western	0	1	www.axosbank.com	5.104792357	0.979551495	4.125240862	0.65814355	1.534613847	0.117451012	1.755359651	1.759909214	3.041294851	18.80251813	18.00437978	7.28E-02
29941	4393	927479	0	Bogota Savings Bank	Bogota	NJ	7603	12/31/2017	2/14/2019	SB	60 East Main St		4	0	0	5	0	Bergen	35620	New York-Newark-Jersey City, NY-NJ-PA	1/1/1893	9/16/1937	12/5/2018	Non-Stock	0	0	FDIC	DIF	New York	NEW YORK	Jamesburg	New York	Northeastern	Northeast	0	1	http://www.bogotasavingsbank.com	3.468064818	1.104552572	2.363512247	9.02E-02	1.260037356	1.60E-02	0.622914704	0.622914704	1.042767516	5.878666257	5.878666257	0
30052	4639	797775	2835514	Boiling Springs Savings Bank	Rutherford	NJ	7070	12/31/2017	2/14/2019	SB	25 Orient Way	BOILING SPRINGS, MHC	17	0	0	4	0	Bergen	35620	New York-Newark-Jersey City, NY-NJ-PA	4/10/1939	4/10/1939	5/31/2010	Stock	0	0	FDIC	DIF	New York	NEW YORK	Jamesburg	New York	Northeastern	Northeast	0	1	http://WWW.BSSBANK.com	3.963577147	0.904640292	3.058936854	5.38E-02	2.174731624	4.43E-03	0.398535614	0.39416374	0.791383478	3.173182029	3.173182029	-1.74E-02
4214	9656	339858	1883693	BOKF, National Association	Tulsa	OK	74172	12/31/2017	2/14/2019	N	One Williams Center	BOK FINANCIAL CORPORATION	133	0	1	4	0	Tulsa	46140	Tulsa, OK	2/10/1910	1/1/1934	2/17/2017	Stock	0	1	OCC	DIF	Dallas	DALLAS	Tulsa	Kansas City	Southern	West	0	0	www.bokfinancial.com	3.341115363	0.425654272	2.915461091	1.720438286	2.735870771	1.56E-03	1.006343935	1.014615411	1.578711247	10.38265042	5.685355387	9.21E-02
10993	0	107758	0	Bonanza Valley State Bank	Brooten	MN	56316	12/31/2017	2/14/2019	NM	1st St. & Central Ave.		1	0	0	2	1	Stearns	41060	St. Cloud, MN	2/22/1894	1/1/1934	3/31/2006	Stock	0	0	FDIC	DIF	Kansas City	KANSAS CITY	Minneapolis	Minneapolis	Central	West	0	1	www.bvsb.bank	5.155118296	1.042106091	4.113012205	0.176296254	2.498324391	0.166766727	1.165778832	1.173720105	1.173720105	13.11911947	-0.266287946	0.239572455
11235	13510	35646	1839252	Bonduel State Bank	Bonduel	WI	54107	12/31/2017	2/14/2019	NM	130 North Cecil Street	BONDUEL BANCORP, INC.	1	0	0	7	0	Shawano			9/21/1906	1/1/1934	7/23/2012	Stock	0	0	FDIC	DIF	Chicago	CHICAGO	Appleton	Chicago	Central	Central	0	1	www.bonduelbank.com	3.231661872	0.372652888	2.859008984	0.410218096	1.743863312	0	1.056093397	1.056093397	1.157338714	4.805401112	1.501191422	0
33552	15832	745347	1202258	Boone Bank & Trust Co.	Boone	IA	50036	12/31/2017	2/14/2019	NM	716 Eighth Street	AMES NATIONAL CORPORATION	2	0	0	2	0	Boone			1/16/1992	1/16/1992	3/31/2006	Stock	0	1	FDIC	DIF	Kansas City	KANSAS CITY	Des Moines	Chicago	Western	Western	0	1	http://www.boonebankiowa.com	3.622615056	0.55829238	3.064322677	0.474657685	1.847470032	1.42E-03	1.079029083	1.081480534	1.573902354	10.53156008	2.228096154	1.31E-02
30128	4807	991078	0	Boonville Federal Savings Bank	Boonville	IN	47601	12/31/2017	2/14/2019	SB	123 N Third Street		1	0	0	5	0	Warrick	21780	Evansville, IN-KY	1/1/1917	6/13/1949	6/27/2017	Non-Stock	0	1	FDIC	DIF	Chicago	CHICAGO	Indianapolis	St. louis	Central	Central	0	1	www.boonvillefederal.com	4.181847918	1.00854996	3.173297958	1.033258264	3.713403679	5.27E-02	0.212977724	0.212977724	0.212977724	2.186431138	2.186431138	0.546707242
15684	15593	977951	2238544	Border State Bank	Greenbush	MN	56726	12/31/2017	2/14/2019	NM	133 Main Street North	BORDER BANCSHARES, INC.	9	0	0	4	1	Roseau			8/9/1935	9/9/1939	2/1/2018	Stock	0	0	FDIC	DIF	Kansas City	KANSAS CITY	Fargo	Minneapolis	Central	West	0	1	www.borderstatebank.com	4.374730725	0.614953641	3.759777084	0.468766671	2.895359352	0.117648061	0.937330501	0.943010062	0.945038477	8.735372151	0.665158473	0.152877975
24811	9312	964700	1248078	Boston Private Bank & Trust Company	Boston	MA	2109	12/31/2017	2/14/2019	SM	Ten Post Office Square	BOSTON PRIVATE FINANCIAL HOLDINGS, INC.	23	0	1	4	0	Suffolk	14460	Boston-Cambridge-Newton, MA-NH	11/21/1983	11/21/1983	7/27/2017	Stock	0	1	FED	DIF	New York	NEW YORK	South Boston	Boston	Northeastern	Northeast	0	0	http://www.bostonprivate.com	3.412792602	0.411758013	3.001034589	0.693966136	2.473248453	-9.57E-02	0.626968445	0.629682983	1.164194965	7.015821319	3.513192402	-6.86E-02
18342	0	972406	0	Boston Trust & Investment Management Company	Boston	MA	2108	12/31/2017	2/14/2019	NM	1 Beacon Street, 33rd Floor		1	0	0	7	1	Suffolk	14460	Boston-Cambridge-Newton, MA-NH	12/14/1960	12/14/1960	9/7/2006	Stock	0	1	FDIC	DIF	New York	NEW YORK	South Boston	Boston	Northeastern	Northeast	0	1	http://www.bostontrust.com	6.401920576	0.250075023	6.151845554	93.71028134	53.17148157	0	39.6070214	39.6070214	40.8028752	46.84849408	2.125552339	0
35172	0	2749059	0	Boundary Waters Bank	Ely	MN	55731	12/31/2017	2/14/2019	NM	601 East Sheridan Street		3	0	0	4	0	Saint Louis	20260	Duluth, MN-WI	4/1/1999	4/1/1999	3/1/2015	Stock	0	0	FDIC	DIF	Kansas City	KANSAS CITY	Minneapolis	Minneapolis	Central	West	0	1	http://www.mybwbank.com	4.88990236	0.796788195	4.093114165	0.513456239	3.359662275	0.216103931	7.10E-02	8.71E-02	0.856877214	0.875037862	0.875037862	0.153004706
31443	6979	416973	0	Brainerd Savings and Loan Association, A Federal Association	Brainerd	MN	56401	12/31/2017	2/14/2019	SA	524 S 6th Street		2	0	0	5	0	Crow Wing			1/1/1922	6/29/1965	3/11/2018	Non-Stock	0	0	OCC	DIF	Kansas City	KANSAS CITY	Minneapolis	Minneapolis	Central	West	0	1	www.brainerdsavings.com	4.098053126	0.820292781	3.277760345	0.583592876	3.814520275	0	-0.439962505	-0.325058208	-0.210153911	-3.944809365	-3.944809365	0.019377592
9846	12045	852320	1074156	Branch Banking and Trust Company	Winston Salem	NC	27101	12/31/2017	2/14/2019	NM	200 W 2nd St	BB&T CORPORATION	2067	1	1	4	0	Forsyth	49180	Winston-Salem, NC	1/1/1872	1/1/1934	4/1/2016	Stock	0	1	FDIC	DIF	Atlanta	ATLANTA	Charlotte	Richmond	Northeastern	Southeast	0	0	www.BBT.com	3.604124352	0.340640256	3.263484096	2.065337578	3.244733232	0.102778564	1.128578397	1.118472613	1.532377239	8.467972929	1.602048933	0.175081711
5676	9714	760331	1082375	BRANNEN BANK	Inverness	FL	34450	12/31/2017	2/14/2019	NM	320 Highway 41 South	BRANNEN BANKS OF FLORIDA, INC.	12	0	0	8	1	Citrus	26140	Homosassa Springs, FL	7/1/1926	1/1/1934	2/2/2008	Stock	0	0	FDIC	DIF	Atlanta	ATLANTA	Gainesville	Atlanta	Southern	Southeast	0	1	www.brannenbanks.com	3.603377465	0.146356246	3.457021219	0.455313855	2.14899341	4.44E-02	1.610695256	1.61929363	1.61929363	24.35005382	0.144332253	4.50E-03
35420	0	2861317	2861812	Branson Bank	Branson	MO	65616	12/31/2017	2/14/2019	NM	1501 State Highway 248	BRANSON BANCSHARES, INC	3	0	0	4	0	Taney			3/22/2000	3/22/2000	3/31/2006	Stock	0	0	FDIC	DIF	Kansas City	KANSAS CITY	Springfield Mo	St. louis	Western	West	0	1	http://www.bransonbank.com	4.495184704	0.423178859	4.072005846	0.748658548	2.963714644	0	0.97878108	0.97878108	1.569800625	9.659443344	3.406567021	-2.19E-02
16386	14591	411231	1084025	Brantley Bank and Trust Company	Brantley	AL	36009	12/31/2017	2/14/2019	NM	9402 North Main Street	BRANTLEY BANCORP, INC.	2	0	0	7	0	Crenshaw			3/6/1946	3/6/1946	3/31/2006	Stock	0	0	FDIC	DIF	Atlanta	ATLANTA	Montgomery	Atlanta	Southern	Southeast	0	1	http://www.brantleybank.com	3.771727489	0.31755838	3.454169108	0.542089578	2.575606514	0.149823753	0.900413514	0.915286926	1.093713395	6.595865806	0.706699908	1.789163943
24038	0	863362	3530218	Brazos National Bank	Richwood	TX	77531	12/31/2017	2/14/2019	N	2300 Brazosport Blvd	GULFPORT BANCSHARES OF DELAWARE, INC.	1	0	0	5	0	Brazoria	26420	Houston-The Woodlands-Sugar Land, TX	8/2/1982	8/2/1982	6/15/2015	Stock	0	0	OCC	DIF	Dallas	DALLAS	Houston	Dallas	Southern	West	0	1	www.brazosbank.com	5.860758678	0.128807883	5.731950795	16.87254037	19.47397168	2.45E-02	2.359844824	2.359844824	2.359844824	9.067183254	9.067183254	4.55E-03
5792	0	856542	3943528	Breda Savings Bank	Breda	IA	51436	12/31/2017	2/14/2019	NM	105 Main Street	VAN FINANCIAL CORPORATION	1	0	0	2	0	Carroll			1/1/1890	1/1/1934	5/13/2018	Stock	0	1	FDIC	DIF	Kansas City	KANSAS CITY	Des Moines	Chicago	Western	Western	0	1	http://www.bredasavingsbank.com	4.200807343	0.479519241	3.721288102	0.30019338	2.357914284	0	1.443511285	1.488749729	1.551580902	12.1993078	-0.901003976	-0.343234043
12923	12109	800657	1121340	Bremer Bank, National Association	Saint Paul	MN	55102	12/31/2017	2/14/2019	N	372 Saint Peter Street	OTTO BREMER TRUST	90	0	1	4	0	Ramsey	33460	Minneapolis-St. Paul-Bloomington, MN-WI	11/19/1932	1/1/1934	12/31/2018	Stock	0	0	OCC	DIF	Kansas City	KANSAS CITY	Minneapolis	Minneapolis	Central	West	0	0	http://www.bremer.com	3.858597988	0.368149098	3.490448889	0.728524563	2.425109648	6.50E-02	1.095152608	1.091916132	1.517192614	11.66779232	4.334516191	6.71E-02
27943	587	534877	0	Brentwood Bank	Bethel Park	PA	15102	12/31/2017	2/14/2019	SB	411 Mcmurray Rd., Suite 200		11	0	0	4	0	Allegheny	38300	Pittsburgh, PA	1/1/1922	11/26/1935	6/18/2012	Stock	0	0	FDIC	DIF	New York	NEW YORK	Wexford	Cleveland	Northeastern	Northeast	0	1	www.brentwoodbank.com	3.815816062	0.834468156	2.981347906	0.312380752	2.081247287	8.15E-02	0.624828864	0.639917444	1.030435484	6.042353719	5.636879983	0
21220	0	729132	2464268	Brickell Bank	Miami	FL	33131	12/31/2017	2/14/2019	NM	1395 Brickell Avenue	ESPIRITO SANTO CONTROL S.A.	1	0	0	5	0	Miami-Dade	33100	Miami-Fort Lauderdale-West Palm Beach, FL	9/12/1973	9/12/1973	7/27/2015	Stock	0	1	FDIC	DIF	Atlanta	ATLANTA	South Florida	Atlanta	Southern	Southeast	0	1	http://www.brickellbankmiami.com	4.112995912	0.879790856	3.233205056	0.581913183	3.983151226	0	-0.306940994	-0.306940994	-0.296824284	-5.265679019	-5.265679019	5.94E-02
22811	10473	270531	2447935	Brickyard Bank	Lincolnwood	IL	60712	12/31/2017	2/14/2019	NM	6676 North Lincoln Avenue	BRICKYARD BANCORP, INC.	3	0	0	4	0	Cook	16980	Chicago-Naperville-Elgin, IL-IN-WI	2/26/1979	2/26/1979	3/31/2006	Stock	0	0	FDIC	DIF	Chicago	CHICAGO	Chicago	Chicago	Central	Central	0	1	http://www.brickyardbank.net	4.154757548	0.529110995	3.625646554	1.016068838	3.995060853	-7.38E-02	0.46419857	0.46419857	0.47804147	5.026883332	5.026883332	-0.113497931
18155	0	43959	1131899	Bridge City State Bank	Bridge City	TX	77611	12/31/2017	2/14/2019	NM	701 West Round Bunch Road	AMTEX BANCSHARES, INC.	2	0	0	7	0	Orange	13140	Beaumont-Port Arthur, TX	2/27/1960	2/27/1960	8/29/2018	Stock	0	0	FDIC	DIF	Dallas	DALLAS	Houston	Dallas	Southern	West	0	1	www.bridgecitybank.com	3.120659744	0.374947217	2.745712527	0.518552438	1.88405769	4.80E-02	0.908073119	0.925536064	1.227742022	10.86387136	7.04898991	0.157404896
12717	0	882541	1827923	Bridge Community Bank	Mount Vernon	IA	52314	12/31/2017	2/14/2019	NM	302 Highway 1 South	BRIDGE COMMUNITY BANK ESOP	3	0	0	2	0	Linn	16300	Cedar Rapids, IA	9/8/1903	1/1/1934	3/31/2006	Stock	0	1	FDIC	DIF	Kansas City	KANSAS CITY	Cedar Rapids	Chicago	Western	Western	0	1	www.bridge.bank	3.855225179	0.451737764	3.403487416	0.72127104	2.640208189	0	0.864857404	0.864857404	1.267789683	8.2203085	8.2203085	1.97E-02
21122	14583	312730	1209145	Bridgeview Bank Group	Bridgeview	IL	60455	12/31/2017	2/14/2019	NM	7940 South Harlem Avenue	BRIDGEVIEW BANCORP, INC.	17	0	0	4	0	Cook	16980	Chicago-Naperville-Elgin, IL-IN-WI	6/21/1973	6/21/1973	2/25/2011	Stock	0	0	FDIC	DIF	Chicago	CHICAGO	Chicago	Chicago	Central	Central	0	1	http://www.bridgeviewbank.com	4.455323905	0.455288574	4.000035331	9.362532783	11.46943777	0.27702445	0.217698324	0.195793732	1.143127989	1.656673195	1.656673195	0.301745029
58210	0	3378773	3378764	Bridgewater Bank	Bloomington	MN	55431	12/31/2017	2/14/2019	NM	3800 American Blvd West, # 1	BRIDGEWATER BANCSHARES, INC.	7	0	0	4	0	Hennepin	33460	Minneapolis-St. Paul-Bloomington, MN-WI	11/2/2005	11/2/2005	5/21/2016	Stock	0	0	FDIC	DIF	Kansas City	KANSAS CITY	Minneapolis	Minneapolis	Central	West	0	1	http://www.bridgewaterbankmn.com	4.708428969	0.76446922	3.943959749	0.186295731	1.804324057	0.289354419	1.184031351	1.172942319	1.925471727	12.13233449	12.13233449	5.12E-04
90169	8030	699105	3134102	Bridgewater Savings Bank	Raynham	MA	2767	12/31/2017	2/14/2019	SM	756 Orchard Street	BRIDGEWATER FINANCIAL, MHC	8	0	0	4	0	Bristol	39300	Providence-Warwick, RI-MA	3/19/1872	6/20/1985	1/29/2013	Stock	0	1	FED	DIF	New York	NEW YORK	South Boston	Boston	Northeastern	Northeast	0	1	www.bridgewatersavings.com	3.687070106	0.384922162	3.302147944	0.717021295	3.029975978	0.035619538	0.482110443	0.482110443	0.785054612	5.063295875	5.063295875	6.44E-03
9189	13682	227656	1140248	Brighton Bank	Brighton	TN	38011	12/31/2017	2/14/2019	NM	7663 Highway 51 South	BRIGHTON BANCORP, INC.	3	0	0	4	0	Tipton	32820	Memphis, TN-MS-AR	10/10/1910	1/1/1934	6/15/2015	Stock	0	0	FDIC	DIF	Dallas	DALLAS	Memphis	St. louis	Southern	Southeast	0	1	www.brightonbancorp.com	5.229025797	0.479557921	4.749467875	4.909401137	7.957277393	0.249482716	1.195074548	1.195074548	1.195074548	21.62110978	21.62110978	0.495971904
22578	0	406974	1027947	Brighton Bank	Salt Lake City	UT	84121	12/31/2017	2/14/2019	NM	7101 Highland Drive	BRIGHTON BANCORP	4	0	0	4	1	Salt Lake	41620	Salt Lake City, UT	1/3/1978	1/3/1978	6/1/2017	Stock	0	0	FDIC	DIF	San Francisco	SAN FRANCISCO	Salt Lake City	San Francisco	Western	West	0	1	www.brightonbank.com	4.697122616	6.46E-02	4.632538548	0.642996787	2.747841122	0	2.05277584	2.05277584	2.05277584	17.51833997	3.290714735	1.63E-02
23622	8406	13103	2388878	Bristol County Savings Bank	Taunton	MA	2780	12/31/2017	2/14/2019	SB	35 Broadway	BEACON BANCORP	17	0	1	4	0	Bristol	39300	Providence-Warwick, RI-MA	3/2/1846	1/2/1982	4/6/2013	Stock	0	1	FDIC	DIF	New York	NEW YORK	South Boston	Boston	Northeastern	Northeast	0	1	www.bristolcountysavings.com	3.616972283	0.444675138	3.172297145	0.940631092	3.082819682	9.79E-02	0.59510965	0.861452027	1.187584723	6.782563359	6.291090591	0.020207161
30306	5141	26176	0	Broadway Federal Bank, f.s.b.	Los Angeles	CA	90036	12/31/2017	2/14/2019	SA	5055 Wilshire Blvd, Ste 100		3	0	0	4	0	Los Angeles	31080	Los Angeles-Long Beach-Anaheim, CA	2/26/1947	2/26/1947	2/22/2018	Stock	0	0	OCC	DIF	San Francisco	SAN FRANCISCO	Los Angeles (West)	San Francisco	Western	Western	0	1	www.broadwayfederalbank.com	3.919628367	0.99988064	2.919747727	0.562122263	2.553270862	-0.254563396	0.715323143	0.715323143	1.071249055	6.226456902	5.219265556	-0.150046658
15797	15396	474254	1106879	Broadway National Bank	San Antonio	TX	78209	12/31/2017	2/14/2019	N	1177 N.E. Loop 410	BROADWAY BANCSHARES, INC.	41	0	0	4	1	Bexar	41700	San Antonio-New Braunfels, TX	2/3/1941	2/3/1941	3/31/2006	Stock	0	1	OCC	DIF	Dallas	DALLAS	Austin	Dallas	Southern	West	0	1	www.broadway.bank	3.412685321	0.147778223	3.264907098	1.106421434	2.828051095	8.31E-02	1.223434375	1.222873565	1.222873565	11.91686965	5.480923882	0.161086264
17798	17777	782306	2631510	Brookline Bank	Brookline	MA	2445	12/31/2017	2/14/2019	SM	2 Harvard Street	BROOKLINE BANCORP, INC.	25	0	0	4	0	Norfolk	14460	Boston-Cambridge-Newton, MA-NH	1/1/1871	9/3/1957	2/28/2018	Stock	0	0	FED	DIF	New York	NEW YORK	South Boston	Boston	Northeastern	Northeast	0	1	www.brooklinebank.com	4.428168553	0.60671909	3.821449463	0.199810096	1.818390986	0.326564936	0.99240007	0.915448864	1.638408047	9.173698236	7.308670539	0.260485477
18748	14596	71457	1840753	Bruning State Bank	Bruning	NE	68322	12/31/2017	2/14/2019	NM	104 Main Street	BRUNING BANCSHARES, INC.	5	0	0	2	0	Thayer			9/1/1891	4/5/1963	3/31/2006	Stock	0	1	FDIC	DIF	Kansas City	KANSAS CITY	Grand Island	Kansas City	Western	West	0	1	http://www.bruningbank.com	3.80982647	0.49670628	3.31312019	0.53169036	2.481413904	6.92E-02	0.774235162	0.776487061	1.086447547	7.244583376	5.899506626	-2.21E-03
20220	0	463203	1136344	Brunswick Bank and Trust Company	New Brunswick	NJ	8901	12/31/2017	2/14/2019	NM	439 Livingston Avenue	BRUNSWICK BANCORP	7	0	0	4	0	Middlesex	35620	New York-Newark-Jersey City, NY-NJ-PA	7/27/1970	7/27/1970	7/30/2018	Stock	0	1	FDIC	DIF	New York	NEW YORK	Jamesburg	New York	Northeastern	Northeast	0	1	http://www.brunswickbank.com	4.68950893	0.678199511	4.011309419	0.855714639	3.868636602	0	0.303532287	0.303532287	0.673707272	2.106163053	2.106163053	6.66E-02
13692	0	413758	3612244	Brunswick State Bank	Brunswick	NE	68720	12/31/2017	2/14/2019	NM	226 2nd St	BSB BANCSHARES, INC.	2	0	0	2	1	Antelope			1/1/1930	1/18/1934	3/31/2006	Stock	0	0	FDIC	DIF	Kansas City	KANSAS CITY	Sioux City	Kansas City	Western	West	0	1	www.brunswickstatebank.com	5.337886975	1.011666914	4.326220061	0.277266539	1.981396429	0.327008709	2.045877019	2.065221196	2.065221196	21.61005513	5.706134094	0.109337875
17881	0	432058	0	Brush Country Bank	Freer	TX	78357	12/31/2017	2/14/2019	NM	902 E Riley St		1	0	0	7	1	Duval			7/12/1958	7/12/1958	4/15/2018	Stock	0	0	FDIC	DIF	Dallas	DALLAS	Houston	Dallas	Southern	West	0	1	http://www.brushcountrybank.com	3.606933058	0.449185549	3.157747509	0.564601502	3.178403993	7.56E-02	0.269698039	0.269698039	0.269698039	2.521800613	1.343389111	0.647052761
57997	0	3356191	0	Bryant Bank	Tuscaloosa	AL	35406	12/31/2017	2/14/2019	NM	1550 Mcfarland Boulevard N.		16	0	0	4	1	Tuscaloosa	46220	Tuscaloosa, AL	6/10/2005	6/10/2005	10/7/2014	Stock	0	0	FDIC	DIF	Atlanta	ATLANTA	Shelby	Atlanta	Southern	Southeast	0	1	www.bryantbank.com	3.750868359	0.318045533	3.432822827	0.267375896	2.168810215	8.02E-02	1.257033519	1.257033519	1.257033519	13.97672948	5.237176891	2.90E-02
6064	14159	82257	1127717	Bryant State Bank	Bryant	SD	57221	12/31/2017	2/14/2019	NM	124 Main Avenue	BRYANT BANCSHARES, INC.	1	0	0	2	1	Hamlin			3/1/1915	1/1/1934	6/2/2010	Stock	0	0	FDIC	DIF	Kansas City	KANSAS CITY	Sioux Falls	Minneapolis	Western	West	0	1	WWW.BRYANTSTATEBANK.COM	3.716960352	0.191534189	3.525426164	0.968641315	2.980655917	0.313299417	1.008881607	1.008881607	1.060619126	7.971837384	7.971837384	9.31E-03
10618	0	1009242	1905009	BTC Bank	Bethany	MO	64424	12/31/2017	2/14/2019	NM	3606 Miller Street	BETHANY BANKSHARES, INC.	9	0	1	2	0	Harrison			9/19/1919	1/1/1934	12/12/2011	Stock	0	1	FDIC	DIF	Kansas City	KANSAS CITY	Kansas City	Kansas City	Western	West	0	1	http://www.btcbank.bank	4.755520835	0.675021202	4.080499633	0.356163171	2.433634192	6.64E-02	1.522431643	1.522431643	1.690115919	11.49786316	11.49786316	2.91E-02
3402	0	24668	3488681	BTH Bank, National Association	Quitman	TX	75783	12/31/2017	2/14/2019	N	412 East Goode Street	BT HOLDINGS, INC.	13	0	0	4	0	Wood			10/21/1914	1/1/1934	6/17/2015	Stock	0	0	OCC	DIF	Dallas	DALLAS	Dallas	Dallas	Southern	West	0	1	www.bthbank.com	3.998959385	1.144068741	2.854890644	0.160653041	1.373646313	0.179007407	0.960044988	0.95931221	1.360944813	8.875957429	8.565369948	0.161357236
35101	0	2836306	2836294	Buckeye Community Bank	Lorain	OH	44055	12/31/2017	2/14/2019	SM	105 Sheffield Center	BUCKEYE BANCSHARES, INC.	1	0	0	4	0	Lorain	17460	Cleveland-Elyria, OH	10/12/1999	10/12/1999	1/1/2012	Stock	0	0	FED	DIF	Chicago	CHICAGO	Columbus	Cleveland	Central	Central	0	1	www.buckeyebank.com	4.370911672	0.410751497	3.960160175	0.486098642	2.719317312	0.111631401	0.799729722	0.799729722	1.464792992	7.135178432	5.491030965	0.21599244
2286	0	870913	0	Buckeye State Bank	De Graff	OH	43318	12/31/2017	2/14/2019	NM	101 North Main Street		1	0	0	6	0	Logan			1/1/1885	1/1/1934	7/31/2018	Stock	0	0	FDIC	DIF	Chicago	CHICAGO	Columbus	Cleveland	Central	Central	0	1	WWW.JOINBSB.COM	3.365643511	0.876269328	2.489374183	0.468391353	3.706063337	0.28858235	-1.432922362	-1.339688065	-1.134350623	-11.80255412	-11.80255412	0.455599858
12121	0	316934	1492992	Buckley State Bank	Buckley	IL	60918	12/31/2017	2/14/2019	NM	102 S Railroad Ave	BUCKLEY BANCORP, INC.	1	0	0	2	0	Iroquois			11/19/1920	1/1/1934	3/31/2006	Stock	0	0	FDIC	DIF	Chicago	CHICAGO	Champaign	Chicago	Central	Central	0	1	www.buckleystatebank.com	3.000670488	0.172343781	2.828326707	0.166835025	1.892320561	1.714058479	-0.406803212	-0.406803212	-0.701621271	-3.606889564	-7.497467072	3.203461059
10844	14125	621441	1399578	Buena Vista National Bank	Chester	IL	62233	12/31/2017	2/14/2019	N	1309 Swanwick Street	BUENA VISTA BANCORP, INC.	8	0	0	8	0	Randolph			1/1/1905	1/1/1934	12/1/2012	Stock	0	1	OCC	DIF	Chicago	CHICAGO	Mount Vernon	St. louis	Central	Central	0	1	www.bvnb.com	4.32002617	0.330870601	3.989155569	1.124795343	2.882463087	0.121347215	1.032067402	1.058054375	1.644721489	8.578282981	2.902312769	0.158014718
29696	3903	108072	3835100	Buffalo Federal Bank	Buffalo	WY	82834	12/31/2017	2/14/2019	SM	106 Fort Street	CRAZY WOMAN CREEK BANCORP, INC.	3	0	0	4	0	Johnson			5/1/1936	6/19/1936	6/2/2014	Stock	0	0	FED	DIF	San Francisco	SAN FRANCISCO	Billings	Kansas City	Western	West	0	1	www.buffalofed.com	4.725444905	0.338322925	4.38712198	1.67325969	4.238372318	9.39E-02	0.915267528	0.894614092	1.320752286	8.320920438	5.367507319	0.021286446
11578	0	933621	0	Burke & Herbert Bank & Trust Company	Alexandria	VA	22314	12/31/2017	2/14/2019	NM	100 South Fairfax Street		25	0	0	4	0	Alexandria City	47900	Washington-Arlington-Alexandria, DC-VA-MD-WV	1/1/1852	1/1/1934	4/16/2010	Stock	0	1	FDIC	DIF	Atlanta	ATLANTA	Richmond	Richmond	Northeastern	Southeast	0	1	www.burkeandherbertbank.com	3.786518142	0.358399509	3.428118633	0.470459693	2.424431272	0.102497659	0.90526838	0.905928131	1.11209634	8.198819153	3.978222974	0.269612869
27556	15540	1404883	4352444	Burling Bank	Chicago	IL	60604	12/31/2017	2/14/2019	NM	141 West Jackson Boulevard	BURLING BANCORP, INC.	1	0	0	4	1	Cook	16980	Chicago-Naperville-Elgin, IL-IN-WI	8/7/1989	8/7/1989	3/31/2006	Stock	0	1	FDIC	DIF	Chicago	CHICAGO	Chicago	Chicago	Central	Central	0	1	www.burlingbank.com	3.977494187	0.220925232	3.756568956	0.377048056	2.927427226	0.103647409	0.995668028	0.996484149	0.996484149	10.22990047	3.686450618	-1.11E-02
13669	0	304155	2896092	Burton State Bank	Burton	TX	77835	12/31/2017	2/14/2019	NM	515 N Main Street	BURTON BANCSHARES, INC.	1	0	0	7	1	Washington			1/1/1906	1/1/1934	10/17/2018	Stock	0	0	FDIC	DIF	Dallas	DALLAS	Austin	Dallas	Southern	West	0	1	http://www.burtonbank.com	2.561902297	0.370545038	2.191357259	0.151130876	1.566897127	0.010422819	0.720911649	0.720911649	0.720911649	5.617673336	1.218290603	3.62E-02
16450	10287	416245	1203602	Busey Bank	Champaign	IL	61820	12/31/2017	2/14/2019	NM	100 West University Avenue	FIRST BUSEY CORPORATION	65	0	1	4	0	Champaign	16580	Champaign-Urbana, IL	7/8/1946	7/8/1946	11/3/2017	Stock	0	1	FDIC	DIF	Chicago	CHICAGO	Champaign	Chicago	Central	Central	0	0	www.busey.com	3.468489339	0.240381732	3.228107607	0.89988101	2.149329609	7.42E-02	0.962799087	0.973517992	1.671309802	8.308654081	8.308654081	-9.65E-03
58545	0	3606971	0	Business Bank of Texas, N.A.	Austin	TX	78758	12/31/2017	2/14/2019	N	1910 W Braker Lane, Ste 100		1	0	0	4	1	Travis	12420	Austin-Round Rock, TX	8/6/2007	8/6/2007	8/6/2007	Stock	0	0	OCC	DIF	Dallas	DALLAS	Austin	Dallas	Southern	West	0	1	http://www.businessbankoftexas.com	4.251675763	0.316838211	3.934837552	0.12355485	2.634365899	0.313299797	0.9681405	0.9681405	0.9681405	9.419543191	9.419543191	6.62E-03
58228	0	3408728	3488850	Business First Bank	Baton Rouge	LA	70801	12/31/2017	2/14/2019	NM	500 Laurel Street	BUSINESS FIRST BANCSHARES, INC.	17	0	1	4	0	East Baton Rouge	12940	Baton Rouge, LA	2/1/2006	2/1/2006	12/31/2017	Stock	0	0	FDIC	DIF	Dallas	DALLAS	Baton Rouge	Atlanta	Southern	Western	0	1	www.b1bank.com	4.762601251	0.649954124	4.112647127	0.488145933	3.077416022	0.358204766	0.486975871	0.488653186	0.815831011	4.840352123	1.832299385	0.4080015
16110	15723	1004256	1055687	Butte State Bank	Butte	NE	68722	12/31/2017	2/14/2019	SM	510 Thayer Street	BUTTE STATE COMPANY	2	0	0	2	1	Boyd			1/1/1944	1/3/1944	3/31/2006	Stock	0	0	FED	DIF	Kansas City	KANSAS CITY	Sioux City	Kansas City	Western	West	0	1	http://www.buttebank.com	4.185296573	0.631796819	3.553499754	0.579034365	3.282895274	0	0.448942943	0.448942943	0.466798629	3.583937444	-8.15E-02	0.294360061
20624	0	129732	1204627	Byline Bank	Chicago	IL	60601	12/31/2017	2/14/2019	NM	180 N Lasalle Street	BYLINE BANCORP, INC.	61	0	1	4	0	Cook	16980	Chicago-Naperville-Elgin, IL-IN-WI	3/1/1972	3/1/1972	5/30/2018	Stock	0	1	FDIC	DIF	Chicago	CHICAGO	Chicago	Chicago	Central	Central	0	1	https://www.bylinebank.com	4.631925101	0.376098653	4.255826448	1.573329192	3.620372313	0.382752384	0.759454782	0.759454782	1.372469646	5.782064132	5.137207143	0.312371323
902	13272	325534	1203107	Byron Bank	Byron	IL	61010	12/31/2017	2/14/2019	NM	200 North Walnut	BYRON BANCSHARES, INC.	5	0	0	4	1	Ogle			7/1/1932	1/1/1934	3/31/2006	Stock	0	0	FDIC	DIF	Chicago	CHICAGO	Princeton	Chicago	Central	Central	0	1	http://www.byronbank.com	3.64980848	0.589724026	3.060084454	1.10523113	2.588866174	0.127620163	1.241351202	1.240549018	1.25756504	11.88867664	3.929242572	4.91E-02
34328	0	2506328	0	Cache Bank and Trust	Greeley	CO	80634	12/31/2017	2/14/2019	NM	4601 West 20th Street		3	0	0	7	0	Weld	24540	Greeley, CO	10/11/1996	10/11/1996	10/31/2013	Stock	0	1	FDIC	DIF	Dallas	DALLAS	Denver	Kansas City	Western	Western	0	1	http://www.cachebankandtrust.com	3.269204639	0.250341173	3.018863466	0.158630098	2.611189353	0.33588199	0.479973295	0.423473392	-5.72E-02	4.503711528	4.503711528	0.809365699
22134	10858	995076	2324997	Cache Valley Bank	Logan	UT	84321	12/31/2017	2/14/2019	NM	101 North Main Street	CACHE VALLEY BANKING COMPANY	14	0	0	4	0	Cache	30860	Logan, UT-ID	10/2/1975	10/2/1975	5/18/2017	Stock	0	0	FDIC	DIF	San Francisco	SAN FRANCISCO	Salt Lake City	San Francisco	Western	West	0	1	http://www.cachevalleybank.com	5.464184505	0.451353828	5.012830677	1.435904502	2.849958905	0	2.021758118	2.021086395	3.294212434	18.74944678	14.81668348	1.27E-02
4999	10349	4262534	4037349	Cadence Bank, N.A.	Birmingham	AL	35203	12/31/2017	2/14/2019	N	2100 Third Avenue North	CADENCE BANCORP LLC	71	0	1	4	0	Jefferson	13820	Birmingham-Hoover, AL	5/1/1887	1/1/1934	12/31/2018	Stock	0	1	OCC	DIF	Atlanta	ATLANTA	Shelby	Atlanta	Southern	Southeast	0	0	www.cadencebank.com	4.298020305	0.577147193	3.720873111	0.892855036	2.206878396	9.65E-02	1.123731214	1.122804911	1.993989382	8.03352145	7.253306233	5.65E-02
11785	9983	925354	1108985	Caldwell Bank & Trust Company	Columbia	LA	71418	12/31/2017	2/14/2019	NM	202 Main Street	CALDWELL HOLDING COMPANY	3	0	0	2	1	Caldwell			1/1/1902	1/1/1934	1/8/2019	Stock	0	1	FDIC	DIF	Dallas	DALLAS	Shreveport	Dallas	Southern	Western	0	1	http://www.caldwellbankandtrust.com	5.576492572	1.044690951	4.531801622	0.731897431	3.533969899	0.557090292	0.782906727	0.784053004	0.784053004	7.79371717	2.096555496	0.954102789
9024	12454	498625	1357046	Calhoun County Bank, Inc.	Grantsville	WV	26147	12/31/2017	2/14/2019	NM	372 Main Street	CALHOUN BANKSHARES, INC.	4	0	0	5	0	Calhoun			1/1/1900	1/1/1934	5/28/2018	Stock	0	0	FDIC	DIF	Atlanta	ATLANTA	Scott Depot	Richmond	Northeastern	Northeast	0	1	www.calhounbanks.com	4.817980124	0.347071797	4.470908327	0.732708089	3.613670261	9.21E-02	0.473751404	0.482589935	1.221435893	4.673036062	1.983625801	0.140956692
58583	0	3614958	5116344	California Bank of Commerce	Lafayette	CA	94549	12/31/2017	2/14/2019	NM	3595 Mt Diablo Blvd, 2nd Fl	CALIFORNIA BANCORP	3	0	0	4	0	Contra Costa	41860	San Francisco-Oakland-Hayward, CA	7/17/2007	7/17/2007	12/5/2017	Stock	0	0	FDIC	DIF	San Francisco	SAN FRANCISCO	San Francisco	San Francisco	Western	Western	0	1	http://www.californiabankofcommerce.com	4.62237564	0.38585305	4.23652259	0.381354081	2.560008965	0.295333436	0.728275221	0.728275221	1.450256248	6.763106743	6.763106743	8.93E-02
58037	0	3390337	0	California Business Bank	Irvine	CA	92602	12/31/2017	2/14/2019	NM	3200 El Camino Real, # 220		1	0	0	4	0	Orange	31080	Los Angeles-Long Beach-Anaheim, CA	11/1/2005	11/1/2005	12/12/2017	Stock	0	0	FDIC	DIF	San Francisco	SAN FRANCISCO	Orange	San Francisco	Western	Western	0	1	http://www.californiabusinessbank.com	3.881789025	0.668667194	3.213121831	0.224796542	5.239927517	0	-1.890801371	-1.890801371	-1.889660272	-13.45251433	-13.45251433	-5.14E-02
35331	0	2907439	2907381	California First National Bank	Irvine	CA	92614	12/31/2017	2/14/2019	N	28 Executive Park	CALIFORNIA FIRST NATIONAL BANCORP	1	0	0	4	0	Orange	31080	Los Angeles-Long Beach-Anaheim, CA	5/23/2001	5/23/2001	11/4/2015	Stock	0	0	OCC	DIF	San Francisco	SAN FRANCISCO	Orange	San Francisco	Western	Western	0	1	www.calfirst.com	4.062702753	0.891253075	3.171449678	0.369171731	1.518315036	-0.229621261	1.623303803	1.610015398	2.072961489	8.876401741	-9.092022836	3.88E-02
57974	0	3394380	0	California International Bank, N.A.	Rosemead	CA	91770	12/31/2017	2/14/2019	N	8632 E Valley Blvd, # A		2	0	0	4	0	Los Angeles	31080	Los Angeles-Long Beach-Anaheim, CA	11/30/2005	11/30/2005	12/27/2018	Stock	0	0	OCC	DIF	San Francisco	SAN FRANCISCO	Los Angeles (North)	San Francisco	Western	Western	0	1	http://calibankna.com	4.519404023	0.67707813	3.842325893	7.28E-02	6.890683455	0	-3.163781189	-3.163781189	-3.128253046	-10.66607577	-10.66607577	-0.250490347
23242	0	50461	0	California Pacific Bank	San Francisco	CA	94104	12/31/2017	2/14/2019	NM	100 Montgomery St, # 2250		2	0	0	4	0	San Francisco	41860	San Francisco-Oakland-Hayward, CA	10/16/1980	10/16/1980	8/10/2015	Stock	0	0	FDIC	DIF	San Francisco	SAN FRANCISCO	San Francisco	San Francisco	Western	Western	0	1	www.calpacificbank.com	5.0725707	0.20553793	4.86703277	1.022420919	2.785132457	0	0.959725297	0.959725297	2.691089023	2.661032588	2.661032588	0
58670	0	3686982	4767981	Calumet Bank	Lagrange	GA	30241	12/31/2017	2/14/2019	NM	101 Calumet Center Road	LBC BANCSHARES, INC.	2	0	0	4	0	Troup			1/23/2008	1/23/2008	7/10/2015	Stock	0	0	FDIC	DIF	Atlanta	ATLANTA	Atlanta	Atlanta	Southern	Southeast	0	1	http://www.calumetbank.com	4.424111749	0.614717384	3.809394364	0.497564792	2.908752336	0.101800613	0.497702051	0.51014689	1.032875879	5.487744857	5.487744857	-2.03E-02
5874	0	39327	2391300	Calvin B. Taylor Banking Company of Berlin, Maryland	Berlin	MD	21811	12/31/2017	2/14/2019	NM	24 North Main Street	CALVIN B. TAYLOR BANKSHARES, INC.	11	0	1	4	0	Worcester	41540	Salisbury, MD-DE	1/1/1890	1/1/1934	3/31/2006	Stock	0	0	FDIC	DIF	New York	NEW YORK	Baltimore	Richmond	Northeastern	Southeast	0	1	WWW.TAYLORBANK.COM	3.494513684	7.47E-02	3.419823732	0.468465373	2.001318907	6.93E-03	1.08965402	1.089523396	1.649821441	6.985118715	1.495995452	-1.45E-02
17870	14455	758703	2687795	Cambridge Savings Bank	Cambridge	MA	2138	12/31/2017	2/14/2019	SB	1374 Massachusetts Avenue	CAMBRIDGE FINANCIAL GROUP, INC.	16	0	0	4	0	Middlesex	14460	Boston-Cambridge-Newton, MA-NH	4/2/1834	7/2/1958	1/7/2013	Stock	0	1	FDIC	DIF	New York	NEW YORK	North Boston	Boston	Northeastern	Northeast	0	1	www.cambridgesavings.com	3.725500284	0.526837211	3.198663073	0.253603309	2.172285714	9.92E-02	0.564550654	0.59890835	1.054782394	6.487994402	6.487994402	2.19E-02
10987	0	338851	0	Cambridge State Bank	Cambridge	MN	55008	12/31/2017	2/14/2019	NM	127 South Main		4	0	0	4	1	Isanti	33460	Minneapolis-St. Paul-Bloomington, MN-WI	2/19/1914	1/1/1934	3/31/2006	Stock	0	0	FDIC	DIF	Kansas City	KANSAS CITY	Minneapolis	Minneapolis	Central	West	0	1	http://www.cambridgestatebank.com	3.926163204	0.204098167	3.722065037	0.298479724	2.924256546	0	0.737751772	0.739159695	0.739159695	5.994108648	-0.856301235	2.81E-02
8152	0	736206	1115013	Cambridge Trust Company	Cambridge	MA	2138	12/31/2017	2/14/2019	NM	1336 Massachusetts Avenue	CAMBRIDGE BANCORP	15	0	1	4	0	Middlesex	14460	Boston-Cambridge-Newton, MA-NH	1/1/1890	1/1/1934	4/1/2015	Stock	0	1	FDIC	DIF	New York	NEW YORK	North Boston	Boston	Northeastern	Northeast	0	1	WWW.CAMBRIDGETRUST.COM	3.436844641	0.200856375	3.235988266	1.597580183	3.153148171	0.019251158	0.788016888	0.787914783	1.498293135	10.69609826	4.883126934	2.27E-02
10471	0	302133	1206649	Camp Grove State Bank	Camp Grove	IL	61424	12/31/2017	2/14/2019	SM	26 Main Street	CAMP GROVE BANCORP, INC.	1	0	0	2	1	Marshall	37900	Peoria, IL	1/1/1902	1/1/1934	1/1/2013	Stock	0	0	FED	DIF	Chicago	CHICAGO	Princeton	Chicago	Central	Central	0	1		3.80662847	0.428732899	3.377895571	0.410624365	2.987832552	0	0.232326943	0.232326943	0.232326943	1.65767155	1.580570547	4.72E-02
16161	15594	293651	0	Campbell County Bank, Inc.	Herreid	SD	57632	12/31/2017	2/14/2019	NM	110 North Main St.		2	0	0	2	1	Campbell			6/13/1944	6/13/1944	3/31/2006	Stock	0	0	FDIC	DIF	Kansas City	KANSAS CITY	Sioux Falls	Minneapolis	Western	West	0	1	http://www.campbellcountybank.com	4.972034971	0.655113621	4.31692135	0.655149455	2.298345578	4.84E-02	2.105574867	2.138671043	2.258668876	12.33589354	5.358578191	0
10840	0	424437	0	Campus State Bank	Campus	IL	60920	12/31/2017	2/14/2019	NM	206 Center St		1	0	0	2	0	Livingston			1/1/1899	1/1/1934	3/31/2006	Stock	0	0	FDIC	DIF	Chicago	CHICAGO	Champaign	Chicago	Central	Central	0	1	http://www.campustatebank.com	3.621546074	0.269137062	3.352409013	0.600522917	3.344450706	0	0.406507821	0.406507821	0.535851218	3.879044345	2.556642863	0
26450	5824	379470	0	Canton Co-operative Bank	Canton	MA	2021	12/31/2017	2/14/2019	SM	671 Washington Street		1	0	0	8	0	Norfolk	14460	Boston-Cambridge-Newton, MA-NH	1/1/1891	12/5/1985	5/18/2011	Non-Stock	0	0	FED	DIF	New York	NEW YORK	South Boston	Boston	Northeastern	Northeast	0	1	www.cantoncoopbank.com	3.450756535	0.246621865	3.204134669	0.223484394	2.672728	0	0.34067743	0.34067743	0.53690763	2.137409801	2.137409801	1.46E-02
15285	0	481140	1095021	Canton State Bank	Canton	MO	63435	12/31/2017	2/14/2019	NM	100 South 4th Street	CANTON BANCSHARES, INC.	1	0	0	2	0	Lewis			9/27/1935	10/1/1935	8/12/2016	Stock	0	0	FDIC	DIF	Kansas City	KANSAS CITY	St. Louis	St. louis	Western	West	0	1	www.cantonstatebank.com	3.868905963	0.560957367	3.307948596	0.218384206	2.970025208	0.118551426	0.165348042	0.165348042	0.165348042	1.600918263	1.600918263	2.17E-02
35547	0	2919423	4842329	Canyon Community Bank, National Association	Tucson	AZ	85704	12/31/2017	2/14/2019	N	7981 North Oracle Road	CCBS HOLDING LLC	3	0	0	4	0	Pima	46060	Tucson, AZ	10/10/2000	10/10/2000	3/1/2018	Stock	0	0	OCC	DIF	San Francisco	SAN FRANCISCO	Phoenix	San Francisco	Western	Western	0	1	http://www.canyoncommunity.com	2.840778535	0.166891204	2.673887332	0.274620255	3.288852175	-0.494316459	-9.12E-02	-0.106552659	-0.106552659	-0.78729932	-0.78729932	-0.886020328
90203	0	627108	0	Cape Ann Savings Bank	Gloucester	MA	1930	12/31/2017	2/14/2019	SB	109 Main Street		4	0	0	8	0	Essex	14460	Boston-Cambridge-Newton, MA-NH	4/15/1846	10/22/1985	2/1/2017	Non-Stock	0	1	FDIC	DIF	New York	NEW YORK	North Boston	Boston	Northeastern	Northeast	0	1	capeannsavingsbank.com	3.323119862	0.697031407	2.626088455	0.502337591	2.08733657	0	1.428361438	1.474421522	0.872979924	6.440895144	6.440895144	8.14E-04
26517	1456	119779	3444801	Cape Cod Co-operative Bank	Yarmouth Port	MA	2675	12/31/2017	2/14/2019	SB	121 Main Street	COASTAL AFFILIATES, MHC	12	0	0	4	0	Barnstable	12700	Barnstable Town, MA	1/1/1921	1/22/1986	3/6/2017	Stock	0	0	FDIC	DIF	New York	NEW YORK	South Boston	Boston	Northeastern	Northeast	0	1	www.mycapecodbank.com	3.712979677	0.550325296	3.162654381	0.41651141	2.501611535	4.32E-02	0.452671721	0.471353369	0.855578787	5.116271255	5.116271255	-6.37E-03
19195	14472	80936	1081378	Capital Bank	Fort Oglethorpe	GA	30742	12/31/2017	2/14/2019	NM	625 Battlefield Parkway	CATOOSA BANCSHARES, INC.	3	0	0	4	1	Catoosa	16860	Chattanooga, TN-GA	8/7/1964	8/7/1964	10/23/2018	Stock	0	0	FDIC	DIF	Atlanta	ATLANTA	Atlanta	Atlanta	Southern	Southeast	0	1		4.788318093	0.219876463	4.56844163	1.033145929	3.72383909	0	1.442726435	1.442726435	1.442726435	14.29612696	6.253520193	-0.169742925
19401	0	596156	3072660	Capital Bank	Jacinto City	TX	77029	12/31/2017	2/14/2019	NM	10304 East Freeway	JANE AUSTIN CHAPMAN LIMITED PARTNERSHIP, L.P.	8	0	0	4	0	Harris	26420	Houston-The Woodlands-Sugar Land, TX	4/10/1965	4/10/1965	1/1/2014	Stock	0	0	FDIC	DIF	Dallas	DALLAS	Houston	Dallas	Southern	West	0	1	www.capitalbanktx.com	4.923720072	0.484282534	4.439437537	0.433097636	2.99221714	0.133102073	0.932962986	0.952608439	1.556984712	10.64326474	6.363479163	0.220174785
35164	15674	2921659	0	Capital Bank and Trust Company	Irvine	CA	92618	12/31/2017	2/14/2019	SA	6455 Irvine Center Drive		2	0	1	5	0	Orange	31080	Los Angeles-Long Beach-Anaheim, CA	7/1/2000	7/1/2000	3/1/2018	Stock	0	1	OCC	DIF	San Francisco	SAN FRANCISCO	Orange	San Francisco	Western	Western	0	0	www.americanfunds.com	3.249520055	0	3.249520055	138.8553162	107.0440209	0	21.54600767	21.29426527	33.49046968	35.57484877	8.151765437
58464	0	3595262	0	Capital Bank of New Jersey	Vineland	NJ	8360	12/31/2017	2/14/2019	NM	175 South Main Road		4	0	0	4	0	Cumberland	47220	Vineland-Bridgeton, NJ	4/23/2007	4/23/2007	4/3/2012	Stock	0	0	FDIC	DIF	New York	NEW YORK	Jamesburg	Philadelphia	Northeastern	Northeast	0	1	www.cbnj.bank/	3.90838307	0.296051642	3.612331428	0.327295646	2.105018803	6.93E-02	0.98383279	0.992981706	1.549000255	10.97051585	8.851372375	-4.49E-02
57495	0	3134399	0	Capital Bank of Texas	Carrizo Springs	TX	78834	12/31/2017	2/14/2019	NM	200 North Fifth Street		2	0	0	4	0	Dimmit			5/9/2003	5/9/2003	1/15/2018	Stock	0	0	FDIC	DIF	Dallas	DALLAS	Austin	Dallas	Southern	West	0	1	http://www.capitalbankoftexas.com	3.05349917	0.119653657	2.933845513	0.801268018	2.500131355	0	0.844761254	0.890297797	1.113601999	6.684198992	5.314486084	0
35278	0	2808602	2808590	Capital Bank, National Association	Rockville	MD	20850	12/31/2017	2/14/2019	N	One Church Street	CAPITAL BANCORP, INC.	5	0	1	4	0	Montgomery	47900	Washington-Arlington-Alexandria, DC-VA-MD-WV	12/14/1999	12/14/1999	10/8/2018	Stock	0	0	OCC	DIF	New York	NEW YORK	Baltimore	Richmond	Northeastern	Southeast	0	1	http://www.capitalbankmd.com	5.961464733	0.706480613	5.25498412	1.593711403	4.943477988	0.277899893	0.7724675	0.7724675	1.517092675	8.777146119	5.863323898	0.142749976
9622	13205	876634	1085509	Capital City Bank	Tallahassee	FL	32301	12/31/2017	2/14/2019	SM	217 North Monroe Street	CAPITAL CITY BANK GROUP, INC.	67	0	1	4	0	Leon	45220	Tallahassee, FL	6/13/1907	1/1/1934	3/31/2006	Stock	0	1	FED	DIF	Atlanta	ATLANTA	Gainesville	Atlanta	Southern	Southeast	0	1	www.ccbg.com	3.469198086	0.087318594	3.381879492	1.790463828	3.77662705	7.83E-02	0.50616667	0.50616667	0.93172004	4.403893243	0.712448781	0.144552467
16803	13715	348551	1055427	Capital City Bank	Topeka	KS	66609	12/31/2017	2/14/2019	NM	3710 Southwest Topeka Blvd.	CAPITAL CITY BANCSHARES, INC.	11	0	0	4	0	Shawnee	45820	Topeka, KS	1/30/1892	6/29/1949	8/30/2018	Stock	0	1	FDIC	DIF	Kansas City	KANSAS CITY	Kansas City	Kansas City	Western	Western	0	1		3.809440385	0.396138736	3.413301649	0.737538804	2.892291307	5.65E-03	0.553323626	0.553323626	0.992727682	6.77343309	1.604816664	-1.62E-02
33823	13865	2068107	2641621	Capital Community Bank	Provo	UT	84604	12/31/2017	2/14/2019	NM	3280 N. University Avenue	CAPITAL COMMUNITY BANCORPORATION, INC.	6	0	0	4	0	Utah	39340	Provo-Orem, UT	7/29/1993	7/29/1993	6/29/2016	Stock	0	0	FDIC	DIF	San Francisco	SAN FRANCISCO	Salt Lake City	San Francisco	Western	West	0	1	http://www.ccbankutah.com	5.864899255	0.897289206	4.967610048	0.182232129	3.255463837	0.41359547	1.054683336	1.054683336	1.311952224	10.995356	10.995356	3.72E-02
33954	0	2253891	2277860	Capital One Bank (USA), National Association	Glen Allen	VA	23060	12/31/2017	2/14/2019	N	4851 Cox Road	CAPITAL ONE FINANCIAL CORPORATION	1	2	0	3	0	Henrico	40060	Richmond, VA	11/22/1994	11/22/1994	9/26/2017	Stock	0	0	OCC	DIF	Atlanta	WASHINGTON	Richmond	Richmond	Northeastern	Southeast	0	0	www.capitalone.com	13.84856548	1.901072058	11.94749342	2.63908403	6.088047155	4.867542521	0.841394653	0.828596519	2.649453595	7.171624317	4.866201644	5.047756761
4297	11780	112837	2277860	Capital One, National Association	Mclean	VA	22102	12/31/2017	2/14/2019	N	1680 Capital One Drive	CAPITAL ONE FINANCIAL CORPORATION	632	1	1	9	0	Fairfax	47900	Washington-Arlington-Alexandria, DC-VA-MD-WV	5/22/1933	1/1/1934	11/1/2012	Stock	0	1	OCC	DIF	Atlanta	WASHINGTON	Richmond	Richmond	Northeastern	Southeast	0	0	www.capitalone.com	4.723704724	0.67886274	4.044841984	1.919197811	3.83889702	0.728489042	0.444191609	0.418294538	0.923950642	3.218812323	3.218809632	1.275153172
34074	14016	2339599	2339610	Capitol Bank	Madison	WI	53717	12/31/2017	2/14/2019	NM	710 North High Point Road	CAPITOL BANKSHARES, INC.	13	0	0	4	0	Dane	31540	Madison, WI	10/9/1995	10/9/1995	3/31/2006	Stock	0	0	FDIC	DIF	Chicago	CHICAGO	Madison	Chicago	Central	Central	0	1	http://www.capitolbank.com	3.708547093	0.371476303	3.337070789	0.314489122	1.975482988	2.86E-02	0.898976154	0.90519167	1.540453984	8.479882689	7.591488542	5.59E-03
27981	670	968070	0	Capitol Federal Savings Bank	Topeka	KS	66603	12/31/2017	2/14/2019	SA	700 S Kansas Ave		47	0	1	5	0	Shawnee	45820	Topeka, KS	1/1/1893	9/16/1938	8/30/2018	Stock	0	0	OCC	DIF	Kansas City	KANSAS CITY	Kansas City	Kansas City	Western	Western	0	1	www.capfed.com	3.674269841	1.411031427	2.263238413	0.232230165	0.96647333	0	1.042464292	1.042528955	1.416712144	7.811295406	-2.020240213	2.10E-03
24199	0	285544	0	Capitol National Bank	Lansing	MI	48933	12/31/2017	2/14/2019	N	200 Washington Square North		2	0	0	4	0	Ingham	29620	Lansing-East Lansing, MI	11/22/1982	11/22/1982	7/23/2015	Stock	0	0	OCC	DIF	Chicago	CHICAGO	Detroit	Chicago	Central	Central	0	1	http://www.capitolnational.com	4.473435953	0.115460832	4.357975121	0.495678123	3.838779642	0	-0.368194071	-0.368194071	0.740581696	-3.059873144	-3.059873144	-0.108631845
9998	12053	18836	1131750	Capon Valley Bank	Wardensville	WV	26851	12/31/2017	2/14/2019	NM	2 W. Main Street	HIGHLANDS BANKSHARES, INC.	5	0	1	6	0	Hardy			7/1/1918	1/1/1934	10/19/2015	Stock	0	0	FDIC	DIF	Atlanta	ATLANTA	Scott Depot	Richmond	Northeastern	Northeast	0	1	www.caponvalleybank.com	5.088833895	0.45963661	4.629197285	0.632798763	3.763592225	0.126161348	0.447965748	0.447540783	0.955506212	3.979171341	1.676683473	0.109267922
58823	0	3715444	4933272	CapStar Bank	Nashville	TN	37203	12/31/2017	2/14/2019	SM	1201 Demonbreun St Suite 700	CAPSTAR FINANCIAL HOLDINGS, INC.	5	0	0	4	0	Davidson	34980	Nashville-Davidson-Murfreesboro-Franklin, TN	7/14/2008	7/14/2008	9/30/2018	Stock	0	0	FED	DIF	Dallas	DALLAS	Nashville	Atlanta	Southern	Southeast	0	1	www.capstarbank.com	4.011204431	0.751550911	3.25965352	0.810471172	2.429049981	0.950584525	0.159905009	0.156879684	0.518131347	1.706383191	1.706383191	1.04979962
19278	0	732954	0	Carmine State Bank	Carmine	TX	78932	12/31/2017	2/14/2019	NM	235 Centennial Street		1	0	0	7	0	Fayette			7/1/1907	11/4/1964	6/17/2015	Stock	0	0	FDIC	DIF	Dallas	DALLAS	Austin	Dallas	Southern	West	0	1	www.carminestatebank.com	3.347653151	0.673161793	2.674491358	0.2299739	2.038466877	0	0.728268827	0.730745469	0.800145877	5.680736274	3.141859727	5.92E-02
58432	0	3486623	5158269	Carolina Alliance Bank	Spartanburg	SC	29306	12/31/2017	2/14/2019	NM	200 South Church Street	CAB FINANCIAL CORPORATION	7	0	1	4	0	Spartanburg	43900	Spartanburg, SC	1/8/2007	1/8/2007	10/3/2015	Stock	0	0	FDIC	DIF	Atlanta	ATLANTA	Columbia Sc	Richmond	Northeastern	Southeast	0	1	www.carolinaalliancebank.com	4.131500636	0.492503223	3.638997413	0.758500207	3.205601819	5.63E-02	0.711938543	0.712322858	0.831937089	6.392808825	6.392808825	5.49E-03
16723	0	355120	1076525	Carolina Bank & Trust Co.	Lamar	SC	29069	12/31/2017	2/14/2019	NM	114 South Main Street	FIRST CAROLINA BANCSHARES CORPORATION	14	0	0	4	0	Darlington	22500	Florence, SC	3/3/1936	8/16/1948	3/31/2006	Stock	0	1	FDIC	DIF	Atlanta	ATLANTA	Columbia Sc	Richmond	Northeastern	Southeast	0	1	www.carolinabank.net	4.004291395	0.209205509	3.795085886	0.764304058	2.720068136	8.72E-02	0.690859385	0.690859385	1.503327458	6.06745014	5.261646825	6.99E-02
57026	0	2966614	4986595	Carolina Trust Bank	Lincolnton	NC	28092	12/31/2017	2/14/2019	NM	901 East Main Street	CAROLINA TRUST BANCSHARES, INC.	9	0	0	4	0	Lincoln	16740	Charlotte-Concord-Gastonia, NC-SC	12/8/2000	12/8/2000	12/31/2018	Stock	0	0	FDIC	DIF	Atlanta	ATLANTA	Charlotte	Richmond	Northeastern	Southeast	0	1	www.carolinatrust.com	4.7991608	0.748106904	4.051053896	0.295759585	3.079123364	0.180116564	0.299341449	0.299341449	0.804895896	3.057432697	1.181162033	0.152464506
2380	10331	541857	1848825	Carroll Bank and Trust	Huntingdon	TN	38344	12/31/2017	2/14/2019	NM	19510 West Main Street	CARROLL FINANCIAL SERVICES, INC.	8	0	0	4	0	Carroll			9/9/1907	1/1/1934	12/1/2008	Stock	0	1	FDIC	DIF	Dallas	DALLAS	Nashville	St. louis	Southern	Southeast	0	1	www.carrollbank.com	4.976771157	0.410610855	4.566160302	0.688778791	3.495116428	0.132233903	0.664820478	0.670251513	1.028808827	6.908301194	4.811472648	7.07E-02
32393	8217	395274	4256159	Carroll Community Bank	Sykesville	MD	21784	12/31/2017	2/14/2019	NM	1321 Liberty Road	CARROLL BANCORP, INC.	3	0	0	4	0	Carroll	12580	Baltimore-Columbia-Towson, MD	4/4/1904	10/25/1985	10/12/2011	Stock	0	0	FDIC	DIF	New York	NEW YORK	Baltimore	Richmond	Northeastern	Southeast	0	1	http://www.carrollcobank.com	3.978177968	0.756963946	3.221214021	0.140170893	2.717693505	0.15349292	0.167440503	0.168552602	0.329575363	1.759030901	1.759030901	0.144177023
1611	13004	490843	1131013	Carroll County Trust Company of Carrollton, Missouri	Carrollton	MO	64633	12/31/2017	2/14/2019	NM	2 South Folger	CARROLL COUNTY BANCSHARES, INC.	2	0	0	2	1	Carroll			1/1/1919	1/1/1934	8/12/2010	Stock	0	1	FDIC	DIF	Kansas City	KANSAS CITY	Kansas City	Kansas City	Western	West	0	1	www.cctconline.com	3.632159086	0.599368343	3.032790743	0.214812122	2.371501347	2.75E-02	0.657288373	0.619344352	0.617508351	6.491923585	-1.873163722	0.212965934
12383	13483	1001648	1860863	Carrollton Bank	Carrollton	IL	62016	12/31/2017	2/14/2019	NM	315 West Public Square	CBX CORPORATION	11	0	1	4	1	Greene			1/1/1877	1/1/1934	3/31/2006	Stock	0	1	FDIC	DIF	Chicago	CHICAGO	Springfield Il	St. louis	Central	Central	0	1	https://carrolltonbanking.com	3.973303781	0.644082643	3.329221138	0.546537894	2.339067224	0.164999967	1.213723033	1.215094767	1.219667212	15.53701337	8.708979595	3.40E-02
29774	4069	219679	0	Carrollton Federal Bank	Carrollton	KY	41008	12/31/2017	2/14/2019	SA	2539 Highway 227		1	0	0	5	0	Carroll			1/1/1890	5/26/1937	7/21/2011	Non-Stock	0	0	OCC	DIF	Chicago	CHICAGO	Elizabethtown	St. louis	Central	Southeast	0	1	www.carrolltonfederal.com	4.613991119	0.422239778	4.191751342	0.635354055	3.723470274	2.96E-02	0.387181806	0.446225406	0.599892433	3.062010788	3.062010788	0.116981711
17369	0	171656	1061455	Carson Bank	Mulvane	KS	67110	12/31/2017	2/14/2019	NM	122 West Main Street	MULVANE BANKSHARES, INC.	4	0	0	4	1	Sumner	48620	Wichita, KS	7/1/1886	11/5/1954	7/1/2008	Stock	0	0	FDIC	DIF	Kansas City	KANSAS CITY	Wichita	Kansas City	Western	Western	0	1	www.carsonbank.com	3.861708621	0.247179774	3.614528847	1.037728077	3.810846011	0.371618838	0.176466361	0.167403769	0.177921283	2.111803989	-3.825571624	1.43E-02
58596	0	3476192	0	Carter Bank & Trust	Martinsville	VA	24112	12/31/2017	2/14/2019	NM	4 E. Commonwealth Boulevard		110	0	1	4	0	Martinsville City			12/30/2006	12/30/2006	2/15/2007	Stock	0	0	FDIC	DIF	Atlanta	ATLANTA	Richmond	Richmond	Northeastern	Southeast	0	0	www.carterbankandtrust.com	3.563911411	0.921103402	2.642808009	3.35E-02	1.951449157	1.002065419	-3.34E-02	-1.58E-02	-0.42247414	-0.155666465	-0.155666465	1.56926758
28942	2657	900678	0	Carthage Federal Savings and Loan Association	Carthage	NY	13619	12/31/2017	2/14/2019	SA	313 State St		4	0	0	5	0	Jefferson	48060	Watertown-Fort Drum, NY	1/1/1888	9/19/1951	7/21/2011	Stock	0	0	OCC	DIF	New York	NEW YORK	Syracuse	New York	Northeastern	Northeast	0	1	carthagesavings.com	4.027683762	0.803769084	3.223914678	0.320918386	2.044047735	3.47E-02	1.00274949	1.00274949	1.230187145	9.002033136	9.002033136	7.28E-03
30394	5273	268677	0	Carver Federal Savings Bank	New York	NY	10027	12/31/2017	2/14/2019	SA	75 West 125th Street		9	0	0	4	0	New York	35620	New York-Newark-Jersey City, NY-NJ-PA	1/1/1948	3/7/1949	12/31/2014	Stock	0	0	OCC	DIF	New York	NEW YORK	New York City	New York	Northeastern	Northeast	0	1	http://www.Carverbank.com	3.941288186	0.672189716	3.26909847	0.64816593	4.19825994	9.63E-02	-0.507537337	-0.507537337	-0.481901144	-5.66480872	-5.66480872	3.78E-02
16584	10722	370833	3190023	Carver State Bank	Savannah	GA	31401	12/31/2017	2/14/2019	NM	701 Martin Luther King, Jr B	CARVER FINANCIAL CORPORATION	2	0	0	4	0	Chatham	42340	Savannah, GA	1/1/1927	6/4/1947	5/8/2013	Stock	0	0	FDIC	DIF	Atlanta	ATLANTA	Savannah	Atlanta	Southern	Southeast	0	1	http://WWW.CARVERSTATEBANK.COM	6.105469228	0.740242261	5.365226967	2.622581494	5.954773495	0.121576626	0.937876826	0.937876826	0.898178336	10.14601675	10.14601675	0.2948938
3614	0	306337	3958867	Casey State Bank	Casey	IL	62420	12/31/2017	2/14/2019	NM	305-307 N. Central Avenue	EAGLE FINANCIAL CORP.	10	0	0	2	1	Clark			1/1/1880	1/1/1934	11/13/2009	Stock	0	0	FDIC	DIF	Chicago	CHICAGO	Champaign	Chicago	Central	Central	0	1	WWW.CASEYSTATEBANK.COM	4.478588511	0.587783136	3.890805376	0.408437113	2.473132099	0.261399752	1.288613645	1.265610466	1.281947951	11.71142721	4.790732989	0.120278203
1265	11548	574976	0	Cashmere Valley Bank	Cashmere	WA	98815	12/31/2017	2/14/2019	NM	117 Aplets Way		11	0	0	4	0	Chelan	48300	Wenatchee, WA	9/24/1932	1/1/1934	3/1/2018	Stock	0	0	FDIC	DIF	San Francisco	SAN FRANCISCO	Seattle	San Francisco	Western	West	0	1	www.cashmerevalleybank.com	3.217985802	0.321861635	2.896124167	0.773785578	2.029404918	0	1.202972072	1.226370858	1.527716834	10.61207218	8.055765987	4.53E-02
1068	0	177751	1098648	Cass Commercial Bank	Des Peres	MO	63131	12/31/2017	2/14/2019	SM	12412 Powerscourt Drive	CASS INFORMATION SYSTEMS, INC.	5	0	1	4	0	Saint Louis	41180	St. Louis, MO-IL	1/1/1906	1/1/1934	2/19/2013	Stock	0	1	FED	DIF	Kansas City	KANSAS CITY	St. Louis	St. louis	Western	West	0	1	www.cassbank.com	3.889043124	0.297628768	3.591414356	0.429867393	1.673879576	0	1.508698439	1.508698439	2.243291994	10.74913476	10.74913476	-4.70E-03
19645	0	734051	1056415	Cass County Bank, Inc.	Plattsmouth	NE	68048	12/31/2017	2/14/2019	NM	2020 West 8th Avenue	CITIZENS NATIONAL CORPORATION	2	0	0	4	1	Cass	36540	Omaha-Council Bluffs, NE-IA	11/8/1966	11/8/1966	7/19/2018	Stock	0	0	FDIC	DIF	Kansas City	KANSAS CITY	Omaha	Kansas City	Western	West	0	1	http://www.casscountybank.com	5.226418296	0.608633788	4.617784508	0.286038698	3.567497873	0.958302237	-0.130677578	-0.130677578	-0.130677578	-1.230045922	-4.851847802	0.501081841
1913	0	152253	0	Castle Rock Bank	Castle Rock	MN	55010	12/31/2017	2/14/2019	NM	27925 Danville Avenue		2	0	0	8	1	Dakota	33460	Minneapolis-St. Paul-Bloomington, MN-WI	8/16/1916	1/1/1934	5/27/2010	Stock	0	0	FDIC	DIF	Kansas City	KANSAS CITY	Minneapolis	Minneapolis	Central	West	0	1	www.castlerockbank.net	3.441621264	0.695554763	2.7460665	0.221510544	1.357613514	0.300269849	1.216831257	1.216831257	1.218307994	9.066967921	5.54581533	0.692615311
17979	0	742056	0	Castroville State Bank	Castroville	TX	78009	12/31/2017	2/14/2019	NM	Paris And Lorenzo		2	0	0	8	0	Medina	41700	San Antonio-New Braunfels, TX	4/2/1959	4/2/1959	6/17/2015	Stock	0	0	FDIC	DIF	Dallas	DALLAS	Austin	Dallas	Southern	West	0	1	http://www.CASTROVILLESTATEBANK.COM	3.755756821	0.400352758	3.355404062	0.40730097	2.031830905	0.120187171	0.996004444	0.984199393	1.438907525	10.70209831	6.345748929	0.11934342
10532	12420	930853	1109722	Catahoula - LaSalle Bank	Jonesville	LA	71343	12/31/2017	2/14/2019	NM	301 Mound Street	CATAHOULA HOLDING COMPANY	7	0	0	4	1	Catahoula			10/5/1907	1/1/1934	11/17/2014	Stock	0	0	FDIC	DIF	Dallas	DALLAS	Shreveport	Dallas	Southern	Western	0	1	www.catlabank.com	3.960097595	0.301997964	3.658099631	0.870038469	3.057624503	0.249797239	0.981118518	0.981118518	0.981118518	9.663302483	2.240462331	0.508456945
18503	10611	595869	1843080	Cathay Bank	Los Angeles	CA	90012	12/31/2017	2/14/2019	NM	777 North Broadway Street	CATHAY GENERAL BANCORP	70	1	1	4	0	Los Angeles	31080	Los Angeles-Long Beach-Anaheim, CA	4/19/1962	4/19/1962	10/27/2017	Stock	0	0	FDIC	DIF	San Francisco	SAN FRANCISCO	Los Angeles (North)	San Francisco	Western	Western	0	0	www.cathaybank.com	4.269268817	0.538989756	3.730279061	0.219084327	1.590253324	-1.71E-02	1.218391625	1.216472622	2.08449762	9.181605384	-4.49040474	-5.77E-02
3615	0	307932	1246793	Catlin Bank	Catlin	IL	61817	12/31/2017	2/14/2019	NM	202 South Sandusky Street	BUTLER POINT, INC.	3	0	0	4	0	Vermilion	19180	Danville, IL	5/28/1904	1/1/1934	6/27/2017	Stock	0	0	FDIC	DIF	Chicago	CHICAGO	Champaign	Chicago	Central	Central	0	1	www.catlinbank.com	4.580168176	0.396067758	4.184100418	1.512646235	4.400757969	3.11E-02	0.702401943	0.711510744	0.859665937	7.57339771	7.028268826	-3.82E-02
33859	0	2132594	3443998	Catskill Hudson Bank	Monticello	NY	12701	12/31/2017	2/14/2019	NM	4438 Rt 42 N	CATSKILL HUDSON BANCORP, INC.	13	0	0	4	0	Sullivan			12/6/1993	12/6/1993	6/30/2018	Stock	0	0	FDIC	DIF	New York	NEW YORK	Syracuse	New York	Northeastern	Northeast	0	1	http://www.chbny.com	3.873303523	0.42174011	3.451563413	0.194993369	2.474758687	5.79E-02	0.493426295	0.509842966	0.796090508	6.912726064	5.25379492	0.180785104
12959	14283	254504	3009714	Cattaraugus County Bank	Little Valley	NY	14755	12/31/2017	2/14/2019	NM	116-20 Main Street	C.C.BANCORP, INC.	8	0	0	4	0	Cattaraugus			1/1/1902	1/1/1934	1/1/2015	Stock	0	0	FDIC	DIF	New York	NEW YORK	Syracuse	New York	Northeastern	Northeast	0	1	www.ccblv.com	4.661961865	0.411364171	4.250597694	0.763253027	3.43661142	0.131519763	0.745717059	0.745717059	0.950449491	8.474829607	7.119654032	5.11E-02
5472	10809	529659	1059555	Cattle Bank and Trust	Seward	NE	68434	12/31/2017	2/14/2019	NM	104 South 5th	CATTLE CROSSING, INC.	5	0	0	2	1	Seward	30700	Lincoln, NE	6/1/1873	1/1/1934	12/29/2017	Stock	0	1	FDIC	DIF	Kansas City	KANSAS CITY	Omaha	Kansas City	Western	West	0	1	WWW.CATTLEBANK.COM	4.165648789	0.492680296	3.672968493	0.649488342	2.438536969	0	1.589595067	1.589968818	1.628869471	13.11856108	7.690516498	-6.73E-03
6954	0	63201	1249075	Cayuga Lake National Bank	Union Springs	NY	13160	12/31/2017	2/14/2019	N	3 Cayuga Street	CAYUGA LAKE BANK CORPORATION	2	0	0	5	0	Cayuga			1/1/1864	1/1/1934	3/31/2006	Stock	0	0	OCC	DIF	New York	NEW YORK	Syracuse	New York	Northeastern	Northeast	0	1	http://www.cayugalakenationalbank.com	3.393372848	0.25840243	3.134970418	0.213012893	2.184350395	-8.39E-03	0.628788241	0.625483313	1.054736568	7.91175414	-0.138802704	-1.43E-03
15310	11862	594433	1493654	CB&S Bank, Inc.	Russellville	AL	35653	12/31/2017	2/14/2019	NM	201 South Jackson Street	CBS BANC-CORP.	55	0	1	4	0	Franklin			1/1/1906	12/6/1935	8/23/2013	Stock	0	0	FDIC	DIF	Atlanta	ATLANTA	Shelby	Atlanta	Southern	Southeast	0	1	www.cbsbank.com	3.831851915	0.502967895	3.32888402	0.993629688	2.952437387	0.180609005	0.671340047	0.694855949	0.910204639	5.906741126	5.218741532	0.27180459
58434	0	3615021	0	CBank	Cincinnati	OH	45236	12/31/2017	2/14/2019	NM	8050 Hosbrook Rd, Suite 220		2	0	0	4	1	Hamilton	17140	Cincinnati, OH-KY-IN	7/16/2007	7/16/2007	7/1/2013	Stock	0	0	FDIC	DIF	Chicago	CHICAGO	Cincinnati	Cleveland	Central	Central	0	1	WWW.CBANKUSA.COM	4.693348215	0.747746794	3.945601421	0.496217402	2.968827636	0.145409304	1.125454975	1.125454975	1.125454975	8.756887297	3.627563394	7.09E-02
21227	9678	218131	1082478	CBBC Bank	Maryville	TN	37804	12/31/2017	2/14/2019	NM	330 E Broadway Ave	TWIN CITIES FINANCIAL SERVICES, INC.	8	0	0	4	0	Blount	28940	Knoxville, TN	9/24/1973	9/24/1973	2/29/2016	Stock	0	1	FDIC	DIF	Dallas	DALLAS	Knoxville	Atlanta	Southern	Southeast	0	1	www.cbbcbank.com	3.394914047	0.257021539	3.137892508	0.416877137	2.550614574	4.94E-03	0.75486405	0.738824732	0.86568776	5.116812095	4.266355704	0.112866817
1421	0	380841	1097119	CBC Bank	Bowling Green	MO	63334	12/31/2017	2/14/2019	NM	901 Business Hwy 61	CLIFFORD BANCSHARES, INC.	4	0	0	7	1	Pike			1/1/1871	1/1/1934	3/31/2006	Stock	0	0	FDIC	DIF	Kansas City	KANSAS CITY	St. Louis	St. louis	Western	West	0	1	www.cbcbank.net	2.908745928	0.235683003	2.673062924	0.515163352	2.887179226	0	0.164172936	0.164172936	0.164172936	1.952204645	1.952204645	0
35309	0	2855914	2855905	CBC NATIONAL BANK	Fernandina Beach	FL	32034	12/31/2017	2/14/2019	N	1891 South 14th Street	COASTAL BANKING COMPANY, INC.	9	0	1	4	0	Nassau	27260	Jacksonville, FL	5/10/2000	5/10/2000	4/1/2018	Stock	0	0	OCC	DIF	Atlanta	ATLANTA	Gainesville	Atlanta	Southern	Southeast	0	1		4.612929033	0.666158639	3.946770394	3.534059509	4.855620274	0.102513437	1.366772841	1.376964468	2.244845216	11.92850656	10.41966041	0.211664654
1552	12483	830542	1203899	CBI Bank & Trust	Muscatine	IA	52761	12/31/2017	2/14/2019	SM	301 Iowa Avenue	CENTRAL BANCSHARES, INC.	9	0	1	2	0	Muscatine			6/13/1933	1/1/1934	8/6/2016	Stock	0	1	FED	DIF	Kansas City	KANSAS CITY	Cedar Rapids	Chicago	Western	Western	0	1	www.cbibt.com	4.001242354	0.495252058	3.505990297	0.92480938	2.651614938	5.57E-02	0.942906703	0.937239115	1.442220285	8.557896235	5.169972151	-4.79E-02
13959	0	71859	3914872	CBW Bank	Weir	KS	66781	12/31/2017	2/14/2019	NM	109 E. Main Street	CB BANCSHARES CORP	1	0	0	7	0	Cherokee			1/1/1892	2/28/1934	6/27/2016	Stock	0	0	FDIC	DIF	Kansas City	KANSAS CITY	Springfield Mo	Kansas City	Western	Western	0	1	www.CBWBANK.COM	1.962445536	5.62E-02	1.906252161	21.98801224	12.81536841	0	6.931208306	6.931208306	10.55512364	33.68167692	33.68167692	-0.37593985
16595	11147	655839	1020395	CCB Community Bank	Andalusia	AL	36420	12/31/2017	2/14/2019	NM	225 East Three Notch Street	SOUTHERN NATIONAL CORPORATION	4	0	1	2	1	Covington			7/1/1947	7/1/1947	1/1/2014	Stock	0	1	FDIC	DIF	Atlanta	ATLANTA	Montgomery	Atlanta	Southern	Southeast	0	1	www.bankccb.com	5.269720861	0.622149131	4.64757173	0.435238199	2.844216325	0.203293738	1.697123509	1.704928725	1.803942255	15.78216594	3.966505068	4.24E-02
31121	6420	813572	3135190	Cecil Bank	Elkton	MD	21921	12/31/2017	2/14/2019	SM	127 North St	CECIL BANCORP, INC.	9	0	0	7	0	Cecil	37980	Philadelphia-Camden-Wilmington, PA-NJ-DE-MD	10/7/1959	10/7/1959	7/14/2008	Stock	0	0	FED	DIF	New York	NEW YORK	Baltimore	Richmond	Northeastern	Southeast	0	1	http://www.cecilbank.com	3.938112072	1.350505998	2.587606074	-3.111907657	5.212445326	0.156075616	-6.442321176	-6.442321176	-6.442321176	-216.6505168	-216.6505168	0.811420367
34478	0	2651899	0	Cedar Hill National Bank	Charlotte	NC	28273	12/31/2017	2/14/2019	N	9401 Southern Pine Blvd, # P		1	0	0	7	0	Mecklenburg	16740	Charlotte-Concord-Gastonia, NC-SC	2/2/1998	2/2/1998	6/13/2011	Stock	0	0	OCC	DIF	Atlanta	ATLANTA	Charlotte	Richmond	Northeastern	Southeast	0	0		1.170960187	0.025455656	1.145504531	24.65956396	20.62901291	0	2.848726452	2.848726452	4.824313836	3.616859267	3.616859267
57244	0	3029589	2125813	Cedar Rapids Bank and Trust Company	Cedar Rapids	IA	52401	12/31/2017	2/14/2019	SM	500 1st Ave. Ne, Suite 100	QCR HOLDINGS, INC.	8	0	0	4	0	Linn	16300	Cedar Rapids, IA	9/14/2001	9/14/2001	12/2/2017	Stock	0	0	FED	DIF	Kansas City	KANSAS CITY	Cedar Rapids	Chicago	Western	Western	0	1	www.CRBT.bank	3.982793262	0.684218826	3.298574436	0.999052387	2.232828321	0.101716766	1.077101115	1.079457069	1.675323571	10.16150065	7.425747089	7.40E-03
18820	53546	1005851	1065202	Cedar Rapids State Bank	Cedar Rapids	NE	68627	12/31/2017	2/14/2019	NM	213 W Main St	CEDAR RAPIDS STATE COMPANY	1	0	0	2	1	Boone			5/25/1936	6/26/1963	7/1/2016	Stock	0	0	FDIC	DIF	Kansas City	KANSAS CITY	Grand Island	Kansas City	Western	West	0	1	http://www.cedarrapidsstatebank.com	4.691903975	0.891729031	3.800174944	0.715462267	3.400171159	5.06E-02	0.862695659	0.839690442	0.839690442	9.803394929	-5.103137086	-1.46E-02
25591	13036	550653	1398861	Cedar Security Bank	Fordyce	NE	68736	12/31/2017	2/14/2019	NM	117 Main Street	CEDAR FINANCIAL HOLDING, INC.	3	0	0	2	0	Cedar			9/4/1984	9/4/1984	3/31/2006	Stock	0	0	FDIC	DIF	Kansas City	KANSAS CITY	Sioux City	Kansas City	Western	West	0	1	https://onlinebanking.cedarsecurity.com/	4.543991132	0.627600569	3.916390563	0.473401238	3.00760072	0.338143741	0.283665027	0.283665027	0.738280502	2.377054342	2.377054342	0.350164024
14694	14694	1014246	1363962	Cedar Valley Bank & Trust	La Porte City	IA	50651	12/31/2017	2/14/2019	NM	321 Main Street	D & D BANCSHARES, INC.	2	0	0	2	1	Black Hawk	47940	Waterloo-Cedar Falls, IA	7/6/1906	8/22/1934	3/31/2006	Stock	0	1	FDIC	DIF	Kansas City	KANSAS CITY	Cedar Rapids	Chicago	Western	Western	0	1	www.cedarvalleybank.com	4.01778842	0.21722398	3.80056444	0.21544056	2.551012081	8.81E-02	1.145507248	1.140855691	1.197980082	13.58811866	8.533882819	5.64E-02
57684	0	3262788	4463126	CedarStone Bank	Lebanon	TN	37087	12/31/2017	2/14/2019	NM	900 West Main Street	CEDARSTONE FINANCIAL, INC.	3	0	0	4	0	Wilson	34980	Nashville-Davidson-Murfreesboro-Franklin, TN	4/19/2004	4/19/2004	10/24/2014	Stock	0	0	FDIC	DIF	Dallas	DALLAS	Nashville	Atlanta	Southern	Southeast	0	1	www.cedarstonebank.com	4.360213272	0.555274527	3.804938745	0.288599207	2.708227808	3.05E-02	0.723168573	0.723907473	1.054806007	7.379590411	6.124186717	0.181053105
57056	0	2998576	0	Celtic Bank	Salt Lake City	UT	84111	12/31/2017	2/14/2019	NM	268 S. State St., Suite 300		1	0	0	4	0	Salt Lake	41620	Salt Lake City, UT	3/1/2001	3/1/2001	2/19/2018	Stock	0	0	FDIC	DIF	San Francisco	SAN FRANCISCO	Salt Lake City	San Francisco	Western	West	0	0	http://www.celticbank.com	8.514779961	1.488108894	7.026671067	9.779281797	7.483234124	0.863962465	5.215941878	5.215941878	7.651867641	30.25728018	28.37244369	1.70980327
8848	0	308256	1020920	CenBank	Buffalo Lake	MN	55314	12/31/2017	2/14/2019	NM	109 West Yellowstone Trail	CENTRAL TRUST COMPANY	3	0	0	2	1	Renville			1/1/1893	1/1/1934	1/31/2007	Stock	0	0	FDIC	DIF	Kansas City	KANSAS CITY	Mankato	Minneapolis	Central	West	0	1	www.cenbank.com	3.778085033	0.281714483	3.49637055	0.328052302	2.747646183	0.049957203	0.89922966	0.89922966	0.89922966	10.71683734	-2.957053267	2.13E-02
3098	0	89957	1104567	Cendera Bank, National Association	Bells	TX	75414	12/31/2017	2/14/2019	N	615 E. Bells Blvd	CENDERA FINANCIAL HOLDINGS, INC.	3	0	0	4	1	Grayson	43300	Sherman-Denison, TX	1/1/1904	1/1/1934	7/1/2013	Stock	0	0	OCC	DIF	Dallas	DALLAS	Dallas	Dallas	Southern	West	0	1	http://cenderabank.com	5.658668528	0.80925307	4.849415458	0.281254879	3.693048757	0.122833763	1.026293313	1.026293313	1.026293313	10.26642168	8.429030776	1.57E-02
30996	6230	934271	0	Cenlar FSB	Trenton	NJ	8618	12/31/2017	2/14/2019	SA	425 Phillips Boulevard		1	0	0	5	1	Mercer	45940	Trenton, NJ	1/1/1912	6/13/1958	7/21/2011	Stock	0	0	OCC	DIF	New York	NEW YORK	Jamesburg	Philadelphia	Northeastern	Northeast	0	1	www.cenlar.com	2.496245993	9.07E-02	2.405569505	33.50616695	34.00756065	-1.20E-02	1.666038102	1.692471332	1.697590444	18.73032615	3.342493861	4.19E-03
11241	0	456045	1491409	Centennial Bank	Conway	AR	72032	12/31/2017	2/14/2019	SM	620 Chestnut Street	HOME BANCSHARES, INC.	185	0	1	4	0	Faulkner	30780	Little Rock-North Little Rock-Conway, AR	1/1/1903	1/1/1934	9/27/2017	Stock	0	1	FED	DIF	Dallas	DALLAS	Little Rock	St. louis	Southern	Western	0	0	http://www.my100bank.com	4.94340688	0.464532627	4.478874253	0.770334669	1.89213729	0.368515434	1.254949537	1.254976187	2.461100135	7.93518313	3.370002919	0.16006243
8439	10838	531250	1135806	Centennial Bank	Trezevant	TN	38258	12/31/2017	2/14/2019	NM	5420 Broad Street South	F & M BANCSHARES, INC.	8	0	0	4	0	Carroll			1/1/1916	1/1/1934	3/31/2018	Stock	0	1	FDIC	DIF	Dallas	DALLAS	Nashville	St. louis	Southern	Southeast	0	1	http://www.mycentennial.bank	6.118722948	0.813356784	5.305366164	0.519512467	3.277568013	0.41809155	0.821887066	0.821887066	1.569057125	8.197647515	1.740688527	0.612615397
14562	9841	973364	1103391	Centennial Bank	Lubbock	TX	79401	12/31/2017	2/14/2019	SM	904 Avenue O	COMMERCE BANCSHARES, INC.	12	0	0	4	1	Lubbock	31180	Lubbock, TX	6/7/1934	7/10/1934	9/3/2013	Stock	0	1	FED	DIF	Dallas	DALLAS	Lubbock	Dallas	Southern	West	0	1	http://www.bankoncb.com	4.600594621	0.373117112	4.227477509	0.634623404	3.097873273	0.135574323	1.276703396	1.285380153	1.285380153	12.246854	3.721462544	0.044233871
10976	0	1017957	1246494	Center National Bank	Litchfield	MN	55355	12/31/2017	2/14/2019	N	301 North Ramsey Avenue	CNB FINANCIAL CORPORATION	2	0	0	8	1	Meeker			1/1/1891	1/1/1934	3/31/2006	Stock	0	0	OCC	DIF	Kansas City	KANSAS CITY	Mankato	Minneapolis	Central	West	0	1	Centernationalbank.com	3.665308512	0.332772836	3.332535676	0.429925205	2.156657512	2.31E-02	1.382691693	1.382691693	1.383696192	12.83964666	2.933577099	-4.37E-02
19293	12493	862945	1203910	Center Point Bank and Trust Company	Center Point	IA	52213	12/31/2017	2/14/2019	NM	901 Bank Court	COUNTRY BANCORPORATION	1	0	0	8	0	Linn	16300	Cedar Rapids, IA	12/1/1964	12/1/1964	8/13/2014	Stock	0	1	FDIC	DIF	Kansas City	KANSAS CITY	Cedar Rapids	Chicago	Western	Western	0	1	http://www.centerpointbank.com	4.171875096	0.572670677	3.599204419	0.219894451	2.553060245	4.28E-02	1.070914532	1.070914532	0.962395193	14.75216365	6.884343037	-5.26E-02
16436	15669	51459	1057289	Centera Bank	Sublette	KS	67877	12/31/2017	2/14/2019	NM	119 South Inman Street	SANTA FE TRAIL BANC SHARES, INC.	6	0	0	2	1	Haskell			10/18/1937	5/31/1946	7/10/2018	Stock	0	0	FDIC	DIF	Kansas City	KANSAS CITY	Hays	Kansas City	Western	Western	0	1	www.centerabank.com	3.805143166	0.345706601	3.459436565	0.419315948	2.403513116	-3.68E-04	1.194512488	1.193097573	1.24099834	13.34135408	3.452765509	-0.15728812
35117	0	2887399	4415693	CenterBank	Milford	OH	45150	12/31/2017	2/14/2019	NM	744 State Route 28	CENTERGROUP FINANCIAL, INC.	3	0	0	4	0	Clermont	17140	Cincinnati, OH-KY-IN	3/15/2000	3/15/2000	6/17/2013	Stock	0	0	FDIC	DIF	Chicago	CHICAGO	Cincinnati	Cleveland	Central	Central	0	1	www.centerbank4me.com	5.215950333	0.835602159	4.380348174	1.246042644	3.540488176	0.106421407	1.173475407	1.173067965	1.758689764	12.18633917	12.18633917	2.36E-02
33555	0	1929247	2868129	CenterState Bank, National Association	Winter Haven	FL	33880	12/31/2017	2/14/2019	N	1101 First Street South	CENTERSTATE BANK CORPORATION	82	0	0	4	0	Polk	29460	Lakeland-Winter Haven, FL	2/21/1992	2/21/1992	12/31/2017	Stock	0	0	OCC	DIF	Atlanta	ATLANTA	Tampa	Atlanta	Southern	Southeast	0	0	http://www.centerstatebank.com	4.587061006	0.26138649	4.325674516	1.017606946	2.941874487	7.99E-02	0.940901085	0.940828914	1.840046906	7.630119125	6.32363662	-0.019576778
12854	9447	783648	1204560	Centier Bank	Whiting	IN	46394	12/31/2017	2/14/2019	NM	1500 - 119th Street	FIRST BANCSHARES, INC.	59	0	0	4	0	Lake	16980	Chicago-Naperville-Elgin, IL-IN-WI	4/21/1895	1/1/1934	2/14/2011	Stock	0	1	FDIC	DIF	Chicago	CHICAGO	Indianapolis	Chicago	Central	Central	0	1	www.centier.com	3.994624901	0.354137339	3.640487562	1.137376384	2.781036811	0.133047805	1.032829174	1.032829174	1.688261834	10.47162866	7.290041545	3.85E-02
19904	10688	800853	1061754	Centinel Bank of Taos	Taos	NM	87571	12/31/2017	2/14/2019	NM	512 Paseo Del Pueblo Sur	CENTINEL BANK SHARES, INC.	2	0	0	7	1	Taos			3/1/1969	3/1/1969	7/10/2018	Stock	0	0	FDIC	DIF	Dallas	DALLAS	Albuquerque	Kansas City	Western	West	0	1	www.centinelbank.com	3.329247048	9.31E-02	3.236153485	0.653830386	2.284872132	0	1.471118368	1.544453398	1.544453398	17.84128604	6.083184486	4.71E-03
31545	7159	265676	0	Central Bank	Savannah	TN	38372	12/31/2017	2/14/2019	NM	485 Wayne Road		3	0	0	8	0	Hardin			6/30/1967	6/30/1967	3/19/2013	Stock	0	1	FDIC	DIF	Dallas	DALLAS	Nashville	St. louis	Southern	Southeast	0	1	http://www.CENTRALBANKTN.COM	4.594786277	0.324282961	4.270503315	0.985943177	4.180483609	0	0.674203373	0.674203373	0.674203373	7.382892057	7.382892057	0.114554098
9204	10206	622774	1025662	Central Bank	Provo	UT	84601	12/31/2017	2/14/2019	NM	75 North University Avenue	CENTRAL BANCORPORATION	10	0	0	4	0	Utah	39340	Provo-Orem, UT	10/17/1891	1/1/1934	11/29/2017	Stock	0	1	FDIC	DIF	San Francisco	SAN FRANCISCO	Salt Lake City	San Francisco	Western	West	0	1	www.cbutah.com	5.341441385	0.249855244	5.091586141	0.910585777	2.651845894	0.364153388	1.545608593	1.502233879	2.580229061	9.504761661	8.307306334	-8.21E-02
1756	0	3488579	0	Central Bank	Little Rock	AR	72211	12/31/2017	2/14/2019	NM	1506 Market St., Suite C180		3	0	0	4	0	Pulaski	30780	Little Rock-North Little Rock-Conway, AR	8/12/1912	1/1/1934	4/1/2017	Stock	0	0	FDIC	DIF	Dallas	DALLAS	Little Rock	St. louis	Southern	Western	0	1	http://www.centralbankar.com	4.22349203	0.993762831	3.2297292	2.11956174	2.400734371	0.163043211	1.459267499	1.510456915	2.675139171	12.00629903	9.306715703	-6.89E-03
15555	10364	546544	1978674	Central Bank	Storm Lake	IA	50588	12/31/2017	2/14/2019	SM	600 Lake Avenue	COMMERCIAL FINANCIAL CORP.	15	0	1	4	0	Buena Vista			1/1/1879	1/1/1934	12/27/2013	Stock	0	1	FED	DIF	Kansas City	KANSAS CITY	Sioux City	Chicago	Western	Western	0	1	http://www.centralbankonline.com	4.790230936	0.551409485	4.238821451	1.270933552	3.307791395	0.128403066	1.099761992	1.083079866	1.725352004	12.1975203	10.1730356	0.156129889
58377	0	3468450	3468478	Central Bank	Tampa	FL	33647	12/31/2017	2/14/2019	NM	20701 Bruce B. Downs Blvd	CENTRAL FINANCIAL HOLDINGS, INC.	1	0	0	4	0	Hillsborough	45300	Tampa-St. Petersburg-Clearwater, FL	2/26/2007	2/26/2007	7/7/2014	Stock	0	0	FDIC	DIF	Atlanta	ATLANTA	Tampa	Atlanta	Southern	Southeast	0	1	www.centralbankfl.com	4.872294922	1.078118037	3.794176885	2.102398659	3.220223298	0	1.357675754	1.357675754	2.399251428	13.04372564	10.68248414	0
17612	15662	31255	1106468	Central Bank	Houston	TX	77041	12/31/2017	2/14/2019	SM	11201 Clay Road	CENTRAL BANCSHARES, INC.	4	0	0	4	1	Harris	26420	Houston-The Woodlands-Sugar Land, TX	5/31/1956	5/31/1956	6/15/2015	Stock	0	1	FED	DIF	Dallas	DALLAS	Houston	Dallas	Southern	West	0	1	http://www.centralbankhouston.com	5.070683053	0.444339916	4.626343137	0.25579422	3.263543382	0.111112092	1.277237435	1.277237435	1.277237435	14.00612509	7.922516955	3.38E-02
15815	11038	1007015	2158156	Central Bank & Trust Co.	Lexington	KY	40507	12/31/2017	2/14/2019	NM	300 West Vine Street	CENTRAL BANCSHARES, INC.	26	0	0	4	0	Fayette	30460	Lexington-Fayette, KY	4/15/1938	4/30/1941	6/1/2017	Stock	0	1	FDIC	DIF	Chicago	CHICAGO	Lexington	Cleveland	Central	Southeast	0	0	www.centralbank.com	4.19005652	0.254227028	3.935829491	1.565068338	3.935690323	9.87E-02	0.756525147	0.756525147	1.240617534	6.831153205	6.021317949	0.127506952
529	0	903950	1020920	Central Bank and Trust	Lander	WY	82520	12/31/2017	2/14/2019	NM	285 Main Street	CENTRAL TRUST COMPANY	5	0	0	4	1	Fremont			1/31/1890	1/1/1934	3/11/2018	Stock	0	1	FDIC	DIF	San Francisco	KANSAS CITY	Billings	Kansas City	Western	West	0	1	www.centralbanktrust.com	3.919355823	0.188309432	3.73104639	0.604401058	3.266946769	0	0.917417184	0.917417184	0.917417184	10.41546285	-2.21021611	2.17E-03
11772	10462	686655	1963120	Central Bank and Trust Co.	Hutchinson	KS	67502	12/31/2017	2/14/2019	NM	700 East 30th Avenue	CENTRAL FINANCIAL CORPORATION	6	0	0	4	1	Reno			4/22/1915	1/1/1934	3/28/2013	Stock	0	1	FDIC	DIF	Kansas City	DALLAS	Wichita	Kansas City	Western	Western	0	1	http://www.centralbank-kansas.com	4.214432747	0.446322624	3.768110123	1.165521611	2.712916004	-0.163948915	2.07783323	2.072975484	2.157311346	21.61783744	3.887340988	5.99E-03
11670	11563	931038	1492273	Central Bank Illinois	Geneseo	IL	61254	12/31/2017	2/14/2019	NM	101 North State Street	CENTRAL BANC, INC.	11	0	0	2	0	Henry	19340	Davenport-Moline-Rock Island, IA-IL	2/1/1907	1/1/1934	7/7/2017	Stock	0	1	FDIC	DIF	Chicago	CHICAGO	Princeton	Chicago	Central	Central	0	1	http://www.central-bank.com	4.386701216	0.504990727	3.881710489	0.560241354	2.277889151	5.55E-04	1.410558912	1.431974679	1.879085035	12.64634131	9.82678092	4.53E-03
4551	12915	934954	1094314	Central Bank of Audrain County	Mexico	MO	65265	12/31/2017	2/14/2019	SM	203 East Liberty Street	CENTRAL BANCOMPANY, INC	3	0	0	2	0	Audrain			1/3/1883	1/1/1934	12/13/2014	Stock	0	0	FED	DIF	Kansas City	KANSAS CITY	Columbia Mo	St. louis	Western	West	0	0	www.centralbank.net	3.190513696	0.191901746	2.99861195	0.732311533	2.049113014	0.107043217	0.895379698	0.894292274	1.45952577	11.51865307	2.764768533	0.469367425
4536	10511	299046	1094314	Central Bank of Boone County	Columbia	MO	65201	12/31/2017	2/14/2019	SM	720 East Broadway Street	CENTRAL BANCOMPANY, INC	17	0	0	4	0	Boone	17860	Columbia, MO	1/1/1857	1/1/1934	12/31/2015	Stock	0	1	FED	DIF	Kansas City	KANSAS CITY	Columbia Mo	St. louis	Western	West	0	0	www.centralbank.net	3.242056201	0.187123857	3.054932344	1.307960026	2.272450293	2.47E-02	1.150590281	1.150807746	1.886506945	12.82465545	12.82465545	-8.90E-03
16924	13039	576541	1094314	Central Bank of Branson	Branson	MO	65616	12/31/2017	2/14/2019	SM	400 South Commercial Street	CENTRAL BANCOMPANY, INC	6	0	0	4	0	Taney			7/29/1950	7/29/1950	6/12/2015	Stock	0	1	FED	DIF	Kansas City	KANSAS CITY	Springfield Mo	St. louis	Western	West	0	0	www.centralbank.net	3.837296057	0.192350537	3.64494552	1.00950784	2.935267156	0.386567636	0.583347799	0.578620347	1.144621847	5.833653977	5.833653977	0.651674262
17009	11634	751852	1063084	Central Bank of Kansas City	Kansas City	MO	64124	12/31/2017	2/14/2019	NM	2301 Independence Boulevard	CENTRAL BANCSHARES OF KANSAS CITY, INC.	2	0	0	4	1	Jackson	28140	Kansas City, MO-KS	8/10/1950	3/1/1951	9/26/2017	Stock	0	0	FDIC	DIF	Kansas City	KANSAS CITY	Kansas City	Kansas City	Western	West	0	1	www.centralbankkc.com	4.372856691	0.123199476	4.249657216	6.389757225	5.857443804	2.13E-02	4.392916505	4.40223199	4.422193743	22.72633589	2.115994999	2.09E-02
11000	12049	1015243	1094314	Central Bank of Lake of the Ozarks	Osage Beach	MO	65065	12/31/2017	2/14/2019	SM	3848 Osage Beach Parkway	CENTRAL BANCOMPANY, INC	9	0	0	4	0	Camden			9/27/1906	1/1/1934	7/15/2017	Stock	0	0	FED	DIF	Kansas City	KANSAS CITY	Springfield Mo	St. louis	Western	West	0	0	www.centralbank.net	3.45590439	0.190442002	3.265462388	1.248875731	2.497483778	9.92E-02	1.001274172	0.996048997	1.756001456	10.68961059	-13.15445496	0.21836298
15142	0	997650	1094314	Central Bank of Moberly	Moberly	MO	65270	12/31/2017	2/14/2019	SM	500 West Coates Street	CENTRAL BANCOMPANY, INC	4	0	0	4	0	Randolph			5/16/1935	5/16/1935	6/12/2015	Stock	0	1	FED	DIF	Kansas City	KANSAS CITY	Columbia Mo	St. louis	Western	West	0	0	www.centralbank.net	3.210920356	0.411748395	2.799171961	0.720995933	2.164142315	0.128728657	0.739670247	0.740045465	1.132581281	8.837356789	8.837356789	8.25E-02
35348	0	2826316	1094314	Central Bank of Oklahoma	Tulsa	OK	74137	12/31/2017	2/14/2019	SM	8908 S Yale Ave, Suite 100	CENTRAL BANCOMPANY, INC	10	0	1	4	0	Tulsa	46140	Tulsa, OK	1/20/2000	1/20/2000	6/12/2015	Stock	0	1	FED	DIF	Dallas	KANSAS CITY	Tulsa	Kansas City	Southern	West	0	0	www.centralbank.net	4.873483844	0.580762263	4.292721581	0.28514545	1.924840958	0.140753267	1.102009293	1.102009293	1.953952285	5.586027479	-1.792162297	0.159071899
4569	0	611451	1094314	Central Bank of Sedalia	Sedalia	MO	65301	12/31/2017	2/14/2019	SM	301 West Broadway	CENTRAL BANCOMPANY, INC	6	0	0	8	0	Pettis			1/1/1883	1/1/1934	6/12/2015	Stock	0	1	FED	DIF	Kansas City	KANSAS CITY	Columbia Mo	Kansas City	Western	West	0	0	www.centralbank.net	3.916958858	0.213656888	3.70330197	1.142340899	2.455887844	0.1102683	1.273976101	1.274130863	2.126533842	13.78655307	-0.604420907	0.146501504
4534	11325	506249	1094314	CENTRAL BANK OF ST. LOUIS	Clayton	MO	63105	12/31/2017	2/14/2019	SM	7707 Forsyth Boulevard	CENTRAL BANCOMPANY, INC	16	0	1	4	0	Saint Louis	41180	St. Louis, MO-IL	10/30/1902	1/1/1934	11/14/2014	Stock	0	0	FED	DIF	Kansas City	KANSAS CITY	St. Louis	St. louis	Western	West	0	0	www.centralbank.net	3.789846465	0.396420052	3.393426413	0.979288317	2.345099857	0.205600869	1.592740628	1.594221339	1.606186679	14.56687879	14.56687879	0.304257193
26247	0	704559	1094314	Central Bank of the Midwest	Lees Summit	MO	64086	12/31/2017	2/14/2019	SM	609 North 291 Highway	CENTRAL BANCOMPANY, INC	36	0	1	4	0	Jackson	28140	Kansas City, MO-KS	5/20/1985	5/20/1985	1/14/2015	Stock	0	1	FED	DIF	Kansas City	KANSAS CITY	Kansas City	Kansas City	Western	West	0	0	www.centralbankmidwest.net	4.062531718	0.108599108	3.95393261	0.950688867	2.913493788	0.204967397	1.178616967	1.173820833	1.304697415	8.428903424	4.293659127	0.168548665
17633	11292	290052	1094314	Central Bank of The Ozarks	Springfield	MO	65804	12/31/2017	2/14/2019	SM	1800 South Glenstone Avenue	CENTRAL BANCOMPANY, INC	22	0	0	4	0	Greene	44180	Springfield, MO	7/30/1956	7/30/1956	6/12/2015	Stock	0	0	FED	DIF	Kansas City	KANSAS CITY	Springfield Mo	St. louis	Western	West	0	0	www.centralbank.net	3.792333107	0.28762819	3.504704917	1.205063651	2.723875371	0.159444463	1.045080176	1.047722265	1.632533712	11.06901449	11.06901449	0.209111628
25268	0	386852	1094314	Central Bank of Warrensburg	Warrensburg	MO	64093	12/31/2017	2/14/2019	SM	401 North Maguire Street	CENTRAL BANCOMPANY, INC	7	0	0	4	0	Johnson			7/16/1984	7/16/1984	6/12/2015	Stock	0	0	FED	DIF	Kansas City	KANSAS CITY	Kansas City	Kansas City	Western	West	0	0	www.centralbank.net	3.589074742	0.264182557	3.324892185	1.09308071	2.49127609	0.554792416	0.919186508	0.919575836	1.003365995	6.137551193	1.194746505	0.893571025
28425	1567	467470	0	Central Federal Savings and Loan Association	Cicero	IL	60804	12/31/2017	2/14/2019	SA	5953 W Cermak Road		3	0	0	5	0	Cook	16980	Chicago-Naperville-Elgin, IL-IN-WI	1/1/1892	4/5/1935	6/25/2014	Non-Stock	0	0	OCC	DIF	Chicago	CHICAGO	Chicago	Chicago	Central	Central	0	1	www.centralfederalsavings.com	3.407631388	0.553917828	2.85371356	0.147766804	2.513727649	0	0.35080516	0.35080516	0.35080516	3.639129417	3.639129417	0.115138801
27910	529	615879	0	Central Federal Savings and Loan Association of Chicago	Chicago	IL	60657	12/31/2017	2/14/2019	SA	1601 West Belmont Avenue		3	0	0	4	0	Cook	16980	Chicago-Naperville-Elgin, IL-IN-WI	1/1/1893	1/26/1938	9/4/2015	Non-Stock	0	0	OCC	DIF	Chicago	CHICAGO	Chicago	Chicago	Central	Central	0	1		4.452829522	0.514297833	3.938531689	1.873009454	3.756972179	-0.168511872	1.16862983	1.16862983	2.039836206	5.27260148	5.27260148	-0.084581477
30664	5710	544577	0	Central Federal Savings and Loan Association of Rolla	Rolla	MO	65401	12/31/2017	2/14/2019	SA	210 W 10th St		1	0	0	4	0	Phelps			1/1/1952	10/30/1953	7/21/2011	Non-Stock	0	0	OCC	DIF	Kansas City	KANSAS CITY	Springfield Mo	St. louis	Western	West	0	1	www.centralfederal.com	3.634292573	0.487971147	3.146321426	0.193520865	2.956490294	1.27E-02	0.179395254	0.179395254	0.275449406	0.623563839	0.623563839	-3.90E-03
4702	14145	234355	1064429	Central National Bank	Junction City	KS	66441	12/31/2017	2/14/2019	N	802 North Washington Street	CENTRAL OF KANSAS, INC.	34	0	1	2	0	Geary			1/1/1884	1/1/1934	3/31/2006	Stock	0	1	OCC	DIF	Kansas City	KANSAS CITY	Hays	Kansas City	Western	Western	0	1	http://www.centralnational.com	3.896215473	0.589945158	3.306270315	2.412399579	4.158629288	2.70E-02	1.001201887	1.035856952	1.256332333	9.097054819	2.469308802	3.31E-02
22396	11820	428060	1106132	Central National Bank	Waco	TX	76710	12/31/2017	2/14/2019	N	8320 West Highway 84	CENTRABANC CORPORATION	4	0	0	4	1	Mclennan	47380	Waco, TX	1/10/1977	1/10/1977	3/31/2006	Stock	0	0	OCC	DIF	Dallas	DALLAS	Dallas	Dallas	Southern	West	0	1	http://www.cnbwaco.com	4.129314355	0.521359572	3.607954782	0.224735004	1.696104309	0.102959165	1.805572387	1.805572387	1.805572387	21.57887739	6.11568892	4.59E-02
4091	11591	278555	1051465	Central National Bank & Trust Co., of Enid	Enid	OK	73701	12/31/2017	2/14/2019	N	324 West Broadway	CENTRAL SERVICE CORPORATION	10	0	0	2	1	Garfield			1/1/1913	1/1/1934	10/30/2018	Stock	0	1	OCC	DIF	Dallas	DALLAS	Oklahoma City	Kansas City	Southern	West	0	1	www.cnb-ok.com	4.866263689	0.383464054	4.482799635	1.605421242	4.205158384	0.321117015	1.352132004	1.352459674	1.352459674	14.80701553	5.013398959	0.39483597
17308	9334	701062	1022764	Central Pacific Bank	Honolulu	HI	96813	12/31/2017	2/14/2019	NM	220 South King Street	CENTRAL PACIFIC FINANCIAL CORP.	35	0	0	4	0	Honolulu	46520	Urban Honolulu, HI	2/15/1954	2/15/1954	12/31/2016	Stock	0	1	FDIC	DIF	San Francisco	SAN FRANCISCO	San Francisco	San Francisco	Western	Western	0	1	www.centralpacificbank.com	3.574927874	0.222960577	3.351967297	0.705970278	2.37948432	-4.86E-02	0.829847293	0.813461002	1.461241223	7.761336307	0.30318262	0.108971314
1095	13474	382050	1246805	Central Savings Bank	Sault Sainte Mar	MI	49783	12/31/2017	2/14/2019	SM	511 Bingham Avenue	CENTRAL BANK CORPORATION	9	0	0	4	0	Chippewa			12/2/1902	1/1/1934	3/31/2006	Stock	0	0	FED	DIF	Chicago	CHICAGO	Grand Rapids	Minneapolis	Central	Central	0	1	www.centralsavingsbank.com	4.132473443	0.443233348	3.689240095	0.64285653	2.510183113	0.138089327	0.761831798	0.761831798	1.286883308	6.238460605	2.066709683	0.164226923
10903	0	607146	1203769	Central State Bank	State Center	IA	50247	12/31/2017	2/14/2019	NM	109 West Main Street	STATE CENTER FINANCIAL, INC.	1	0	0	4	1	Marshall			1/1/1902	1/1/1934	3/31/2006	Stock	0	1	FDIC	DIF	Kansas City	KANSAS CITY	Des Moines	Chicago	Western	Western	0	1	www.centralstatebankia.com	4.328118644	1.12862708	3.199491564	5.13E-02	1.443342684	7.77E-02	1.58255128	1.615751657	1.704674302	13.49598137	7.401545178	0.152816288
8487	0	152440	1095861	Central State Bank	Clayton	IL	62324	12/31/2017	2/14/2019	NM	100 West Main Street	CLAYTON BANCSHARES, INC.	4	0	0	2	1	Adams			5/1/1928	1/1/1934	4/20/2017	Stock	0	0	FDIC	DIF	Chicago	CHICAGO	Springfield Il	St. louis	Central	Central	0	1	http://www.csb123.com	5.620431837	0.875346189	4.745085649	0.950882371	2.574835873	0.301150395	2.507077034	2.507077034	2.507077034	17.45136676	4.810917323	0.294589069
14706	11808	682545	1245666	Central State Bank	Beulah	MI	49617	12/31/2017	2/14/2019	NM	49 Benzie Boulevard	CENTRAL-STATE BANCORP, INC.	2	0	0	8	0	Benzie			8/28/1913	9/4/1934	9/30/2018	Stock	0	0	FDIC	DIF	Chicago	CHICAGO	Grand Rapids	Chicago	Central	Central	0	1		3.670415	0.111459249	3.558955751	1.690987315	3.7756143	4.16E-02	1.125476803	1.125476803	1.06033221	8.071410111	6.083378064	4.20E-02
72	9282	353238	1084593	Central State Bank	Calera	AL	35040	12/31/2017	2/14/2019	SM	11025 Hwy 25	CENTRAL STATE BANCORPORATION	5	0	0	4	1	Shelby	13820	Birmingham-Hoover, AL	2/5/1916	1/1/1934	2/24/2011	Stock	0	0	FED	DIF	Atlanta	ATLANTA	Shelby	Atlanta	Southern	Southeast	0	1	http://www.centralstatebank.com	4.80442052	0.453128475	4.351292045	0.792413144	3.055021938	0.148865964	1.483274313	1.483274313	1.57790229	13.1206446	7.611743249	8.30E-02
1550	0	678744	2253734	Central State Bank	Elkader	IA	52043	12/31/2017	2/14/2019	SM	102 North Main Street	AJJ BANCORP, INC.	7	0	0	4	1	Clayton			11/12/1931	1/1/1934	12/31/2018	Stock	0	1	FED	DIF	Kansas City	KANSAS CITY	Cedar Rapids	Chicago	Western	Western	0	1	www.centralstate.bank	4.232412224	0.77836921	3.454043014	0.336518081	2.371249111	0	0.99234833	0.994353928	1.042066027	9.076473626	3.634443579	0
23030	0	703767	2935405	Central Valley Community Bank	Fresno	CA	93720	12/31/2017	2/14/2019	NM	7100 N Financial Drive, Suit	CENTRAL VALLEY COMMUNITY BANCORP	28	0	0	4	0	Fresno	23420	Fresno, CA	1/10/1980	1/10/1980	10/1/2017	Stock	0	0	FDIC	DIF	San Francisco	SAN FRANCISCO	Sacramento	San Francisco	Western	Western	0	0	www.cvcb.com	4.290075529	7.35E-02	4.216617873	0.510379901	2.904312687	-7.74E-02	0.881283333	1.001981483	1.696913894	8.113275208	6.405819628	-7.58E-02
15532	10392	163343	1416989	CentreBank	Veedersburg	IN	47987	12/31/2017	2/14/2019	NM	126-128 North Main Street	LAWRENCE L. OSBORN SCHOLARSHIP TRUST	5	0	0	4	0	Fountain			10/13/1917	8/7/1937	3/31/2006	Stock	0	1	FDIC	DIF	Chicago	CHICAGO	Indianapolis	Chicago	Central	Central	0	1	www.centrebank.net	4.692167536	0.444085242	4.248082294	0.869366095	3.261787033	0	0.826763162	0.826763162	1.568320459	8.103664266	8.103664266	0.115560744
17764	0	876700	0	Centreville Bank	West Warwick	RI	2893	12/31/2017	2/14/2019	SB	1218 Main Street		7	0	0	5	0	Kent	39300	Providence-Warwick, RI-MA	1/1/1888	5/24/1957	1/20/2016	Non-Stock	0	0	FDIC	DIF	New York	NEW YORK	South Boston	Boston	Northeastern	Northeast	0	1	http://www.centrevillebank.com	3.09871023	0.544177007	2.554533223	0.19592571	3.113357757	9.91E-02	0.148882862	1.089309039	0.353079842	4.635244429	4.635244429	1.45E-02
7461	13498	411512	1144086	Centric Bank	Harrisburg	PA	17112	12/31/2017	2/14/2019	NM	4320 Linglestown Rd	CENTRIC FINANCIAL CORPORATION	6	0	0	4	0	Dauphin	25420	Harrisburg-Carlisle, PA	11/1/1919	1/1/1934	3/4/2009	Stock	0	0	FDIC	DIF	New York	NEW YORK	Harrisburg	Philadelphia	Northeastern	Northeast	0	1	www.CentricBank.com	4.74904494	0.634310762	4.114734178	0.573982388	2.833953914	0.268435314	0.85856997	0.85856997	1.434475247	8.645125814	8.645125814	4.33E-03
58158	0	3377235	4087894	CenTrust Bank, National Association	Northbrook	IL	60062	12/31/2017	2/14/2019	N	385 Waukegan Road	UNITED COMMUNITY BANCSHARES, INC.	1	0	0	4	0	Cook	16980	Chicago-Naperville-Elgin, IL-IN-WI	4/14/2006	4/14/2006	3/1/2010	Stock	0	0	OCC	DIF	Chicago	CHICAGO	Chicago	Chicago	Central	Central	0	1	http://www.centrustbank.com	5.562843424	0.954160685	4.608682738	1.593661304	4.570934126	0	0.91439583	0.91439583	0.91439583	9.63401744	9.63401744	-0.016286689
28362	1441	83375	3632756	Century Bank	Santa Fe	NM	87501	12/31/2017	2/14/2019	NM	100 South Federal Place	CENTURY FINANCIAL SERVICES CORPORATION	9	0	0	4	1	Santa Fe	42140	Santa Fe, NM	1/1/1910	3/14/1952	12/13/2018	Stock	0	1	FDIC	DIF	Dallas	DALLAS	Albuquerque	Kansas City	Western	West	0	1	www.mycenturybank.com	4.339536603	0.254139348	4.085397255	0.897266611	3.180825554	0.101998555	1.373588763	1.372848749	1.372848749	15.49083298	7.85048862	0.139609698
14051	0	305648	1205491	Century Bank	Shenandoah	IA	51601	12/31/2017	2/14/2019	NM	116 South Blossom Street	CNB CORP	1	0	0	2	0	Page			3/12/1934	3/12/1934	12/11/2013	Stock	0	1	FDIC	DIF	Kansas City	KANSAS CITY	Omaha	Chicago	Western	Western	0	1	www.centurybankshen.bank	3.461945339	0.366189651	3.095755688	0.358866071	2.00221009	0	1.025952144	1.033928161	1.280101533	11.06557377	5.128805621	-0.014535487
11448	11294	58636	2468275	Century Bank	Lucedale	MS	39452	12/31/2017	2/14/2019	NM	4282 Main Street	BANCORP OF LUCEDALE, INC.	9	0	1	4	0	George			6/1/1903	1/1/1934	6/8/2015	Stock	0	0	FDIC	DIF	Dallas	DALLAS	Jackson Ms	Atlanta	Southern	West	0	1	www.centurybankms.com	4.926458749	0.463491994	4.462966755	1.432706263	3.761112613	9.62E-02	0.894030781	0.878800086	1.490304228	8.24584795	3.783122549	5.89E-02
147	0	944337	2043850	Century Bank and Trust	Milledgeville	GA	31061	12/31/2017	2/14/2019	NM	141 South Wayne Street	CENTURY BANCORP, INC.	2	0	0	4	0	Baldwin			1/1/1898	1/1/1934	1/29/2013	Stock	0	1	FDIC	DIF	Atlanta	ATLANTA	Savannah	Atlanta	Southern	Southeast	0	1	www.centurybankonline.com	4.278430678	0.447961905	3.830468773	0.828626399	2.922554739	0	0.89597364	0.895713424	1.458837841	8.907848449	-3.922202903	4.69E-03
5015	9914	694847	1491856	Century Bank and Trust	Coldwater	MI	49036	12/31/2017	2/14/2019	NM	100 West Chicago Street	CENTURY FINANCIAL CORPORATION	12	0	0	4	0	Branch			1/1/1909	1/1/1934	8/9/2013	Stock	0	1	FDIC	DIF	Chicago	CHICAGO	Grand Rapids	Chicago	Central	Central	0	1	www.centurybankandtrust.com	3.855812939	0.130191478	3.725621461	1.617980043	4.38732534	8.43E-02	0.382428582	0.39210477	0.556296535	3.297064677	0.195612608	0.16994987
19943	12351	377908	1111088	Century Bank and Trust Company	Somerville	MA	2145	12/31/2017	2/14/2019	NM	102 Fellsway West	CENTURY BANCORP, INC.	28	0	0	9	0	Middlesex	14460	Boston-Cambridge-Newton, MA-NH	5/1/1969	5/1/1969	5/11/2010	Stock	0	1	FDIC	DIF	New York	NEW YORK	North Boston	Boston	Northeastern	Northeast	0	1	www.centurybank.com	2.613320355	0.614698477	1.998621878	0.356950318	1.461181341	3.91E-02	0.505499492	0.50618786	0.755368868	8.379805378	7.475093276	-2.87E-03
35558	0	2939001	3492790	Century Bank of Florida	Tampa	FL	33612	12/31/2017	2/14/2019	SM	716 West Fletcher Avenue	CENTURY BANCSHARES OF FLORIDA, INC.	1	0	0	4	1	Hillsborough	45300	Tampa-St. Petersburg-Clearwater, FL	9/11/2000	9/11/2000	3/31/2006	Stock	0	0	FED	DIF	Atlanta	ATLANTA	Tampa	Atlanta	Southern	Southeast	0	1	http://www.centurybk.com	5.086186121	0.927499651	4.15868647	0.47675899	3.350519548	0	0.590335924	0.60750453	0.60750453	7.181889149	6.713505074	0.101742338
35236	0	2921211	3236640	Century Bank of Georgia	Cartersville	GA	30120	12/31/2017	2/14/2019	NM	215 East Main Street	CBB BANCORP	3	0	0	4	0	Bartow	12060	Atlanta-Sandy Springs-Roswell, GA	6/29/2000	6/29/2000	11/10/2011	Stock	0	0	FDIC	DIF	Atlanta	ATLANTA	Atlanta	Atlanta	Southern	Southeast	0	1	www.centurybanknet.com	3.891088376	0.287734148	3.603354227	0.734275423	2.622333056	0	0.880022167	0.880022167	1.401496259	8.217760298	4.636721176	-0.373201002
35450	0	2920287	3097458	Century Bank of Kentucky, Inc.	Lawrenceburg	KY	40342	12/31/2017	2/14/2019	NM	201 West Woodford Street	CENTURY BANCSHARES, INC.	2	0	0	4	1	Anderson			7/5/2000	7/5/2000	2/10/2014	Stock	0	0	FDIC	DIF	Chicago	CHICAGO	Lexington	St. louis	Central	Southeast	0	1	http://www.centurybankky.com	4.457263555	0.497651756	3.9596118	0.500447605	2.525550803	0	1.820727856	1.820727856	1.820727856	17.60145439	9.593280947	-8.18E-02
8296	14022	904359	1095469	Century Bank of the Ozarks	Gainesville	MO	65655	12/31/2017	2/14/2019	SM	42 Court Square	CENTURY BANCSHARES, INC.	4	0	0	2	1	Ozark			7/24/1894	1/1/1934	6/3/2010	Stock	0	0	FED	DIF	Kansas City	KANSAS CITY	Springfield Mo	St. louis	Western	West	0	1	WWW.CBOZARKS.COM	5.365294762	0.352534545	5.012760218	0.739008752	3.011733415	0.148146277	2.086106291	2.086106291	2.086106291	22.80373597	1.085892189	5.33E-02
28860	2505	401072	0	Century Savings and Loan Association	Trinidad	CO	81082	12/31/2017	2/14/2019	SA	233 East Main St		1	0	0	5	0	Las Animas			1/1/1903	9/14/1937	7/21/2011	Non-Stock	0	0	FDIC	DIF	Dallas	DALLAS	Denver	Kansas City	Western	Western	0	1	www.centurysavings.com	2.889923246	0.615636962	2.274286283	0.16913619	1.974943537	0	5.74E-02	6.58E-02	0.336246797	0.499316321	0.499316321	0.11617968
30428	5322	392778	2560508	Century Savings Bank	Vineland	NJ	8360	12/31/2017	2/14/2019	SB	1376 W. Sherman Avenue	CENTURY BANCORP MHC	6	0	0	5	0	Cumberland	47220	Vineland-Bridgeton, NJ	1/1/1865	10/5/1953	12/31/2007	Stock	0	0	FDIC	DIF	New York	NEW YORK	Jamesburg	Philadelphia	Northeastern	Northeast	0	1	www.centurysb.com	3.168574646	0.350473867	2.818100779	0.243464684	2.165839306	0.157039054	0.457748264	0.470900555	0.537615077	3.707417564	3.707417564	5.75E-02
1993	14597	75651	2696984	CerescoBank	Ceresco	NE	68017	12/31/2017	2/14/2019	NM	130 West Elm Street	CERESCO BANCORP, INC.	1	0	0	2	0	Saunders	36540	Omaha-Council Bluffs, NE-IA	9/1/1911	1/1/1934	3/31/2006	Stock	0	0	FDIC	DIF	Kansas City	KANSAS CITY	Omaha	Kansas City	Western	West	0	1	http://www.cerescobank.com	4.062084642	0.397299328	3.664785314	0.921688551	3.094392883	0.203156409	0.825456567	0.825456567	0.87891878	5.107711851	4.446091145	0.226654578
28263	1260	767974	3828577	Cf Bank, National Association	Worthington	OH	43085	12/31/2017	2/14/2019	N	7000 North High Street	CENTRAL FEDERAL CORPORATION	5	0	0	4	0	Franklin	18140	Columbus, OH	1/1/1892	12/24/1936	12/1/2016	Stock	0	0	OCC	DIF	Chicago	CHICAGO	Columbus	Cleveland	Central	Central	0	1	www.cfbankonline.com	4.056723362	0.780066529	3.276656833	0.163222321	2.30435507	0	0.450049895	0.450049895	1.003556934	4.652360113	4.652360113	-1.18E-02
34294	13813	2471239	3927078	CFG Community Bank	Lutherville	MD	21093	12/31/2017	2/14/2019	SM	11 W. Ridgely Road	CAPITAL FUNDING BANCORP, INC.	3	0	0	4	1	Baltimore	12580	Baltimore-Columbia-Towson, MD	12/1/1997	12/1/1997	12/31/2018	Stock	0	0	FED	DIF	New York	NEW YORK	Baltimore	Richmond	Northeastern	Southeast	0	1	www.cfgcommunitybank.com	6.423806635	0.621622899	5.802183736	2.492111413	4.43991981	0.786296798	2.622404496	2.622404496	2.622404496	16.08301071	8.1856087	0.111430421
29672	3866	100777	0	CFSBANK	Charleroi	PA	15022	12/31/2017	2/14/2019	SA	101 Mckean Avenue		10	0	0	5	0	Washington	38300	Pittsburgh, PA	1/1/1935	4/22/1936	3/2/2015	Stock	0	0	OCC	DIF	New York	NEW YORK	Wexford	Cleveland	Northeastern	Northeast	0	1	www.cfsbank.com	3.307106511	0.802706329	2.504400181	0.291421879	2.134468356	4.73E-02	0.23569729	0.23569729	0.373531962	1.630403692	1.630403692	0.014678715
58595	0	3597211	3597220	Chain Bridge Bank, National Association	Mclean	VA	22101	12/31/2017	2/14/2019	N	1445-A Laughlin Avenue	CHAIN BRIDGE BANCORP, INC.	1	0	0	7	0	Fairfax	47900	Washington-Arlington-Alexandria, DC-VA-MD-WV	8/6/2007	8/6/2007	8/6/2007	Stock	0	0	OCC	DIF	Atlanta	ATLANTA	Richmond	Richmond	Northeastern	Southeast	0	1	www.chainbridgebank.com	2.993286323	0.228968051	2.764318271	0.131440737	1.903546875	0.037313419	0.509877556	0.50963755	0.859146156	6.811005864	6.059239212	6.49E-03
5615	10237	517049	1141487	Chambers Bank	Danville	AR	72833	12/31/2017	2/14/2019	NM	901 Main Street	CHAMBERS BANCSHARES, INC.	19	0	0	4	1	Yell			10/7/1930	1/1/1934	5/6/2015	Stock	0	0	FDIC	DIF	Dallas	DALLAS	Little Rock	St. louis	Southern	Western	0	1	http://www.chambers-bank.com	5.078915842	0.665720323	4.413195519	0.187661847	2.783134306	8.08E-02	1.36037999	1.36037999	1.36037999	11.0068823	8.82686996	0.14974607
13251	0	416357	1056125	Chambers State Bank	Chambers	NE	68725	12/31/2017	2/14/2019	NM	104 E Main St	CHAMBANCO, INC.	2	0	0	2	0	Holt			11/1/1901	1/1/1934	9/21/2016	Stock	0	0	FDIC	DIF	Kansas City	KANSAS CITY	Sioux City	Kansas City	Western	West	0	1	http://www.chambersbank.com	4.058827351	0.193196079	3.865631272	0.31314825	2.172155322	0	1.222769357	1.222769357	1.887173845	4.617405994	4.617405994	0
57031	0	2901558	0	Champion Bank	Parker	CO	80134	12/31/2017	2/14/2019	NM	16790 Centre Court		1	0	0	4	0	Douglas	19740	Denver-Aurora-Lakewood, CO	6/17/2002	6/17/2002	11/29/2018	Stock	0	0	FDIC	DIF	Dallas	DALLAS	Denver	Kansas City	Western	Western	0	1	http://www.thechampionbank.com	5.055299969	0.554552432	4.500747537	5.606579635	6.531255609	-1.560634554	4.906244879	4.906244879	4.594117968	27.93451217	27.93451217	-0.947720083
7356	10385	126012	1138955	Champlain National Bank	Elizabethtown	NY	12932	12/31/2017	2/14/2019	N	7558 Us Route 9	CHAMPLAIN BANK CORPORATION	10	0	0	4	0	Essex			1/1/1934	1/1/1934	2/4/2014	Stock	0	0	OCC	DIF	New York	NEW YORK	Syracuse	New York	Northeastern	Northeast	0	1	http://www.champlainbank.com	4.173914225	0.249701038	3.924213187	0.631640062	2.995831299	0.203268783	0.670670129	0.645785848	0.948075128	8.761170492	7.150783916	0.153376847
11570	0	748357	0	Chappell Hill Bank	Chappell Hill	TX	77426	12/31/2017	2/14/2019	NM	5060 Main Street		1	0	0	8	0	Washington			1/1/1907	1/1/1934	6/17/2015	Stock	0	0	FDIC	DIF	Dallas	DALLAS	Austin	Dallas	Southern	West	0	1	www.chappellhillbank.com	4.02155206	0.332967214	3.688584846	0.395125729	3.133347031	0	0.632201166	0.632201166	0.632201166	6.130737988	6.130737988	-1.99E-02
26602	14064	947776	3966022	Charles River Bank	Medway	MA	2053	12/31/2017	2/14/2019	SM	70 Main Street	CHARLES RIVER BANCORP, MHC	4	0	0	4	0	Norfolk	14460	Boston-Cambridge-Newton, MA-NH	1/1/1915	3/25/1986	1/1/2009	Stock	0	0	FED	DIF	New York	NEW YORK	South Boston	Boston	Northeastern	Northeast	0	1	http://charlesriverbank.com	3.775592681	0.551959527	3.223633154	0.577328544	3.066923753	1.97E-02	0.152964164	0.166974575	0.433103718	2.047885782	2.047885782	1.15E-03
57450	18077	3150447	0	Charles Schwab Bank	Henderson	NV	89074	12/31/2017	2/14/2019	SA	2360 Corp Circle Suite 400		1	0	0	9	0	Clark	29820	Las Vegas-Henderson-Paradise, NV	4/28/2003	4/28/2003	11/20/2017	Stock	0	1	OCC	DIF	San Francisco	SAN FRANCISCO	Phoenix	San Francisco	Western	West	0	0	www.schwabbank.com	2.03944088	0.103013134	1.936427746	6.26E-02	0.288658761	0	1.06019461	1.063680301	1.704175966	15.50418367	10.54252735	-6.26E-03
33497	15846	1893049	0	Charles Schwab Signature Bank	Henderson	NV	89074	12/31/2017	2/14/2019	SA	2360 Corp Circle, # 400		1	0	0	7	0	Clark	29820	Las Vegas-Henderson-Paradise, NV	8/30/1991	8/30/1991	12/31/2018	Stock	0	0	OCC	DIF	San Francisco	SAN FRANCISCO	Phoenix	San Francisco	Western	West	0	0		2.88E-02	0.14603148	-0.117218094	0	8.65E-02	0	-0.10574322	-0.10574322	-0.170599061	-0.567153494	-0.567153494	0
33926	0	2232757	2336794	Charlevoix State Bank	Charlevoix	MI	49720	12/31/2017	2/14/2019	NM	111 State Street	CHARLEVOIX FIRST CORPORATION	6	0	0	4	1	Charlevoix			8/16/1994	8/16/1994	3/31/2006	Stock	0	0	FDIC	DIF	Chicago	CHICAGO	Grand Rapids	Chicago	Central	Central	0	1	www.charlevoixstatebank.com	3.807625938	0.147780675	3.659845262	1.275028682	2.984881577	0	1.675676869	1.676202654	1.676202654	19.79042511	7.443136671	-9.10E-03
27086	13920	1158878	1081239	Charlotte State Bank & Trust	Port Charlotte	FL	33953	12/31/2017	2/14/2019	NM	1100 Tamiami Trail	CREWS BANKING CORPORATION	7	0	0	4	1	Charlotte	39460	Punta Gorda, FL	11/3/1987	11/3/1987	8/18/2011	Stock	0	1	FDIC	DIF	Atlanta	ATLANTA	Tampa	Atlanta	Southern	Southeast	0	1	www.charlottestatebankandtrust.com	3.626686217	8.06E-02	3.546041056	1.577480751	3.033291857	8.73E-03	1.941081474	1.94896747	1.94896747	22.88496008	8.614930783	0.28721821
34686	14723	2705112	2646037	Charter Bank	Johnston	IA	50131	12/31/2017	2/14/2019	NM	5526 N.W. 86th Street	JOHNSTON GROWTH CORPORATION	4	0	0	4	0	Polk	19780	Des Moines-West Des Moines, IA	6/15/1998	6/15/1998	6/30/2012	Stock	0	0	FDIC	DIF	Kansas City	KANSAS CITY	Des Moines	Chicago	Western	Western	0	1	www.charterbanker.com	3.832878828	0.493462645	3.339416183	0.356176462	2.222385982	9.70E-02	0.826768956	0.826768956	1.195227365	7.718116755	4.580180311	0
58776	0	3715800	0	Charter Bank	Biloxi	MS	39532	12/31/2017	2/14/2019	NM	1721 Medical Park Drive, # 1		4	0	0	4	0	Harrison	25060	Gulfport-Biloxi-Pascagoula, MS	3/11/2008	3/11/2008	5/29/2015	Stock	0	0	FDIC	DIF	Dallas	DALLAS	Jackson Ms	Atlanta	Southern	West	0	1	www.mycharterbank.com	4.888837956	0.803728321	4.085109634	2.32E-02	3.587377135	0.182478509	-0.487292798	-0.469523355	-7.45E-02	-4.676077812	-4.676077812	0.102499953
23137	10163	160650	3485989	Charter Bank	Eau Claire	WI	54701	12/31/2017	2/14/2019	SM	1010 West Clairemont Avenue	CHARTER BANKSHARES, INC.	3	0	1	4	1	Eau Claire	20740	Eau Claire, WI	6/19/1980	6/19/1980	9/5/2017	Stock	0	0	FED	DIF	Chicago	CHICAGO	Eau Claire	Minneapolis	Central	Central	0	1	http://www.charterbank.bank	4.362644399	0.672286871	3.690357528	0.265124957	1.716631352	-4.10E-02	2.092635269	2.129673062	2.13107956	16.58442907	1.980639025	-0.145841549
18660	14661	814458	2963556	Charter Bank	Corpus Christi	TX	78410	12/31/2017	2/14/2019	NM	10502 Leopard Street	CHARTER BANCSHARES, INC.	4	0	0	4	1	Nueces	18580	Corpus Christi, TX	12/14/1962	12/14/1962	2/1/2011	Stock	0	0	FDIC	DIF	Dallas	DALLAS	Houston	Dallas	Southern	West	0	1	www.charterbankcc.com	6.323581435	0.180295343	6.143286092	0.782765974	3.498252297	8.13E-02	3.050144192	3.174980116	3.174980116	28.60932588	10.70651258	9.45E-02
26185	12827	582953	1132579	CHARTER WEST BANK	West Point	NE	68788	12/31/2017	2/14/2019	SM	201 South Main Street	NATIONWIDE BANKSHARES, INC.	6	0	0	2	1	Cuming			4/1/1985	4/1/1985	12/7/2015	Stock	0	0	FED	DIF	Kansas City	KANSAS CITY	Omaha	Kansas City	Western	West	0	1	http://www.charterwest.com	4.61139987	0.630941558	3.980458312	2.453950941	4.646924137	7.05E-02	1.339939139	1.339939139	1.386391489	14.26952447	7.074050422	4.67E-02
30720	5798	551070	0	CharterBank	West Point	GA	31833	12/31/2017	2/14/2019	SA	1233 O.G. Skinner Dr		23	0	1	4	0	Troup			6/15/1954	6/15/1954	8/31/2018	Stock	0	0	OCC	DIF	Atlanta	ATLANTA	Atlanta	Atlanta	Southern	Southeast	0	1		4.225226398	0.471997124	3.753229273	1.251272368	2.954718937	-9.72E-03	1.038415429	1.048743433	1.690743955	7.996908376	-7.569932178	-7.07E-02
23702	0	489913	1039502	Chase Bank USA, National Association	Wilmington	DE	19801	12/31/2017	2/14/2019	N	201 North Walnut Street	JPMORGAN CHASE & CO.	3	1	0	3	0	New Castle	37980	Philadelphia-Camden-Wilmington, PA-NJ-DE-MD	2/11/1982	2/11/1982	7/1/2013	Stock	0	1	OCC	DIF	New York	WASHINGTON	Claymont	Philadelphia	Northeastern	Northeast	0	0	https://www.chase.com	10.12715187	1.342399275	8.784752593	0.998718392	3.986411052	2.528884644	0.520092987	0.520092987	1.833525208	2.227281217	2.227281217	2.863071761
35514	0	2915126	2915117	Cheaha Bank	Oxford	AL	36203	12/31/2017	2/14/2019	NM	1320 Highway Drive	CHEAHA FINANCIAL GROUP, INC.	4	0	0	4	0	Calhoun	11500	Anniston-Oxford-Jacksonville, AL	8/23/2000	8/23/2000	2/24/2011	Stock	0	0	FDIC	DIF	Atlanta	ATLANTA	Shelby	Atlanta	Southern	Southeast	0	1	http://WWW.CHEAHABANK.COM	5.037150107	0.474763439	4.562386668	0.49919733	2.693688564	1.48E-02	1.401172768	1.512419634	2.21475568	12.05388797	6.606003309	6.34E-02
18238	8593	345309	0	Chelsea Groton Bank	Norwich	CT	6360	12/31/2017	2/14/2019	SB	One Franklin Square		14	0	0	5	0	New London	35980	Norwich-New London, CT	1/1/1854	7/1/1960	4/11/2012	Non-Stock	0	0	FDIC	DIF	New York	NEW YORK	Hartford	Boston	Northeastern	Northeast	0	1	http://www.chelseagroton.com	3.553090499	0.186838817	3.366251682	0.726732433	2.901570208	4.91E-02	0.503531831	0.572434603	0.995742847	3.856464519	3.856464519	3.79E-03
15427	12824	771748	1206779	Chelsea Savings Bank	Belle Plaine	IA	52208	12/31/2017	2/14/2019	NM	601 13th St	CHEBELLE CORPORATION	5	0	0	2	1	Benton	16300	Cedar Rapids, IA	10/19/1936	10/19/1936	3/31/2006	Stock	0	1	FDIC	DIF	Kansas City	KANSAS CITY	Cedar Rapids	Chicago	Western	Western	0	1	http://www.chelseasavingsbank.com	3.724498398	0.472095768	3.25240263	0.42924953	1.988399793	0	1.474347307	1.50035999	1.575257187	8.412506322	4.619427787	1.59E-02
14009	0	711548	3306824	Chelsea State Bank	Chelsea	MI	48118	12/31/2017	2/14/2019	SM	1010 South Main Street	CSB BANCORP, INC.	3	0	0	4	1	Washtenaw	11460	Ann Arbor, MI	12/17/1897	3/7/1934	3/31/2006	Stock	0	0	FED	DIF	Chicago	CHICAGO	Detroit	Chicago	Central	Central	0	1	www.chelseastate.bank	3.892424529	0.147189361	3.745235168	0.323250232	2.423318058	-0.21173596	1.622603237	1.622603237	1.622603237	14.36641546	5.864671991	-0.204366123
1003	0	542649	1201934	Chemical Bank	Midland	MI	48640	12/31/2017	2/14/2019	SM	333 East Main Street	CHEMICAL FINANCIAL CORPORATION	227	0	1	4	0	Midland	33220	Midland, MI	3/14/1917	1/1/1934	8/2/2018	Stock	0	1	FED	DIF	Chicago	CHICAGO	Detroit	Chicago	Central	Central	0	0	http://www.chemicalbank.com	3.906446601	0.442073311	3.46437329	0.807306731	2.150213262	0.126435891	0.908527724	0.882869812	1.53251153	6.117821286	-8.66E-02	7.09E-02
597	10696	884303	1133594	Chemung Canal Trust Company	Elmira	NY	14902	12/31/2017	2/14/2019	SM	One Chemung Canal Plaza	CHEMUNG FINANCIAL CORPORATION	33	0	1	4	0	Chemung	21300	Elmira, NY	10/22/1833	1/1/1934	11/23/2013	Stock	0	1	FED	DIF	New York	NEW YORK	Syracuse	New York	Northeastern	Northeast	0	1	WWW.CHEMUNGCANAL.COM	3.767374789	0.192978253	3.574396537	1.166747839	3.140649513	0.528380635	0.397968657	0.402054207	0.839774986	4.790515268	1.353067605	0.168032975
951	0	205542	0	Cherokee State Bank	Cherokee	IA	51012	12/31/2017	2/14/2019	NM	212 West Willow Street		1	0	0	2	0	Cherokee			10/8/1888	1/1/1934	3/31/2006	Stock	0	1	FDIC	DIF	Kansas City	KANSAS CITY	Sioux City	Chicago	Western	Western	0	1	www.cherokeestatebank.com	4.005706972	0.514729479	3.490977493	0.493977401	1.888517199	0.372936581	1.190864082	1.274900994	1.721677149	11.56637949	4.074520046	0.300164529
6862	11388	214722	1075881	Chesapeake Bank	Kilmarnock	VA	22482	12/31/2017	2/14/2019	SM	97 North Main Street	CHESAPEAKE FINANCIAL SHARES, INC.	17	0	0	4	0	Lancaster			1/1/1900	1/1/1934	3/31/2006	Stock	0	1	FED	DIF	Atlanta	ATLANTA	Richmond	Richmond	Northeastern	Southeast	0	1	chesbank.com	4.789778917	0.518645742	4.271133175	2.55778916	4.76149985	0.140841622	1.254814612	1.262309492	1.610727972	11.57549905	8.678606691	0.269897699
28684	2148	204077	0	Chesapeake Bank of Maryland	Parkville	MD	21234	12/31/2017	2/14/2019	SA	2001 East Joppa Road		4	0	0	4	0	Baltimore	12580	Baltimore-Columbia-Towson, MD	1/1/1913	8/27/1958	7/21/2011	Stock	0	0	OCC	DIF	New York	NEW YORK	Baltimore	Richmond	Northeastern	Southeast	0	1	www.Chesapeakebank.com	4.180894287	0.490482463	3.690411824	0.469803151	3.019126903	0.571910012	5.58E-04	5.58E-04	0.283444182	4.59E-03	4.59E-03	0.483721469
19813	10755	86554	1248582	Chester County Bank	Henderson	TN	38340	12/31/2017	2/14/2019	NM	Main And Franklin Streets	CHESTER COUNTY BANCSHARES, INC.	4	0	0	7	0	Chester	27180	Jackson, TN	4/22/1968	4/22/1968	3/31/2006	Stock	0	0	FDIC	DIF	Dallas	DALLAS	Memphis	St. louis	Southern	Southeast	0	1	http://www.chestercountybanktn.com	4.130911013	0.434751884	3.696159128	0.508234249	3.016662111	0	0.677503303	0.693305544	0.938169104	6.503044547	3.832389702	0.11138167
30220	4985	231279	2434104	Chester National Bank	Chester	IL	62233	12/31/2017	2/14/2019	N	1112 State Street	CHESTER BANCORP, INC.	3	0	1	8	0	Randolph			1/1/1919	5/11/1944	1/27/2011	Stock	0	0	OCC	DIF	Chicago	CHICAGO	Mount Vernon	St. louis	Central	Central	0	1	www.chesternationalbank.com	2.956170398	0.239459526	2.716710871	0.281152862	2.09852496	0	0.586372408	0.600542513	0.713003657	6.233366018	-3.32679647	9.93E-03
10872	0	767246	0	Chesterfield State Bank	Chesterfield	IL	62630	12/31/2017	2/14/2019	NM	25 S Main St		1	0	0	2	1	Macoupin	41180	St. Louis, MO-IL	9/21/1898	1/1/1934	3/31/2006	Stock	0	0	FDIC	DIF	Chicago	CHICAGO	Springfield Il	St. louis	Central	Central	0	1		4.122383253	0.563607085	3.558776167	0.438331318	2.922208787	0	0.861547763	0.861547763	0.856509472	8.62764884	5.05E-02	0.54596615
13956	0	925859	2124795	Chetopa State Bank & Trust Co.	Chetopa	KS	67336	12/31/2017	2/14/2019	SM	409 Maple Street	SOUTHEAST BANCSHARES, INC.	1	0	0	2	1	Labette			1/1/1901	1/1/1934	3/31/2006	Stock	0	1	FED	DIF	Kansas City	KANSAS CITY	Springfield Mo	Kansas City	Western	Western	0	1	http://www.csb-ks.com	4.2312853	0.38069086	3.850594439	0.491023845	2.338351358	4.19E-02	1.676666786	1.676666786	1.805410843	16.58374793	5.952380952	0
57363	0	3032833	0	Cheyenne State Bank	Cheyenne	WY	82001	12/31/2017	2/14/2019	NM	101 West 19th Street		1	0	0	4	0	Laramie	16940	Cheyenne, WY	8/8/2002	8/8/2002	2/22/2018	Stock	0	0	FDIC	DIF	San Francisco	SAN FRANCISCO	Billings	Kansas City	Western	West	0	1	http://www.cheyennestatebank.com	4.66056759	0.560688861	4.099878729	0.610513643	3.244687891	0	0.493107173	0.493107173	0.815441299	3.738227012	2.152312522	4.01E-02
15546	12906	504142	1138786	Chillicothe State Bank	Chillicothe	MO	64601	12/31/2017	2/14/2019	NM	600 Washington Street	C.S. BANCSHARES, INC.	2	0	0	2	1	Livingston			10/19/1937	11/22/1937	3/31/2006	Stock	0	0	FDIC	DIF	Kansas City	KANSAS CITY	Kansas City	Kansas City	Western	West	0	1	http://www.gostatebank.com	3.416453769	0.182370143	3.234083626	0.321362941	2.082824131	2.26E-02	1.273381794	1.273381794	1.279416779	14.78522879	-1.401443487	5.97E-02
32209	8003	562076	0	Chinatown Federal Savings Bank	New York	NY	10002	12/31/2017	2/14/2019	SA	107-109 Bowery		3	0	0	4	0	New York	35620	New York-Newark-Jersey City, NY-NJ-PA	4/27/1984	4/27/1984	7/21/2011	Stock	0	0	OCC	DIF	New York	NEW YORK	New York City	New York	Northeastern	Northeast	0	1	www.uscfsb.com	4.824893354	0.248633299	4.576260055	0.178666607	4.070295551	2.63E-02	-0.068313703	-0.068313703	0.475943818	-0.317977245	-1.747127722	-0.180869767
35366	0	2925620	3441275	Chino Commercial Bank, N.A.	Chino	CA	91710	12/31/2017	2/14/2019	N	14245 Pipeline Avenue	CHINO COMMERCIAL BANCORP	3	0	0	4	0	San Bernardino	40140	Riverside-San Bernardino-Ontario, CA	9/1/2000	9/1/2000	1/6/2011	Stock	0	0	OCC	DIF	San Francisco	SAN FRANCISCO	Los Angeles (North)	San Francisco	Western	Western	0	1	www.chinocommercialbank.com	4.246843722	0.346258338	3.900585384	0.723344979	2.551845094	0.109548906	0.926869662	0.926869662	1.600810232	9.764652636	7.727992759	-4.03E-02
12322	0	779650	1122963	Chippewa Valley Bank	Hayward	WI	54843	12/31/2017	2/14/2019	NM	15755 W County Road B	CHIPPEWA VALLEY AGENCY, LTD.	16	0	0	4	1	Sawyer			1/1/1917	1/1/1934	12/1/2017	Stock	0	0	FDIC	DIF	Chicago	CHICAGO	Eau Claire	Minneapolis	Central	Central	0	1	www.chippewavalleybank.com	4.504278332	0.38912948	4.115148852	0.293507502	2.721334147	8.43E-02	1.343674534	1.343674534	1.355190139	14.24827258	4.160710031	2.21E-02
21955	13257	372855	1061772	Chisholm Trail State Bank	Wichita	KS	67219	12/31/2017	2/14/2019	NM	6160 North Broadway	CHISHOLM TRAIL FINANCIAL CORPORATION	2	0	0	5	1	Sedgwick	48620	Wichita, KS	3/14/1975	3/14/1975	3/31/2006	Stock	0	0	FDIC	DIF	Kansas City	KANSAS CITY	Wichita	Kansas City	Western	Western	0	1	http://www.chisholmbank.com	3.231521758	0.157455751	3.074066008	0.515928108	2.928059521	0	0.372486693	0.403361975	0.419442851	4.544356543	2.793043058	0
58244	0	3455236	4131153	Choice bank	Oshkosh	WI	54904	12/31/2017	2/14/2019	NM	2450 Witzel Avenue	CHOICE BANCORP, INC.	2	0	0	4	0	Winnebago	36780	Oshkosh-Neenah, WI	7/24/2006	7/24/2006	7/8/2018	Stock	0	0	FDIC	DIF	Chicago	CHICAGO	Appleton	Chicago	Central	Central	0	1	http://www.choice.bank	4.413936756	1.14668317	3.267253585	0.209535154	1.585806449	0.419070308	0.647755032	0.647755032	1.290236994	6.248427185	3.571294715	0.875191736
9423	14054	826956	1125030	Choice Financial Group	Fargo	ND	58104	12/31/2017	2/14/2019	NM	4501 23rd Avenue South	CHOICE FINANCIAL HOLDINGS, INC.	19	0	1	2	1	Cass	22020	Fargo, ND-MN	1/1/1906	1/1/1934	9/14/2018	Stock	0	0	FDIC	DIF	Kansas City	KANSAS CITY	Fargo	Minneapolis	Central	West	0	1	HTTP://WWW.CHOICEFINANCIALGROUP.COM, HTTP://WWW.BANKWITHCHOICE.COM	4.903729975	0.473487147	4.430242827	1.192134441	2.969435278	0	2.402507614	2.402592445	2.402592445	21.53230454	9.827221541	-0.150694474
1014	10747	324340	1139297	ChoiceOne Bank	Sparta	MI	49345	12/31/2017	2/14/2019	SM	109 East Division	CHOICEONE FINANCIAL SERVICES, INC.	13	0	0	4	0	Kent	24340	Grand Rapids-Wyoming, MI	1/1/1898	1/1/1934	1/1/2012	Stock	0	0	FED	DIF	Chicago	CHICAGO	Grand Rapids	Chicago	Central	Central	0	1	www.choiceone.com	3.914339594	0.263317941	3.651021652	1.294642114	3.073415103	0.077595332	1.017940361	0.986020681	1.379597003	8.790020766	4.451347527	4.74E-02
33306	10042	1842065	1231342	CIBC Bank USA	Chicago	IL	60603	12/31/2017	2/14/2019	NM	120 S Lasalle St , # 400	CANADIAN IMPERIAL BANK OF COMMERCE	27	0	1	4	0	Cook	16980	Chicago-Naperville-Elgin, IL-IN-WI	2/6/1991	2/6/1991	12/31/2017	Stock	0	1	FDIC	DIF	Chicago	CHICAGO	Chicago	Chicago	Central	Central	0	0	us.cibc.com	2.441507457	0.259227237	2.18228022	0.414414752	1.23392958	0.258519909	0.48124046	0.481813724	0.866045139	2.75893333	2.745222997	2.00E-03
11729	12767	340742	1139532	CIBM Bank	Champaign	IL	61821	12/31/2017	2/14/2019	NM	2913 West Kirby Avenue	CIB MARINE BANCSHARES, INC.	11	0	1	4	0	Champaign	16580	Champaign-Urbana, IL	1/1/1921	1/1/1934	8/30/2018	Stock	0	0	FDIC	DIF	Chicago	CHICAGO	Champaign	Chicago	Central	Central	0	1	http://www.cibmbank.com	3.832751029	0.670053419	3.16269761	1.366607065	3.544966331	3.15E-02	3.242360481	3.242360481	0.807723654	30.69912917	30.69912917	0.019647066
3226	12657	327855	1107700	Ciera Bank	Graham	TX	76450	12/31/2017	2/14/2019	SM	623 Elm Street	FIRST GRAHAM BANCORP, INC.	8	0	0	4	1	Young			10/10/1889	1/1/1934	6/17/2015	Stock	0	1	FED	DIF	Dallas	DALLAS	Dallas	Dallas	Southern	West	0	1	http://www.cierabank.com	5.092986584	0.418835936	4.674150647	0.57265283	2.693805661	7.82E-02	2.024642544	2.024642544	2.024642544	15.44263323	4.390820396	-3.22E-02
28346	1409	66677	0	Cincinnati Federal	Cincinnati	OH	45247	12/31/2017	2/14/2019	SA	6581 Harrison Avenue		4	0	0	4	0	Hamilton	17140	Cincinnati, OH-KY-IN	1/1/1922	9/25/1935	10/11/2018	Stock	0	0	OCC	DIF	Chicago	CHICAGO	Cincinnati	Cleveland	Central	Central	0	1	www.cincinnatifederal.com	3.845111727	0.941687121	2.903424607	1.468717675	3.508465852	1.86E-02	0.59577722	0.59577722	0.646507991	5.21278784	1.964944949	-2.84E-03
10446	13930	687830	1247624	Cissna Park State Bank	Cissna Park	IL	60924	12/31/2017	2/14/2019	NM	102 South Second Street	AGRICULTURAL BANKING CORPORATION	2	0	0	2	1	Iroquois			6/14/1920	1/1/1934	8/1/2018	Stock	0	0	FDIC	DIF	Chicago	CHICAGO	Champaign	Chicago	Central	Central	0	1	www.tfcbanks.com	2.885270384	0.232524628	2.652745756	0.374739106	1.916387325	0	1.019859591	1.019859591	1.019859591	11.58446783	6.196343259	0
58978	18129	3918898	1036967	CIT Bank, National Association	Pasadena	CA	91101	12/31/2017	2/14/2019	N	95 South Lake Ave	CIT GROUP INC.	71	0	0	4	0	Los Angeles	31080	Los Angeles-Long Beach-Anaheim, CA	3/19/2009	3/19/2009	3/18/2018	Stock	0	0	OCC	DIF	San Francisco	SAN FRANCISCO	Los Angeles (North)	San Francisco	Western	Western	0	0	cit.com	4.916008796	1.232435301	3.683573496	1.792171649	3.391772193	0.241256391	0.742547132	0.734907548	1.301947498	5.777642532	-1.05786641	0.369893732
7213	0	476810	1951350	Citibank, National Association	Sioux Falls	SD	57104	12/31/2017	2/14/2019	N	701 East 60th Street North	CITIGROUP INC.	717	284	1	1	0	Minnehaha	43620	Sioux Falls, SD	6/16/1812	1/1/1934	4/1/2014	Stock	0	1	OCC	DIF	Kansas City	WASHINGTON	Sioux Falls	Minneapolis	Western	West	2	0	www.citibank.com	4.157722086	0.803577266	3.35414482	1.057791758	2.191610264	0.453556337	0.035239953	0.054759513	1.36660069	0.518379533	-4.6174811	0.991486436
7799	8949	895710	1143623	Citizens & Northern Bank	Wellsboro	PA	16901	12/31/2017	2/14/2019	NM	90-92 Main Street	CITIZENS & NORTHERN CORPORATION	26	0	1	9	0	Tioga			1/1/1864	1/1/1934	3/2/2015	Stock	0	1	FDIC	DIF	New York	NEW YORK	Harrisburg	Philadelphia	Northeastern	Northeast	0	1	www.cnbankpa.com	3.979431442	0.341854854	3.637576588	1.292876719	2.929447949	0.064761069	1.073132144	1.081049003	1.679987827	7.995278534	0.806643538	5.34E-02
1715	13157	869663	0	Citizens 1st Bank	Tyler	TX	75701	12/31/2017	2/14/2019	SM	2001 E. Southeast Loop 323		4	0	0	7	1	Smith	46340	Tyler, TX	4/24/1920	1/1/1934	3/7/2014	Stock	0	0	FED	DIF	Dallas	DALLAS	Dallas	Dallas	Southern	West	0	1	www.citizens1stbank.com	3.511393057	0.624766029	2.886627028	0.133211212	1.060624108	0	1.88494549	1.885630029	1.885630029	9.187867985	0.549017306	5.89E-02
1402	15367	279954	1128134	Citizens Alliance Bank	Clara City	MN	56222	12/31/2017	2/14/2019	NM	55 First Street Northwest	FORSTROM BANCORPORATION, INC.	10	0	1	2	1	Chippewa			7/2/1902	1/1/1934	4/23/2016	Stock	0	0	FDIC	DIF	Kansas City	KANSAS CITY	Fargo	Minneapolis	Central	West	0	1	www.citizensalliancebank.com	4.225783164	0.575738428	3.650044736	9.72E-02	2.032659469	0.51693175	0.900159802	0.900439224	0.900439224	10.2471397	0.383174658	0.723444081
10363	12229	928421	2183493	Citizens and Farmers Bank	West Point	VA	23181	12/31/2017	2/14/2019	NM	Eighth And Main Streets	C&F FINANCIAL CORPORATION	26	0	0	4	0	King William	40060	Richmond, VA	2/1/1927	1/1/1934	3/22/2014	Stock	0	1	FDIC	DIF	Atlanta	ATLANTA	Richmond	Richmond	Northeastern	Southeast	0	1	www.cffc.com	6.702881062	0.633337191	6.069543871	1.827863822	4.846981705	1.117927282	0.577064064	0.577499399	1.371986205	5.156373557	2.11478124	1.682811559
11432	0	209447	1119619	Citizens Bank	Byhalia	MS	38611	12/31/2017	2/14/2019	NM	8077 State Highway 178	MARSHALL FINANCIAL CORPORATION	3	0	0	8	0	Marshall	32820	Memphis, TN-MS-AR	11/1/1919	1/1/1934	3/31/2006	Stock	0	0	FDIC	DIF	Dallas	DALLAS	Memphis	St. louis	Southern	West	0	1	http://WWW.CITIZENSBYHALIA.COM	4.267957719	0.380313064	3.887644655	1.023957884	3.400905452	9.42E-02	0.655333046	0.655333046	1.045802319	5.497526113	3.665017409	5.17E-02
1695	10678	898533	1084744	Citizens Bank	New Tazewell	TN	37825	12/31/2017	2/14/2019	NM	130 South Broad Street	CITIZENS BANCORP, INC.	4	0	0	4	0	Claiborne			1/1/1912	1/1/1934	12/31/2017	Stock	0	1	FDIC	DIF	Dallas	DALLAS	Knoxville	Atlanta	Southern	Southeast	0	1		4.762779803	0.425080173	4.33769963	0.535698157	4.309982361	0.141191762	0.152611684	0.106931996	0.106931996	1.342229404	-3.603169225	2.19E-02
22601	10961	97457	1064317	Citizens Bank	Amsterdam	MO	64723	12/31/2017	2/14/2019	NM	13150 Nw Main Street	AMSTERDAM BANCSHARES, INC.	10	0	1	4	1	Bates	28140	Kansas City, MO-KS	1/4/1926	1/27/1978	8/13/2018	Stock	0	0	FDIC	DIF	Kansas City	KANSAS CITY	Kansas City	Kansas City	Western	West	0	1	WWW.CITIZENSBANK.WS	7.699339822	0.562465103	7.136874719	1.210212786	5.334335969	0.163319978	1.89756665	1.89756665	1.83999342	23.54501983	-4.50489853	0.228202488
[truncated: 4,769 more rows]
[truncated: 23 more columns]
