# Supplementary material for: Panel and geospatial data for U.S. FDIC insured banks fiduciary activities and annual performance analyses over the periods 2016 to 2018
Source: Data Brief. 2019 Aug 6;25:104358. doi: 10.1016/j.dib.2019.104358 (PMC6704373; doi:10.1016/j.dib.2019.104358)
Supplement: Supplementary file 1 [file mmc1.zip › R data and Codes Supplements/0-Initial Panel data/Raw Excel Format FDIC banks reporting Data/2018_Q4/2-All_Reports_20181231_Performance and Condition Ratios.csv]

cert	docket	fed_rssd	rssdhcr	name	city	stalp	zip	repdte	rundate	bkclass	address	namehcr	offdom	offfor	stmult	specgrp	subchaps	county	cbsa_metro	cbsa_metro_name	estymd	insdate	effdate	mutual	parcert	trust	regagnt	insagnt1	fdicdbs	fdicsupv	fldoff	fed	occdist	otsregnm	offoa	cb	webaddr	idntilr	idntigr	intincy	intexpy	nimy	noniiay	nonixay	elnatry	noijy	roa	roaptx	roe
4829	0	746223	2706726	1880 Bank	Cambridge	MD	21613	12/31/2018	2/14/2019	SM	304 High Street	DELMARVA BANCSHARES, INC.	6	0	0	4	0	Dorchester			1/1/1880	1/1/1934	7/16/2015	Stock	0	1	FED	DIF	New York	NEW YORK	Baltimore	Richmond	Northeastern	Southeast	0	1	www.1880bank.com			4.22694517697423	0.297978217792279	3.92896695918195	0.568575101354692	2.58415136233291	4.71939807448559E-02	1.12394712476291	1.12394712476291	1.49307147416017	7.95617244670697
57899	0	3317192	4526496	1st Advantage Bank	Saint Peters	MO	63376	12/31/2018	2/14/2019	NM	240 Salt Lick Road	BANC INVESTORS, LLC	1	0	0	4	0	Saint Charles	41180	St. Louis, MO-IL	1/31/2005	1/31/2005	9/10/2010	Stock	0	0	FDIC	DIF	Kansas City	KANSAS CITY	St. Louis	St. louis	Western	West	0	1	www.1stadvantagebank.com			4.65539800576695	1.08899398284681	3.56640402292014	0.125258405221459	2.84843350499791	6.02387750301672E-02	0.542148975271505	0.542148975271505	0.542148975271505	5.40751902645583
22039	0	564856	1128415	1st Bank	Broadus	MT	59317	12/31/2018	2/14/2019	SM	201 North Wilbur Ave	1ST UNITED BANCORPORATION, INC.	1	0	0	2	1	Powder River			6/9/1975	6/9/1975	2/23/2018	Stock	0	0	FED	DIF	San Francisco	SAN FRANCISCO	Billings	Minneapolis	Western	West	0	1	www.our1stbank.com			4.16039462308492	0.256733212500494	3.90366141058443	0.365299003255577	2.13157989811771	0	1.80441650509211	1.80441650509211	1.80441650509211	13.4871579452712
16419	17301	419255	1055780	1st Bank & Trust	Broken Bow	OK	74728	12/31/2018	2/14/2019	SM	710 South Park Drive	SOUTHEASTERN BANCSHARES, INC.	4	0	0	8	1	Mccurtain			5/6/1946	5/6/1946	3/31/2006	Stock	0	1	FED	DIF	Dallas	DALLAS	Tulsa	Kansas City	Southern	West	0	1	http://www/1stbankandtrust.com			4.98220023328318	0.44372946667187	4.53847076661131	0.904767611690072	2.41073815603883	6.18982208870937E-02	2.56745918339126	2.5760195756416	2.5760195756416	25.6615457276675
4122	0	350657	0	1st Bank in Hominy	Hominy	OK	74035	12/31/2018	2/14/2019	SM	117 North Price		1	0	0	8	1	Osage	46140	Tulsa, OK	4/12/1906	1/1/1934	12/22/2016	Stock	0	0	FED	DIF	Dallas	DALLAS	Tulsa	Kansas City	Southern	West	0	1	http://www.1stbankhominy.com			4.14391447799791	0.47995971485672	3.66395476314119	0.606446225120792	3.1589883283956	0.248543534885571	0.671067544191041	0.671067544191041	0.671067544191041	7.90722192936215
30367	5236	148470	0	1st Bank of Sea Isle City	Sea Isle City	NJ	8243	12/31/2018	2/14/2019	SB	4301 Landis Avenue		3	0	0	5	0	Cape May	36140	Ocean City, NJ	1/1/1882	11/30/1948	9/19/2014	Stock	0	0	FDIC	DIF	New York	NEW YORK	Jamesburg	Philadelphia	Northeastern	Northeast	0	1	www.1stbankseaisle.com			3.93356192415233	0.207210584419828	3.7263513397325	0.171634236689586	2.98269241950115	0.10393627790251	0.418930897905903	0.418930897905903	0.536804990852811	4.14689140820864
57298	0	3048487	3559844	1st Bank Yuma	Yuma	AZ	85364	12/31/2018	2/14/2019	NM	2799 South 4th Avenue	WESTERN ARIZONA BANCORP, INC.	5	0	0	4	0	Yuma	49740	Yuma, AZ	9/4/2001	9/4/2001	3/2/2018	Stock	0	0	FDIC	DIF	San Francisco	SAN FRANCISCO	Phoenix	San Francisco	Western	Western	0	1	http://www.1stbankyuma.com			5.19111240097154	0.114705445399171	5.07640695557237	0.888455269105382	3.58538420768415	0.120939918798376	1.41840336806736	1.42815356307126	1.78597321946439	13.3013557486888
32487	8322	941653	1064791	1st Cameron State Bank	Cameron	MO	64429	12/31/2018	2/14/2019	NM	124 South Walnut	C & M BANCSHARES, INC.	2	0	0	8	0	Clinton	28140	Kansas City, MO-KS	8/11/1986	8/11/1986	6/29/2009	Stock	0	0	FDIC	DIF	Kansas City	KANSAS CITY	Kansas City	Kansas City	Western	West	0	1	www.1stcameron.com			3.13739869177047	0.230029782803458	2.90736890896701	0.173786917187192	2.52659441141379	0	0.441151405167487	0.441151405167487	0.456190657616379	5.13279153867092
58485	0	3594797	0	1st Capital Bank	Salinas	CA	93901	12/31/2018	2/14/2019	NM	150 Main St, # 150, Salinas,		6	0	0	4	0	Monterey	41500	Salinas, CA	4/16/2007	4/16/2007	5/1/2017	Stock	0	0	FDIC	DIF	San Francisco	SAN FRANCISCO	San Francisco	San Francisco	Western	Western	0	1	www.1stcapital.bank			4.12007382097713	0.14464070339806	3.97543311757908	0.330117930527005	2.61010369781824	1.98966105792268E-02	1.06645832704656	1.06645832704656	1.46886727601142	11.6895295836696
35456	0	2920773	3118513	1st Colonial Community Bank	Collingswood	NJ	8108	12/31/2018	2/14/2019	NM	1040 Haddon Avenue	1ST COLONIAL BANCORP, INC.	3	0	0	4	0	Camden	37980	Philadelphia-Camden-Wilmington, PA-NJ-DE-MD	6/29/2000	6/29/2000	11/1/2012	Stock	0	0	FDIC	DIF	New York	NEW YORK	Jamesburg	Philadelphia	Northeastern	Northeast	0	1	http://www.1stcolonial.com			4.3191465215666	0.771935810890579	3.54721071067602	0.588133649718033	2.44448251454054	0.273253664873713	0.989411374234677	0.989411374234677	1.31687175800345	13.248379872768
11706	12404	338945	1204083	1st Community Bank	Sherrard	IL	61281	12/31/2018	2/14/2019	NM	407 Third Street	ILLINOIS HOLDING CO.	2	0	0	2	1	Mercer	19340	Davenport-Moline-Rock Island, IA-IL	1/1/1910	1/1/1934	10/15/2015	Stock	0	0	FDIC	DIF	Chicago	CHICAGO	Springfield Il	Chicago	Central	Central	0	1	http://www.1stcommunitybanks.com			4.082295799699	0.622520180599261	3.45977561909974	0.122224485638623	2.76728771330523	1.88037670213266E-02	0.499663099174201	0.479496059043828	0.485763981384271	5.0541754756871
27552	10064	1412619	2784920	1st Constitution Bank	Cranbury	NJ	8512	12/31/2018	2/14/2019	NM	2650 Route 130	1ST CONSTITUTION BANCORP	20	0	0	4	0	Middlesex	35620	New York-Newark-Jersey City, NY-NJ-PA	7/24/1989	7/24/1989	4/11/2018	Stock	0	0	FDIC	DIF	New York	NEW YORK	Jamesburg	New York	Northeastern	Northeast	0	1	www.1stconstitution.com			4.78286216477547	0.682681956066392	4.10018020870908	0.664222180314971	2.94560140603862	0.078430853094132	1.09685722342928	1.09768336174854	1.48661324770311	9.25349099628568
34393	0	2531562	2531553	1st Equity Bank	Skokie	IL	60076	12/31/2018	2/14/2019	NM	3956 West Dempster Street	FIRST EQUITY CORP.	1	0	0	4	1	Cook	16980	Chicago-Naperville-Elgin, IL-IN-WI	6/9/1997	6/9/1997	3/31/2006	Stock	0	0	FDIC	DIF	Chicago	CHICAGO	Chicago	Chicago	Central	Central	0	1	www.1stequitybank.net			4.49031251824483	0.905985971292026	3.5843265469528	0.14631378833272	2.18276284226975	9.05752023012073E-02	1.29492679333924	1.29492679333924	1.29492679333924	8.83603417596001
57611	0	3203996	3203987	1st Equity Bank Northwest	Buffalo Grove	IL	60089	12/31/2018	2/14/2019	NM	1330 Dundee Road	NORTHWEST EQUITY CORP.	1	0	0	4	1	Cook	16980	Chicago-Naperville-Elgin, IL-IN-WI	10/15/2003	10/15/2003	3/31/2006	Stock	0	0	FDIC	DIF	Chicago	CHICAGO	Chicago	Chicago	Central	Central	0	1				4.60057203011103	1.211591554611	3.38898047550003	0.34930607651913	2.54829332333083	2.34433608402101E-02	0.965866466616654	0.965866466616654	0.977588147036759	4.6730031985119
31410	6903	535575	0	1st Federal Savings Bank of SC, Inc.	Walterboro	SC	29488	12/31/2018	2/14/2019	SB	300 Robertson Boulevard		2	0	0	5	0	Colleton			1/1/1962	8/9/1963	4/30/2018	Stock	0	0	FDIC	DIF	Atlanta	ATLANTA	Columbia Sc	Richmond	Northeastern	Southeast	0	1	www.1stfederalofsc.com			4.41212754531865	0.293899943397048	4.1182276019216	1.03090191345453	4.67220290709768	-0.257154024974799	1.17947979455108	1.19662339621606	0.52459421094859	14.8506425349635
1673	0	526452	0	1st Financial Bank USA	Dakota Dunes	SD	57049	12/31/2018	2/14/2019	NM	331 N. Dakota Dunes Blvd.		2	0	0	3	0	Union	43580	Sioux City, IA-NE-SD	1/1/1910	1/1/1934	3/31/2006	Stock	0	0	FDIC	DIF	Kansas City	KANSAS CITY	Sioux Falls	Minneapolis	Western	West	0	0	http://www.1fbusa.com			21.5359799093373	2.50328807959035	19.032691829747	2.83840938492856	14.3619323478492	3.1126338869547	1.3590833856515	1.3590833856515	1.89088569906588	5.91857684894037
6646	8805	480723	0	1st National Bank	Lebanon	OH	45036	12/31/2018	2/14/2019	N	730 East Main Street		10	0	0	4	1	Warren	17140	Cincinnati, OH-KY-IN	1/1/1907	1/1/1934	11/1/2012	Stock	0	0	OCC	DIF	Chicago	CHICAGO	Cincinnati	Cleveland	Central	Central	0	1	WWW.BANKWITH1ST.COM			4.23045646021405	0.894138383331	3.33631807688305	2.30428043317933	4.85843650561903	8.07911997608581E-02	0.362406238927278	0.362406238927278	0.362406238927278	3.95794993319384
57633	0	1018927	4347208	1st Security Bank of Washington	Mountlake Terrac	WA	98043	12/31/2018	2/14/2019	SB	6920 220th St Sw, Suite 300	FS BANCORP, INC.	23	0	0	4	0	Snohomish	42660	Seattle-Tacoma-Bellevue, WA	4/1/2004	4/1/2004	11/15/2018	Stock	0	0	FDIC	DIF	San Francisco	SAN FRANCISCO	Seattle	San Francisco	Western	West	0	1	WWW.FSBWA.com			5.42591282271914	0.84562104656827	4.58029177615087	2.11710828595414	3.85593710255521	0.12902555543826	2.08289556805595	2.09507340213579	2.46355028058869	17.6460957854298
9087	10250	991340	1199602	1st Source Bank	South Bend	IN	46601	12/31/2018	2/14/2019	SM	100 North Michigan Street	1ST SOURCE CORPORATION	83	0	1	4	0	St Joseph	43780	South Bend-Mishawaka, IN-MI	1/1/1922	1/1/1934	1/1/2012	Stock	0	1	FED	DIF	Chicago	CHICAGO	Indianapolis	Chicago	Central	Central	0	1	www.1stsource.com			4.55746523063308	0.67989327444975	3.87757195618333	1.59611493065297	3.04281958435014	0.315587454972195	1.40356393616656	1.39914438212008	1.78217239948202	11.9880813873519
57626	0	3223305	3223293	1st State Bank	Saginaw	MI	48604	12/31/2018	2/14/2019	NM	4800 Fashion Sq Blvd, # 100	1ST STATE FINANCIAL, LTD.	5	0	0	4	0	Saginaw	40980	Saginaw, MI	4/12/2004	4/12/2004	8/19/2013	Stock	0	0	FDIC	DIF	Chicago	CHICAGO	Detroit	Chicago	Central	Central	0	1	www.1ststatebk.com			4.68353596257125	0.394550426674574	4.28898553589668	0.490392524941469	3.00864476899574	0.169490504012029	0.974005429722457	0.974005429722457	1.23464416033651	10.4975156691456
22543	14261	170640	3070152	1st State Bank of Mason City	Mason City	IL	62664	12/31/2018	2/14/2019	NM	123 West Elm Street	FIRSTATE BANCORP, INC.	1	0	0	7	1	Mason			11/1/1977	11/1/1977	3/31/2006	Stock	0	0	FDIC	DIF	Chicago	CHICAGO	Springfield Il	Chicago	Central	Central	0	1	www.1ststatebankmc.com			3.35708256978398	0.372586740474326	2.98449582930965	0.353820524538928	2.06763869027436	0.331706741755245	0.847695006707847	0.858751898099689	0.858751898099689	6.54972732894811
8426	10595	526519	1830240	1st Summit Bank	Johnstown	PA	15904	12/31/2018	2/14/2019	NM	125 Donald Lane	1ST SUMMIT BANCORP OF JOHNSTOWN, INC.	16	0	0	5	0	Cambria	27780	Johnstown, PA	1/1/1924	1/1/1934	1/5/2016	Stock	0	1	FDIC	DIF	New York	NEW YORK	Wexford	Philadelphia	Northeastern	Northeast	0	1	http://www.1stsummit.com			3.86555375278749	0.995587652019349	2.86996610076815	0.499091816530575	1.96787523570898	3.08021950414241E-02	1.09232476679369	1.08847256727633	1.24440867967354	12.2107927512726
57869	0	3309393	0	1st Trust Bank, Inc.	Hazard	KY	41701	12/31/2018	2/14/2019	NM	44 Commerce Drive		4	0	0	4	0	Perry			12/13/2004	12/13/2004	10/16/2018	Stock	0	0	FDIC	DIF	Chicago	CHICAGO	Lexington	Cleveland	Central	Southeast	0	1	https://www.1tbi.com			4.2819639964765	1.01287682285155	3.26908717362495	0.322305553702455	2.46350753640405	0.12659133343675	0.589553924291149	0.589553924291149	0.747893560399337	6.9871117080559
31249	6607	350572	4498726	1st United Bank	Faribault	MN	55021	12/31/2018	2/14/2019	NM	430 4th St Nw	J & B FINANCIAL HOLDINGS, INC.	2	0	0	4	1	Rice			1/1/1920	12/18/1961	2/13/2012	Stock	0	0	FDIC	DIF	Kansas City	KANSAS CITY	Minneapolis	Minneapolis	Central	West	0	1	WWW.1stunited.com			3.86418933864189	0.251419302514193	3.6127700361277	0.971290677941687	2.97149097234703	0.164625538634184	1.19490703458645	1.19490703458645	1.19627891407507	9.8292575581461
9751	0	340256	3304343	21st Century Bank	Loretto	MN	55357	12/31/2018	2/14/2019	NM	699 North Medina Street	DOLPHIN FAMILY LIMITED PARTNERSHIP	8	0	0	4	0	Hennepin	33460	Minneapolis-St. Paul-Bloomington, MN-WI	6/2/1917	1/1/1934	3/31/2006	Stock	0	0	FDIC	DIF	Kansas City	KANSAS CITY	Minneapolis	Minneapolis	Central	West	0	1	http://www.21stcenturybank.com			4.17354521367998	0.775492196082311	3.39805301759767	0.279230898208125	2.15265238547682	0.139725469158518	0.83439209299071	0.83439209299071	1.17633442223849	6.96825694344907
16910	0	449430	3438051	22nd State Bank	Louisville	AL	36048	12/31/2018	2/14/2019	NM	1920 Main Street	FEB BANCSHARES, INC.	4	0	0	4	1	Barbour			1/1/1917	5/29/1950	10/1/2018	Stock	0	0	FDIC	DIF	Atlanta	ATLANTA	Montgomery	Atlanta	Southern	Southeast	0	1	www.22ndstatebank.com			4.87793952250908	1.09829632082731	3.77964320168176	0.476771293103196	3.49973528955812	0.145517618600515	0.286647771313578	0.286647771313578	0.286647771313578	3.02343159486017
91005	0	455253	4754758	5Star Bank	Colorado Springs	CO	80914	12/31/2018	2/14/2019	NM	Peterson Air Force Base, 455	LITTLE LONDON BANCORP	5	0	0	4	0	El Paso	17820	Colorado Springs, CO	6/10/1980	11/5/1985	8/23/2013	Stock	0	0	FDIC	DIF	Dallas	DALLAS	Denver	Kansas City	Western	Western	0	1	http://www.5star.bank			5.14061281822781	0.565208883968446	4.57540393425936	0.354249691420971	2.85236245397895	0.271124252233513	1.19420325716401	1.19420325716401	1.59291539280153	6.80412598234397
27831	358	671370	0	A J Smith Federal Savings Bank	Midlothian	IL	60445	12/31/2018	2/14/2019	SA	14757 S Cicero Ave		3	0	0	5	0	Cook	16980	Chicago-Naperville-Elgin, IL-IN-WI	1/1/1924	12/3/1934	1/23/2019	Stock	0	0	OCC	DIF	Chicago	CHICAGO	Chicago	Chicago	Central	Central	0	1	www.ajsmithbank.com			2.97456925826424	0.385366950466729	2.58920230779751	0.267421956828333	2.16537501154053	-7.69368725002149E-02	0.419173305345998	0.419173305345998	0.549700689036018	2.78616369946111
35029	0	2775151	2775142	AB&T	Albany	GA	31708	12/31/2018	2/14/2019	NM	2815 Meredyth Drive	COMMUNITY CAPITAL BANCSHARES, INC.	4	0	0	4	0	Dougherty	10500	Albany, GA	4/28/1999	4/28/1999	12/31/2016	Stock	0	0	FDIC	DIF	Atlanta	ATLANTA	Albany Ga	Atlanta	Southern	Southeast	0	1	www.abtgold.com			4.43906815236106	0.773194629833827	3.66587352252723	0.547933389877553	2.72418548125802	0	0.916724077110981	0.916724077110981	1.17659157786017	9.47103850108534
32257	8059	762773	0	Abacus Federal Savings Bank	New York	NY	10013	12/31/2018	2/14/2019	SA	6 Bowery		6	0	1	5	0	New York	35620	New York-Newark-Jersey City, NY-NJ-PA	11/29/1984	11/29/1984	2/23/2012	Stock	0	0	OCC	DIF	New York	NEW YORK	New York City	New York	Northeastern	Northeast	0	1	www.abacusbank.com			4.18679424703696	0.803171739686084	3.38362250735087	0.877215044667422	3.28066157963732	9.23222826730399E-02	0.538597768683914	0.538597768683914	0.728149830783378	3.98538389959375
30332	5179	114774	0	Abbeville Building & Loan (A State-Chartered Savings Bank)	Abbeville	LA	70510	12/31/2018	2/14/2019	SB	1212 Charity Street		1	0	0	4	0	Vermilion	29180	Lafayette, LA	1/1/1890	8/9/1948	3/31/2006	Non-Stock	0	0	FDIC	DIF	Dallas	DALLAS	Baton Rouge	Atlanta	Southern	Western	0	1	www.abbemae.com			4.39435944429623	0.539386838961129	3.8549726053351	2.45503612337783	4.87284909395462	0	0.724159518129367	0.724159518129367	0.955958242390403	2.70629149541574
30619	5642	416272	0	Abbeville First Bank, SSB	Abbeville	SC	29620	12/31/2018	2/14/2019	SB	205 South Main St		2	0	0	8	0	Abbeville			1/1/1907	5/11/1953	10/17/2013	Non-Stock	0	0	FDIC	DIF	Atlanta	ATLANTA	Columbia Sc	Richmond	Northeastern	Southeast	0	1	http://www.abbevillefirst.com			4.24269027102893	0.738102294267965	3.50458797676096	0.358447057240242	3.89762648522603	6.85837329737648E-02	-0.364917220728333	-0.639252152623393	-0.637958119925774	-5.50552781740371
19795	16035	198149	3612794	AbbyBank	Abbotsford	WI	54405	12/31/2018	2/14/2019	NM	401 East Spruce Street	ABBY BANCORP, INC.	6	0	0	2	0	Marathon	48140	Wausau, WI	3/1/1968	3/1/1968	1/1/2018	Stock	0	0	FDIC	DIF	Chicago	CHICAGO	Eau Claire	Chicago	Central	Central	0	1	www.abbybank.com			4.57256120548822	0.992592683726313	3.5799685217619	0.283747182488745	2.32852846582034	9.82674225069248E-02	0.893619373422347	0.893619373422347	1.19292556447469	10.252013998168
26549	0	117672	0	Abington Bank	Abington	MA	2351	12/31/2018	2/14/2019	SM	6 Harrison Avenue		3	0	0	4	0	Plymouth	14460	Boston-Cambridge-Newton, MA-NH	1/1/1888	2/12/1986	10/1/2017	Non-Stock	0	0	FED	DIF	New York	NEW YORK	South Boston	Boston	Northeastern	Northeast	0	1	www.theabingtonbank.com			4.28343638432292	0.633091967020907	3.65034441730201	0.262402370882598	3.0446392739172	5.27377314028751E-02	0.466825394375328	0.466278722769323	0.546350034472468	4.44943599563035
19600	0	535753	2107707	Academy Bank, National Association	Kansas City	MO	64154	12/31/2018	2/14/2019	N	8551 N Boardwalk Avenue	DICKINSON FINANCIAL CORPORATION II	73	0	1	4	0	Platte	28140	Kansas City, MO-KS	6/15/1966	6/15/1966	5/1/2017	Stock	0	0	OCC	DIF	Kansas City	KANSAS CITY	Kansas City	Kansas City	Western	West	0	0	www.academybank.com			4.65390725470913	0.86908397402463	3.7848232806845	4.60174201052045	5.59197323613613	0.681162911263336	1.39847985397065	1.39847985397065	1.88637214579641	8.75610204188757
4061	13760	266253	1055708	ACB Bank	Cherokee	OK	73728	12/31/2018	2/14/2019	NM	323 S Grand Street	ALFALFA COUNTY BANCSHARES, INC.	3	0	0	2	1	Alfalfa			1/29/1908	1/1/1934	5/13/2015	Stock	0	0	FDIC	DIF	Dallas	DALLAS	Oklahoma City	Kansas City	Southern	West	0	1	www.acbbank.net			5.44422290561319	1.02564969078436	4.41857321482883	0.497299701776809	2.25077061875047	1.32743778663258	1.01496128110668	0.999298298373556	0.999298298373556	12.0723584620042
58727	0	3614837	3637939	Access Bank	Omaha	NE	68114	12/31/2018	2/14/2019	NM	8712 West Dodge Road	3MV BANCORP, INC.	7	0	0	4	0	Douglas	36540	Omaha-Council Bluffs, NE-IA	12/10/2007	12/10/2007	5/6/2017	Stock	0	0	FDIC	DIF	Kansas City	KANSAS CITY	Omaha	Kansas City	Western	West	0	1	WWW.ACCESSBANK.COM			4.94743390229133	0.525557642906005	4.42187625938533	0.727504859617442	3.23725284963366	0.285634319059285	1.04898724422309	1.04898724422309	1.30624983226173	8.29684259045863
35189	0	2859903	3109904	Access National Bank	Reston	VA	20191	12/31/2018	2/14/2019	N	1800 Robert Fulton Drive, #	ACCESS NATIONAL CORPORATION	15	0	0	4	0	Fairfax	47900	Washington-Arlington-Alexandria, DC-VA-MD-WV	12/1/1999	12/1/1999	1/31/2019	Stock	0	0	OCC	DIF	Atlanta	ATLANTA	Richmond	Richmond	Northeastern	Southeast	0	1	www.AccessNationalBank.com			4.39966571732471	0.711522887229271	3.68814283009544	0.821317609074135	2.42531584960562	0.123050745690252	1.25631190200651	1.25496729419131	1.52809075665482	8.93066385833073
58562	0	3535848	4556381	AccessBank Texas	Denton	TX	76201	12/31/2018	2/14/2019	NM	320 W Eagle Drive, # 100	ACCESS BANCORP, INC.	5	0	0	4	0	Denton	19100	Dallas-Fort Worth-Arlington, TX	10/22/2007	10/22/2007	5/16/2016	Stock	0	0	FDIC	DIF	Dallas	DALLAS	Dallas	Dallas	Southern	West	0	1	http://WWW.ACCESSBANKTX.COM			4.62493960463434	0.827054285158382	3.79788531947596	0.454054435775297	2.82280622192504	0.289645903744873	0.706460151895829	0.706460151895829	0.884661346009342	7.52513766212396
7506	12499	5210	1117464	ACNB Bank	Gettysburg	PA	17325	12/31/2018	2/14/2019	NM	16 Lincoln Square	ACNB CORPORATION	29	0	1	4	0	Adams	23900	Gettysburg, PA	4/11/1857	1/1/1934	7/1/2017	Stock	0	1	FDIC	DIF	New York	NEW YORK	Harrisburg	Philadelphia	Northeastern	Northeast	0	1	http://www.acnb.com			4.35979288887073	0.464453890286617	3.89533899858412	0.657792676198719	2.44714500369602	0.100445295074175	1.35650626958451	1.34354882651994	1.66515978056299	14.4952063939721
18489	12279	463650	5006472	Adams Bank & Trust	Ogallala	NE	69153	12/31/2018	2/14/2019	SM	315 North Spruce Street	ADAGE, LLC	19	0	1	2	0	Keith			2/26/1962	2/26/1962	3/31/2006	Stock	0	1	FED	DIF	Kansas City	KANSAS CITY	Grand Island	Kansas City	Western	West	0	1	http://www.abtbank.com			5.54978833384826	0.829812516320249	4.71997581752801	0.807887694810474	3.46074343530502	0.208571884142259	1.30712052328952	1.30712052328952	1.59712475514475	11.8577263476964
90140	12033	343903	0	Adams Community Bank	Adams	MA	1220	12/31/2018	2/14/2019	SB	2 Center Street		8	0	0	5	0	Berkshire	38340	Pittsfield, MA	5/1/1869	7/24/1985	1/1/2016	Non-Stock	0	1	FDIC	DIF	New York	NEW YORK	Springfield Ma	Boston	Northeastern	Northeast	0	1	www.adamscommunity.com			4.11538523670065	0.846323359352129	3.26906187734852	0.369749056152581	2.78625207429039	7.59063471474431E-02	0.412829078471583	0.445293081833926	0.554351843129298	4.55433143229833
14311	0	9553	1053870	Adams County Bank	Kenesaw	NE	68956	12/31/2018	2/14/2019	NM	401 N. Smith Avenue	FIRST KENESAW COMPANY	2	0	0	2	1	Adams			1/1/1878	1/1/1934	6/1/2010	Stock	0	0	FDIC	DIF	Kansas City	KANSAS CITY	Grand Island	Kansas City	Western	West	0	1	http://www.adamscountybank.net			4.13052723000292	1.3907607236324	2.73976650637052	0.164837610889389	1.5027896058456	0.120319424006853	1.07500592573163	0.995643233656712	1.02572308965843	11.3086615464509
9812	0	332756	0	Adams State Bank	Adams	NE	68301	12/31/2018	2/14/2019	NM	649 Main Street		1	0	0	2	1	Gage			1/18/1918	1/1/1934	3/31/2006	Stock	0	0	FDIC	DIF	Kansas City	KANSAS CITY	Omaha	Kansas City	Western	West	0	1	www.adamsstate.com			4.29041351373317	0.701523246512702	3.58889026722047	0.297504181139843	2.2734947896565	0	1.36490093914833	1.36490093914833	1.39706355332561	7.2363372836559
28380	1473	101671	2467474	Adirondack Bank	Utica	NY	13501	12/31/2018	2/14/2019	SM	185 Genesee Street	ADIRONDACK BANCORP, INC.	18	0	0	4	0	Oneida	46540	Utica-Rome, NY	1/1/1898	1/25/1936	1/1/2014	Stock	0	0	FED	DIF	New York	NEW YORK	Syracuse	New York	Northeastern	Northeast	0	1	www.adirondackbank.com			3.8445805081123	0.426430257870611	3.41815025024169	0.616881665649643	3.00995283497625	7.16155656678929E-02	0.660962281069364	0.660962281069364	0.744061032266764	8.85217707661524
27015	13964	541307	0	Admirals Bank	Boston	MA	2116	12/31/2018	2/14/2019	SA	579 Boylston Street		2	0	1	4	0	Suffolk	14460	Boston-Cambridge-Newton, MA-NH	1/1/1967	7/20/1987	1/1/2018	Stock	0	0	OCC	DIF	New York	NEW YORK	South Boston	Boston	Northeastern	Northeast	0	1	www.admiralsbank.com			5.70942928381301	1.61674711937206	4.09268216444096	0.313447309545444	6.50336354542886	0.222963737849622	-2.55377473026733	-2.55377473026733	-2.55377473026733	-26.0694353506064
8251	0	94858	1399505	Adrian Bank	Adrian	MO	64720	12/31/2018	2/14/2019	SM	130 East Main Street	ADRIAN BANCSHARES, INC.	3	0	0	2	1	Bates	28140	Kansas City, MO-KS	10/18/1932	1/1/1934	1/1/2012	Stock	0	0	FED	DIF	Kansas City	KANSAS CITY	Kansas City	Kansas City	Western	West	0	1	www.adrianbank.com			4.49583002937884	0.462676225209308	4.03315380416953	0.549428072882798	2.46008359206059	0.349123101510892	1.60737686534005	1.5467211345725	1.5467211345725	14.8089623597099
8822	0	293352	1125254	Adrian State Bank	Adrian	MN	56110	12/31/2018	2/14/2019	NM	322 Maine Avenue	ADRIAN BUILDING CORPORATION	1	0	0	2	1	Nobles			10/23/1889	1/1/1934	3/31/2006	Stock	0	0	FDIC	DIF	Kansas City	KANSAS CITY	Sioux Falls	Minneapolis	Central	West	0	1	www.adrianstatebank.com			4.92460484104891	0.634245810297728	4.29035903075118	0.264991698306952	2.68925168828695	9.93718868651068E-02	1.57959895162659	1.57959895162659	1.57959895162659	17.1692169216922
18152	15877	438050	1066928	Advantage Bank	Oklahoma City	OK	73141	12/31/2018	2/14/2019	NM	8001 Ne 23rd Street	SPENCER BANCSHARES, INC.	2	0	0	4	1	Oklahoma	36420	Oklahoma City, OK	11/17/1913	2/15/1960	4/26/2018	Stock	0	0	FDIC	DIF	Dallas	DALLAS	Oklahoma City	Kansas City	Southern	West	0	1	http://www.advantagebank.biz			5.37420235328833	0.702666814208255	4.67153553908008	0.795879039932808	4.71261993219788	0	0.372539125074931	0.379312563712657	0.379312563712657	2.97224138846133
57072	0	2927615	0	Advantage Bank	Loveland	CO	80538	12/31/2018	2/14/2019	NM	1475 North Denver Avenue		4	0	0	4	0	Larimer	22660	Fort Collins, CO	9/21/2000	9/21/2000	6/14/2016	Stock	0	0	FDIC	DIF	Dallas	KANSAS CITY	Denver	Kansas City	Western	Western	0	1	http://www.advantagebanks.com			5.84574292127214	0.821876050839441	5.02386687043269	0.295972630320449	2.51803907747408	4.93287717200748E-02	2.0350714585674	2.01404182430779	2.47357827664744	17.8961756512812
10375	14584	189549	3155273	Advantage Community Bank	Dorchester	WI	54425	12/31/2018	2/14/2019	NM	101 W Business County Rd. A	ADVANTAGE COMMUNITY BANCSHARES, INC.	4	0	0	4	0	Clark			8/9/1906	1/1/1934	7/1/2016	Stock	0	0	FDIC	DIF	Chicago	CHICAGO	Eau Claire	Chicago	Central	Central	0	1	www.advantagecommunity.com			3.92691420453035	0.417945362874046	3.5089688416563	0.491752837880903	2.34612806452676	0	1.10438346831354	1.10438346831354	1.40932517225085	9.05120007204935
34885	14544	965789	5189450	Affiliated Bank, National Association	Bedford	TX	76021	12/31/2018	2/14/2019	N	500 Harwood Rd.	SBH MANAGER, LLC	4	0	0	4	0	Tarrant	19100	Dallas-Fort Worth-Arlington, TX	1/1/1959	6/1/1998	2/28/2018	Stock	0	0	OCC	DIF	Dallas	DALLAS	Dallas	Dallas	Southern	West	0	1	www.affiliatedbank.com			3.24855590410247	0.615770812773999	2.63278509132847	0.619149027149183	2.18774716147005	0.258306007098179	0.496395496748922	0.496395496748922	0.639365544596619	4.11468555748986
57264	0	3118447	3118456	AFFINITY BANK	Atlanta	GA	30339	12/31/2018	2/14/2019	NM	400 Galleria Pkwy Se, # 900	ABB FINANCIAL GROUP, INC.	1	0	0	4	0	Cobb	12060	Atlanta-Sandy Springs-Roswell, GA	9/3/2002	9/3/2002	12/27/2017	Stock	0	0	FDIC	DIF	Atlanta	NEW YORK	Atlanta	Atlanta	Southern	Southeast	0	1	http://www.myaffinitybank.com			4.42804061210273	0.919943503386509	3.50809710871622	0.112225236408018	2.31406286190846	0	0.80220965395187	0.960547630469905	1.28825966266456	8.97258989336049
35267	14939	2909330	0	AIG Federal Savings Bank	Wilmington	DE	19809	12/31/2018	2/14/2019	SA	503 Carr Road, Suite 130		1	0	0	5	0	New Castle	37980	Philadelphia-Camden-Wilmington, PA-NJ-DE-MD	5/15/2000	5/15/2000	12/15/2014	Stock	0	1	OCC	DIF	New York	NEW YORK	Claymont	Philadelphia	Northeastern	Northeast	0	0				2.18103707396465	3.66560852767168E-02	2.14438098868793	15.8503490039463	6.49419906853276	0	8.36365144638138	8.36365144638138	11.0893189386488	8.70071750869147
3304	0	1006951	3183959	AIMBank	Littlefield	TX	79339	12/31/2018	2/14/2019	NM	337 Phelps Avenue	AIM BANCSHARES, INC.	20	0	0	4	0	Lamb			9/19/1925	1/1/1934	4/27/2018	Stock	0	0	FDIC	DIF	Dallas	DALLAS	Lubbock	Dallas	Southern	West	0	1	www.aimbankonline.com			4.95047746533118	0.830069296197648	4.12040816913353	0.684939766874526	3.05196084934118	3.46714558234875E-02	1.24587552487189	1.24499882101182	1.46278634100146	12.3999007502209
35314	0	2877484	3047583	Alamerica Bank	Birmingham	AL	35205	12/31/2018	2/14/2019	NM	2170 Highland Avenue	ALAMERICA BANCCORP, INC.	1	0	0	4	1	Jefferson	13820	Birmingham-Hoover, AL	1/28/2000	1/28/2000	2/24/2011	Stock	0	0	FDIC	DIF	Atlanta	ATLANTA	Shelby	Atlanta	Southern	Southeast	0	1	http://alamericabank.com			5.24843949070105	1.23799068902796	4.01044880167309	-2.68151271577283	5.38279088153907	0	-4.76676769007774	-4.76676769007774	-4.76676769007774	-27.3245713422464
13947	0	869953	1061222	Alamosa State Bank	Alamosa	CO	81101	12/31/2018	2/14/2019	NM	2225 Main Street	ALAMOSA BANCORPORATION, LTD.	2	0	0	2	1	Alamosa			3/1/1907	2/23/1934	3/31/2006	Stock	0	0	FDIC	DIF	Dallas	DALLAS	Denver	Kansas City	Western	Western	0	1	http://www.alamosastatebank.com			4.08526253231864	0.176418725381086	3.90884380693755	0.214952730754606	1.86618052609681	7.32793400299794E-02	2.01884581782593	2.01884581782593	2.01884581782593	21.8189017951426
17230	0	2732	1208933	Albany Bank and Trust Company National Association	Chicago	IL	60625	12/31/2018	2/14/2019	N	3424 West Lawrence Avenue	ALBANK CORPORATION	4	0	0	4	0	Cook	16980	Chicago-Naperville-Elgin, IL-IN-WI	6/27/1953	6/27/1953	3/31/2006	Stock	0	1	OCC	DIF	Chicago	CHICAGO	Chicago	Chicago	Central	Central	0	1	www.albaybank.com			3.98560902765793	0.468425385808551	3.51718364184938	0.148787033025348	1.83145754195761	6.71724754064774E-02	1.19533419985827	1.19533419985827	1.65210703262231	7.7104393152246
17622	12071	388744	0	Alden State Bank	Alden	MI	49612	12/31/2018	2/14/2019	NM	Coy And Helena Streets		4	0	0	4	0	Antrim			1/1/1934	6/22/1956	3/31/2006	Stock	0	0	FDIC	DIF	Chicago	CHICAGO	Grand Rapids	Chicago	Central	Central	0	1	http://www.aldenbank.com			4.89578668457979	0.267064114046873	4.62872257053292	0.62807667477675	3.59548155462362	7.46484572480563E-02	0.607483996915217	0.607483996915217	1.04456358452625	4.8938693917501
9831	0	414102	0	Alden State Bank	Alden	NY	14004	12/31/2018	2/14/2019	SM	13216 Broadway		2	0	0	4	0	Erie	15380	Buffalo-Cheektowaga-Niagara Falls, NY	10/5/1916	1/1/1934	3/31/2006	Stock	0	0	FED	DIF	New York	NEW YORK	Syracuse	New York	Northeastern	Northeast	0	1	WWW.ALDENSTATE.COM			4.50079359567008	0.368822623007329	4.13197097266275	0.482608845530697	2.32686407666586	0.310550930050142	1.38190628074893	1.38190628074893	1.73086029562513	11.4640925556146
3931	10999	933256	2067007	Alerus Financial, National Association	Grand Forks	ND	58201	12/31/2018	2/14/2019	N	401 Demers Avenue	ALERUS FINANCIAL CORPORATION	19	0	1	4	0	Grand Forks	24220	Grand Forks, ND-MN	9/30/1933	1/1/1934	1/16/2016	Stock	0	1	OCC	DIF	Kansas City	KANSAS CITY	Fargo	Minneapolis	Central	West	0	1	http://www.alerus.com			4.47733808972013	0.4536966500575	4.02364143966263	4.7719363364563	6.228679718519	0.400682379310605	1.40796577046289	1.41109072072662	1.81433262743119	12.6280525845403
13080	0	585235	1201989	Algonquin State Bank	Algonquin	IL	60102	12/31/2018	2/14/2019	NM	2400 Huntington Drive North	FIRST ALGONQUIN COMPANY	4	0	0	8	1	Mchenry	16980	Chicago-Naperville-Elgin, IL-IN-WI	3/3/1902	1/1/1934	12/23/2016	Stock	0	1	FDIC	DIF	Chicago	CHICAGO	Chicago	Chicago	Central	Central	0	1	http://www.algonquinstatebank.com			3.36925316253909	0.20559669972602	3.16365646281307	0.405179741286244	3.0808692301175	0	0.226162722370568	0.220013282789495	0.220013282789495	2.36893603872695
20093	16002	25357	0	All America Bank	Oklahoma City	OK	73128	12/31/2018	2/14/2019	NM	200 South Rockwell Avenue		7	0	0	2	1	Oklahoma	36420	Oklahoma City, OK	12/22/1969	12/22/1969	6/28/2015	Stock	0	0	FDIC	DIF	Dallas	DALLAS	Oklahoma City	Kansas City	Southern	West	0	1	http://www.allamerica.bank			5.71364245532381	1.09724296740441	4.6163994879194	0.705050578365906	3.00022538697798	0.285076325963052	1.75725440459637	1.75725440459637	1.75725440459637	16.9041516228904
58629	0	3579589	3744239	Allegiance Bank	Houston	TX	77040	12/31/2018	2/14/2019	NM	8727 W Sam Houston Pkwy N	ALLEGIANCE BANCSHARES, INC.	29	0	0	4	0	Harris	26420	Houston-The Woodlands-Sugar Land, TX	10/15/2007	10/15/2007	10/1/2018	Stock	0	0	FDIC	DIF	Dallas	DALLAS	Houston	Dallas	Southern	West	0	1	www.allegiancebank.com			5.32933363288422	0.97507855632191	4.35425507656231	0.234602950736367	2.61367255146086	0.129447672051105	1.17844015646618	1.17844015646618	1.43169673924758	9.74171099145588
10973	12291	166652	1127146	Alliance Bank	Lake City	MN	55041	12/31/2018	2/14/2019	NM	105 East Lyon Avenue	ALLIANCE FINANCIAL SERVICES, INC.	7	0	0	4	1	Wabasha	40340	Rochester, MN	1/1/1867	1/1/1934	9/4/2015	Stock	0	0	FDIC	DIF	Kansas City	KANSAS CITY	Minneapolis	Minneapolis	Central	West	0	1	http://www.alliancebanks.com			4.6687195436509	0.489142730892895	4.179576812758	0.522170864049847	2.95846077493742	-0.153589615988747	1.71079887236804	1.71079887236804	1.71079887236804	15.520220481044
197	9807	493741	1138405	Alliance Bank	Francesville	IN	47946	12/31/2018	2/14/2019	NM	101 West Montgomery Street	ALLIANCE BANCORP	7	0	0	2	1	Pulaski			7/3/1930	1/1/1934	8/17/2016	Stock	0	1	FDIC	DIF	Chicago	CHICAGO	Indianapolis	Chicago	Central	Central	0	1	www.myalliancebank.com			3.99611873932943	0.218483960451142	3.77763477887829	0.618125400312168	2.64815474039735	0	1.45164295794543	1.44062289408249	1.44062289408249	12.2519227055335
12511	11730	21658	1126082	Alliance Bank	Mondovi	WI	54755	12/31/2018	2/14/2019	NM	245 South Eau Claire Street	GEBSCO, INC.	5	0	0	2	1	Buffalo			1/1/1900	1/1/1934	3/31/2006	Stock	0	1	FDIC	DIF	Chicago	CHICAGO	Eau Claire	Minneapolis	Central	Central	0	1	www.alliancebank.us			4.56253759212032	0.744622207823681	3.81791538429663	0.556502527127271	2.77241600494141	0.10690550147589	1.28880521223712	1.28880521223712	1.28880521223712	13.3658548603669
34930	0	2694944	2695727	Alliance Bank	Topeka	KS	66614	12/31/2018	2/14/2019	NM	3001 Southwest Wanamaker Rd	NEW MILLENNIUM BANKSHARES, INC.	2	0	0	4	0	Shawnee	45820	Topeka, KS	9/3/1998	9/3/1998	2/20/2009	Stock	0	0	FDIC	DIF	Kansas City	KANSAS CITY	Kansas City	Kansas City	Western	Western	0	1	http://www.alliancebankks.com			5.0262380040887	0.455746969282654	4.57049103480605	0.320520722897507	2.81482942544606	0.678024606129343	0.819793387410932	0.819793387410932	1.15469645043846	6.95897865215571
11569	10383	176464	2127068	Alliance Bank	Sulphur Springs	TX	75482	12/31/2018	2/14/2019	NM	100 Jefferson Street	ALLIANCE BANCSHARES, INC.	13	0	0	4	1	Hopkins			6/16/1927	1/1/1934	3/31/2006	Stock	0	1	FDIC	DIF	Dallas	DALLAS	Dallas	Dallas	Southern	West	0	1	www.alliancebank.com			3.86683667002896	0.452362359480014	3.41447431054895	1.34121578991691	3.22080124796295	6.72625772275281E-02	1.19888817650346	1.19888817650346	1.19888817650346	13.2417662424111
34566	0	2619714	3253629	Alliance Bank	Cape Girardeau	MO	63701	12/31/2018	2/14/2019	NM	217 North Kingshighway	ALLIANCE BANCSHARES, INC.	4	0	0	2	0	Cape Girardeau	16020	Cape Girardeau, MO-IL	10/23/1997	10/23/1997	3/31/2006	Stock	0	0	FDIC	DIF	Kansas City	KANSAS CITY	St. Louis	St. louis	Western	West	0	1	www.alliancebanking.com			4.90307640095027	0.905851350542013	3.99722505040826	0.68495263953596	2.91259140415291	0.233606756083693	0.826646156287327	0.829083600364955	1.07194647319913	6.01792901339237
57733	0	3276543	5216570	Alliance Bank & Trust Company	Gastonia	NC	28054	12/31/2018	2/14/2019	NM	292 West Main Ave	PBD HOLDINGS, LLC	6	0	0	4	0	Gaston	16740	Charlotte-Concord-Gastonia, NC-SC	9/8/2004	9/8/2004	2/3/2019	Stock	0	0	FDIC	DIF	Atlanta	DALLAS	Charlotte	Richmond	Northeastern	Southeast	0	1	www.alliancebanknc.com			4.49370794151024	0.437299872062682	4.05640806944756	0.188312745392891	3.44895138082218	0	0.727728741353479	0.727728741353479	0.610464394405525	9.31369952504547
15657	0	601658	3615441	Alliance Bank Central Texas	Waco	TX	76710	12/31/2018	2/14/2019	NM	4721 Bosque Blvd	ABCT HOLDINGS, INC.	4	0	0	4	0	Mclennan	47380	Waco, TX	3/16/1939	3/20/1939	1/11/2010	Stock	0	0	FDIC	DIF	Dallas	DALLAS	Dallas	Dallas	Southern	West	0	1	https://www.alliancebanktexas.com			4.52386942811903	1.12616514778752	3.39770428033151	0.229891284342181	2.49685549006085	0.104180340336336	0.640361825267344	0.640361825267344	0.761558287858615	8.09581511335897
9631	0	924937	1406971	Alliance Community Bank	Petersburg	IL	62675	12/31/2018	2/14/2019	NM	321 North Sixth Street	AC BANCORP, INC.	4	0	0	2	1	Menard	44100	Springfield, IL	5/18/1910	1/1/1934	10/31/2018	Stock	0	1	FDIC	DIF	Chicago	CHICAGO	Springfield Il	Chicago	Central	Central	0	1	www.bankacb.com			3.83093608267593	0.419167860083535	3.4117682225924	0.900704051368065	2.98827657014877	1.24149421277473E-02	1.00689525885775	1.01119703630502	1.0217497371136	9.15363954102561
1946	11748	35057	2352253	Alliant Bank	Madison	MO	65263	12/31/2018	2/14/2019	NM	101 East Broadway	NEMO BANCSHARES, INC	5	0	0	2	1	Monroe			2/20/1888	1/1/1934	1/25/2013	Stock	0	0	FDIC	DIF	Kansas City	KANSAS CITY	Columbia Mo	St. louis	Western	West	0	1	http://www.alliantbank.com			4.9014149590934	0.668090069676227	4.23332488941718	1.06174339775499	3.63055858521434	0	1.25736081286269	1.25736081286269	1.25736081286269	12.6964165491661
55130	0	2140348	3051580	Allied First Bank,sb	Oswego	IL	60543	12/31/2018	2/14/2019	SB	3201 Orchard Rd	ALLIED FIRST BANCORP, INC.	1	0	0	5	0	Kendall	16980	Chicago-Naperville-Elgin, IL-IN-WI	1/3/1994	9/1/2001	4/27/2016	Stock	0	0	FDIC	DIF	Chicago	CHICAGO	Chicago	Chicago	Central	Central	0	1	http://www.alliedfirst.com			4.47461122584473	0.591910271587443	3.88270095425729	23.0495502953337	26.856358010153	-0.155070574600606	-0.375434022717256	-0.375434022717256	-0.508351658089204	-3.31972452472267
4051	0	146056	3176559	AllNations Bank	Calumet	OK	73014	12/31/2018	2/14/2019	SM	114 East Main Street	ALLNATIONS BANCORPORATION, INC.	2	0	0	2	0	Canadian	36420	Oklahoma City, OK	1/1/1901	1/1/1934	7/11/2018	Stock	0	0	FED	DIF	Dallas	DALLAS	Oklahoma City	Kansas City	Southern	West	0	1	http://www.anbok.com			4.29337137662408	0.240770826676508	4.05260054994757	0.191230488514219	3.72700254177191	0.362541134474873	-0.310749543835606	-0.310749543835606	-0.310749543835606	-2.48692768779492
57803	0	3284070	1562859	Ally Bank	Sandy	UT	84070	12/31/2018	2/14/2019	SM	200 West Civic Centre Drive	ALLY FINANCIAL INC.	1	0	0	4	0	Salt Lake	41620	Salt Lake City, UT	8/2/2004	8/2/2004	9/11/2017	Stock	0	1	FED	DIF	San Francisco	WASHINGTON	Salt Lake City	San Francisco	Western	West	0	0	http://www.ally.com			5.06844548422681	1.74352747814113	3.32491800608569	1.42385268376916	2.11510910330488	0.580113230512329	1.34163383198674	1.34591691097837	1.77761332200215	12.1753843890238
58424	0	3633173	0	Alma Bank	Astoria	NY	11102	12/31/2018	2/14/2019	NM	28-31 31st Street		13	0	1	4	0	Queens	35620	New York-Newark-Jersey City, NY-NJ-PA	9/12/2007	9/12/2007	7/6/2017	Stock	0	0	FDIC	DIF	New York	NEW YORK	New York City	New York	Northeastern	Northeast	0	1	http://www.almabank.com			4.53584187465806	1.04742101235785	3.48842086230021	0.226854070246215	2.95008923524534	0.186056203858061	0.370588091829093	0.370588091829093	0.446714220540175	3.60529951987494
15426	0	224552	5188060	Almena State Bank	Almena	KS	67622	12/31/2018	2/14/2019	NM	500 Main Street	ALMENA INVESTMENTS LLC	3	0	0	2	1	Norton			1/1/1934	10/3/1936	7/11/2015	Stock	0	0	FDIC	DIF	Kansas City	KANSAS CITY	Hays	Kansas City	Western	Western	0	1	www.almenastatebank.com			6.07303250447468	1.35057126986374	4.72246123461093	1.34044871352287	3.96240681271271	1.71092448861713	-9.34609341715067E-02	-0.184395897149189	-4.29415102950166E-02	-2.37697267024117
23091	10415	260055	1061679	Alpine Bank	Glenwood Springs	CO	81601	12/31/2018	2/14/2019	NM	2200 Grand Avenue	ALPINE BANKS OF COLORADO	45	0	0	4	0	Garfield			4/1/1980	4/1/1980	7/12/2007	Stock	0	1	FDIC	DIF	Dallas	DALLAS	Denver	Kansas City	Western	Western	0	1	http://www.alpinebank.com			4.54111702812581	9.82681711702597E-02	4.44284885695555	0.9547366213779	3.14878652672208	0	1.57331726870719	1.58909500003533	1.94566427286601	17.356258279353
35377	0	2889227	0	Alpine Capital Bank	New York	NY	10019	12/31/2018	2/14/2019	NM	680 Fifth Avenue, 7th Floor		1	0	0	4	1	New York	35620	New York-Newark-Jersey City, NY-NJ-PA	3/1/2000	3/1/2000	5/26/2010	Stock	0	0	FDIC	DIF	New York	NEW YORK	New York City	New York	Northeastern	Northeast	0	1	http://www.alpinecapitalbank.com			3.81103172649517	0.339865645235299	3.47116608125987	0.218131470375319	1.92419177324332	-0.171783130970108	1.74431607507548	1.74431607507548	1.89954622768659	10.1445306817501
19590	0	199436	1081510	Altamaha Bank and Trust Company	Vidalia	GA	30474	12/31/2018	2/14/2019	NM	206 Jackson Street	ALTAMAHA BANCSHARES, INC.	4	0	0	4	1	Toombs			5/16/1966	5/19/1966	1/25/2013	Stock	0	1	FDIC	DIF	Atlanta	ATLANTA	Savannah	Atlanta	Southern	Southeast	0	1	http://www.altamahabank.com			5.22022685198237	0.432949250292996	4.78727760168938	0.886547651016587	3.75280648123965	6.74413842405426E-02	1.43895389829594	1.43895389829594	1.43895389829594	13.1350667666581
58275	0	3453737	4152505	AltaPacific Bank	Santa Rosa	CA	95403	12/31/2018	2/14/2019	SM	3725 Westwind Blvd, # 100	ALTAPACIFIC BANCORP	7	0	0	4	0	Sonoma	42220	Santa Rosa, CA	7/10/2006	7/10/2006	6/20/2016	Stock	0	0	FED	DIF	San Francisco	SAN FRANCISCO	San Francisco	San Francisco	Western	Western	0	1	www.apbconnect.com			5.56288077625013	0.422854550463923	5.1400262257862	0.242803591119702	3.08453125140923	0.104431652094495	1.25094166495383	1.32913011756631	1.86410498988674	9.45055167595408
8276	0	881441	1491548	Alton Bank	Alton	MO	65606	12/31/2018	2/14/2019	NM	520 Broadway St	ALTON BANCSHARES, INC.	2	0	0	2	1	Oregon			4/17/1924	1/1/1934	3/31/2006	Stock	0	0	FDIC	DIF	Kansas City	KANSAS CITY	Springfield Mo	St. louis	Western	West	0	1	www.altonbank.com			5.43212986726709	0.817181275684527	4.61494859158256	0.59103761256445	2.72649511725711	0.203447620405351	2.01368593627486	2.01368593627486	2.01368593627486	15.0372604684173
27711	153	777870	0	Altoona First Savings Bank	Altoona	PA	16603	12/31/2018	2/14/2019	SB	203 North Logan Boulevard		5	0	0	4	0	Blair	11020	Altoona, PA	1/1/1927	3/31/1937	12/29/2017	Non-Stock	0	0	FDIC	DIF	New York	NEW YORK	Wexford	Philadelphia	Northeastern	Northeast	0	1	www.altoonabank.com			4.68535272980156	0.722288585300866	3.96306414450069	0.597125561092122	2.89868998430544	0.259440761026232	0.814927681459823	0.814927681459823	1.15215491404595	5.86283404328161
9465	9767	246956	3822687	Alva State Bank & Trust Company	Alva	OK	73717	12/31/2018	2/14/2019	NM	518 College Avenue	GRACE INVESTMENT COMPANY, INC. ESOP, THE	5	0	1	2	1	Woods			9/10/1901	1/1/1934	2/12/2018	Stock	0	0	FDIC	DIF	Dallas	DALLAS	Oklahoma City	Kansas City	Southern	West	0	1	WWW.ALVASTATEBANK.COM			4.64985902891975	0.676534730100052	3.9733242988197	0.172767475811283	1.5561776313884	0.990872287741182	1.45759854224902	1.46140958950956	1.46140958950956	11.2687093487971
622	9297	661308	4400336	Amalgamated Bank	New York	NY	10001	12/31/2018	2/14/2019	NM	275 Seventh Avenue	WORKERS UNITED	14	0	1	4	0	New York	35620	New York-Newark-Jersey City, NY-NJ-PA	4/14/1923	1/1/1934	5/18/2018	Stock	0	1	FDIC	DIF	New York	NEW YORK	New York City	New York	Northeastern	Northeast	0	0	http://AMALGAMATEDBANK.COM			3.89925950780349	0.337413056874798	3.56184645092869	0.643240892235765	2.88911063296448	-5.86836843332394E-03	0.839907749248228	0.835610523609688	1.13575499832639	9.49738900045253
903	10892	397531	1020676	Amalgamated Bank of Chicago	Chicago	IL	60602	12/31/2018	2/14/2019	NM	30 North Lasalle Street	AMALGAMATED INVESTMENTS COMPANY	2	0	0	4	0	Cook	16980	Chicago-Naperville-Elgin, IL-IN-WI	6/30/1922	1/1/1934	7/28/2017	Stock	0	1	FDIC	DIF	Chicago	CHICAGO	Chicago	Chicago	Central	Central	0	1	www.aboc.com			3.53684863057899	7.24029673109078E-02	3.46444566326809	2.22766854514707	4.30833647223112	0.2191914715502	0.715315710870394	0.716215249896496	0.959432384042588	8.17016810543024
14531	10978	353555	1107205	Amarillo National Bank	Amarillo	TX	79101	12/31/2018	2/14/2019	N	410 S Taylor	AMARILLO NATIONAL BANCORP, INC.	21	0	0	4	1	Potter	11100	Amarillo, TX	1/1/1892	1/1/1934	5/1/2010	Stock	0	1	OCC	DIF	Dallas	DALLAS	Lubbock	Dallas	Southern	West	0	1	www.anb.com			4.54750727986347	0.774390267357874	3.77311701250559	1.18816913719535	2.40633241354569	0.33027804126626	2.05112449642385	2.05190737770685	2.05190737770685	15.9128199601719
28701	2179	206174	0	Ambler Savings Bank	Ambler	PA	19002	12/31/2018	2/14/2019	SB	155 E Butler Ave		10	0	0	5	0	Montgomery	37980	Philadelphia-Camden-Wilmington, PA-NJ-DE-MD	1/1/1899	9/17/1936	5/31/2017	Non-Stock	0	0	FDIC	DIF	New York	NEW YORK	Philadelphia	Philadelphia	Northeastern	Northeast	0	1	www.amblersav.com			3.92517927230552	0.932521909568721	2.9926573627368	9.14576996801248E-02	1.87500881823551	4.45950767035319E-02	0.764918942779226	0.764918942779226	0.981595586649494	6.28936029168048
6423	9315	9807	2611718	Amboy Bank	Old Bridge	NJ	8857	12/31/2018	2/14/2019	SM	3590 Nj Highway 9 South	AMBOY BANCORPORATION	23	0	0	4	1	Middlesex	35620	New York-Newark-Jersey City, NY-NJ-PA	5/12/1888	1/1/1934	1/3/2019	Stock	0	1	FED	DIF	New York	NEW YORK	Jamesburg	New York	Northeastern	Northeast	0	1	www.amboybank.com			4.3174636322049	0.751450833288439	3.56601279891646	0.341008056267643	1.9615275092407	0	1.64535857304427	1.64425649604452	1.64425649604452	10.9023691173272
22953	14111	83638	5271560	Amerant Bank, National Association	Coral Gables	FL	33134	12/31/2018	2/14/2019	N	220 Alhambra Circle	MERCANTIL DISTRIBUTION TRUST	24	0	1	4	0	Miami-Dade	33100	Miami-Fort Lauderdale-West Palm Beach, FL	9/17/1979	9/17/1979	10/23/2018	Stock	0	1	OCC	DIF	Atlanta	ATLANTA	South Florida	Atlanta	Southern	Southeast	0	1	www.mercantilbank.com			3.94350556472778	1.05070577635271	2.89279978837506	0.618824894120924	2.43220346083172	4.4755035639688E-03	0.729700183987355	0.719923535961936	0.878618925002185	7.48638731486637
27267	0	1169650	0	Amerasia Bank	Flushing	NY	11355	12/31/2018	2/14/2019	NM	41-06 Main Street		6	0	1	4	0	Queens	35620	New York-Newark-Jersey City, NY-NJ-PA	6/20/1988	6/20/1988	4/1/2013	Stock	0	0	FDIC	DIF	New York	NEW YORK	New York City	New York	Northeastern	Northeast	0	1	www.amerasiabankny.com			5.81492738986496	1.03599680547379	4.77893058439117	0.162753152461448	1.89750041359435	5.87253642902134E-02	2.06511938195413	2.06511938195413	2.82099871374674	18.2546274323683
8893	0	440857	1064492	America's Community Bank	Blue Springs	MO	64015	12/31/2018	2/14/2019	SM	1100 West Main Street	URICH BANCORP, INC.	1	0	0	4	1	Jackson	28140	Kansas City, MO-KS	2/27/1888	1/1/1934	1/1/2012	Stock	0	0	FED	DIF	Kansas City	KANSAS CITY	Kansas City	Kansas City	Western	West	0	1	www.amcommbank.com			4.41391717997195	0.903366469476124	3.51055071049582	0.103456887017944	3.08586921622489	0	0.292533266740395	0.292533266740395	0.303235703328458	2.28399532059495
34422	15591	2580243	3008753	American Bank	Allentown	PA	18104	12/31/2018	2/14/2019	SM	4029 West Tilghman Street	AMERICAN BANK INCORPORATED	1	0	0	4	0	Lehigh	10900	Allentown-Bethlehem-Easton, PA-NJ	6/2/1997	6/2/1997	3/31/2006	Stock	0	0	FED	DIF	New York	NEW YORK	Philadelphia	Philadelphia	Northeastern	Northeast	0	1	www.ambk.com			4.11776923339227	0.990779021317679	3.12699021207459	0.193951254884112	1.57678796579571	0.079757174328391	1.18092598241834	1.18092598241834	1.48679718254127	11.6931034815532
20311	10556	630555	1121993	American Bank	Bozeman	MT	59715	12/31/2018	2/14/2019	NM	1632 West Main Street	GUARANTY DEVELOPMENT COMPANY	6	0	0	4	1	Gallatin			7/27/1970	11/25/1970	9/13/2018	Stock	0	0	FDIC	DIF	San Francisco	SAN FRANCISCO	Billings	Minneapolis	Western	West	0	1	www.americanbankmontana.com			4.78304680290944	0.596046860025141	4.1869999428843	0.313024889296076	2.44502977553825	2.38586043670789E-02	1.65698007329363	1.65698007329363	1.65698007329363	16.2954724631152
1117	0	275358	1131406	American Bank & Trust	Wessington Sprin	SD	57382	12/31/2018	2/14/2019	NM	120 East Main Street	LEACKCO BANK HOLDING COMPANY, INC.	13	0	0	2	1	Jerauld			1/1/1892	1/1/1934	7/1/2018	Stock	0	1	FDIC	DIF	Kansas City	KANSAS CITY	Sioux Falls	Minneapolis	Western	West	0	1	www.americanbanktrust.net			4.79857990700203	0.710870218821175	4.08770968818086	0.791725560848949	2.80269072517799	0.144618993649704	1.54078851857124	1.54006542360299	1.62087445777392	14.9003858880826
17906	0	83834	1085349	American Bank & Trust Company	Opelousas	LA	70570	12/31/2018	2/14/2019	NM	307 East Landry Street	AMERICAN BANCORP, INC.	8	0	0	4	1	Saint Landry			9/22/1958	9/22/1958	3/31/2006	Stock	0	1	FDIC	DIF	Dallas	DALLAS	Baton Rouge	Atlanta	Southern	Western	0	1	http://www.americanbankandtrust.net			4.2730353581246	0.260599722255559	4.01243563586904	0.593907507670863	3.05400202289784	2.86860513544066E-02	1.2409373326647	1.24253100218439	1.24253100218439	11.1818642495865
19234	0	597452	1104615	American Bank & Trust Company	Covington	LA	70433	12/31/2018	2/14/2019	NM	1819 N. Columbia Street	AMERICAN BANCSHARES, INC.	5	0	0	4	0	Saint Tammany	35380	New Orleans-Metairie, LA	9/14/1964	9/14/1964	3/31/2006	Stock	0	0	FDIC	DIF	Dallas	DALLAS	Baton Rouge	Atlanta	Southern	Western	0	1	www.americanbankandtrust.com			4.88803372721473	0.749881196147703	4.13815253106703	1.46485307542752	4.35954535442314	0.181435517816968	0.440538169576638	0.440538169576638	0.549399480266819	4.84831500035031
35568	0	2919898	1119404	American Bank & Trust Company, Inc.	Bowling Green	KY	42103	12/31/2018	2/14/2019	NM	1302 Scottsville Road	FIRST BRECKINRIDGE BANCSHARES, INC.	5	0	0	4	0	Warren	14540	Bowling Green, KY	7/5/2000	7/5/2000	3/31/2006	Stock	0	0	FDIC	DIF	Chicago	CHICAGO	Hopkinsville	St. louis	Central	Southeast	0	1	www.ambanking.com			4.97968624856568	1.16835877247508	3.8113274760906	0.492218945835371	2.56524540467246	8.44619176621854E-02	1.15022293951442	1.15022293951442	1.43271381277646	13.059592693626
31980	7685	718079	2226475	American Bank & Trust of the Cumberlands	Livingston	TN	38570	12/31/2018	2/14/2019	NM	808 West Main Street	AMERICAN BANCSHARES CORP.	3	0	0	4	1	Overton			1/1/1978	8/10/1979	2/14/2011	Stock	0	1	FDIC	DIF	Dallas	DALLAS	Nashville	Atlanta	Southern	Southeast	0	1	http://www.americanbt.com			5.10515830348456	0.963434031294081	4.14172427219048	0.763300072838363	2.97231788641458	0.220990177428594	1.43466823186643	1.43466823186643	1.43466823186643	15.7811831511804
6183	0	54441	1134694	American Bank & Trust Wisconsin	Cuba City	WI	53807	12/31/2018	2/14/2019	NM	100 North Main Street	ATBANCORP	5	0	0	2	0	Grant			10/3/1903	1/1/1934	3/31/2006	Stock	0	0	FDIC	DIF	Chicago	KANSAS CITY	Madison	Chicago	Central	Central	0	1	http://www.americanbankwi.com			4.61923302864092	0.676784802999706	3.94244822564121	0.430327156520415	2.42313745656273	4.31525839407659E-02	1.21666313055215	1.21666313055215	1.64039753119273	9.8394664391795
20537	16110	452159	0	American Bank and Trust Company	Tulsa	OK	74135	12/31/2018	2/14/2019	NM	6060 American Plaza		2	0	0	4	0	Tulsa	46140	Tulsa, OK	11/5/1971	11/5/1971	3/23/2013	Stock	0	1	FDIC	DIF	Dallas	DALLAS	Tulsa	Kansas City	Southern	West	0	1	www.americanbanktulsa.com			4.58838203848895	0.767936402514093	3.82044563597486	0.495483529365899	2.29926117195228	0.045332436355526	1.19224307615033	1.19224307615033	1.57212889280964	10.8943291495796
34955	0	2733263	1138610	American Bank and Trust Company, National Association	Davenport	IA	52807	12/31/2018	2/14/2019	N	4301 East 53rd Street	AMBANK HOLDINGS, INC.	9	0	1	4	1	Scott	19340	Davenport-Moline-Rock Island, IA-IL	1/5/1999	1/5/1999	3/31/2006	Stock	0	1	OCC	DIF	Kansas City	KANSAS CITY	Cedar Rapids	Chicago	Western	Western	0	1	http://www.ambankqc.com			4.20988072635586	0.471340063337504	3.73854066301836	1.68404479331221	4.21171917508397	0	0.935093412909783	0.935093412909783	0.935093412909783	8.77116042452417
22559	14001	971959	1133781	American Bank Center	Dickinson	ND	58601	12/31/2018	2/14/2019	NM	140 1st Avenue West	AMERICAN BANCOR, LTD.	17	0	1	2	0	Stark			12/1/1977	12/1/1977	9/19/2016	Stock	0	0	FDIC	DIF	Kansas City	KANSAS CITY	Fargo	Minneapolis	Central	West	0	1	http://www.weareamerican.bank			3.98487729064389	0.306070832488228	3.67880645815566	1.52124698786743	3.04018347672627	0.195670384789061	1.44968650138608	1.44110155350733	1.75323552894759	16.6119012424594
4624	9208	1002953	1065444	American Bank of Baxter Springs	Baxter Springs	KS	66713	12/31/2018	2/14/2019	SM	1201 Military Avenue	AMERICAN BANCSHARES, INC.	3	0	0	2	1	Cherokee			1/1/1917	1/1/1934	10/28/2014	Stock	0	0	FED	DIF	Kansas City	KANSAS CITY	Springfield Mo	Kansas City	Western	Western	0	1	http://www.americanbankbaxter.com			3.10720103996967	0.292699796255943	2.81450124371373	0.634455075737469	2.76448058954922	-0.494003188742152	0.981225941560391	0.981225941560391	0.981225941560391	9.25570601026991
5283	0	510648	3009938	American Bank of Beaver Dam	Beaver Dam	WI	53916	12/31/2018	2/14/2019	NM	115 Front Street	AMERICAN NATIONAL BANK OF BEAVER DAM EMPLOYEE STOCK OWNERSHIP TRUST	5	0	0	4	0	Dodge			6/30/1891	1/1/1934	8/27/2018	Stock	0	1	FDIC	DIF	Chicago	CHICAGO	Milwaukee	Chicago	Central	Central	0	1	www.americanbankbd.com			4.09864955360169	0.272475131560754	3.82617442204093	0.570522404025814	3.53659058404638	0.085578360603872	0.459147354267183	0.459659527788979	0.60877333793209	4.45217522355069
18609	0	215662	1107193	American Bank of Commerce	Wolfforth	TX	79382	12/31/2018	2/14/2019	NM	U.S. Hwy. 82 & Loop 193	AMERICO BANCSHARES, INC.	16	0	1	4	0	Lubbock	31180	Lubbock, TX	9/11/1962	10/11/1962	3/31/2006	Stock	0	0	FDIC	DIF	Dallas	DALLAS	Lubbock	Dallas	Southern	West	0	1	www.theabcbank.com			4.42202983235248	0.557013651554918	3.86501618079756	0.383116794843384	2.54598426491528	0.119002485134399	1.09186560293046	1.08321391727051	1.32931062496912	12.6575575956692
15423	0	568359	3450521	American Bank of Missouri	Wellsville	MO	63384	12/31/2018	2/14/2019	NM	127 West Hudson	EVERGREEN BANCSHARES, INC.	7	0	0	4	0	Montgomery			3/15/1880	9/14/1936	1/25/2013	Stock	0	0	FDIC	DIF	Kansas City	KANSAS CITY	Columbia Mo	St. louis	Western	West	0	1	www.americanbankofmissouri.com			5.05383208291691	1.34261749631863	3.71121458659828	1.06237559653709	3.1950063893276	0.209665870712898	0.869839290424916	0.869839290424916	1.15110674116885	8.32257091722008
34606	14577	2684552	3043008	American Bank of Oklahoma	Collinsville	OK	74021	12/31/2018	2/14/2019	NM	200 East Main Street	AMERIBANK HOLDING COMPANY	6	0	0	4	0	Tulsa	46140	Tulsa, OK	4/1/1998	4/1/1998	12/26/2017	Stock	0	0	FDIC	DIF	Dallas	DALLAS	Tulsa	Kansas City	Southern	West	0	1	http://www.americanbankok.com			5.98292317035404	1.13698062668667	4.84594254366738	1.09237021419623	4.36075062530283	0.122950760039402	0.751891186394807	0.751891186394807	0.991608792507133	8.07289429078042
5216	10623	716655	4792022	American Bank of the North	Nashwauk	MN	55769	12/31/2018	2/14/2019	NM	117 Central Avenue	PARK FINANCIAL GROUP, INC.	13	0	0	4	0	Itasca			1/1/1920	1/1/1934	11/2/2016	Stock	0	0	FDIC	DIF	Kansas City	KANSAS CITY	Fargo	Minneapolis	Central	West	0	1	http://www.ambnk.com			4.126613671242	0.346639414970106	3.77997425627189	0.824045811210774	3.06617849030836	0	1.00955723992824	1.00955723992824	1.35263387618868	10.4975988009299
23886	10721	307361	1110045	American Bank, National Association	Waco	TX	76712	12/31/2018	2/14/2019	N	200 West State Highway 6	AMERICAN NATIONAL BANCSHARES, INC.	3	0	0	4	1	Mclennan	47380	Waco, TX	6/11/1982	6/11/1982	12/3/2018	Stock	0	0	OCC	DIF	Dallas	DALLAS	Dallas	Dallas	Southern	West	0	1	www.ambankwaco.com			4.32456388193038	0.638077518032009	3.68648636389837	0.260149603151944	2.75406840632673	0.035402272597499	1.03488836864044	1.03465996688174	1.03465996688174	10.4465496407125
5800	0	345345	1201457	American Bank, National Association	Le Mars	IA	51031	12/31/2018	2/14/2019	N	234 Fifth Avenue S.W.	AMBANK COMPANY, INC.	2	0	0	2	1	Plymouth	43580	Sioux City, IA-NE-SD	1/1/1887	1/1/1934	3/31/2006	Stock	0	1	OCC	DIF	Kansas City	KANSAS CITY	Sioux City	Chicago	Western	Western	0	1	www.am-bank.com			4.77957319132647	1.07799869401725	3.70157449730923	0.317802167646192	2.13246935983546	0	1.64416380700766	1.64416380700766	1.72353027427168	14.0767613947194
21567	0	494654	2344726	American Bank, National Association	Dallas	TX	75220	12/31/2018	2/14/2019	N	2707 West Northwest Highway	ABNA HOLDINGS, INC.	1	0	0	8	0	Dallas	19100	Dallas-Fort Worth-Arlington, TX	5/2/1974	5/2/1974	3/31/2006	Stock	0	0	OCC	DIF	Dallas	DALLAS	Dallas	Dallas	Southern	West	0	1	http://americanbankdallas.com			7.51080894914832	0.947607243066122	6.5632017060822	0.244813905429828	4.1654365967987	1.05305981379742	0.876649793708283	0.876649793708283	1.09806236994261	9.49354750672541
20241	11670	807955	1109964	American Bank, National Association	Corpus Christi	TX	78401	12/31/2018	2/14/2019	N	711 N. Carancahua St	AMERICAN BANK HOLDING CORPORATION	12	0	0	4	1	Nueces	18580	Corpus Christi, TX	8/24/1970	8/24/1970	12/31/2006	Stock	0	1	OCC	DIF	Dallas	DALLAS	Houston	Dallas	Southern	West	0	1	americanbank.com			4.05071890323443	0.087777621193342	3.96294128204109	0.615404589661839	3.35917073562861	3.97594883488795E-02	1.02196343052384	1.02738517893505	1.02738517893505	12.9306972131491
34788	0	2734729	0	American Business Bank	Los Angeles	CA	90014	12/31/2018	2/14/2019	NM	523 W. 6th St., Suite 900		5	0	0	4	0	Los Angeles	31080	Los Angeles-Long Beach-Anaheim, CA	9/28/1998	9/28/1998	3/2/2018	Stock	0	0	FDIC	DIF	San Francisco	SAN FRANCISCO	Los Angeles (North)	San Francisco	Western	Western	0	0	http://WWW.AMERICANBUSINESSBANK.COM			3.68669631417563	0.164618893080292	3.52207742109534	0.224619797886818	2.25686109579149	0.189009946952233	0.837591801997326	0.813025468482802	1.07320552141154	10.5001351508886
57686	0	3272956	3272947	American Commerce Bank, National Association	Bremen	GA	30110	12/31/2018	2/14/2019	N	400 U.S. Highway 27 Bypass	AMERICAN COMMERCE BANCSHARES, INC.	3	0	1	4	0	Haralson	12060	Atlanta-Sandy Springs-Roswell, GA	10/4/2004	10/4/2004	5/30/2015	Stock	0	0	OCC	DIF	Atlanta	ATLANTA	Atlanta	Atlanta	Southern	Southeast	0	1	www.americancommercebank.com			5.51847137528862	1.32355988396187	4.19491149132674	0.424701775346762	2.60062524143021	0.120625356311506	1.34518812529528	1.28846548750594	1.70167913368018	12.1681640956094
35033	0	2871558	4111584	American Community Bank	Glen Cove	NY	11542	12/31/2018	2/14/2019	NM	300 Glen Street	AMERICAN COMMUNITY BANCORP, INC.	6	0	0	4	0	Nassau	35620	New York-Newark-Jersey City, NY-NJ-PA	1/10/2000	1/10/2000	7/1/2009	Stock	0	0	FDIC	DIF	New York	NEW YORK	New York City	New York	Northeastern	Northeast	0	1	http://ACBALWAYS.COM/			4.63303058634967	0.711128455990383	3.92190213035929	0.229855250129662	2.9787865214453	0	0.79221478303236	0.79221478303236	0.942995897967844	6.1424687164411
35412	0	2869162	3035049	American Community Bank & Trust	Woodstock	IL	60098	12/31/2018	2/14/2019	NM	1290 Lake Avenue	AMERICAN COMMUNITY FINANCIAL, INC.	4	0	0	4	0	Mchenry	16980	Chicago-Naperville-Elgin, IL-IN-WI	3/13/2000	3/13/2000	3/20/2015	Stock	0	0	FDIC	DIF	Chicago	CHICAGO	Chicago	Chicago	Central	Central	0	1	http://www.amcombank.com			3.87146056492075	0.659710768910262	3.21174979601049	0.377032051727633	2.11716598544933	-2.27456594912906E-02	0.957683247221299	0.957683247221299	1.3123335700095	7.31691719079317
29878	4247	1010574	3848267	American Community Bank of Indiana	Saint John	IN	46373	12/31/2018	2/14/2019	NM	7880 Wicker Avenue	AMB FINANCIAL CORP.	5	0	0	4	0	Lake	16980	Chicago-Naperville-Elgin, IL-IN-WI	1/1/1910	7/27/1937	8/31/2017	Stock	0	0	FDIC	DIF	Chicago	CHICAGO	Indianapolis	Chicago	Central	Central	0	1	www.acbanker.com			4.72208083070345	0.961009874783671	3.76107095591978	0.471487073936398	2.89237404394185	6.25252995888151E-02	0.721125121924334	0.721125121924334	0.938805794566876	7.99133630335256
57444	0	3216316	4842721	American Continental Bank	City Of Industry	CA	91748	12/31/2018	2/14/2019	NM	17700 Castleton St, # 100	AMERICAN CONTINENTAL BANCORP	4	0	0	4	0	Los Angeles	31080	Los Angeles-Long Beach-Anaheim, CA	10/6/2003	10/6/2003	2/23/2018	Stock	0	0	FDIC	DIF	San Francisco	SAN FRANCISCO	Los Angeles (North)	San Francisco	Western	Western	0	1	http://www.americancontinentalbank.com			5.2820652142046	0.994845955237796	4.28721925896681	0.515525987025302	2.60491141984135	0.124648162921264	1.34206560350407	1.3424371961407	1.91346689344793	9.19950746855599
57359	0	3116519	3116498	American Eagle Bank	South Elgin	IL	60177	12/31/2018	2/14/2019	NM	556 Randall Road	ORCHID FINANCIAL BANCORP, INC.	1	0	0	6	0	Kane	16980	Chicago-Naperville-Elgin, IL-IN-WI	10/17/2002	10/17/2002	3/31/2006	Stock	0	0	FDIC	DIF	Chicago	CHICAGO	Chicago	Chicago	Central	Central	0	1	http://www.americaneaglebank.com			5.54517431097199	1.61195919376027	3.93321511721172	0.5185898017049	2.3168113755397	0.449555393458699	1.09124269420502	1.09124269420502	1.52499503035435	13.0795840851768
58514	0	3559714	3116498	American Eagle Bank of Chicago	Chicago	IL	60647	12/31/2018	2/14/2019	NM	2255 N. Western Avenue	ORCHID FINANCIAL BANCORP, INC.	1	0	0	4	0	Cook	16980	Chicago-Naperville-Elgin, IL-IN-WI	4/16/2007	4/16/2007	7/2/2009	Stock	0	0	FDIC	DIF	Chicago	CHICAGO	Chicago	Chicago	Central	Central	0	1	http://www.americaneaglebank.com			5.01156431235816	1.70204070985749	3.30952360250067	6.30078779537404E-02	2.11174840954333	0.381000762001524	0.408566708606286	0.408566708606286	0.568055399676691	4.31671139403774
16635	0	310754	2967358	American Equity Bank	Minnetonka	MN	55343	12/31/2018	2/14/2019	NM	5900 Green Oak Drive	EQUITY BANK HOLDING COMPANY, INC.	2	0	0	4	1	Hennepin	33460	Minneapolis-St. Paul-Bloomington, MN-WI	3/1/1937	10/20/1947	9/30/2018	Stock	0	0	FDIC	DIF	Kansas City	KANSAS CITY	Minneapolis	Minneapolis	Central	West	0	1	www.equitybankmn.com			4.94723878299326	1.25955159963053	3.68768718336272	5.81510549032108E-02	4.23425829406342	0.234757962387036	-1.00579787554813	-1.00579787554813	-1.00579787554813	-7.75953741858301
428	17415	811550	0	American Exchange Bank	Henryetta	OK	74437	12/31/2018	2/14/2019	NM	510-512 West Main Street		2	0	0	8	1	Okmulgee	46140	Tulsa, OK	1/1/1933	1/1/1934	3/31/2006	Stock	0	0	FDIC	DIF	Dallas	DALLAS	Tulsa	Kansas City	Southern	West	0	1	americanexchange.bank			5.47539962632344	0.64874403155491	4.82665559476853	0.816986075060219	3.66437850271475	0.369301823597331	0.98882447461163	0.99485389213975	0.99485389213975	8.80728068536657
10647	52808	1014451	1061950	American Exchange Bank	Elmwood	NE	68349	12/31/2018	2/14/2019	SM	151 North 4th Street	AMERICAN EXCHANGE COMPANY	2	0	0	2	1	Cass	36540	Omaha-Council Bluffs, NE-IA	7/13/1889	1/1/1934	3/31/2006	Stock	0	0	FED	DIF	Kansas City	KANSAS CITY	Omaha	Kansas City	Western	West	0	1	www.aebank.com			4.91844531375106	0.661130556127468	4.25731475762359	0.280361921753536	2.73777664500234	0	1.49526358268553	1.43791682596321	1.43791682596321	12.9922468718815
2328	0	826451	2816858	American Exchange Bank, Lindsay, Oklahoma	Lindsay	OK	73052	12/31/2018	2/14/2019	NM	402 South Main Street	GRIFFITH FAMILY FINANCIAL HOLDINGS, L.L.C.	2	0	0	7	0	Garvin			1/1/1924	1/1/1934	1/25/2018	Stock	0	0	FDIC	DIF	Dallas	DALLAS	Oklahoma City	Kansas City	Southern	West	0	1				3.96006414975287	0.126524871174677	3.83353927857819	0.802948292558536	3.28768620355726	0	0.951850423938484	0.871252022549338	0.966877244536461	8.18386609256038
27471	0	1394676	1275216	American Express National Bank	Salt Lake City	UT	84184	12/31/2018	2/14/2019	N	4315 S 2700 West, Mail Code:	AMERICAN EXPRESS COMPANY	1	1	0	3	0	Salt Lake	41620	Salt Lake City, UT	3/20/1989	3/20/1989	4/1/2018	Stock	0	0	OCC	DIF	San Francisco	WASHINGTON	Salt Lake City	San Francisco	Western	West	0	0	http://www.americanexpress.com			8.86552395194661	1.73941655231238	7.12610739963423	13.1013146782291	11.767722722587	2.201062159964	4.75036227823007	4.74955620452529	6.07495407349247	45.9944042535921
29140	2983	637170	0	American Federal Bank	Fargo	ND	58102	12/31/2018	2/14/2019	SA	215 North Fifth Street		13	0	1	2	1	Cass	22020	Fargo, ND-MN	1/1/1891	3/16/1935	7/21/2011	Stock	0	0	OCC	DIF	Kansas City	KANSAS CITY	Fargo	Minneapolis	Central	West	0	1	www.americanfederalbank.com			5.04012927983068	0.891677058129034	4.14845222170164	0.569663514243901	2.98886540889992	-0.266862982937493	1.71895342742804	1.71895342742804	1.7196650620492	18.5656311007947
34656	0	2694681	3472176	American First National Bank	Houston	TX	77036	12/31/2018	2/14/2019	N	9999 Bellaire Boulevard	AFNB HOLDINGS, INC.	17	0	1	4	0	Harris	26420	Houston-The Woodlands-Sugar Land, TX	5/18/1998	5/18/1998	7/11/2018	Stock	0	0	OCC	DIF	Dallas	DALLAS	Houston	Dallas	Southern	West	0	0	www.afnb.com			5.09806775640095	0.944349598330539	4.15371815807041	0.174805391775195	2.15411430570689	6.52191056641754E-02	1.51075770959335	1.51075770959335	1.90759388140854	13.0245347580406
4190	0	311050	1052220	American Heritage Bank	Sapulpa	OK	74066	12/31/2018	2/14/2019	SM	2 South Main Street	AMERICAN BANCORPORATION, INC.	23	0	0	9	1	Creek	46140	Tulsa, OK	6/15/1905	1/1/1934	3/11/2015	Stock	0	1	FED	DIF	Dallas	DALLAS	Tulsa	Kansas City	Southern	West	0	1	http://www.ahb-ok.com			3.67524200933402	0.686996694042502	2.98824531529152	0.774046666336977	2.50365059102349	3.62296590843425E-02	1.07864752508859	1.09241479554064	1.09241479554064	11.7052084829522
57025	0	2960555	4665265	American Heritage Bank	Clovis	NM	88101	12/31/2018	2/14/2019	NM	3300 N Prince St	AHB BANCSHARES, INC.	2	0	0	2	0	Curry			12/5/2000	12/5/2000	10/22/2014	Stock	0	0	FDIC	DIF	Dallas	DALLAS	Albuquerque	Dallas	Western	West	0	1	www.ahbnm.com			5.08779472885687	0.569566141331475	4.51822858752539	0.574751428442885	2.84563818778963	0.112475817699195	1.41762271111711	1.40932199577091	1.71975525262069	12.4527926853508
8843	0	61757	4520953	American Heritage National Bank	Long Prairie	MN	56347	12/31/2018	2/14/2019	N	24 2nd Street South	AMERICAN HERITAGE HOLDING COMPANY	6	0	0	4	0	Todd			9/1/1881	1/1/1934	8/11/2017	Stock	0	0	OCC	DIF	Kansas City	KANSAS CITY	Fargo	Minneapolis	Central	West	0	1	www.logbank.com			4.13735414850127	0.379783271147829	3.75757087735344	0.442313801434171	2.12141047512133	0.155445744912967	1.22378195540572	1.22378195540572	1.70001119209363	10.3762778637808
1439	12419	547251	1210459	American Interstate Bank	Elkhorn	NE	68022	12/31/2018	2/14/2019	NM	3331 N 204th Street	AMERICAN INTERSTATE BANCORPORATION, INC.	3	0	0	4	1	Douglas	36540	Omaha-Council Bluffs, NE-IA	3/29/1915	1/1/1934	7/24/2012	Stock	0	0	FDIC	DIF	Kansas City	KANSAS CITY	Omaha	Kansas City	Western	West	0	1	http://www.americaninterstatebank.com			4.5845000237293	0.133833230506383	4.45066679322291	0.164852981936823	1.72823895349153	3.62314246014996E-02	2.64761135275458	2.64761135275458	2.64761135275458	17.0131775004656
57695	17958	3229642	0	American Investors Bank and Mortgage	Eden Prairie	MN	55344	12/31/2018	2/14/2019	SA	6385 Old Shady Oak Rd, # 110		1	0	0	5	0	Hennepin	33460	Minneapolis-St. Paul-Bloomington, MN-WI	1/15/2004	1/15/2004	7/21/2011	Stock	0	0	OCC	DIF	Kansas City	KANSAS CITY	Minneapolis	Minneapolis	Central	West	0	1	www.aibandm.com			4.87578879626264	1.16643526656696	3.70935352969568	0.388180764774044	2.9157010428737	0	0.798088064889919	0.798088064889919	1.07908458864426	6.57329643061653
34334	15967	2533043	3272367	American Metro Bank	Chicago	IL	60640	12/31/2018	2/14/2019	NM	4878 North Broadway	AMERICAN METRO BANCORP, INC.	2	0	0	4	0	Cook	16980	Chicago-Naperville-Elgin, IL-IN-WI	1/29/1997	1/29/1997	10/15/2013	Stock	0	0	FDIC	DIF	Chicago	CHICAGO	Chicago	Chicago	Central	Central	0	1	http://www.americanmetrobank.com			5.6182877737571	1.24834692127712	4.36994085247998	0.276177590559748	3.93622808363439	0	0.534222309012037	0.534222309012037	0.534222309012037	4.61890979257115
58309	0	3447576	3447567	American Momentum Bank	College Station	TX	77845	12/31/2018	2/14/2019	NM	One Momentum Boulevard	ADAM BANK GROUP, INC.	17	0	1	4	0	Brazos	17780	College Station-Bryan, TX	10/25/2006	10/25/2006	1/17/2019	Stock	0	0	FDIC	DIF	Dallas	DALLAS	Austin	Dallas	Southern	West	0	1	www.americanmomentum.bank			4.72217021460322	0.478514309567521	4.2436559050357	0.506365862523258	2.65846754273386	9.16583940289607E-03	1.38572527136029	1.38572527136029	1.82839790293077	6.78265296219184
24472	11910	256058	1131853	American Nation Bank	Ardmore	OK	73401	12/31/2018	2/14/2019	SM	1901 North Commerce	AMCORP FINANCIAL, INC.	8	0	1	4	1	Carter			5/2/1983	5/2/1983	6/27/2016	Stock	0	0	FED	DIF	Dallas	DALLAS	Oklahoma City	Kansas City	Southern	West	0	1	www.bankanb.com			4.36379484968289	0.897782093060168	3.46601275662273	0.667736405163699	2.39525234314996	0.177318143240997	1.35199011682108	1.35199011682108	1.35199011682108	13.9409301300419
26398	13943	481430	2939337	American National Bank	Oakland Park	FL	33308	12/31/2018	2/14/2019	N	4301 North Federal Highway	ANB HOLDINGS, INC.	1	0	0	4	0	Broward	33100	Miami-Fort Lauderdale-West Palm Beach, FL	10/15/1985	10/15/1985	3/31/2006	Stock	0	0	OCC	DIF	Atlanta	ATLANTA	South Florida	Atlanta	Southern	Southeast	0	1	www.americannationalbank.com			4.71734048804184	0.508015481083495	4.20932500695834	0.233393141719124	2.08549143968794	0	1.41540568609893	1.41540568609893	1.87985135063742	10.1743068107526
19300	10134	660655	1059715	American National Bank	Omaha	NE	68114	12/31/2018	2/14/2019	N	8990 West Dodge Road	AMERICAN NATIONAL CORPORATION	39	0	1	4	1	Douglas	36540	Omaha-Council Bluffs, NE-IA	12/2/1964	12/2/1964	10/1/2016	Stock	0	1	OCC	DIF	Kansas City	KANSAS CITY	Omaha	Kansas City	Western	West	0	1	www.american.bank			4.47591948900373	0.781457479337582	3.69446200966614	0.494556562291081	2.24289744161145	0.258176027132942	1.46101976813075	1.45975443383356	1.49829060293614	15.3993469167763
22373	10059	498362	2507183	American National Bank & Trust	Wichita Falls	TX	76308	12/31/2018	2/14/2019	N	2732a Midwestern Parkway	AMERIBANCSHARES, INC.	9	0	0	4	0	Wichita	48660	Wichita Falls, TX	11/29/1976	11/29/1976	8/14/2015	Stock	0	1	OCC	DIF	Dallas	DALLAS	Dallas	Dallas	Southern	West	0	1	www.amnat.com			4.50664567251433	0.912717471855127	3.5939282006592	1.74689186856874	3.56951561356211	8.18320865099061E-02	1.12048063704048	1.12035565712653	1.335202080618	9.97522752261979
33812	15499	2051127	2716640	American National Bank - Fox Cities	Appleton	WI	54911	12/31/2018	2/14/2019	N	2200 North Richmond Street	AMERICAN NATIONAL BANCORP, INC.	1	0	0	4	1	Outagamie	11540	Appleton, WI	6/14/1993	6/14/1993	3/31/2006	Stock	0	0	OCC	DIF	Chicago	CHICAGO	Appleton	Chicago	Central	Central	0	1	http://www.anbfc.bank			4.75280703573595	1.15966701256499	3.59314002317096	0.23267109936743	1.68071479935808	0	1.93482538069139	1.89651548668678	1.89932722202657	14.8188019729109
6837	11656	958727	1076691	American National Bank and Trust Company	Danville	VA	24541	12/31/2018	2/14/2019	N	628 Main Street	AMERICAN NATIONAL BANKSHARES INC.	29	0	1	4	0	Danville City			2/9/1909	1/1/1934	1/1/2015	Stock	0	1	OCC	DIF	Atlanta	ATLANTA	Richmond	Richmond	Northeastern	Southeast	0	1	www.amnb.com			4.09181000187514	0.494932624663847	3.5968773772113	0.71989355796597	2.37947069760065	-5.67235591114557E-03	1.32431336957767	1.32788199737419	1.66122928213307	10.4737786310938
26499	12972	306159	3047172	American National Bank of Minnesota	Baxter	MN	56425	12/31/2018	2/14/2019	N	7638 Woida Road	AMERICAN BANCORPORATION OF MINNESOTA, INC.	9	0	0	4	1	Crow Wing			5/1/1983	1/2/1986	5/4/2006	Stock	0	0	OCC	DIF	Kansas City	KANSAS CITY	Minneapolis	Minneapolis	Central	West	0	1	http://www.anbmn.com			5.54214684845507	1.06851052198302	4.47363632647205	0.268678204621265	3.47434955975881	0	0.836088914380729	0.836088914380729	0.836088914380729	7.12381681085017
58469	0	3623110	0	American Plus Bank, N.A.	Arcadia	CA	91007	12/31/2018	2/14/2019	N	630 West Duarte Road		3	0	0	4	0	Los Angeles	31080	Los Angeles-Long Beach-Anaheim, CA	8/8/2007	8/8/2007	9/23/2015	Stock	0	0	OCC	DIF	San Francisco	SAN FRANCISCO	Los Angeles (North)	San Francisco	Western	Western	0	1	http://www.bankaplus.com			5.23662353521751	1.35249295315205	3.88413058206546	0.154775731165353	1.35858697356255	0	1.78851956013297	1.78851956013297	2.51060633692637	13.2367610190412
58584	0	3671997	3824261	American Pride Bank	Macon	GA	31204	12/31/2018	2/14/2019	NM	4740 Log Cabin Drive	AMERICAN BANCORP, INC.	4	0	0	4	1	Bibb	31420	Macon, GA	12/12/2007	12/12/2007	7/27/2012	Stock	0	0	FDIC	DIF	Atlanta	ATLANTA	Albany Ga	Atlanta	Southern	Southeast	0	1	www.americanpridebank.com			5.45480467294534	1.09144016188298	4.36336451106236	1.0266653395321	3.32324189152464	6.93390534324509E-02	1.70719459781671	1.70719459781671	1.70719459781671	11.6210023066909
24655	14089	735768	2312837	American River Bank	Sacramento	CA	95815	12/31/2018	2/14/2019	NM	1545 River Park Drive	AMERICAN RIVER BANKSHARES	12	0	0	4	0	Sacramento	40900	Sacramento-Roseville-Arden-Arcade, CA	8/29/1983	8/29/1983	1/8/2018	Stock	0	0	FDIC	DIF	San Francisco	SAN FRANCISCO	Sacramento	San Francisco	Western	Western	0	1	www.americanriverbank.com			3.61116568142446	0.259123299503347	3.35204238192112	0.230717442622699	2.19432671421435	2.58486251337851E-02	0.795179039394191	0.798796369848627	1.06466794265327	7.36855013420898
58281	0	3388482	0	American Riviera Bank	Santa Barbara	CA	93101	12/31/2018	2/14/2019	NM	1033 Anacapa Street		5	0	0	4	0	Santa Barbara	42200	Santa Maria-Santa Barbara, CA	7/18/2006	7/18/2006	1/1/2016	Stock	0	0	FDIC	DIF	San Francisco	SAN FRANCISCO	Los Angeles (West)	San Francisco	Western	Western	0	1	www.americanrivierabank.com			5.04014990294458	0.391400777191414	4.64874912575316	0.189168151025961	2.85733320242921	0.226861526809633	1.03400819085822	1.0326231784457	1.46145107224505	10.2274700468831
29899	4287	12179	0	American Savings Bank	Middletown	OH	45042	12/31/2018	2/14/2019	NM	701 N. University Boulevard		2	0	0	4	0	Butler	17140	Cincinnati, OH-KY-IN	1/1/1889	8/9/1937	1/1/2018	Non-Stock	0	0	FDIC	DIF	Chicago	CHICAGO	Cincinnati	Cleveland	Central	Central	0	1	www.amsavingsbank.com			4.45711553155326	0.408027485978928	4.04908804557433	0.548115183490304	4.27529843122437	-0.125949871950964	4.66481007225791E-02	4.66481007225791E-02	3.26536705058054E-02	0.255695619934031
9104	9913	337247	1141508	American Savings Bank	Tripoli	IA	50676	12/31/2018	2/14/2019	NM	312 S. Main St	TRIPOLI BANCSHARES, INC.	1	0	0	2	1	Bremer	47940	Waterloo-Cedar Falls, IA	1/10/1899	1/1/1934	3/31/2006	Stock	0	1	FDIC	DIF	Kansas City	KANSAS CITY	Cedar Rapids	Chicago	Western	Western	0	1	http://www.asbtripoli.com			4.15848421416086	0.701353071926455	3.4571311422344	0.170394823282092	1.78606621994482	0	1.59103600052556	1.59103600052556	1.67315398764946	7.76024352144831
32526	8384	54973	0	American Savings Bank, FSB	Honolulu	HI	96813	12/31/2018	2/14/2019	SA	1001 Bishop St., Suite 100		49	0	0	5	0	Honolulu	46520	Urban Honolulu, HI	1/23/1987	1/23/1987	3/2/2018	Stock	0	0	OCC	DIF	San Francisco	SAN FRANCISCO	San Francisco	San Francisco	Western	Western	0	1	www.asbhawaii.com			4.14911953543901	0.248368248260455	3.90075128717856	0.788066962416541	2.5600625278722	0.212899365350529	1.19132680472749	1.19132680472749	1.53885307292836	13.4523511003475
9967	0	262358	4136046	American State Bank	Arp	TX	75750	12/31/2018	2/14/2019	SM	102 W Front	STEELE HOLDINGS, INC.	6	0	0	4	1	Smith	46340	Tyler, TX	8/1/1911	1/1/1934	6/11/2012	Stock	0	0	FED	DIF	Dallas	DALLAS	Dallas	Dallas	Southern	West	0	1	www.asbtx.com			4.95708880997744	0.779229979102469	4.17785883087497	0.464193240665031	3.4349590033615	0.111789656582175	0.517426410466067	0.517426410466067	0.517426410466067	4.62575192263763
228	12625	735441	1201457	American State Bank	Sioux Center	IA	51250	12/31/2018	2/14/2019	NM	525 North Main Street	AMBANK COMPANY, INC.	9	0	1	2	1	Sioux			9/1/1913	1/1/1934	7/17/2015	Stock	0	1	FDIC	DIF	Kansas City	KANSAS CITY	Sioux City	Chicago	Western	Western	0	1	www.ambankiowa.com			4.81806137175574	1.28445359263728	3.53360777911846	0.712880369407127	2.00120089917828	0.35169509218989	1.61209773059531	1.61199166382147	1.69494704588404	13.3624064548253
26944	13210	276645	1144095	American State Bank	Osceola	IA	50213	12/31/2018	2/14/2019	SM	1000 Jeffreys Drive	OSCEOLA BANCORPORATION	4	0	0	2	1	Clarke			4/23/1987	4/23/1987	2/16/2017	Stock	0	0	FED	DIF	Kansas City	KANSAS CITY	Des Moines	Chicago	Western	Western	0	1	www.americanstatebank.com			5.0154935397612	0.925865207765402	4.0896283319958	1.10784412675984	2.75985062433468	0.114259815394225	1.88083558202998	1.87766963297843	1.97145789811452	20.5819730305181
57144	0	2957014	1066441	American State Bank & Trust Company	Wichita	KS	67206	12/31/2018	2/14/2019	SM	2110 N Webb Road	AMERICAN STATE BANCSHARES, INC.	16	0	0	2	0	Sedgwick	48620	Wichita, KS	4/20/2001	4/20/2001	12/1/2018	Stock	0	1	FED	DIF	Kansas City	KANSAS CITY	Hays	Kansas City	Western	Western	0	1	https://asbt.bank			4.27944947963825	0.492955271780593	3.78649420785766	0.362284781502587	2.81725657312617	-5.96844780070159E-03	0.828969651935045	0.828718977127416	0.991359179696534	6.47949172039022
15444	12190	244251	2632571	American State Bank & Trust Company of Williston	Williston	ND	58801	12/31/2018	2/14/2019	NM	223 Main Street	AMERICAN STATE BANK HOLDING COMPANY, INC.	2	0	0	2	1	Williams			12/1/1936	12/18/1936	3/31/2006	Stock	0	1	FDIC	DIF	Kansas City	KANSAS CITY	Fargo	Minneapolis	Central	West	0	1	www.asbt.com			3.53207076719051	0.223734672447257	3.30833609474325	1.10265136253012	1.87108067117218	4.05569109472869E-02	2.36090883236819	2.3620676012524	2.3620676012524	22.2262721421584
22263	0	21359	1857760	American State Bank of Grygla	Grygla	MN	56727	12/31/2018	2/14/2019	SM	102 S Main Ave	GRYGLA FINANCIAL CORPORATION	2	0	0	2	1	Marshall			4/30/1976	4/30/1976	9/6/2014	Stock	0	0	FED	DIF	Kansas City	KANSAS CITY	Fargo	Minneapolis	Central	West	0	1	http://www.asbgrygla.com			4.42387711769429	0.362713093942691	4.0611640237516	1.0593665982094	3.3960921993139	0.803129911999908	0.66927492666659	0.66927492666659	0.671187140742781	6.21868448171707
13150	10181	596848	1134694	American Trust & Savings Bank	Dubuque	IA	52001	12/31/2018	2/14/2019	SM	9th And Main Streets	ATBANCORP	12	0	0	4	0	Dubuque	20220	Dubuque, IA	1/1/1905	1/1/1934	3/31/2006	Stock	0	1	FED	DIF	Kansas City	KANSAS CITY	Cedar Rapids	Chicago	Western	Western	0	1	http://www.americantrust.bank			3.94508515096765	0.850408882004211	3.09467626896344	2.1548584480627	3.70981328974665	8.38205402233817E-02	0.987070681670543	0.987070681670543	1.23610150667421	9.37481092751399
10120	0	675341	1140846	American Trust and Savings Bank	Lowden	IA	52255	12/31/2018	2/14/2019	NM	309 Mckinley Avenue	LOWDEN BANCSHARES, INC.	1	0	0	2	0	Cedar			10/1/1913	1/1/1934	3/31/2006	Stock	0	1	FDIC	DIF	Kansas City	KANSAS CITY	Cedar Rapids	Chicago	Western	Western	0	1	www.atsb-lowden.com			3.63437402568821	0.498236304614952	3.13613772107326	0.101088871559368	2.5503278167692	0	7.50945903012448E-02	7.50945903012448E-02	0.514109118216215	0.419463087248322
8205	15484	201254	1128705	Americana Community Bank	Sleepy Eye	MN	56085	12/31/2018	2/14/2019	NM	300 Main Street West	MIDWEST BANCSHARES, INC.	4	0	0	2	0	Brown			1/1/1881	1/1/1934	3/31/2006	Stock	0	0	FDIC	DIF	Kansas City	KANSAS CITY	Mankato	Minneapolis	Central	West	0	1	www.americanafinancial.com			4.88787284998911	0.679476014224545	4.20839683576457	0.396578146721765	3.71846249169095	0	0.649242683263361	0.610921258844908	0.66212062570833	7.85819529401259
2838	13531	139133	2685577	AmeriFirst Bank	Union Springs	AL	36089	12/31/2018	2/14/2019	NM	104 Hardaway Avenue	USAL BANCORP, INC.	4	0	0	4	0	Bullock			1/2/1916	1/1/1934	6/12/2014	Stock	0	0	FDIC	DIF	Atlanta	ATLANTA	Montgomery	Atlanta	Southern	Southeast	0	1	www.amerifirstbank.com			4.48025286911	0.591185489319682	3.88906737979032	0.348637661044631	3.04160114746544	0.375710950095641	0.444222946877787	0.444222946877787	0.569644102277361	4.77338304617833
58303	18013	3470239	0	Ameriprise National Trust Bank	Minneapolis	MN	55402	12/31/2018	2/14/2019	N	901 3rd Avenue South		1	0	0	5	0	Hennepin	33460	Minneapolis-St. Paul-Bloomington, MN-WI	9/14/2006	9/14/2006	1/31/2013	Stock	0	1	OCC	DIF	Kansas City	KANSAS CITY	Minneapolis	Minneapolis	Central	West	0	0	http://www.ameriprise.com			2.45976096430795	0	2.45976096430795	27.8950506857484	27.6565295169946	0	3.43868018286623	3.43868018286623	2.15464122440867	3.74776866952046
20504	12344	764030	1082067	Ameris Bank	Moultrie	GA	31768	12/31/2018	2/14/2019	NM	300 South Main Street	AMERIS BANCORP	139	0	1	4	0	Colquitt			10/1/1971	10/1/1971	7/5/2018	Stock	0	1	FDIC	DIF	Atlanta	ATLANTA	Albany Ga	Atlanta	Southern	Southeast	0	0	http://www.amerisbank.com			4.57325603654966	0.633799861268843	3.93945617528081	1.07235668813459	2.76338962179326	0.176841034529839	1.35796630973977	1.35767138970558	1.72296662877403	10.2383752391422
7542	11474	928618	1117316	Ameriserv Financial Bank	Johnstown	PA	15901	12/31/2018	2/14/2019	SM	216 Franklin Street	AMERISERV FINANCIAL, INC	16	0	1	4	0	Cambria	27780	Johnstown, PA	9/23/1933	1/1/1934	5/21/2010	Stock	0	1	FED	DIF	New York	NEW YORK	Wexford	Philadelphia	Northeastern	Northeast	0	1	AmeriServ.com			4.47470835719277	0.951955772964571	3.5227525842282	0.470543899729476	2.75833981265504	-5.21474584110982E-02	0.795479927834871	0.7802998026914	0.948562268497877	8.81913215338885
15510	15433	508355	1056983	Ameristate Bank	Atoka	OK	74525	12/31/2018	2/14/2019	SM	113 South Pennsylvania	ATOKA STATE BANCORPORATION, INC.	4	0	1	4	1	Atoka			8/6/1906	7/2/1937	3/31/2006	Stock	0	0	FED	DIF	Dallas	DALLAS	Tulsa	Kansas City	Southern	West	0	1	www.ameristatebank.com			5.91040195393156	1.02878674668788	4.88161520724369	1.22784750692923	3.83073516577618	5.58959411348665E-02	1.8695329111575	1.8695329111575	1.8695329111575	20.793613952486
57295	0	3015939	3583700	AMG National Trust Bank	Boulder	CO	80302	12/31/2018	2/14/2019	N	1155 Canyon Blvd, # 310	AMG NATIONAL CORP.	6	0	1	7	0	Boulder	14500	Boulder, CO	8/1/2001	2/1/2008	6/15/2015	Stock	0	1	OCC	DIF	Dallas	DALLAS	Denver	Kansas City	Western	Western	0	1	http://www.amgnational.com			3.07615513381603	0.746223504023556	2.32993162979247	6.79340089794393	6.0586039941141	5.99978259611299E-02	2.1325391974032	2.11804089922389	2.83095624299731	23.2011505213944
26658	0	30052	1140967	Amistad Bank	Del Rio	TX	78840	12/31/2018	2/14/2019	NM	1301 Veterans Boulevard	EDEN FINANCIAL CORPORATION	1	0	0	4	0	Val Verde			4/25/1986	4/25/1986	6/17/2015	Stock	0	0	FDIC	DIF	Dallas	DALLAS	Austin	Dallas	Southern	West	0	1	http://www.amistadbank.com			5.39763932656512	0.392916392154373	5.00472293441075	2.1449693873301	4.83485818212109	0.017354121256716	1.31891321551042	1.31891321551042	1.66946646489608	8.69326500732064
28949	2674	715975	0	Amory Federal Savings and Loan Association	Amory	MS	38821	12/31/2018	2/14/2019	SA	213 2nd Ave N		1	0	0	5	0	Monroe			6/1/1934	10/29/1934	5/5/2015	Non-Stock	0	0	OCC	DIF	Dallas	DALLAS	Jackson Ms	St. louis	Southern	West	0	1	www.amoryfederal.com			3.75284248048676	1.20101202548501	2.55183045500174	-2.69380718217973E-02	2.16484140822444	0.371010716454754	-7.95897576553102E-02	-7.95897576553102E-02	-0.12244578100817	-0.597184961963912
22381	0	424352	2622116	Anahuac National Bank	Anahuac	TX	77514	12/31/2018	2/14/2019	N	801 South Ross Sterling	ANAHUAC BANCSHARES, INC.	5	0	0	4	1	Chambers	26420	Houston-The Woodlands-Sugar Land, TX	12/20/1976	12/20/1976	3/31/2006	Stock	0	0	OCC	DIF	Dallas	DALLAS	Houston	Dallas	Southern	West	0	1	http://WWW.ANBANK.NET			5.11425925728822	0.36277003750102	4.7514892197872	0.729356560152461	3.91170232317864	0.149017231359186	1.10355538556553	1.10355538556553	1.10355538556553	10.4362395089565
19220	11427	828651	2942702	ANB Bank	Denver	CO	80206	12/31/2018	2/14/2019	SM	3033 East First Avenue	STURM FINANCIAL GROUP, INC.	33	0	1	4	1	Denver	19740	Denver-Aurora-Lakewood, CO	9/1/1964	9/1/1964	10/1/2014	Stock	0	1	FED	DIF	Dallas	DALLAS	Denver	Kansas City	Western	Western	0	0	ANBBANK.COM			3.96010248241068	0.236990786601748	3.72311169580893	0.549067574261332	2.5201839872867	0.069701484437633	1.34307178406165	1.34241749072347	1.33968485384049	17.3327648341513
57931	0	3342671	0	Anchor Commercial Bank	Juno Beach	FL	33408	12/31/2018	2/14/2019	SM	13951 Us Hwy One		2	0	0	4	0	Palm Beach	33100	Miami-Fort Lauderdale-West Palm Beach, FL	3/22/2005	3/22/2005	3/3/2007	Stock	0	0	FED	DIF	Atlanta	ATLANTA	South Florida	Atlanta	Southern	Southeast	0	1	http://www.anchorcommercialbank.com			4.33807042756708	1.16878141201081	3.16928901555627	1.65475398807337	3.24750314286999	-0.193765103989856	1.28505016966073	1.28505016966073	1.64002784017014	13.4711321275939
4208	15757	327556	1866306	Anchor D Bank	Texhoma	OK	73949	12/31/2018	2/14/2019	SM	222 West Main Street	TEXHOMA BANCSHARES, INC.	3	0	0	2	1	Texas			2/23/1906	1/1/1934	12/31/2011	Stock	0	0	FED	DIF	Dallas	DALLAS	Oklahoma City	Kansas City	Southern	West	0	1	www.anchordbank.com			5.36209057624435	1.10224186649954	4.25984870974481	0.786552877436224	3.28780350274888	5.61377945830771E-03	1.35978213545676	1.35978213545676	1.35978213545676	10.3958035288507
11681	12318	655530	2037550	Anchor State Bank	Anchor	IL	61720	12/31/2018	2/14/2019	NM	246 2nd Street	ABC EMPLOYEE STOCK OWNERSHIP PLAN	1	0	0	2	0	Mclean	14010	Bloomington, IL	12/27/1920	1/1/1934	7/31/2014	Stock	0	1	FDIC	DIF	Chicago	CHICAGO	Champaign	Chicago	Central	Central	0	1				4.13715058346316	0.27923929337762	3.85791129008554	0.125326508535395	2.74399092372233	0	0.626632542676974	0.626632542676974	0.844304899606871	5.30785562632696
9923	13430	6329	1138197	Anderson Brothers Bank	Mullins	SC	29574	12/31/2018	2/14/2019	NM	101 North Main Street	ANDERSON BANCSHARES, INC.	23	0	0	4	0	Marion			1/1/1933	1/1/1934	3/31/2006	Stock	0	1	FDIC	DIF	Atlanta	ATLANTA	Columbia Sc	Richmond	Northeastern	Southeast	0	1	www.abbank.com			8.34174425295094	0.604781487867693	7.73696276508325	1.35914070272382	5.09847500228625	1.22626110909428	1.53931379259699	1.53843808974846	1.96063216877787	16.3167114397738
10858	0	916343	1210114	Anderson State Bank	Oneida	IL	61467	12/31/2018	2/14/2019	NM	111 West Highway Street	ANDERSON BANCORP, INC.	1	0	0	2	1	Knox			2/17/1917	1/1/1934	4/18/2007	Stock	0	0	FDIC	DIF	Chicago	CHICAGO	Princeton	Chicago	Central	Central	0	1	www.andersonstatebank.com			2.79943640485624	0.444943534546687	2.35449287030955	0.21842070966216	1.445679614228	0	0.918332375982893	0.918332375982893	0.918332375982893	6.20252339190819
18483	0	410159	1245246	Andes State Bank	Lake Andes	SD	57356	12/31/2018	2/14/2019	NM	213 Main Street	RANDALL BANCSHARES, INC.	1	0	0	2	0	Charles Mix			2/5/1962	2/5/1962	3/31/2006	Stock	0	0	FDIC	DIF	Kansas City	KANSAS CITY	Sioux Falls	Minneapolis	Western	West	0	1	http://www.andesstatebank.com			3.26219559275445	0.328149852525596	2.93404574022886	0.26765275576686	2.01796090861067	0.394435640077478	0.436696601514351	0.436696601514351	0.531783764747315	4.59940652818991
16410	0	225054	1063048	Andover State Bank	Andover	KS	67002	12/31/2018	2/14/2019	NM	511 North Andover Road	ANDOVER FINANCIAL CORPORATION	2	0	0	4	0	Butler	48620	Wichita, KS	11/26/1916	4/19/1946	12/4/2015	Stock	0	1	FDIC	DIF	Kansas City	KANSAS CITY	Wichita	Kansas City	Western	Western	0	1	WWW.GOASB.COM			4.79195030425469	0.480658966363632	4.31129133789105	0.404311460941945	3.43384747714128	0.151196806723442	0.601427297855469	0.601427297855469	0.777263584193102	7.40526228694357
22015	12280	361439	1083185	Andrew Johnson Bank	Greeneville	TN	37743	12/31/2018	2/14/2019	NM	124 North Main Street	ANDREW JOHNSON BANCSHARES, INC.	9	0	1	4	0	Greene			5/12/1975	5/12/1975	1/8/2018	Stock	0	0	FDIC	DIF	Dallas	DALLAS	Knoxville	Atlanta	Southern	Southeast	0	1	www.andrewjohnsonbank.com			5.02195351988865	0.513069097502015	4.50888442238664	0.528461095300595	3.09523345418632	8.93402466440555E-02	1.20769333229374	1.20149095335248	1.60189769512993	11.9103210258227
17751	7669	132107	2710796	Androscoggin Savings Bank	Lewiston	ME	4240	12/31/2018	2/14/2019	SB	30 Lisbon Street	ANDROSCOGGIN BANCORP, MHC	12	0	0	4	0	Androscoggin	30340	Lewiston-Auburn, ME	1/1/1870	4/25/1957	1/27/2012	Stock	0	1	FDIC	DIF	New York	NEW YORK	Concord	Boston	Northeastern	Northeast	0	1	www.androscogginbank.com			4.2388348695604	0.771485501917313	3.46734936764308	0.405145082193583	2.72877128889208	0.145195345818264	0.659216910431294	0.673406000432983	0.793066992331483	6.30679633502452
32018	7743	660879	0	Angelina Savings Bank, SSB	Lufkin	TX	75901	12/31/2018	2/14/2019	SB	1721 Tulane Drive		1	0	0	8	0	Angelina			1/1/1978	5/29/1980	7/16/2012	Stock	0	0	FDIC	DIF	Dallas	DALLAS	Houston	Dallas	Southern	West	0	1	www.angelinabank.com			4.35508548283677	0.117447640572129	4.23763784226464	0.915302774908017	3.67631510581867	8.30720340263052E-02	0.999885209552982	0.999885209552982	1.18868528688549	11.4687640760888
58889	0	3825080	3962350	Ann Arbor State Bank	Ann Arbor	MI	48104	12/31/2018	2/14/2019	NM	125 W. William Street	ANN ARBOR BANCORP, INC.	3	0	0	4	0	Washtenaw	11460	Ann Arbor, MI	1/14/2009	1/14/2009	7/19/2017	Stock	0	0	FDIC	DIF	Chicago	CHICAGO	Detroit	Chicago	Central	Central	0	1	www.a2sb.com			4.59468076533633	0.711590409821419	3.88309035551491	0.565267991591847	2.53222759505918	7.48589158965071E-02	1.35637701478613	1.3727461643955	1.66552770212406	12.1716659193354
11682	0	691743	2861616	Anna State Bank	Anna	IL	62906	12/31/2018	2/14/2019	NM	100 East Vienna Street	ASB MANAGEMENT CORP	1	0	0	8	0	Union			9/18/1930	1/1/1934	3/31/2006	Stock	0	1	FDIC	DIF	Chicago	CHICAGO	Mount Vernon	St. louis	Central	Central	0	1	http://www.annastate.com			3.65400339982355	0.434392012566436	3.21961138725712	0.18826738038661	2.08620610698676	1.78090765230577E-02	0.934976517460528	0.934976517460528	1.12960428231966	5.8552673507106
3869	11777	261940	2619349	Anstaff Bank	Green Forest	AR	72638	12/31/2018	2/14/2019	NM	100 First National Avenue	FIRST NATIONAL BANCORP, INC.	12	0	0	2	1	Carroll			5/4/1931	1/1/1934	3/6/2017	Stock	0	1	FDIC	DIF	Dallas	DALLAS	Little Rock	St. louis	Southern	Western	0	1	www.anstaffbank.com			4.68165735629318	0.815791928497441	3.86586542779574	0.547512423037824	2.59877851375784	0.157044601619608	1.33210026591192	1.32924202240418	1.32924202240418	13.70852316087
29679	3874	527178	0	Anthem Bank & Trust	Plaquemine	LA	70764	12/31/2018	2/14/2019	SA	23910 Railroad Ave		5	0	1	4	1	Iberville	12940	Baton Rouge, LA	1/1/1915	1/16/1936	7/21/2011	Stock	0	0	OCC	DIF	Dallas	DALLAS	Baton Rouge	Atlanta	Southern	Western	0	1	www.anthembank.com			4.86554774038044	0.867243945856886	3.99830379452355	0.781021050245227	4.1698230054243	0	0.364937269495115	0.364937269495115	0.364937269495115	3.60040913740198
33316	13403	1852569	1241985	ANZ Guam, Inc.	Hagatna	GU	96910	12/31/2018	2/14/2019	NM	424 W O Brien Dr ,112	AUSTRALIA AND NEW ZEALAND BANKING GROUP LIMITED	0	0	1	7	0	Guam			1/11/1991	1/11/1991	11/29/2018	Stock	0	0	FDIC	DIF	San Francisco	SAN FRANCISCO	San Francisco	San Francisco	Western	West	5	1	www.anz.com/guam			3.40485071631895	7.54493086595901E-02	3.32940140765936	1.28546709549938	3.75026458363784	0	0.512791898676445	0.512791898676445	0.679881393750792	3.57493192619277
9176	16142	51253	5009389	Apex Bank	Camden	TN	38320	12/31/2018	2/14/2019	NM	102 East Main Street	APEX BANCORP, INC.	16	0	0	5	0	Benton			2/27/1931	1/1/1934	3/23/2018	Stock	0	1	FDIC	DIF	Dallas	DALLAS	Nashville	St. louis	Southern	Southeast	0	1	http://WWW.APEXBANK.COM			9.89273701501877	1.03950739205257	8.85322962296621	1.30551363819376	3.78043924021927	0.177683208790227	3.91237726578147	3.91049602191109	5.3061335144603	31.229611078115
35599	0	3057818	4020994	Apollo Bank	Miami	FL	33130	12/31/2018	2/14/2019	NM	1150 South Miami Avenue	APOLLO BANCSHARES, INC.	5	0	0	4	0	Miami-Dade	33100	Miami-Fort Lauderdale-West Palm Beach, FL	10/1/2001	10/1/2001	8/8/2014	Stock	0	0	FDIC	DIF	Atlanta	ATLANTA	South Florida	Atlanta	Southern	Southeast	0	1	www.apollobank.com			4.61689135365077	0.701640445083105	3.91525090856766	0.408600323968186	2.50817503988934	0.125128161571549	1.33006533965092	1.35001911048286	1.46164859765457	14.3130507493407
6051	10908	368522	1139000	Apollo Trust Company	Apollo	PA	15613	12/31/2018	2/14/2019	SM	201 North Warren Avenue	APOLLO BANCORP, INC.	6	0	0	4	0	Armstrong	38300	Pittsburgh, PA	5/27/1871	1/1/1934	3/31/2006	Stock	0	1	FED	DIF	New York	NEW YORK	Wexford	Cleveland	Northeastern	Northeast	0	1	http://www.apollotrust.com			4.33011890272446	0.413506850170084	3.91661205255438	0.82816193580699	3.30772553261395	8.98303437056617E-02	0.988939792750322	0.981981017494767	1.12903205958828	9.9532273152479
16068	0	249612	3446412	Apple Bank for Savings	Manhasset	NY	11030	12/31/2018	2/14/2019	SB	1395 Northern Boulevard	APPLE FINANCIAL HOLDINGS, INC.	80	0	0	4	0	Nassau	35620	New York-Newark-Jersey City, NY-NJ-PA	4/17/1863	7/1/1943	5/10/2018	Stock	0	0	FDIC	DIF	New York	NEW YORK	New York City	New York	Northeastern	Northeast	0	1	www.theapplebank.com			3.51830243901505	0.964931846977933	2.55337059203712	0.097735352039658	1.49825906532775	5.33649752744513E-02	0.725585036511523	0.749676350687388	1.03665537706919	8.72946128862016
17453	0	594938	1143052	Apple River State Bank	Apple River	IL	61001	12/31/2018	2/14/2019	NM	103 North Main Street	FIRST APPLE RIVER CORPORATION	6	0	0	2	1	Jo Daviess			1/5/1948	6/1/1955	3/30/2008	Stock	0	1	FDIC	DIF	Chicago	CHICAGO	Princeton	Chicago	Central	Central	0	1	www.appleriverstatebank.com			4.07789151207829	0.665415983780862	3.41247552829743	0.586410376219687	2.35219183354929	-0.171556227085547	1.56521663184595	1.56521663184595	1.5842437770318	15.947270404434
34193	0	2467670	0	Applied Bank	Wilmington	DE	19803	12/31/2018	2/14/2019	NM	2200 Concord Pike		2	0	0	4	1	New Castle	37980	Philadelphia-Camden-Wilmington, PA-NJ-DE-MD	7/1/1996	7/1/1996	1/12/2015	Stock	0	0	FDIC	DIF	New York	NEW YORK	Claymont	Philadelphia	Northeastern	Northeast	0	1	WWW.APPLIEDBANK.COM			4.58070501704741	6.28282777512503E-02	4.51787673929616	2.31482917408467	3.8811383293943	-7.75400571935462E-03	2.76197683723412	2.76197683723412	2.90206587389712	12.7944789536449
58296	0	3446636	4566232	Aquesta Bank	Cornelius	NC	28031	12/31/2018	2/14/2019	NM	19510 Jetton Road	AQUESTA FINANCIAL HOLDINGS, INC.	7	0	0	4	0	Mecklenburg	16740	Charlotte-Concord-Gastonia, NC-SC	8/1/2006	8/1/2006	7/13/2015	Stock	0	0	FDIC	DIF	Atlanta	ATLANTA	Charlotte	Richmond	Northeastern	Southeast	0	1	http://www.aquesta.com			4.78822297093643	1.13973334765771	3.64848962327871	0.63043792773176	2.81430787346923	0.218844828943923	0.759295411217675	0.739402507833546	0.930548357381847	9.86994890849977
33450	12901	1872941	1203125	Arbor Bank	Nebraska City	NE	68410	12/31/2018	2/14/2019	NM	911 Central Avenue	OAKLAND FINANCIAL SERVICES, INC.	4	0	1	2	1	Otoe			7/1/1991	7/1/1991	5/1/2014	Stock	0	1	FDIC	DIF	Kansas City	KANSAS CITY	Omaha	Kansas City	Western	West	0	1	http://www.arborbanking.com			4.82370540428371	0.872082332977846	3.95162307130586	1.0461080720197	3.60329583374189	9.52426752137339E-02	1.07296338371931	1.07296338371931	1.10575184567814	13.327127453262
3598	15820	659734	0	Arcola First Bank	Arcola	IL	61910	12/31/2018	2/14/2019	NM	127 South Oak Street		3	0	0	2	1	Douglas			11/9/1874	1/1/1934	9/9/2011	Stock	0	1	FDIC	DIF	Chicago	CHICAGO	Champaign	Chicago	Central	Central	0	1	www.arcolafb.com			2.59788194543028	0.317045701901328	2.28083624352896	0.296642990161341	2.01058026664909	0	0.492573854033338	0.485249335757749	0.485249335757749	4.63675811870101
28507	1735	120476	0	Argentine Federal Savings	Kansas City	KS	66106	12/31/2018	2/14/2019	SA	3004 Strong Ave		2	0	0	5	0	Wyandotte	28140	Kansas City, MO-KS	1/1/1906	8/17/1936	7/21/2011	Non-Stock	0	0	OCC	DIF	Kansas City	KANSAS CITY	Kansas City	Kansas City	Western	Western	0	1	www.argentinefed.com			4.14565554693561	0.961662787690716	3.18399275924489	5.89035577748896E-02	2.64495975556924	2.85017215039788E-02	0.278214804174172	0.281216985505925	0.383823182920248	2.01114281831771
57620	0	3187612	1206546	Arizona Bank & Trust	Phoenix	AZ	85016	12/31/2018	2/14/2019	NM	2036 East Camelback Road	HEARTLAND FINANCIAL USA, INC.	8	0	0	4	0	Maricopa	38060	Phoenix-Mesa-Scottsdale, AZ	8/18/2003	8/18/2003	6/1/2018	Stock	0	1	FDIC	DIF	San Francisco	KANSAS CITY	Phoenix	San Francisco	Western	Western	0	0	http://www.arizbank.com			4.7439621297502	0.334442712559469	4.40951941719073	1.42984131669219	3.487993616523	-0.129914512811197	1.62841979240568	1.61619282002666	2.1189666746606	16.0209024891443
3858	9959	705444	1099243	Arkansas County Bank	De Witt	AR	72042	12/31/2018	2/14/2019	SM	220 W Cross Street	DEWITT FIRST BANKSHARES CORPORATION	3	0	0	2	1	Arkansas			4/12/1912	1/1/1934	8/24/2012	Stock	0	1	FED	DIF	Dallas	DALLAS	Little Rock	St. louis	Southern	Western	0	1	www.arkansascountybank.com			4.62548056114265	0.551849683020597	4.07363087812206	0.205756680569572	2.52066757666067	0.177887620088968	1.30213737905124	1.28790636944413	1.28790636944413	12.5745382967637
1391	16044	270353	1123728	Arlington State Bank	Arlington	MN	55307	12/31/2018	2/14/2019	NM	230 West Main Street	ARLCO, INC.	2	0	0	2	1	Sibley	33460	Minneapolis-St. Paul-Bloomington, MN-WI	6/4/1895	1/1/1934	3/31/2006	Stock	0	0	FDIC	DIF	Kansas City	KANSAS CITY	Mankato	Minneapolis	Central	West	0	1	www.arlingtonstatebank.com			3.72440221947228	0.297393317632031	3.42700890184025	0.270304768626627	2.47403947951315	6.56990757078606E-02	0.953575155988377	0.953575155988377	0.953575155988377	10.1868933985722
4666	10192	983457	2107707	Armed Forces Bank, National Association	Fort Leavenworth	KS	66027	12/31/2018	2/14/2019	N	320 Kansas Avenue	DICKINSON FINANCIAL CORPORATION II	37	0	1	4	0	Leavenworth	28140	Kansas City, MO-KS	1/1/1907	1/1/1934	6/19/2015	Stock	0	1	OCC	DIF	Kansas City	KANSAS CITY	Kansas City	Kansas City	Western	Western	0	0	afbank.com			4.06358406301607	0.190741715374286	3.87284234764178	4.2457419910919	5.46947111534513	0.111096606831886	1.58183052027467	1.58183052027467	2.22545019585406	8.72992515747179
28812	2407	168571	5046816	Armor Bank	Forrest City	AR	72335	12/31/2018	2/14/2019	NM	715 N Washington	BIG CREEK BANCSHARES, INC	2	0	0	4	0	Saint Francis			1/1/1919	12/14/1951	6/29/2018	Stock	0	0	FDIC	DIF	Dallas	DALLAS	Memphis	St. louis	Southern	Western	0	1	www.armor.bank			3.54115823494493	0.259712420025064	3.28144581491986	0.271780432324096	2.42026271249752	0.311710258874082	0.346062790296279	0.271780432324096	0.521663862991749	1.56823688552614
2315	0	470452	3488485	Armstrong Bank	Muskogee	OK	74401	12/31/2018	2/14/2019	NM	1215 West Okmulgee Street	IRONHORSE FINANCIAL GROUP, INC.	22	0	1	4	0	Muskogee			3/15/1910	1/1/1934	5/23/2015	Stock	0	0	FDIC	DIF	Dallas	DALLAS	Tulsa	Kansas City	Southern	West	0	1	www.armstrong.bank			5.5188186516099	0.560026873927229	4.95879177768268	1.47554726272943	3.87478374693944	0.338496767298037	1.2181183155038	1.24578167200368	1.82992256741859	10.1144546117371
29471	3506	269571	0	Armstrong County Building and Loan Association	Ford City	PA	16226	12/31/2018	2/14/2019	SA	935 Fifth Avenue		1	0	0	5	0	Armstrong	38300	Pittsburgh, PA	1/1/1925	1/4/1937	7/21/2011	Non-Stock	0	0	FDIC	DIF	New York	NEW YORK	Wexford	Cleveland	Northeastern	Northeast	0	1	www.acbla.com			3.51302298847833	1.9711564833519	1.54186650512644	5.45498016476361E-02	1.18268612508386	3.83009245611062E-02	0.266481584219091	0.27390964231579	0.343547686972347	1.87369992219382
29743	3995	351878	0	Aroostook County Federal Savings and Loan Association	Caribou	ME	4736	12/31/2018	2/14/2019	SA	43 High St		2	0	0	5	0	Aroostook			7/29/1936	7/29/1936	7/21/2011	Non-Stock	0	0	OCC	DIF	New York	NEW YORK	Concord	Boston	Northeastern	Northeast	0	1	www.yourhomebank.com			4.19069858082074	1.10686409589289	3.08383448492784	0.222134060774568	2.34675208855198	6.63943133680442E-02	0.64092643837952	0.63197550131805	0.755747616362182	5.82326283987915
1198	0	570558	1237447	Arrowhead Bank	Llano	TX	78643	12/31/2018	2/14/2019	NM	108 West Sandstone Street	ARROWHEAD COMPANY	5	0	0	4	1	Llano			3/16/1923	1/1/1934	3/31/2006	Stock	0	1	FDIC	DIF	Dallas	DALLAS	Austin	Dallas	Southern	West	0	1	http://www.arrowheadbanktexas.com			4.25191442358414	0.155773717433557	4.09614070615058	0.456200288740035	2.74841058474341	9.24730315013585E-02	1.50590930693424	1.50590930693424	1.50590930693424	15.1790758106429
15085	11451	591320	3136973	Arthur State Bank	Union	SC	29379	12/31/2018	2/14/2019	NM	100 East Main Street	JCO PARTNERS II, L.P.	18	0	0	4	0	Union	43900	Spartanburg, SC	4/1/1933	3/13/1934	3/31/2006	Stock	0	1	FDIC	DIF	Atlanta	ATLANTA	Columbia Sc	Richmond	Northeastern	Southeast	0	1	http://wwwarthurstatebank.com			4.14028240866955	0.122550811286371	4.01773159738318	0.709459674240594	3.17737008404644	1.98672549493306E-02	0.934158327717523	0.934158327717523	1.22481626762623	10.6078654321656
17123	13184	73116	0	Artisans' Bank	Wilmington	DE	19808	12/31/2018	2/14/2019	SB	2961 Centerville Road		13	0	0	4	0	New Castle	37980	Philadelphia-Camden-Wilmington, PA-NJ-DE-MD	2/28/1861	7/3/1952	1/1/2014	Non-Stock	0	0	FDIC	DIF	New York	NEW YORK	Claymont	Philadelphia	Northeastern	Northeast	0	1	www.artisansbank.com			4.12618292388755	0.584180203183126	3.54200272070443	0.520764912753527	3.1603485417265	-0.122898260942556	0.575344538593254	0.575344538593254	0.733249042315772	6.76836558473188
28780	2349	390372	0	Arundel Federal Savings Bank	Glen Burnie	MD	21061	12/31/2018	2/14/2019	SA	655 Crain Highway, S		7	0	0	5	0	Anne Arundel	12580	Baltimore-Columbia-Towson, MD	1/1/1906	7/31/1935	7/21/2011	Non-Stock	0	0	OCC	DIF	New York	NEW YORK	Baltimore	Richmond	Northeastern	Southeast	0	1	www.arundelfederal.com			3.49007424767941	0.944580823714042	2.54549342396537	7.59194186689071E-02	2.08295277766147	4.48614746679906E-02	0.318831650759631	0.309199086942458	0.422618097256916	2.10397783309069
8728	10375	311845	1095674	Arvest Bank	Fayetteville	AR	72701	12/31/2018	2/14/2019	SM	75 North East Street	ARVEST BANK GROUP, INC.	298	0	1	4	0	Washington	22220	Fayetteville-Springdale-Rogers, AR-MO	1/1/1871	1/1/1934	4/21/2018	Stock	0	1	FED	DIF	Dallas	DALLAS	Little Rock	St. louis	Southern	Western	0	0	www.arvest.com			4.2083055936561	0.382181212762699	3.8261243808934	2.83247658371892	4.69718178681254	0.201647607905358	1.06095763927401	1.0530975524322	1.35634384589752	9.64386215168901
1436	0	336950	0	Ashton State Bank	Ashton	NE	68817	12/31/2018	2/14/2019	NM	295 Center Ave.		1	0	0	2	0	Sherman			12/2/1908	1/1/1934	3/31/2006	Stock	0	0	FDIC	DIF	Kansas City	KANSAS CITY	Grand Island	Kansas City	Western	West	0	1				5.2106645908339	0.919529045441277	4.29113554539262	0.282258437676412	3.61846062726154	1.11515218819697	-0.370175000231359	-0.370175000231359	-0.370175000231359	-3.57334286224763
11343	10514	821643	1250419	Ashton State Bank	Ashton	IA	51232	12/31/2018	2/14/2019	NM	317 Third Street	ASHTON BANCSHARES, INC.	1	0	0	2	1	Osceola			3/1/1884	1/1/1934	3/31/2006	Stock	0	1	FDIC	DIF	Kansas City	KANSAS CITY	Sioux City	Chicago	Western	Western	0	1	http://www.ashtonstatebank.com			4.41445186320612	1.13446433365375	3.27998752955236	0.354418139653039	1.74136080176349	0	1.63278183412412	1.63278183412412	1.71677688456212	12.9766517958905
34759	0	2785477	2785459	Asian Bank	Philadelphia	PA	19107	12/31/2018	2/14/2019	SM	1023 Race Street	ASIAN FINANCIAL CORPORATION	2	0	0	4	0	Philadelphia	37980	Philadelphia-Camden-Wilmington, PA-NJ-DE-MD	6/9/1999	6/9/1999	12/5/2016	Stock	0	0	FED	DIF	New York	NEW YORK	Philadelphia	Philadelphia	Northeastern	Northeast	0	1	http://www.theasianbank.com			4.80844238918116	1.17480763110104	3.63363475808012	0.181406852857434	2.21507315068025	0.136683279715297	1.06180797808243	1.06180797808243	1.34070217014857	12.7361276867624
33013	0	1462986	0	Asian Pacific National Bank	San Gabriel	CA	91776	12/31/2018	2/14/2019	N	333 West Valley Boulevard		2	0	0	4	1	Los Angeles	31080	Los Angeles-Long Beach-Anaheim, CA	7/25/1990	7/25/1990	2/15/2013	Stock	0	0	OCC	DIF	San Francisco	SAN FRANCISCO	Los Angeles (North)	San Francisco	Western	Western	0	1				3.83433533734135	0.969558163946942	2.86477717339441	0.161386520717117	2.42430621338105	0	0.347331859804231	0.347331859804231	0.370136476862085	2.11272114214985
3934	0	668053	3435957	Aspire Financial	Fargo	ND	58104	12/31/2018	2/14/2019	NM	5195 45th Street South	HATTON BANCSHARES, INC.	2	0	0	2	0	Cass	22020	Fargo, ND-MN	9/19/1905	1/1/1934	6/30/2017	Stock	0	0	FDIC	DIF	Kansas City	KANSAS CITY	Fargo	Minneapolis	Central	West	0	1	aspirefinancial.com			4.74680153440627	0.817921408110637	3.92888012629564	0.100739623818747	3.28541160260493	0.064993305689514	0.32496652844757	0.32496652844757	0.32496652844757	2.74982126161799
5296	0	917742	1199563	Associated Bank, National Association	Green Bay	WI	54301	12/31/2018	2/14/2019	N	200 North Adams Street	ASSOCIATED BANC-CORP	247	0	1	4	0	Brown	24580	Green Bay, WI	1/1/1874	1/1/1934	6/24/2018	Stock	0	1	OCC	DIF	Chicago	CHICAGO	Appleton	Chicago	Central	Central	0	0	www.associatedbank.com			3.88263114855363	0.904089657074077	2.97854149147956	1.08463215536139	2.43222284713903	7.47993288094659E-03	1.06609143629127	1.0610643828401	1.28728747289145	9.98203252722241
17636	0	1003455	1060917	Astra Bank	Scandia	KS	66966	12/31/2018	2/14/2019	NM	323 4th Street	FIRST BELLEVILLE BANCSHARES, INC.	9	0	1	2	1	Republic			10/2/1939	7/27/1956	3/6/2017	Stock	0	0	FDIC	DIF	Kansas City	KANSAS CITY	Hays	Kansas City	Western	Western	0	1	astra.bank			4.50384461594534	0.638351326772893	3.86549328917244	0.543611481747137	3.12681702380313	0.109627776509387	0.809137070939843	0.801996713107019	0.832394975619947	8.75168505226309
24064	0	851060	0	Atascosa Bank	Pleasanton	TX	78064	12/31/2018	2/14/2019	NM	1525 West Oaklawn		1	0	0	7	0	Atascosa	41700	San Antonio-New Braunfels, TX	9/7/1982	9/7/1982	12/15/2017	Stock	0	0	FDIC	DIF	Dallas	DALLAS	Austin	Dallas	Southern	West	0	1	http://www.atascosabank.com			2.70871824546136	0.173139265479448	2.53557897998191	0.276961425428136	1.47602854900788	8.79242620406782E-03	1.00732628913454	0.888035046610849	1.09135990257992	10.6562565942182
90146	14766	408307	0	Athol Savings Bank	Athol	MA	1331	12/31/2018	2/14/2019	SB	388 Main Street		8	0	0	5	0	Worcester	49340	Worcester, MA-CT	2/12/1867	9/10/1985	7/10/2017	Non-Stock	0	0	FDIC	DIF	New York	NEW YORK	Springfield Ma	Boston	Northeastern	Northeast	0	1	http://www.atholsb.com			3.53909510098221	0.630345300765825	2.90874980021639	0.91634156468358	2.87185743182433	0.115593546003663	0.554241862798167	0.630743773244227	0.74843902008432	4.89026328844406
9096	12602	739346	0	Atkins Savings Bank & Trust	Atkins	IA	52206	12/31/2018	2/14/2019	NM	97 Main Avenue		1	0	0	2	0	Benton	16300	Cedar Rapids, IA	4/15/1915	1/1/1934	3/31/2006	Stock	0	1	FDIC	DIF	Kansas City	KANSAS CITY	Cedar Rapids	Chicago	Western	Western	0	1	https://www.atkinssavingsbank.com			4.36863435798365	1.08697155661704	3.28166280136661	0.242858410220014	1.48930979418027	0.387020936834635	1.2834013484741	1.28526437189496	1.52590489709013	10.5867952793306
35525	0	3555695	3555686	Atlantic Capital Bank, National Association	Chattanooga	TN	37402	12/31/2018	2/14/2019	N	1110 Market St. Suite 300	ATLANTIC CAPITAL BANCSHARES, INC.	18	0	1	4	0	Hamilton	16860	Chattanooga, TN-GA	6/26/2000	6/26/2000	2/13/2017	Stock	0	1	OCC	DIF	Dallas	DALLAS	Knoxville	Atlanta	Southern	Southeast	0	0	http://atlanticcapitalbank.com			3.66333955848485	0.60269590245651	3.06064365602834	0.461518633624729	1.76858297757718	6.88263668506186E-02	1.15012006770308	1.11402513004151	1.37564313394389	9.06559185092573
24829	0	959715	4923497	Atlantic Community Bankers Bank	Camp Hill	PA	17011	12/31/2018	2/14/2019	SM	1400 Market Street	ATLANTIC COMMUNITY BANCSHARES INC	3	0	1	4	0	Cumberland	25420	Harrisburg-Carlisle, PA	11/21/1983	11/21/1983	1/1/2018	Stock	0	1	FED	DIF	New York	NEW YORK	Harrisburg	Philadelphia	Northeastern	Northeast	0	0	http://www.acbb.com			3.3831405514833	0.945250614343316	2.43788993713998	2.77725448400485	3.93614132923788	-4.78483420822888E-02	0.83748269598886	0.820394002388043	1.02723554973234	6.25144540584913
26390	12877	527507	2290560	Atlantic Stewardship Bank	Midland Park	NJ	7432	12/31/2018	2/14/2019	NM	630 Godwin Avenue	STEWARDSHIP FINANCIAL CORPORATION	12	0	0	4	0	Bergen	35620	New York-Newark-Jersey City, NY-NJ-PA	9/28/1985	9/28/1985	3/31/2006	Stock	0	0	FDIC	DIF	New York	NEW YORK	Jamesburg	New York	Northeastern	Northeast	0	1	https://www.asbnow.bank			4.07321358919424	0.709503402012719	3.36371018718153	0.371244782043386	2.33043779511394	-0.172684424827209	1.02134550571409	1.01247604872374	1.37612913159515	10.0587228003382
284	9664	811541	2151670	Auburn Banking Company	Auburn	KY	42206	12/31/2018	2/14/2019	NM	218 W. Main Street	FIRST COMMUNITY BANCORP, INC	2	0	0	8	1	Logan			1/1/1929	1/1/1934	5/18/2015	Stock	0	0	FDIC	DIF	Chicago	CHICAGO	Hopkinsville	St. louis	Central	Southeast	0	1	www.auburnbankingcompany.com			4.89003743123177	0.38763304072145	4.50240439051032	0.560655349407973	2.8826504257201	7.55939796954571E-02	1.86087180016983	1.86087180016983	1.86087180016983	22.2178765907518
28288	1305	229173	0	Auburn Savings Bank, FSB	Auburn	ME	4210	12/31/2018	2/14/2019	SA	256 Court St		2	0	0	5	0	Androscoggin	30340	Lewiston-Auburn, ME	1/1/1887	1/17/1951	7/21/2011	Stock	0	0	OCC	DIF	New York	NEW YORK	Concord	Boston	Northeastern	Northeast	0	1	www.auburnsavings.com			4.81285797973797	1.0161557661287	3.79670221360927	0.308215315284594	3.28282099641421	0.039346635993778	0.436747659530936	0.436747659530936	0.573149330976033	4.91454883556185
11477	0	979151	0	Auburn State Bank	Auburn	NE	68305	12/31/2018	2/14/2019	SM	1212 J Street		1	0	0	2	0	Nemaha			1/1/1905	1/1/1934	10/16/2015	Stock	0	0	FED	DIF	Kansas City	KANSAS CITY	Omaha	Kansas City	Western	West	0	1	www.auburnstatebank.com			3.66722361671664	0.494642852601516	3.17258076411512	0.198481644865097	1.62378010354028	7.06759566285213E-02	1.2382545394578	1.23977407252531	1.44473434674802	7.221269296741
35	9177	749635	1129533	AuburnBank	Auburn	AL	36830	12/31/2018	2/14/2019	SM	100 North Gay Street	AUBURN NATIONAL BANCORPORATION, INC.	8	0	0	4	0	Lee	12220	Auburn-Opelika, AL	1/3/1907	1/1/1934	12/31/2015	Stock	0	0	FED	DIF	Atlanta	ATLANTA	Montgomery	Atlanta	Southern	Southeast	0	1	www.auburnbank.com			3.80852650533849	0.470966384043529	3.33756012129496	0.385867438482311	2.14607717591073	0	1.08369991749585	1.08369991749585	1.35205042808873	10.3375030047521
5814	0	760649	5085664	Audubon State Bank	Audubon	IA	50025	12/31/2018	2/14/2019	NM	315 Broadway	AUDUBON COUNTY INVESTMENT COMPANY	2	0	0	2	1	Audubon			1/1/1876	1/1/1934	3/31/2006	Stock	0	1	FDIC	DIF	Kansas City	KANSAS CITY	Des Moines	Chicago	Western	Western	0	1	www.audubonstatebank.com			5.42202443928729	0.727974699770224	4.69404973951707	0.226789912809909	2.17930931840772	0.564317087734032	1.7319307794663	1.7319307794663	1.83026546822372	14.2600805275136
3276	16121	548351	3072660	Austin Bank, Texas National Association	Jacksonville	TX	75766	12/31/2018	2/14/2019	N	200 East Commerce Street	JANE AUSTIN CHAPMAN LIMITED PARTNERSHIP, L.P.	32	0	0	4	0	Cherokee			10/1/1900	1/1/1934	10/9/2010	Stock	0	1	OCC	DIF	Dallas	DALLAS	Dallas	Dallas	Southern	West	0	1	www.austinbank.com			4.85006375053578	0.328348273046056	4.52171547748972	1.37101537040293	3.34246123425586	0.151394505254539	1.64698004280684	1.64698004280684	2.0681621873835	12.2969546290373
58082	0	3347911	0	Austin Capital Bank SSB	Austin	TX	78757	12/31/2018	2/14/2019	SB	8100 Shoal Creek Blvd.		1	0	0	4	0	Travis	12420	Austin-Round Rock, TX	1/9/2006	1/9/2006	6/17/2015	Stock	0	0	FDIC	DIF	Dallas	DALLAS	Austin	Dallas	Southern	West	0	1	www.austincapitalbank.com			5.44806823883593	1.13296537882589	4.31510286001004	5.45791614724681	8.81394993578368	0	0.385675138946777	0.385675138946777	0.698741510903574	3.2114702094915
58484	0	3463875	4230216	Austin County State Bank	Bellville	TX	77418	12/31/2018	2/14/2019	NM	436 South Front Street	AUSTIN COUNTY BANCSHARES, INC.	4	0	0	4	1	Austin	26420	Houston-The Woodlands-Sugar Land, TX	6/26/2007	6/26/2007	7/23/2007	Stock	0	0	FDIC	DIF	Dallas	DALLAS	Houston	Dallas	Southern	West	0	1	www.acsbank.com			5.04208828040071	0.835253685880824	4.20683459451989	0.341359973140524	2.75396994784119	0.162255197470816	1.37604888624288	1.37604888624288	1.37604888624288	14.2403223931491
35115	15850	2860459	0	Auto Club Trust, FSB	Dearborn	MI	48126	12/31/2018	2/14/2019	SA	One Auto Club Drive		1	0	0	5	0	Wayne	19820	Detroit-Warren-Dearborn, MI	11/30/1999	11/30/1999	7/21/2011	Stock	0	1	OCC	DIF	Chicago	CHICAGO	Detroit	Chicago	Central	Central	0	1	www.aaa.com/banking			3.2809350164227	1.42702452471894	1.85391049170376	0.993944812004795	3.36264040133296	8.91624075578299E-02	-0.639455504423555	-1.17737584429337	-1.17737584429337	-11.0862899855388
11771	0	859141	1203451	Availa Bank	Carroll	IA	51401	12/31/2018	2/14/2019	NM	126 West 6th	CARROLL COUNTY BANCSHARES, INC.	14	0	0	2	0	Carroll			1/1/1870	1/1/1934	12/10/2018	Stock	0	1	FDIC	DIF	Kansas City	KANSAS CITY	Des Moines	Chicago	Western	Western	0	1	http://www.availa.bank			4.46410505877133	0.807865183144312	3.65623987562702	0.238384423116459	2.16270463865655	0.108202858719527	1.15045111575181	1.14672487980466	1.32379434964672	10.7370962771593
2326	52136	262059	1057980	AVB Bank	Broken Arrow	OK	74012	12/31/2018	2/14/2019	NM	322 South Main Street	ARKANSAS VALLEY BANCSHARES, INC.	4	0	0	4	0	Tulsa	46140	Tulsa, OK	2/16/1905	1/1/1934	9/19/2015	Stock	0	0	FDIC	DIF	Dallas	DALLAS	Tulsa	Kansas City	Southern	West	0	1	www.bankavb.com			4.86432251181973	0.597761949695606	4.26656056212413	0.559161421414839	3.30675037263329	0.221352352905017	0.738781101415471	0.738781101415471	0.93757525275055	6.66710774758636
57510	0	3214059	3680980	Avidbank	San Jose	CA	95112	12/31/2018	2/14/2019	NM	1732 N 1st St. 6th Floor	AVIDBANK HOLDINGS, INC.	2	0	0	4	0	Santa Clara	41940	San Jose-Sunnyvale-Santa Clara, CA	10/1/2003	10/1/2003	11/13/2017	Stock	0	0	FDIC	DIF	San Francisco	SAN FRANCISCO	San Francisco	San Francisco	Western	Western	0	1	https://www.avidbank.com			5.24688992644941	0.479667069407936	4.76722285704147	0.305014892040567	2.72067693507434	0.187737306593889	1.36698497379481	1.36854906314193	1.90462525560574	12.7566584090164
90215	10957	619701	2465528	Avidia Bank	Hudson	MA	1749	12/31/2018	2/14/2019	SB	42 Main Street	ASSABET VALLEY BANCORP	10	0	0	4	0	Middlesex	14460	Boston-Cambridge-Newton, MA-NH	2/26/1869	11/27/1985	12/31/2009	Stock	0	0	FDIC	DIF	New York	NEW YORK	North Boston	Boston	Northeastern	Northeast	0	1	www.avidiabank.com			4.64782990164278	0.61306259960029	4.03476730204249	0.733511235900986	3.22701312967147	0.237403041710431	0.761630022116981	0.834824588025519	1.12086317179447	8.34955842509013
31390	6859	408875	3837962	Axiom Bank, National Association	Maitland	FL	32751	12/31/2018	2/14/2019	N	258 Southhall Lane	AXIOM BANCSHARES, INC.	25	0	0	4	0	Orange	36740	Orlando-Kissimmee-Sanford, FL	1/1/1962	3/26/1963	8/4/2017	Stock	0	0	OCC	DIF	Atlanta	ATLANTA	Tampa	Atlanta	Southern	Southeast	0	1	www.axiombanking.com			5.9129030690411	1.28587639482116	4.62702667421993	1.20130441513693	5.11501294755743	-5.78902031251447E-02	0.344860210045505	0.344860210045505	0.459152011072577	2.12288932873934
35546	16456	2917317	0	Axos Bank	San Diego	CA	92122	12/31/2018	2/14/2019	SA	4350 La Jolla Village Drive,		3	0	1	4	0	San Diego	41740	San Diego-Carlsbad, CA	7/4/2000	7/4/2000	11/16/2018	Stock	0	0	OCC	DIF	San Francisco	SAN FRANCISCO	Orange	San Francisco	Western	Western	0	1	www.axosbank.com			5.67471614996325	1.41511272517937	4.25960342478388	0.657138086260834	1.79293938519361	0.274584744500927	1.89091174306521	1.88772583058186	2.72402655487702	19.6916119985434
19434	0	5461	3033746	BAC Community Bank	Stockton	CA	95202	12/31/2018	2/14/2019	NM	517 East Weber Avenue	BAC FINANCIAL INC.	12	0	0	4	1	San Joaquin	44700	Stockton-Lodi, CA	5/21/1965	5/21/1965	1/7/2019	Stock	0	0	FDIC	DIF	San Francisco	SAN FRANCISCO	Sacramento	San Francisco	Western	Western	0	1	www.bankbac.com			4.0227091424284	0.12973749328871	3.89297164913968	0.368684121699734	2.73634712679619	0	1.20388577964581	1.19256101140247	1.2358153345541	13.1104340518538
21265	10221	725732	0	BAC Florida Bank	Coral Gables	FL	33134	12/31/2018	2/14/2019	NM	169 Miracle Mile, Suite R10		1	0	0	5	0	Miami-Dade	33100	Miami-Fort Lauderdale-West Palm Beach, FL	10/12/1973	10/12/1973	3/31/2006	Stock	0	0	FDIC	DIF	Atlanta	ATLANTA	South Florida	Atlanta	Southern	Southeast	0	0	http://www.bacflorida.com			4.27291036840574	1.05225094358062	3.22065942482513	0.594820720000842	1.83575413609077	1.38502185656824E-02	1.35865334878895	1.35824476734126	1.80888471207335	15.2993620238841
2469	0	846945	1247727	Badger Bank	Fort Atkinson	WI	53538	12/31/2018	2/14/2019	NM	220 Grant Street	CITIZENS FINANCIAL CORPORATION EMPLOYEE STOCK OWNERSHIP PLAN AND TRUST	4	0	0	4	0	Jefferson			1/7/1884	1/1/1934	4/30/2007	Stock	0	1	FDIC	DIF	Chicago	CHICAGO	Milwaukee	Chicago	Central	Central	0	1	www.badgerbank.bank			4.27915340315408	0.29159478045343	3.98755862270065	0.903865560967048	3.06553756599827	8.77539379579659E-02	1.0179456803124	1.0179456803124	1.35067936173636	8.69608676095757
2987	13311	69678	1141870	Baker-Boyer National Bank	Walla Walla	WA	99362	12/31/2018	2/14/2019	N	7 West Main St	BAKER BOYER BANCORP	8	0	1	4	0	Walla Walla	47460	Walla Walla, WA	11/10/1869	1/1/1934	3/19/2018	Stock	0	1	OCC	DIF	San Francisco	SAN FRANCISCO	Seattle	San Francisco	Western	West	0	1	www.bakerboyer.com			3.6923612799542	6.25940851176096E-02	3.62976719483659	2.09951167084886	4.12112305802185	0	1.22588639629987	1.20827961184533	1.43158275551788	13.9259287439843
26704	0	696168	0	Balboa Thrift and Loan Association	Chula Vista	CA	91910	12/31/2018	2/14/2019	NM	865 Amena Court		4	0	0	6	0	San Diego	41740	San Diego-Carlsbad, CA	12/11/1980	7/3/1986	7/20/2017	Stock	0	0	FDIC	DIF	San Francisco	SAN FRANCISCO	Orange	San Francisco	Western	Western	0	0	http://www.balboathrift.com			8.23272995211352	1.68580339138647	6.54692656072705	0.238202971450125	3.92454349121816	1.58227291375364	0.54923905233921	0.54923905233921	0.833886325460555	4.00535758272436
6959	13519	505	1048728	Ballston Spa National Bank	Ballston Spa	NY	12020	12/31/2018	2/14/2019	N	87 Front Street	BALLSTON SPA BANCORP, INC.	13	0	0	4	0	Saratoga	10580	Albany-Schenectady-Troy, NY	1/1/1838	1/1/1934	3/31/2006	Stock	0	1	OCC	DIF	New York	NEW YORK	Syracuse	New York	Northeastern	Northeast	0	1	https://ww.bsnb.com			4.24613406371438	0.341112025202159	3.90502203851222	0.713974974492511	3.10862747798219	0.157074494388352	0.89080603666819	0.89080603666819	1.10284682361336	10.8730947014555
35498	15953	200378	3153130	Banc of California, National Association	Santa Ana	CA	92707	12/31/2018	2/14/2019	N	3 Macarthur Place	BANC OF CALIFORNIA, INC.	34	0	0	4	0	Orange	31080	Los Angeles-Long Beach-Anaheim, CA	4/21/1941	1/3/2000	5/3/2017	Stock	0	1	OCC	DIF	San Francisco	SAN FRANCISCO	Orange	San Francisco	Western	Western	0	1	www.bancofcal.com			4.35083506569144	1.30997597468375	3.04085909100769	0.212684248911958	2.06269272791244	0.29155912076924	0.580053565822567	0.630178768825972	0.763920599501519	5.8791100071532
4033	0	251352	2107789	BancCentral, National Association	Alva	OK	73717	12/31/2018	2/14/2019	N	602-612 Flynn Street	MYERS BANCSHARES, INC.	5	0	1	2	1	Woods			8/11/1913	1/1/1934	7/17/2015	Stock	0	1	OCC	DIF	Dallas	DALLAS	Oklahoma City	Kansas City	Southern	West	0	1	www.bcna.com			4.1513065677269	0.876396743526705	3.27490982420019	0.431320400378105	2.74494417308263	0.117472646494264	0.475176855069297	0.475568430557611	0.476743157022554	5.72717969998915
27476	12941	1386251	1133286	BancFirst	Oklahoma City	OK	73102	12/31/2018	2/14/2019	NM	101 N. Broadway, Suite 200	BANCFIRST CORPORATION	114	0	0	4	0	Oklahoma	36420	Oklahoma City, OK	4/1/1989	4/1/1989	9/7/2018	Stock	0	1	FDIC	DIF	Dallas	DALLAS	Oklahoma City	Kansas City	Southern	West	0	0	www.bancfirst.bank			4.37044681784689	0.60268908145187	3.76775773639502	1.42170455232721	2.76919038970786	5.04703191248102E-02	1.59442694045633	1.59444791444482	2.07327876167023	15.6808844963009
26725	0	110936	1242076	Banco do Brasil Americas	Miami	FL	33131	12/31/2018	2/14/2019	NM	1221 Brickell Ave, # 2200	BANCO DO BRASIL S.A.	5	0	0	4	0	Miami-Dade	33100	Miami-Fort Lauderdale-West Palm Beach, FL	7/24/1986	7/24/1986	7/31/2017	Stock	0	0	FDIC	DIF	Atlanta	ATLANTA	South Florida	Atlanta	Southern	Southeast	0	1	http://www.bbamericas.com			4.15259971787163	0.797232902964468	3.35536681490716	1.4931206375925	3.62751942850182	0.125225483169386	0.651636310566619	0.651636310566619	0.872713398137263	6.4177718227081
34968	0	940311	1129382	Banco Popular de Puerto Rico	San Juan	PR	918	12/31/2018	2/14/2019	SM	209 Avenida Luis Munoz River	POPULAR, INC.	1	0	1	9	0	San Juan	41980	San Juan-Carolina-Caguas, PR	1/2/1999	1/2/1999	2/27/2015	Stock	0	0	FED	DIF	New York	NEW YORK	San Juan	New York	Northeastern	Southeast	176	0	http://www.popular.com			4.78671480823738	0.438096134169146	4.34861867406824	1.41830150274999	3.0531375860725	0.535923086916981	1.57799575592222	1.57799575592222	1.83242388809493	15.7490950348479
20828	12675	816210	1239254	Banco Santander Puerto Rico	San Juan	PR	917	12/31/2018	2/14/2019	NM	207 Ponce De Leon Avenue	BANCO SANTANDER, S.A.	0	0	0	4	0	San Juan	41980	San Juan-Carolina-Caguas, PR	10/2/1972	10/2/1972	10/7/2013	Stock	0	1	FDIC	DIF	New York	NEW YORK	San Juan	New York	Northeastern	Southeast	27	0	www.santander.pr			5.04811618363909	0.425286022944	4.62283016069509	0.451445314471017	2.68215253193396	0.455046708345258	1.0971925690341	1.0971925690341	1.65662192336003	6.15301237428235
11813	11210	606046	0	BancorpSouth Bank	Tupelo	MS	38804	12/31/2018	2/14/2019	NM	One Mississippi Plaza		317	0	1	4	0	Lee			3/1/1876	1/1/1934	10/1/2018	Stock	0	1	FDIC	DIF	Dallas	DALLAS	Jackson Ms	St. louis	Southern	West	0	0	www.bancorpsouth.com			4.29945348931076	0.51430573796143	3.78514775134933	1.63762270537191	3.44670935183642	2.64722865103334E-02	1.3012988350888	1.30194822969055	1.55965888023381	10.8828366017199
26653	0	78157	1139671	Bandera Bank	Bandera	TX	78003	12/31/2018	2/14/2019	NM	207 Main Street	BANDERA BANCSHARES, INC.	1	0	0	8	1	Bandera	41700	San Antonio-New Braunfels, TX	4/24/1986	4/24/1986	6/17/2015	Stock	0	0	FDIC	DIF	Dallas	DALLAS	Austin	Dallas	Southern	West	0	1	http://www.banderabank.com			4.00451746229782	0.140431583210887	3.86408587908693	0.694486800592185	2.66566490526701	6.51514563429794E-02	1.58720037261088	1.58720037261088	1.58720037261088	16.2282442315324
57815	0	3402913	0	Banesco USA	Coral Gables	FL	33134	12/31/2018	2/14/2019	NM	150 Alhambra Circle, # 100		4	0	1	4	0	Miami-Dade	33100	Miami-Fort Lauderdale-West Palm Beach, FL	1/10/2006	1/10/2006	10/27/2014	Stock	0	0	FDIC	DIF	Atlanta	ATLANTA	South Florida	Atlanta	Southern	Southeast	1	0	Banescousa.com			4.61186999968486	0.831687651639071	3.78018234804579	0.792362360139896	3.24727680605319	-0.34313635626024	1.09296101129065	1.09832490387429	1.53965783797106	13.1334843465835
18408	7107	419406	3547999	Bangor Savings Bank	Bangor	ME	4401	12/31/2018	2/14/2019	SB	3 State Street	BANGOR BANCORP, MHC	63	0	1	4	0	Penobscot	12620	Bangor, ME	2/14/1852	7/1/1961	4/6/2018	Stock	0	1	FDIC	DIF	New York	NEW YORK	Concord	Boston	Northeastern	Northeast	0	1	www.bangor.com			3.81944559351688	0.625222912638315	3.19422268087856	1.34240775007741	3.22026345632287	3.64217274737929E-02	0.789928994142609	0.790278642726358	0.992297824447662	8.03475679721614
14291	12142	952846	1205156	Bank	Wapello	IA	52653	12/31/2018	2/14/2019	SM	409 Hwy 61 S	MORNING SUN BANK CORP.	4	0	0	4	1	Louisa			2/13/1931	4/25/1934	1/12/2015	Stock	0	0	FED	DIF	Kansas City	KANSAS CITY	Cedar Rapids	Chicago	Western	Western	0	1	www.bank.bank			4.93779549276661	0.854289877641281	4.08350561512532	1.83092373910164	4.10440348747379	0.381856307250855	0.975609756097561	0.975609756097561	1.03741308906302	7.78525381336527
1047	13079	496845	1099195	Bank & Trust Company	Litchfield	IL	62056	12/31/2018	2/14/2019	NM	401 North Madison Street	LBT BANCSHARES, INC.	7	0	0	4	0	Montgomery			9/1/1902	1/1/1934	12/31/2014	Stock	0	1	FDIC	DIF	Chicago	CHICAGO	Springfield Il	St. louis	Central	Central	0	1	www.banktr.com			4.28475411672454	0.766037261582429	3.51871685514211	0.731864044034363	2.83458829877779	3.91022641514353E-02	0.913513612149855	0.920206616363776	1.22390086793992	8.84528888137165
13816	0	142049	1204092	Bank 1st	West Union	IA	52175	12/31/2018	2/14/2019	SM	115 North Vine Street	FNB BANSHARES, INC.	3	0	0	2	1	Fayette			1/1/1934	1/31/1934	12/28/2012	Stock	0	1	FED	DIF	Kansas City	KANSAS CITY	Cedar Rapids	Chicago	Western	Western	0	1	www.bank1stia.com			4.40762453772332	0.547947087893118	3.85967744983021	0.350570398660409	2.24695003753165	4.94922915755871E-02	1.66459073999225	1.66459073999225	1.76110070856464	12.8443403431947
11521	0	64552	3045721	Bank 2	Oklahoma City	OK	73108	12/31/2018	2/14/2019	SM	909 South Meridian Avenue	CHICKASAW BANC HOLDING COMPANY	1	0	0	4	0	Oklahoma	36420	Oklahoma City, OK	1/1/1903	1/1/1934	7/11/2018	Stock	0	0	FED	DIF	Dallas	DALLAS	Oklahoma City	Kansas City	Southern	West	0	1	www.bank2.bank			5.62465646615081	0.675013879111902	4.94964258703891	3.75220700002701	7.19377644409629	0.197064536487021	0.669663357292125	0.677140759330791	0.781505155601176	5.99443490358905
8560	9178	634544	1060047	Bank 21	Carrollton	MO	64633	12/31/2018	2/14/2019	NM	One West Washington Avenue	KNOTT HOLDING COMPANY, INC.	5	0	0	4	1	Carroll			8/12/1912	1/1/1934	1/22/2016	Stock	0	1	FDIC	DIF	Kansas City	KANSAS CITY	Kansas City	Kansas City	Western	West	0	1	www.bank21.com			4.75337721308455	0.847354851106523	3.90602236197802	0.875210916293742	2.92935221187	0.245029711686597	1.33959357347223	1.33959357347223	1.33959357347223	16.0550055392407
29087	2889	955977	0	BANK 34	Alamogordo	NM	88310	12/31/2018	2/14/2019	SA	500 10th Street		5	0	1	4	0	Otero			8/1/1934	11/2/1934	12/18/2015	Stock	0	0	OCC	DIF	Dallas	DALLAS	Albuquerque	Dallas	Western	West	0	1	http://www.bank34.com			5.33515599423671	1.11465517397879	4.22050082025792	4.19519975417931	7.53820638216385	8.78720538683323E-02	0.303959934764671	0.303959934764671	0.423609618176583	2.61413056393926
4147	52452	18854	3256134	Bank 7	Oklahoma City	OK	73116	12/31/2018	2/14/2019	SM	1039 Nw 63rd Street	BANK7 CORP	9	0	1	4	0	Oklahoma	36420	Oklahoma City, OK	5/6/1901	1/1/1934	3/7/2014	Stock	0	0	FED	DIF	Dallas	DALLAS	Oklahoma City	Kansas City	Southern	West	0	1	www.bank7.com			6.69228525308461	0.993290672299006	5.69899458078561	0.157038140296342	2.02302879515907	2.73585610272374E-02	3.48165047632623	3.48165047632623	3.59587246861494	31.7407266995231
5304	10916	594947	1208009	Bank First, N.A.	Manitowoc	WI	54220	12/31/2018	2/14/2019	N	402 North Eighth Street	BANK FIRST NATIONAL CORPORATION	18	0	0	4	0	Manitowoc			1/1/1894	1/1/1934	10/16/2018	Stock	0	0	OCC	DIF	Chicago	CHICAGO	Appleton	Chicago	Central	Central	0	1	www.bankfirstwi.bank			4.85672826099419	0.876334628228244	3.98039363276594	0.64295066504026	2.22370506201726	0.168397305184112	1.50976360116633	1.50840380009892	1.91427859971473	14.6476267947382
8941	15932	812557	4932798	Bank Forward	Hannaford	ND	58448	12/31/2018	2/14/2019	NM	390 Wheat St	BANK FORWARD EMPLOYEE STOCK OWNERSHIP PLAN AND TRUST	13	0	1	2	1	Griggs			9/5/1927	1/1/1934	2/25/2016	Stock	0	0	FDIC	DIF	Kansas City	KANSAS CITY	Fargo	Minneapolis	Central	West	0	1	WWW.BANKFORWARD.COM			5.32843497317711	0.659607014273037	4.66882795890407	2.28563699364204	4.63545401156207	4.31317367459624E-02	1.88571953053347	1.88571953053347	1.88606458442744	17.9931912315706
33686	0	790105	0	Bank Hapoalim B.M.	New York	NY	10036	12/31/2018	2/14/2019	OI	1120 Avenue Of The Americas		1	0	0	4	0	New York	35620	New York-Newark-Jersey City, NY-NJ-PA	1/1/1921	11/25/1974	4/3/2017	Stock	0	0	FDIC	DIF	New York	NEW YORK	New York City	New York	Northeastern	Northeast	0	0
16604	9993	539032	1082209	Bank Independent	Sheffield	AL	35660	12/31/2018	2/14/2019	SM	710 South Montgomery Avenue	BANCINDEPENDENT, INCORPORATED	28	0	0	4	0	Colbert	22520	Florence-Muscle Shoals, AL	8/2/1947	8/2/1947	2/24/2011	Stock	0	1	FED	DIF	Atlanta	ATLANTA	Shelby	Atlanta	Southern	Southeast	0	1	www.bibank.com			6.41172534068787	0.627636275146009	5.78408906554186	1.09547008491564	4.25460419193918	0.389223693343626	1.33734276984554	1.33750235155981	1.63259878172984	14.0664612664045
14521	13639	187947	1202762	Bank Iowa	West Des Moines	IA	50266	12/31/2018	2/14/2019	SM	1150 Jordan Creek Parkway	BANK IOWA CORPORATION	25	0	0	2	1	Dallas	19780	Des Moines-West Des Moines, IA	3/7/1923	6/28/1934	1/1/2012	Stock	0	1	FED	DIF	Kansas City	KANSAS CITY	Des Moines	Chicago	Western	Western	0	1	www.bankiowa.bank			4.21052370717072	0.769890348449728	3.44063335872099	0.498809694001231	2.56762678468204	0.04661772841133	1.06644657919109	1.07065382918021	1.12519657142147	12.3988878791423
19842	0	101019	1232536	Bank Leumi USA	New York	NY	10017	12/31/2018	2/14/2019	NM	579 Fifth Avenue	BANK LEUMI LE-ISRAEL B.M.	6	1	1	4	0	New York	35620	New York-Newark-Jersey City, NY-NJ-PA	7/22/1968	7/22/1968	10/1/2010	Stock	0	1	FDIC	DIF	New York	NEW YORK	New York City	New York	Northeastern	Northeast	0	0	http://www.leumiusa.com			4.50963295397961	0.946732578505188	3.56290037547442	0.737964282072069	2.49816108320313	0.418146460350254	0.877715108453634	0.900827333454905	1.20635967371561	8.22002721690834
5170	0	45551	1203714	Bank Midwest	Spirit Lake	IA	51360	12/31/2018	2/14/2019	SM	1525 18th Street	GOODENOW BANCORPORATION	11	0	1	2	0	Dickinson			1/1/1887	1/1/1934	12/31/2017	Stock	0	1	FED	DIF	Kansas City	KANSAS CITY	Sioux City	Chicago	Western	Western	0	1	bankmidwest.com			4.85837814074684	0.821803482164322	4.03657465858252	1.17275703523193	3.31101908518799	8.88711247916941E-02	1.06546224264688	1.06816255759248	1.48391990934234	10.9060578352609
16601	12437	645157	1870022	Bank Northwest	Hamilton	MO	64644	12/31/2018	2/14/2019	NM	201 South Davis Street	CALDWELL COUNTY BANCSHARES, INC.	6	0	0	2	1	Caldwell	28140	Kansas City, MO-KS	8/4/1945	8/4/1947	8/1/2018	Stock	0	0	FDIC	DIF	Kansas City	KANSAS CITY	Kansas City	Kansas City	Western	West	0	1	http://www.banknw.com			4.96604252962796	0.535420546033952	4.43062198359401	0.560291450721004	2.43268135407073	1.85937428336616E-02	2.15563458584917	2.14757729728792	2.14757729728792	24.3099891955604
11782	0	213538	0	Bank of Abbeville & Trust Company	Abbeville	LA	70510	12/31/2018	2/14/2019	NM	123 Concord Street		3	0	0	4	0	Vermilion	29180	Lafayette, LA	3/14/1894	1/1/1934	3/31/2006	Stock	0	1	FDIC	DIF	Dallas	DALLAS	Baton Rouge	Atlanta	Southern	Western	0	1	www.bankofabbeville.com			3.5981554368634	0.395069824431217	3.20308561243219	0.878595342133351	2.81709252789155	0.159070798478394	0.976090347652366	0.979511225038998	0.868902856204559	6.27295763745372
13290	0	452104	0	Bank of Akron	Akron	NY	14001	12/31/2018	2/14/2019	NM	46 Main Street		5	0	0	4	0	Erie	15380	Buffalo-Cheektowaga-Niagara Falls, NY	1/1/1900	1/1/1934	4/25/2017	Stock	0	0	FDIC	DIF	New York	NEW YORK	Syracuse	New York	Northeastern	Northeast	0	1	www.bankofakron.com			4.76131963394152	0.539575902890344	4.22174373105118	0.418696392815517	2.89202354980425	0.107587938196707	1.09919010190969	1.14640925256269	1.44227608260363	11.2743282722298
155	14550	986935	3194076	Bank of Alapaha	Alapaha	GA	31622	12/31/2018	2/14/2019	NM	245 Ne Railroad St.	ALAPAHA HOLDING COMPANY	4	0	0	4	0	Berrien			3/25/1905	1/1/1934	3/24/2009	Stock	0	0	FDIC	DIF	Atlanta	ATLANTA	Albany Ga	Atlanta	Southern	Southeast	0	1	www.bankofalapaha.com			4.70285553836007	0.88349952005015	3.81935601830992	0.649597387565101	2.58271393762611	0.416344271566821	0.997595988046405	0.997595988046405	1.31800551029135	8.99500214839775
26689	0	564052	2029368	Bank of Alma	Alma	WI	54610	12/31/2018	2/14/2019	NM	211 Main Street	DAIRYLAND BANK HOLDING CORPORATION	4	0	1	4	0	Buffalo			6/20/1986	6/20/1986	3/31/2006	Stock	0	0	FDIC	DIF	Chicago	CHICAGO	Eau Claire	Minneapolis	Central	Central	0	1	www.bankofalma.net			4.23760331874646	0.288571062416487	3.94903225632997	0.290666577815345	0.692251170996123	0	3.06712425097459	3.06712425097459	3.46213267723647	6.76395573456985
25178	12449	1443266	1073757	Bank of America California, National Association	San Francisco	CA	94104	12/31/2018	2/14/2019	N	555 California Street	BANK OF AMERICA CORPORATION	1	0	0	5	0	San Francisco	41860	San Francisco-Oakland-Hayward, CA	5/18/1984	5/18/1984	9/16/2009	Stock	0	0	OCC	DIF	San Francisco	WASHINGTON	San Francisco	San Francisco	Western	Western	0	0	www.bankofamerica.com			3.38486233729979	0.546695978876598	2.83816635842319	0.34384742343664	0.601732991014121	-8.02310654685494E-02	1.96566110397946	1.96566110397946	2.61897120850908	13.9942880456956
3510	0	480228	1073757	Bank of America, National Association	Charlotte	NC	28202	12/31/2018	2/14/2019	N	100 North Tryon St	BANK OF AMERICA CORPORATION	4364	229	1	9	0	Mecklenburg	16740	Charlotte-Concord-Gastonia, NC-SC	10/17/1904	1/1/1934	1/1/2016	Stock	0	1	OCC	DIF	Atlanta	WASHINGTON	Charlotte	Richmond	Northeastern	Southeast	0	0	www.bankofamerica.com			3.61189164794372	0.431072808749161	3.18081883919456	1.49003885820819	2.06055991227547	0.184660040357618	1.64765023909269	1.64974636483359	2.07885090985293	14.1711595590225
8243	9803	31835	3664216	Bank of Anguilla	Anguilla	MS	38721	12/31/2018	2/14/2019	NM	130 Holland Street	PYRAMID FINANCIAL CORPORATION	5	0	0	2	0	Sharkey			1/1/1904	1/1/1934	5/29/2015	Stock	0	0	FDIC	DIF	Dallas	DALLAS	Jackson Ms	Atlanta	Southern	West	0	1	http://www.bankofanguilla.com			5.27536315964198	0.672010520107135	4.60335263953485	0.831149649489574	3.41450826276683	0.332871659787319	0.87927534182831	0.879879315149161	1.00547831255345	9.91140042985481
34120	14546	2390929	2454380	Bank of Ann Arbor	Ann Arbor	MI	48107	12/31/2018	2/14/2019	NM	125 South Fifth Avenue	ARBOR BANCORP, INC.	8	0	0	4	0	Washtenaw	11460	Ann Arbor, MI	1/16/1996	1/16/1996	1/6/2017	Stock	0	1	FDIC	DIF	Chicago	CHICAGO	Detroit	Chicago	Central	Central	0	1	www.bankofannarbor.com			4.94426763641307	0.40349312608075	4.54077451033232	0.874776460854328	2.59271245303271	0.174793791155583	1.90763756936003	1.90763756936003	2.35667250762005	18.1421528144528
33681	0	909000	0	Bank of Baroda	New York	NY	10016	12/31/2018	2/14/2019	OI	One Park Avenue		1	0	0	9	0	New York	35620	New York-Newark-Jersey City, NY-NJ-PA	1/1/1908	2/22/1979	10/11/2013	Stock	0	0	FDIC	DIF	New York	NEW YORK	New York City	New York	Northeastern	Northeast	0	0
23123	10508	225559	1097249	Bank of Bartlett	Bartlett	TN	38134	12/31/2018	2/14/2019	SM	6281 Stage Road	WEST TENNESSEE BANCSHARES, INC.	7	0	0	4	0	Shelby	32820	Memphis, TN-MS-AR	5/19/1980	5/19/1980	3/31/2006	Stock	0	0	FED	DIF	Dallas	DALLAS	Memphis	St. louis	Southern	Southeast	0	1	https://www.bankofbartlett.com			4.24347566810611	0.272046259332079	3.97142940877403	1.49767826314062	4.1599999105196	9.05989091220239E-02	0.588277731515166	0.54443233352031	0.67837331336429	7.00894207093179
16282	0	311144	2993722	Bank of Bearden	Bearden	AR	71720	12/31/2018	2/14/2019	NM	1 Second Street Nw	BEARDEN BANCSHARES, INC.	1	0	0	4	1	Ouachita			7/5/1945	7/5/1945	10/16/2012	Stock	0	0	FDIC	DIF	Dallas	DALLAS	Shreveport	St. louis	Southern	Western	0	1				3.9436727363051	0.336282171312838	3.60739056499226	8.64966809018721E-02	1.77742199186592	6.10564806366156E-02	1.45009141511962	1.45009141511962	1.45009141511962	13.9151096933793
18930	14049	302030	1138272	Bank of Belle Glade	Belle Glade	FL	33430	12/31/2018	2/14/2019	NM	108 Southeast Avenue D	BELLE GLADE BANK CORPORATION	1	0	0	7	0	Palm Beach	33100	Miami-Fort Lauderdale-West Palm Beach, FL	11/14/1963	11/14/1963	3/31/2006	Stock	0	0	FDIC	DIF	Atlanta	ATLANTA	South Florida	Atlanta	Southern	Southeast	0	1	http://www.bankofbelleglade.com			2.964393230768	0.239354723700524	2.72503850706747	0.349250226641105	1.92737824542631	0	0.708717880125433	0.708717880125433	0.949291839434066	9.01784659023756
58114	0	3374403	4421564	Bank of Belleville	Belleville	IL	62220	12/31/2018	2/14/2019	NM	215 South Illinois Street	BELLEVILLE BANCORP, INC.	1	0	0	4	0	Saint Clair	41180	St. Louis, MO-IL	11/4/2005	11/4/2005	8/10/2015	Stock	0	0	FDIC	DIF	Chicago	CHICAGO	Mount Vernon	St. louis	Central	Central	0	1	www.bankofbelleville.com			3.90085638169154	0.860652102739524	3.04020427895202	0.156635082928129	2.12263954572704	0.105117231732498	0.606245420635449	0.606245420635449	0.818561413441684	7.70910534674431
8595	13240	348159	4459754	Bank of Bennington	Bennington	NE	68007	12/31/2018	2/14/2019	SM	12212 North 156th Street	BBIG HOLDINGS, LLC	4	0	0	4	0	Douglas	36540	Omaha-Council Bluffs, NE-IA	1/28/1928	1/1/1934	4/27/2016	Stock	0	1	FED	DIF	Kansas City	KANSAS CITY	Omaha	Kansas City	Western	West	0	1	www.bankbenn.com			4.83082415024057	0.268085166424449	4.56273898381612	0.931148367823004	3.43118474080612	1.55999683150903	0.189947800727783	0.189947800727783	0.122051565574022	1.59235668789809
15817	0	659640	0	Bank of Benoit	Benoit	MS	38725	12/31/2018	2/14/2019	NM	28-30 Main Street		1	0	0	7	0	Bolivar			1/1/1904	5/6/1941	5/29/2015	Stock	0	0	FDIC	DIF	Dallas	DALLAS	Jackson Ms	St. louis	Southern	West	0	1				4.89726901480347	0.398800408371618	4.49846860643185	0.507105740937833	3.70625430413823	0.244162023414512	6.26056470293621E-02	6.26056470293621E-02	8.76479058411069E-02	0.523450586264657
16959	0	572347	1061316	Bank of Billings	Billings	MO	65610	12/31/2018	2/14/2019	NM	104 N E Elm Street	FIRST MIAMI BANCSHARES, INC.	2	0	0	2	0	Christian	44180	Springfield, MO	3/14/1889	12/1/1950	7/30/2012	Stock	0	0	FDIC	DIF	Kansas City	DALLAS	Springfield Mo	St. louis	Western	West	0	1	www.thebankofbillings.com			5.48571240018478	0.492889196858708	4.99282320332607	0.791885939823819	3.31233554513214	0.203781031918545	1.19229779201464	1.19229779201464	1.60343496167487	7.93141171993912
59074	0	4536084	0	Bank of Bird-in-Hand	Bird In Hand	PA	17505	12/31/2018	2/14/2019	NM	309 North Ronks Road		3	0	0	2	0	Lancaster	29540	Lancaster, PA	11/29/2013	11/29/2013	3/1/2017	Stock	0	0	FDIC	DIF	New York	NEW YORK	Harrisburg	Philadelphia	Northeastern	Northeast	0	1	www.bihbank.com			4.28244385889284	1.12893650423872	3.15350735465412	0.282542554066277	1.80248334840885	0.219389852808157	0.944659156319382	0.944659156319382	1.29726173834389	7.93668339486658
32722	14522	1421161	1471849	Bank of Blue Valley	Overland Park	KS	66213	12/31/2018	2/14/2019	SM	11935 Riley Street	BLUE VALLEY BAN CORP.	5	0	0	4	0	Johnson	28140	Kansas City, MO-KS	12/18/1989	12/18/1989	8/22/2015	Stock	0	1	FED	DIF	Kansas City	KANSAS CITY	Kansas City	Kansas City	Western	Western	0	1	http://www.bankbv.com			4.44407108310289	0.467619778602845	3.97645130450004	0.445353974830336	2.31728782125004	5.67510640115114E-02	1.52861970345867	1.58009149974051	1.81745282496865	14.9193948113675
10883	0	695947	3917873	Bank of Bluffs	Bluffs	IL	62621	12/31/2018	2/14/2019	NM	115 N. Bluffs St.	SCOTT MORGAN BANCORP, INC.	2	0	0	2	1	Scott			8/3/1893	1/1/1934	7/8/2014	Stock	0	1	FDIC	DIF	Chicago	CHICAGO	Springfield Il	St. louis	Central	Central	0	1	www.bankofbluffs.com			4.30737891328096	0.491772051019893	3.81560686226106	0.386182220529806	3.12178929898048	0.107771782473434	0.68255462233175	0.691535604204536	0.691535604204536	4.7519131078746
34397	0	2535560	2535579	Bank of Bolivar	Bolivar	MO	65613	12/31/2018	2/14/2019	NM	495 S. Springfield Avenue	BOLIVAR BANCSHARES, INC	6	0	0	4	0	Polk	44180	Springfield, MO	4/16/1997	4/16/1997	3/31/2006	Stock	0	0	FDIC	DIF	Kansas City	KANSAS CITY	Springfield Mo	St. louis	Western	West	0	1	bankofbolivarmo.com			4.69306298029372	0.870586113119633	3.82247686717409	0.391756460292409	3.06413281633192	0.106459378895605	0.631975197424175	0.724134587141394	0.842539902942776	8.57328263962263
6137	15392	759625	0	Bank of Botetourt	Buchanan	VA	24066	12/31/2018	2/14/2019	NM	19747 Main Street		12	0	0	4	0	Botetourt	40220	Roanoke, VA	9/27/1899	1/1/1934	6/2/2010	Stock	0	0	FDIC	DIF	Atlanta	ATLANTA	Richmond	Richmond	Northeastern	Southeast	0	1	http://www.bankofbotetourt.com			4.77879821297151	0.826397023001254	3.95240118997025	0.741589245900633	3.04310619404503	0.112725402837418	1.03131751532106	1.03131751532106	1.24381689173373	11.2055621283271
57952	0	3308529	3308510	Bank of Bozeman	Bozeman	MT	59718	12/31/2018	2/14/2019	NM	875 Harmon Stream Boulevard	BOZEMAN BANCORP, INC.	1	0	0	4	0	Gallatin			4/15/2005	4/15/2005	3/12/2018	Stock	0	0	FDIC	DIF	San Francisco	KANSAS CITY	Billings	Minneapolis	Western	West	0	1	www.bankofbozeman.com			5.37680634285048	0.518949327208298	4.85785701564218	0.656622467016496	4.17107647296766	8.31167679767716E-02	0.785453457380492	0.785453457380492	0.785453457380492	7.76967770225828
57102	0	3042234	2112439	Bank of Brenham, National Association	Brenham	TX	77833	12/31/2018	2/14/2019	N	501 South Austin Street	INDUSTRY BANCSHARES, INC.	1	0	0	7	0	Washington			8/7/2001	8/7/2001	3/31/2006	Stock	0	0	OCC	DIF	Dallas	DALLAS	Austin	Dallas	Southern	West	0	0	http://www.bankofbrenham.com			3.33781818286137	1.20459807046282	2.13322011239855	0.152147394395511	1.06369243511369	6.42876314347232E-03	1.09047894821149	1.09717557648594	1.0805679383653	10.2950269188814
5605	0	351131	1079236	Bank of Brewton	Brewton	AL	36426	12/31/2018	2/14/2019	NM	102 Belleville Avenue	REPTON SUPPLY COMPANY, INC.	2	0	0	8	0	Escambia			8/1/1889	1/1/1934	3/31/2006	Stock	0	0	FDIC	DIF	Atlanta	ATLANTA	Montgomery	Atlanta	Southern	Southeast	0	1	www.bankofbrewton.com			4.08703223134208	0.107775927506953	3.97925630383513	0.298841414822534	3.17997915772697	-0.136011156746153	0.812235640286888	0.812235640286888	0.86204254275731	4.08714092924619
2224	13855	17950	1122310	Bank of Bridger, National Association	Bridger	MT	59014	12/31/2018	2/14/2019	N	101 South Main Street	BRIDGER COMPANY, THE	10	0	1	2	0	Carbon	13740	Billings, MT	5/1/1906	1/1/1934	1/20/2017	Stock	0	0	OCC	DIF	San Francisco	SAN FRANCISCO	Billings	Minneapolis	Western	West	0	1	www.bankofbridger.com			4.1193575630559	0.718100182878458	3.40125738017744	0.29920694923882	2.08774543399633	8.93761423388193E-02	1.0258735806967	1.01929427785499	1.34836098373882	10.7631590236369
9385	0	236256	1022063	Bank of Brookfield - Purdin, National Association	Brookfield	MO	64628	12/31/2018	2/14/2019	N	939 Park Circle Drive	CAPITAL BANCSHARES, INC.	4	0	0	2	1	Linn			12/14/1894	1/1/1934	3/31/2006	Stock	0	0	OCC	DIF	Kansas City	KANSAS CITY	Columbia Mo	Kansas City	Western	West	0	1	www.bankbp.com			3.09470124013529	0.390078917700113	2.70462232243517	0.160966229501113	1.83868807121405	0	0.913942484281486	0.913942484281486	0.913942484281486	8.04794520547945
35439	0	2877831	4361923	Bank of Brookhaven	Brookhaven	MS	39601	12/31/2018	2/14/2019	NM	411 Brookway Boulevard	HAVEN CAPITAL CORPORATION	1	0	0	4	0	Lincoln			1/31/2000	1/31/2000	3/31/2006	Stock	0	1	FDIC	DIF	Dallas	DALLAS	Jackson Ms	Atlanta	Southern	West	0	1	www.bankofbrookhaven.com			4.2367530523493	0.586703746532631	3.65004930581667	0.80494704876551	2.93870587883989	7.40031964187646E-02	0.915549369869274	0.864019775731366	1.06850229215164	7.35204763640783
2733	13402	825940	1096297	Bank of Buffalo	Buffalo	KY	42716	12/31/2018	2/14/2019	SM	2441 Greensburg Road	BUFFALO BANCSHARES, INC.	2	0	0	8	1	Larue	21060	Elizabethtown-Fort Knox, KY	1/7/1901	1/1/1934	3/31/2006	Stock	0	0	FED	DIF	Chicago	CHICAGO	Elizabethtown	St. louis	Central	Southeast	0	1	www.thebankofbuffalo.com			4.44742660025635	1.05235690670154	3.39506969355482	0.262180585662776	1.65011595409407	0	1.812289512236	1.72579694789364	1.72579694789364	15.959707051266
20239	10994	904845	1249619	Bank of Cadiz and Trust Company	Cadiz	KY	42211	12/31/2018	2/14/2019	SM	Main And Scott Streets	CADIZ BANCORP, INC.	5	0	0	8	1	Trigg	17300	Clarksville, TN-KY	8/7/1970	8/7/1970	12/2/2013	Stock	0	1	FED	DIF	Chicago	CHICAGO	Hopkinsville	St. louis	Central	Southeast	0	1	http://www.bankofcadiz.com			4.33740743462251	0.553147018721271	3.78426041590124	0.594966269774971	3.03794789543445	0.055691070493757	0.943035460360952	0.940250906836265	0.940250906836265	11.0853340920531
8254	14055	833646	1096916	Bank of Cairo and Moberly	Moberly	MO	65270	12/31/2018	2/14/2019	SM	207 East Rollins Street	CAIRO/MOBERLY BANCSHARES, INC.	2	0	0	4	0	Randolph			4/14/1905	1/1/1934	3/31/2006	Stock	0	0	FED	DIF	Kansas City	KANSAS CITY	Columbia Mo	St. louis	Western	West	0	1	www.bankbcm.com			3.9919414238616	0.239640974249488	3.75230044961211	0.890446590292044	2.45964511241651	0	1.63762431128038	1.62425811939199	1.84924302546791	8.96628342049826
12549	12789	960047	2753289	Bank of Calhoun County	Hardin	IL	62047	12/31/2018	2/14/2019	NM	Park And Main Streets	BCC BANCSHARES, INC.	3	0	0	8	0	Calhoun	41180	St. Louis, MO-IL	1/1/1898	1/1/1934	3/31/2006	Stock	0	0	FDIC	DIF	Chicago	CHICAGO	Springfield Il	St. louis	Central	Central	0	1	http://www.bankofcalhouncounty.com			3.49338881982623	0.425455536572557	3.06793328325367	0.374688644355247	2.46809078690683	2.27543711146911E-02	0.511214871043394	0.511214871043394	0.684148091515047	5.1972486968323
17190	11925	124830	2087939	Bank of Camilla	Camilla	GA	31730	12/31/2018	2/14/2019	NM	50 East Broad Street	CAMILLA BANCSHARES, INC.	2	0	0	2	0	Mitchell			1/1/1890	3/6/1953	3/31/2006	Stock	0	0	FDIC	DIF	Atlanta	ATLANTA	Albany Ga	Atlanta	Southern	Southeast	0	1	http://www.bankofcamilla.net			4.64194309228685	0.546560161982541	4.09538293030431	0.635574186321679	3.20845495260433	0	0.834867313136411	0.845839330668701	1.02838770598816	5.6535070908394
12325	0	458946	3045815	Bank of Cashton	Cashton	WI	54619	12/31/2018	2/14/2019	NM	723 Main Street	EAGLE BANCSHARES, INC.	1	0	0	2	1	Monroe			3/15/1899	1/1/1934	3/31/2006	Stock	0	0	FDIC	DIF	Chicago	CHICAGO	Madison	Chicago	Central	Central	0	1	www.bankofcashton.com			4.57465134039014	0.962629225868158	3.61202211452199	0.544630617085109	2.37286715435158	5.12045879310786E-02	1.50820786269723	1.50820786269723	1.52217275031479	13.7866473767074
9406	0	92902	0	Bank of Cattaraugus	Cattaraugus	NY	14719	12/31/2018	2/14/2019	SM	24 Main Street		1	0	0	7	0	Cattaraugus			3/30/1882	1/1/1934	3/31/2006	Stock	0	0	FED	DIF	New York	NEW YORK	Syracuse	New York	Northeastern	Northeast	0	1				4.82458612849277	0.202003119303982	4.62258300918879	0.313670819900671	4.09514681536987	8.71307833057419E-03	0.461793151520432	0.461793151520432	0.496645464842729	5.60253699788584
105	13834	629148	1099663	Bank of Cave City	Cave City	AR	72521	12/31/2018	2/14/2019	SM	137 S Main Street	SHARP BANCSHARES, INC.	5	0	0	2	1	Sharp			7/1/1906	1/1/1934	10/13/2016	Stock	0	1	FED	DIF	Dallas	DALLAS	Little Rock	St. louis	Southern	Western	0	1	www.bankofcavecity.com			5.11042902598661	0.691809352345588	4.41861967364102	0.962868265556904	3.41962484200125	0.225390511600399	1.14137755074442	1.14137755074442	1.14137755074442	13.144506509957
58479	0	3588312	4974453	Bank of Central Florida	Lakeland	FL	33813	12/31/2018	2/14/2019	NM	5015 South Florida Avenue	BANK OF CENTRAL FLORIDA HOLDING COMPANY	3	0	0	4	0	Polk	29460	Lakeland-Winter Haven, FL	3/19/2007	3/19/2007	6/15/2011	Stock	0	0	FDIC	DIF	Atlanta	ATLANTA	Tampa	Atlanta	Southern	Southeast	0	1	www.bankofcentralflorida.com			3.88887739265391	0.394619762027936	3.49425763062597	0.168603485956602	1.85980779202601	6.34251320992407E-02	1.2494770906037	1.25120487868502	1.60491431443596	15.5159745748085
9023	10239	1014125	2234920	Bank of Charles Town	Charles Town	WV	25414	12/31/2018	2/14/2019	NM	111 East Washington Street	POTOMAC BANCSHARES, INC.	8	0	1	4	0	Jefferson	47900	Washington-Arlington-Alexandria, DC-VA-MD-WV	2/20/1870	1/1/1934	3/31/2006	Stock	0	1	FDIC	DIF	Atlanta	ATLANTA	Scott Depot	Richmond	Northeastern	Northeast	0	1	www.mybct.com			4.10954737420887	0.631500134535968	3.4780472396729	1.03728799660581	3.28255413061227	6.95239215770165E-02	0.778966517992434	0.777910289183861	0.996286709521925	8.50190202964341
2327	0	815754	2355870	Bank of Cherokee County	Hulbert	OK	74441	12/31/2018	2/14/2019	SM	Main And Broadway	GRANDVIEW BANKSHARES, INC.	3	0	0	4	0	Cherokee			12/1/1908	1/1/1934	1/1/2012	Stock	0	0	FED	DIF	Dallas	DALLAS	Tulsa	Kansas City	Southern	West	0	1	www.bankofcherokeecounty.net			5.20384879221448	0.848818676453526	4.35503011576095	0.485769911775753	4.00592505154718	6.70688241110506E-03	0.525053080183654	0.525053080183654	0.572959383120118	5.88753518554331
10885	0	318639	0	Bank of Chestnut	Chestnut	IL	62518	12/31/2018	2/14/2019	NM	100 Olive Street		1	0	0	2	0	Logan			1/1/1902	1/1/1934	3/31/2006	Stock	0	0	FDIC	DIF	Chicago	CHICAGO	Springfield Il	Chicago	Central	Central	0	1	http://www.bankofchestnut.com			4.32672496680555	0.48074721853395	3.8459777482716	5.56278717888811E-02	3.29873279708065	0.111255743577762	0.311516082017734	0.311516082017734	0.38383231534328	3.26988205068317
33653	0	908508	0	Bank of China	New York	NY	10018	12/31/2018	2/14/2019	OI	1045 Avenue Of The Americas		1	0	0	4	0	New York	35620	New York-Newark-Jersey City, NY-NJ-PA	1/1/1912	11/16/1981	1/23/2017	Stock	0	0	OCC	DIF	New York	NEW YORK	New York City	New York	Northeastern	Northeast	0	0
6123	12293	753324	1951770	Bank of Clarke County	Berryville	VA	22611	12/31/2018	2/14/2019	SM	2 East Main Street	EAGLE FINANCIAL SERVICES, INC.	12	0	0	4	0	Clarke	47900	Washington-Arlington-Alexandria, DC-VA-MD-WV	4/1/1881	1/1/1934	3/31/2006	Stock	0	1	FED	DIF	Atlanta	ATLANTA	Richmond	Richmond	Northeastern	Southeast	0	1	http://www.bankofclarke.com			4.35155913540124	0.344069769414428	4.00748936598681	0.774887537816194	3.1115809594479	0.100256734859357	1.17697655182549	1.17888983841719	1.35469487412541	11.2759812813514
16953	0	76153	1065266	Bank of Clarks	Clarks	NE	68628	12/31/2018	2/14/2019	NM	301 N Green	CLARK BANCSHARES, INC.	2	0	0	2	0	Merrick	24260	Grand Island, NE	2/15/1937	11/24/1950	3/31/2006	Stock	0	0	FDIC	DIF	Kansas City	KANSAS CITY	Grand Island	Kansas City	Western	West	0	1	http://www.clarks.net/bankofclarks			5.83106569667352	0.499805631143444	5.33126006553007	0.308817006271793	3.48120988888203	6.73782559138457E-02	1.32229827230922	1.32229827230922	1.61146328727281	11.3922213622291
13167	15829	720344	1119404	Bank of Clarkson	Clarkson	KY	42726	12/31/2018	2/14/2019	NM	101 East Main Street	FIRST BRECKINRIDGE BANCSHARES, INC.	2	0	0	4	0	Grayson			1/1/1904	1/1/1934	3/31/2006	Stock	0	1	FDIC	DIF	Chicago	CHICAGO	Elizabethtown	St. louis	Central	Southeast	0	1	www.bankofclarkson.com			4.49451235834746	0.403319353975194	4.09119300437227	0.911313886376109	2.83883506225633	0	1.57729469004419	1.57591848859515	1.91829055640496	12.3367580208634
26955	14086	144034	1399774	Bank of Cleveland	Cleveland	TN	37311	12/31/2018	2/14/2019	NM	75 Bobby Taylor Avenue	BRADLEY COUNTY FINANCIAL CORP.	5	0	0	4	0	Bradley	17420	Cleveland, TN	5/8/1987	5/8/1987	7/28/2015	Stock	0	1	FDIC	DIF	Dallas	DALLAS	Knoxville	Atlanta	Southern	Southeast	0	1	http://www.bankofcleveland.com			5.19723708796251	0.5732484591421	4.62398862882041	0.831608612501076	3.05097813191214	4.11687431931226E-03	1.52361775944729	1.52361775944729	2.05731437575086	9.86187082426926
16980	13686	255659	1053272	Bank of Colorado	Fort Collins	CO	80525	12/31/2018	2/14/2019	NM	1609 East Harmony Road	PINNACLE BANCORP, INC.	49	0	1	4	0	Larimer	22660	Fort Collins, CO	1/1/1900	1/26/1951	7/1/2017	Stock	0	1	FDIC	DIF	Dallas	KANSAS CITY	Denver	Kansas City	Western	Western	0	0	www.bankofcolorado.com			4.01564993823825	0.455616694127867	3.56003324411039	0.73506456302053	2.32830546909566	6.09062586125878E-02	1.68229874273255	1.68580675231655	1.71388673832905	17.8718605197676
8775	10979	839246	1132140	Bank of Columbia	Columbia	KY	42728	12/31/2018	2/14/2019	NM	144 Public Square	COLUMBIA BANCSHARES, INC.	3	0	0	2	1	Adair			1/1/1866	1/1/1934	3/31/2006	Stock	0	0	FDIC	DIF	Chicago	CHICAGO	Elizabethtown	St. louis	Central	Southeast	0	1	www.bankcolumbia.com			5.14283879196047	0.607873452216559	4.53496533974391	0.544743444823185	2.85953797577425	0	2.01613492112173	2.05118543767872	2.05118543767872	20.7425676773346
26217	13456	862057	2124795	Bank of Commerce	Chanute	KS	66720	12/31/2018	2/14/2019	SM	101 West Main Street	SOUTHEAST BANCSHARES, INC.	6	0	0	2	1	Neosho			5/2/1985	5/2/1985	2/26/2010	Stock	0	1	FED	DIF	Kansas City	KANSAS CITY	Springfield Mo	Kansas City	Western	Western	0	1	http://www.boc-ks.com			3.40094960795448	0.352176486933829	3.04877312102065	0.417392629642844	2.46683085264712	3.46383925014808E-02	0.788600735950379	0.788600735950379	0.829589500410465	8.42388287966058
13274	13499	152057	2480491	Bank of Commerce	Chelsea	OK	74016	12/31/2018	2/14/2019	SM	322 West Sixth	COMMERCE BANCSHARES, INC.	6	0	0	4	0	Rogers	46140	Tulsa, OK	3/23/1896	1/1/1934	7/21/2015	Stock	0	0	FED	DIF	Dallas	DALLAS	Tulsa	Kansas City	Southern	West	0	1	www.bankboc.com			5.23956065268743	0.259856753017899	4.97970389966954	0.640195211559156	3.99333758302317	0.205630153605725	0.946584140431686	0.946584140431686	0.946584140431686	7.58799547247772
9359	0	99442	2770660	Bank of Commerce	Greenwood	MS	38930	12/31/2018	2/14/2019	NM	310 Howard Street	COMMERCE BANCORP, INC	7	0	0	8	0	Leflore			8/4/1904	1/1/1934	3/1/2018	Stock	0	1	FDIC	DIF	Dallas	DALLAS	Jackson Ms	St. louis	Southern	West	0	1	http://WWW.BANKCOM.COM			4.51681065243715	1.05153890267736	3.46527174975979	0.556081186082209	1.93388743694832	8.19068625996884E-02	1.41601469541937	1.45196516700367	1.82497344668062	15.7356582154578
22639	14721	547550	1067701	Bank of Commerce	Rawlins	WY	82301	12/31/2018	2/14/2019	SM	Third And Buffalo	RAWLINS BANKSHARES, INC.	1	0	0	4	0	Carbon			4/20/1978	4/20/1978	3/31/2006	Stock	0	0	FED	DIF	San Francisco	SAN FRANCISCO	Billings	Kansas City	Western	West	0	1	WWW.BOCRAWLINS.COM			4.24347356598422	0.251625567823922	3.9918479981603	0.355777416851755	2.50772029140762	9.03187702824543E-02	1.24347741402438	1.24090136561981	1.51735534074523	9.51142575068025
19829	0	944551	1417427	Bank of Commerce	Chouteau	OK	74337	12/31/2018	2/14/2019	NM	201-207 Main Street	BOC BANSHARES, INC.	1	0	0	8	1	Mayes			7/1/1968	7/1/1968	3/31/2006	Stock	0	0	FDIC	DIF	Dallas	DALLAS	Tulsa	Kansas City	Southern	West	0	1	http://www.chouteauboc.com			4.44838855082263	0.307076853729998	4.14131169709263	0.603799290922884	3.46797541453144	1.54820331005868E-02	0.913439952934619	0.913439952934619	0.913439952934619	10.4789532887336
57491	52630	3134698	3144295	Bank of Commerce	Duncan	OK	73534	12/31/2018	2/14/2019	NM	1601 W. Commerce	COMMERCE BANCORP, INC.	5	0	0	2	1	Stephens			12/16/2002	12/16/2002	7/31/2015	Stock	0	0	FDIC	DIF	Dallas	DALLAS	Oklahoma City	Kansas City	Southern	West	0	1	www.bocokonline.com			6.0494777102048	1.26208573155482	4.78739197864998	9.87760892753291E-02	3.15105504599119	0.417271928291819	0.956139504437426	0.956139504437426	0.956139504437426	8.21490390270955
422	14419	322850	2606321	Bank of Commerce	Stilwell	OK	74960	12/31/2018	2/14/2019	NM	24 West Division Street	PEOPLES COMMERCIAL BANCORP, INC.	3	0	0	4	1	Adair			1/1/1931	1/1/1934	7/11/2018	Stock	0	0	FDIC	DIF	Dallas	DALLAS	Tulsa	Kansas City	Southern	West	0	1	www.bc-ok.bank			5.96335411699481	0.660925897097661	5.30242821989715	0.601939750847105	3.31568479424947	0.564318516419161	1.59137821630203	1.52616807662693	1.52616807662693	12.0813230885302
10523	0	476539	0	Bank of Commerce & Trust Co.	Crowley	LA	70526	12/31/2018	2/14/2019	NM	326 North Avenue G		5	0	0	2	0	Acadia	29180	Lafayette, LA	1/1/1926	1/1/1934	10/27/2016	Stock	0	1	FDIC	DIF	Dallas	DALLAS	Baton Rouge	Atlanta	Southern	Western	0	1	https://www.bankofcommerceandtrust.com			2.72508603537762	0.173885499533116	2.5512005358445	0.388988012039867	2.02405096618493	9.38073984018972E-02	0.576602808843661	0.576602808843661	0.688858995597932	5.35535884389303
4796	14415	431350	4419301	Bank of Commerce and Trust Company	Wellington	KS	67152	12/31/2018	2/14/2019	NM	201 West Harvey Avenue	TRI-COUNTY FINANCIAL CORPORATION	4	0	0	2	1	Sumner	48620	Wichita, KS	10/6/1906	1/1/1934	6/30/2018	Stock	0	0	FDIC	DIF	Kansas City	KANSAS CITY	Wichita	Kansas City	Western	Western	0	1	bankofcommerce.ws			4.23080540489701	0.711665673887827	3.51913973100919	0.684136688778426	3.23016436600447	0	0.697126625907131	0.663930119911553	0.661043467216285	7.57550805309443
9875	11655	464853	1063833	Bank of Cordell	Cordell	OK	73632	12/31/2018	2/14/2019	NM	808 North Glenn English	ROCKY FINANCIAL CORPORATION	1	0	0	4	1	Washita			5/29/1902	1/1/1934	1/1/2012	Stock	0	0	FDIC	DIF	Dallas	DALLAS	Oklahoma City	Kansas City	Southern	West	0	1	http://bankofcordell.com			5.66969228547436	0.922662187966346	4.74703009750801	0.332482519092169	3.14323858434059	6.13813881400928E-02	1.66752771113919	1.66752771113919	1.66752771113919	16.2480063795853
8531	13335	926959	1104530	Bank of Coushatta	Coushatta	LA	71019	12/31/2018	2/14/2019	NM	1525 Ringgold Avenue	COUSHATTA BANCSHARES, INC.	1	0	0	7	1	Red River			8/1/1897	1/1/1934	3/31/2006	Stock	0	0	FDIC	DIF	Dallas	DALLAS	Shreveport	Dallas	Southern	Western	0	1	www.bankofcoushatta.com			4.00670615166323	0.661741061247547	3.34496509041568	0.230959556923527	2.1275719976401	7.31753051638898E-03	1.30252043191724	1.27690907510988	1.27690907510988	13.4628181265852
1937	9611	765354	0	Bank of Crocker	Waynesville	MO	65583	12/31/2018	2/14/2019	NM	200 Ichord Ave		4	0	0	8	1	Pulaski			7/5/1911	1/1/1934	4/7/2009	Stock	0	0	FDIC	DIF	Kansas City	KANSAS CITY	Springfield Mo	St. louis	Western	West	0	1	http://www.bankofcrocker.com			4.07216849640362	0.606566403964621	3.465602092439	0.18330958278739	2.74247075813655	6.37598548825703E-03	0.644771532499992	0.644771532499992	0.644771532499992	6.11933073129406
1468	10545	324854	1135374	Bank of Crockett	Bells	TN	38006	12/31/2018	2/14/2019	SM	104 Main Street	SECURITY BANCORP OF TENNESSEE, INC.	5	0	0	2	0	Crockett	27180	Jackson, TN	4/22/1887	1/1/1934	3/31/2006	Stock	0	1	FED	DIF	Dallas	DALLAS	Memphis	St. louis	Southern	Southeast	0	1	www.bankofcrockett.com			3.80966488684797	0.531925638142435	3.27773924870554	0.365278607956432	1.75690401166924	0	1.35175223041332	1.35226878602053	1.60255227665734	13.0755874797831
4075	53088	271752	1065565	Bank of Cushing	Cushing	OK	74023	12/31/2018	2/14/2019	SM	224 East Broadway	N.B.C. BANCSHARES IN PAWHUSKA, INC.	2	0	0	7	0	Payne			1/1/1897	1/1/1934	8/2/2011	Stock	0	1	FED	DIF	Dallas	DALLAS	Tulsa	Kansas City	Southern	West	0	1	www.bankofcushing.net			4.83729022933984	0.261393317212397	4.57589691212744	0.869686283559687	4.02706707836903	0.157344557880864	0.536878703557131	-1.50573973875082	-1.03370606510822	-11.6843522917314
17543	0	441630	1082898	Bank of Dade	Trenton	GA	30752	12/31/2018	2/14/2019	NM	12634 North Main Street	TRI-STATES BANKSHARES, INC.	3	0	0	8	1	Dade	16860	Chattanooga, TN-GA	1/12/1956	1/12/1956	3/31/2006	Stock	0	0	FDIC	DIF	Atlanta	ATLANTA	Atlanta	Atlanta	Southern	Southeast	0	1	www.bankofdade.com			4.25507446380312	0.209184695214925	4.04588976858819	0.478301800844241	2.86032068996933	-0.359675362142792	1.8505724437426	1.86955267393483	1.86955267393483	19.0625483821025
876	0	193537	1085536	Bank of Dawson	Dawson	GA	39842	12/31/2018	2/14/2019	NM	209 Main Street	DAWSON BANCSHARES, INC.	1	0	0	2	1	Terrell	10500	Albany, GA	7/1/1911	1/1/1934	9/14/2018	Stock	0	0	FDIC	DIF	Atlanta	ATLANTA	Albany Ga	Atlanta	Southern	Southeast	0	1	www.bankofdawson.com			5.47615647416814	0.626160319012205	4.84999615515594	0.573171463086558	3.0869010186859	0.235608598428705	1.78976858951842	1.79405238221712	1.79405238221712	9.90267570865136
2477	14441	588245	1416738	Bank of Deerfield	Deerfield	WI	53531	12/31/2018	2/14/2019	NM	15 South Main Street	DEERFIELD FINANCIAL CORPORATION	2	0	0	4	1	Dane	31540	Madison, WI	1/1/1887	1/1/1934	3/31/2006	Stock	0	0	FDIC	DIF	Chicago	CHICAGO	Madison	Chicago	Central	Central	0	1	www.bankofdeerfield.com			4.88610251283193	0.80913566556502	4.07696684726691	0.874225150483102	2.70540084660328	8.41275204955672E-02	2.01064773984406	2.01064773984406	2.01275092785645	16.0695675560586
99	0	455945	0	Bank of Delight	Delight	AR	71940	12/31/2018	2/14/2019	NM	503 E Antioch Street		4	0	0	2	1	Pike			6/16/1911	1/1/1934	3/31/2006	Stock	0	0	FDIC	DIF	Dallas	DALLAS	Little Rock	St. louis	Southern	Western	0	1	http://www.bankofdelight.com			4.87056967977622	1.0793769122055	3.79119276757072	0.309801242879164	2.13938216780706	9.01847283853092E-02	1.76277742242026	1.76528255376429	1.75192185326277	11.9494437912635
17569	0	823553	0	Bank of Denton	Denton	KS	66017	12/31/2018	2/14/2019	NM	510 Main Street		1	0	0	2	0	Doniphan	41140	St. Joseph, MO-KS	10/1/1894	3/8/1956	3/31/2006	Stock	0	0	FDIC	DIF	Kansas City	KANSAS CITY	Kansas City	Kansas City	Western	Western	0	1	http://www.bankofdenton.com			3.68088154783399	0.605714685086606	3.07516686274738	0.274725274725275	2.34324499030381	5.38677009265245E-02	0.693815987933635	0.667959491488903	0.694893341952165	3.68192885563276
26542	0	638355	2127022	Bank of DeSoto, National Association	De Soto	TX	75115	12/31/2018	2/14/2019	N	2011 North Hampton Road	D BANCORP, INC.	1	0	0	4	1	Dallas	19100	Dallas-Fort Worth-Arlington, TX	1/27/1986	1/27/1986	3/31/2006	Stock	0	0	OCC	DIF	Dallas	DALLAS	Dallas	Dallas	Southern	West	0	1	www.bankdesoto.com			7.83537629254263	0.751215503663631	7.084160788879	0.401762953307066	3.59676100453839	0.218349431145145	2.23371468061483	2.23371468061483	2.23371468061483	20.0366260907034
17327	11810	638131	1085899	Bank of Dickson	Dickson	TN	37055	12/31/2018	2/14/2019	NM	466 Highway 46	DICKSON FINANCIAL CORPORATION	4	0	0	5	0	Dickson	34980	Nashville-Davidson-Murfreesboro-Franklin, TN	5/26/1954	5/26/1954	3/31/2006	Stock	0	1	FDIC	DIF	Dallas	DALLAS	Nashville	Atlanta	Southern	Southeast	0	1	www.bankofdickson.com			3.78900000461061	0.377147968334325	3.41185203627629	0.348978768524436	2.44419017290068	0.089252881975559	0.930675501511944	0.909933131740824	1.09290153979072	7.14561065358332
14912	0	920359	2467942	Bank of Dixon County	Ponca	NE	68770	12/31/2018	2/14/2019	NM	117 East Third Street	KINGSBURY BDC FINANCIAL SERVICES, INC.	3	0	0	2	0	Dixon	43580	Sioux City, IA-NE-SD	1/1/1881	12/10/1934	3/31/2006	Stock	0	0	FDIC	DIF	Kansas City	KANSAS CITY	Sioux City	Kansas City	Western	West	0	1	http://www.bankofdc.com			4.54420703587224	0.686130270267838	3.8580767656044	0.350084577007901	2.2354024366743	0.216260197417725	1.26287390531657	1.26116095325782	1.56842172879687	11.4881997269358
19515	0	545154	2332143	Bank of Doniphan	Doniphan	NE	68832	12/31/2018	2/14/2019	NM	118-120 W. Plum Street	DONIPHAN BANCSHARES, INC.	3	0	0	2	0	Hall	24260	Grand Island, NE	11/17/1965	11/17/1965	3/31/2006	Stock	0	1	FDIC	DIF	Kansas City	KANSAS CITY	Grand Island	Kansas City	Western	West	0	1	www.bankofdoniphan.com			4.55764970224534	0.363354964410854	4.19429473783448	0.406548135299219	3.04820757444348	6.50477016478751E-02	0.967150910667823	0.964874241110147	1.14917606244579	9.49485250973489
9068	13957	546535	2631435	Bank of Dudley	Dudley	GA	31022	12/31/2018	2/14/2019	NM	1448 Second Street	HOGAN INVESTMENTS I, INC.	5	0	0	4	0	Laurens			11/1/1905	1/1/1934	4/16/2014	Stock	0	0	FDIC	DIF	Atlanta	ATLANTA	Savannah	Atlanta	Southern	Southeast	0	1	http://www.bankofdudley.com			5.00299218465148	0.259091485550324	4.74390069910116	0.72280026290176	3.37022457987796	0.141866387004321	1.20128505805747	1.1919470173939	1.49812700453613	10.49125136327
15813	14771	1015832	2037569	Bank of Early	Blakely	GA	39823	12/31/2018	2/14/2019	NM	12347 Columbia Street	ONE SOUTH FINANCIAL, INC.	3	0	0	2	1	Early			1/9/1939	4/28/1941	3/31/2006	Stock	0	1	FDIC	DIF	Atlanta	ATLANTA	Albany Ga	Atlanta	Southern	Southeast	0	1	www.bankofearly.com			5.36209041891331	0.704272086271257	4.65781833264206	0.716125645127122	3.87229783458342	0.463601167906518	0.690028890642318	0.690028890642318	0.690028890642318	7.61193524351419
16243	0	14865	2615154	Bank of Eastern Oregon	Heppner	OR	97836	12/31/2018	2/14/2019	NM	279 N Main Street	BEO BANCORP	14	0	1	2	0	Morrow			3/3/1945	3/3/1945	7/29/2015	Stock	0	0	FDIC	DIF	San Francisco	SAN FRANCISCO	Portland	San Francisco	Western	West	0	1	www.beobank.com			5.48151420029653	0.22680634473157	5.25470785556496	0.676467289174695	3.79197222580468	0.321186075941236	1.06510244106359	1.06510244106359	1.360099498505	10.3563089163712
877	14607	204237	2453936	Bank of Eastman	Eastman	GA	31023	12/31/2018	2/14/2019	NM	130 Oak Street	MAGNOLIA BANKSHARES, INC.	4	0	0	4	1	Dodge			1/2/1919	1/1/1934	2/4/2009	Stock	0	0	FDIC	DIF	Atlanta	ATLANTA	Albany Ga	Atlanta	Southern	Southeast	0	1	WWW.BANKOFEASTMAN.COM			5.36458689263992	0.493557180497658	4.87102971214227	0.404905270729642	4.01946793823164	0.452472938637708	0.398524242107828	0.398524242107828	0.398524242107828	4.05424545003895
26554	12613	956376	0	Bank of Easton	North Easton	MA	2356	12/31/2018	2/14/2019	SM	275 Washington Street		2	0	0	5	0	Bristol	39300	Providence-Warwick, RI-MA	1/1/1889	2/4/1986	9/4/2013	Non-Stock	0	0	FED	DIF	New York	NEW YORK	South Boston	Boston	Northeastern	Northeast	0	1	www.bankofeaston.com			3.32109784566544	0.667319777157047	2.6537780685084	0.298291278565334	1.78472834699307	3.65693634779616E-02	0.720373437735281	0.711309971963488	0.920687504033386	6.29010576508484
296	10546	903240	2155397	Bank of Edmonson County	Brownsville	KY	42210	12/31/2018	2/14/2019	NM	109 N Main Street	EDMONSON BANCSHARES, INC	3	0	0	8	1	Edmonson	14540	Bowling Green, KY	1/1/1925	1/1/1934	3/31/2006	Stock	0	0	FDIC	DIF	Chicago	CHICAGO	Hopkinsville	St. louis	Central	Southeast	0	1	http://www.bankofedmonson.com			4.84290490486296	0.797173675110322	4.04573122975264	0.463849878569381	2.66713680177394	0.053267313290996	1.5664361244777	1.56549334017166	1.56549334017166	13.5120839775409
16154	16154	485054	2510183	Bank of Elgin	Elgin	NE	68636	12/31/2018	2/14/2019	SM	101 North 2nd Street	ANTELOPE BANCSHARES, INC.	1	0	0	2	1	Antelope			8/27/1935	5/11/1944	1/1/2012	Stock	0	0	FED	DIF	Kansas City	KANSAS CITY	Sioux City	Kansas City	Western	West	0	1	www.bankofelgin.com			4.31608768214521	0.399702677306705	3.91638500483851	0.571896230415019	2.05586834554365	8.21689986228476E-02	2.10516974471736	2.10516974471736	2.10516974471736	16.1326885295451
13303	12297	244149	2795083	Bank of England	England	AR	72046	12/31/2018	2/14/2019	NM	123 South Main Street	MHBC INVESTMENTS LIMITED PARTNERSHIP I LLLP	148	0	1	5	0	Lonoke	30780	Little Rock-North Little Rock-Conway, AR	8/8/1898	1/1/1934	12/29/2010	Stock	0	0	FDIC	DIF	Dallas	DALLAS	Little Rock	St. louis	Southern	Western	0	1	www.bankofengland-ar.com			4.84624003314698	1.04157780758266	3.80466222556432	35.7353944361956	37.1368619983536	-2.80855222877343E-03	1.43236163667445	1.43236163667445	1.91387231322972	9.13472828661155
8532	0	399731	4125152	Bank of Erath	Erath	LA	70533	12/31/2018	2/14/2019	NM	105 West Edwards	BANK OF ERATH HOLDING COMPANY	3	0	0	4	0	Vermilion	29180	Lafayette, LA	1/1/1910	1/1/1934	3/31/2006	Stock	0	0	FDIC	DIF	Dallas	DALLAS	Baton Rouge	Atlanta	Southern	Western	0	1	www.bankoferath.com			4.71400626396297	0.358093446355464	4.35591281760751	0.187619113450316	3.60919926137317	0	0.522371110606405	0.522371110606405	0.602356101077329	3.96308116450158
19351	10118	550354	1051193	Bank of Estes Park	Estes Park	CO	80517	12/31/2018	2/14/2019	NM	255 Park Lane	FIRST NATIONAL FINANCIAL CORPORATION	3	0	0	4	1	Larimer	22660	Fort Collins, CO	1/18/1965	1/18/1965	6/27/2012	Stock	0	0	FDIC	DIF	Dallas	KANSAS CITY	Denver	Kansas City	Western	Western	0	1	www.bankofestespark.com			4.06380305357122	8.74659597622944E-02	3.97633709380892	0.376267833281008	2.59127847448241	8.75591813295428E-02	1.42697800923552	1.4261891877821	1.4261891877821	14.9676308425915
4094	0	343051	1064184	Bank of Eufaula	Eufaula	OK	74432	12/31/2018	2/14/2019	SM	102 North Main	S N B BANCSHARES, INC.	2	0	0	7	0	Mcintosh			3/7/1911	1/1/1934	7/21/2015	Stock	0	0	FED	DIF	Dallas	DALLAS	Tulsa	Kansas City	Southern	West	0	1	WWW.BANKOFEUFAULA.COM			3.75247566946813	0.24223991171701	3.51023575775112	0.477085903409068	3.49430491178901	3.59311559052855E-02	2.76370474171487E-02	1.89636656166784E-02	5.98852598421425E-02	0.153384138465513
49	0	560438	0	Bank of Evergreen	Evergreen	AL	36401	12/31/2018	2/14/2019	NM	146 West Front Street		1	0	0	8	0	Conecuh			9/1/1932	1/1/1934	3/31/2006	Stock	0	0	FDIC	DIF	Atlanta	ATLANTA	Montgomery	Atlanta	Southern	Southeast	0	1	http://www.thebankofevergreen.com			4.70152812623111	0.563284883921845	4.13824324230926	0.478214492979163	2.92440320452342	0.664637091937142	0.573857391574995	0.573857391574995	0.771627453078242	4.81265974223721
11732	0	976534	1491717	Bank of Farmington	Farmington	IL	61531	12/31/2018	2/14/2019	NM	16 North Main Street	FARMINGTON BANCORP, INC.	4	0	0	2	0	Fulton			1/1/1903	1/1/1934	4/1/2018	Stock	0	0	FDIC	DIF	Chicago	CHICAGO	Springfield Il	Chicago	Central	Central	0	1	http://www.bankoffarmington.com			4.24421754427423	0.76424826504331	3.47996927923093	0.254916546173327	2.48409308811993	0.179098275999995	0.716990098253314	0.716990098253314	0.897282362759976	6.42507115191201
58630	0	3620539	5110641	Bank of Feather River	Yuba City	CA	95991	12/31/2018	2/14/2019	NM	855 Harter Parkway, # 100	FEATHER RIVER BANCORP, INC.	2	0	0	2	0	Sutter	49700	Yuba City, CA	11/6/2007	11/6/2007	3/2/2018	Stock	0	0	FDIC	DIF	San Francisco	SAN FRANCISCO	Sacramento	San Francisco	Western	Western	0	1	https://bofr.bank			5.71638318660024	0.758405890195782	4.95797729640445	0.391302294515696	3.16499463645993	6.74659128475338E-02	1.38052124164266	1.38052124164266	1.80639981649272	12.943167083083
1484	0	166531	1136447	Bank of Frankewing	Frankewing	TN	38459	12/31/2018	2/14/2019	NM	2324 Highway 64 East	FRANKEWING BANCSHARES, INC.	3	0	0	4	0	Giles			12/13/1920	1/1/1934	3/31/2006	Stock	0	0	FDIC	DIF	Dallas	DALLAS	Nashville	Atlanta	Southern	Southeast	0	1	http://www.bankoffrankewing.com			5.2033134220871	0.896879259344883	4.30643416274221	0.63745729804124	2.86702179950355	0	1.33459749563764	1.33520423210204	1.74839944456733	11.7218315319628
10594	0	68831	3674215	Bank of Franklin	Meadville	MS	39653	12/31/2018	2/14/2019	NM	9 Main Street	FRANKLIN BANCSHARES, INC.	5	0	0	4	0	Franklin			1/12/1912	1/1/1934	11/8/2007	Stock	0	1	FDIC	DIF	Dallas	DALLAS	Jackson Ms	Atlanta	Southern	West	0	1	www.bankoffranklin.com			5.11977102023785	0.468619601502191	4.65115141873566	1.20485877743718	4.03705928024404	0.099846058241547	1.06563313577723	0.9962252229026	1.23466357094211	9.06748050186504
35543	0	2913702	2913711	Bank of Franklin County	Washington	MO	63090	12/31/2018	2/14/2019	NM	900 East Eighth Street	FRANKLIN BANCORP, INC.	5	0	0	4	0	Franklin	41180	St. Louis, MO-IL	8/28/2000	8/28/2000	3/31/2006	Stock	0	0	FDIC	DIF	Kansas City	KANSAS CITY	St. Louis	St. louis	Western	West	0	1	www.bankoffranklincounty.com			4.48756426301161	0.704466631540246	3.78309763147136	0.510625308993256	2.94482242984585	0.241917872941161	0.611772145835887	0.611289121894948	0.756602206648195	6.74537766948545
5775	13001	590949	2749433	Bank of Geneva	Geneva	IN	46740	12/31/2018	2/14/2019	SM	215 East Line Street	LIMBERLOST BANCSHARES, INC.	6	0	0	2	1	Adams			10/12/1892	1/1/1934	12/31/2018	Stock	0	1	FED	DIF	Chicago	CHICAGO	Indianapolis	Chicago	Central	Central	0	1	www.bankofgeneva.com			5.56237693085083	0.786394891332189	4.77598203951864	0.311271251465013	3.01328840159753	8.95870983336097E-02	1.78085098609046	1.78085098609046	1.78085098609046	16.6692974494561
58626	0	3636446	5170805	Bank of George	Las Vegas	NV	89148	12/31/2018	2/14/2019	NM	9115 West Russell Road	GBANK FINANCIAL HOLDINGS INC.	2	0	0	4	0	Clark	29820	Las Vegas-Henderson-Paradise, NV	9/24/2007	9/24/2007	3/2/2018	Stock	0	0	FDIC	DIF	San Francisco	SAN FRANCISCO	Phoenix	San Francisco	Western	West	0	1	http://www.bankofgeorge.com			5.36528206231915	0.356792691967382	5.00848937035177	2.35809127627156	4.05197564604535	0.179152233714838	2.22596650390686	2.22596650390686	2.81716887516583	16.2921974470094
22838	0	932633	1204618	Bank of Gibson City	Gibson City	IL	60936	12/31/2018	2/14/2019	NM	804 South Sangamon Avenue	LONGVIEW CAPITAL CORPORATION	1	0	0	2	0	Ford	16580	Champaign-Urbana, IL	4/9/1979	4/9/1979	3/31/2006	Stock	0	0	FDIC	DIF	Chicago	CHICAGO	Champaign	Chicago	Central	Central	0	1	www.bankofgc.com			3.98736245778407	0.60464102843447	3.3827214293496	0.276420689775937	1.89867243022566	0.534079794272964	0.751714183508316	0.751714183508316	0.95058698746476	6.19664288365571
2379	15442	141958	1098808	Bank of Gleason	Gleason	TN	38229	12/31/2018	2/14/2019	NM	203 Main Street	BANCSHARES OF GLEASON, INC.	2	0	0	7	0	Weakley			1/1/1901	1/1/1934	6/12/2014	Stock	0	1	FDIC	DIF	Dallas	DALLAS	Nashville	St. louis	Southern	Southeast	0	1	www.bankofgleason.com			3.88351319446381	0.583735348521607	3.2997778459422	0.230662498181315	2.42727921163107	-7.98447109089167E-02	0.870094429678102	1.12048744308846	1.33074518181528	5.08310862478368
16527	0	993353	3556656	Bank of Glen Ullin	Glen Ullin	ND	58631	12/31/2018	2/14/2019	NM	106 South Avenue West	TRINITY INVESTMENTS, INC.	1	0	0	2	1	Morton	13900	Bismarck, ND	1/2/1947	1/2/1947	3/31/2015	Stock	0	0	FDIC	DIF	Kansas City	KANSAS CITY	Fargo	Minneapolis	Central	West	0	1	http://www.bankofglenullin.com			5.85409414507901	0.746231633606469	5.10786251147254	0.376166396550498	2.23641215859624	8.98307812657906E-02	2.67433721726697	2.67433721726697	2.67433721726697	21.1421807959757
57915	17987	3286999	4446521	Bank of Grand Lake	Grove	OK	74344	12/31/2018	2/14/2019	NM	201 East 18th Street	TOWNSEND HOLDING COMPANY	2	0	0	4	1	Delaware			6/9/2005	6/9/2005	10/31/2017	Stock	0	0	FDIC	DIF	Dallas	DALLAS	Tulsa	Kansas City	Southern	West	0	1	www.bankofgrandlake.com			4.98947770690702	1.11137252557132	3.8781051813357	0.295116278227661	2.53534454976361	0.120701954285342	1.24021258028189	1.24021258028189	1.24021258028189	15.5705409910593
9392	0	1351	0	Bank of Grandin	Grandin	MO	63943	12/31/2018	2/14/2019	NM	403 5th Street		5	0	0	4	1	Carter			1/13/1913	1/1/1934	9/9/2008	Stock	0	0	FDIC	DIF	Kansas City	KANSAS CITY	St. Louis	St. louis	Western	West	0	1	www.bankofgrandin.net			5.15114375679153	1.1526500529427	3.99849370384884	0.34848026399158	2.45552512549169	0.239216507749322	1.37452512290556	1.37452512290556	1.37452512290556	8.4203355460148
5636	0	400945	5070192	Bank of Gravett	Gravette	AR	72736	12/31/2018	2/14/2019	NM	211 Main St Se	LEGACY BANCSHARES, INC.	4	0	0	8	0	Benton	22220	Fayetteville-Springdale-Rogers, AR-MO	3/1/1898	1/1/1934	5/6/2015	Stock	0	0	FDIC	DIF	Dallas	DALLAS	Little Rock	St. louis	Southern	Western	0	1	http://www.bankofgravett.com			2.67981105586883	0.440171569958193	2.23963948591063	0.317161421879489	1.79254321947072	0.155259648930535	0.221680889114721	0.221680889114721	0.287271863796605	1.57585343972803
17995	0	857259	1472006	Bank of Greeley	Greeley	KS	66033	12/31/2018	2/14/2019	NM	118 W Brown St	GREELEY BANCSHARES, INC.	1	0	0	2	1	Anderson			1/1/1888	5/4/1959	3/31/2006	Stock	0	0	FDIC	DIF	Kansas City	KANSAS CITY	Kansas City	Kansas City	Western	Western	0	1				3.7572526613873	0.421166964993267	3.33608569639404	0.379499688548532	2.09117414586398	0	1.39498851031977	1.39498851031977	1.43948157725305	11.0893808255659
15113	13511	465524	1250679	Bank of Greeleyville	Greeleyville	SC	29056	12/31/2018	2/14/2019	NM	73 Main Street	SOUTHEASTERN BANCORP, INC.	2	0	0	4	1	Williamsburg			4/25/1935	4/25/1935	3/31/2006	Stock	0	0	FDIC	DIF	Atlanta	ATLANTA	Columbia Sc	Richmond	Northeastern	Southeast	0	1	http://www.bog1.com			4.7999196426009	0.365913156610831	4.43400648599007	1.04349193512153	3.59999101406299	2.24648425214539E-02	1.5219930808285	1.5219930808285	1.58601788201465	13.9328754164439
20884	14461	711472	4272869	Bank of Guam	Hagatna	GU	96910	12/31/2018	2/14/2019	NM	111 Chalan Santo Papa	BANKGUAM HOLDING COMPANY	1	0	1	4	0	Guam			12/11/1972	12/11/1972	2/23/2018	Stock	0	1	FDIC	DIF	San Francisco	SAN FRANCISCO	San Francisco	San Francisco	Western	West	22	0	https://www.bankofguam.com			4.93733413179679	0.116561601927738	4.82077252986905	1.97426139650472	5.01775657538049	0.667252931975066	0.6855324767634	0.660612050605591	0.81174398364683	9.14979419610007
8144	0	603232	1084801	Bank of Gueydan	Gueydan	LA	70542	12/31/2018	2/14/2019	SM	111 Main Street	GUEYDAN BANCSHARES, INC.	1	0	0	2	0	Vermilion	29180	Lafayette, LA	5/14/1927	1/1/1934	1/1/2016	Stock	0	0	FED	DIF	Dallas	DALLAS	Baton Rouge	Atlanta	Southern	Western	0	1	http://bankofgueydan.com/			3.04835186226587	0.223050136263356	2.82530172600251	0.217679688180249	1.82082656819008	0.339324219810388	0.65560000204875	0.65560000204875	0.733708596042839	3.26185288533823
10315	10625	145059	1135374	Bank of Halls	Halls	TN	38040	12/31/2018	2/14/2019	SM	101 Main Street	SECURITY BANCORP OF TENNESSEE, INC.	2	0	0	2	0	Lauderdale			10/13/1899	1/1/1934	1/1/2012	Stock	0	1	FED	DIF	Dallas	DALLAS	Memphis	St. louis	Southern	Southeast	0	1	www.bankofhalls.com			4.20548425593919	0.687774736103824	3.51770951983537	0.344025385705384	1.95108103361585	0.060144298200242	1.20649462189686	1.20649462189686	1.44586892873382	12.223955540389
9127	0	854351	1966215	Bank of Hamilton	Hamilton	ND	58238	12/31/2018	2/14/2019	NM	1 Wall Street	WALL STREET HOLDING COMPANY	1	0	0	2	0	Pembina			1/8/1886	1/1/1934	3/31/2006	Stock	0	0	FDIC	DIF	Kansas City	KANSAS CITY	Fargo	Minneapolis	Central	West	0	1	bankofhamilton.com			2.2680455273726	8.84329678103997E-02	2.17961255956221	0.338153207216475	2.2384789773485	0	8.57289821112191E-02	8.57289821112191E-02	9.52544245680212E-02	0.685871056241427
10057	0	37	0	Bank of Hancock County	Sparta	GA	31087	12/31/2018	2/14/2019	NM	12855 Broad Street		1	0	0	7	0	Hancock			9/1/1904	1/1/1934	8/31/2009	Stock	0	0	FDIC	DIF	Atlanta	ATLANTA	Savannah	Atlanta	Southern	Southeast	0	1	http://www.bankofhancock.com			4.38880714744799	0.389083356793422	3.99972379065456	0.505713541374008	3.29735445411033	5.10821758963645E-02	1.02802878991434	1.08421918340034	1.05995514984956	5.82888214535818
13962	0	7456	1063301	Bank of Hartington	Hartington	NE	68739	12/31/2018	2/14/2019	SM	229 North Broadway	CEDAR BANCORP	2	0	0	2	1	Cedar			1/1/1917	2/28/1934	5/30/2008	Stock	0	0	FED	DIF	Kansas City	KANSAS CITY	Sioux City	Kansas City	Western	West	0	1	www.bankofhartington.com			5.03813211310571	0.590167781297665	4.44796433180805	0.371180702957472	3.18823542217723	0.027212661507146	1.24017895046207	1.21695022259957	1.25831346809043	13.6972874960182
18053	12557	795968	1025309	Bank of Hawaii	Honolulu	HI	96813	12/31/2018	2/14/2019	SM	111 South King Street	BANK OF HAWAII CORPORATION	64	0	1	5	0	Honolulu	46520	Urban Honolulu, HI	1/1/1897	7/10/1959	8/20/2010	Stock	0	1	FED	DIF	San Francisco	SAN FRANCISCO	San Francisco	San Francisco	Western	Western	5	0	www.boh.com			3.45416826085574	0.397070667317632	3.05709759353811	0.983840135055734	2.16454789090769	7.86497979165941E-02	1.30617366290159	1.29136816798205	1.60101110422664	18.7178063207879
17769	53483	746755	1052293	Bank of Hays	Hays	KS	67601	12/31/2018	2/14/2019	NM	1000 West 27th Street	HANSTON INSURANCE AGENCY, INC.	4	0	0	2	0	Ellis			8/21/1907	6/12/1957	12/31/2012	Stock	0	0	FDIC	DIF	Kansas City	KANSAS CITY	Hays	Kansas City	Western	Western	0	1	www.bankofhays.com			4.07649372326595	0.541345242928678	3.53514848033727	0.227242859646049	2.00177100803525	0.140804525770357	1.15905592129966	1.35837255000125	1.7052992565521	13.7520590471363
17813	0	856458	0	Bank of Hazelton	Hazelton	ND	58544	12/31/2018	2/14/2019	NM	363 Main St		1	0	0	2	1	Emmons			8/22/1903	12/1/1957	3/31/2006	Stock	0	0	FDIC	DIF	Kansas City	KANSAS CITY	Fargo	Minneapolis	Central	West	0	1	www.bankofhazelton.net			3.41045630529855	0.400516220906947	3.0099400843916	7.32534013336079E-02	1.90656825633147	-4.35560764686317E-02	1.15621584807641	1.15621584807641	1.15621584807641	12.7924296854464
149	0	628039	3140961	Bank of Hazlehurst	Hazlehurst	GA	31539	12/31/2018	2/14/2019	NM	22 South Tallahassee Street	HAZLEHURST INVESTORS, INC.	2	0	0	2	1	Jeff Davis			1/1/1906	1/1/1934	3/31/2006	Stock	0	0	FDIC	DIF	Atlanta	ATLANTA	Albany Ga	Atlanta	Southern	Southeast	0	1	https://www.bankofhazlehurst.com			3.90426447013437	0.242743753828509	3.66152071630586	0.517142427469624	2.59798851544829	0.810240954611161	0.557807929926434	0.496426039425588	0.496426039425588	4.16816987063856
16276	13932	659341	1098581	Bank of Hillsboro, National Association	Hillsboro	IL	62049	12/31/2018	2/14/2019	N	230 South Main Street	COUNTRY BANCORP, INC.	12	0	0	2	0	Montgomery			7/2/1945	7/2/1945	9/18/2018	Stock	0	0	OCC	DIF	Chicago	CHICAGO	Springfield Il	St. louis	Central	Central	0	1	www.national-bank.com			4.0573181603988	0.526664908968195	3.5306532514306	0.506571112864282	2.42164248303926	6.61911636585466E-02	0.960070031443784	0.960070031443784	1.28476452344449	8.84231569813103
289	0	763211	3923306	Bank of Hindman	Hindman	KY	41822	12/31/2018	2/14/2019	NM	1362 Hindman Bypass	COMMUNITY EXCHANGE BANCSHARES INC.	3	0	0	4	0	Knott			1/1/1903	1/1/1934	5/12/2014	Stock	0	0	FDIC	DIF	Chicago	CHICAGO	Lexington	Cleveland	Central	Southeast	0	1	www.bankofhindman.com			3.7949792435812	0.886279474955042	2.90869976862615	0.250041844785113	1.91664518805509	0.115522412888399	0.795718379975293	0.794794200672186	0.88259123446737	6.35577562633952
1464	0	941804	2960359	Bank of Holland	Holland	NY	14080	12/31/2018	2/14/2019	NM	12 South Main Street	HOLLAND BANCORP, INC.	3	0	0	8	0	Erie	15380	Buffalo-Cheektowaga-Niagara Falls, NY	10/21/1893	1/1/1934	12/15/2015	Stock	0	0	FDIC	DIF	New York	NEW YORK	Syracuse	New York	Northeastern	Northeast	0	1	www.bankofhollandny.com			3.95557803955578	0.36857700368577	3.58700103587001	0.645554611628234	2.99476222199133	0.106191823687958	0.866830869275573	0.864050018640867	0.954198473282443	11.7289583938275
26610	0	671464	2961879	Bank of Hope	Los Angeles	CA	90010	12/31/2018	2/14/2019	NM	3200 Wilshire Blvd Suite 140	HOPE BANCORP, INC.	66	0	1	4	0	Los Angeles	31080	Los Angeles-Long Beach-Anaheim, CA	3/18/1986	3/18/1986	1/1/2018	Stock	0	0	FDIC	DIF	San Francisco	SAN FRANCISCO	Los Angeles (West)	San Francisco	Western	Western	0	0	http://www.bankofhope.com			4.73410890109836	1.09283560243629	3.64127329866207	0.417700533565862	1.86258639501102	0.100527175302149	1.35227294102331	1.35719782806248	1.83488407408548	9.52754530133191
3178	0	583754	5193420	Bank of Houston, National Association	Houston	TX	77027	12/31/2018	2/14/2019	N	4400 Post Oak Pkwy Suite 228	BOH HOLDINGS, INC.	2	0	0	8	0	Harris	26420	Houston-The Woodlands-Sugar Land, TX	1/31/1892	1/1/1934	4/30/2018	Stock	0	0	OCC	DIF	Dallas	DALLAS	Dallas	Dallas	Southern	West	0	1	www.bohbank.com			3.1000511486201	0.175684390775458	2.92436675784464	0.239878571812613	3.65194446397479	0.345342426661263	-0.832544077687571	-0.837507082621625	-1.04429895487388	-3.61484496331602
10674	11619	291059	1057168	Bank of Hydro	Hydro	OK	73048	12/31/2018	2/14/2019	NM	146 West Main Street	HYDRO BANCSHARES, INC.	3	0	0	4	1	Caddo			10/1/1903	1/1/1934	5/13/2015	Stock	0	0	FDIC	DIF	Dallas	DALLAS	Oklahoma City	Kansas City	Southern	West	0	1	http://www.bankofhydro.com			5.56155017496445	0.68910110962086	4.87244906534359	0.473428337271939	2.30667016764933	2.38703363330389E-02	2.75622816858823	2.75622816858823	2.75622816858823	25.8990654205607
8584	0	790150	1118760	Bank of Iberia	Iberia	MO	65486	12/31/2018	2/14/2019	SM	841 E. Hwy 42	MILCO BANCORPORATION, INC.	2	0	0	8	0	Miller			10/1/1899	1/1/1934	3/31/2006	Stock	0	0	FED	DIF	Kansas City	KANSAS CITY	Columbia Mo	St. louis	Western	West	0	1	www.bankofiberia.com			5.13067523664289	0.557724484104852	4.57295075253804	0.574555115121869	4.22043237468725	0.253015096567429	0.19151837170729	0.19151837170729	0.2213882094965	2.28071643789756
26403	9739	300960	2561671	Bank of Idaho	Idaho Falls	ID	83402	12/31/2018	2/14/2019	NM	399 North Capital Avenue	BANK OF IDAHO HOLDING CO.	8	0	0	4	1	Bonneville	26820	Idaho Falls, ID	9/25/1985	9/25/1985	7/29/2015	Stock	0	1	FDIC	DIF	San Francisco	SAN FRANCISCO	Salt Lake City	San Francisco	Western	Western	0	1	www.bankofidaho.com			4.75565357079008	0.076802982279164	4.67885058851092	1.36997659892023	4.4108885654094	0.284068225510248	1.1276740800796	1.13535159968799	1.13535159968799	11.5823704854758
33648	0	727709	0	Bank of India	New York	NY	10017	12/31/2018	2/14/2019	OI	277 Park Ave		1	0	0	9	0	New York	35620	New York-Newark-Jersey City, NY-NJ-PA	9/7/1906	12/2/1980	11/1/2013	Stock	0	0	FDIC	DIF	New York	NEW YORK	New York City	New York	Northeastern	Northeast	0	0
23826	0	898458	1895397	Bank of Jackson Hole	Jackson	WY	83002	12/31/2018	2/14/2019	SM	990 West Broadway	BANCSHARES OF JACKSON HOLE, INCORPORATED	10	0	0	4	0	Teton			6/1/1982	6/1/1982	3/16/2018	Stock	0	1	FED	DIF	San Francisco	DALLAS	Billings	Kansas City	Western	West	0	1	www.bojh.com			4.39271066053042	0.33613126981571	4.05657939071471	0.381267540222768	2.11376767944609	0.114955037253096	1.75662536970817	1.3937659627842	1.57386218781405	13.5656264529716
8118	15597	567240	1399804	Bank of Jamestown	Jamestown	KY	42629	12/31/2018	2/14/2019	NM	400 Monument Square	JAMESTOWN BANCORP INC	3	0	0	4	0	Russell			7/17/1899	1/1/1934	6/2/2010	Stock	0	0	FDIC	DIF	Chicago	CHICAGO	Elizabethtown	St. louis	Central	Southeast	0	1	www.bankofjamestown.com			4.13109712753416	0.91534832448606	3.2157488030481	0.324028614059628	2.17073249130826	9.33202408491727E-02	0.985046986741268	0.985046986741268	1.10895552875767	9.16104146576663
11750	0	487142	3210369	Bank of Kampsville	Kampsville	IL	62053	12/31/2018	2/14/2019	NM	Broadway And North Street	KAMPSVILLE BANCSHARES INC	4	0	0	2	0	Calhoun	41180	St. Louis, MO-IL	12/1/1908	1/1/1934	3/31/2006	Stock	0	0	FDIC	DIF	Chicago	CHICAGO	Springfield Il	St. louis	Central	Central	0	1	www.thebankofkampsville.com			3.61169890719882	0.501541590985839	3.11015731621298	0.319586456988135	2.19051825183413	0	0.833906352782452	0.833906352782452	1.02957153053029	5.01293842207261
9775	12029	780049	3097850	Bank of Kilmichael	Kilmichael	MS	39747	12/31/2018	2/14/2019	NM	120 North Depot Avenue	KILMICHAEL BANCORP, INC.	4	0	0	4	1	Montgomery			9/16/1904	1/1/1934	9/13/2017	Stock	0	0	FDIC	DIF	Dallas	DALLAS	Jackson Ms	St. louis	Southern	West	0	1	www.bankofkilmichael.com			4.92351462037541	0.666647398190187	4.25686722218522	0.74562236311346	2.90607473822171	0.21477165894029	1.54681906385028	1.6458108527419	1.6458108527419	18.3872511609256
1635	0	796451	2352280	Bank of Kirksville	Kirksville	MO	63501	12/31/2018	2/14/2019	NM	214 South Franklin Street	ROCKHOLD BANCORP	8	0	0	2	1	Adair			1/1/1913	1/1/1934	3/31/2006	Stock	0	0	FDIC	DIF	Kansas City	KANSAS CITY	Columbia Mo	St. louis	Western	West	0	1	www.bankofkirksville.com			3.00252305793382	0.682451974904893	2.32007108302893	0.263991325999289	1.1888180816916	0.117853270535397	1.20317475282955	1.20317475282955	1.20317475282955	11.8798767793368
1874	12723	246657	1051317	Bank of Labor	Kansas City	KS	66101	12/31/2018	2/14/2019	NM	756 Minnesota Avenue	INTERNATIONAL BROTHERHOOD OF BOILERMAKERS, IRON SHIP BUILDERS, BLACKSMITHS, FORGERS AND HELPERS	7	0	0	4	0	Wyandotte	28140	Kansas City, MO-KS	9/2/1924	1/1/1934	10/14/2013	Stock	0	1	FDIC	DIF	Kansas City	KANSAS CITY	Kansas City	Kansas City	Western	Western	0	1	http://www.bankoflabor.com			4.15294408295224	0.440426065118362	3.71251801783388	1.17982443000679	4.12265326861859	2.52458865194035E-02	0.425834149336488	0.435407389504645	0.559617151180111	5.54712158638672
8695	14218	477349	0	Bank of Lake Mills	Lake Mills	WI	53551	12/31/2018	2/14/2019	NM	136 East Madison Street		2	0	0	4	1	Jefferson			1/1/1893	1/2/1934	3/31/2006	Stock	0	0	FDIC	DIF	Chicago	CHICAGO	Milwaukee	Chicago	Central	Central	0	1	www.bankoflakemills.com			4.68724940275962	0.674024682092013	4.01322472066761	0.897580158693332	3.08522033006976	-2.41674786939508E-02	1.46648260714893	1.46648260714893	1.53753499450915	12.2400897230044
15547	11215	476445	1137033	Bank of Lake Village	Lake Village	AR	71653	12/31/2018	2/14/2019	SM	101 Main Street	SOUTHEAST ARKANSAS BANK CORPORATION	2	0	0	2	0	Chicot			1/1/1934	1/1/1934	6/22/2015	Stock	0	0	FED	DIF	Dallas	DALLAS	Little Rock	St. louis	Southern	Western	0	1	www.bankoflakevillage.com			4.8613411071069	0.406614703056497	4.45472640405041	0.636837688803644	3.17070246943179	0.280208583073603	1.17708583073603	1.18976264684728	1.27067849436586	10.9856660578892
4130	0	85454	1067251	Bank of Laverne	Laverne	OK	73848	12/31/2018	2/14/2019	NM	111 E. Jane Jayroe Blvd.	LAVERNE BANCSHARES, INC.	1	0	0	2	0	Harper			1/1/1922	1/1/1934	6/1/2010	Stock	0	0	FDIC	DIF	Dallas	DALLAS	Oklahoma City	Kansas City	Southern	West	0	1	http://www.bankoflaverne.com			4.58879683192357	0.484172264155716	4.10462456776786	0.379385698676703	3.05363333468226	0	0.996519768524139	0.996519768524139	1.15670484129875	6.26523905438355
5425	0	13457	1063516	Bank of Lewellen	Lewellen	NE	69147	12/31/2018	2/14/2019	NM	302 Main Street	LEWELLEN NATIONAL CORP.	1	0	0	2	0	Garden			10/5/1905	1/1/1934	2/27/2008	Stock	0	0	FDIC	DIF	Kansas City	KANSAS CITY	Grand Island	Kansas City	Western	West	0	1	www.bankoflewellen.com			3.77461101688666	0.202787405058624	3.57182361182804	0.397930760047752	2.66530706990317	0.27772250961666	0.538864570897997	0.538864570897997	0.66736304549675	2.12265691333029
58164	0	3410141	1119404	Bank of Lexington, Inc.	Lexington	KY	40503	12/31/2018	2/14/2019	NM	761 Corporate Drive	FIRST BRECKINRIDGE BANCSHARES, INC.	3	0	0	4	0	Fayette	30460	Lexington-Fayette, KY	2/6/2006	2/6/2006	1/30/2007	Stock	0	0	FDIC	DIF	Chicago	CHICAGO	Lexington	Cleveland	Central	Southeast	0	1	www.bankoflexington.net			4.74218871181444	1.05242360721766	3.68976510459678	0.253028765989203	3.52452357909384	0	2.95394565517349E-02	2.95394565517349E-02	3.84790289292336E-02	0.275392252781099
57396	0	3128923	5140312	Bank of Lincoln County	Fayetteville	TN	37334	12/31/2018	2/14/2019	NM	307 East College Street	BOLC CORP.	3	0	0	4	0	Lincoln			7/22/2002	7/22/2002	3/31/2006	Stock	0	1	FDIC	DIF	Dallas	DALLAS	Nashville	Atlanta	Southern	Southeast	0	1	http://www.bolconline.com			5.89935250056627	0.629535034483836	5.26981746608243	0.686531668083664	3.37979250521779	0	1.69761611292722	1.69532767403361	2.18994911844409	12.2262030353991
19087	0	111157	1059537	Bank of Lindsay	Lindsay	NE	68644	12/31/2018	2/14/2019	NM	102 Pine Street	LINDSAY STATE COMPANY	1	0	0	2	0	Platte			4/15/1953	4/6/1964	3/31/2006	Stock	0	0	FDIC	DIF	Kansas City	KANSAS CITY	Grand Island	Kansas City	Western	West	0	1	https://www.bankoflindsay.com			4.84990761312958	1.34952548942469	3.50038212370489	1.10994476088864	3.4101403635571	0	0.626674238382865	0.626674238382865	0.813099069023077	5.33720901829551
91280	0	1397471	2617082	Bank of Little Rock	Little Rock	AR	72201	12/31/2018	2/14/2019	SM	200 North State Street	LITTLE ROCK BANKSHARES, INC.	5	0	0	4	0	Pulaski	30780	Little Rock-North Little Rock-Conway, AR	10/21/1927	12/21/1987	3/31/2006	Stock	0	0	FED	DIF	Dallas	DALLAS	Little Rock	St. louis	Southern	Western	0	1	http://www.bankoflittlerock.com			4.10621233595745	0.552353151158886	3.55385918479857	6.31063897713823	8.68363779355884	0.478882451878154	0.364028530492743	0.364028530492743	0.423402167819099	3.49056427678121
16795	17319	14650	2224408	Bank of Locust Grove	Locust Grove	OK	74352	12/31/2018	2/14/2019	SM	124 E Main St	FIRST PRYOR BANCORP, INC.	2	0	0	8	0	Mayes			6/6/1949	6/6/1949	6/17/2015	Stock	0	0	FED	DIF	Dallas	DALLAS	Tulsa	Kansas City	Southern	West	0	1	www.banklg.com			6.70427800083068	0.2353592690018	6.46891873182888	1.37309708316259	4.31806922366498	0.541287714297947	1.70949057792402	1.70949057792402	2.22937143346442	12.7387083542227
8885	0	663450	1097173	Bank of Louisiana	Louisiana	MO	63353	12/31/2018	2/14/2019	SM	101 South Third Street	LINCOLN COUNTY BANCORP, INC.	2	0	0	4	1	Pike			1/17/1887	1/1/1934	1/1/2012	Stock	0	0	FED	DIF	Kansas City	KANSAS CITY	St. Louis	St. louis	Western	West	0	1	bola.cc			4.55546954088013	0.523177174162704	4.03229236671743	0.636351995778348	3.50769636697333	-0.217290925387729	1.02437150539929	1.02437150539929	1.02437150539929	9.30560451180825
17878	0	271136	1247594	Bank of Louisiana	New Orleans	LA	70130	12/31/2018	2/14/2019	NM	300 St. Charles Avenue	BOL BANCSHARES, INC.	5	0	0	8	0	Orleans	35380	New Orleans-Metairie, LA	7/1/1958	7/1/1958	9/28/2016	Stock	0	0	FDIC	DIF	Dallas	DALLAS	Baton Rouge	Atlanta	Southern	Western	0	1	www.bankoflouisiana.com			5.13166968835521	0.3697797859958	4.76188990235941	2.48358235819082	7.70697977886493	8.49942628872551E-02	-1.19741917420574	-1.19741917420574	-1.49364917868044	-13.8171748348574
16281	0	959630	0	Bank of Lumber City	Lumber City	GA	31549	12/31/2018	2/14/2019	NM	21 Main St		2	0	0	2	0	Telfair			7/2/1945	7/2/1945	3/31/2006	Stock	0	0	FDIC	DIF	Atlanta	ATLANTA	Albany Ga	Atlanta	Southern	Southeast	0	1	www.bankoflumbercity.com			5.54541021694027	0.415905766270521	5.12950445066975	1.19521912350598	5.66995177185993	0	2.51625078632837E-02	1.67750052421891E-02	1.67750052421891E-02	0.111806797853309
13264	12871	580548	1209743	Bank of Luxemburg	Luxemburg	WI	54217	12/31/2018	2/14/2019	NM	630 Main Street	LUXEMBURG BANCSHARES, INC.	8	0	0	4	0	Kewaunee	24580	Green Bay, WI	10/3/1903	1/1/1934	6/27/2008	Stock	0	1	FDIC	DIF	Chicago	CHICAGO	Appleton	Chicago	Central	Central	0	1	http://www.bankofluxemburg.com			4.6738701407526	0.675405530725044	3.99846461002755	0.952168966711184	3.43799536929081	0.104520712177635	0.849061492332007	0.844409584578749	1.0902540766022	9.22174634409847
148	11273	752831	1135105	Bank of Madison	Madison	GA	30650	12/31/2018	2/14/2019	NM	133 North Main Street	MADISON BANK CORP.	4	0	0	4	0	Morgan	12060	Atlanta-Sandy Springs-Roswell, GA	1/1/1890	1/1/1934	3/31/2006	Stock	0	0	FDIC	DIF	Atlanta	ATLANTA	Atlanta	Atlanta	Southern	Southeast	0	1	www.bankofmadisonga.com			4.55101816809989	0.520682966334088	4.0303352017658	0.389080054541629	2.75084880190632	0.160649570031329	1.04543698003456	1.04752322376593	1.3265693262313	8.33286650607809
9332	11722	989851	1123812	Bank of Maple Plain	Maple Plain	MN	55359	12/31/2018	2/14/2019	NM	4980 Highway 12	MAPLE BANC SHARES, INC.	1	0	0	8	1	Hennepin	33460	Minneapolis-St. Paul-Bloomington, MN-WI	5/29/1905	1/1/1934	3/31/2006	Stock	0	0	FDIC	DIF	Kansas City	KANSAS CITY	Minneapolis	Minneapolis	Central	West	0	1	www.bankofmapleplain.com			3.83019202476626	0.59902909364502	3.23116293112124	0.378587283523566	2.19490484614258	0	1.22139468851055	1.22364818424581	1.22477493211344	10.2803915257767
32779	0	1436204	3590388	Bank of Marin	Novato	CA	94947	12/31/2018	2/14/2019	NM	504 Redwood Boulevard	BANK OF MARIN BANCORP	24	0	0	4	0	Marin	41860	San Francisco-Oakland-Hayward, CA	1/23/1990	1/23/1990	11/21/2017	Stock	0	1	FDIC	DIF	San Francisco	SAN FRANCISCO	San Francisco	San Francisco	Western	Western	0	1	http://www.bankofmarin.com			4.09994019933328	9.37907372831372E-02	4.00614946205014	0.331563475878847	2.27801495525152	0	1.34963562393131	1.37729749106178	1.839567725967	11.8231627895486
12327	0	601443	1205857	Bank of Mauston	Mauston	WI	53948	12/31/2018	2/14/2019	NM	503 Highway 82 East	MAUSTON BANCORP, INC.	6	0	0	4	1	Juneau			9/12/1932	1/1/1934	3/31/2006	Stock	0	0	FDIC	DIF	Chicago	CHICAGO	Madison	Chicago	Central	Central	0	1	www.bankofmauston.com			4.56230274655747	0.600340430011616	3.96196231654585	0.98540213841216	2.02968050522001	0.107767599344167	2.68351651529852	2.68386082072774	2.68386082072774	22.0278633396445
9315	13508	782016	1071575	Bank of Maysville	Maysville	KY	41056	12/31/2018	2/14/2019	NM	20 West 2nd Street	FIRST BANK OF KENTUCKY CORPORATION	3	0	0	8	0	Mason			6/26/1835	1/1/1934	3/31/2006	Stock	0	1	FDIC	DIF	Chicago	CHICAGO	Lexington	Cleveland	Central	Southeast	0	1	www.bankofmaysville.com			3.75066834421801	0.172049006615505	3.5786193376025	0.738194835811181	2.58050689378726	5.95318415976759E-02	1.11297556019463	1.11364231682052	1.31843185191653	5.89912206935989
13611	13746	175458	1067206	Bank of Mead	Mead	NE	68041	12/31/2018	2/14/2019	NM	322 South Vine	SELKO BANCO, INC.	2	0	0	2	0	Saunders	36540	Omaha-Council Bluffs, NE-IA	9/1/1885	1/13/1934	3/31/2006	Stock	0	0	FDIC	DIF	Kansas City	KANSAS CITY	Omaha	Kansas City	Western	West	0	1	WWW.BANKOFMEAD.COM			3.89942577454095	0.420164970035604	3.47926080450535	0.316306662824127	2.231719232148	0.123008146653827	1.04732650579544	1.04732650579544	1.2792847251998	10.2758620689655
618	0	175609	2646998	Bank of Millbrook	Millbrook	NY	12545	12/31/2018	2/14/2019	SM	3263 Franklin Avenue	MILLBROOK BANK SYSTEM, INC.	4	0	0	8	0	Dutchess	35620	New York-Newark-Jersey City, NY-NJ-PA	5/18/1891	1/1/1934	10/1/2010	Stock	0	1	FED	DIF	New York	NEW YORK	Syracuse	New York	Northeastern	Northeast	0	1	http://www.bankofmillbrook.com			3.0681952443904	7.76817170729529E-02	2.99051352731745	0.735584356867029	2.5573256872592	5.29832670012266E-02	0.807111767318685	0.807111767318685	0.963853932197313	7.97549759600702
11232	13299	426945	2342722	Bank of Milton	Milton	WI	53563	12/31/2018	2/14/2019	NM	323 Parkview Drive	MILTON BANCSHARES, INC.	2	0	0	4	1	Rock	27500	Janesville-Beloit, WI	3/25/1884	1/1/1934	6/29/2012	Stock	0	0	FDIC	DIF	Chicago	CHICAGO	Madison	Chicago	Central	Central	0	1	www.bankofmilton.com			4.41215203669225	0.451387312111167	3.96076472458108	0.518714279056199	2.56163723833411	7.76776790599965E-02	1.63986211348882	1.31706820272839	1.32052054401994	15.026488370719
19954	13212	708753	1062630	Bank of Minden	Mindenmines	MO	64769	12/31/2018	2/14/2019	NM	601 Main Street	S.T.D. INVESTMENTS, INC.	2	0	0	2	0	Barton			7/31/1912	5/15/1969	10/2/2006	Stock	0	0	FDIC	DIF	Kansas City	KANSAS CITY	Springfield Mo	Kansas City	Western	West	0	1	http://bankofminden.com			4.6095680108609	0.48937194635852	4.12019606450238	0.207873285897331	2.76710013358414	0	0.74629917395927	0.74629917395927	0.99847332406423	5.29497098646035
22273	0	706236	0	Bank of Mingo	Williamson	WV	25661	12/31/2018	2/14/2019	NM	10 Commerce Drive		5	0	0	8	0	Mingo			5/17/1976	5/17/1976	3/31/2006	Stock	0	0	FDIC	DIF	Atlanta	DALLAS	Scott Depot	Richmond	Northeastern	Northeast	0	1	https://www.thebankofmingo.com			4.88512082336821	0.573488905571075	4.31163191779713	0.880209507800168	4.4292347430352	7.68741928209754E-02	0.330533404399254	0.327996556036162	0.330559029130194	3.22938742557271
58482	0	3470097	3470088	Bank of Montana	Missoula	MT	59802	12/31/2018	2/14/2019	NM	125 Bank Street, Suite 100	BANCORP OF MONTANA HOLDING COMPANY	1	0	0	4	1	Missoula	33540	Missoula, MT	11/26/2007	11/26/2007	8/12/2015	Stock	0	0	FDIC	DIF	San Francisco	SAN FRANCISCO	Billings	Minneapolis	Western	West	0	1	http://www.bankofmontana.com			6.1696168871081	0.909111950643065	5.26050493646503	2.78755593836014	3.63950418484468	0.012872844383695	3.92270676128597	3.92270676128597	3.92270676128597	35.3900080239875
20769	0	713047	2139696	Bank of Montgomery	Montgomery	IL	60538	12/31/2018	2/14/2019	NM	1333 Douglas Avenue	MONTGOMERY BANCSHARES, INC.	1	0	0	7	0	Kane	16980	Chicago-Naperville-Elgin, IL-IN-WI	8/15/1972	8/15/1972	3/31/2006	Stock	0	0	FDIC	DIF	Chicago	CHICAGO	Chicago	Chicago	Central	Central	0	1	www.bankofmontgomery.net			3.18079987900672	0.460814246958626	2.7199856320481	0.271136082972198	2.34225120416319	-0.182276358300638	0.561342829931601	0.555942892816945	0.726826978723792	6.19383662486673
2145	12828	805335	2412139	Bank of Monticello	Monticello	GA	31064	12/31/2018	2/14/2019	NM	141 Green Street	MONTICELLO BANCSHARES, INC.	1	0	0	8	1	Jasper	12060	Atlanta-Sandy Springs-Roswell, GA	1/1/1909	1/1/1934	4/12/2018	Stock	0	0	FDIC	DIF	Atlanta	ATLANTA	Atlanta	Atlanta	Southern	Southeast	0	1	www.bankofmonticelloga.com			4.59501467071323	0.418609518715334	4.17640515199789	0.542082001215298	2.99022405440398	0.143139199639474	1.38891197585657	1.38891197585657	1.38891197585657	14.859604402553
12232	0	937553	3112472	Bank of Monticello	Monticello	MO	63457	12/31/2018	2/14/2019	NM	201 East Lafayette	MONTICELLO BANCSHARES, INC.	3	0	0	2	1	Lewis			2/27/1928	1/1/1934	11/15/2013	Stock	0	0	FDIC	DIF	Kansas City	KANSAS CITY	St. Louis	St. louis	Western	West	0	1	www.bankofmonticello.com			4.69632842983749	0.731009600144473	3.96531882969301	0.370814027676541	2.41847090109626	0.119969244248293	1.58413933882405	1.58323048091308	1.58323048091308	14.3800561333994
8556	12729	897330	3073911	Bank of Morton	Morton	MS	39117	12/31/2018	2/14/2019	NM	366 South 4th Street	MORTON BANCORP, INC.	1	0	0	6	1	Scott			1/1/1904	1/1/1934	7/3/2007	Stock	0	0	FDIC	DIF	Dallas	DALLAS	Jackson Ms	Atlanta	Southern	West	0	1	www.bankofmorton.com			6.25245386729486	0.48750163591153	5.76495223138333	1.07590941020602	3.31368242592379	2.66754399224634E-02	2.95800989362427	3.06767559108329	3.06767559108329	21.040434225773
9057	0	586335	2317690	Bank of Moundville	Moundville	AL	35474	12/31/2018	2/14/2019	NM	319 Market St	MOUNDVILLE BANCSHARES, INC.	1	0	0	7	0	Hale	46220	Tuscaloosa, AL	9/17/1907	1/1/1934	2/24/2011	Stock	0	0	FDIC	DIF	Atlanta	ATLANTA	Shelby	Atlanta	Southern	Southeast	0	1	http://www.BankofMoundville.com			3.22128985168471	0.610625843784735	2.61066400789997	0.400482320011492	2.34521575984991	0	0.352163257488366	0.376540442184718	0.467954884796037	4.56331935322202
13017	9635	352820	3186428	Bank of Mount Hope, Inc.	Mount Hope	WV	25880	12/31/2018	2/14/2019	NM	602 Main Street	MOUNT HOPE BANKSHARES, INC.	3	0	0	8	0	Fayette	13220	Beckley, WV	8/14/1914	1/1/1934	3/31/2006	Stock	0	0	FDIC	DIF	Atlanta	ATLANTA	Scott Depot	Richmond	Northeastern	Northeast	0	1	http://mthopebank.com			3.62281067556297	0.401880599424251	3.22093007613872	0.839743455556397	2.70199332391876	2.33485716310024E-02	0.992885931760981	1.00157321065403	1.20929498585399	7.93914175580119
10626	0	879550	0	Bank of New Cambria	New Cambria	MO	63558	12/31/2018	2/14/2019	NM	200 S. Main St.		2	0	0	2	0	Macon			3/18/1933	1/1/1934	3/31/2006	Stock	0	0	FDIC	DIF	Kansas City	KANSAS CITY	Columbia Mo	St. louis	Western	West	0	1	www.banknewcambria.com			3.94378509229062	0.21517668022728	3.72860841206334	0.268250383660432	2.9133239341726	0	0.782916817427541	0.782916817427541	0.814108722504336	6.2967236967538
27575	0	1404940	3846375	Bank of New Castle	New Castle	DE	19720	12/31/2018	2/14/2019	NM	12 Read's Way	DISCOVER FINANCIAL SERVICES	1	0	0	8	0	New Castle	37980	Philadelphia-Camden-Wilmington, PA-NJ-DE-MD	8/18/1989	8/18/1989	12/31/2011	Stock	0	0	FDIC	DIF	New York	NEW YORK	Claymont	Philadelphia	Northeastern	Northeast	0	0				1.83279780064264	5.21999373600752E-02	1.78059786328256	0	0.210024408242039	0	1.11823806550491	1.11823806550491	1.53261054663109	1.15399034631426
24540	15496	113601	0	Bank of New England	Salem	NH	3079	12/31/2018	2/14/2019	NM	31 Pelham Road		9	0	1	4	0	Rockingham	14460	Boston-Cambridge-Newton, MA-NH	6/24/1983	6/24/1983	7/14/2015	Stock	0	0	FDIC	DIF	New York	NEW YORK	Concord	Boston	Northeastern	Northeast	0	1	http://www.bankofnewengland.com			5.25540379840792	1.10473414176486	4.15066965664306	2.09432994338475E-02	1.56214968198151	-1.62035000882925E-02	1.83577388908473	1.830113686843	2.54218586759382	13.2114597457492
18012	10780	265407	2545831	Bank of New Hampshire	Laconia	NH	3246	12/31/2018	2/14/2019	SB	62 Pleasant Street	BNH FINANCIAL	26	0	0	4	0	Belknap			7/2/1831	7/2/1959	2/1/2017	Stock	0	1	FDIC	DIF	New York	NEW YORK	Concord	Boston	Northeastern	Northeast	0	1	www.BankNH.com			4.11390503990147	0.448987781838254	3.66491725806322	0.836465410030174	3.10311578514075	0.11361106931114	0.777102843869722	0.775372074687103	0.98569339308128	7.94492748417685
58175	0	3443345	3554250	Bank of New Jersey	Fort Lee	NJ	7024	12/31/2018	2/14/2019	NM	1365 Palisade Avenue	BANCORP OF NEW JERSEY, INC.	9	0	0	4	0	Bergen	35620	New York-Newark-Jersey City, NY-NJ-PA	5/10/2006	5/10/2006	4/5/2016	Stock	0	0	FDIC	DIF	New York	NEW YORK	Jamesburg	New York	Northeastern	Northeast	0	1	http://www.bonj.net			4.23391786537004	1.09165953822719	3.14225832714285	4.38125025177964E-02	2.15318535101098	0.130868514014197	0.623730717662447	0.623730717662447	0.809677806270445	6.36480394638747
14701	13112	688556	1095272	Bank of New Madrid	New Madrid	MO	63869	12/31/2018	2/14/2019	NM	229 Main Street	DIXIE BANCSHARES CORP.	3	0	0	2	1	New Madrid			1/1/1933	8/25/1934	3/31/2006	Stock	0	1	FDIC	DIF	Kansas City	KANSAS CITY	St. Louis	St. louis	Western	West	0	1	www.bankofnewmadrid.com			4.44045158007947	0.394993033954374	4.0454585461251	0.52810691004443	2.68743207505235	0.147829154356066	1.53538418248439	1.53538418248439	1.53538418248439	13.3826221408641
5704	0	948531	0	Bank of Newington	Newington	GA	30446	12/31/2018	2/14/2019	NM	Broad And Church Streets		2	0	0	4	0	Screven			8/14/1919	1/1/1934	1/31/2019	Stock	0	0	FDIC	DIF	Atlanta	ATLANTA	Savannah	Atlanta	Southern	Southeast	0	1	https://www.bankofnewington.com			6.76717301539555	1.41427848724329	5.35289452815226	0.430360931485269	3.09986914486807	0.635219087063128	1.30775729549122	1.30775729549122	1.66903815125837	14.9591280653951
5447	0	41955	1058688	Bank of Newman Grove	Newman Grove	NE	68758	12/31/2018	2/14/2019	SM	416 Hale Ave	FIRST NEWMAN GROVE BANKSHARES CORP.	1	0	0	2	1	Madison			4/10/1900	1/1/1934	6/2/2010	Stock	0	0	FED	DIF	Kansas City	KANSAS CITY	Sioux City	Kansas City	Western	West	0	1				3.79027357488783	0.454219019500727	3.3360545553871	0.572615115882261	3.11757118647009	0	0.587075093556056	0.587075093556056	0.598643075695091	6.16010196030831
18171	0	410748	3176661	Bank of O'Fallon	O'fallon	IL	62269	12/31/2018	2/14/2019	NM	901 South Lincoln Avenue	SECURITY FIRST BANCSHARES INC	2	0	0	8	1	Saint Clair	41180	St. Louis, MO-IL	3/28/1960	3/28/1960	3/31/2006	Stock	0	1	FDIC	DIF	Chicago	CHICAGO	Mount Vernon	St. louis	Central	Central	0	1	http://www.bankofallon.com			3.736556403622	0.638264904895612	3.09829149872639	3.06654788272256E-02	1.51557015977031	0.232362133381555	1.30438933650653	1.30438933650653	1.30438933650653	9.68349112620457
21529	0	687054	1109900	Bank of Oak Ridge	Oak Ridge	LA	71264	12/31/2018	2/14/2019	NM	105 N. Oak	OAK RIDGE BANCSHARES, INC.	2	0	0	4	1	Morehouse			10/1/1910	4/11/1974	5/14/2015	Stock	0	0	FDIC	DIF	Dallas	DALLAS	Shreveport	Dallas	Southern	Western	0	1	http://www.bankofoakridge.bank			4.09746741641602	0.520901442831611	3.57656597358441	0.113232734987723	2.39576628763499	0.160909676035186	0.816467615437793	0.816467615437793	0.816467615437793	7.30848566754392
35365	0	2903123	3587427	Bank of Oak Ridge	Oak Ridge	NC	27310	12/31/2018	2/14/2019	NM	2211 Oak Ridge Road	OAK RIDGE FINANCIAL SERVICES, INC.	4	0	0	4	0	Guilford	24660	Greensboro-High Point, NC	4/10/2000	4/10/2000	4/6/2009	Stock	0	0	FDIC	DIF	Atlanta	ATLANTA	Charlotte	Richmond	Northeastern	Southeast	0	1	http://www.bankofoakridge.com			4.78199234570942	0.817159030637525	3.96483331507189	0.701636370403351	3.19458209903687	-2.20553672425415E-02	1.0459252479276	1.04257558902764	1.28265745119905	10.524704529009
5867	0	147923	0	Bank of Ocean City	Ocean City	MD	21842	12/31/2018	2/14/2019	NM	10005 Golf Course Road		6	0	1	4	0	Worcester	41540	Salisbury, MD-DE	1/1/1916	1/1/1934	3/31/2006	Stock	0	0	FDIC	DIF	New York	NEW YORK	Baltimore	Richmond	Northeastern	Southeast	0	1	www.bankofoceancity.com			3.97863053554375	0.376817558384832	3.60181297715891	0.291717543595401	1.87770843367325	0.050306392722064	1.34384449192627	1.31868236543635	1.76042607430939	13.0649175995942
9803	0	819453	1053339	Bank of Odessa	Odessa	MO	64076	12/31/2018	2/14/2019	NM	301 West Highway 40	COUNTRY AGENCIES & INVESTMENTS, INC.	2	0	0	4	0	Lafayette	28140	Kansas City, MO-KS	1/1/1880	1/1/1934	7/28/2017	Stock	0	0	FDIC	DIF	Kansas City	KANSAS CITY	Kansas City	Kansas City	Western	West	0	1	www.bankofodessa.us.com			4.53511548233416	0.710437460608247	3.82467802172591	0.159032687775387	1.75796700481607	0.307408545957578	1.41670253099703	1.42063736038529	1.77477200532842	6.85375750433056
5902	15888	919344	2744326	Bank of Okolona	Okolona	MS	38860	12/31/2018	2/14/2019	NM	227 West Main Street	BANCORP OF OKOLONA	4	0	0	2	1	Chickasaw			1/31/1931	1/1/1934	1/8/2019	Stock	0	0	FDIC	DIF	Dallas	DALLAS	Jackson Ms	St. louis	Southern	West	0	1	http://www.bankofokolona.com			5.96751879973884	1.02787885982495	4.93963993991389	0.8651831269413	3.11288076688493	0.335820778413733	1.94378506633245	1.94535432230635	1.94535432230635	19.0551826612697
21085	0	37341	1209592	Bank of Ontario	Ontario	WI	54651	12/31/2018	2/14/2019	NM	315 Main Street	ONTARIO BANCORPORATION, INC.	2	0	0	2	1	Vernon			9/23/1911	5/15/1973	5/18/2011	Stock	0	0	FDIC	DIF	Chicago	CHICAGO	Madison	Chicago	Central	Central	0	1	www.myvernoncountybank.com			5.69434407559528	0.955918001445311	4.73842607414996	0.448974481844594	2.85789525943386	0.194267804644296	1.86928798691067	1.86928798691067	1.86928798691067	16.2757480078184
16905	0	661157	1904936	Bank of Orchard	Orchard	NE	68764	12/31/2018	2/14/2019	NM	145 E 2nd St	ORCHARD BANCORP.	1	0	0	2	0	Antelope			4/10/1950	4/10/1950	3/31/2006	Stock	0	0	FDIC	DIF	Kansas City	KANSAS CITY	Sioux City	Kansas City	Western	West	0	1				3.43467319594641	0.616370808678501	2.8183023872679	0.432800736952448	2.17591563165084	-0.127060766811728	0.933102506273625	0.933102506273625	1.01648613449382	6.61077979070553
13710	0	182353	4464534	Bank of Palmer	Palmer	KS	66962	12/31/2018	2/14/2019	NM	104 East Second Street	PALMER BANCSHARES, INC.	2	0	0	2	0	Washington			7/4/1887	1/20/1934	4/1/2013	Stock	0	0	FDIC	DIF	Kansas City	KANSAS CITY	Hays	Kansas City	Western	Western	0	1	http://www.bankofpalmer.com			3.86620309765447	0.647495178976113	3.21870791867836	0.112488469931832	2.37125694616302	2.69972327836397E-02	0.724200769421134	0.661432203199172	0.731175054556908	6.82292875377118
21284	0	581237	1129515	Bank of Pensacola	Pensacola	FL	32502	12/31/2018	2/14/2019	NM	500 South Palafox Street	FIVE FLAGS BANKS, INC.	2	0	0	4	0	Escambia	37860	Pensacola-Ferry Pass-Brent, FL	10/26/1973	10/26/1973	12/8/2014	Stock	0	0	FDIC	DIF	Atlanta	ATLANTA	Montgomery	Atlanta	Southern	Southeast	0	1				2.62695713912036	0.240399586462888	2.38655755265747	0.450293172158879	2.52958811418664	6.86275690188666E-02	0.100051771674874	1.44479092671298E-02	5.05676824349543E-02	0.10840108401084
1713	0	284239	0	Bank of Perry County	Lobelville	TN	37097	12/31/2018	2/14/2019	NM	33 South Main Street		3	0	0	4	1	Perry			9/1/1905	1/1/1934	5/27/2010	Stock	0	0	FDIC	DIF	Dallas	DALLAS	Nashville	Atlanta	Southern	Southeast	0	1	http://www.thebankonthego.com			5.841066402213	0.936457012580862	4.90460938963214	0.517158130289535	2.92035029497621	0.122549319973823	1.78738183181822	1.78738183181822	1.93505376238667	18.6876969992056
16982	12730	930442	1207712	Bank of Pontiac	Pontiac	IL	61764	12/31/2018	2/14/2019	SM	300 West Washington Street	PONTIAC BANCORP, INC.	9	0	0	4	0	Livingston			9/6/1947	1/29/1951	10/13/2017	Stock	0	1	FED	DIF	Chicago	CHICAGO	Champaign	Chicago	Central	Central	0	1	http://www.bankofpontiac.com			4.29623963202691	0.538237538223737	3.75800209380317	0.550219642785614	2.29044921066569	0.183591994053845	1.21899335211535	1.21152171429674	1.60151561681717	9.82184469668496
12745	0	858452	1050730	Bank of Prague	Prague	NE	68050	12/31/2018	2/14/2019	NM	316 West Center Avenue	PRAGUE COMPANY	1	0	0	2	1	Saunders	36540	Omaha-Council Bluffs, NE-IA	1/1/1906	1/1/1934	11/25/2008	Stock	0	0	FDIC	DIF	Kansas City	KANSAS CITY	Omaha	Kansas City	Western	West	0	1	www.bankofprague1.com			5.21039287292689	0.63966876788165	4.57072410504524	2.01882232862525	3.69241853413986	0.394008075289315	2.35654353601609	2.35654353601609	2.35654353601609	15.7773088131846
14660	0	997847	2658496	Bank of Prairie du Sac	Prairie Du Sac	WI	53578	12/31/2018	2/14/2019	NM	555 Park Avenue	PLOETZ INVESTMENTS LIMITED PARTNERSHIP	2	0	0	4	0	Sauk			3/22/1916	1/1/1934	3/31/2006	Stock	0	0	FDIC	DIF	Chicago	CHICAGO	Madison	Chicago	Central	Central	0	1	WWW.BANKPDS.COM			4.18471533150272	0.48170258909676	3.70301274240596	0.350659484257927	1.6896052495511	0	1.77526534487783	1.77656504122364	2.24544283686343	11.7765646519222
17671	52747	673851	3470444	Bank of Prairie Village	Prairie Village	KS	66208	12/31/2018	2/14/2019	NM	3515 W. 75th Street	BLUE LION BANCSHARES, INC.	1	0	0	4	1	Johnson	28140	Kansas City, MO-KS	2/27/1931	9/27/1956	12/13/2007	Stock	0	0	FDIC	DIF	Kansas City	KANSAS CITY	Kansas City	Kansas City	Western	Western	0	1	https://www.bankofprairievillage.com/			4.27188389975812	0.629167977433286	3.64271592232484	0.196860702142969	1.99479046457186	0	1.52251873085942	1.52251873085942	1.59331100305861	13.7883791189489
101	12621	967943	2236586	Bank of Prescott	Prescott	AR	71857	12/31/2018	2/14/2019	NM	East 2nd And Main Streets	PRESCOTT BANCSHARES, INC	1	0	0	8	0	Nevada			8/10/1904	1/1/1934	3/31/2006	Stock	0	1	FDIC	DIF	Dallas	DALLAS	Shreveport	St. louis	Southern	Western	0	1	http://www.bankofprescott.com			4.28069450813772	0.564887675426475	3.71580683271125	0.373128070969798	3.0339364871739	3.16110747765424	-1.60990089047643	-1.60990089047643	-2.4022739850078	-11.6351883648116
8432	10864	99536	1081613	Bank of Putnam County	Cookeville	TN	38501	12/31/2018	2/14/2019	NM	140 South Jefferson Street	B.P.C. CORPORATION	14	0	0	4	1	Putnam			11/1/1901	1/1/1934	4/29/2016	Stock	0	1	FDIC	DIF	Dallas	DALLAS	Nashville	Atlanta	Southern	Southeast	0	1	bankofputnamcounty.com			3.69191723442807	0.447509163727761	3.24440807070031	1.05340236597694	2.56374127348639	0.130535452679462	1.3836757984023	1.3836757984023	1.39566757204558	18.594680615335
11711	9874	37949	1138526	Bank of Rantoul	Rantoul	IL	61866	12/31/2018	2/14/2019	NM	201 East Champaign	BANCORP OF RANTOUL, INC.	3	0	0	2	1	Champaign	16580	Champaign-Urbana, IL	11/25/1920	1/1/1934	6/12/2013	Stock	0	1	FDIC	DIF	Chicago	CHICAGO	Champaign	Chicago	Central	Central	0	1	https://www.bankofrantoul.bank			4.18067260774731	0.419348075031048	3.76132453271627	0.289715070756824	1.76615614890382	0.106155140429981	1.92450423337854	1.96298547178441	1.96298547178441	18.4671976298072
12956	13972	767611	0	Bank of Richmondville	Richmondville	NY	12149	12/31/2018	2/14/2019	NM	857 East Main Street		3	0	0	8	0	Schoharie	10580	Albany-Schenectady-Troy, NY	12/8/1893	1/1/1934	2/13/2015	Stock	0	1	FDIC	DIF	New York	NEW YORK	Syracuse	New York	Northeastern	Northeast	0	1	http://www.bankrich.com			3.68443963090235	0.209478220950496	3.47496140995185	0.374641555353994	2.82671278795288	0.119716286485299	0.648580587370354	0.648580587370354	0.722522999611274	5.82948287866321
15673	9828	433550	1099823	Bank of Ripley	Ripley	TN	38063	12/31/2018	2/14/2019	NM	134 North Jefferson Street	BANCSHARES OF RIPLEY, INC.	4	0	0	7	0	Lauderdale			7/14/1939	7/14/1939	3/31/2006	Stock	0	1	FDIC	DIF	Dallas	DALLAS	Memphis	St. louis	Southern	Southeast	0	1	www.bankofripley.com			4.30810911281368	0.387797940243111	3.92031117257057	0.727871191898041	3.2946928150508	0	0.862594591881189	0.872638676493525	1.05639926065498	6.338881075168
29700	3912	345877	0	Bank of Ruston	Ruston	LA	71270	12/31/2018	2/14/2019	SA	505 North Vienna Street		7	0	1	4	0	Lincoln			1/1/1905	9/14/1935	11/1/2018	Stock	0	0	OCC	DIF	Dallas	DALLAS	Shreveport	Dallas	Southern	Western	0	1	www.bor.bank			5.24631729099965	1.06199961595586	4.18431767504379	0.595094452248685	2.79037904294953	0.237065205696616	1.19809107802059	1.19809107802059	1.4619021017958	12.4503344724558
14349	15906	426758	2234939	Bank of Salem	Salem	MO	65560	12/31/2018	2/14/2019	NM	100 West Fourth Street	SALEM BANCSHARES, INC.	2	0	0	8	0	Dent			10/10/1883	5/10/1934	3/31/2006	Stock	0	0	FDIC	DIF	Kansas City	KANSAS CITY	Springfield Mo	St. louis	Western	West	0	1	www.thebankofsalem.com			3.68418946778782	0.600168047053175	3.08402142073465	0.413913630022535	2.5630068525701	0	0.57852094862872	0.570089374683816	0.647698180313041	6.79146216185367
11243	13507	931047	1098004	Bank of Salem	Salem	AR	72576	12/31/2018	2/14/2019	SM	207 Church Street	SMITH ASSOCIATED BANKING CORPORATION	3	0	0	2	0	Fulton			12/9/1908	1/1/1934	10/15/2010	Stock	0	0	FED	DIF	Dallas	DALLAS	Little Rock	St. louis	Southern	Western	0	1	www.bksalem.net			5.63317318477228	0.802894616652115	4.83027856812016	0.632388317419088	2.96344397054266	0	1.51714163432164	1.51714163432164	2.08606974719225	13.3753155169273
58069	0	3357385	0	Bank of San Francisco	San Francisco	CA	94105	12/31/2018	2/14/2019	NM	575 Market St., Suite 900		1	0	0	4	0	San Francisco	41860	San Francisco-Oakland-Hayward, CA	8/1/2005	8/1/2005	8/11/2015	Stock	0	0	FDIC	DIF	San Francisco	SAN FRANCISCO	San Francisco	San Francisco	Western	Western	0	1	www.bankofsf.com			4.69140012916791	0.321577083839644	4.36982304532827	0.226130165569984	2.67538836804545	0.250716564115504	1.07144936819426	1.07144936819426	1.51141650006147	10.6210355509662
57816	0	3302312	0	Bank of Santa Clarita	Santa Clarita	CA	91355	12/31/2018	2/14/2019	NM	23780 Magic Mountain Pkwy.		1	0	0	4	0	Los Angeles	31080	Los Angeles-Long Beach-Anaheim, CA	10/26/2004	10/26/2004	3/2/2018	Stock	0	0	FDIC	DIF	San Francisco	SAN FRANCISCO	Los Angeles (North)	San Francisco	Western	Western	0	1	http://www.bankofsantaclarita.com			4.09760605434771	0.778846187504157	3.31875986684355	0.194463082278489	1.8113399021503	-1.60979372747094E-02	1.02511664565349	1.02511664565349	1.45171198343329	10.2515229178204
26727	13371	49858	0	Bank of South Texas	Mcallen	TX	78504	12/31/2018	2/14/2019	NM	1421 East Nolana Avenue		6	0	0	4	0	Hidalgo	32580	McAllen-Edinburg-Mission, TX	7/8/1986	7/8/1986	7/11/2018	Stock	0	0	FDIC	DIF	Dallas	DALLAS	Houston	Dallas	Southern	West	0	1	http://www.bankofsouthtexas.com			7.40546330252453	1.14291692971194	6.26254637281259	0.987377880922379	4.63621886397906	1.58645260132899E-02	1.34395198941156	1.34395198941156	1.67106340673321	12.1208404872864
57044	0	3076453	0	Bank of Southern California, N.A.	San Diego	CA	92130	12/31/2018	2/14/2019	N	12265 El Camino Real, # 100		11	0	0	4	0	San Diego	41740	San Diego-Carlsbad, CA	12/18/2001	12/18/2001	7/31/2018	Stock	0	0	OCC	DIF	San Francisco	SAN FRANCISCO	Orange	San Francisco	Western	Western	0	1	http://www.banksocal.com			5.07256422429335	0.658401605124258	4.4141626191691	0.449282172998918	3.06863524632692	0.264380830010397	0.857856307696985	0.868821502621666	1.24457275727394	6.54069586634987
19506	12429	248240	1247361	Bank of Springfield	Springfield	IL	62711	12/31/2018	2/14/2019	NM	3400 West Wabash	SPRING BANCORP, INC.	13	0	1	4	0	Sangamon	44100	Springfield, IL	10/29/1965	10/29/1965	8/2/2014	Stock	0	1	FDIC	DIF	Chicago	CHICAGO	Springfield Il	Chicago	Central	Central	0	1	www.bankwithbos.com			4.53922614546532	0.593184640864413	3.94604150460091	1.27945712250234	3.81866575725946	0.236266245315142	0.6758220004291	0.6758220004291	0.948483301405553	7.58006314839874
12236	0	456250	2851279	Bank of St. Elizabeth	Saint Elizabeth	MO	65075	12/31/2018	2/14/2019	NM	215 Main Street	SAINT ELIZABETH BANCSHARES, INC.	4	0	0	5	1	Miller			1/2/1914	1/1/1934	9/5/2008	Stock	0	0	FDIC	DIF	Kansas City	KANSAS CITY	Columbia Mo	St. louis	Western	West	0	1	www.stebank.com			5.39812497348662	0.496820025518112	4.9013049479685	0.882519961582662	3.24689432385336	0	2.13662727541066	2.13662727541066	2.13662727541066	17.0345948012232
22739	13122	364430	1082544	Bank of St. Francisville	Saint Francisvil	LA	70775	12/31/2018	2/14/2019	NM	5700 Commerce Street	SAINT FRANCISVILLE BANCSHARES, INC.	1	0	0	4	1	West Feliciana	12940	Baton Rouge, LA	10/30/1978	10/30/1978	8/3/2012	Stock	0	0	FDIC	DIF	Dallas	DALLAS	Baton Rouge	Atlanta	Southern	Western	0	1	http://www.bsf.net			5.5079750803435	0.432175596649281	5.07579948369422	0.774061478721223	3.9411562533917	0.186920396030052	1.29336854672407	1.22478082076143	1.22478082076143	12.5238917319194
5634	0	126049	1131723	Bank of Star City	Star City	AR	71667	12/31/2018	2/14/2019	SM	116 North Lincoln	STAR CITY BANCSHARES, INC.	5	0	0	4	1	Lincoln	38220	Pine Bluff, AR	4/7/1925	1/1/1934	9/7/2011	Stock	0	0	FED	DIF	Dallas	DALLAS	Little Rock	St. louis	Southern	Western	0	1	www.bankofstarcity.com			5.38373161764706	0.508961397058824	4.87477022058823	0.91759323479617	3.38712526224642	5.38493682392118E-02	2.04627599309005	2.06027682883224	2.06027682883224	13.6329299753424
34148	15894	2396604	2270384	Bank of Star Valley	Afton	WY	83110	12/31/2018	2/14/2019	SM	384 Washington Street	STAR VALLEY BANCSHARES, INC.	3	0	0	4	1	Lincoln			3/25/1996	3/25/1996	3/2/2018	Stock	0	1	FED	DIF	San Francisco	SAN FRANCISCO	Salt Lake City	Kansas City	Western	West	0	1	www.bosv.com			4.15280577126583	0.3527439630316	3.80006180823423	0.410653409513091	2.07159536620476	1.23839990806119E-02	1.94478321561929	1.94478321561929	1.94478321561929	20.02570798988
1536	16038	479268	1399765	Bank of Stockton	Stockton	CA	95202	12/31/2018	2/14/2019	NM	301 East Miner Avenue	1867 WESTERN FINANCIAL CORPORATION	19	0	0	4	0	San Joaquin	44700	Stockton-Lodi, CA	8/12/1867	1/1/1934	12/4/2018	Stock	0	1	FDIC	DIF	San Francisco	SAN FRANCISCO	Sacramento	San Francisco	Western	Western	0	0	www.bankofstockton.com			4.16808189723411	9.96658136904128E-02	4.0684160835437	0.812149494507466	2.25359330759978	0.165360079510418	1.66553747780372	1.39729267186303	1.79319777422687	9.15478675088926
16413	0	593940	0	Bank of Stronghurst	Stronghurst	IL	61480	12/31/2018	2/14/2019	NM	108 East Main Street		3	0	0	2	0	Henderson			4/27/1946	4/27/1946	12/30/2015	Stock	0	0	FDIC	DIF	Chicago	CHICAGO	Princeton	Chicago	Central	Central	0	1	bankofstronghurst.com			3.22339436562791	0.499460121140732	2.72393424448717	0.157828719842947	2.11268970596786	0	0.591580806920097	0.5454782071765	0.606394555186058	3.50035536602701
8892	12194	436953	2300768	Bank of Sullivan	Sullivan	MO	63080	12/31/2018	2/14/2019	NM	318 West Main Street	MID-MISSOURI HOLDING COMPANY, INC	8	0	0	4	0	Franklin	41180	St. Louis, MO-IL	4/1/1895	1/1/1934	12/14/2012	Stock	0	0	FDIC	DIF	Kansas City	KANSAS CITY	St. Louis	St. louis	Western	West	0	1	www.bankofsullivan.com			4.73356460955558	0.85685512648385	3.87670948307173	0.515438806246202	2.53136807408777	0.249359262292916	1.14228010146115	1.14296542658599	1.37973287182604	12.4166356456337
13565	15599	124344	3808113	Bank of Sun Prairie	Sun Prairie	WI	53590	12/31/2018	2/14/2019	NM	228 East Main Street	BOSP BANCSHARES, INC.	4	0	0	4	0	Dane	31540	Madison, WI	8/8/1903	1/6/1934	1/6/2015	Stock	0	1	FDIC	DIF	Chicago	CHICAGO	Madison	Chicago	Central	Central	0	1	http://www.bankofsunprairie.com			4.30843213234191	0.78114287626848	3.52728925607343	0.48173436528838	2.52999189004502	0.115747952122392	0.89060324185446	0.892804225889347	1.14861479841367	6.98819639111696
11788	12686	910239	2376727	Bank of Sunset and Trust Company	Sunset	LA	70584	12/31/2018	2/14/2019	NM	863 Napoleon Avenue	SUNSET BANCORP, INC.	4	0	0	4	0	Saint Landry			1/1/1906	1/1/1934	3/31/2006	Stock	0	1	FDIC	DIF	Dallas	DALLAS	Baton Rouge	Atlanta	Southern	Western	0	1	www.bankofsunset.com			4.64648540724646	0.605176789920463	4.041308617326	0.413403649742057	2.98300586020457	9.06918427222064E-02	0.920522203630395	0.920522203630395	1.08452328588638	9.41121928604543
21573	11347	340135	1135002	Bank of Tennessee	Kingsport	TN	37660	12/31/2018	2/14/2019	NM	301 East Center Street	BANCTENN CORP.	25	0	1	4	1	Sullivan	28700	Kingsport-Bristol-Bristol, TN-VA	5/13/1974	5/13/1974	2/22/2016	Stock	0	0	FDIC	DIF	Dallas	DALLAS	Knoxville	Atlanta	Southern	Southeast	0	1	http://www.bankoftennessee.com			4.68365123949014	0.643003367192304	4.04064787229784	0.750134094353833	3.05084122792427	3.07591578189312E-02	1.31407794479611	1.31407794479611	1.34693962732672	15.5373005701154
35320	0	2823221	1245581	Bank of Terrell	Dawson	GA	39842	12/31/2018	2/14/2019	NM	250 East Lee Street	GEORGIA COMMUNITY BANCORP, INCORPORATED	3	0	0	4	1	Terrell	10500	Albany, GA	8/31/1999	8/31/1999	3/31/2006	Stock	0	0	FDIC	DIF	Atlanta	ATLANTA	Albany Ga	Atlanta	Southern	Southeast	0	1	http://www.bankofterrell.com			5.42033230404178	0.912326604979794	4.50800569906199	0.427669066434587	2.95066718868061	0.149621830822596	1.57227607222745	1.57227607222745	1.57227607222745	14.4499066084545
18576	0	925653	3929821	Bank of Texas	Midland	TX	79701	12/31/2018	2/14/2019	SM	306 West Wall Suite 100	TALL CITY BANCSHARES, INC.	3	0	0	4	1	Midland	33260	Midland, TX	8/4/1962	8/4/1962	1/5/2011	Stock	0	0	FED	DIF	Dallas	DALLAS	Lubbock	Dallas	Southern	West	0	1	www.bankoftexasonline.com			4.65032990900037	0.980701433652275	3.66962847534809	3.09584630575126E-02	1.13861391563737	1.36984349812003E-02	2.36517178385404	2.36517178385404	2.36517178385404	21.1841323903986
21161	0	1006513	1244801	Bank of the Bluegrass and Trust Company	Lexington	KY	40507	12/31/2018	2/14/2019	NM	101 East High Street	BLUEGRASS BANCSHARES, INC.	3	0	0	4	0	Fayette	30460	Lexington-Fayette, KY	4/10/1972	7/16/1973	3/31/2006	Stock	0	1	FDIC	DIF	Chicago	CHICAGO	Lexington	Cleveland	Central	Southeast	0	1	www.bankofthebluegrass.com			4.53239716821532	0.61421485055062	3.91818231766471	1.32447084424539	3.19177705241584	0.14826166166926	1.41342784124695	1.40393909490012	1.75067370099063	11.7341880906748
26539	0	718275	0	Bank of the Federated States of Micronesia	Pohnpei	FM	96941	12/31/2018	2/14/2019	NM	Corp Office, Kaselehlie St		0	0	1	7	0	64040			2/7/1986	2/7/1986	3/2/2018	Stock	0	0	FDIC	DIF	San Francisco	SAN FRANCISCO	San Francisco	San Francisco	Western	N/A	5	1				4.53852581404325	0.191027428679845	4.3474983853634	0.398032316995173	2.76325087461547	0.149029260653419	1.58591971545347	1.58591971545347	1.64056377769305	11.2886971588197
4791	15583	552059	1060524	Bank of the Flint Hills	Wamego	KS	66547	12/31/2018	2/14/2019	SM	806 Fifth Street	WAMEGO BANCSHARES, INC.	8	0	0	4	1	Pottawatomie	31740	Manhattan, KS	1/1/1875	1/1/1934	7/14/2018	Stock	0	0	FED	DIF	Kansas City	KANSAS CITY	Kansas City	Kansas City	Western	Western	0	1	http://www.bankflinthills.com			4.94015801980413	0.886346458148678	4.05381156165546	0.564192887301339	3.12137348663797	0.135801351429206	0.955959210212262	0.955959210212262	0.98846923070592	9.81618423832664
35207	0	2787770	3217032	Bank of the James	Lynchburg	VA	24504	12/31/2018	2/14/2019	SM	615 Church Street	BANK OF THE JAMES FINANCIAL GROUP, INC.	16	0	0	4	0	Lynchburg City	31340	Lynchburg, VA	7/22/1999	7/22/1999	3/31/2006	Stock	0	0	FED	DIF	Atlanta	ATLANTA	Richmond	Richmond	Northeastern	Southeast	0	1	www.bankofthejames.bank			4.45476102892877	0.590530492130639	3.86423053679813	0.774582945025348	3.1623721023279	0.109325978658105	0.871100859238152	0.871100859238152	1.09082015525814	9.96650500680367
21219	9926	422116	1071249	Bank of the Mountains, Inc.	West Liberty	KY	41472	12/31/2018	2/14/2019	NM	Main And Court Streets	MOUNTAIN BANCORP, INC.	3	0	0	8	0	Morgan			9/15/1973	9/15/1973	3/31/2006	Stock	0	0	FDIC	DIF	Chicago	CHICAGO	Lexington	Cleveland	Central	Southeast	0	1	http://www.bankofthemountains.com			6.30555167760249	0.513551783969207	5.79199989363329	1.05670651543375	4.72821508423044	0.546572335569179	0.685037327246704	0.685037327246704	0.861398000857025	6.35049317659776
20387	0	777366	1028533	Bank of the Orient	San Francisco	CA	94104	12/31/2018	2/14/2019	SM	233 Sansome Street	ORIENT BANCORPORATION	8	1	1	4	0	San Francisco	41860	San Francisco-Oakland-Hayward, CA	3/17/1971	3/17/1971	9/13/2016	Stock	0	0	FED	DIF	San Francisco	SAN FRANCISCO	San Francisco	San Francisco	Western	Western	0	1	www.bankorient.com			5.12321287689376	0.868271315854748	4.25494156103901	0.760747082566466	2.82241742253003	0.26372070975366	1.17583457775384	1.17456481137355	1.75789078822201	10.9619769406161
23041	10584	307679	2560236	Bank of the Pacific	Aberdeen	WA	98520	12/31/2018	2/14/2019	NM	300 East Market Street	PACIFIC FINANCIAL CORPORATION	18	0	1	4	0	Grays Harbor			12/26/1979	12/26/1979	3/2/2018	Stock	0	0	FDIC	DIF	San Francisco	SAN FRANCISCO	Seattle	San Francisco	Western	West	0	1	www.bankofthepacific.com			4.92882135294165	0.251926665054014	4.67689468788763	1.02656849937245	3.69166636446377	0	1.3187839591292	1.3187839591292	1.61442684198562	11.8276776382722
22340	14345	192857	2623001	Bank of the Panhandle	Guymon	OK	73942	12/31/2018	2/14/2019	NM	13th And Main Streets	PANHANDLE BANCSHARES, INC.	1	0	0	4	1	Texas			10/12/1976	10/12/1976	1/19/2018	Stock	0	0	FDIC	DIF	Dallas	DALLAS	Oklahoma City	Kansas City	Southern	West	0	1	www.bopguymon.com			4.93479169757374	0.746490080515732	4.18830161705801	0.61948162916548	2.79187488671966	0.194194868076953	1.65389295978872	1.50242096268869	1.50242096268869	12.5180678704722
4626	52232	1007659	1058624	Bank of the Prairie	Olathe	KS	66062	12/31/2018	2/14/2019	NM	18675 West 151st Street	PRAIRIE STAR BANCSHARES, INC.	2	0	0	4	0	Johnson	28140	Kansas City, MO-KS	1/1/1914	1/1/1934	3/31/2006	Stock	0	0	FDIC	DIF	Kansas City	KANSAS CITY	Kansas City	Kansas City	Western	Western	0	1	www.bankoftheprairie.com			5.12601839923064	1.25882310246593	3.86719529676471	0.544686871989425	2.83053966983379	0.248033349211226	0.844680389299616	0.841340394767624	1.0661206174903	9.53491343512426
2205	12491	475756	1134470	Bank of The Rockies, National Association	White Sulphur Sp	MT	59645	12/31/2018	2/14/2019	N	205 West Main Street	COUNTRICORP	6	0	0	2	1	Meagher			8/1/1883	1/1/1934	3/2/2018	Stock	0	0	OCC	DIF	San Francisco	SAN FRANCISCO	Billings	Minneapolis	Western	West	0	1	WWW.BANKOFTHEROCKIES.COM			5.63774275108935	0.179829853292654	5.4579128977967	1.18181592129147	4.31214307225171	0.196854200799573	1.57828718886676	1.57828718886676	1.57828718886676	14.2071949960829
22597	10050	662369	2976396	Bank of the Sierra	Porterville	CA	93257	12/31/2018	2/14/2019	NM	90 North Main Street	SIERRA BANCORP	41	0	0	4	0	Tulare	47300	Visalia-Porterville, CA	1/19/1978	1/19/1978	6/27/2018	Stock	0	0	FDIC	DIF	San Francisco	SAN FRANCISCO	Sacramento	San Francisco	Western	Western	0	0	www.bankofthesierra.com			4.61970834358289	0.341485160917553	4.27822318266534	0.929795913384888	2.874012117617	0.179393782632141	1.30212750303815	1.3021926621592	1.75818278964508	10.7620408341331
19125	0	83236	1129515	Bank of the South	Pensacola	FL	32506	12/31/2018	2/14/2019	NM	4410 W. Fairfield Drive	FIVE FLAGS BANKS, INC.	2	0	0	7	0	Escambia	37860	Pensacola-Ferry Pass-Brent, FL	5/20/1964	5/24/1964	3/31/2006	Stock	0	0	FDIC	DIF	Atlanta	ATLANTA	Montgomery	Atlanta	Southern	Southeast	0	1	http://www.bankofthesouth.com			2.56315407357922	0.102139688446345	2.46101438513288	0.346945593790959	2.4787335200843	7.70990208424353E-02	3.59795430598031E-02	3.59795430598031E-02	8.22389555652643E-02	0.199450087615574
2247	14339	499752	2013947	Bank of the Southwest	Roswell	NM	88201	12/31/2018	2/14/2019	NM	226 North Main Street	NEW MEXICO NATIONAL FINANCIAL INCORPORATED	13	0	0	4	1	Chaves			3/18/1930	1/1/1934	3/31/2006	Stock	0	0	FDIC	DIF	Dallas	DALLAS	Albuquerque	Dallas	Western	West	0	1	www.bankofsw.com			6.59487786772244	0.14139771642688	6.45348015129556	0.579846545120105	5.26889461808558	0.221883475647115	0.963282642008776	0.963282642008776	0.963282642008776	10.1870099672484
25291	0	478195	1983070	Bank of the Valley	Bellwood	NE	68624	12/31/2018	2/14/2019	NM	404 State Street	BELLWOOD COMMUNITY HOLDING COMPANY	5	0	0	2	0	Butler			5/11/1984	5/11/1984	7/1/2016	Stock	0	0	FDIC	DIF	Kansas City	KANSAS CITY	Omaha	Kansas City	Western	West	0	1	www.bankofthevalley.com			4.88963028852118	1.30346149751581	3.58616879100537	0.293643050890878	2.47723561451153	0.124868787072939	0.789895778871073	0.789895778871073	0.975184946785757	9.10323185620515
26627	0	859552	1141384	Bank of the West	Grapevine	TX	76051	12/31/2018	2/14/2019	NM	108 West Northwest Highway	GREATER SOUTHWEST BANCSHARES, INC.	11	0	0	4	1	Tarrant	19100	Dallas-Fort Worth-Arlington, TX	4/1/1986	4/1/1986	5/2/2009	Stock	0	0	FDIC	DIF	Dallas	DALLAS	Dallas	Dallas	Southern	West	0	1	www.bnkwest.com			4.61371215479582	0.449987859238451	4.16372429555737	0.718635419288298	3.27117908024536	0.103220309150994	1.18744479152787	1.18744479152787	1.18744479152787	13.1297744634413
3514	13975	804963	1231968	Bank of the West	San Francisco	CA	94104	12/31/2018	2/14/2019	NM	180 Montgomery Street	BNP PARIBAS	554	1	1	4	0	San Francisco	41860	San Francisco-Oakland-Hayward, CA	1/1/1874	1/1/1934	11/9/2018	Stock	0	1	FDIC	DIF	San Francisco	SAN FRANCISCO	San Francisco	San Francisco	Western	Western	0	0	www.bankofthewest.com			3.81156901073721	0.861378444554276	2.95019056618293	0.569004493553047	2.08485515903382	0.126938652693789	0.78455452086899	0.780240316888232	1.00793044140377	5.75569314128658
16389	10996	589523	2730383	Bank of Travelers Rest	Travelers Rest	SC	29690	12/31/2018	2/14/2019	NM	42 Plaza Drive	TRAVELERS REST BANCSHARES, INC.	10	0	0	4	1	Greenville	24860	Greenville-Anderson-Mauldin, SC	3/10/1946	3/18/1946	3/31/2006	Stock	0	0	FDIC	DIF	Atlanta	ATLANTA	Columbia Sc	Richmond	Northeastern	Southeast	0	1	http://www.bankoftravelersrest.com			4.0163698530361	0.484540307002844	3.53182954603325	1.25195826030935	2.985300559922	0.189288118932714	1.31646012399479	1.31699145906548	1.37898055064578	14.1080978525098
19480	0	831352	1126523	Bank of Turtle Lake	Turtle Lake	ND	58575	12/31/2018	2/14/2019	NM	205 Main Street	MCLEAN BANK HOLDING COMPANY	1	0	0	2	0	Mclean			9/1/1965	9/1/1965	3/31/2006	Stock	0	0	FDIC	DIF	Kansas City	KANSAS CITY	Fargo	Minneapolis	Central	West	0	1	http://btlnd.com			5.3897978825794	0.763694187554923	4.62610369502448	0.259460479451516	2.8835494193589	0.176904872353307	1.15970971876057	1.15970971876057	1.54496921855221	9.87513808455796
17159	9533	933975	2935142	Bank of Utah	Ogden	UT	84401	12/31/2018	2/14/2019	SM	2605 Washington Blvd	BOU BANCORP, INC.	18	0	0	4	0	Weber	36260	Ogden-Clearfield, UT	2/5/1952	12/1/1952	11/30/2018	Stock	0	1	FED	DIF	San Francisco	SAN FRANCISCO	Salt Lake City	San Francisco	Western	West	0	1	WWW.BANKOFUTAH.COM			4.56260847554514	0.308311694869499	4.25429678067564	1.59413280162671	3.23040628936453	5.31504149149176E-02	1.81697882411541	1.80810118624133	2.29116252865377	14.9296682407405
13397	0	254317	0	Bank of Utica	Utica	NY	13502	12/31/2018	2/14/2019	NM	222 Genesee Street		1	0	0	9	0	Oneida	46540	Utica-Rome, NY	4/23/1927	1/1/1934	3/31/2006	Stock	0	1	FDIC	DIF	New York	NEW YORK	Syracuse	New York	Northeastern	Northeast	0	1	http://www.bankofutica.com			2.74313138938828	0.914247614621901	1.82888377476638	5.03021218502863E-02	0.797527496151466	1.96712208353075E-02	0.926076114135796	0.584235258808632	0.629198049289335	2.78839826034707
420	0	286251	1055605	Bank of Vici	Vici	OK	73859	12/31/2018	2/14/2019	NM	121 West Broadway Street	VICI BANCORPORATION	1	0	0	4	1	Dewey			1/1/1902	1/1/1934	3/31/2006	Stock	0	0	FDIC	DIF	Dallas	DALLAS	Oklahoma City	Kansas City	Southern	West	0	1	http://www.bankofvici.com			5.17505936440703	0.437575481770605	4.73748388263642	0.904931203746469	4.24001890420081	0	1.0257677146325	1.0257677146325	1.0257677146325	8.81158885403211
57640	0	3254297	3569049	Bank of Walker County	Jasper	AL	35501	12/31/2018	2/14/2019	NM	607 Hwy 78 East	RELATIONS BANCSHARES, INC.	1	0	0	4	1	Walker	13820	Birmingham-Hoover, AL	3/29/2004	3/29/2004	2/24/2011	Stock	0	0	FDIC	DIF	Atlanta	ATLANTA	Shelby	Atlanta	Southern	Southeast	0	1	www.bankofwalkercounty.com			4.61258351441764	0.515973350210286	4.09661016420735	0.873536715147215	3.92278585786922	0.147806550786331	0.649255054984037	0.608962989239683	0.644436561428403	5.90139513564615
27496	0	1404481	2352842	Bank of Walterboro	Walterboro	SC	29488	12/31/2018	2/14/2019	NM	1100 N. Jefferies Boulevard	COMMUNITYCORP	4	0	0	4	0	Colleton			5/1/1989	5/1/1989	1/27/2019	Stock	0	0	FDIC	DIF	Atlanta	ATLANTA	Columbia Sc	Richmond	Northeastern	Southeast	0	1	www.bankofwalterboro.com			3.9986315499229	0.420747337139122	3.57788421278377	0.281505609011249	2.42756625692494	0.100708991298743	0.906476835013735	0.859862959041174	1.05600570876111	8.65339137653111
12627	11216	565750	2294812	Bank of Washington	Washington	MO	63090	12/31/2018	2/14/2019	NM	200 West Main Street	DIAMOND BANCORP, INC	6	0	0	4	1	Franklin	41180	St. Louis, MO-IL	10/29/1877	1/1/1934	3/31/2006	Stock	0	1	FDIC	DIF	Kansas City	KANSAS CITY	St. Louis	St. louis	Western	West	0	1	http://www.bankofwashington.com			4.92183926840071	0.788157510676489	4.13368175772422	0.474606291819568	2.82552782156015	0	1.46364703587624	1.46364703587624	1.46228409502545	11.6587654857115
4087	0	175056	1062706	Bank of Western Oklahoma	Elk City	OK	73644	12/31/2018	2/14/2019	SM	201 East Broadway Street	WESTERN OKLAHOMA BANCSHARES, INC.	6	0	0	2	1	Beckham			4/1/1908	1/1/1934	6/17/2015	Stock	0	0	FED	DIF	Dallas	DALLAS	Oklahoma City	Kansas City	Southern	West	0	1	http://www.bankofwesternoklahoma.com			5.8600154859752	0.730789776678057	5.12922570929715	0.337403916816197	2.9241672790737	0.145805384248476	1.93173816869903	1.93173816869903	1.93173816869903	22.6307070325577
1418	13991	393355	1060104	Bank of Weston	Weston	MO	64098	12/31/2018	2/14/2019	NM	18255 Highway 45 North	WILSON BANCSHARES, INC.	3	0	0	4	1	Platte	28140	Kansas City, MO-KS	3/21/1893	1/1/1934	3/31/2006	Stock	0	1	FDIC	DIF	Kansas City	KANSAS CITY	Kansas City	Kansas City	Western	West	0	1	http://www.bankofweston.com			4.6720871985839	0.478152612211621	4.19393458637228	0.525753672017793	3.17516680980379	6.88159256567792E-04	1.27928805795953	1.27928805795953	1.27928805795953	16.1962014288204
24211	0	209362	1398692	Bank of Whittier, National Association	Whittier	CA	90609	12/31/2018	2/14/2019	N	15141 E. Whittier Boulevard	GREATER PACIFIC BANCSHARES	2	0	1	4	0	Los Angeles	31080	Los Angeles-Long Beach-Anaheim, CA	12/20/1982	12/20/1982	2/23/2018	Stock	0	0	OCC	DIF	San Francisco	SAN FRANCISCO	Los Angeles (North)	San Francisco	Western	Western	0	1	http://www.whittierbank.com			3.63692128271052	0.795162383518177	2.84175889919234	2.34386787322061	3.93861031091337	0	0.738599082803799	0.738599082803799	1.03860013543907	4.00030406111628
8250	0	179335	0	Bank of Wiggins	Wiggins	MS	39577	12/31/2018	2/14/2019	NM	109 West Pine Avenue		3	0	0	4	0	Stone			12/4/1916	1/1/1934	3/31/2006	Stock	0	1	FDIC	DIF	Dallas	DALLAS	Jackson Ms	Atlanta	Southern	West	0	1	http://www.bankofwiggins.com			4.3072833649664	0.592674589581755	3.71460877538465	0.809059733769459	2.96022592938839	7.37480722470821E-02	0.961729088625661	0.963063061108954	1.16858158597398	6.20974678498752
9323	0	625953	3723953	Bank of Winnfield & Trust Company	Winnfield	LA	71483	12/31/2018	2/14/2019	NM	Jones And Main Streets	BLACK CAT FINANCIAL CORP	2	0	0	8	1	Winn			1/1/1901	1/1/1934	3/31/2006	Stock	0	1	FDIC	DIF	Dallas	DALLAS	Shreveport	Dallas	Southern	Western	0	1	http://www.bankofwinnfield.com			3.824038363302	0.213111718430732	3.61092664487127	0.884009703548374	3.01002822876215	0	1.08108644579893	1.08108644579893	1.08108644579893	9.47899702887831
12207	0	800442	3229503	Bank of Winona	Winona	MS	38967	12/31/2018	2/14/2019	NM	312 North Applegate	BANCORP OF WINONA, INC.	1	0	0	8	1	Montgomery			6/15/1885	1/1/1934	5/29/2015	Stock	0	1	FDIC	DIF	Dallas	DALLAS	Jackson Ms	St. louis	Southern	West	0	1	www.bankofwinona.com			4.22458563848017	0.574325214948273	3.65026042353189	0.603251534375871	3.04207442798674	0.017211170738256	0.880351383261792	0.874327473503403	0.874327473503403	8.2439428117038
15136	0	894348	3059746	Bank of Wisconsin Dells	Wisconsin Dells	WI	53965	12/31/2018	2/14/2019	NM	716 Superior Street	DELLS BANCSHARES, INC.	3	0	0	4	0	Columbia	31540	Madison, WI	2/26/1910	1/1/1934	3/31/2006	Stock	0	0	FDIC	DIF	Chicago	CHICAGO	Madison	Chicago	Central	Central	0	1	www.dellsbank.com			4.4924249409391	0.794000079031967	3.69842486190713	0.581475143671448	1.96015161425968	0.164258515161426	1.44619037050881	1.42485136429473	1.91470675839836	12.7079053686709
16201	0	729842	1210208	Bank of Wolcott	Wolcott	IN	47995	12/31/2018	2/14/2019	NM	105 North Range Street	WOLCOTT BANCORP	3	0	0	2	1	White			10/16/1944	10/16/1944	11/30/2011	Stock	0	1	FDIC	DIF	Chicago	CHICAGO	Indianapolis	Chicago	Central	Central	0	1	http://www.bankofwolcott.com			4.63004232950018	0.689508929174399	3.94053340032578	0.425663404298255	2.29164564625164	5.67551205731006E-02	1.75688628796287	1.69760871758652	1.69760871758652	15.6949626865672
5699	0	176437	1138656	Bank of Wrightsville	Wrightsville	GA	31096	12/31/2018	2/14/2019	NM	156 N. Bradford St.	WRIGHTSVILLE BANCSHARES, INC.	1	0	0	4	1	Johnson			1/1/1897	1/1/1934	6/2/2010	Stock	0	0	FDIC	DIF	Atlanta	ATLANTA	Savannah	Atlanta	Southern	Southeast	0	1	WWW.BANKOFWRIGHTSVILLE.COM			4.35595358809824	0.491520307142138	3.8644332809561	0.83948959032908	3.20077733163768	0	1.20564994355772	1.20564994355772	1.20564994355772	15.3269754768392
11715	0	371849	1142297	Bank of Yates City	Yates City	IL	61572	12/31/2018	2/14/2019	NM	107 E Main Street	FIRST BANCORP, INC.	2	0	0	2	1	Knox			1/1/1871	1/1/1934	9/8/2008	Stock	0	0	FDIC	DIF	Chicago	CHICAGO	Princeton	Chicago	Central	Central	0	1	http://www.bankofyatescity.com			4.22776755176316	0.562520349052742	3.66524720271041	0.358660598571386	3.14506163537177	0.277283824105609	0.363181530486151	0.363181530486151	0.363181530486151	4.18533569518252
11431	14695	118736	1083402	Bank of Yazoo City	Yazoo City	MS	39194	12/31/2018	2/14/2019	NM	104 North Main Street	YAZOO CAPITAL CORPORATION	7	0	0	8	0	Yazoo	27140	Jackson, MS	4/15/1876	1/1/1934	8/21/2012	Stock	0	1	FDIC	DIF	Dallas	DALLAS	Jackson Ms	Atlanta	Southern	West	0	1	http://www.bankofyazoo.com			3.78229359744329	0.473384407265342	3.30890919017795	0.710710486892582	2.58331283718821	0	0.983814966125462	0.983814966125462	1.16668317005625	9.79269998728221
15104	0	922924	1076208	Bank of York	York	SC	29745	12/31/2018	2/14/2019	NM	13 W Liberty St	YORK BANCSHARES, INC.	4	0	0	7	0	York	16740	Charlotte-Concord-Gastonia, NC-SC	4/15/1935	4/24/1935	3/31/2006	Stock	0	0	FDIC	DIF	Atlanta	ATLANTA	Columbia Sc	Richmond	Northeastern	Southeast	0	1	www.bankofyork.com			3.2354984592428	0.120987477796048	3.11451098144675	0.380188338122813	2.2478257033268	8.6504741324872E-04	0.852071702049989	0.852071702049989	1.07092869760192	7.65232793915428
862	0	359838	0	Bank of York	York	AL	36925	12/31/2018	2/14/2019	NM	301 Broad Street		2	0	0	4	1	Sumter			1/1/1911	1/1/1934	4/27/2010	Stock	0	0	FDIC	DIF	Atlanta	ATLANTA	Montgomery	Atlanta	Southern	Southeast	0	1	http://www.bankyork.com			3.91392402867464	0.619072194009203	3.29485183466544	0.802442162747755	2.80099635729518	6.34301835045277E-02	0.960836392413347	0.992732713261339	1.03099218902597	9.95617666659935
306	13006	860334	1086056	Bank of Zachary	Zachary	LA	70791	12/31/2018	2/14/2019	NM	4743 Main Street	ZACHARY BANCSHARES, INC.	3	0	0	4	0	East Baton Rouge	12940	Baton Rouge, LA	1/1/1904	1/1/1934	5/15/2018	Stock	0	0	FDIC	DIF	Dallas	DALLAS	Baton Rouge	Atlanta	Southern	Western	0	1	http://www.bankofzachary.com			4.37655850656311	0.36536101209319	4.01119749446992	0.328717454066716	3.18590300178802	4.35799655012692E-02	0.822349798536045	0.833414959300463	0.967060186837688	9.26729310122026
13654	13847	903455	1123111	Bank of Zumbrota	Zumbrota	MN	55992	12/31/2018	2/14/2019	NM	70 West Third	ZUMBROTA AGENCY, INC.	2	0	0	2	1	Goodhue			1/1/1925	2/7/1934	3/31/2006	Stock	0	0	FDIC	DIF	Kansas City	KANSAS CITY	Minneapolis	Minneapolis	Central	West	0	1	www.bankofzumbrota.bank			4.35183295702145	0.642472994411275	3.70935996261018	0.868269972080629	2.77696689346477	0	1.60367966826099	1.60367966826099	1.60617469691639	12.8078670492587
110	9592	107244	0	Bank OZK	Little Rock	AR	72223	12/31/2018	2/14/2019	NM	17901 Chenal Parkway		266	0	1	4	0	Pulaski	30780	Little Rock-North Little Rock-Conway, AR	3/3/1903	1/1/1934	7/16/2018	Stock	0	1	FDIC	DIF	Dallas	DALLAS	Little Rock	St. louis	Southern	Western	0	0	http://www.ozk.com			5.66521780528166	1.07754500411453	4.58767280116713	0.489606381921922	1.73058038918635	0.292700257918751	1.89564559937493	1.89582027049689	2.51840487295251	11.5701053416447
16547	13612	329149	1210084	Bank Plus	Estherville	IA	51334	12/31/2018	2/14/2019	NM	1202 Central Avenue	SWEA CITY BANCORPORATION, INC.	4	0	0	2	1	Emmet			3/1/1947	3/1/1947	11/30/2012	Stock	0	1	FDIC	DIF	Kansas City	KANSAS CITY	Des Moines	Chicago	Western	Western	0	1	www.bankplusiowa.com			4.48620633823928	0.792720755497346	3.69348558274193	0.178947667915058	2.64752700312822	8.98482014636272E-02	0.864788939087412	0.864788939087412	0.8917433995265	8.56202464083975
34147	14169	2434113	2631510	Bank Rhode Island	Providence	RI	2903	12/31/2018	2/14/2019	SM	One Turks Head Place	BROOKLINE BANCORP, INC.	20	0	0	4	0	Providence	39300	Providence-Warwick, RI-MA	3/22/1996	3/22/1996	9/28/2012	Stock	0	0	FED	DIF	New York	NEW YORK	South Boston	Boston	Northeastern	Northeast	0	1	www.bankri.com			4.30465603817057	0.787207032015214	3.51744900615535	0.521649297724008	2.29375412664742	5.71844008643101E-02	1.03105047438589	1.0311540091682	1.34769959256224	8.05226260937793
21897	9969	1006559	1097445	Bank Star	Pacific	MO	63069	12/31/2018	2/14/2019	NM	1999 West Osage Street	BANCSTAR, INC.	2	0	0	4	0	Franklin	41180	St. Louis, MO-IL	1/15/1975	1/15/1975	8/27/2018	Stock	0	0	FDIC	DIF	Kansas City	KANSAS CITY	St. Louis	St. louis	Western	West	0	1	www.bank-star.com			4.89523064067442	0.357516844543637	4.53771379613078	0.585205992509363	3.75409644194757	0.16580836454432	0.714185393258427	0.705173220973783	0.838795255930087	6.70636687444345
15205	0	502652	4953337	Bank3	Memphis	TN	38119	12/31/2018	2/14/2019	NM	5210 Poplar Avenue	BANC3 HOLDINGS, INC	4	0	0	4	0	Shelby	32820	Memphis, TN-MS-AR	7/1/1910	6/28/1935	12/7/2016	Stock	0	0	FDIC	DIF	Dallas	DALLAS	Memphis	St. louis	Southern	Southeast	0	1	www.bank3.com			4.27143883482464	1.10574097054405	3.16569786428058	0.135742048341367	3.23569733331368	0.424424232596764	-0.547267715258635	-0.547267715258635	-0.547267715258635	-4.07269602420763
57074	0	3010363	3780938	bankcda	Coeur D Alene	ID	83814	12/31/2018	2/14/2019	NM	912 Northwest Boulevard	COEUR D'ALENE BANCORP	3	0	0	4	0	Kootenai	17660	Coeur d'Alene, ID	5/17/2001	5/17/2001	8/10/2015	Stock	0	0	FDIC	DIF	San Francisco	SAN FRANCISCO	Salt Lake City	San Francisco	Western	Western	0	1	www.bankcda.com			4.5728716927313	0.237700963351637	4.33517072937966	0.526857617536925	3.233063386143	0	1.05209910741269	1.05209910741269	1.25815538421011	12.1639044077804
22434	13150	436739	1249048	BankChampaign, National Association	Champaign	IL	61820	12/31/2018	2/14/2019	N	2101 South Neil	MARKET PLACE BANCSHARES, INC.	2	0	0	4	1	Champaign	16580	Champaign-Urbana, IL	3/14/1977	3/14/1977	3/31/2006	Stock	0	1	OCC	DIF	Chicago	CHICAGO	Champaign	Chicago	Central	Central	0	1	http://www.bankchampaign.com			4.59051133221491	0.830920658230436	3.75959067398447	1.01123536404473	3.24936616977182	0.043833349113339	1.2641537884287	1.26108545399076	1.26108545399076	13.4976635952484
8537	10311	748254	1128228	BankCherokee	Saint Paul	MN	55107	12/31/2018	2/14/2019	NM	607 South Smith Avenue	CHEROKEE BANCSHARES, INC.	4	0	0	4	0	Ramsey	33460	Minneapolis-St. Paul-Bloomington, MN-WI	1/15/1908	1/1/1934	3/31/2006	Stock	0	0	FDIC	DIF	Kansas City	KANSAS CITY	Minneapolis	Minneapolis	Central	West	0	1	http://www.bankcherokee.com			3.86760152060623	0.102275874222703	3.76532564638353	0.620254938497255	3.04677530458484	-9.26860338459736E-02	0.880146577401365	0.880146577401365	1.21492853165302	11.3412699929296
953	11653	811046	1201671	Bankers Trust Company	Des Moines	IA	50309	12/31/2018	2/14/2019	NM	453 7th Street	BTC FINANCIAL CORPORATION	27	0	1	4	0	Polk	19780	Des Moines-West Des Moines, IA	6/1/1917	1/1/1934	1/1/2016	Stock	0	1	FDIC	DIF	Kansas City	KANSAS CITY	Des Moines	Chicago	Western	Western	0	1	www.bankerstrust.com			4.40906410863502	0.97022480704611	3.43883930158891	0.74307363907832	2.19193515447219	0.146154993408085	1.30577685947693	1.30201363905407	1.67937500573794	14.9728093065875
23537	0	408642	1209958	Bankers' Bank	Madison	WI	53717	12/31/2018	2/14/2019	SM	7700 Mineral Point Road	BANKERS' BANCORPORATION, INC.	1	0	0	4	0	Dane	31540	Madison, WI	9/1/1981	9/1/1981	3/31/2006	Stock	0	0	FED	DIF	Chicago	CHICAGO	Madison	Chicago	Central	Central	0	0	www.bankersbankusa.com			3.17131115610203	0.997816904027297	2.17349425207473	2.66249655034934	3.5762578765823	4.11941581498465E-02	0.82589966024902	0.82589966024902	1.09913503790727	8.07080463135256
27351	0	1218446	1250754	Bankers' Bank of Kansas	Wichita	KS	67208	12/31/2018	2/14/2019	SM	555 N Woodlawn St	BBOK BANCSHARES, INC.	1	0	0	4	0	Sedgwick	48620	Wichita, KS	10/5/1988	10/5/1988	12/27/2012	Stock	0	0	FED	DIF	Kansas City	KANSAS CITY	Wichita	Kansas City	Western	Western	0	0	www.bbok.com			4.76218323586745	0.903183885640026	3.85899935022742	4.57692113859504	6.04758348643188	0.240528888664904	1.27136698294307	1.27136698294307	1.69000178678603	8.59625482087264
23210	0	732758	2249401	Bankers' Bank of the West	Denver	CO	80202	12/31/2018	2/14/2019	SM	1099 18th St., Suite 2700	BANKERS' BANK OF THE WEST BANCORP, INC.	1	0	0	4	0	Denver	19740	Denver-Aurora-Lakewood, CO	10/1/1980	10/1/1980	12/13/2011	Stock	0	0	FED	DIF	Dallas	DALLAS	Denver	Kansas City	Western	Western	0	0	www.bbwest.com			4.50523796913284	0.906892742710861	3.59834522642198	3.30569354428943	4.9478645830518	0.528921777955557	0.797293498883778	1.55676517170363	2.05136243979697	12.5262049948242
28808	2402	454676	3035928	BankFinancial, National Association	Olympia Fields	IL	60461	12/31/2018	2/14/2019	N	21110 South Western Avenue	BANKFINANCIAL CORPORATION	20	0	0	4	0	Cook	16980	Chicago-Naperville-Elgin, IL-IN-WI	1/1/1924	4/3/1935	11/30/2016	Stock	0	1	OCC	DIF	Chicago	CHICAGO	Chicago	Chicago	Central	Central	0	1	www.bankfinancial.com			4.16645123194685	0.622139471290123	3.54431176065673	0.704047746474608	2.49540581169592	9.22527771903291E-03	1.13380126486828	1.30534498594068	1.75731997156833	11.2180223212235
20130	11510	117458	2834076	BankFirst	Norfolk	NE	68701	12/31/2018	2/14/2019	NM	100 North 13th Street	NORTH CENTRAL BANCORP, INC.	16	0	1	2	0	Madison			2/9/1970	2/9/1970	12/10/2018	Stock	0	1	FDIC	DIF	Kansas City	KANSAS CITY	Sioux City	Kansas City	Western	West	0	1	www.bankfirstonline.com			4.83271005852445	1.16452342158606	3.66818663693839	0.320165897365531	1.69230545750352	0.117780219754334	1.5453530403197	1.61653351612823	2.07646527426891	12.3584073186983
8870	10529	914648	1247455	BankFirst Financial Services	Columbus	MS	39703	12/31/2018	2/14/2019	SM	900 Main Street	BANKFIRST CAPITAL CORPORATION	17	0	1	4	0	Lowndes			6/1/1888	1/1/1934	9/1/2015	Stock	0	0	FED	DIF	Dallas	DALLAS	Jackson Ms	St. louis	Southern	West	0	1	http://www.bankfirstfs.com			4.36910044874164	0.547507737996359	3.82159271074528	1.00495585025061	2.93093148540133	0.173874956583009	1.10440301068627	1.10824585422075	1.40507524438746	10.2305406670679
58537	0	3629484	0	BankFlorida	Palm Beach Garde	FL	33408	12/31/2018	2/14/2019	NM	11760 Us Hwy. 1, Suite 102w		2	0	0	4	0	Palm Beach	33100	Miami-Fort Lauderdale-West Palm Beach, FL	8/27/2007	8/27/2007	10/18/2018	Stock	0	0	FDIC	DIF	Atlanta	ATLANTA	South Florida	Atlanta	Southern	Southeast	0	1	www.bankflorida.com			4.56723144584416	1.22495064691597	3.3422807989282	0.261051733927371	3.7754607019246	-0.22950798274448	-0.074584655814166	-8.91926757585185E-02	-0.231683413860542	-0.896449186636348
26536	13786	331375	0	BankGloucester	Gloucester	MA	1930	12/31/2018	2/14/2019	SB	160 Main Street		2	0	0	4	0	Essex	14460	Boston-Cambridge-Newton, MA-NH	1/1/1887	2/10/1986	7/15/2009	Non-Stock	0	0	FDIC	DIF	New York	NEW YORK	North Boston	Boston	Northeastern	Northeast	0	1	http://www.bankgloucester.com			4.70927383603828	0.916944044288643	3.79232979174963	0.401954909453139	3.09462477723215	5.36977516984832E-02	0.615967687961587	0.615967687961587	0.855272885748305	7.46064662079367
17282	0	737548	1204337	BankIowa of Cedar Rapids	Cedar Rapids	IA	52402	12/31/2018	2/14/2019	NM	7045 C Avenue Northeast	FIDELITY BAN CORPORATION	11	0	0	2	1	Linn	16300	Cedar Rapids, IA	1/1/1881	12/11/1953	3/31/2006	Stock	0	1	FDIC	DIF	Kansas City	KANSAS CITY	Cedar Rapids	Chicago	Western	Western	0	1	http://www.bankiowa.com			4.17795709060255	0.975051340265662	3.20290575033689	0.77283845697734	2.54269635697527	0.022829020982001	1.15210459222498	1.15210459222498	1.21191662719783	10.7931311771784
30817	5964	379171	3488300	BankLiberty	Liberty	MO	64068	12/31/2018	2/14/2019	SM	16 West Franklin Street	LIBERTY BANCORP, INC.	13	0	0	4	0	Clay	28140	Kansas City, MO-KS	12/5/1955	12/5/1955	5/5/2018	Stock	0	0	FED	DIF	Kansas City	KANSAS CITY	Kansas City	Kansas City	Western	West	0	1	www.banklibertykc.com			5.01334580308408	0.255836362438773	4.75750944064531	0.73522037324199	2.81088712477145	-3.79953865500189E-02	1.65900972836192	1.66967543839347	2.18290246179246	14.3929267335688
18129	7941	546003	3297481	BankNewport	Newport	RI	2840	12/31/2018	2/14/2019	SM	10 Washington Square	OCEANPOINT FINANCIAL PARTNERS, MHC	17	0	0	4	0	Newport	39300	Providence-Warwick, RI-MA	1/1/1819	1/2/1960	5/5/2015	Stock	0	1	FED	DIF	New York	NEW YORK	South Boston	Boston	Northeastern	Northeast	0	1	www.banknewport.com			4.48381238544962	0.732763372283287	3.75104901316634	1.13730417751303	3.13531154953597	0.21580130967	1.03556605746895	1.03615904193726	1.31588758015299	10.0385300174167
8387	15880	721350	1128040	BankNorth	Arthur	ND	58006	12/31/2018	2/14/2019	NM	340 Main Street	FIRST FINANCIAL CORPORATION	10	0	1	2	1	Cass	22020	Fargo, ND-MN	1/1/1905	1/1/1934	9/14/2018	Stock	0	0	FDIC	DIF	Kansas City	KANSAS CITY	Fargo	Minneapolis	Central	West	0	1	https://www.ibanknorth.com			5.7902919693081	0.739457063613786	5.05083490569432	0.34639051119265	3.08636437490717	0.156997138166453	1.6399970893229	1.6399970893229	1.6512111706205	13.9485888207815
11739	14017	855741	1210048	BankOrion	Orion	IL	61273	12/31/2018	2/14/2019	NM	1114 Fourth Street	ORION BANCORPORATION, INC.	9	0	1	4	0	Henry	19340	Davenport-Moline-Rock Island, IA-IL	5/21/1890	1/1/1934	6/30/2017	Stock	0	0	FDIC	DIF	Chicago	CHICAGO	Princeton	Chicago	Central	Central	0	1	http://WWW.BANKORION.COM			3.85663680970845	0.633397119886324	3.22323968982213	0.422347612535633	2.1037356868617	0.133595218491534	0.945213956854746	0.949837551770926	1.18390704440252	8.37665749213892
30692	5756	364270	0	BankPacific, Ltd	Hagatna	GU	96910	12/31/2018	2/14/2019	SA	151 Aspinal Ave		0	0	1	6	0	Guam			1/1/1953	6/23/1954	2/23/2018	Stock	0	0	FDIC	DIF	San Francisco	SAN FRANCISCO	San Francisco	San Francisco	Western	West	6	1	www.bankpacific.com			5.51289244580364	0.140269317088811	5.37262312871482	1.34972689119936	5.59011887438401	0.101932499595785	0.440770187907291	0.440770187907291	0.558168308131402	3.79466447177302
5903	9754	121642	1097306	BankPlus	Belzoni	MS	39038	12/31/2018	2/14/2019	NM	202 Jackson Street	BANCPLUS CORPORATION	59	0	0	4	0	Humphreys			1/1/1909	1/1/1934	6/6/2018	Stock	0	1	FDIC	DIF	Dallas	DALLAS	Jackson Ms	St. louis	Southern	West	0	1	http://www.bankplus.net			4.50157888290014	0.414093272194603	4.08748561070554	1.68630108099376	3.96771342960563	0.55419530936234	0.745343833485664	0.746148977565831	0.848621860496199	7.61426438393102
77	10489	194936	1084061	BankSouth	Dothan	AL	36303	12/31/2018	2/14/2019	NM	3251 Ross Clark Circle	BANCSOUTH CORPORATION	2	0	0	4	1	Houston	20020	Dothan, AL	1/1/1928	1/1/1934	3/31/2006	Stock	0	0	FDIC	DIF	Atlanta	ATLANTA	Montgomery	Atlanta	Southern	Southeast	0	1				4.24076286872379	0.571559636421482	3.66920323230231	0.045643478199015	2.19147972599687	0	1.29639333534086	1.29639333534086	1.38175256729746	6.17894356169338
16418	13480	88231	0	BankSouth	Greensboro	GA	30642	12/31/2018	2/14/2019	SA	6340 Lake Oconee Parkway		6	0	0	4	1	Greene			4/10/1946	4/10/1946	9/14/2012	Stock	0	0	OCC	DIF	Atlanta	ATLANTA	Atlanta	Atlanta	Southern	Southeast	0	1	http://www.banksouth.com			5.11221437727633	0.644968682972897	4.46724569430344	6.63778755075535	9.28341696964246	3.62684759986385E-02	1.49767471476731	1.57218099577809	1.57218099577809	16.7222328893854
496	16027	109453	1943917	BankStar Financial	Elkton	SD	57026	12/31/2018	2/14/2019	NM	124 Elk Street	ELKTON HOLDING COMPANY	3	0	0	2	1	Brookings			3/20/1926	1/1/1934	3/22/2014	Stock	0	0	FDIC	DIF	Kansas City	KANSAS CITY	Sioux Falls	Minneapolis	Western	West	0	1	https://www.ebankstar.bank			5.10645761427202	1.09057197085962	4.01588564341241	0.31729658692715	2.48241311554096	0.173070865596627	1.29283936600681	1.29283936600681	1.36033700358949	13.3850178586361
29177	3050	831576	3610437	BankTennessee	Collierville	TN	38017	12/31/2018	2/14/2019	SM	1125 West Poplar Ave	BANKTENNESSEE BANCSHARES, INC.	8	0	0	4	1	Shelby	32820	Memphis, TN-MS-AR	10/1/1934	11/2/1934	3/31/2006	Stock	0	0	FED	DIF	Dallas	DALLAS	Memphis	St. louis	Southern	Southeast	0	1	www.banktennessee.com			5.22756259649594	0.639619325428549	4.58794327106739	0.512298562710372	3.13494107207647	0	1.37213122996498	1.37213122996498	1.46385577368633	12.9907305557164
58979	18132	3938186	4028712	BankUnited, National Association	Miami Lakes	FL	33016	12/31/2018	2/14/2019	N	14817 Oak Lane	BANKUNITED, INC.	89	0	1	4	0	Miami-Dade	33100	Miami-Fort Lauderdale-West Palm Beach, FL	5/21/2009	5/21/2009	3/22/2013	Stock	0	0	OCC	DIF	Atlanta	ATLANTA	South Florida	Atlanta	Southern	Southeast	0	0	http://www.BankUnited.com			4.98572454814952	1.30497309503189	3.68075145311763	0.400830148679598	2.33286581501747	8.33816507351483E-02	1.10998238818723	1.12548664731552	1.44146852876102	10.8483215321276
35406	0	2849285	3368185	BankVista	Sartell	MN	56377	12/31/2018	2/14/2019	NM	125 Twin Rivers Court	ABDO INVESTMENTS, INC.	3	0	0	4	0	Stearns	41060	St. Cloud, MN	2/15/2000	2/15/2000	12/19/2014	Stock	0	0	FDIC	DIF	Kansas City	KANSAS CITY	Minneapolis	Minneapolis	Central	West	0	1	www.bankvista.com			5.18992014610737	1.24463269152305	3.94528745458431	1.39231983366731	3.53946782604373	0.339581287864776	0.879475326805867	0.879475326805867	1.22453962793003	10.3265348166461
57368	0	3109043	3553815	Bankwell Bank	New Canaan	CT	6840	12/31/2018	2/14/2019	NM	208 Elm Street	BANKWELL FINANCIAL GROUP, INC.	13	0	0	4	0	Fairfield	14860	Bridgeport-Stamford-Norwalk, CT	4/22/2002	4/22/2002	2/1/2015	Stock	0	0	FDIC	DIF	New York	NEW YORK	Hartford	New York	Northeastern	Northeast	0	1	http://www.mybankwell.com			4.57842131243312	1.27145647128684	3.30696484114628	0.16255877801703	1.73417682735716	0.186214517608586	1.11939609332768	1.12925030576532	1.38459154982337	11.1074194644202
16704	0	791353	1134872	BANKWEST	Rockford	MN	55373	12/31/2018	2/14/2019	NM	5921 Main Street	BANKWEST FINANCIAL, INC.	3	0	0	4	1	Wright	33460	Minneapolis-St. Paul-Bloomington, MN-WI	1/1/1948	6/1/1948	3/31/2006	Stock	0	0	FDIC	DIF	Kansas City	KANSAS CITY	Minneapolis	Minneapolis	Central	West	0	1	www.bankwestmn.com			4.43698321835706	0.134546699936396	4.30243651842067	0.620364012683624	3.11944404105118	0	1.46560997996506	1.46560997996506	1.46842981638635	16.222416429976
10502	14289	989758	1051504	BANKWEST OF KANSAS	Goodland	KS	67735	12/31/2018	2/14/2019	SM	922 Main Street	G. S. BANCSHARES, INC.	3	0	0	2	1	Sherman			1/1/1929	1/1/1934	3/31/2006	Stock	0	1	FED	DIF	Kansas City	KANSAS CITY	Hays	Kansas City	Western	Western	0	1	www.ebankwest.com			5.5509081510652	0.574129828313479	4.97677832275172	0.31453584962013	3.78003024024192	0.116667600007467	1.07614194246887	1.07614194246887	1.1265423456721	8.91187064261312
4009	11916	540551	1124060	BankWest, Inc.	Pierre	SD	57501	12/31/2018	2/14/2019	NM	420 South Pierre Street	SOUTH DAKOTA BANCSHARES, INC.	18	0	0	2	0	Hughes			8/30/1889	1/1/1934	7/1/2016	Stock	0	1	FDIC	DIF	Kansas City	KANSAS CITY	Sioux Falls	Minneapolis	Western	West	0	1	http://www.bankwest-sd.com			4.98155083672629	0.734214992664	4.24733584406229	1.66350227286763	3.70218021161305	0.211998331209573	1.40575196327452	1.39692263411279	1.65188721953187	14.133853603354
28489	1691	352772	2126977	Banner Bank	Walla Walla	WA	99362	12/31/2018	2/14/2019	NM	10 South First Avenue	BANNER CORPORATION	187	0	1	4	0	Walla Walla	47460	Walla Walla, WA	1/1/1890	12/6/1934	11/1/2018	Stock	0	0	FDIC	DIF	San Francisco	SAN FRANCISCO	Seattle	San Francisco	Western	West	0	0	www.bannerbank.com			4.85930251369346	0.283001122541368	4.57630139115209	0.806149619547823	3.20484539446247	8.18342040194237E-02	1.368422802088	1.36191187431232	1.65249627795465	10.4614435240359
10374	9734	453147	1207691	Banner Banks	Birnamwood	WI	54414	12/31/2018	2/14/2019	NM	416 Main St.	BANNER BANCORP, LTD	4	0	0	2	1	Shawano			1/1/1900	1/1/1934	1/29/2018	Stock	0	0	FDIC	DIF	Chicago	CHICAGO	Appleton	Chicago	Central	Central	0	1	WWW.BANNERBANKS.COM			3.16876972297271	0.426649091488405	2.7421206314843	0.163064518843946	1.92416132235857	0	0.877392314295814	0.877392314295814	0.882652460064973	7.5859559759869
19274	53543	275255	4437426	Banner Capital Bank	Harrisburg	NE	69345	12/31/2018	2/14/2019	NM	205 State St	BANNER COUNTY BAN CORPORATION EMPLOYEE STOCK OWNERSHIP PLAN AND TRUST	5	0	1	2	1	Banner			10/10/1964	10/10/1964	2/1/2018	Stock	0	0	FDIC	DIF	Kansas City	KANSAS CITY	Grand Island	Kansas City	Western	West	0	1	http://www.bcbank.net			5.28480917635048	1.03790101165974	4.24690816469074	0.266066511745982	3.14886055185612	0.274609931847917	0.784774160792048	0.784774160792048	0.812845398269835	6.81974863445935
17514	12376	502849	3202832	Banterra Bank	Marion	IL	62959	12/31/2018	2/14/2019	NM	3201 Banterra Drive	BANTERRA CORP	42	0	1	4	1	Williamson	16060	Carbondale-Marion, IL	11/26/1955	11/26/1955	4/6/2018	Stock	0	0	FDIC	DIF	Chicago	CHICAGO	Mount Vernon	St. louis	Central	Central	0	0	www.banterra.com			4.23479481367964	0.616353889500146	3.6184409241795	0.745213493611546	2.43274189424156	0.154206720057571	1.55515454404726	1.55503674724721	1.56491264058423	17.8051043388106
11971	9261	522605	1115385	Bar Harbor Bank & Trust	Bar Harbor	ME	4609	12/31/2018	2/14/2019	NM	82 Main Street	BAR HARBOR BANKSHARES	49	0	1	4	0	Hancock			9/15/1887	1/1/1934	1/14/2017	Stock	0	1	FDIC	DIF	New York	NEW YORK	Concord	Boston	Northeastern	Northeast	0	1	www.bhbt.com			3.97700270158765	1.07518531472962	2.90181738685803	0.80024337347784	2.02501724936536	7.82488949629715E-02	1.06319567586646	1.0421368470473	1.28684401694768	9.49098999138487
30878	6049	106676	0	Bar Harbor Savings and Loan Association	Bar Harbor	ME	4609	12/31/2018	2/14/2019	SA	103 Main Street		1	0	0	5	0	Hancock			1/1/1902	4/15/1957	5/3/2012	Non-Stock	0	0	FDIC	DIF	New York	NEW YORK	Concord	Boston	Northeastern	Northeast	0	1	www.bhsla.com			4.31919837581487	1.35117452059575	2.96802385521912	6.7187529994433E-03	1.61538018543758	6.91071737085597E-02	0.953678997178124	0.959821857063329	1.20361660875741	9.33724252553736
12788	12050	24949	1209248	Baraboo State Bank	Baraboo	WI	53913	12/31/2018	2/14/2019	SM	101 Third Avenue	BARABOO BANCORPORATION, INC., THE	8	0	0	4	0	Sauk			7/1/1857	1/1/1934	12/22/2017	Stock	0	1	FED	DIF	Chicago	CHICAGO	Madison	Chicago	Central	Central	0	1	http://www.baraboobank.com			4.03521458361362	0.38622808197677	3.64898650163684	0.851081730522592	2.79307684257399	-0.153902663747304	1.13862320729047	1.13862320729047	1.55133885057283	10.0161558178996
57203	0	2980209	1231418	Barclays Bank Delaware	Wilmington	DE	19801	12/31/2018	2/14/2019	NM	125 South West Street	BARCLAYS PLC	1	0	0	3	0	New Castle	37980	Philadelphia-Camden-Wilmington, PA-NJ-DE-MD	5/23/2001	5/23/2001	1/1/2018	Stock	0	0	FDIC	DIF	New York	NEW YORK	Claymont	Philadelphia	Northeastern	Northeast	0	0	www.barclaysus.com/deposits			10.5682068452499	1.65350018611405	8.91470665913585	1.80991254122602	5.10327688915617	3.21635716010836	1.42269926057496	1.42369583121569	1.85767547150887	9.97128360766323
34395	0	2508751	2260406	Barrington Bank & Trust Company, National Association	Barrington	IL	60010	12/31/2018	2/14/2019	N	201 South Hough Street	WINTRUST FINANCIAL CORPORATION	7	0	0	4	0	Lake	16980	Chicago-Naperville-Elgin, IL-IN-WI	12/19/1996	12/19/1996	2/10/2012	Stock	0	0	OCC	DIF	Chicago	CHICAGO	Chicago	Chicago	Central	Central	0	0	www.barringtonbank.com			4.07394621024394	0.608887559105055	3.46505865113888	6.65945733567961	7.44947213426777	4.46644927475798E-02	1.67780452705213	1.67593779218408	2.30193567757055	12.814590182519
22205	0	1007734	0	Barwick Banking Company	Barwick	GA	31720	12/31/2018	2/14/2019	NM	2020 East Main Street		1	0	0	2	0	Brooks	46660	Valdosta, GA	1/1/1934	1/6/1976	3/31/2006	Stock	0	0	FDIC	DIF	Atlanta	ATLANTA	Albany Ga	Atlanta	Southern	Southeast	0	1				2.53360729957512	0.426621160409556	2.10698613916556	0.265741002175754	2.44149545748974	0	-0.174392532677839	-0.149479313723862	-0.14117490740587	-1.87071294949075
17621	0	188739	2937182	Basile State Bank	Basile	LA	70515	12/31/2018	2/14/2019	NM	3031 Stagg Ave	BASILE BANCSHARES, INC.	2	0	0	6	1	Evangeline			7/2/1956	7/2/1956	11/15/2006	Stock	0	0	FDIC	DIF	Dallas	DALLAS	Baton Rouge	Atlanta	Southern	Western	0	1	www.basilebank.com			6.44386461178307	0.688889972688256	5.75497463909481	0.844425679429346	4.01102197728939	0.157403909542751	1.92032769642156	1.92032769642156	1.92032769642156	16.4954029204976
17749	10960	433505	0	Bath Savings Institution	Bath	ME	4530	12/31/2018	2/14/2019	SB	105 Front Street		13	0	0	4	0	Sagadahoc	38860	Portland-South Portland, ME	4/19/1852	4/18/1957	5/3/2012	Non-Stock	0	1	FDIC	DIF	New York	NEW YORK	Concord	Boston	Northeastern	Northeast	0	1	www.bathsavings.com			3.94415320701377	0.674781984890264	3.2693712221235	0.945083609959428	2.6393906671466	4.13272720001067E-02	1.12608817373452	1.15483062484169	1.37690916443366	8.88255038144978
16330	12275	986757	2249399	Battle Creek State Bank	Battle Creek	NE	68715	12/31/2018	2/14/2019	SM	202 W Main St	BATTLE CREEK STATE COMPANY, INC.	1	0	0	4	0	Madison			9/1/1943	10/24/1945	1/1/2012	Stock	0	0	FED	DIF	Kansas City	KANSAS CITY	Sioux City	Kansas City	Western	West	0	1	http://www.battlecreekstatebank.com			4.17281803412408	0.832541239441557	3.34027679468252	0.434096773010186	2.63515083334352	0	0.57471967130926	0.57471967130926	0.828452292153242	4.19605392375681
34052	0	2329200	2340867	Bay Bank	Green Bay	WI	54313	12/31/2018	2/14/2019	NM	2555 Packerland Drive	BAY BANCORPORATION, INC.	2	0	0	4	0	Brown	24580	Green Bay, WI	8/21/1995	8/21/1995	1/8/2014	Stock	0	0	FDIC	DIF	Chicago	CHICAGO	Appleton	Chicago	Central	Central	0	1	www.baybankgb.com			5.09261394951332	0.501370574767342	4.59124337474598	1.9950340999035	4.10283099675807	0	1.49844409025361	1.49844409025361	1.99286558457752	10.520706455542
15585	14349	961446	2389978	Bay Port State Bank	Bay Port	MI	48720	12/31/2018	2/14/2019	NM	9840 Main Street	BAY PORT FINANCIAL CORPORATION	3	0	0	2	0	Huron			3/1/1938	3/3/1938	3/31/2006	Stock	0	0	FDIC	DIF	Chicago	CHICAGO	Detroit	Chicago	Central	Central	0	1	https://www.bayportstatebank.com			4.88765747434954	0.589852374561669	4.29780509978787	0.351646194861059	3.58495117842364	8.58670940939795E-02	0.577558430513076	0.577558430513076	0.740092572905252	7.59490267770728
90311	7995	963002	3535437	Bay State Savings Bank	Worcester	MA	1608	12/31/2018	2/14/2019	SB	28 Franklin Street	1895 MHC	7	0	0	4	0	Worcester	49340	Worcester, MA-CT	3/9/1895	11/20/1985	8/1/2011	Non-Stock	0	0	FDIC	DIF	New York	NEW YORK	Springfield Ma	Boston	Northeastern	Northeast	0	1	baystatesavingsbank.com			4.19752332934382	0.99875763033244	3.19876569901138	0.316466456498613	2.87564301223606	0.104193484142675	0.247810479581477	0.361398378564802	0.484536132551599	3.99523149788962
1092	9679	242958	2533070	Baybank	Gladstone	MI	49837	12/31/2018	2/14/2019	NM	104 South Tenth Street	BAYBANK CORPORATION	3	0	0	4	0	Delta			7/1/1912	1/1/1934	1/29/2018	Stock	0	0	FDIC	DIF	Chicago	CHICAGO	Appleton	Minneapolis	Central	Central	0	1	http://baybank.us			4.91145329043945	0.575587076508462	4.33586621393099	0.537705690841325	3.38196886568301	0.126271395109509	0.982559815812125	0.980707835350519	1.11750184671915	10.7042771167363
90196	13133	771609	2623430	BayCoast Bank	Swansea	MA	2777	12/31/2018	2/14/2019	SB	330 Swansea Drive	NARRAGANSETT FINANCIAL CORP	19	0	1	4	0	Bristol	39300	Providence-Warwick, RI-MA	11/15/1851	6/18/1985	3/30/2016	Stock	0	1	FDIC	DIF	New York	NEW YORK	South Boston	Boston	Northeastern	Northeast	0	1	www.baycoastbank.com			4.24886301425931	0.85812616703692	3.39073684722239	1.60669168846275	4.08918861370563	0.140787328504826	0.356582840471749	0.554568596480635	0.713852138346591	5.56759474801928
32527	8386	242976	0	BayVanguard Bank	Baltimore	MD	21219	12/31/2018	2/14/2019	SB	7114 North Point Road		4	0	0	6	0	Baltimore	12580	Baltimore-Columbia-Towson, MD	9/1/1873	3/26/1987	8/23/2018	Stock	0	0	FDIC	DIF	New York	NEW YORK	Baltimore	Richmond	Northeastern	Southeast	0	1	www.bayvanguard.com			4.62151157606919	0.543071515223565	4.07844006084563	0.275647316830843	3.19145069245029	2.66560042649607E-02	0.405292428483152	0.405292428483152	0.715471387202695	3.22037161836912
35541	0	2954059	3170539	BCB Community Bank	Bayonne	NJ	7002	12/31/2018	2/14/2019	NM	860 Broadway	BCB BANCORP, INC.	28	0	1	4	0	Hudson	35620	New York-Newark-Jersey City, NY-NJ-PA	11/1/2000	11/1/2000	4/17/2018	Stock	0	0	FDIC	DIF	New York	NEW YORK	Jamesburg	New York	Northeastern	Northeast	0	1	www.bcb.bank			4.63617207745257	1.15135086115407	3.4848212162985	0.326849461536085	2.36555451477647	0.216492929332488	0.772300755184731	0.751563855454634	1.0786665250952	8.71222127642921
20215	0	829032	1141115	BCBank, Inc.	Philippi	WV	26416	12/31/2018	2/14/2019	NM	107 Pike Street	APPALACHIAN FINANCIAL CORPORATION	4	0	0	4	0	Barbour			6/27/1970	6/29/1970	11/5/2015	Stock	0	1	FDIC	DIF	Atlanta	ATLANTA	Scott Depot	Richmond	Northeastern	Northeast	0	1	https://www.bcbankinc.com/			4.6845866197836	0.749430844616288	3.93515577516731	0.634664027611727	3.51293454508573	7.68358386939137E-02	0.468160765162016	0.461783390550421	0.559364905691692	4.98250733697004
57131	0	3022076	0	Beach Community Bank	Fort Walton Beac	FL	32548	12/31/2018	2/14/2019	NM	17 Southeast Eglin Parkway		11	0	0	4	0	Okaloosa	18880	Crestview-Fort Walton Beach-Destin, FL	4/27/2001	4/27/2001	3/31/2006	Stock	0	0	FDIC	DIF	Atlanta	ATLANTA	Montgomery	Atlanta	Southern	Southeast	0	1	WWW.BEACHCOMMUNITYBANK.COM			4.43580242561724	1.36153267160029	3.07426975401695	-6.21047380386955	5.04300101515764	2.52233056288541	-11.3144838840612	-11.3178041052875	-11.3178041052875	-186.739892626274
25644	12481	403067	1031515	BEACON BUSINESS BANK, NATIONAL ASSOCIATION	San Francisco	CA	94108	12/31/2018	2/14/2019	N	88 Kearny St., Suite 1750	TRANS PACIFIC BANCORP	3	0	0	4	1	San Francisco	41860	San Francisco-Oakland-Hayward, CA	8/21/1984	8/21/1984	3/26/2018	Stock	0	0	OCC	DIF	San Francisco	SAN FRANCISCO	San Francisco	San Francisco	Western	Western	0	1	https://beaconbusinessbank.com			4.98458867349769	0.440323614351729	4.54426505914596	1.59621303912641	4.72542275939403	0.135463624254009	1.09424505369628	1.09424505369628	1.10026565921868	8.3038263849229
59106	0	5136959	0	Beacon Community Bank	Charleston	SC	29403	12/31/2018	2/14/2019	NM	578 E. Bay Street, Suite D		1	0	0	4	0	Charleston	16700	Charleston-North Charleston, SC	1/8/2018	1/8/2018	1/8/2018	Stock	0	0	FDIC	DIF	Atlanta	ATLANTA	Columbia Sc	Richmond	Northeastern	Southeast	0	1	www.beacon.bank			2.95988219584413	0.384235777206585	2.57564641863755	5.97404278410307E-02	7.25447928749583	1.05939692038094	-5.8246917145005	-5.8246917145005	-5.8246917145005	-9.80507182005598
57833	0	3284397	0	Beal Bank USA	Las Vegas	NV	89134	12/31/2018	2/14/2019	NM	1970 Village Ctr Circle, Ste		23	0	1	4	0	Clark	29820	Las Vegas-Henderson-Paradise, NV	8/2/2004	8/2/2004	3/9/2018	Stock	0	0	FDIC	DIF	San Francisco	DALLAS	Phoenix	San Francisco	Western	West	0	0	www.bealbankUSA.com			7.73741808606974	1.22757674767572	6.50984133839402	3.04698595938854	2.83653077463195	-0.531687617802015	4.1725819222756	3.86844296910945	5.87785014856888	9.69064716883743
32574	18092	1176881	0	Beal Bank, SSB	Plano	TX	75024	12/31/2018	2/14/2019	SB	6000 Legacy Drive		19	0	1	9	0	Collin	19100	Dallas-Fort Worth-Arlington, TX	3/10/1988	3/10/1988	10/14/2011	Stock	0	1	FDIC	DIF	Dallas	DALLAS	Dallas	Dallas	Southern	West	0	0	www.bealbank.com			5.59143278544238	1.21163752938749	4.3797952560549	2.43633957125762	4.16134943284084	-0.41467847828927	1.2430280871724	1.23502386215743	2.46965803468413	3.99370810615318
30043	4618	835378	0	Beardstown Savings s.b.	Beardstown	IL	62618	12/31/2018	2/14/2019	SB	301 State Street		2	0	0	5	0	Cass			1/1/1911	5/23/1949	5/2/2011	Non-Stock	0	0	FDIC	DIF	Chicago	CHICAGO	Springfield Il	Chicago	Central	Central	0	1	www.beardstownsavings.com			4.65447423897101	0.891555240078508	3.7629189988925	0.304326143382772	2.90975060963398	0.141364402087481	0.568206360612736	0.571347791770236	0.712712193857717	5.22029276693456
58199	0	3425725	3917855	Beartooth Bank	Billings	MT	59106	12/31/2018	2/14/2019	NM	4130 King Avenue West	BEARTOOTH FINANCIAL CORPORATION	1	0	0	4	0	Yellowstone	13740	Billings, MT	4/24/2006	4/24/2006	3/2/2018	Stock	0	0	FDIC	DIF	San Francisco	SAN FRANCISCO	Billings	Minneapolis	Western	West	0	1	www.beartoothbank.com			5.21367480597784	0.822835227841882	4.39083957813596	8.50202773361447E-02	2.73977843715726	0	1.01771397478299	1.01599231416693	1.25617459764154	6.4014999330387
30339	5195	123374	0	Beauregard FSB	Deridder	LA	70634	12/31/2018	2/14/2019	SA	122 Jefferson Avenue		2	0	0	6	1	Beauregard			6/23/1948	6/23/1948	7/21/2011	Stock	0	0	OCC	DIF	Dallas	DALLAS	Shreveport	Atlanta	Southern	Western	0	1	www.beauregardfsb.com			5.60383347693924	0.458044119578343	5.1457893573609	0.185832269621298	2.79662333626806	9.13929194858844E-02	2.19190685233646	2.19190685233646	2.19190685233646	12.9627961444915
29024	2781	946274	0	Bedford Federal Savings Bank	Bedford	IN	47421	12/31/2018	2/14/2019	SB	1030 15th Street		2	0	0	5	0	Lawrence			7/1/1934	10/25/1934	4/15/2014	Non-Stock	0	0	FDIC	DIF	Chicago	CHICAGO	Indianapolis	St. louis	Central	Central	0	1	www.bedfed.com			4.86523972231653	0.618539200034674	4.24670052228186	0.704825163743926	3.39455023241073	0.148557997042045	0.795610606380731	0.795610606380731	1.04320726811747	6.71243750609272
11355	11482	696047	2513214	Bedford Loan & Deposit Bank	Bedford	KY	40006	12/31/2018	2/14/2019	NM	45 Highway 42 East	BEDFORD LOAN AND DEPOSIT BANCORP, INC.	3	0	0	8	0	Trimble	31140	Louisville-Jefferson County, KY-IN	11/2/1891	1/1/1934	3/31/2006	Stock	0	0	FDIC	DIF	Chicago	CHICAGO	Elizabethtown	St. louis	Central	Southeast	0	1	www.bedfordbank.com			4.35648436655637	0.541542395526009	3.81494197103036	0.735908477408574	3.39781905435225	3.10645499925017E-02	0.821603787732716	0.821603787732716	0.861237868757632	6.26633986928105
12208	12667	761244	1136988	Belgrade State Bank	Belgrade	MO	63622	12/31/2018	2/14/2019	SM	401 Main Street	TURNER BANCSHARES, INC.	6	0	0	4	0	Washington			6/19/1906	1/1/1934	3/31/2006	Stock	0	0	FED	DIF	Kansas City	KANSAS CITY	St. Louis	St. louis	Western	West	0	1	belgradestatebank.com			5.36484931464437	0.732313111801808	4.63253620284256	1.42011396376011	3.76885293802459	0.477611618104988	1.04177154976682	1.04542591468985	1.33106772987613	11.5104493828837
19581	0	929352	1417333	Bell Bank	Fargo	ND	58103	12/31/2018	2/14/2019	NM	3100 13th Avenue, South	STATE BANKSHARES, INC.	21	0	1	4	0	Cass	22020	Fargo, ND-MN	5/6/1966	5/6/1966	8/21/2016	Stock	0	1	FDIC	DIF	Kansas City	KANSAS CITY	Fargo	Minneapolis	Central	West	0	1	http://www.bellbanks.com			4.4661877446859	0.417779696851871	4.04840804783403	2.03209817443775	4.03387066972507	0.19337826796381	1.23314802604621	1.23452686268096	1.69756368769461	13.1867908371252
14415	0	178244	2307310	Bellevue State Bank	Bellevue	IA	52031	12/31/2018	2/14/2019	NM	200 South 2nd Street	BELLEVUE STATE BANK EMPLOYEE STOCK OWNERSHIP PLAN	1	0	0	2	1	Jackson			1/1/1934	5/31/1934	3/31/2006	Stock	0	1	FDIC	DIF	Kansas City	KANSAS CITY	Cedar Rapids	Chicago	Western	Western	0	1	http://www.bellevuestatebank.com			4.78279750811576	0.653350392497084	4.12944711561868	0.433432842290042	1.89626868501894	6.77238816078191E-02	2.2068955553268	2.2068955553268	2.29900003431343	15.6682736690943
58165	0	3391718	3391727	Belmont Bank & Trust Company	Chicago	IL	60634	12/31/2018	2/14/2019	NM	8250 West Belmont Avenue	BELMONT FINANCIAL GROUP, INC.	3	0	0	4	0	Cook	16980	Chicago-Naperville-Elgin, IL-IN-WI	6/14/2006	6/14/2006	1/2/2008	Stock	0	0	FDIC	DIF	Chicago	CHICAGO	Chicago	Chicago	Central	Central	0	1	WWW.BELMONTBANK.COM			4.84363151793592	1.16551245263139	3.67811906530453	0.288533282162728	1.72700792616529	0.136232421360126	1.44755680542657	1.44755680542657	1.96314412318951	14.2376142376142
28035	773	919773	0	Belmont Federal Savings and Loan Association	Belmont	NC	28012	12/31/2018	2/14/2019	SA	210 Park Street		1	0	0	5	0	Gaston	16740	Charlotte-Concord-Gastonia, NC-SC	1/1/1915	12/4/1940	7/2/2015	Non-Stock	0	0	OCC	DIF	Atlanta	ATLANTA	Charlotte	Richmond	Northeastern	Southeast	0	1	www.belmontfederal.com			3.81652413598134	0.720443026863861	3.09608110911748	3.10923937283425E-02	2.5656585583422	0	0.150101211102343	0.150101211102343	0.377397330771606	0.754716981132076
23901	11885	348207	3929791	Belmont Savings Bank	Belmont	MA	2478	12/31/2018	2/14/2019	SB	2 Leonard Street	BSB BANCORP INC.	7	0	0	4	0	Middlesex	14460	Boston-Cambridge-Newton, MA-NH	1/1/1885	7/12/1982	10/1/2009	Stock	0	0	FDIC	DIF	New York	NEW YORK	North Boston	Boston	Northeastern	Northeast	0	1	www.belmontsavings.com			3.56207197517049	1.35240454435161	2.20966743081887	0.171733586381122	1.14375126559352	5.77909327038016E-02	0.80014458544998	0.80014458544998	1.09816722875353	12.3800417021019
28348	1411	72678	0	Belmont Savings Bank	Bellaire	OH	43906	12/31/2018	2/14/2019	NM	3301 Guernsey Street		4	0	0	5	0	Belmont	48540	Wheeling, WV-OH	1/1/1886	10/29/1935	1/1/2018	Non-Stock	0	0	FDIC	DIF	Chicago	CHICAGO	Columbus	Cleveland	Central	Central	0	1	www.Belmont-Savings.com			3.55011151328634	0.678078666597903	2.87203284668844	0.13943359089324	2.16387774179328	0	0.595128377595274	0.591643803100538	0.733354893663541	3.67691001163778
15362	0	223751	0	Belt Valley Bank	Belt	MT	59412	12/31/2018	2/14/2019	SM	111 Castner Street		1	0	0	2	0	Cascade	24500	Great Falls, MT	3/14/1936	3/14/1936	3/31/2006	Stock	0	0	FED	DIF	San Francisco	SAN FRANCISCO	Billings	Minneapolis	Western	West	0	1	www.beltvalleybank.com			5.44210529888307	0.476841780164061	4.96526351871901	0.254863787637626	2.80021309901212	0.230199550124308	1.4140829507636	1.4140829507636	2.03562173609924	9.56086714841579
28384	15152	462774	0	Ben Franklin Bank of Illinois	Arlington Height	IL	60004	12/31/2018	2/14/2019	SA	830 East Kensington Road		2	0	0	4	0	Cook	16980	Chicago-Naperville-Elgin, IL-IN-WI	1/1/1893	1/29/1941	6/25/2014	Non-Stock	0	0	OCC	DIF	Chicago	CHICAGO	Chicago	Chicago	Central	Central	0	1	www.benfrankbank.com			4.55398941367386	0.785903023814986	3.76808638985888	3.58124410373739E-02	3.98643629376025	-0.100274834904647	-0.219990709229582	-0.219990709229582	-0.219990709229582	-2.25494514714828
19215	9671	980960	1133428	Benchmark Bank	Plano	TX	75024	12/31/2018	2/14/2019	NM	5700 Legacy Drive Suite 10	QUINLAN BANCSHARES, INC.	9	0	0	4	1	Collin	19100	Dallas-Fort Worth-Arlington, TX	8/29/1964	8/29/1964	9/24/2018	Stock	0	0	FDIC	DIF	Dallas	DALLAS	Dallas	Dallas	Southern	West	0	1				5.10212038906422	0.289505512886797	4.81261487617742	3.60826533122798	5.57299381085713	0.110786295540258	2.30027801156148	2.30027801156148	2.30027801156148	22.8137350041489
20484	0	94522	1141441	Benchmark Community Bank	Kenbridge	VA	23944	12/31/2018	2/14/2019	SM	100 South Broad Street	BENCHMARK BANKSHARES, INC.	16	0	1	4	0	Lunenburg			9/8/1971	9/8/1971	3/31/2006	Stock	0	0	FED	DIF	Atlanta	ATLANTA	Richmond	Richmond	Northeastern	Southeast	0	1	http://www.BCBonline.com			5.12883477947156	0.428768121354414	4.70006665811714	1.0202629110356	3.37142336484751	0.151102023372824	1.49791391659363	1.49950924267731	1.8253837780629	13.3915773074373
15697	14407	810919	3846629	Beneficial Bank	Philadelphia	PA	19107	12/31/2018	2/14/2019	SB	1139 Chestnut Street	BENEFICIAL BANCORP, INC.	62	0	1	4	0	Philadelphia	37980	Philadelphia-Camden-Wilmington, PA-NJ-DE-MD	4/20/1853	11/21/1939	4/15/2016	Stock	0	0	FDIC	DIF	New York	NEW YORK	Philadelphia	Philadelphia	Northeastern	Northeast	0	1	http://www.thebeneficial.com			3.95705847143594	0.593364445541136	3.3636940258948	0.505739115148222	2.43447762024767	7.88909621852421E-02	0.815347135388395	0.82578051249608	1.10297521394416	5.17794145754662
58490	18032	3608751	3842630	Beneficial State Bank	Oakland	CA	94612	12/31/2018	2/14/2019	NM	1438 Webster St., Suite 100	BENEFICIAL STATE BANCORP, INC.	19	0	1	4	0	Alameda	41860	San Francisco-Oakland-Hayward, CA	6/27/2007	6/27/2007	2/1/2018	Stock	0	0	FDIC	DIF	San Francisco	SAN FRANCISCO	San Francisco	San Francisco	Western	Western	0	1	www.beneficialstatebank.com			5.25746233457415	0.609089039599061	4.64837329497509	0.494939584004038	4.11634022561561	0.551056329483556	0.145397981981166	0.145397981981166	0.202020283726265	1.33016117335386
13774	13729	824242	1491708	Benton County State Bank	Blairstown	IA	52209	12/31/2018	2/14/2019	NM	212 Locust Northeast	BLAIRSTOWN BANCORP, INC.	1	0	0	2	0	Benton	16300	Cedar Rapids, IA	1/1/1869	1/29/1934	3/31/2006	Stock	0	1	FDIC	DIF	Kansas City	KANSAS CITY	Cedar Rapids	Chicago	Western	Western	0	1	http://www.bentoncountystatebank.com			4.78195257456482	0.896315733825466	3.88563684073935	0.263502217053137	2.46011121610816	0	1.13805698916915	1.13805698916915	1.47652104383223	8.36031105029536
23621	7290	473501	2333663	Berkshire Bank	Pittsfield	MA	1201	12/31/2018	2/14/2019	NM	24 North Street	BERKSHIRE HILLS BANCORP, INC	118	0	1	4	0	Berkshire	38340	Pittsfield, MA	2/6/1846	1/2/1982	12/31/2018	Stock	0	1	FDIC	DIF	New York	NEW YORK	Springfield Ma	Boston	Northeastern	Northeast	0	0	http://www.berkshirebank.com			4.42289952313279	1.00706993965321	3.41582958347959	0.85533119665117	2.53046232596979	0.215362276649112	0.947284313931063	0.929947697200927	1.16481451385539	7.41602740243685
20015	0	7009	1246159	Bessemer Trust Company	Woodbridge	NJ	7095	12/31/2018	2/14/2019	NM	100 Woodbridge Center Drive	BESSEMER GROUP, INCORPORATED, THE	1	0	0	7	1	Middlesex	35620	New York-Newark-Jersey City, NY-NJ-PA	1/1/1907	8/14/1969	4/11/2014	Stock	0	1	FDIC	DIF	New York	NEW YORK	Jamesburg	New York	Northeastern	Northeast	0	0	http://www.bessemertrust.com			2.37824313476604	0.681937951319779	1.69630518344626	9.56710928789323	8.25690796380044	0	2.55314459265523	2.560676638518	2.98617884181171	28.1041231663098
21868	0	976703	1246159	Bessemer Trust Company, National Association	New York	NY	10111	12/31/2018	2/14/2019	N	630 Fifth Avenue	BESSEMER GROUP, INCORPORATED, THE	1	0	0	9	1	New York	35620	New York-Newark-Jersey City, NY-NJ-PA	12/20/1974	12/20/1974	3/31/2006	Stock	0	1	OCC	DIF	New York	NEW YORK	New York City	New York	Northeastern	Northeast	0	0	http://www.bessemertrust.com			2.02844182805207	0.804634530771757	1.22380729728031	22.0975775659665	18.8888124657176	0	4.00178242645719	3.99391237595684	4.33418750628619	38.3209787699382
27909	528	682479	0	BEST HOMETOWN BANK	Collinsville	IL	62234	12/31/2018	2/14/2019	SA	100 East Clay Street		2	0	0	4	0	Madison	41180	St. Louis, MO-IL	1/1/1887	10/25/1939	7/8/2016	Stock	0	0	OCC	DIF	Chicago	CHICAGO	Mount Vernon	St. louis	Central	Central	0	1	www.besthometownbank.com			4.00157018569849	1.4329947286623	2.56857545703619	0.228135910599924	3.35907314767329	0	-0.790262794318138	-0.790262794318138	-0.790262794318138	-8.20075757575757
1808	15971	851631	1095058	Better Banks	Peoria	IL	61615	12/31/2018	2/14/2019	NM	10225 N. Knoxville Avenue	BACKLUND INVESTMENT CO.	8	0	0	6	1	Peoria	37900	Peoria, IL	1/1/1898	1/1/1934	8/15/2014	Stock	0	0	FDIC	DIF	Chicago	CHICAGO	Princeton	Chicago	Central	Central	0	1	http://www.betterbanks.com			3.62460206503903	0.347244276402256	3.27735778863677	1.04361431173653	3.31219559855078	0.112425267311149	0.752446253361047	0.745821192965926	0.754520767222146	8.88408835463017
26601	9804	946171	3197835	Beverly Bank	Beverly	MA	1915	12/31/2018	2/14/2019	SB	254 Cabot Street	BEVERLY FINANCIAL, MHC	6	0	0	4	0	Essex	14460	Boston-Cambridge-Newton, MA-NH	1/1/1888	3/25/1986	3/17/2014	Stock	0	0	FDIC	DIF	New York	NEW YORK	North Boston	Boston	Northeastern	Northeast	0	1	www.beverlybank.com			4.27305467859355	0.958637120932481	3.31441755766107	0.287294680068644	2.46371148974422	2.87294680068644E-02	0.676802422979488	0.715470158807987	0.954669581324399	8.38960507468795
57701	0	3216017	2260406	Beverly Bank & Trust Company, National Association	Chicago	IL	60643	12/31/2018	2/14/2019	N	10258 South Western Avenue	WINTRUST FINANCIAL CORPORATION	8	0	0	4	0	Cook	16980	Chicago-Naperville-Elgin, IL-IN-WI	4/1/2004	4/1/2004	11/13/2015	Stock	0	0	OCC	DIF	Chicago	CHICAGO	Chicago	Chicago	Central	Central	0	0	www.thebeverlybank.com			4.30931493804525	0.790061301058351	3.5192536369869	1.44024925079312	2.9055921108171	1.39408940171414E-02	1.26605468207249	1.26397439088749	1.66198691507688	11.4855972580952
17741	10536	499501	4902643	Biddeford Savings Bank	Biddeford	ME	4005	12/31/2018	2/14/2019	SB	254 Main Street	MAINE COMMUNITY BANCORP, MHC	6	0	0	4	0	York	38860	Portland-South Portland, ME	7/27/1867	4/4/1957	10/5/2018	Stock	0	1	FDIC	DIF	New York	NEW YORK	Concord	Boston	Northeastern	Northeast	0	1	www.biddefordsavings.com			4.32681644246236	0.959337443446466	3.3674789990159	0.229257093603322	2.47646266835815	7.29086163402791E-02	0.691250642000872	0.716327155543242	0.87753620722897	7.25059550409781
3320	0	362856	1918081	Big Bend Banks, N.A.	Marfa	TX	79843	12/31/2018	2/14/2019	N	301 South Highland Avenue	BIG BEND BANCSHARES CORPORATION	2	0	0	7	1	Presidio			5/2/1907	1/1/1934	6/29/2009	Stock	0	1	OCC	DIF	Dallas	DALLAS	Albuquerque	Dallas	Southern	West	0	1	www.marfanb.com			3.22413914230372	5.43629167963013E-02	3.16977622550742	0.829853096702974	2.4355223442771	0	1.3200453910345	1.31772952192742	1.31772952192742	9.79031407006355
29637	3790	521970	0	Big Horn Federal Savings Bank	Greybull	WY	82426	12/31/2018	2/14/2019	SA	33 North 6th Street		6	0	0	8	0	Big Horn			1/1/1935	2/28/1936	7/21/2011	Non-Stock	0	0	OCC	DIF	San Francisco	SAN FRANCISCO	Billings	Kansas City	Western	West	0	1	www.bighornfederal.com			3.67908282377154	0.377577414307865	3.30150540946367	0.728195856460742	2.74061308768752	0.109269699391396	0.753194828277224	0.753194828277224	0.92092986498136	7.26712520618717
57973	0	3363975	3899456	Biscayne Bank	Coconut Grove	FL	33133	12/31/2018	2/14/2019	NM	2601 S Bayshore Drive, 6th F	BISCAYNE BANCSHARES, INC.	5	0	0	4	0	Miami-Dade	33100	Miami-Fort Lauderdale-West Palm Beach, FL	7/5/2005	7/5/2005	6/13/2016	Stock	0	0	FDIC	DIF	Atlanta	ATLANTA	South Florida	Atlanta	Southern	Southeast	0	1	http://www.biscaynebank.com			4.70856050836688	1.07800623394858	3.63055427441829	0.238935092096996	1.69551613860753	9.35601853162953E-02	1.47210448532983	1.47210448532983	1.94735246702056	17.5221976968329
14083	0	354	0	Bison State Bank	Bison	KS	67520	12/31/2018	2/14/2019	NM	223 Main Street		1	0	0	2	0	Rush			1/1/1901	3/21/1934	1/15/2018	Stock	0	0	FDIC	DIF	Kansas City	KANSAS CITY	Hays	Kansas City	Western	Western	0	1	https://www.bisonstatebank.com			4.4086457116984	0.202559397564521	4.20608631413388	2.43951567780488	6.81497728340906	0	-7.83330722230926E-02	-7.83330722230926E-02	-0.425236677782503	-0.56442509272698
58723	0	3636428	3636389	Black Hills Community Bank, N.A.	Rapid City	SD	57701	12/31/2018	2/14/2019	N	840 Mount Rushmore Road	BHCB HOLDING COMPANY	2	0	0	4	1	Pennington	39660	Rapid City, SD	11/27/2007	11/27/2007	7/20/2011	Stock	0	0	OCC	DIF	Kansas City	KANSAS CITY	Sioux Falls	Minneapolis	Western	West	0	1	http://www.BHCBANK.COM			4.9266030965619	1.05390015076294	3.87270294579896	0.645420877233919	2.77762820167645	0.186222246154398	1.30093814130753	1.30093814130753	1.30093814130753	12.8711699112818
27897	507	444677	0	Black Mountain Savings Bank, SSB	Black Mountain	NC	28711	12/31/2018	2/14/2019	SB	200 E State Street		1	0	0	5	0	Buncombe	11700	Asheville, NC	4/4/1923	7/10/1985	3/31/2006	Non-Stock	0	0	FDIC	DIF	Atlanta	ATLANTA	Charlotte	Richmond	Northeastern	Southeast	0	1				4.08219050910047	0.969616949729487	3.11257355937099	0.114138457558249	2.79512400509311	0	0.289150759147563	0.289150759147563	0.380461525194162	2.27046405098586
15152	12080	603540	1978656	Black River Country Bank	Black River Fall	WI	54615	12/31/2018	2/14/2019	NM	221 Main Street	BRAD, INC.	2	0	0	2	1	Jackson			1/1/1907	1/1/1934	3/31/2006	Stock	0	0	FDIC	DIF	Chicago	CHICAGO	Eau Claire	Chicago	Central	Central	0	1	http://www.brcbank.com			4.73427086073074	0.772256948913524	3.96201391181721	0.266063071224435	2.41792927654206	7.78721184071518E-02	1.44193205917243	1.44193205917243	1.44582566509278	12.5912326034725
14078	11465	27548	1491913	Blackhawk Bank	Beloit	WI	53511	12/31/2018	2/14/2019	NM	400 Broad Street	BLACKHAWK BANCORP, INC.	9	0	1	4	0	Rock	27500	Janesville-Beloit, WI	1/1/1881	3/19/1934	4/24/2013	Stock	0	0	FDIC	DIF	Chicago	CHICAGO	Madison	Chicago	Central	Central	0	1	www.blackhawkbank.com			4.57537540482039	0.644178196791309	3.93119720802908	1.53242381178618	3.59907031647331	0.154354255049739	1.0907116411363	1.08885154155426	1.38487160865388	10.9160627686723
18402	11017	890742	1823345	Blackhawk Bank & Trust	Milan	IL	61264	12/31/2018	2/14/2019	NM	301 4th Street West	BLACKHAWK BANCORPORATION, INC.	17	0	1	4	0	Rock Island	19340	Davenport-Moline-Rock Island, IA-IL	6/28/1961	6/28/1961	6/29/2016	Stock	0	1	FDIC	DIF	Chicago	CHICAGO	Princeton	Chicago	Central	Central	0	1	http://www.choosethechief.com			3.64424158848465	0.805666386089474	2.83857520239517	0.298785007096525	1.63515359731502	6.65323100582661E-02	1.0816963358551	1.22161561507213	1.51422044199123	10.9164470104712
58580	0	3580334	3398070	BlackRidgeBANK	Fargo	ND	58104	12/31/2018	2/14/2019	NM	4040 42nd Street South	BLACKRIDGE FINANCIAL, INC.	11	0	1	4	0	Cass	22020	Fargo, ND-MN	4/23/2007	4/23/2007	3/8/2016	Stock	0	0	FDIC	DIF	Kansas City	KANSAS CITY	Fargo	Minneapolis	Central	West	0	1	www.blackridgebank.com			4.96013584894147	0.744890409339329	4.21524543960214	1.28450928542679	3.95977685546241	8.76391948446514E-02	0.777500313769957	0.777500313769957	1.06378835026248	6.84704393694545
11608	14713	578741	2511313	BLC Community Bank	Little Chute	WI	54140	12/31/2018	2/14/2019	NM	206 East Main Avenue	INDEPENDENT BANCORP., LIMITED	1	0	0	4	1	Outagamie	11540	Appleton, WI	12/6/1906	1/1/1934	1/29/2018	Stock	0	0	FDIC	DIF	Chicago	CHICAGO	Appleton	Chicago	Central	Central	0	1	www.blccb.com			4.17072394576498	0.952069624209969	3.21865432155501	0.150337671848977	1.69108883948556	0	1.57686580389081	1.57434617810563	1.57434617810563	12.6591254431876
976	10332	937843	1245648	Blissfield State Bank	Blissfield	MI	49228	12/31/2018	2/14/2019	SM	204 East Jefferson	BLISSFIELD BANK CORPORATION	2	0	0	2	1	Lenawee			5/24/1873	1/1/1934	1/1/2012	Stock	0	0	FED	DIF	Chicago	CHICAGO	Detroit	Chicago	Central	Central	0	1	www.blissfieldstate.com			3.70524113188286	0.328272292336007	3.37696883954686	0.345157658787574	2.72514011996235	0.263885070526546	0.555864369093941	0.730449929062074	0.730449929062074	7.43600743600744
9788	0	820842	1416505	Bloomsdale Bank	Bloomsdale	MO	63627	12/31/2018	2/14/2019	NM	55 Mill Hill Road	PEOPLES COMMUNITY BANCORPORATION, INC.	5	0	0	4	1	Sainte Genevieve			5/1/1914	1/1/1934	5/10/2018	Stock	0	0	FDIC	DIF	Kansas City	KANSAS CITY	St. Louis	St. louis	Western	West	0	1	http://www.bloomsdalebank.com			4.51443299451308	0.461219659371039	4.05321333514204	0.503452824854954	2.04118262055721	0	2.35034393635495	2.27496062568148	2.27496062568148	25.4421004034605
31090	6361	617079	0	Blue Grass Federal Savings and Loan Association	Paris	KY	40361	12/31/2018	2/14/2019	SA	600 High Street		1	0	0	5	0	Bourbon	30460	Lexington-Fayette, KY	1/1/1914	11/10/1959	1/1/2016	Non-Stock	0	0	OCC	DIF	Chicago	CHICAGO	Lexington	Cleveland	Central	Southeast	0	1	www.bluegrassfederal.com			4.74204809930178	0.720843030773209	4.02120506852858	0.090150732023944	3.83741615981922	-0.540904392143664	0.53188931894127	0.324542635286199	0.324542635286199	1.27046866177301
13753	0	794345	1143913	Blue Grass Savings Bank	Blue Grass	IA	52726	12/31/2018	2/14/2019	NM	104 East Mayne Street	E M F CORPORATION	2	0	0	4	0	Scott	19340	Davenport-Moline-Rock Island, IA-IL	1/1/1902	1/1/1934	3/31/2006	Stock	0	1	FDIC	DIF	Kansas City	KANSAS CITY	Cedar Rapids	Chicago	Western	Western	0	1	www.bluegrassbank.com			3.73921698739217	1.05894713558947	2.6802698518027	0.212132764366615	1.45623506359884	0	1.00652897508106	0.950498255797271	1.17031698988731	6.32971862609277
90160	0	28406	3742020	Blue Hills Bank	Boston	MA	2136	12/31/2018	2/14/2019	SB	1196 River Street	BLUE HILLS BANCORP, INC.	11	0	0	4	0	Suffolk	14460	Boston-Cambridge-Newton, MA-NH	1/1/1871	11/8/1985	1/1/2016	Stock	0	0	FDIC	DIF	New York	NEW YORK	South Boston	Boston	Northeastern	Northeast	0	1	https://www.bluehillsbank.com/			3.98916156405188	1.02860999951786	2.96055156453401	0.492417999614174	1.92964039471308	-4.09098107727314E-02	1.04203435487351	1.04590797971108	1.41724318518664	8.35264936464576
17773	0	174321	3614668	Blue Ridge Bank	Walhalla	SC	29691	12/31/2018	2/14/2019	NM	100 East Main Street	BLUE RIDGE FINANCIAL CORPORATION	4	0	0	8	0	Oconee			6/17/1957	6/17/1957	9/19/2008	Stock	0	0	FDIC	DIF	Atlanta	ATLANTA	Columbia Sc	Richmond	Northeastern	Southeast	0	1	blueridge.bank			3.44522490237203	0.199711651384614	3.24551325098742	0.504545346937809	2.83640302076182	0	0.605158495300774	0.605158495300774	0.685796974503445	6.6742819843342
17933	12663	935250	1891317	Blue Ridge Bank and Trust Co.	Independence	MO	64057	12/31/2018	2/14/2019	NM	4200 Little Blue Parkway	BLUE RIDGE BANCSHARES, INC.	9	0	0	4	0	Jackson	28140	Kansas City, MO-KS	9/8/1958	11/20/1958	6/13/2011	Stock	0	1	FDIC	DIF	Kansas City	KANSAS CITY	Kansas City	Kansas City	Western	West	0	1	www.blueridgebank.com			4.21985683503875	0.420554426016732	3.79930240902202	1.11424239451574	3.12399016711292	3.24589142276798E-02	1.10757028436894	1.10757028436894	1.45217575708614	12.065375397792
35274	0	233527	1426960	Blue Ridge Bank, National Association	Martinsville	VA	24112	12/31/2018	2/14/2019	N	1 East Market Street	BLUE RIDGE BANKSHARES, INC.	9	0	1	4	0	Henry			7/24/2000	7/24/2000	12/12/2018	Stock	0	0	OCC	DIF	Atlanta	ATLANTA	Richmond	Richmond	Northeastern	Southeast	0	1	www.mybrb.com			5.05171083375639	1.00002657728291	4.05168425647348	2.1525923832391	4.28990761994364	0.259923673678453	1.13288528857469	1.13008447837668	1.41695534108139	11.3589831086845
14899	13117	517357	1065565	Blue Sky Bank	Pawhuska	OK	74056	12/31/2018	2/14/2019	SM	101 East 8th Street	N.B.C. BANCSHARES IN PAWHUSKA, INC.	4	0	0	4	1	Osage	46140	Tulsa, OK	11/23/1905	12/4/1934	4/6/2017	Stock	0	0	FED	DIF	Dallas	DALLAS	Tulsa	Kansas City	Southern	West	0	1	http://www.bluesky.bank			5.96814599971948	0.892739224934452	5.07540677478503	0.447081699765584	3.31825710636827	0.125480310745018	1.61126013834437	1.60707746131953	1.60707746131953	13.006062976726
58691	0	3636914	0	BlueHarbor Bank	Mooresville	NC	28117	12/31/2018	2/14/2019	NM	106 Corporate Park Drive		4	0	0	4	0	Iredell	16740	Charlotte-Concord-Gastonia, NC-SC	1/8/2008	1/8/2008	9/4/2012	Stock	0	0	FDIC	DIF	Atlanta	ATLANTA	Charlotte	Richmond	Northeastern	Southeast	0	1	http://www.blueharborbank.com			4.51205579688287	0.582268556131635	3.92978724075123	0.362349177568421	2.39930013194707	8.42112962476409E-02	1.15730381414615	1.15730381414615	1.47730673988719	9.05947232811488
8693	12552	167453	1127249	Bluff View Bank	Galesville	WI	54630	12/31/2018	2/14/2019	NM	16893 South Main Street	GALE BANK HOLDING COMPANY, INC.	3	0	0	2	1	Trempealeau			1/1/1883	1/1/1934	10/1/2018	Stock	0	0	FDIC	DIF	Chicago	CHICAGO	Eau Claire	Minneapolis	Central	Central	0	1	www.bluffviewbank.com			4.89368882888964	0.450359630244882	4.44332919864476	1.13314447592068	3.68987840173449	0	1.58722042114521	1.59744735684847	1.60051543755944	8.42121153307024
16571	0	75633	1231333	BMO Harris Bank National Association	Chicago	IL	60603	12/31/2018	2/14/2019	N	111 West Monroe Street	BANK OF MONTREAL	597	0	1	4	0	Cook	16980	Chicago-Naperville-Elgin, IL-IN-WI	5/17/1947	5/17/1947	6/19/2015	Stock	0	1	OCC	DIF	Chicago	WASHINGTON	Chicago	Chicago	Central	Central	0	0	http://www.bmoharris.com			3.81851564266834	0.832808318517703	2.98570732415064	0.91943691130343	2.3586473024819	0.120785413340368	0.88712499261065	0.911322995975749	1.14602833537367	6.69824758056531
58216	0	3353154	1231333	BMO Harris Central National Association	Roselle	IL	60172	12/31/2018	2/14/2019	N	110 East Irving Park Road	BANK OF MONTREAL	1	0	0	7	0	Du Page	16980	Chicago-Naperville-Elgin, IL-IN-WI	5/28/2005	5/28/2005	7/3/2014	Stock	0	0	OCC	DIF	Chicago	WASHINGTON	Chicago	Chicago	Central	Central	0	0	http://www.bmoharris.com						0	-0.608658162359565	0	0.481854378534656	0.481854378534656	0.67206005427202	0.555669289035768
35141	0	2850722	0	BMW Bank of North America	Salt Lake City	UT	84109	12/31/2018	2/14/2019	NM	2735 E Parleys Way, # No 301		1	0	0	6	0	Salt Lake	41620	Salt Lake City, UT	11/12/1999	11/12/1999	1/1/2018	Stock	0	0	FDIC	DIF	San Francisco	SAN FRANCISCO	Salt Lake City	San Francisco	Western	West	0	0	http://www.bmwusa.com			4.58086269962964	1.84077158127836	2.74009111835128	0.911526995814655	0.952681231834209	0.174733736673391	1.88154418818843	1.88154418818843	2.46058120216691	11.7245743250697
19448	15938	916745	3326176	BNA Bank	New Albany	MS	38652	12/31/2018	2/14/2019	NM	205 Bankhead Street	BNA BANCSHARES, INC.	6	0	0	4	0	Union			1/1/1896	6/3/1965	5/6/2015	Stock	0	1	FDIC	DIF	Dallas	DALLAS	Memphis	St. louis	Southern	West	0	1	www.bnabank.com			4.23787686298552	0.781535613275338	3.45634124971018	0.6945635632622	2.13000801132655	6.86909429617886E-02	1.38677200848	1.39521118147244	1.63033046623879	12.1530923799136
6976	9545	23504	1416523	BNB Bank	Bridgehampton	NY	11932	12/31/2018	2/14/2019	SM	2200 Montauk Highway	BRIDGE BANCORP, INC.	39	0	0	4	0	Suffolk	35620	New York-Newark-Jersey City, NY-NJ-PA	2/19/1909	1/1/1934	12/31/2017	Stock	0	1	FED	DIF	New York	NEW YORK	New York City	New York	Northeastern	Northeast	0	1	http://www.bnbbank.com			4.12982848933531	0.676085163855584	3.45374332547973	0.430965821488629	2.17766482608254	4.00236548694424E-02	1.09647048286583	0.953808166266445	1.17945263827483	8.36429777024856
57197	0	2358769	1248162	BNC National Bank	Glendale	AZ	85308	12/31/2018	2/14/2019	N	20175 North 67th Avenue	BNCCORP, INC.	15	0	1	4	0	Maricopa	38060	Phoenix-Mesa-Scottsdale, AZ	7/9/2001	7/9/2001	3/14/2018	Stock	0	1	OCC	DIF	San Francisco	KANSAS CITY	Phoenix	San Francisco	Western	Western	0	1	www.bncbank.com			3.76407559357542	0.540546438547486	3.22352915502793	1.73809876059685	3.94223471536126	0	0.65926613926194	0.84694970215568	1.05311105149655	8.93288787596257
24867	0	488318	3587146	BNY Mellon Trust of Delaware	Wilmington	DE	19809	12/31/2018	2/14/2019	NM	301 Bellevue Parkway	BANK OF NEW YORK MELLON CORPORATION, THE	1	0	0	7	0	New Castle	37980	Philadelphia-Camden-Wilmington, PA-NJ-DE-MD	12/31/1983	12/31/1983	1/1/2016	Stock	0	1	FDIC	DIF	New York	NEW YORK	Claymont	Philadelphia	Northeastern	Northeast	0	0	www.bnymellon.com			2.87518977377092	0	2.87518977377092	9.61328849514511	4.66905628955654	-9.38099713745573E-02	4.07581989914981	4.07581989914981	6.40856118733047	5.79080985021579
7946	0	934329	3587146	BNY Mellon, National Association	Pittsburgh	PA	15219	12/31/2018	2/14/2019	N	500 Grant St	BANK OF NEW YORK MELLON CORPORATION, THE	39	2	1	9	0	Allegheny	38300	Pittsburgh, PA	1/1/1869	1/1/1934	2/1/2012	Stock	0	1	OCC	DIF	New York	WASHINGTON	Wexford	Cleveland	Northeastern	Northeast	0	0	www. bnymellon.com			2.82176668299578	1.39306455606448	1.4287021269313	3.26401250804437	2.89247473629362	8.81125244129773E-03	1.23703229117196	1.23508503271444	1.6327084829145	8.1312864631919
25328	10155	352651	0	BOC Bank	Mclean	TX	79057	12/31/2018	2/14/2019	SM	201 North Main Street		2	0	0	4	1	Gray			8/16/1984	8/16/1984	9/11/2018	Stock	0	0	FED	DIF	Dallas	DALLAS	Lubbock	Dallas	Southern	West	0	1	http://www.bocbanking.com			4.79426660145465	0.564031364877018	4.23023523657763	0.448869506669195	2.61389096340553	-5.61086883336493E-02	2.04119538593104	2.04119538593104	2.04119538593104	13.8277236028101
5624	0	942847	2712781	Bodcaw Bank	Stamps	AR	71860	12/31/2018	2/14/2019	NM	307 Thomas Street	BODCAW BANCSHARES, INC.	1	0	0	8	0	Lafayette			1/1/1903	1/1/1934	12/1/2017	Stock	0	0	FDIC	DIF	Dallas	DALLAS	Shreveport	St. louis	Southern	Western	0	1	http://www.bodcawbank.com			4.45505455716553	0.881809421814176	3.57324513535136	0.185868186655393	2.10650611542779	0.253898372620766	1.20769372810278	0.742257921872191	0.751976519867244	7.22803198788625
17825	0	472250	0	Boelus State Bank	Boelus	NE	68820	12/31/2018	2/14/2019	NM	523 Delaware Street		1	0	0	2	0	Howard	24260	Grand Island, NE	1/1/1900	1/1/1958	3/31/2006	Stock	0	0	FDIC	DIF	Kansas City	KANSAS CITY	Grand Island	Kansas City	Western	West	0	1	http://boelusstatebank.com			3.52720501284474	0.645634828940751	2.88157018390398	0.229551320230296	1.68751240817947	0	0.800327575938058	0.800327575938058	1.17257296009529	5.5104656129859
29941	4393	927479	0	Bogota Savings Bank	Teaneck	NJ	7666	12/31/2018	2/14/2019	SB	819 Teaneck Road		4	0	0	5	0	Bergen	35620	New York-Newark-Jersey City, NY-NJ-PA	1/1/1893	9/16/1937	12/6/2018	Non-Stock	0	0	FDIC	DIF	New York	NEW YORK	Jamesburg	New York	Northeastern	Northeast	0	1	http://www.bogotasavingsbank.com			3.57001260613671	1.41709806409225	2.15291454204446	8.25311256970441E-02	1.27097933573448	0	0.632280124090133	0.632280124090133	0.844874190469	5.8688343192748
30052	4639	797775	2835514	Boiling Springs Savings Bank	Rutherford	NJ	7070	12/31/2018	2/14/2019	SB	25 Orient Way	BOILING SPRINGS, MHC	17	0	0	4	0	Bergen	35620	New York-Newark-Jersey City, NY-NJ-PA	4/10/1939	4/10/1939	5/31/2010	Stock	0	0	FDIC	DIF	New York	NEW YORK	Jamesburg	New York	Northeastern	Northeast	0	1	http://WWW.BSSBANK.com			3.95030673303549	0.99893522530169	2.9513715077338	8.78157427423653E-02	2.28598306124027	-4.06619937832592E-02	0.490341743697243	0.485819350977924	0.662159027936383	3.85145870723487
4214	9656	339858	1883693	BOKF, National Association	Tulsa	OK	74172	12/31/2018	2/14/2019	N	One Williams Center	BOK FINANCIAL CORPORATION	135	0	1	4	0	Tulsa	46140	Tulsa, OK	2/10/1910	1/1/1934	2/17/2017	Stock	0	1	OCC	DIF	Dallas	DALLAS	Tulsa	Kansas City	Southern	West	0	0	www.bokfinancial.com			4.00173540703353	0.790545644220184	3.21118976281335	1.54447321549971	2.64964634676423	2.99180891819487E-02	1.3468413706567	1.34433732527613	1.71485348404091	13.8199550497242
1373	0	684455	3203138	BOM Bank	Natchitoches	LA	71457	12/31/2018	2/14/2019	NM	814 Washington Street	GRANT BANCSHARES, INC.	13	0	0	4	1	Natchitoches			10/5/1903	1/1/1934	3/1/2018	Stock	0	0	FDIC	DIF	Dallas	DALLAS	Shreveport	Dallas	Southern	Western	0	1	www.bofm.com			5.59002487785871	0.718542315521005	4.8714825623377	1.890849063108	4.23961903327591	0.394110252098539	1.62802739995296	1.63707335487086	1.63707335487086	16.710088940796
10993	0	107758	0	Bonanza Valley State Bank	Brooten	MN	56316	12/31/2018	2/14/2019	NM	1st St. & Central Ave.		1	0	0	2	1	Stearns	41060	St. Cloud, MN	2/22/1894	1/1/1934	3/31/2006	Stock	0	0	FDIC	DIF	Kansas City	KANSAS CITY	Minneapolis	Minneapolis	Central	West	0	1	www.bvsb.bank			5.23458770823632	1.13189461483292	4.1026930934034	0.222155937933049	2.56023066932632	9.32122816502302E-02	1.31895378535076	1.32050732337826	1.32050732337826	15.1682786680467
11235	13510	35646	1839252	Bonduel State Bank	Bonduel	WI	54107	12/31/2018	2/14/2019	NM	130 North Cecil Street	BONDUEL BANCORP, INC.	1	0	0	8	0	Shawano			9/21/1906	1/1/1934	7/23/2012	Stock	0	0	FDIC	DIF	Chicago	CHICAGO	Appleton	Chicago	Central	Central	0	1	www.bonduelbank.com			3.48415370883278	0.47119395952329	3.01295974930949	0.355959165182084	1.85132828972692	2.55473085058912E-02	1.02018918633526	1.02018918633526	1.15814465226707	4.67932192797438
33552	15832	745347	1202258	Boone Bank & Trust Co.	Boone	IA	50036	12/31/2018	2/14/2019	NM	716 Eighth Street	AMES NATIONAL CORPORATION	2	0	0	2	0	Boone			1/16/1992	1/16/1992	3/31/2006	Stock	0	1	FDIC	DIF	Kansas City	KANSAS CITY	Des Moines	Chicago	Western	Western	0	1	http://www.boonebankiowa.com			3.880733218797	0.719344069950973	3.16138914884602	0.462288049517846	1.99329047522315	0	1.2360043973377	1.2360043973377	1.51158483396465	11.8146773272416
30128	4807	991078	0	Boonville Federal Savings Bank	Boonville	IN	47601	12/31/2018	2/14/2019	SB	123 N Third Street		1	0	0	5	0	Warrick	21780	Evansville, IN-KY	1/1/1917	6/13/1949	6/27/2017	Non-Stock	0	1	FDIC	DIF	Chicago	CHICAGO	Indianapolis	St. louis	Central	Central	0	1	www.boonvillefederal.com			4.28904779161548	1.24406692770712	3.04498086390836	0.301418512427875	3.09210283497439	-0.102523303546896	0.11394439956202	0.149684023178468	0.180441014242537	1.51609553478712
15684	15593	977951	2238544	Border State Bank	Greenbush	MN	56726	12/31/2018	2/14/2019	NM	133 Main Street North	BORDER BANCSHARES, INC.	10	0	0	2	1	Roseau			8/9/1935	9/9/1939	10/15/2018	Stock	0	0	FDIC	DIF	Kansas City	KANSAS CITY	Fargo	Minneapolis	Central	West	0	1	www.borderstatebank.com			4.53644511252872	0.789559842471441	3.74688527005728	0.541514053165888	2.94041610349321	7.25257527149443E-02	0.985864418484004	0.986211431654888	0.987946497509313	9.86370593522995
24811	9312	964700	1248078	Boston Private Bank & Trust Company	Boston	MA	2109	12/31/2018	2/14/2019	SM	Ten Post Office Square	BOSTON PRIVATE FINANCIAL HOLDINGS, INC.	23	0	1	4	0	Suffolk	14460	Boston-Cambridge-Newton, MA-NH	11/21/1983	11/21/1983	7/27/2017	Stock	0	1	FED	DIF	New York	NEW YORK	South Boston	Boston	Northeastern	Northeast	0	0	http://www.bostonprivate.com			3.71977661662234	0.692223591279605	3.02755302534273	0.674462378533383	2.49427421224946	-2.63629596147525E-02	0.856457954785581	0.850739183564328	1.05967583346833	9.50266484571332
18342	0	972406	0	Boston Trust & Investment Management Company	Boston	MA	2108	12/31/2018	2/14/2019	NM	1 Beacon Street, 33rd Floor		1	0	0	7	1	Suffolk	14460	Boston-Cambridge-Newton, MA-NH	12/14/1960	12/14/1960	9/7/2006	Stock	0	1	FDIC	DIF	New York	NEW YORK	South Boston	Boston	Northeastern	Northeast	0	1	http://www.bostontrust.com			12.6933756445855	0.347084490281634	12.3462911543038	96.6725977154272	54.8587039539393	0	40.4353445743493	40.4353445743493	42.3363576086683	47.63470256428
35172	0	2749059	0	Boundary Waters Bank	Ely	MN	55731	12/31/2018	2/14/2019	NM	601 East Sheridan Street		3	0	0	4	0	Saint Louis	20260	Duluth, MN-WI	4/1/1999	4/1/1999	3/1/2015	Stock	0	0	FDIC	DIF	Kansas City	KANSAS CITY	Minneapolis	Minneapolis	Central	West	0	1	http://www.mybwbank.com			5.21702280711438	0.965060191623206	4.25196261549118	0.483408397103314	3.24011964571726	0	1.04630966885241	1.02670810004244	1.30477487713726	9.57212596917775
31443	6979	416973	0	Brainerd Savings and Loan Association, A Federal Association	Brainerd	MN	56401	12/31/2018	2/14/2019	SA	524 S 6th Street		2	0	0	5	0	Crow Wing			1/1/1922	6/29/1965	3/12/2018	Non-Stock	0	0	OCC	DIF	Kansas City	KANSAS CITY	Minneapolis	Minneapolis	Central	West	0	1	www.brainerdsavings.com			4.38991040264834	0.95027494185495	3.43963546079339	0.321363862415551	3.83455432212583	8.72481074431361E-03	-0.326991365345633	-0.266106727701565	-0.386799942997903	-3.56975655430712
9846	12045	852320	1074156	Branch Banking and Trust Company	Winston Salem	NC	27101	12/31/2018	2/14/2019	NM	200 W 2nd St	BB&T CORPORATION	1884	1	1	4	0	Forsyth	49180	Winston-Salem, NC	1/1/1872	1/1/1934	4/1/2016	Stock	0	1	FDIC	DIF	Atlanta	ATLANTA	Charlotte	Richmond	Northeastern	Southeast	0	0	www.BBT.com			3.93217424979094	0.601103477037847	3.3310707727531	2.01701533448838	2.89576537604776	0.144996065711848	1.50177135321042	1.49290535174014	1.85908968329904	11.5764446385987
5676	9714	760331	1082375	BRANNEN BANK	Inverness	FL	34450	12/31/2018	2/14/2019	NM	320 Highway 41 South	BRANNEN BANKS OF FLORIDA, INC.	12	0	0	5	1	Citrus	26140	Homosassa Springs, FL	7/1/1926	1/1/1934	2/2/2008	Stock	0	0	FDIC	DIF	Atlanta	ATLANTA	Gainesville	Atlanta	Southern	Southeast	0	1	www.brannenbanks.com			3.89833219144949	0.162101434824759	3.73623075662474	0.473621239153151	2.27618944695731	5.51885081757833E-02	1.78103122900385	1.77968516782883	1.77968516782883	29.7877681864705
35420	0	2861317	2861812	Branson Bank	Branson	MO	65616	12/31/2018	2/14/2019	NM	1501 State Highway 248	BRANSON BANCSHARES, INC	3	0	0	4	0	Taney			3/22/2000	3/22/2000	3/31/2006	Stock	0	0	FDIC	DIF	Kansas City	KANSAS CITY	Springfield Mo	St. louis	Western	West	0	1	http://www.bransonbank.com			4.78063619437233	0.556997875855558	4.22363831851677	0.574683583691822	3.08734412558635	1.94478370115676E-02	1.07605368380929	1.07643777859027	1.38371360337303	10.5105247666701
16386	14591	411231	1084025	Brantley Bank and Trust Company	Brantley	AL	36009	12/31/2018	2/14/2019	NM	9402 North Main Street	BRANTLEY BANCORP, INC.	2	0	0	4	0	Crenshaw			3/6/1946	3/6/1946	3/31/2006	Stock	0	0	FDIC	DIF	Atlanta	ATLANTA	Montgomery	Atlanta	Southern	Southeast	0	1	http://www.brantleybank.com			4.23415613450746	0.334595671548722	3.89956046295874	0.576583225464222	2.76904094029192	0.165767677320964	1.14898622254383	1.10559833482765	1.28722205084887	7.8118634400717
24038	0	863362	3530218	Brazos National Bank	Richwood	TX	77531	12/31/2018	2/14/2019	N	2300 Brazosport Blvd	GULFPORT BANCSHARES OF DELAWARE, INC.	1	0	0	5	0	Brazoria	26420	Houston-The Woodlands-Sugar Land, TX	8/2/1982	8/2/1982	6/15/2015	Stock	0	0	OCC	DIF	Dallas	DALLAS	Houston	Dallas	Southern	West	0	1	www.brazosbank.com			5.88962562135339	6.35114193531997E-02	5.82611420200019	17.3963116738311	19.762034007717	-6.60201581549567E-02	2.74717213655903	2.74717213655903	2.74717213655903	9.25148221343873
5792	0	856542	3943528	Breda Savings Bank	Breda	IA	51436	12/31/2018	2/14/2019	NM	103 Main Street	VAN FINANCIAL CORPORATION	1	0	0	2	0	Carroll			1/1/1890	1/1/1934	5/14/2018	Stock	0	1	FDIC	DIF	Kansas City	KANSAS CITY	Des Moines	Chicago	Western	Western	0	1	http://www.bredasavingsbank.com			4.03719368300005	0.776044220410669	3.26114946258938	0.365566628273824	2.04817467073965	-0.333850802076552	1.67653195786803	1.65089221626855	1.71098536064233	14.8932325392284
12923	12109	800657	1121340	Bremer Bank, National Association	Saint Paul	MN	55102	12/31/2018	2/14/2019	N	372 Saint Peter Street	OTTO BREMER TRUST	84	0	1	4	0	Ramsey	33460	Minneapolis-St. Paul-Bloomington, MN-WI	11/19/1932	1/1/1934	12/31/2018	Stock	0	0	OCC	DIF	Kansas City	KANSAS CITY	Minneapolis	Minneapolis	Central	West	0	1	http://www.bremer.com			4.12277920820232	0.674833142238739	3.44794606596358	0.728563196588947	2.42607943492757	8.33558185653913E-03	1.24900892015621	1.24181831382349	1.51040743240489	13.2245763471664
27943	587	534877	0	Brentwood Bank	Bethel Park	PA	15102	12/31/2018	2/14/2019	SB	411 Mcmurray Rd., Suite 200		11	0	0	4	0	Allegheny	38300	Pittsburgh, PA	1/1/1922	11/26/1935	6/18/2012	Stock	0	0	FDIC	DIF	New York	NEW YORK	Wexford	Cleveland	Northeastern	Northeast	0	1	www.brentwoodbank.com			3.97067521817208	0.989751396854801	2.98092382131728	0.284111394741776	2.09454035006754	5.09573736761899E-02	0.728804216322063	1.18339686980712	1.57935809733499	10.6828643095412
21220	0	729132	2464268	Brickell Bank	Miami	FL	33131	12/31/2018	2/14/2019	NM	1395 Brickell Avenue	ESPIRITO SANTO CONTROL S.A.	1	0	0	5	0	Miami-Dade	33100	Miami-Fort Lauderdale-West Palm Beach, FL	9/12/1973	9/12/1973	7/27/2015	Stock	0	1	FDIC	DIF	Atlanta	ATLANTA	South Florida	Atlanta	Southern	Southeast	0	1	http://www.brickellbankmiami.com			4.54955241934428	1.33178917934383	3.21776324000045	0.509292850365575	4.27095648114792	6.68063680844838E-02	-0.710557604847944	-0.710557604847944	-0.710557604847944	-13.3213371277279
22811	10473	270531	2447935	Brickyard Bank	Lincolnwood	IL	60712	12/31/2018	2/14/2019	NM	6676 North Lincoln Avenue	BRICKYARD BANCORP, INC.	3	0	0	4	0	Cook	16980	Chicago-Naperville-Elgin, IL-IN-WI	2/26/1979	2/26/1979	3/31/2006	Stock	0	0	FDIC	DIF	Chicago	CHICAGO	Chicago	Chicago	Central	Central	0	1	http://www.brickyardbank.net			4.64605281526514	0.718087191657567	3.92796562360757	-0.179759445909484	3.76416279734459	-0.458386587069184	0.206723362795907	0.203128173877717	0.203128173877717	1.88597369650845
18155	0	43959	1131899	Bridge City State Bank	Bridge City	TX	77611	12/31/2018	2/14/2019	NM	701 West Round Bunch Road	AMTEX BANCSHARES, INC.	2	0	0	4	0	Orange	13140	Beaumont-Port Arthur, TX	2/27/1960	2/27/1960	8/30/2018	Stock	0	0	FDIC	DIF	Dallas	DALLAS	Houston	Dallas	Southern	West	0	1	www.bridgecitybank.com			3.41402945612015	0.3794442958328	3.03458516028735	0.309738072541581	1.99064498561798	-2.63508509475674E-02	1.05357174227204	1.05357174227204	1.2403391770583	13.53228986058
12717	0	882541	1827923	Bridge Community Bank	Mount Vernon	IA	52314	12/31/2018	2/14/2019	NM	302 Highway 1 South	BRIDGE COMMUNITY BANK ESOP	3	0	0	2	0	Linn	16300	Cedar Rapids, IA	9/8/1903	1/1/1934	3/31/2006	Stock	0	1	FDIC	DIF	Kansas City	KANSAS CITY	Cedar Rapids	Chicago	Western	Western	0	1	www.bridge.bank			4.26699070041862	0.567761451221682	3.69922924919694	0.771305675889467	2.8376160519229	0.108464860671956	0.989331001886631	0.989331001886631	1.2873354675712	9.12065935397855
21122	14583	312730	1209145	Bridgeview Bank Group	Bridgeview	IL	60455	12/31/2018	2/14/2019	NM	7940 South Harlem Avenue	BRIDGEVIEW BANCORP, INC.	17	0	0	4	0	Cook	16980	Chicago-Naperville-Elgin, IL-IN-WI	6/21/1973	6/21/1973	2/25/2011	Stock	0	0	FDIC	DIF	Chicago	CHICAGO	Chicago	Chicago	Central	Central	0	1	http://www.bridgeviewbank.com			4.63490276788786	0.669988253360062	3.9649145145278	6.16171771730208	9.72497100678699	0.113714801004784	-5.70230992124275E-02	-5.82382230860215E-02	-6.65231585877986E-02	-0.53747239550772
58210	0	3378773	3378764	Bridgewater Bank	Bloomington	MN	55431	12/31/2018	2/14/2019	NM	3800 American Blvd West, # 1	BRIDGEWATER BANCSHARES, INC.	8	0	0	4	0	Hennepin	33460	Minneapolis-St. Paul-Bloomington, MN-WI	11/2/2005	11/2/2005	5/21/2016	Stock	0	0	FDIC	DIF	Kansas City	KANSAS CITY	Minneapolis	Minneapolis	Central	West	0	1	http://www.bridgewaterbankmn.com			4.90865518211509	1.05602444513623	3.85263073697886	0.14610654469555	1.77775152323246	0.201128570383748	1.58171445931577	1.5759478359691	1.92138263936944	14.6506429400031
90169	8030	699105	3134102	Bridgewater Savings Bank	Raynham	MA	2767	12/31/2018	2/14/2019	SM	756 Orchard Street	BRIDGEWATER FINANCIAL, MHC	8	0	0	4	0	Bristol	39300	Providence-Warwick, RI-MA	3/19/1872	6/20/1985	1/29/2013	Stock	0	1	FED	DIF	New York	NEW YORK	South Boston	Boston	Northeastern	Northeast	0	1	www.bridgewatersavings.com			3.86289622887531	0.588183463499939	3.27471276537538	0.730004696628226	3.14910612014583	4.64594518798339E-02	0.543410022401903	0.546532097568228	0.652459647854249	5.94656000235289
9189	13682	227656	1140248	Brighton Bank	Brighton	TN	38011	12/31/2018	2/14/2019	NM	7663 Highway 51 South	BRIGHTON BANCORP, INC.	3	0	0	4	0	Tipton	32820	Memphis, TN-MS-AR	10/10/1910	1/1/1934	6/15/2015	Stock	0	0	FDIC	DIF	Dallas	DALLAS	Memphis	St. louis	Southern	Southeast	0	1	www.brightonbancorp.com			5.99806984468983	1.05485232067511	4.94321752401472	8.48847169052738	13.3934658346007	-2.27244917580016E-02	-0.262205674130788	-0.262205674130788	-0.262205674130788	-4.44602525342344
22578	0	406974	1027947	Brighton Bank	Salt Lake City	UT	84121	12/31/2018	2/14/2019	NM	7101 Highland Drive	BRIGHTON BANCORP	4	0	0	4	1	Salt Lake	41620	Salt Lake City, UT	1/3/1978	1/3/1978	6/1/2017	Stock	0	0	FDIC	DIF	San Francisco	SAN FRANCISCO	Salt Lake City	San Francisco	Western	West	0	1	www.brightonbank.com			5.00906845262366	6.60649935018885E-02	4.94300345912177	0.794753499592759	2.83189648288697	0	2.46129334389247	2.46129334389247	2.46129334389247	21.6196590365224
23622	8406	13103	2388878	Bristol County Savings Bank	Taunton	MA	2780	12/31/2018	2/14/2019	SB	35 Broadway	BEACON BANCORP	18	0	1	4	0	Bristol	39300	Providence-Warwick, RI-MA	3/2/1846	1/2/1982	4/6/2013	Stock	0	1	FDIC	DIF	New York	NEW YORK	South Boston	Boston	Northeastern	Northeast	0	1	www.bristolcountysavings.com			3.8146792308176	0.629405668284555	3.18527356253304	1.00962920547917	3.12286768647236	4.33321280999003E-02	0.713910879318616	1.00268856158438	1.2696688703211	8.03772818862591
9523	0	807348	2736899	Bristol Morgan Bank	Oakfield	WI	53065	12/31/2018	2/14/2019	SM	103 South Main Street	OAKFIELD BANCORP., INC.	4	0	0	4	0	Fond Du Lac	22540	Fond du Lac, WI	1/1/1901	1/1/1934	4/9/2018	Stock	0	1	FED	DIF	Chicago	CHICAGO	Appleton	Chicago	Central	Central	0	1	http://www.bristolmorganbank.com			4.51455750681066	0.854105474261476	3.66045203254918	0.642355561618288	3.53346458696843	0.221923157579694	0.208689207815767	0.208689207815767	0.246355064836174	1.85772541912098
30306	5141	26176	0	Broadway Federal Bank, f.s.b.	Los Angeles	CA	90036	12/31/2018	2/14/2019	SA	5055 Wilshire Blvd, Ste 100		3	0	0	4	0	Los Angeles	31080	Los Angeles-Long Beach-Anaheim, CA	2/26/1947	2/26/1947	2/23/2018	Stock	0	0	OCC	DIF	San Francisco	SAN FRANCISCO	Los Angeles (West)	San Francisco	Western	Western	0	1	www.broadwayfederalbank.com			3.87204120961775	1.19098681910214	2.68105439051561	0.19481579763014	2.69979985548921	-0.30652322487854	0.317033989367995	0.317033989367995	0.38058744907168	2.55981116211874
15797	15396	474254	1106879	Broadway National Bank	San Antonio	TX	78209	12/31/2018	2/14/2019	N	1177 N.E. Loop 410	BROADWAY BANCSHARES, INC.	41	0	0	4	1	Bexar	41700	San Antonio-New Braunfels, TX	2/3/1941	2/3/1941	3/31/2006	Stock	0	1	OCC	DIF	Dallas	DALLAS	Austin	Dallas	Southern	West	0	1	www.broadway.bank			3.74543599021927	0.377239225184416	3.36819676503486	1.0017294171357	2.84877376655653	6.40952778230449E-02	1.20986026349156	1.21041043755013	1.21041043755013	11.717688940777
17798	17777	782306	2631510	Brookline Bank	Brookline	MA	2445	12/31/2018	2/14/2019	SM	2 Harvard Street	BROOKLINE BANCORP, INC.	27	0	0	4	0	Norfolk	14460	Boston-Cambridge-Newton, MA-NH	1/1/1871	9/3/1957	3/1/2018	Stock	0	0	FED	DIF	New York	NEW YORK	South Boston	Boston	Northeastern	Northeast	0	1	www.brooklinebank.com			4.79134223397128	1.0154933537319	3.77584888023938	0.226534078823289	1.92681724096211	0.059969399445556	1.40815094642894	1.33378408657607	1.77927417371733	12.3246570631985
18748	14596	71457	1840753	Bruning State Bank	Bruning	NE	68322	12/31/2018	2/14/2019	NM	104 Main Street	BRUNING BANCSHARES, INC.	5	0	0	2	0	Thayer			9/1/1891	4/5/1963	3/31/2006	Stock	0	1	FDIC	DIF	Kansas City	KANSAS CITY	Grand Island	Kansas City	Western	West	0	1	http://www.bruningbank.com			4.14359484475745	0.726476375819205	3.41711846893824	0.516258165351087	2.47560240980925	6.80032709573331E-02	1.01258287190281	1.01041526764104	1.18609038428082	9.14677938973591
20220	0	463203	1136344	Brunswick Bank and Trust Company	New Brunswick	NJ	8901	12/31/2018	2/14/2019	NM	439 Livingston Avenue	BRUNSWICK BANCORP	7	0	0	4	0	Middlesex	35620	New York-Newark-Jersey City, NY-NJ-PA	7/27/1970	7/27/1970	7/31/2018	Stock	0	1	FDIC	DIF	New York	NEW YORK	Jamesburg	New York	Northeastern	Northeast	0	1	http://www.brunswickbank.com			5.04431161176771	0.902710280150643	4.14160133161707	0.896064210276401	4.04432399668708	0	0.490701829437077	0.490701829437077	0.646610437452202	3.369140625
13692	0	413758	3612244	Brunswick State Bank	Brunswick	NE	68720	12/31/2018	2/14/2019	NM	226 2nd St	BSB BANCSHARES, INC.	2	0	0	2	1	Antelope			1/1/1930	1/18/1934	3/31/2006	Stock	0	0	FDIC	DIF	Kansas City	KANSAS CITY	Sioux City	Kansas City	Western	West	0	1	www.brunswickstatebank.com			5.64078805202621	1.34715592816992	4.29363212385628	0.294059356485338	1.75710536025897	0.161128414512514	2.42256571219565	2.42256571219565	2.42256571219565	26.4393486441811
17881	0	432058	5164439	Brush Country Bank	Freer	TX	78357	12/31/2018	2/14/2019	NM	902 E Riley St	AOB VENTURES, INC.	2	0	0	4	0	Duval			7/12/1958	7/12/1958	1/30/2019	Stock	0	0	FDIC	DIF	Dallas	DALLAS	Houston	Dallas	Southern	West	0	1	http://www.brushcountrybank.com			3.24434753154374	0.317554407655178	2.92679312388856	0.437093916125221	2.74778499704666	8.74187832250443E-02	0.171529828706438	0.224453632604843	0.281157708210278	1.6186192326041
57997	0	3356191	0	Bryant Bank	Tuscaloosa	AL	35406	12/31/2018	2/14/2019	NM	1550 Mcfarland Boulevard N.		16	0	0	4	1	Tuscaloosa	46220	Tuscaloosa, AL	6/10/2005	6/10/2005	10/7/2014	Stock	0	0	FDIC	DIF	Atlanta	ATLANTA	Shelby	Atlanta	Southern	Southeast	0	1	www.bryantbank.com			4.16800785186983	0.480518075658676	3.68748977621116	0.410577974841906	2.29882520836552	0	1.57391756347345	1.57411082064351	1.59711465798281	16.65424468878
6064	14159	82257	1127717	Bryant State Bank	Bryant	SD	57221	12/31/2018	2/14/2019	NM	124 Main Avenue	BRYANT BANCSHARES, INC.	1	0	0	2	1	Hamlin			3/1/1915	1/1/1934	6/2/2010	Stock	0	0	FDIC	DIF	Kansas City	KANSAS CITY	Sioux Falls	Minneapolis	Western	West	0	1	WWW.BRYANTSTATEBANK.COM			4.96910069538094	0.278504168767663	4.69059652661327	1.38453995386724	3.64660523060808	1.12824684369463	1.05303038744832	1.05303038744832	1.06695936082727	8.59637951423633
10618	0	1009242	1905009	BTC Bank	Bethany	MO	64424	12/31/2018	2/14/2019	NM	3606 Miller Street	BETHANY BANKSHARES, INC.	11	0	1	2	0	Harrison			9/19/1919	1/1/1934	12/12/2011	Stock	0	1	FDIC	DIF	Kansas City	KANSAS CITY	Kansas City	Kansas City	Western	West	0	1	http://www.btcbank.bank			4.88511414960656	0.903489341279919	3.98162480832665	0.323892824602857	2.35861497942067	0.120272905552852	1.29177320665713	1.29177320665713	1.54223625734351	9.29618100372029
3402	0	24668	3488681	BTH Bank, National Association	Quitman	TX	75783	12/31/2018	2/14/2019	N	412 East Goode Street	BT HOLDINGS, INC.	13	0	0	4	0	Wood			10/21/1914	1/1/1934	6/17/2015	Stock	0	0	OCC	DIF	Dallas	DALLAS	Dallas	Dallas	Southern	West	0	1	www.bthbank.com			4.42817159951049	1.49090105606672	2.93727054344377	0.143760719240559	1.22240307621721	0.373166122284004	1.2073546279809	1.20607159633388	1.37845337062081	10.4997223025305
35101	0	2836306	2836294	Buckeye Community Bank	Lorain	OH	44055	12/31/2018	2/14/2019	SM	105 Sheffield Center	BUCKEYE BANCSHARES, INC.	1	0	0	4	0	Lorain	17460	Cleveland-Elyria, OH	10/12/1999	10/12/1999	1/1/2012	Stock	0	0	FED	DIF	Chicago	CHICAGO	Columbus	Cleveland	Central	Central	0	1	www.buckeyebank.com			4.75843844431667	0.538298731327763	4.2201397129889	0.366886602641819	2.76811238018859	0.14698982477637	1.19349858125421	1.18885370279128	1.5022360092145	10.1324941369841
2286	0	870913	0	Buckeye State Bank	Powell	OH	43065	12/31/2018	2/14/2019	NM	9494 Wedgewood Boulevard		2	0	0	8	0	Delaware	18140	Columbus, OH	1/1/1885	1/1/1934	8/1/2018	Stock	0	0	FDIC	DIF	Chicago	CHICAGO	Columbus	Cleveland	Central	Central	0	1	WWW.JOINBSB.COM			3.92510438228581	1.22025193363907	2.70485244864675	0.467826495672056	4.35210423086469	0.672088768430277	-1.65852180005579	-1.65496368304645	-2.03493543774723	-14.0165184716693
12121	0	316934	1492992	Buckley State Bank	Buckley	IL	60918	12/31/2018	2/14/2019	NM	102 S Railroad Ave	BUCKLEY BANCORP, INC.	1	0	0	2	0	Iroquois			11/19/1920	1/1/1934	3/31/2006	Stock	0	0	FDIC	DIF	Chicago	CHICAGO	Champaign	Chicago	Central	Central	0	1	www.buckleystatebank.com			3.39809393145013	0.26949555332337	3.12859837812676	0.158193477706525	2.12498701396825	0	0.842911515540738	0.842911515540738	1.048326926891	7.2502030869212
10844	14125	621441	1399578	Buena Vista National Bank	Chester	IL	62233	12/31/2018	2/14/2019	N	1309 Swanwick Street	BUENA VISTA BANCORP, INC.	8	0	0	8	0	Randolph			1/1/1905	1/1/1934	12/1/2012	Stock	0	1	OCC	DIF	Chicago	CHICAGO	Mount Vernon	St. louis	Central	Central	0	1	www.bvnb.com			4.59679797859743	0.370869264732424	4.22592871386501	0.913614747978863	3.06716980839751	5.80995070256829E-02	1.2114715539972	1.2176688347466	1.51446048313613	9.50994479316343
29696	3903	108072	3835100	Buffalo Federal Bank	Buffalo	WY	82834	12/31/2018	2/14/2019	SM	106 Fort Street	CRAZY WOMAN CREEK BANCORP, INC.	3	0	0	4	0	Johnson			5/1/1936	6/19/1936	6/2/2014	Stock	0	0	FED	DIF	San Francisco	SAN FRANCISCO	Billings	Kansas City	Western	West	0	1	www.buffalofed.com			4.94261737184358	0.629728858361913	4.31288851348167	1.11978306472951	4.07791268977945	-6.91757877825182E-03	0.671005141490427	0.671005141490427	1.00477831754108	6.47497621948167
11578	0	933621	0	Burke & Herbert Bank & Trust Company	Alexandria	VA	22314	12/31/2018	2/14/2019	NM	100 South Fairfax Street		25	0	0	4	0	Alexandria City	47900	Washington-Arlington-Alexandria, DC-VA-MD-WV	1/1/1852	1/1/1934	4/16/2010	Stock	0	1	FDIC	DIF	Atlanta	ATLANTA	Richmond	Richmond	Northeastern	Southeast	0	1	www.burkeandherbertbank.com			3.96913549818183	0.550633570039616	3.41850192814221	0.553705821207868	2.4836835836941	3.76817999138439E-02	1.11649794542284	1.12874715630424	1.20030318749952	10.0833574753722
27556	15540	1404883	4352444	Burling Bank	Chicago	IL	60604	12/31/2018	2/14/2019	NM	141 West Jackson Boulevard	BURLING BANCORP, INC.	1	0	0	4	1	Cook	16980	Chicago-Naperville-Elgin, IL-IN-WI	8/7/1989	8/7/1989	3/31/2006	Stock	0	1	FDIC	DIF	Chicago	CHICAGO	Chicago	Chicago	Central	Central	0	1	www.burlingbank.com			4.52155853146702	0.322968466533358	4.19859006493366	0.379683701758827	3.00302099418717	0.13854336257472	1.29332101171103	1.29332101171103	1.30754978948898	13.6567081560676
13669	0	304155	2896092	Burton State Bank	Burton	TX	77835	12/31/2018	2/14/2019	NM	515 N Main Street	BURTON BANCSHARES, INC.	1	0	0	7	1	Washington			1/1/1906	1/1/1934	10/18/2018	Stock	0	0	FDIC	DIF	Dallas	DALLAS	Austin	Dallas	Southern	West	0	1	http://www.burtonbank.com			2.97466557448739	0.602112779476602	2.37255279501079	0.154122376344599	1.35055690611246	7.94445238889683E-03	1.10586777253444	1.10586777253444	1.10586777253444	9.16319974722208
16450	10287	416245	1203602	Busey Bank	Champaign	IL	61820	12/31/2018	2/14/2019	NM	100 West University Avenue	FIRST BUSEY CORPORATION	70	0	1	4	0	Champaign	16580	Champaign-Urbana, IL	7/8/1946	7/8/1946	10/31/2018	Stock	0	1	FDIC	DIF	Chicago	CHICAGO	Champaign	Chicago	Central	Central	0	0	www.busey.com			4.05958905964649	0.52959608018358	3.52999297946291	1.18669622986783	2.37149978173689	5.70249718132607E-02	1.44269560711239	1.42244408127916	1.93774176064478	10.4895841898368
58545	0	3606971	0	Business Bank of Texas, N.A.	Austin	TX	78758	12/31/2018	2/14/2019	N	1910 W Braker Lane, Ste 100		1	0	0	4	0	Travis	12420	Austin-Round Rock, TX	8/6/2007	8/6/2007	8/6/2007	Stock	0	0	OCC	DIF	Dallas	DALLAS	Austin	Dallas	Southern	West	0	1	http://www.businessbankoftexas.com			4.38303716662063	0.657935119540865	3.72510204707977	0.194330299469378	2.6813931931479	-0.154186951222182	1.24809319095826	1.24809319095826	1.21068688918246	11.6198080353351
58228	0	3408728	3488850	Business First Bank	Baton Rouge	LA	70801	12/31/2018	2/14/2019	NM	500 Laurel Street	BUSINESS FIRST BANCSHARES, INC.	26	0	1	4	0	East Baton Rouge	12940	Baton Rouge, LA	2/1/2006	2/1/2006	12/1/2018	Stock	0	0	FDIC	DIF	Dallas	DALLAS	Baton Rouge	Atlanta	Southern	Western	0	0	www.b1bank.com			5.03803705403533	0.906261728598963	4.13177532543636	0.475818083574009	2.84331937648576	0.144260461720396	1.02179443596453	1.02213667731096	1.2576614980779	8.83213825994255
16110	15723	1004256	1055687	Butte State Bank	Butte	NE	68722	12/31/2018	2/14/2019	SM	510 Thayer Street	BUTTE STATE COMPANY	2	0	0	2	1	Boyd			1/1/1944	1/3/1944	3/31/2006	Stock	0	0	FED	DIF	Kansas City	KANSAS CITY	Sioux City	Kansas City	Western	West	0	1	http://www.buttebank.com			4.75022020888386	0.978070626994749	3.77214958188911	0.516688533060468	3.14825414997138	0	0.683548535795878	0.676254109446789	0.701581978714459	5.53964894808913
20624	0	129732	1204627	Byline Bank	Chicago	IL	60601	12/31/2018	2/14/2019	NM	180 N Lasalle Street	BYLINE BANCORP, INC.	63	0	1	4	0	Cook	16980	Chicago-Naperville-Elgin, IL-IN-WI	3/1/1972	3/1/1972	5/31/2018	Stock	0	1	FDIC	DIF	Chicago	CHICAGO	Chicago	Chicago	Central	Central	0	1	https://www.bylinebank.com			5.32946826920348	0.660009385220662	4.66945888398282	1.20217371780358	3.56077793363839	0.437528659349335	1.05790076659118	1.06091679282717	1.42865503340931	8.01620196593422
902	13272	325534	1203107	Byron Bank	Byron	IL	61010	12/31/2018	2/14/2019	NM	200 North Walnut	BYRON BANCSHARES, INC.	5	0	0	4	1	Ogle			7/1/1932	1/1/1934	3/31/2006	Stock	0	0	FDIC	DIF	Chicago	CHICAGO	Princeton	Chicago	Central	Central	0	1	http://www.byronbank.com			3.88151562215186	0.830575059818725	3.05094056233313	1.13651578511445	2.56883704854635	0.128441852427317	1.3006761490486	1.33034621695931	1.34863945048683	13.3728755203606
25249	0	754068	4970268	C3bank, National Association	Carlsbad	CA	92008	12/31/2018	2/14/2019	N	2365 Marron Road	C3 BANCORP	4	0	0	4	1	San Diego	41740	San Diego-Carlsbad, CA	6/1/1984	6/1/1984	11/26/2018	Stock	0	0	OCC	DIF	San Francisco	SAN FRANCISCO	Orange	San Francisco	Western	Western	0	1	www.C3bank.com			4.92535084997306	0.68769828519216	4.2376525647809	0.128795192895055	2.23936369153116	0.243205468142091	1.69541308465491	1.69541308465491	1.76700313992644	11.8610747051114
34328	0	2506328	0	Cache Bank and Trust	Greeley	CO	80634	12/31/2018	2/14/2019	NM	4601 West 20th Street		3	0	0	4	0	Weld	24540	Greeley, CO	10/11/1996	10/11/1996	10/31/2013	Stock	0	1	FDIC	DIF	Dallas	DALLAS	Denver	Kansas City	Western	Western	0	1	http://www.cachebankandtrust.com			3.58700982131173	0.335050367924722	3.251959453387	0.271143713496362	2.77812383206677	-2.93128338914985E-02	0.385229263002074	0.389860690756931	0.551081277160173	4.00355202359989
22134	10858	995076	2324997	Cache Valley Bank	Logan	UT	84321	12/31/2018	2/14/2019	NM	101 North Main Street	CACHE VALLEY BANKING COMPANY	16	0	0	4	0	Cache	30860	Logan, UT-ID	10/2/1975	10/2/1975	5/18/2017	Stock	0	0	FDIC	DIF	San Francisco	SAN FRANCISCO	Salt Lake City	San Francisco	Western	West	0	1	http://www.cachevalleybank.com			6.02051599501439	0.569395485429851	5.45112050958454	0.568443859028619	2.51195400280692	0.24239113419673	2.25406062019441	2.25406062019441	2.98671036054017	20.4658321425402
4999	10349	4262534	4882802	Cadence Bank, N.A.	Birmingham	AL	35203	12/31/2018	2/14/2019	N	2100 Third Avenue North	CADENCE BANCORPORATION	73	0	1	4	0	Jefferson	13820	Birmingham-Hoover, AL	5/1/1887	1/1/1934	12/31/2018	Stock	0	1	OCC	DIF	Atlanta	ATLANTA	Shelby	Atlanta	Southern	Southeast	0	0	www.cadencebank.com			4.8188740791975	1.00927657652302	3.80959750267448	0.744784540410309	2.14393853258062	0.110093156841693	1.59640105296909	1.59889071868917	2.00724097429427	12.0747775590335
11785	9983	925354	1108985	Caldwell Bank & Trust Company	Columbia	LA	71418	12/31/2018	2/14/2019	NM	202 Main Street	CALDWELL HOLDING COMPANY	3	0	0	2	1	Caldwell			1/1/1902	1/1/1934	1/8/2019	Stock	0	1	FDIC	DIF	Dallas	DALLAS	Shreveport	Dallas	Southern	Western	0	1	http://www.caldwellbankandtrust.com			5.6461354717625	1.10151851219928	4.54461695956321	0.858344645812071	3.81920016646684	0.456421359281022	0.706617056905897	0.706617056905897	0.706617056905897	6.4363640466171
9024	12454	498625	1357046	Calhoun County Bank, Inc.	Grantsville	WV	26147	12/31/2018	2/14/2019	NM	443 High Street	CALHOUN BANKSHARES, INC.	4	0	0	5	0	Calhoun			1/1/1900	1/1/1934	12/17/2018	Stock	0	0	FDIC	DIF	Atlanta	ATLANTA	Scott Depot	Richmond	Northeastern	Northeast	0	1	www.calhounbanks.com			4.92562239157475	0.425398248527285	4.50022414304746	0.623834453338361	3.51394826077606	0.1031131327832	0.919916448901551	0.919916448901551	1.20642365356344	9.13265380734415
58583	0	3614958	5116344	California Bank of Commerce	Lafayette	CA	94549	12/31/2018	2/14/2019	NM	3595 Mt Diablo Blvd, 2nd Fl	CALIFORNIA BANCORP	3	0	0	4	0	Contra Costa	41860	San Francisco-Oakland-Hayward, CA	7/17/2007	7/17/2007	12/5/2017	Stock	0	0	FDIC	DIF	San Francisco	SAN FRANCISCO	San Francisco	San Francisco	Western	Western	0	1	http://www.californiabankofcommerce.com			4.73259054277227	0.551763713345515	4.18082682942675	0.389544743933801	2.74791040836861	0.154461648948606	1.01873323795102	1.02698159764366	1.39047775687672	9.00457920745358
58037	0	3390337	0	California Business Bank	Irvine	CA	92602	12/31/2018	2/14/2019	NM	3200 El Camino Real, # 220		1	0	0	4	0	Orange	31080	Los Angeles-Long Beach-Anaheim, CA	11/1/2005	11/1/2005	12/12/2017	Stock	0	0	FDIC	DIF	San Francisco	SAN FRANCISCO	Orange	San Francisco	Western	Western	0	1	http://www.californiabusinessbank.com			4.30015426366413	0.960324084796945	3.33983017886719	0.407796994672431	5.27829786163417	0	-1.66683090367395	-1.66683090367395	-1.66578258235088	-12.1196414415513
35331	0	2907439	2907381	California First National Bank	Irvine	CA	92614	12/31/2018	2/14/2019	N	28 Executive Park	CALIFORNIA FIRST NATIONAL BANCORP	1	0	0	4	0	Orange	31080	Los Angeles-Long Beach-Anaheim, CA	5/23/2001	5/23/2001	11/4/2015	Stock	0	0	OCC	DIF	San Francisco	SAN FRANCISCO	Orange	San Francisco	Western	Western	0	1	www.calfirst.com			4.59514712573469	0.679689106899109	3.91545801883558	1.11588760417696	2.12530411907821	-0.97059280278966	2.68232732859919	2.50736474053996	3.43501616478195	7.47439854106755
57974	0	3394380	0	California International Bank, N.A.	Westminster	CA	92683	12/31/2018	2/14/2019	N	15606 Brookhurst St.		2	0	0	4	0	Orange	31080	Los Angeles-Long Beach-Anaheim, CA	11/30/2005	11/30/2005	12/28/2018	Stock	0	0	OCC	DIF	San Francisco	SAN FRANCISCO	Los Angeles (North)	San Francisco	Western	Western	0	1	http://calibankna.com			4.99185299739213	0.711048828116902	4.28080416927523	4.77880123770952E-02	8.50029270157581	0	-4.34273562476853	-4.34273562476853	-4.34074445758615	-14.2623594036097
23242	0	50461	0	California Pacific Bank	San Francisco	CA	94104	12/31/2018	2/14/2019	NM	100 Montgomery St, # 2250		2	0	0	4	0	San Francisco	41860	San Francisco-Oakland-Hayward, CA	10/16/1980	10/16/1980	8/10/2015	Stock	0	0	FDIC	DIF	San Francisco	SAN FRANCISCO	San Francisco	San Francisco	Western	Western	0	1	www.calpacificbank.com			6.09252963750874	0.175529664513303	5.91699997299544	1.44108373872359	3.20347172659333	0.341813031006544	2.33800113208476	2.33800113208476	3.28824135828295	5.56401546210613
58291	0	3545258	4907219	CalPrivate Bank	La Jolla	CA	92037	12/31/2018	2/14/2019	NM	9404 Genesee Ave, Suite 100	PRIVATE BANCORP OF AMERICA, INC.	5	0	0	4	0	San Diego	41740	San Diego-Carlsbad, CA	12/18/2006	12/18/2006	3/21/2018	Stock	0	0	FDIC	DIF	San Francisco	SAN FRANCISCO	Orange	San Francisco	Western	Western	0	1	http://www.calprivate.bank			4.83762356292896	0.567777953639621	4.26984560928934	0.327881153909924	3.26446587649654	0.238772518896962	0.650557866954463	0.649141232772446	0.916191259684357	5.43022974048902
58670	0	3686982	4767981	Calumet Bank	Lagrange	GA	30241	12/31/2018	2/14/2019	NM	101 Calumet Center Road	LBC BANCSHARES, INC.	2	0	0	4	0	Troup			1/23/2008	1/23/2008	7/10/2015	Stock	0	0	FDIC	DIF	Atlanta	ATLANTA	Atlanta	Atlanta	Southern	Southeast	0	1	http://www.calumetbank.com			4.66345625950965	0.782732819877335	3.88072343963232	0.358242198984072	2.40450606383331	5.40283751185217E-02	1.15193849915988	1.15309207797998	1.51376798755498	13.0398405935907
5874	0	39327	2391300	Calvin B. Taylor Banking Company of Berlin, Maryland	Berlin	MD	21811	12/31/2018	2/14/2019	NM	24 North Main Street	CALVIN B. TAYLOR BANKSHARES, INC.	11	0	1	4	0	Worcester	41540	Salisbury, MD-DE	1/1/1890	1/1/1934	3/31/2006	Stock	0	0	FDIC	DIF	New York	NEW YORK	Baltimore	Richmond	Northeastern	Southeast	0	1	WWW.TAYLORBANK.COM			3.74908203115501	8.32859150751154E-02	3.6657961160799	0.444255319148936	2.08718676122931	8.51063829787234E-03	1.35403877068558	1.41200945626478	1.84321513002364	9.20408007278447
35069	0	2854494	3188860	Calwest Bank	Rancho Santa Mar	CA	92688	12/31/2018	2/14/2019	SM	22342 Avenida Empresa	CALWEST BANCORP	5	0	0	4	0	Orange	31080	Los Angeles-Long Beach-Anaheim, CA	10/21/1999	10/21/1999	3/31/2018	Stock	0	0	FED	DIF	San Francisco	SAN FRANCISCO	Orange	San Francisco	Western	Western	0	1	http://www.calwestbancorp.com			4.59523851336717	0.50225664260752	4.09298187075965	0.431793469110201	3.38917138018573	-8.96175124568342E-02	0.928763310916282	0.989594592099103	0.990680864977368	9.84354064917664
17870	14455	758703	2687795	Cambridge Savings Bank	Cambridge	MA	2138	12/31/2018	2/14/2019	SB	1374 Massachusetts Avenue	CAMBRIDGE FINANCIAL GROUP, INC.	17	0	0	4	0	Middlesex	14460	Boston-Cambridge-Newton, MA-NH	4/2/1834	7/2/1958	1/7/2013	Stock	0	1	FDIC	DIF	New York	NEW YORK	North Boston	Boston	Northeastern	Northeast	0	1	www.cambridgesavings.com			4.17566527731067	0.83507635939591	3.34058891791476	0.148121601717815	2.08534913610513	7.41275824647317E-02	0.980105545923867	1.01467971889111	1.17671860726267	10.7976226753203
10987	0	338851	0	Cambridge State Bank	Cambridge	MN	55008	12/31/2018	2/14/2019	NM	127 South Main		4	0	0	4	1	Isanti	33460	Minneapolis-St. Paul-Bloomington, MN-WI	2/19/1914	1/1/1934	3/31/2006	Stock	0	0	FDIC	DIF	Kansas City	KANSAS CITY	Minneapolis	Minneapolis	Central	West	0	1	http://www.cambridgestatebank.com			3.88203165807463	0.221424840460564	3.66060681761406	-0.200007368692531	2.68167774602222	0.489491718115931	2.23692451827173E-02	2.23692451827173E-02	2.23692451827173E-02	0.202931767177577
8152	0	736206	1115013	Cambridge Trust Company	Cambridge	MA	2138	12/31/2018	2/14/2019	NM	1336 Massachusetts Avenue	CAMBRIDGE BANCORP	14	0	1	4	0	Middlesex	14460	Boston-Cambridge-Newton, MA-NH	1/1/1890	1/1/1934	4/1/2015	Stock	0	1	FDIC	DIF	New York	NEW YORK	North Boston	Boston	Northeastern	Northeast	0	1	WWW.CAMBRIDGETRUST.COM			3.63963732168172	0.287770586993043	3.35186673468868	1.64921560987388	3.20207323086833	7.53016125374077E-02	1.20138759514725	1.20146680722968	1.56438849375317	15.7447775824326
10471	0	302133	1206649	Camp Grove State Bank	Camp Grove	IL	61424	12/31/2018	2/14/2019	SM	26 Main Street	CAMP GROVE BANCORP, INC.	1	0	0	2	1	Marshall	37900	Peoria, IL	1/1/1902	1/1/1934	1/1/2013	Stock	0	0	FED	DIF	Chicago	CHICAGO	Princeton	Chicago	Central	Central	0	1				4.00141922258141	0.749034140187653	3.25238508239376	0.434170898458968	3.25902965552112	0.192354195519796	-0.296775044516257	-0.296775044516257	-0.296775044516257	-2.14421855146125
16161	15594	293651	0	Campbell County Bank, Inc.	Herreid	SD	57632	12/31/2018	2/14/2019	NM	110 North Main St.		2	0	0	2	1	Campbell			6/13/1944	6/13/1944	3/31/2006	Stock	0	0	FDIC	DIF	Kansas City	KANSAS CITY	Sioux Falls	Minneapolis	Western	West	0	1	http://www.campbellcountybank.com			5.3907305414112	0.769640444767744	4.62109009664346	0.650005801867218	2.42400045628244	4.91683662531935E-02	2.26272821497196	2.26272821497196	2.37483209002925	12.5187699941242
10840	0	424437	0	Campus State Bank	Campus	IL	60920	12/31/2018	2/14/2019	NM	206 Center St		1	0	0	2	0	Livingston			1/1/1899	1/1/1934	3/31/2006	Stock	0	0	FDIC	DIF	Chicago	CHICAGO	Champaign	Chicago	Central	Central	0	1	http://www.campustatebank.com			3.96976719173193	0.254221544298104	3.71554564743383	0.633411755741187	3.56234581424367	0.161924809738349	0.419099507558079	0.419099507558079	0.528636878851667	3.76357882131554
26450	5824	379470	0	Canton Co-operative Bank	Canton	MA	2021	12/31/2018	2/14/2019	SM	671 Washington Street		1	0	0	5	0	Norfolk	14460	Boston-Cambridge-Newton, MA-NH	1/1/1891	12/5/1985	5/18/2011	Non-Stock	0	0	FED	DIF	New York	NEW YORK	South Boston	Boston	Northeastern	Northeast	0	1	www.cantoncoopbank.com			3.96369084953655	0.337809061413494	3.62588178812306	0.206297153635117	2.89441157978967	0	0.484039208962049	0.484039208962049	0.657293095564701	3.05111461382571
15285	0	481140	1095021	Canton State Bank	Canton	MO	63435	12/31/2018	2/14/2019	NM	100 South 4th Street	CANTON BANCSHARES, INC.	1	0	0	2	0	Lewis			9/27/1935	10/1/1935	8/12/2016	Stock	0	0	FDIC	DIF	Kansas City	KANSAS CITY	St. Louis	St. louis	Western	West	0	1	www.cantonstatebank.com			4.08429412108197	0.583934028431099	3.50036009265087	0.18198472541538	2.97241718178454	6.97608114092291E-02	0.412498710941528	0.351837135803068	0.351837135803068	3.46000119310386
35547	0	2919423	4842329	Canyon Community Bank, National Association	Tucson	AZ	85704	12/31/2018	2/14/2019	N	7981 North Oracle Road	CCBS HOLDING LLC	3	0	0	4	0	Pima	46060	Tucson, AZ	10/10/2000	10/10/2000	3/2/2018	Stock	0	0	OCC	DIF	San Francisco	SAN FRANCISCO	Phoenix	San Francisco	Western	Western	0	1	http://www.canyoncommunity.com			2.81966957463008	0.184614396712258	2.63505517791783	0.232053155922921	3.38944609646691	0	-0.807460981469348	-0.809561010029737	-0.746560153218084	-6.54688110320466
90203	0	627108	0	Cape Ann Savings Bank	Gloucester	MA	1930	12/31/2018	2/14/2019	SB	109 Main Street		4	0	0	8	0	Essex	14460	Boston-Cambridge-Newton, MA-NH	4/15/1846	10/22/1985	2/1/2017	Non-Stock	0	1	FDIC	DIF	New York	NEW YORK	North Boston	Boston	Northeastern	Northeast	0	1	capeannsavingsbank.com			3.59578418816294	0.786136960593187	2.80964722756976	0.508276396239466	2.13971097805838	6.27661495037915E-02	0.664264836914778	1.23769023158121	1.64146422426539	5.0342150282932
26517	1456	119779	3444801	Cape Cod Co-operative Bank	Yarmouth Port	MA	2675	12/31/2018	2/14/2019	SB	121 Main Street	COASTAL AFFILIATES, MHC	12	0	0	4	0	Barnstable	12700	Barnstable Town, MA	1/1/1921	1/22/1986	3/6/2017	Stock	0	0	FDIC	DIF	New York	NEW YORK	South Boston	Boston	Northeastern	Northeast	0	1	www.mycapecodbank.com			4.04661706539754	0.632341422963724	3.41427564243381	0.468042231446238	2.82956717934586	0	0.63113040595236	0.733603451542343	0.963749332598474	7.78250552141074
19401	0	596156	3072660	Capital Bank	Jacinto City	TX	77029	12/31/2018	2/14/2019	NM	10304 East Freeway	JANE AUSTIN CHAPMAN LIMITED PARTNERSHIP, L.P.	8	0	0	4	0	Harris	26420	Houston-The Woodlands-Sugar Land, TX	4/10/1965	4/10/1965	1/1/2014	Stock	0	0	FDIC	DIF	Dallas	DALLAS	Houston	Dallas	Southern	West	0	1	www.capitalbanktx.com			5.14250415328164	0.578152836756493	4.56435131652515	0.417085902496496	3.105928352955	0.102957631143178	1.22975843416493	1.22975843416493	1.56084724336317	13.9870019779599
35164	15674	2921659	0	Capital Bank and Trust Company	Irvine	CA	92618	12/31/2018	2/14/2019	SA	6455 Irvine Center Drive		2	0	1	5	0	Orange	31080	Los Angeles-Long Beach-Anaheim, CA	7/1/2000	7/1/2000	3/2/2018	Stock	0	1	OCC	DIF	San Francisco	SAN FRANCISCO	Orange	San Francisco	Western	Western	0	0	www.americanfunds.com			5.83127039062754	0	5.83127039062754	135.592834277956	105.349736168719	0	24.648797176022	24.4109212483903	33.7291821063614	40.7053117004148
58464	0	3595262	0	Capital Bank of New Jersey	Vineland	NJ	8360	12/31/2018	2/14/2019	NM	175 South Main Road		4	0	0	4	0	Cumberland	47220	Vineland-Bridgeton, NJ	4/23/2007	4/23/2007	4/3/2012	Stock	0	0	FDIC	DIF	New York	NEW YORK	Jamesburg	Philadelphia	Northeastern	Northeast	0	1	www.cbnj.bank/			4.20792252045918	0.457145700080999	3.75077682037818	0.325215165955928	2.16619088513376	-8.59599557592761E-02	1.40569087653776	1.40421727729617	1.7611557602585	15.1839737262591
57495	0	3134399	0	Capital Bank of Texas	Carrizo Springs	TX	78834	12/31/2018	2/14/2019	NM	2105 North First Street		3	0	0	7	0	Dimmit			5/9/2003	5/9/2003	1/16/2018	Stock	0	0	FDIC	DIF	Dallas	DALLAS	Austin	Dallas	Southern	West	0	1	http://www.capitalbankoftexas.com			3.29642293775221	0.189789333839438	3.10663360391277	0.779990864195403	2.51090981696789	0	0.894906645292331	0.894906645292331	1.13766623285959	6.53697641232267
35278	0	2808602	2808590	Capital Bank, National Association	Rockville	MD	20850	12/31/2018	2/14/2019	N	2275 Research Blvd Ste 600	CAPITAL BANCORP, INC.	6	0	1	4	0	Montgomery	47900	Washington-Arlington-Alexandria, DC-VA-MD-WV	12/14/1999	12/14/1999	10/9/2018	Stock	0	0	OCC	DIF	New York	NEW YORK	Baltimore	Richmond	Northeastern	Southeast	0	1	http://www.capitalbankmd.com			6.6967654283919	1.00072241731889	5.69604301107302	1.56841450074498	5.17938417965914	0.189043982766383	1.27112753063976	1.27097637198958	1.76071126459135	14.6295749769847
9622	13205	876634	1085509	Capital City Bank	Tallahassee	FL	32301	12/31/2018	2/14/2019	SM	217 North Monroe Street	CAPITAL CITY BANK GROUP, INC.	65	0	1	4	0	Leon	45220	Tallahassee, FL	6/13/1907	1/1/1934	3/31/2006	Stock	0	1	FED	DIF	Atlanta	ATLANTA	Gainesville	Atlanta	Southern	Southeast	0	1	www.ccbg.com			3.87086181256218	0.179301042165888	3.69156077039629	1.81389350551751	3.84434591675874	0.101421927788837	1.00932352581093	1.00932352581093	1.15939047956079	8.76821495685118
33823	13865	2068107	2641621	Capital Community Bank	Provo	UT	84604	12/31/2018	2/14/2019	NM	3280 N. University Avenue	CAPITAL COMMUNITY BANCORPORATION, INC.	6	0	0	4	0	Utah	39340	Provo-Orem, UT	7/29/1993	7/29/1993	6/29/2016	Stock	0	0	FDIC	DIF	San Francisco	SAN FRANCISCO	Salt Lake City	San Francisco	Western	West	0	1	http://www.ccbankutah.com			5.76740859826346	1.1170512541286	4.65035734413486	0.193311320612479	2.90047751665493	0.386353405402378	1.03171167212677	1.03171167212677	1.3674487428841	9.57435113283163
33954	0	2253891	2277860	Capital One Bank (USA), National Association	Glen Allen	VA	23060	12/31/2018	2/14/2019	N	4851 Cox Road	CAPITAL ONE FINANCIAL CORPORATION	1	2	0	3	0	Henrico	40060	Richmond, VA	11/22/1994	11/22/1994	9/26/2017	Stock	0	0	OCC	DIF	Atlanta	WASHINGTON	Richmond	Richmond	Northeastern	Southeast	0	0	www.capitalone.com			14.2885813008046	2.53256742878339	11.7560138720212	2.87235790595109	6.48334181177253	3.87056956548289	2.88475797639009	2.82140311669641	3.34114281542163	20.8076739043607
4297	11780	112837	2277860	Capital One, National Association	Mclean	VA	22102	12/31/2018	2/14/2019	N	1680 Capital One Drive	CAPITAL ONE FINANCIAL CORPORATION	548	1	1	9	0	Fairfax	47900	Washington-Arlington-Alexandria, DC-VA-MD-WV	5/22/1933	1/1/1934	11/1/2012	Stock	0	1	OCC	DIF	Atlanta	WASHINGTON	Richmond	Richmond	Northeastern	Southeast	0	0	www.capitalone.com			5.00488259071151	1.02482246905108	3.98006012166044	2.10446566535266	3.87274399712269	0.442698920123444	1.05023495706211	1.00027579893854	1.27051091578185	7.59997965989168
34074	14016	2339599	2339610	Capitol Bank	Madison	WI	53717	12/31/2018	2/14/2019	NM	710 North High Point Road	CAPITOL BANKSHARES, INC.	13	0	0	4	0	Dane	31540	Madison, WI	10/9/1995	10/9/1995	3/31/2006	Stock	0	0	FDIC	DIF	Chicago	CHICAGO	Madison	Chicago	Central	Central	0	1	http://www.capitolbank.com			4.24546039685048	0.65547693805469	3.58998345879579	0.344329995624198	2.09966140419832	0	1.32215202628599	1.29158543225245	1.67126701190597	11.7386926537035
27981	670	968070	0	Capitol Federal Savings Bank	Topeka	KS	66603	12/31/2018	2/14/2019	SA	700 S Kansas Ave		58	0	1	5	0	Shawnee	45820	Topeka, KS	1/1/1893	9/16/1938	8/31/2018	Stock	0	0	OCC	DIF	Kansas City	KANSAS CITY	Kansas City	Kansas City	Western	Western	0	1	www.capfed.com			3.73632195542087	1.42415864444413	2.31216331097674	0.237188912915018	1.08568654364538	0	1.00143893737628	1.00143893737628	1.33679897399437	7.62570473728129
24199	0	285544	0	Capitol National Bank	Lansing	MI	48933	12/31/2018	2/14/2019	N	200 Washington Square North		2	0	0	4	0	Ingham	29620	Lansing-East Lansing, MI	11/22/1982	11/22/1982	7/23/2015	Stock	0	0	OCC	DIF	Chicago	CHICAGO	Detroit	Chicago	Central	Central	0	1	http://www.capitolnational.com			4.58040375882053	0.099040668460908	4.48136309035962	0.322648921836363	3.65324619231252	0.172079424979393	0.630671092549477	0.630671092549477	0.740801924536289	5.17348465599503
9998	12053	18836	1131750	Capon Valley Bank	Wardensville	WV	26851	12/31/2018	2/14/2019	NM	2 W. Main Street	HIGHLANDS BANKSHARES, INC.	5	0	1	6	0	Hardy			7/1/1918	1/1/1934	10/19/2015	Stock	0	0	FDIC	DIF	Atlanta	ATLANTA	Scott Depot	Richmond	Northeastern	Northeast	0	1	www.caponvalleybank.com			5.34126300826867	0.637051247233666	4.704211761035	0.677720960743557	3.90101190523235	9.22069334344975E-02	0.733703741757359	0.733703741757359	0.974100389640156	6.46426664809786
58823	0	3715444	4933272	CapStar Bank	Nashville	TN	37203	12/31/2018	2/14/2019	SM	1201 Demonbreun St Suite 700	CAPSTAR FINANCIAL HOLDINGS, INC.	13	0	0	4	0	Davidson	34980	Nashville-Davidson-Murfreesboro-Franklin, TN	7/14/2008	7/14/2008	10/1/2018	Stock	0	0	FED	DIF	Dallas	DALLAS	Nashville	Atlanta	Southern	Southeast	0	1	www.capstarbank.com			4.79105880137577	1.13725796776829	3.65380083360748	1.02951260590167	3.49207106127844	0.189279002844646	0.696999614781931	0.697175440456635	0.791015734266666	6.71999178296763
5558	12165	419460	5085972	CapTex Bank, National Association	Trenton	TX	75490	12/31/2018	2/14/2019	N	106 Hamilton Square	CAPTEX BANCSHARES, INC.	6	0	0	8	0	Fannin			1/1/1901	1/1/1934	11/29/2018	Stock	0	0	OCC	DIF	Dallas	DALLAS	Dallas	Dallas	Southern	West	0	1	http://www.fnbtrenton.bank			3.70894334112079	0.21898484624864	3.48995849487215	0.701248706317042	4.97214887321961	0.198284116958612	-1.34607510293041	-1.34607510293041	-1.34338832627786	-10.0774819570832
19278	0	732954	0	Carmine State Bank	Carmine	TX	78932	12/31/2018	2/14/2019	NM	235 Centennial Street		1	0	0	7	0	Fayette			7/1/1907	11/4/1964	6/17/2015	Stock	0	0	FDIC	DIF	Dallas	DALLAS	Austin	Dallas	Southern	West	0	1	www.carminestatebank.com			3.55613946648766	0.833204913558255	2.72293455292941	0.221400325061749	2.02587696284826	0	0.860005886945059	0.861285657610156	0.865124969605447	6.95204842675041
58432	0	3486623	5158269	Carolina Alliance Bank	Spartanburg	SC	29306	12/31/2018	2/14/2019	NM	200 South Church Street	CAB FINANCIAL CORPORATION	7	0	1	4	0	Spartanburg	43900	Spartanburg, SC	1/8/2007	1/8/2007	10/3/2015	Stock	0	0	FDIC	DIF	Atlanta	ATLANTA	Columbia Sc	Richmond	Northeastern	Southeast	0	1	www.carolinaalliancebank.com			4.41688376090782	0.763328116628684	3.65355564427913	0.793618145018014	3.15348980775639	0.11692373783793	0.721696932014989	0.721696932014989	0.863192600590996	6.55213382996536
16723	0	355120	1076525	Carolina Bank & Trust Co.	Lamar	SC	29069	12/31/2018	2/14/2019	NM	114 South Main Street	FIRST CAROLINA BANCSHARES CORPORATION	15	0	0	4	0	Darlington	22500	Florence, SC	3/3/1936	8/16/1948	3/31/2006	Stock	0	1	FDIC	DIF	Atlanta	ATLANTA	Columbia Sc	Richmond	Northeastern	Southeast	0	1	www.carolinabank.net			4.22931108369764	0.336811436254328	3.89249964744331	0.902186561609953	2.83289588350255	0.230971791791069	1.22583497914164	1.22812535988628	1.50615093995851	10.1641268204207
57026	0	2966614	4986595	Carolina Trust Bank	Lincolnton	NC	28092	12/31/2018	2/14/2019	NM	901 East Main Street	CAROLINA TRUST BANCSHARES, INC.	9	0	0	4	0	Lincoln	16740	Charlotte-Concord-Gastonia, NC-SC	12/8/2000	12/8/2000	12/31/2018	Stock	0	0	FDIC	DIF	Atlanta	ATLANTA	Charlotte	Richmond	Northeastern	Southeast	0	1	www.carolinatrust.com			4.99794290177877	0.910052669298236	4.08789023248054	0.271716079229758	2.76598132360634	8.96883968839688E-02	0.947228761080714	0.945483592766962	1.22426870820432	9.41702457227346
2380	10331	541857	1848825	Carroll Bank and Trust	Huntingdon	TN	38344	12/31/2018	2/14/2019	NM	19510 West Main Street	CARROLL FINANCIAL SERVICES, INC.	8	0	0	4	0	Carroll			9/9/1907	1/1/1934	12/1/2008	Stock	0	1	FDIC	DIF	Dallas	DALLAS	Nashville	St. louis	Southern	Southeast	0	1	www.carrollbank.com			5.15447489323311	0.576533022144425	4.57794187108869	0.72376486016478	3.46594634660889	0.131852781024603	0.843857798557459	0.843857798557459	1.11861048550332	8.46651650041117
32393	8217	395274	4256159	Carroll Community Bank	Sykesville	MD	21784	12/31/2018	2/14/2019	NM	1321 Liberty Road	CARROLL BANCORP, INC.	3	0	0	4	0	Carroll	12580	Baltimore-Columbia-Towson, MD	4/4/1904	10/25/1985	10/12/2011	Stock	0	0	FDIC	DIF	New York	NEW YORK	Baltimore	Richmond	Northeastern	Southeast	0	1	http://www.carrollcobank.com			4.25354160331104	1.05250424788906	3.20103735542198	0.224589186744059	2.85571756509387	9.24779004240244E-02	0.234497533218062	0.223003851308219	0.255767450315587	2.50984310506846
1611	13004	490843	1131013	Carroll County Trust Company of Carrollton, Missouri	Carrollton	MO	64633	12/31/2018	2/14/2019	NM	2 South Folger	CARROLL COUNTY BANCSHARES, INC.	2	0	0	2	1	Carroll			1/1/1919	1/1/1934	8/12/2010	Stock	0	1	FDIC	DIF	Kansas City	KANSAS CITY	Kansas City	Kansas City	Western	West	0	1	www.cctconline.com			3.80084102575105	0.794495786825718	3.00634523892533	0.269519917646692	2.50179368000749	6.80038681099292E-02	0.492921982718283	0.436098200081106	0.439841532270643	4.80802300147198
12383	13483	1001648	1860863	Carrollton Bank	Carrollton	IL	62016	12/31/2018	2/14/2019	NM	315 West Public Square	CBX CORPORATION	11	0	1	4	1	Greene			1/1/1877	1/1/1934	3/31/2006	Stock	0	1	FDIC	DIF	Chicago	CHICAGO	Springfield Il	St. louis	Central	Central	0	1	https://carrolltonbanking.com			4.41089002643505	0.922209916883291	3.48868010955175	0.55983180866138	2.51936650429324	5.82284296360008E-02	1.29916015359475	1.29916015359475	1.30643870729925	15.8952492358779
29774	4069	219679	0	Carrollton Federal Bank	Carrollton	KY	41008	12/31/2018	2/14/2019	SA	2539 Highway 227		1	0	0	5	0	Carroll			1/1/1890	5/26/1937	7/21/2011	Non-Stock	0	0	OCC	DIF	Chicago	CHICAGO	Elizabethtown	St. louis	Central	Southeast	0	1	www.carrolltonfederal.com			4.63012015002861	0.3425794466459	4.28754070338271	0.662806972112782	3.96759336329837	0	0.364759632280858	0.354524659502186	0.425429591402623	2.29202375732451
17369	0	171656	1061455	Carson Bank	Mulvane	KS	67110	12/31/2018	2/14/2019	NM	122 West Main Street	MULVANE BANKSHARES, INC.	4	0	0	4	1	Sumner	48620	Wichita, KS	7/1/1886	11/5/1954	7/1/2008	Stock	0	0	FDIC	DIF	Kansas City	KANSAS CITY	Wichita	Kansas City	Western	Western	0	1	www.carsonbank.com			4.2153367165398	0.480320529646805	3.73501618689299	1.10095477758863	3.80245725704981	0.161484581586721	0.577652216039456	0.561831773437132	0.567719232140815	7.64722044143237
58596	0	3476192	0	Carter Bank & Trust	Martinsville	VA	24112	12/31/2018	2/14/2019	NM	4 E. Commonwealth Boulevard		105	0	1	4	0	Martinsville City			12/30/2006	12/30/2006	2/15/2007	Stock	0	0	FDIC	DIF	Atlanta	ATLANTA	Richmond	Richmond	Northeastern	Southeast	0	0	www.carterbankandtrust.com			4.0788280973808	1.02263831562878	3.05618978175202	0.179100745972637	2.23965470573289	0.413837773532172	0.266162940810209	0.292041416354506	0.350989381369195	2.74722992456829
28942	2657	900678	0	Carthage Federal Savings and Loan Association	Carthage	NY	13619	12/31/2018	2/14/2019	SA	313 State St		4	0	0	5	0	Jefferson	48060	Watertown-Fort Drum, NY	1/1/1888	9/19/1951	7/21/2011	Stock	0	0	OCC	DIF	New York	NEW YORK	Syracuse	New York	Northeastern	Northeast	0	1	carthagesavings.com			4.19289225977101	1.02564447463464	3.16724778513637	0.292235606840359	1.99983453326371	3.20258199277106E-02	1.00347569106827	1.00347569106827	1.19296179230722	8.93330904655933
30394	5273	268677	0	Carver Federal Savings Bank	New York	NY	10027	12/31/2018	2/14/2019	SA	75 West 125th Street		9	0	0	4	0	New York	35620	New York-Newark-Jersey City, NY-NJ-PA	1/1/1948	3/7/1949	12/31/2014	Stock	0	0	OCC	DIF	New York	NEW YORK	New York City	New York	Northeastern	Northeast	0	1	http://www.Carverbank.com			3.83083240439227	0.868177772840648	2.96265463155162	2.20230461751378	4.47240129148554	-4.26433903525968E-02	0.642618710295177	0.631059696060407	0.627154623683795	6.42093351473
16584	10722	370833	3190023	Carver State Bank	Savannah	GA	31401	12/31/2018	2/14/2019	NM	701 Martin Luther King, Jr B	CARVER FINANCIAL CORPORATION	2	0	0	4	0	Chatham	42340	Savannah, GA	1/1/1927	6/4/1947	5/8/2013	Stock	0	0	FDIC	DIF	Atlanta	ATLANTA	Savannah	Atlanta	Southern	Southeast	0	1	http://WWW.CARVERSTATEBANK.COM			6.29138292608214	0.833549329626052	5.45783359645609	1.53207035738487	5.13881932372843	0.225882168075975	0.716930359545486	0.716930359545486	0.716930359545486	7.16916277927817
3614	0	306337	3958867	Casey State Bank	Casey	IL	62420	12/31/2018	2/14/2019	NM	305-307 N. Central Avenue	EAGLE FINANCIAL CORP.	9	0	0	2	1	Clark			1/1/1880	1/1/1934	11/13/2009	Stock	0	0	FDIC	DIF	Chicago	CHICAGO	Champaign	Chicago	Central	Central	0	1	WWW.CASEYSTATEBANK.COM			4.58440193708159	0.721629029769035	3.86277290731256	0.380281805948019	2.53761021320448	0.24666927953385	1.18229956065461	1.18229956065461	1.19771639062547	11.3810252486611
1265	11548	574976	0	Cashmere Valley Bank	Cashmere	WA	98815	12/31/2018	2/14/2019	NM	117 Aplets Way		12	0	0	4	0	Chelan	48300	Wenatchee, WA	9/24/1932	1/1/1934	3/2/2018	Stock	0	0	FDIC	DIF	San Francisco	SAN FRANCISCO	Seattle	San Francisco	Western	West	0	1	www.cashmerevalleybank.com			3.49012619330013	0.357220347548989	3.13290584575114	0.928820251455022	2.21087794879196	6.75529579636246E-02	1.44005392648605	1.43454566092734	1.61225076184725	12.2348543980449
1068	0	177751	1098648	Cass Commercial Bank	Des Peres	MO	63131	12/31/2018	2/14/2019	SM	12412 Powerscourt Drive	CASS INFORMATION SYSTEMS, INC.	5	0	1	4	0	Saint Louis	41180	St. Louis, MO-IL	1/1/1906	1/1/1934	2/19/2013	Stock	0	1	FED	DIF	Kansas City	KANSAS CITY	St. Louis	St. louis	Western	West	0	1	www.cassbank.com			4.0706996104676	0.452488358961825	3.61821125150577	0.415654032092369	1.61875729847577	0	1.82457461072629	1.82457461072629	2.32853739195773	12.8657408179257
19645	0	734051	1056415	Cass County Bank, Inc.	Plattsmouth	NE	68048	12/31/2018	2/14/2019	NM	2020 West 8th Avenue	CITIZENS NATIONAL CORPORATION	2	0	0	4	1	Cass	36540	Omaha-Council Bluffs, NE-IA	11/8/1966	11/8/1966	12/13/2018	Stock	0	0	FDIC	DIF	Kansas City	KANSAS CITY	Omaha	Kansas City	Western	West	0	1	http://www.casscountybank.com			5.02289827150853	0.712070637407231	4.3108276341013	0.268139570231059	3.29367161936226	0	0.804418710693177	0.804418710693177	0.837398443930152	7.64993045517768
1913	0	152253	0	Castle Rock Bank	Castle Rock	MN	55010	12/31/2018	2/14/2019	NM	27925 Danville Avenue		2	0	0	8	1	Dakota	33460	Minneapolis-St. Paul-Bloomington, MN-WI	8/16/1916	1/1/1934	5/27/2010	Stock	0	0	FDIC	DIF	Kansas City	KANSAS CITY	Minneapolis	Minneapolis	Central	West	0	1	www.castlerockbank.net			3.58438253181056	0.771648630645415	2.81273390116514	0.23767462344051	1.35115027527315	0.239671889183707	1.37411883131992	1.36962498339773	1.37062361626933	9.56629094358574
17979	0	742056	0	Castroville State Bank	Castroville	TX	78009	12/31/2018	2/14/2019	NM	Paris And Lorenzo		2	0	0	4	0	Medina	41700	San Antonio-New Braunfels, TX	4/2/1959	4/2/1959	6/17/2015	Stock	0	0	FDIC	DIF	Dallas	DALLAS	Austin	Dallas	Southern	West	0	1	http://www.CASTROVILLESTATEBANK.COM			4.24258936207993	0.593013688789127	3.6495756732908	0.415969038342174	2.15743189321984	0.293395089739778	1.20813578063958	1.20813578063958	1.47610329593524	12.9874681095629
10532	12420	930853	1109722	Catahoula - LaSalle Bank	Jonesville	LA	71343	12/31/2018	2/14/2019	NM	301 Mound Street	CATAHOULA HOLDING COMPANY	6	0	0	4	1	Catahoula			10/5/1907	1/1/1934	11/17/2014	Stock	0	0	FDIC	DIF	Dallas	DALLAS	Shreveport	Dallas	Southern	Western	0	1	www.catlabank.com			4.14263424554268	0.33659998948125	3.80603425606143	0.820261892428512	3.15401101494541	0.251882824110224	0.980700299959589	0.969748872824362	0.969748872824362	9.39502610024191
18503	10611	595869	1843080	Cathay Bank	Los Angeles	CA	90012	12/31/2018	2/14/2019	NM	777 North Broadway Street	CATHAY GENERAL BANCORP	68	1	1	4	0	Los Angeles	31080	Los Angeles-Long Beach-Anaheim, CA	4/19/1962	4/19/1962	10/27/2017	Stock	0	0	FDIC	DIF	San Francisco	SAN FRANCISCO	Los Angeles (North)	San Francisco	Western	Western	0	0	www.cathaybank.com			4.60365870368853	0.750259778576278	3.85339892511225	0.219369795879926	1.62095229059685	-2.78238981216964E-02	1.75063886143323	1.74805185721676	2.18755815194707	12.810942275244
3615	0	307932	1246793	Catlin Bank	Catlin	IL	61817	12/31/2018	2/14/2019	NM	202 South Sandusky Street	BUTLER POINT, INC.	3	0	0	4	0	Vermilion	19180	Danville, IL	5/28/1904	1/1/1934	6/27/2017	Stock	0	0	FDIC	DIF	Chicago	CHICAGO	Champaign	Chicago	Central	Central	0	1	www.catlinbank.com			4.75039825991055	0.683551865694504	4.06684639421604	1.55104635175935	3.99161260458336	0.115723948293849	0.872247669976026	0.872247669976026	1.11233168210804	9.19586277223396
33859	0	2132594	3443998	Catskill Hudson Bank	Monticello	NY	12701	12/31/2018	2/14/2019	NM	4438 Rt 42 N	CATSKILL HUDSON BANCORP, INC.	13	0	0	4	0	Sullivan			12/6/1993	12/6/1993	7/1/2018	Stock	0	0	FDIC	DIF	New York	NEW YORK	Syracuse	New York	Northeastern	Northeast	0	1	http://www.chbny.com			4.18274313718174	0.568926701245071	3.61381643593666	0.169925621255663	2.71680030725053	0	0.577890019493439	0.580114013169794	0.699575520885668	7.91518142765743
12959	14283	254504	3009714	Cattaraugus County Bank	Little Valley	NY	14755	12/31/2018	2/14/2019	NM	116-20 Main Street	C.C.BANCORP, INC.	7	0	0	4	0	Cattaraugus			1/1/1902	1/1/1934	1/1/2015	Stock	0	0	FDIC	DIF	New York	NEW YORK	Syracuse	New York	Northeastern	Northeast	0	1	www.ccblv.com			4.81361037450204	0.511741337677963	4.30186903682407	0.764379414732593	3.54566094853683	9.46014127144299E-02	0.807685839219643	0.807685839219643	1.02968382105617	9.10633698661307
5472	10809	529659	1059555	Cattle Bank and Trust	Seward	NE	68434	12/31/2018	2/14/2019	NM	104 South 5th	CATTLE CROSSING, INC.	5	0	0	2	1	Seward	30700	Lincoln, NE	6/1/1873	1/1/1934	12/29/2017	Stock	0	1	FDIC	DIF	Kansas City	KANSAS CITY	Omaha	Kansas City	Western	West	0	1	WWW.CATTLEBANK.COM			4.40916900785294	0.716426450792877	3.69274255706006	0.510584787345083	2.37713688851089	0	1.54087194752355	1.54087194752355	1.57916580657444	12.5926190859398
6954	0	63201	1249075	Cayuga Lake National Bank	Union Springs	NY	13160	12/31/2018	2/14/2019	N	3 Cayuga Street	CAYUGA LAKE BANK CORPORATION	2	0	0	5	0	Cayuga			1/1/1864	1/1/1934	3/31/2006	Stock	0	0	OCC	DIF	New York	NEW YORK	Syracuse	New York	Northeastern	Northeast	0	1	http://www.cayugalakenationalbank.com			3.53559997684285	0.27499110931	3.26060886753285	0.281857447146801	2.00256759651154	2.62804146523824E-02	1.11837618573946	0.864625642063381	1.05187359646161	10.7256960292104
15310	11862	594433	1493654	CB&S Bank, Inc.	Russellville	AL	35653	12/31/2018	2/14/2019	NM	201 South Jackson Street	CBS BANC-CORP.	50	0	1	4	0	Franklin			1/1/1906	12/6/1935	8/23/2013	Stock	0	0	FDIC	DIF	Atlanta	ATLANTA	Shelby	Atlanta	Southern	Southeast	0	1	www.cbsbank.com			4.05366505977562	0.549530557583232	3.50413450219239	0.943070676806227	2.96172423286452	0.114272647559529	0.927373030357597	0.906836393273693	1.02251679171371	7.77346151989641
58434	0	3615021	0	CBank	Cincinnati	OH	45236	12/31/2018	2/14/2019	NM	8050 Hosbrook Rd, Suite 220		2	0	0	4	1	Hamilton	17140	Cincinnati, OH-KY-IN	7/16/2007	7/16/2007	7/1/2013	Stock	0	0	FDIC	DIF	Chicago	CHICAGO	Cincinnati	Cleveland	Central	Central	0	1	WWW.CBANKUSA.COM			4.91382515561846	1.2161627307291	3.69766242488936	0.368028041998085	2.88858545089521	0.183724235139202	0.869357579523036	0.869357579523036	0.869357579523036	7.26371146601067
21227	9678	218131	1082478	CBBC Bank	Maryville	TN	37804	12/31/2018	2/14/2019	NM	330 E Broadway Ave	TWIN CITIES FINANCIAL SERVICES, INC.	8	0	0	4	0	Blount	28940	Knoxville, TN	9/24/1973	9/24/1973	2/29/2016	Stock	0	1	FDIC	DIF	Dallas	DALLAS	Knoxville	Atlanta	Southern	Southeast	0	1	www.cbbcbank.com			3.7726793311449	0.319080857518695	3.4535984736262	0.430253339096656	2.5416025611051	8.26861950550234E-03	0.936147439180027	0.94718462059582	1.21805319060365	6.48177415641329
1421	0	380841	1097119	CBC Bank	Bowling Green	MO	63334	12/31/2018	2/14/2019	NM	901 Business Hwy 61	CLIFFORD BANCSHARES, INC.	4	0	0	7	1	Pike			1/1/1871	1/1/1934	3/31/2006	Stock	0	0	FDIC	DIF	Kansas City	KANSAS CITY	St. Louis	St. louis	Western	West	0	1	www.cbcbank.net			2.88108651441128	0.245447532667898	2.63563898174338	0.536486651767348	2.76026551919677	0	0.283531805597251	0.283531805597251	0.283531805597251	3.73872883219705
1552	12483	830542	1203899	CBI Bank & Trust	Muscatine	IA	52761	12/31/2018	2/14/2019	SM	301 Iowa Avenue	CENTRAL BANCSHARES, INC.	9	0	1	2	0	Muscatine			6/13/1933	1/1/1934	8/6/2016	Stock	0	1	FED	DIF	Kansas City	KANSAS CITY	Cedar Rapids	Chicago	Western	Western	0	1	www.cbibt.com			4.14966183334563	0.669727774518051	3.47993405882758	1.00329462050187	2.78398648702339	0.042568600719012	1.10733038872133	1.10867555650405	1.40779092422297	9.58603383575492
13959	0	71859	3914872	CBW Bank	Weir	KS	66781	12/31/2018	2/14/2019	NM	109 E. Main Street	CB BANCSHARES CORP	1	0	0	7	0	Cherokee			1/1/1892	2/28/1934	6/27/2016	Stock	0	0	FDIC	DIF	Kansas City	KANSAS CITY	Springfield Mo	Kansas City	Western	Western	0	1	www.CBWBANK.COM			2.89164264440271	4.18645263925936E-02	2.84977811801012	22.0759661295136	11.7269098776485	0	9.1227432109818	9.1227432109818	12.5708743658609	42.4339037456352
16595	11147	655839	1020395	CCB Community Bank	Andalusia	AL	36420	12/31/2018	2/14/2019	NM	225 East Three Notch Street	SOUTHERN NATIONAL CORPORATION	4	0	1	2	1	Covington			7/1/1947	7/1/1947	1/1/2014	Stock	0	1	FDIC	DIF	Atlanta	ATLANTA	Montgomery	Atlanta	Southern	Southeast	0	1	www.bankccb.com			5.41448067738755	0.83454351410832	4.57993716327923	0.419789959288065	2.75373307430768	0.198357839972181	1.70486539396498	1.70486539396498	1.80202025435952	15.7882503776959
31121	6420	813572	3135190	Cecil Bank	Elkton	MD	21921	12/31/2018	2/14/2019	SM	127 North St	CECIL BANCORP, INC.	7	0	0	4	0	Cecil	37980	Philadelphia-Camden-Wilmington, PA-NJ-DE-MD	10/7/1959	10/7/1959	7/14/2008	Stock	0	0	FED	DIF	New York	NEW YORK	Baltimore	Richmond	Northeastern	Southeast	0	1	http://www.cecilbank.com			4.11235158397601	2.12591606757833	1.98643551639768	4.80085570452077E-03	3.72258351328541	-0.352862894282277	-1.72398728349341	-1.72398728349341	-1.72398728349341	-26.4846446588194
34478	0	2651899	0	Cedar Hill National Bank	Charlotte	NC	28273	12/31/2018	2/14/2019	N	9401 Southern Pine Blvd, # P		1	0	0	7	0	Mecklenburg	16740	Charlotte-Concord-Gastonia, NC-SC	2/2/1998	2/2/1998	6/13/2011	Stock	0	0	OCC	DIF	Atlanta	ATLANTA	Charlotte	Richmond	Northeastern	Southeast	0	0				1.96263892173091	2.36462520690471E-02	1.93899266966186	23.0007077140835	18.5774946921444	0	4.48311596400768	4.42321302193914	5.72911400936879	5.61737641771881
57244	0	3029589	2125813	Cedar Rapids Bank and Trust Company	Cedar Rapids	IA	52401	12/31/2018	2/14/2019	SM	500 1st Ave. Ne, Suite 100	QCR HOLDINGS, INC.	8	0	0	4	0	Linn	16300	Cedar Rapids, IA	9/14/2001	9/14/2001	12/2/2017	Stock	0	0	FED	DIF	Kansas City	KANSAS CITY	Cedar Rapids	Chicago	Western	Western	0	1	www.CRBT.bank			4.54023680566281	1.01946722652559	3.52076957913723	1.30327144330621	2.45567925365553	0.136290310108414	1.53763426788979	1.53763426788979	1.9113359037899	13.970216686978
18820	53546	1005851	1065202	Cedar Rapids State Bank	Cedar Rapids	NE	68627	12/31/2018	2/14/2019	NM	213 W Main St	CEDAR RAPIDS STATE COMPANY	3	0	0	2	1	Boone			5/25/1936	6/26/1963	7/1/2016	Stock	0	0	FDIC	DIF	Kansas City	KANSAS CITY	Grand Island	Kansas City	Western	West	0	1	http://www.cedarrapidsstatebank.com			5.11250758308983	1.35916755039571	3.75334003269412	1.03433654698629	3.63838052449215	0.199157968674379	0.640303576705799	0.640303576705799	0.668142862649529	7.33418367346939
25591	13036	550653	1398861	Cedar Security Bank	Fordyce	NE	68736	12/31/2018	2/14/2019	NM	117 Main Street	CEDAR FINANCIAL HOLDING, INC.	3	0	0	2	0	Cedar			9/4/1984	9/4/1984	3/31/2006	Stock	0	0	FDIC	DIF	Kansas City	KANSAS CITY	Sioux City	Kansas City	Western	West	0	1	https://onlinebanking.cedarsecurity.com/			4.54768053642958	0.577616119675363	3.97006441675422	1.24092865445635	2.96291351198517	0.094247745908077	1.48832898746505	1.48832898746505	1.90851685463856	11.3605707262972
14694	14694	1014246	1363962	Cedar Valley Bank & Trust	La Porte City	IA	50651	12/31/2018	2/14/2019	NM	321 Main Street	D & D BANCSHARES, INC.	2	0	0	2	1	Black Hawk	47940	Waterloo-Cedar Falls, IA	7/6/1906	8/22/1934	3/31/2006	Stock	0	1	FDIC	DIF	Kansas City	KANSAS CITY	Cedar Rapids	Chicago	Western	Western	0	1	www.cedarvalleybank.com			4.36379582645051	0.537437642396246	3.82635818405426	0.207154343796418	2.58252415266201	0.42658450055855	0.721587630890856	0.728876394839248	0.767238310357103	9.04382925250371
57684	0	3262788	4463126	CedarStone Bank	Lebanon	TN	37087	12/31/2018	2/14/2019	NM	900 West Main Street	CEDARSTONE FINANCIAL, INC.	3	0	0	4	0	Wilson	34980	Nashville-Davidson-Murfreesboro-Franklin, TN	4/19/2004	4/19/2004	10/24/2014	Stock	0	0	FDIC	DIF	Dallas	DALLAS	Nashville	Atlanta	Southern	Southeast	0	1	www.cedarstonebank.com			4.56368051837304	0.770973029029806	3.79270748934323	0.320027051343208	2.66135703546262	0.115733053158707	0.816169618362709	0.816169618362709	1.0431070399913	8.38199576249289
57056	0	2998576	0	Celtic Bank	Salt Lake City	UT	84111	12/31/2018	2/14/2019	NM	268 S. State St., Suite 300		1	0	0	4	0	Salt Lake	41620	Salt Lake City, UT	3/1/2001	3/1/2001	2/20/2018	Stock	0	0	FDIC	DIF	San Francisco	SAN FRANCISCO	Salt Lake City	San Francisco	Western	West	0	0	http://www.celticbank.com			8.81454955875709	1.85085806887525	6.96369148988184	7.78053239175619	6.76000722262421	0.647136585359424	5.15798172465195	5.15798172465195	6.6056697600059	28.4384469490528
8848	0	308256	1020920	CenBank	Buffalo Lake	MN	55314	12/31/2018	2/14/2019	NM	109 West Yellowstone Trail	CENTRAL TRUST COMPANY	3	0	0	2	1	Renville			1/1/1893	1/1/1934	1/31/2007	Stock	0	0	FDIC	DIF	Kansas City	KANSAS CITY	Mankato	Minneapolis	Central	West	0	1	www.cenbank.com			4.11052319193807	0.405685276623688	3.70483791531438	0.270748348435075	2.87594912337701	6.01662996522388E-02	0.864890557500933	0.864890557500933	0.864890557500933	11.48988889777
3098	0	89957	1104567	Cendera Bank, National Association	Bells	TX	75414	12/31/2018	2/14/2019	N	615 E. Bells Blvd	CENDERA FINANCIAL HOLDINGS, INC.	3	0	0	4	1	Grayson	43300	Sherman-Denison, TX	1/1/1904	1/1/1934	7/1/2013	Stock	0	0	OCC	DIF	Dallas	DALLAS	Dallas	Dallas	Southern	West	0	1	http://cenderabank.com			5.94772633064832	0.972429168393811	4.97529716225451	0.249296136228139	3.80415295537917	9.33534467577712E-02	1.06295629149189	1.06295629149189	1.06295629149189	9.67312185044311
30996	6230	934271	0	Cenlar FSB	Trenton	NJ	8618	12/31/2018	2/14/2019	SA	425 Phillips Boulevard		1	0	0	5	1	Mercer	45940	Trenton, NJ	1/1/1912	6/13/1958	7/21/2011	Stock	0	0	OCC	DIF	New York	NEW YORK	Jamesburg	Philadelphia	Northeastern	Northeast	0	1	www.cenlar.com			2.68615573499857	2.48540380941681E-02	2.6613016969044	36.5845474711918	37.2848684202263	-3.58862899838314E-03	1.66297067785075	1.65722887145334	1.66072778472676	17.8277410924028
11241	0	456045	1491409	Centennial Bank	Conway	AR	72032	12/31/2018	2/14/2019	SM	620 Chestnut Street	HOME BANCSHARES, INC.	176	0	1	4	0	Faulkner	30780	Little Rock-North Little Rock-Conway, AR	1/1/1903	1/1/1934	9/27/2017	Stock	0	1	FED	DIF	Dallas	DALLAS	Little Rock	St. louis	Southern	Western	0	0	http://www.my100bank.com			5.36032377911045	0.804897562560899	4.55542621654955	0.644088534186823	1.64454532524998	2.92629024246596E-02	2.22889610189567	2.22889610189567	2.94651427984275	12.7785891032132
8439	10838	531250	1135806	Centennial Bank	Trezevant	TN	38258	12/31/2018	2/14/2019	NM	5420 Broad Street South	F & M BANCSHARES, INC.	15	0	1	4	0	Carroll			1/1/1916	1/1/1934	1/27/2019	Stock	0	1	FDIC	DIF	Dallas	DALLAS	Nashville	St. louis	Southern	Southeast	0	1	http://www.mycentennial.bank			6.38907108000773	0.920949573035998	5.46812150697173	0.806254800119145	3.57622152558702	0.379525093264515	1.26626611978548	1.26272341353555	1.71022315036982	11.5844997228381
14562	9841	973364	1103391	Centennial Bank	Lubbock	TX	79401	12/31/2018	2/14/2019	SM	904 Avenue O	COMMERCE BANCSHARES, INC.	16	0	0	4	1	Lubbock	31180	Lubbock, TX	6/7/1934	7/10/1934	9/3/2013	Stock	0	1	FED	DIF	Dallas	DALLAS	Lubbock	Dallas	Southern	West	0	1	http://www.bankoncb.com			4.86851697089989	0.632321014120842	4.23619595677905	0.590902780147438	3.304340849707	8.79125802511617E-02	1.08581804674657	1.09806068755192	1.09806068755192	11.3289133864193
10976	0	1017957	1246494	Center National Bank	Litchfield	MN	55355	12/31/2018	2/14/2019	N	301 North Ramsey Avenue	CNB FINANCIAL CORPORATION	2	0	0	4	1	Meeker			1/1/1891	1/1/1934	3/31/2006	Stock	0	0	OCC	DIF	Kansas City	KANSAS CITY	Mankato	Minneapolis	Central	West	0	1	Centernationalbank.com			3.96611737584081	0.507004351787353	3.45911302405346	0.436579249286751	2.24279898063822	3.04590173920989E-02	1.40416070177576	1.40416070177576	1.4051760023555	13.1640316393645
19293	12493	862945	1203910	Center Point Bank and Trust Company	Center Point	IA	52213	12/31/2018	2/14/2019	NM	901 Bank Court	COUNTRY BANCORPORATION	1	0	0	8	0	Linn	16300	Cedar Rapids, IA	12/1/1964	12/1/1964	8/13/2014	Stock	0	1	FDIC	DIF	Kansas City	KANSAS CITY	Cedar Rapids	Chicago	Western	Western	0	1	http://www.centerpointbank.com			4.17025994825674	0.548232105457681	3.62202784279906	0.297220554965603	2.54513135417148	0	1.02440094187174	1.02440094187174	1.14559767302276	13.8035617077533
16436	15669	51459	1057289	Centera Bank	Sublette	KS	67877	12/31/2018	2/14/2019	NM	119 South Inman Street	SANTA FE TRAIL BANC SHARES, INC.	6	0	0	2	1	Haskell			10/18/1937	5/31/1946	7/15/2018	Stock	0	0	FDIC	DIF	Kansas City	KANSAS CITY	Hays	Kansas City	Western	Western	0	1	www.centerabank.com			3.94668701142251	0.486545259018931	3.46014175240358	0.428374586409696	2.48560750095359	0	1.12307323837881	1.11917018778996	1.16389264245395	12.9852308008988
35117	0	2887399	4415693	CenterBank	Milford	OH	45150	12/31/2018	2/14/2019	NM	744 State Route 28	CENTERGROUP FINANCIAL, INC.	3	0	0	4	0	Clermont	17140	Cincinnati, OH-KY-IN	3/15/2000	3/15/2000	6/17/2013	Stock	0	0	FDIC	DIF	Chicago	CHICAGO	Cincinnati	Cleveland	Central	Central	0	1	www.centerbank4me.com			5.51699428564488	0.910288875529079	4.60670541011581	0.995669444678803	3.34933261831593	0.260041352353721	1.39357894335375	1.39266590927215	1.7688590656772	13.4441593216557
33555	0	1929247	2868129	CenterState Bank, National Association	Winter Haven	FL	33880	12/31/2018	2/14/2019	N	1101 First Street South	CENTERSTATE BANK CORPORATION	134	0	1	4	0	Polk	29460	Lakeland-Winter Haven, FL	2/21/1992	2/21/1992	9/1/2018	Stock	0	0	OCC	DIF	Atlanta	ATLANTA	Tampa	Atlanta	Southern	Southeast	0	0	http://www.centerstatebank.com			5.11267538012383	0.486673096536998	4.62600228358683	0.979445350175264	2.95088718641311	7.88561509462976E-02	1.48189301198619	1.48179528631101	1.94157222626796	9.75285608083268
12854	9447	783648	1204560	Centier Bank	Whiting	IN	46394	12/31/2018	2/14/2019	NM	1500 - 119th Street	FIRST BANCSHARES, INC.	61	0	0	4	0	Lake	16980	Chicago-Naperville-Elgin, IL-IN-WI	4/21/1895	1/1/1934	2/14/2011	Stock	0	1	FDIC	DIF	Chicago	CHICAGO	Indianapolis	Chicago	Central	Central	0	1	www.centier.com			4.4350606075554	0.64385314362934	3.79120746392606	1.1022585670121	2.70730726003593	0.200758072155547	1.39165181177871	1.38223142065071	1.79615586508419	14.3843060892539
19904	10688	800853	1061754	Centinel Bank of Taos	Taos	NM	87571	12/31/2018	2/14/2019	NM	512 Paseo Del Pueblo Sur	CENTINEL BANK SHARES, INC.	2	0	0	7	1	Taos			3/1/1969	3/1/1969	7/11/2018	Stock	0	0	FDIC	DIF	Dallas	DALLAS	Albuquerque	Kansas City	Western	West	0	1	www.centinelbank.com			3.60674800973788	0.10532526239263	3.50142274734525	0.645558426530438	2.1372052045734	0	1.86887315331663	1.86887315331663	1.86887315331663	23.6365337241573
31545	7159	265676	0	Central Bank	Savannah	TN	38372	12/31/2018	2/14/2019	NM	485 Wayne Road		3	0	0	8	0	Hardin			6/30/1967	6/30/1967	3/19/2013	Stock	0	1	FDIC	DIF	Dallas	DALLAS	Nashville	St. louis	Southern	Southeast	0	1	http://www.CENTRALBANKTN.COM			5.27051321666339	0.358156127981123	4.91235708868227	0.92662890485046	4.43054441847372	0	2.9952826164844	3.27039223380479	1.24652380871138	30.9647847508279
9204	10206	622774	1025662	Central Bank	Provo	UT	84601	12/31/2018	2/14/2019	NM	75 North University Avenue	CENTRAL BANCORPORATION	11	0	0	4	0	Utah	39340	Provo-Orem, UT	10/17/1891	1/1/1934	11/29/2017	Stock	0	1	FDIC	DIF	San Francisco	SAN FRANCISCO	Salt Lake City	San Francisco	Western	West	0	1	www.cbutah.com			5.870497264129	0.328813908042341	5.54168335608666	0.9647889333078	3.14302278031883	0.484818559451156	1.93334266919841	1.89489469274717	2.48152514968307	11.9972562858091
1756	0	3488579	0	Central Bank	Little Rock	AR	72211	12/31/2018	2/14/2019	NM	1506 Market St., Suite C180		3	0	0	4	0	Pulaski	30780	Little Rock-North Little Rock-Conway, AR	8/12/1912	1/1/1934	4/1/2017	Stock	0	0	FDIC	DIF	Dallas	DALLAS	Little Rock	St. louis	Southern	Western	0	1	http://www.centralbankar.com			4.38310082121302	1.37059776184302	3.01250305937	0.44285538158057	2.21477006534336	0.16767352977438	0.709964246085563	0.711133029219578	0.914807052151399	6.58489583809011
15555	10364	546544	1978674	Central Bank	Storm Lake	IA	50588	12/31/2018	2/14/2019	SM	600 Lake Avenue	COMMERCIAL FINANCIAL CORP.	15	0	1	4	0	Buena Vista			1/1/1879	1/1/1934	12/27/2013	Stock	0	1	FED	DIF	Kansas City	KANSAS CITY	Sioux City	Chicago	Western	Western	0	1	http://www.centralbankonline.com			4.8345629617502	0.80045228495999	4.03411067679021	1.02289813213524	2.97384513897556	0.142630462300986	1.2759483440009	1.2759483440009	1.65510765628436	13.9689157466831
58377	0	3468450	3468478	Central Bank	Tampa	FL	33647	12/31/2018	2/14/2019	NM	20701 Bruce B. Downs Blvd	CENTRAL FINANCIAL HOLDINGS, INC.	3	0	0	4	0	Hillsborough	45300	Tampa-St. Petersburg-Clearwater, FL	2/26/2007	2/26/2007	7/7/2014	Stock	0	0	FDIC	DIF	Atlanta	ATLANTA	Tampa	Atlanta	Southern	Southeast	0	1	www.centralbankfl.com			5.07239097318073	1.36373832187252	3.70865265130821	0.949590841837946	3.43456741645846	0.462604727679162	0.407425800383173	0.407425800383173	0.510725885204733	4.18848858224609
17612	15662	31255	1106468	Central Bank	Houston	TX	77041	12/31/2018	2/14/2019	SM	11201 Clay Road	CENTRAL BANCSHARES, INC.	4	0	0	4	1	Harris	26420	Houston-The Woodlands-Sugar Land, TX	5/31/1956	5/31/1956	6/15/2015	Stock	0	1	FED	DIF	Dallas	DALLAS	Houston	Dallas	Southern	West	0	1	http://www.centralbankhouston.com			6.03826697361103	0.718630024657222	5.31963694895381	0.35973822367863	3.5743898374166	0.599801722687672	1.23659121827442	1.24887287259612	1.24887287259612	13.7901562411298
15815	11038	1007015	2158156	Central Bank & Trust Co.	Lexington	KY	40507	12/31/2018	2/14/2019	NM	300 West Vine Street	CENTRAL BANCSHARES, INC.	26	0	0	4	0	Fayette	30460	Lexington-Fayette, KY	4/15/1938	4/30/1941	6/1/2017	Stock	0	1	FDIC	DIF	Chicago	CHICAGO	Lexington	Cleveland	Central	Southeast	0	0	www.centralbank.com			4.44254262055283	0.458777967149334	3.9837646534035	1.43720242866335	3.80331186001945	8.44569561139347E-02	1.14208114050674	1.14208114050674	1.3335833046764	10.2271535421526
529	0	903950	1020920	Central Bank and Trust	Lander	WY	82520	12/31/2018	2/14/2019	NM	285 Main Street	CENTRAL TRUST COMPANY	5	0	0	4	1	Fremont			1/31/1890	1/1/1934	3/16/2018	Stock	0	1	FDIC	DIF	San Francisco	KANSAS CITY	Billings	Kansas City	Western	West	0	1	www.centralbanktrust.com			4.34185576928455	0.195068882388147	4.1467868868964	0.574105051856808	3.91970558715289	0.218133154901305	0.404817664770826	0.404817664770826	0.404817664770826	4.43424852313872
11772	10462	686655	1130584	Central Bank and Trust Co.	Hutchinson	KS	67502	12/31/2018	2/14/2019	NM	700 East 30th Avenue	RCB HOLDING COMPANY, INC.	6	0	0	4	1	Reno			4/22/1915	1/1/1934	3/28/2013	Stock	0	1	FDIC	DIF	Kansas City	DALLAS	Wichita	Kansas City	Western	Western	0	0	http://www.centralbank-kansas.com			3.25959809841454	0.531479273369176	2.72811882504537	0.592258570432698	1.79361568138014	0.112478290736682	1.09557668000943	1.11143802541501	1.15401455354697	7.82350809860573
11670	11563	931038	1492273	Central Bank Illinois	Geneseo	IL	61254	12/31/2018	2/14/2019	NM	101 North State Street	CENTRAL BANC, INC.	11	0	0	2	0	Henry	19340	Davenport-Moline-Rock Island, IA-IL	2/1/1907	1/1/1934	7/7/2017	Stock	0	1	FDIC	DIF	Chicago	CHICAGO	Princeton	Chicago	Central	Central	0	1	http://www.central-bank.com			4.39955392607249	0.64735610049404	3.75219782557845	0.637309544763359	2.17296173759184	6.95394038494515E-02	1.50540428774642	1.44193020095152	1.76590745682251	12.8458335051334
4551	12915	934954	1094314	Central Bank of Audrain County	Mexico	MO	65265	12/31/2018	2/14/2019	SM	203 East Liberty Street	CENTRAL BANCOMPANY, INC	3	0	0	2	0	Audrain			1/3/1883	1/1/1934	12/13/2014	Stock	0	0	FED	DIF	Kansas City	KANSAS CITY	Columbia Mo	St. louis	Western	West	0	0	www.centralbank.net			3.52144491281924	0.414429370513109	3.10701554230613	0.786299880898695	1.92990367826459	0.067644916224373	1.41175518321944	1.41129265387773	1.77033105537633	17.6868678085964
4536	10511	299046	1094314	Central Bank of Boone County	Columbia	MO	65201	12/31/2018	2/14/2019	SM	720 East Broadway Street	CENTRAL BANCOMPANY, INC	16	0	0	4	0	Boone	17860	Columbia, MO	1/1/1857	1/1/1934	12/31/2015	Stock	0	1	FED	DIF	Kansas City	KANSAS CITY	Columbia Mo	St. louis	Western	West	0	0	www.centralbank.net			3.47373748546185	0.360143856438514	3.11359362902334	1.32030177420011	2.18908413084495	7.59140479580126E-02	1.55960019306275	1.55792966108818	1.99972193043715	17.3336015424376
16924	13039	576541	1094314	Central Bank of Branson	Branson	MO	65616	12/31/2018	2/14/2019	SM	400 South Commercial Street	CENTRAL BANCOMPANY, INC	6	0	0	4	0	Taney			7/29/1950	7/29/1950	6/12/2015	Stock	0	1	FED	DIF	Kansas City	KANSAS CITY	Springfield Mo	St. louis	Western	West	0	0	www.centralbank.net			4.18116582992725	0.330787474666965	3.85037835526028	1.26929411225169	2.72232094187254	0.378495202921611	1.43649669019877	1.43764320557572	1.84922771304723	14.4593718799811
17009	11634	751852	1063084	Central Bank of Kansas City	Kansas City	MO	64124	12/31/2018	2/14/2019	NM	2301 Independence Boulevard	CENTRAL BANCSHARES OF KANSAS CITY, INC.	2	0	0	4	1	Jackson	28140	Kansas City, MO-KS	8/10/1950	3/1/1951	9/26/2017	Stock	0	0	FDIC	DIF	Kansas City	KANSAS CITY	Kansas City	Kansas City	Western	West	0	1	www.centralbankkc.com			4.99666135498442	0.132348676912272	4.86431267807215	5.13557400655657	5.48730046876436	-0.592542663684549	4.63126934035969	4.63126934035969	4.72257115720457	25.979293561205
11000	12049	1015243	1094314	Central Bank of Lake of the Ozarks	Osage Beach	MO	65065	12/31/2018	2/14/2019	SM	3848 Osage Beach Parkway	CENTRAL BANCOMPANY, INC	9	0	0	4	0	Camden			9/27/1906	1/1/1934	7/15/2017	Stock	0	0	FED	DIF	Kansas City	KANSAS CITY	Springfield Mo	St. louis	Western	West	0	0	www.centralbank.net			4.02066616473695	0.336032901266807	3.68463326347014	1.30547204256561	2.58773388350108	6.73231579447434E-02	1.7329564503322	1.73370704925042	2.1905815444964	19.9345762595475
15142	0	997650	1094314	Central Bank of Moberly	Moberly	MO	65270	12/31/2018	2/14/2019	SM	500 West Coates Street	CENTRAL BANCOMPANY, INC	4	0	0	8	0	Randolph			5/16/1935	5/16/1935	6/12/2015	Stock	0	1	FED	DIF	Kansas City	KANSAS CITY	Columbia Mo	St. louis	Western	West	0	0	www.centralbank.net			3.39639032593987	0.507871450607831	2.88851887533204	0.789120684866323	2.04385487069402	0.290133730656854	1.01857932439212	1.01681376105899	1.24504511875567	11.9849759539127
35348	0	2826316	1094314	Central Bank of Oklahoma	Tulsa	OK	74137	12/31/2018	2/14/2019	SM	8908 S Yale Ave, Suite 100	CENTRAL BANCOMPANY, INC	10	0	1	4	0	Tulsa	46140	Tulsa, OK	1/20/2000	1/20/2000	6/12/2015	Stock	0	1	FED	DIF	Dallas	KANSAS CITY	Tulsa	Kansas City	Southern	West	0	0	www.centralbank.net			5.21716626839687	0.87165629820829	4.34550997018858	0.323553337906649	1.99293065928854	0.142258200534645	1.48501186313504	1.48501186313504	1.96909912106948	7.57046111464736
4569	0	611451	1094314	Central Bank of Sedalia	Sedalia	MO	65301	12/31/2018	2/14/2019	SM	301 West Broadway	CENTRAL BANCOMPANY, INC	6	0	0	4	0	Pettis			1/1/1883	1/1/1934	6/12/2015	Stock	0	1	FED	DIF	Kansas City	KANSAS CITY	Columbia Mo	Kansas City	Western	West	0	0	www.centralbank.net			4.35983209318272	0.339252491369396	4.02057960181333	1.12279764609182	2.55136485084063	0.101266147145872	1.77606777883671	1.77548383536046	2.31803384999601	18.7633773037605
4534	11325	506249	1094314	CENTRAL BANK OF ST. LOUIS	Clayton	MO	63105	12/31/2018	2/14/2019	SM	7707 Forsyth Boulevard	CENTRAL BANCOMPANY, INC	16	0	1	4	0	Saint Louis	41180	St. Louis, MO-IL	10/30/1902	1/1/1934	11/14/2014	Stock	0	0	FED	DIF	Kansas City	KANSAS CITY	St. Louis	St. louis	Western	West	0	0	www.centralbank.net			4.20876006775642	0.630095923603437	3.57866414415298	0.997959883037564	2.31677646574023	0.138730088575879	1.57420805349782	1.57279032700587	1.8888963618448	13.1937995187275
26247	0	704559	1094314	Central Bank of the Midwest	Lees Summit	MO	64086	12/31/2018	2/14/2019	SM	609 North 291 Highway	CENTRAL BANCOMPANY, INC	37	0	1	4	0	Jackson	28140	Kansas City, MO-KS	5/20/1985	5/20/1985	1/14/2015	Stock	0	1	FED	DIF	Kansas City	KANSAS CITY	Kansas City	Kansas City	Western	West	0	0	www.centralbankmidwest.net			4.40307670136064	0.202734535636162	4.20034216572448	1.05499595858883	2.89372749630128	0.204026354377281	1.28466534745875	1.28260524250791	1.67552179215752	9.15193054160013
17633	11292	290052	1094314	Central Bank of The Ozarks	Springfield	MO	65804	12/31/2018	2/14/2019	SM	1800 South Glenstone Avenue	CENTRAL BANCOMPANY, INC	23	0	0	4	0	Greene	44180	Springfield, MO	7/30/1956	7/30/1956	6/12/2015	Stock	0	0	FED	DIF	Kansas City	KANSAS CITY	Springfield Mo	St. louis	Western	West	0	0	www.centralbank.net			4.05168132059057	0.459462357188023	3.59221896340254	1.21730792763777	2.78380226695755	0.130305962672682	1.28770518993086	1.28734356799698	1.69725805127585	12.7107664123609
25268	0	386852	1094314	Central Bank of Warrensburg	Warrensburg	MO	64093	12/31/2018	2/14/2019	SM	401 North Maguire Street	CENTRAL BANCOMPANY, INC	7	0	0	4	0	Johnson			7/16/1984	7/16/1984	6/12/2015	Stock	0	0	FED	DIF	Kansas City	KANSAS CITY	Kansas City	Kansas City	Western	West	0	0	www.centralbank.net			3.72275012962663	0.4022271348126	3.32052299481403	1.07423097581365	2.40167353878337	7.18846292085825E-02	1.25426562582031	1.25394254883511	1.56409645463393	8.72911899152671
28425	1567	467470	0	Central Federal Savings and Loan Association	Cicero	IL	60804	12/31/2018	2/14/2019	SA	5953 W Cermak Road		3	0	0	5	0	Cook	16980	Chicago-Naperville-Elgin, IL-IN-WI	1/1/1892	4/5/1935	6/25/2014	Non-Stock	0	0	OCC	DIF	Chicago	CHICAGO	Chicago	Chicago	Central	Central	0	1	www.centralfederalsavings.com			3.5692333728609	0.74922169087877	2.82001168198213	0.132033290291973	2.57464916069347	-0.111892618891502	0.830243232174946	0.826886453608201	0.350783360224859	8.39858621904513
27910	529	615879	0	Central Federal Savings and Loan Association of Chicago	Chicago	IL	60657	12/31/2018	2/14/2019	SA	1601 West Belmont Avenue		3	0	0	4	0	Cook	16980	Chicago-Naperville-Elgin, IL-IN-WI	1/1/1893	1/26/1938	9/4/2015	Non-Stock	0	0	OCC	DIF	Chicago	CHICAGO	Chicago	Chicago	Central	Central	0	1				4.37928408225438	0.757145053616954	3.62213902863743	2.55968328185526E-02	2.92230508011809	0	0.390778314363236	0.390778314363236	0.560570638726302	1.68387305508986
30664	5710	544577	0	Central Federal Savings and Loan Association of Rolla	Rolla	MO	65401	12/31/2018	2/14/2019	SA	210 W 10th St		1	0	0	4	0	Phelps			1/1/1952	10/30/1953	7/21/2011	Non-Stock	0	0	OCC	DIF	Kansas City	KANSAS CITY	Springfield Mo	St. louis	Western	West	0	1	www.centralfederal.com			3.97926215343001	0.562025696896837	3.41723645653317	0.208222912092072	3.11169484713817	3.64026070091036E-02	0.28594975857791	0.260642666185182	0.339272297324845	0.871538191874732
4702	14145	234355	1064429	Central National Bank	Junction City	KS	66441	12/31/2018	2/14/2019	N	802 North Washington Street	CENTRAL OF KANSAS, INC.	34	0	1	2	0	Geary			1/1/1884	1/1/1934	3/31/2006	Stock	0	1	OCC	DIF	Kansas City	KANSAS CITY	Hays	Kansas City	Western	Western	0	1	http://www.centralnational.com			4.21150340432251	0.811487136302088	3.40001626802042	2.02358014070675	4.02944936546324	-0.107993389940589	1.00478777894963	1.00423053305753	1.17108032051574	8.69349787313607
22396	11820	428060	1106132	Central National Bank	Waco	TX	76710	12/31/2018	2/14/2019	N	8320 West Highway 84	CENTRABANC CORPORATION	4	0	0	4	1	Mclennan	47380	Waco, TX	1/10/1977	1/10/1977	3/31/2006	Stock	0	0	OCC	DIF	Dallas	DALLAS	Dallas	Dallas	Southern	West	0	1	http://www.cnbwaco.com			4.39746464938259	0.651625977714612	3.74583867166798	0.217227273344396	1.77394602776689	4.25710228482131E-02	1.91868750545082	1.91868750545082	1.91868750545082	22.1639783517103
4091	11591	278555	1051465	Central National Bank & Trust Co., of Enid	Enid	OK	73701	12/31/2018	2/14/2019	N	324 West Broadway	CENTRAL SERVICE CORPORATION	10	0	0	2	1	Garfield			1/1/1913	1/1/1934	10/31/2018	Stock	0	1	OCC	DIF	Dallas	DALLAS	Oklahoma City	Kansas City	Southern	West	0	1	www.cnb-ok.com			4.97559241444347	0.573550639159633	4.40204177528384	1.65230092286295	4.25435694724765	0.284740425603189	1.31498587619251	1.31498587619251	1.31498587619251	14.6273384075022
17308	9334	701062	1022764	Central Pacific Bank	Honolulu	HI	96813	12/31/2018	2/14/2019	NM	220 South King Street	CENTRAL PACIFIC FINANCIAL CORP.	35	0	0	4	0	Honolulu	46520	Urban Honolulu, HI	2/15/1954	2/15/1954	12/31/2016	Stock	0	1	FDIC	DIF	San Francisco	SAN FRANCISCO	San Francisco	San Francisco	Western	Western	0	1	www.centralpacificbank.com			3.73307850489353	0.394648979283705	3.33842952560983	0.695326723750704	2.35031823933725	-1.97589937173432E-02	1.12915283419912	1.12533094556559	1.47724846800998	11.6174655250826
1095	13474	382050	1246805	Central Savings Bank	Sault Sainte Mar	MI	49783	12/31/2018	2/14/2019	SM	511 Bingham Avenue	CENTRAL BANK CORPORATION	9	0	0	4	0	Chippewa			12/2/1902	1/1/1934	3/31/2006	Stock	0	0	FED	DIF	Chicago	CHICAGO	Grand Rapids	Minneapolis	Central	Central	0	1	www.centralsavingsbank.com			4.39070479766323	0.48653279001633	3.9041720076469	0.870799915693257	2.73838444825832	0.132323554068038	1.26247763573465	1.26380879484144	1.50825080939228	10.1246056481969
10903	0	607146	1203769	Central State Bank	State Center	IA	50247	12/31/2018	2/14/2019	NM	109 West Main Street	STATE CENTER FINANCIAL, INC.	1	0	0	4	1	Marshall			1/1/1902	1/1/1934	3/31/2006	Stock	0	1	FDIC	DIF	Kansas City	KANSAS CITY	Des Moines	Chicago	Western	Western	0	1	www.centralstatebankia.com			4.43767435853602	1.46429443254578	2.97337992599024	7.47904766793028E-02	1.42431863676025	-3.66619983722073E-02	1.52037307249544	1.49250995373256	1.57829902992352	12.4228719995606
8487	0	152440	1095861	Central State Bank	Clayton	IL	62324	12/31/2018	2/14/2019	NM	100 West Main Street	CLAYTON BANCSHARES, INC.	4	0	0	2	1	Adams			5/1/1928	1/1/1934	4/20/2017	Stock	0	0	FDIC	DIF	Chicago	CHICAGO	Springfield Il	St. louis	Central	Central	0	1	http://www.csb123.com			5.83631403359602	0.979316394405626	4.85699763919039	0.918112929373533	2.52073170189066	0.244731233193268	2.70242610229172	2.70242610229172	2.70242610229172	17.8576679179449
72	9282	353238	1084593	Central State Bank	Calera	AL	35040	12/31/2018	2/14/2019	SM	11025 Hwy 25	CENTRAL STATE BANCORPORATION	5	0	0	4	1	Shelby	13820	Birmingham-Hoover, AL	2/5/1916	1/1/1934	2/24/2011	Stock	0	0	FED	DIF	Atlanta	ATLANTA	Shelby	Atlanta	Southern	Southeast	0	1	http://www.centralstatebank.com			4.95661376925063	0.654189424596925	4.30242434465371	0.713609198027068	2.88160552784039	0.106267586597766	1.59298207482476	1.59298207482476	1.69065196024148	14.6941261563059
1550	0	678744	2253734	Central State Bank	Elkader	IA	52043	12/31/2018	2/14/2019	SM	102 North Main Street	AJJ BANCORP, INC.	8	0	0	4	1	Clayton			11/12/1931	1/1/1934	12/31/2018	Stock	0	1	FED	DIF	Kansas City	KANSAS CITY	Cedar Rapids	Chicago	Western	Western	0	1	www.centralstate.bank			4.42317594891715	0.990845705472811	3.43233024344434	0.113413061060523	2.23809411069268	4.20048374298233E-02	0.876526398512876	0.872173169906513	0.918760353237771	8.19872209060234
23030	0	703767	2935405	Central Valley Community Bank	Fresno	CA	93720	12/31/2018	2/14/2019	NM	7100 N Financial Drive, Suit	CENTRAL VALLEY COMMUNITY BANCORP	25	0	0	4	0	Fresno	23420	Fresno, CA	1/10/1980	1/10/1980	10/1/2017	Stock	0	0	FDIC	DIF	San Francisco	SAN FRANCISCO	Sacramento	San Francisco	Western	Western	0	1	www.cvcb.com			4.52991613172659	8.98598633682526E-02	4.44005626835834	0.533143782312342	2.7940695086285	3.15357732350847E-03	1.31946432074152	1.38284365635846	1.82074940350085	10.2153398295285
15532	10392	163343	1416989	CentreBank	Veedersburg	IN	47987	12/31/2018	2/14/2019	NM	126-128 North Main Street	LAWRENCE L. OSBORN SCHOLARSHIP TRUST	5	0	0	4	0	Fountain			10/13/1917	8/7/1937	3/31/2006	Stock	0	1	FDIC	DIF	Chicago	CHICAGO	Indianapolis	Chicago	Central	Central	0	1	www.centrebank.net			5.1450675895857	0.424190666681649	4.72087692290405	0.902649334410087	3.41000859666033	-0.183655925183005	1.53958371323625	1.53958371323625	2.05408080860708	13.7926205979136
17764	0	876700	0	Centreville Bank	West Warwick	RI	2893	12/31/2018	2/14/2019	SB	1218 Main Street		7	0	0	5	0	Kent	39300	Providence-Warwick, RI-MA	1/1/1888	5/24/1957	1/20/2016	Non-Stock	0	0	FDIC	DIF	New York	NEW YORK	South Boston	Boston	Northeastern	Northeast	0	1	http://www.centrevillebank.com			3.46676927697668	0.752269702412036	2.71449957456465	0.365089831051189	3.04258151095984	0.100582580959003	-0.182176666902745	0.614135626549678	0.678392101823487	2.65363459580921
7461	13498	411512	1144086	Centric Bank	Harrisburg	PA	17112	12/31/2018	2/14/2019	NM	4320 Linglestown Rd	CENTRIC FINANCIAL CORPORATION	6	0	0	4	0	Dauphin	25420	Harrisburg-Carlisle, PA	11/1/1919	1/1/1934	3/4/2009	Stock	0	0	FDIC	DIF	New York	NEW YORK	Harrisburg	Philadelphia	Northeastern	Northeast	0	1	www.CentricBank.com			5.15392126916399	1.04708561697494	4.10683565218905	0.657990508632486	2.75715491891577	0.21912585639135	1.35015239207285	1.35015239207285	1.65800123507301	12.4689726223193
58158	0	3377235	4087894	CenTrust Bank, National Association	Northbrook	IL	60062	12/31/2018	2/14/2019	N	385 Waukegan Road	UNITED COMMUNITY BANCSHARES, INC.	1	0	0	4	0	Cook	16980	Chicago-Naperville-Elgin, IL-IN-WI	4/14/2006	4/14/2006	3/1/2010	Stock	0	0	OCC	DIF	Chicago	CHICAGO	Chicago	Chicago	Central	Central	0	1	http://www.centrustbank.com			5.93360402380593	1.45310724587012	4.48049677793581	1.42672502069526	4.50821012269147	0.116168804459505	0.684105181817087	0.684105181817087	0.684105181817087	8.00104667780439
28362	1441	83375	3632756	Century Bank	Santa Fe	NM	87501	12/31/2018	2/14/2019	NM	100 South Federal Place	CENTURY FINANCIAL SERVICES CORPORATION	9	0	0	4	1	Santa Fe	42140	Santa Fe, NM	1/1/1910	3/14/1952	12/14/2018	Stock	0	1	FDIC	DIF	Dallas	DALLAS	Albuquerque	Kansas City	Western	West	0	1	www.mycenturybank.com			4.59772538381187	0.314566825733102	4.28315855807877	0.866807342947834	3.22741307227286	0.116977726149163	1.45875291218322	1.45600190226355	1.45600190226355	16.2829457779109
14051	0	305648	1205491	Century Bank	Shenandoah	IA	51601	12/31/2018	2/14/2019	NM	116 South Blossom Street	CNB CORP	1	0	0	2	0	Page			3/12/1934	3/12/1934	12/11/2013	Stock	0	1	FDIC	DIF	Kansas City	KANSAS CITY	Omaha	Chicago	Western	Western	0	1	www.centurybankshen.bank			3.85485221139482	0.564237516244953	3.29061469514987	0.319518780725057	1.99999127593773	0.13631347300557	0.99230755809135	0.988000052344374	1.28134664625236	10.5442018528001
11448	11294	58636	2468275	Century Bank	Lucedale	MS	39452	12/31/2018	2/14/2019	NM	4282 Main Street	BANCORP OF LUCEDALE, INC.	9	0	1	4	0	George			6/1/1903	1/1/1934	6/8/2015	Stock	0	0	FDIC	DIF	Dallas	DALLAS	Jackson Ms	Atlanta	Southern	West	0	1	www.centurybankms.com			5.06394477190244	0.644728773827092	4.41921599807535	1.23620185822981	3.54795450621379	0.161624711314898	1.13249591394555	1.11352286048477	1.41340485497265	10.8211591350642
147	0	944337	2043850	Century Bank and Trust	Milledgeville	GA	31061	12/31/2018	2/14/2019	NM	141 South Wayne Street	CENTURY BANCORP, INC.	2	0	0	4	0	Baldwin			1/1/1898	1/1/1934	1/29/2013	Stock	0	1	FDIC	DIF	Atlanta	ATLANTA	Savannah	Atlanta	Southern	Southeast	0	1	www.centurybankonline.com			4.44108284421769	0.533503964559129	3.90757887965856	0.791160331895288	2.82081198611823	0	1.27463848912684	1.27495213048735	1.6003550420201	13.7979023115305
5015	9914	694847	1491856	Century Bank and Trust	Coldwater	MI	49036	12/31/2018	2/14/2019	NM	100 West Chicago Street	CENTURY FINANCIAL CORPORATION	11	0	0	4	0	Branch			1/1/1909	1/1/1934	8/9/2013	Stock	0	1	FDIC	DIF	Chicago	CHICAGO	Grand Rapids	Chicago	Central	Central	0	1	www.centurybankandtrust.com			4.24940108273096	0.221133187911767	4.0282678948192	1.62186845544586	3.52257756362816	0.272279696201469	1.254782937314	1.254782937314	1.52607849003522	10.3910286710893
19943	12351	377908	1111088	Century Bank and Trust Company	Somerville	MA	2145	12/31/2018	2/14/2019	NM	102 Fellsway West	CENTURY BANCORP, INC.	28	0	0	9	0	Middlesex	14460	Boston-Cambridge-Newton, MA-NH	5/1/1969	5/1/1969	5/11/2010	Stock	0	1	FDIC	DIF	New York	NEW YORK	North Boston	Boston	Northeastern	Northeast	0	1	www.centurybank.com			2.95294928849188	0.926116941348439	2.02683234714344	0.322207565499186	1.42168711322546	2.76529061299365E-02	0.76196148986648	0.768402568631338	0.807608244433337	12.4353915227313
35558	0	2939001	3492790	Century Bank of Florida	Tampa	FL	33612	12/31/2018	2/14/2019	SM	716 West Fletcher Avenue	CENTURY BANCSHARES OF FLORIDA, INC.	1	0	0	4	1	Hillsborough	45300	Tampa-St. Petersburg-Clearwater, FL	9/11/2000	9/11/2000	3/31/2006	Stock	0	0	FED	DIF	Atlanta	ATLANTA	Tampa	Atlanta	Southern	Southeast	0	1	http://www.centurybk.com			4.93698902389449	0.95005796708674	3.98693105680775	0.518980024407476	3.27830946110861	0	0.642302010405293	0.642302010405293	0.642302010405293	7.50931154631743
35236	0	2921211	3236640	Century Bank of Georgia	Cartersville	GA	30120	12/31/2018	2/14/2019	NM	215 East Main Street	CBB BANCORP	3	0	0	4	0	Bartow	12060	Atlanta-Sandy Springs-Roswell, GA	6/29/2000	6/29/2000	11/10/2011	Stock	0	0	FDIC	DIF	Atlanta	ATLANTA	Atlanta	Atlanta	Southern	Southeast	0	1	www.centurybanknet.com			4.40864283762728	0.353240149572625	4.05540268805465	0.433945632363352	2.90377595439284	-0.575108669397213	1.3535966773358	1.3535966773358	1.81472926497975	12.9080828829548
35450	0	2920287	3097458	Century Bank of Kentucky, Inc.	Lawrenceburg	KY	40342	12/31/2018	2/14/2019	NM	201 West Woodford Street	CENTURY BANCSHARES, INC.	2	0	0	4	1	Anderson			7/5/2000	7/5/2000	2/10/2014	Stock	0	0	FDIC	DIF	Chicago	CHICAGO	Lexington	St. louis	Central	Southeast	0	1	http://www.centurybankky.com			4.44719208679004	0.751908577371245	3.6952835094188	0.416386199278552	2.40267062485258	0	1.61160876093823	1.61160876093823	1.61160876093823	15.9331674369001
8296	14022	904359	1095469	Century Bank of the Ozarks	Gainesville	MO	65655	12/31/2018	2/14/2019	SM	42 Court Square	CENTURY BANCSHARES, INC.	4	0	0	2	1	Ozark			7/24/1894	1/1/1934	6/3/2010	Stock	0	0	FED	DIF	Kansas City	KANSAS CITY	Springfield Mo	St. louis	Western	West	0	1	WWW.CBOZARKS.COM			5.49535555430789	0.377419696941341	5.11793585736655	0.794660244622065	3.16113247274321	0.111828520565152	2.15524057816475	2.12869542429322	2.12869542429322	23.0830475257227
28860	2505	401072	0	Century Savings and Loan Association	Trinidad	CO	81082	12/31/2018	2/14/2019	SA	233 East Main St		1	0	0	5	0	Las Animas			1/1/1903	9/14/1937	7/21/2011	Non-Stock	0	0	FDIC	DIF	Dallas	DALLAS	Denver	Kansas City	Western	Western	0	1	www.centurysavings.com			3.14474549137627	0.657344596135529	2.48740089524074	0.197379139218086	2.19727888314737	0.057438373846533	0.239152502015565	0.239152502015565	0.266305187833926	1.79495218686314
30428	5322	392778	2560508	Century Savings Bank	Vineland	NJ	8360	12/31/2018	2/14/2019	SB	1376 W. Sherman Avenue	CENTURY BANCORP MHC	6	0	0	5	0	Cumberland	47220	Vineland-Bridgeton, NJ	1/1/1865	10/5/1953	12/31/2007	Stock	0	0	FDIC	DIF	New York	NEW YORK	Jamesburg	Philadelphia	Northeastern	Northeast	0	1	www.centurysb.com			3.46287249359509	0.407884664268474	3.05498782932661	0.272253122207732	2.25925459773039	0.212446698640787	0.462174222360283	0.459706091596662	0.592038961653371	3.53371437981597
1993	14597	75651	2696984	CerescoBank	Ceresco	NE	68017	12/31/2018	2/14/2019	NM	130 West Elm Street	CERESCO BANCORP, INC.	1	0	0	2	0	Saunders	36540	Omaha-Council Bluffs, NE-IA	9/1/1911	1/1/1934	3/31/2006	Stock	0	0	FDIC	DIF	Kansas City	KANSAS CITY	Omaha	Kansas City	Western	West	0	1	http://www.cerescobank.com			4.20943697032417	0.596686525140081	3.61275044518409	0.821124148135798	3.08650980555613	0.125044286518142	0.700602296646729	0.702332075943563	0.841964862555488	4.3620078179606
28263	1260	767974	3828577	Cf Bank, National Association	Worthington	OH	43085	12/31/2018	2/14/2019	N	7000 North High Street	CENTRAL FEDERAL CORPORATION	6	0	0	4	0	Franklin	18140	Columbus, OH	1/1/1892	12/24/1936	12/1/2016	Stock	0	0	OCC	DIF	Chicago	CHICAGO	Columbus	Cleveland	Central	Central	0	1	www.cfbankonline.com			4.53246890941293	1.15843930044039	3.37402960897254	0.467228139114183	2.54790850221317	0	0.945027050606516	0.945027050606516	1.18234089049596	10.2753109028634
34294	13813	2471239	3927078	CFG Community Bank	Lutherville	MD	21093	12/31/2018	2/14/2019	SM	11 W. Ridgely Road	CAPITAL FUNDING BANCORP, INC.	3	0	0	4	1	Baltimore	12580	Baltimore-Columbia-Towson, MD	12/1/1997	12/1/1997	12/31/2018	Stock	0	0	FED	DIF	New York	NEW YORK	Baltimore	Richmond	Northeastern	Southeast	0	1	www.cfgcommunitybank.com			6.14586348505681	0.977622521528331	5.16824096352848	3.10150410480065	4.40812591450401	0.264736935225684	3.22816307480203	3.22816307480203	3.22816307480203	18.3556008651276
29672	3866	100777	0	CFSBANK	Charleroi	PA	15022	12/31/2018	2/14/2019	SA	101 Mckean Avenue		10	0	0	5	0	Washington	38300	Pittsburgh, PA	1/1/1935	4/22/1936	3/2/2015	Stock	0	0	OCC	DIF	New York	NEW YORK	Wexford	Cleveland	Northeastern	Northeast	0	1	www.cfsbank.com			3.50096559141415	0.743088474570679	2.75787711684347	0.308603030074585	2.31159996662008	0.755885932579813	-0.3769351183798	-0.426521235557036	-0.315053256699266	-2.94307459497953
58595	0	3597211	3597220	Chain Bridge Bank, National Association	Mclean	VA	22101	12/31/2018	2/14/2019	N	1445-A Laughlin Avenue	CHAIN BRIDGE BANCORP, INC.	1	0	0	8	0	Fairfax	47900	Washington-Arlington-Alexandria, DC-VA-MD-WV	8/6/2007	8/6/2007	8/6/2007	Stock	0	0	OCC	DIF	Atlanta	ATLANTA	Richmond	Richmond	Northeastern	Southeast	0	1	www.chainbridgebank.com			3.0397838646054	0.390666549157734	2.64911731544766	0.11444943203366	1.68952664126811	5.13404264521176E-02	0.776991015572478	0.78187497591119	0.94413426065814	10.8953675725982
5615	10237	517049	1141487	Chambers Bank	Danville	AR	72833	12/31/2018	2/14/2019	NM	901 Main Street	CHAMBERS BANCSHARES, INC.	19	0	0	4	1	Yell			10/7/1930	1/1/1934	5/6/2015	Stock	0	0	FDIC	DIF	Dallas	DALLAS	Little Rock	St. louis	Southern	Western	0	1	http://www.chambers-bank.com			5.15154640646683	0.960857188022355	4.19068921844447	0.271803426969489	2.61582719591711	0.130535530124006	1.40943429944601	1.38909272065996	1.38909272065996	11.5108345174053
13251	0	416357	1056125	Chambers State Bank	Chambers	NE	68725	12/31/2018	2/14/2019	NM	104 E Main St	CHAMBANCO, INC.	2	0	0	2	0	Holt			11/1/1901	1/1/1934	9/21/2016	Stock	0	0	FDIC	DIF	Kansas City	KANSAS CITY	Sioux City	Kansas City	Western	West	0	1	http://www.chambersbank.com			4.27524499652572	0.367965442054856	3.90727955447087	0.342933255579706	2.23155118485925	0	1.45291045962996	1.45291045962996	1.89358797646186	5.2021544156029
57031	0	2901558	0	Champion Bank	Parker	CO	80134	12/31/2018	2/14/2019	NM	16790 Centre Court		1	0	0	4	0	Douglas	19740	Denver-Aurora-Lakewood, CO	6/17/2002	6/17/2002	11/30/2018	Stock	0	0	FDIC	DIF	Dallas	DALLAS	Denver	Kansas City	Western	Western	0	1	http://www.thechampionbank.com			4.75385080036243	0.612101077217356	4.14174972314507	6.34093014506231	6.02148782037403	-0.798605811720694	6.07295352824048	6.07295352824048	4.76856403576334	29.6919739696312
7356	10385	126012	1138955	Champlain National Bank	Elizabethtown	NY	12932	12/31/2018	2/14/2019	N	7558 Us Route 9	CHAMPLAIN BANK CORPORATION	10	0	0	4	0	Essex			1/1/1934	1/1/1934	2/4/2014	Stock	0	0	OCC	DIF	New York	NEW YORK	Syracuse	New York	Northeastern	Northeast	0	1	http://www.champlainbank.com			4.46127120258096	0.38700261186684	4.07426859071412	0.635739073015159	3.00658920718772	0.317576838960151	0.845884204167076	0.85116446792269	1.03732010808735	11.3807138384471
11570	0	748357	0	Chappell Hill Bank	Chappell Hill	TX	77426	12/31/2018	2/14/2019	NM	5060 Main Street		1	0	0	4	0	Washington			1/1/1907	1/1/1934	6/17/2015	Stock	0	0	FDIC	DIF	Dallas	DALLAS	Austin	Dallas	Southern	West	0	1	www.chappellhillbank.com			4.6912037072323	0.255329527526047	4.43587417970626	0.5175983436853	4.02811228010873	5.98583118547626E-02	0.528161575189082	0.528161575189082	0.528161575189082	5.51065393093314
26602	14064	947776	3966022	Charles River Bank	Medway	MA	2053	12/31/2018	2/14/2019	SM	70 Main Street	CHARLES RIVER BANCORP, MHC	4	0	0	4	0	Norfolk	14460	Boston-Cambridge-Newton, MA-NH	1/1/1915	3/25/1986	1/1/2009	Stock	0	0	FED	DIF	New York	NEW YORK	South Boston	Boston	Northeastern	Northeast	0	1	http://charlesriverbank.com			4.00226018910122	0.722900247350393	3.27935994175083	0.544736017157472	3.22687569912071	1.62735602609937E-02	0.217371939928294	0.210699780221286	0.256094448317742	2.59422521249446
[truncated: 4,575 more rows]
[truncated: 25 more columns]
