# Supplementary material for: Panel and geospatial data for U.S. FDIC insured banks fiduciary activities and annual performance analyses over the periods 2016 to 2018
Source: Data Brief. 2019 Aug 6;25:104358. doi: 10.1016/j.dib.2019.104358 (PMC6704373; doi:10.1016/j.dib.2019.104358)
Supplement: Supplementary file 1 [file mmc1.zip › R data and Codes Supplements/0-Initial Panel data/Raw Excel Format FDIC banks reporting Data/2018_Q4/Z_comb2018.csv]

cert	docket	fed_rssd	rssdhcr	name	city	stalp	zip	repdte	rundate	bkclass	address	namehcr	offdom	offfor	stmult	specgrp	subchaps	county	cbsa_metro	cbsa_metro_name	estymd	insdate	effdate	mutual	parcert	trust	regagnt	insagnt1	fdicdbs	fdicsupv	fldoff	fed	occdist	otsregnm	offoa	cb	webaddr	numemp	asset	chbal	chbali	sc	frepo	lnlsnet	lnatres	trade	bkprem	ore	intan
4829	0	746223	2706726	1880 Bank	Cambridge	MD	21613	12/31/2018	2/14/2019	SM	304 High Street	DELMARVA BANCSHARES, INC.	6	0	0	4	0	Dorchester			1/1/1880	1/1/1934	7/16/2015	Stock	0	1	FED	DIF	New York	NEW YORK	Baltimore	Richmond	Northeastern	Southeast	0	1	www.1880bank.com	48	377395	51239	49056	41213	583	253993	1918	0	5167	642	2195
57899	0	3317192	4526496	1st Advantage Bank	Saint Peters	MO	63376	12/31/2018	2/14/2019	NM	240 Salt Lick Road	BANC INVESTORS, LLC	1	0	0	4	0	Saint Charles	41180	St. Louis, MO-IL	1/31/2005	1/31/2005	9/10/2010	Stock	0	0	FDIC	DIF	Kansas City	KANSAS CITY	St. Louis	St. louis	Western	West	0	1	www.1stadvantagebank.com	18	112102	10600	9619	2815	0	92703	875	0	1975	3159	0
22039	0	564856	1128415	1st Bank	Broadus	MT	59317	12/31/2018	2/14/2019	SM	201 North Wilbur Ave	1ST UNITED BANCORPORATION, INC.	1	0	0	2	1	Powder River			6/9/1975	6/9/1975	2/23/2018	Stock	0	0	FED	DIF	San Francisco	SAN FRANCISCO	Billings	Minneapolis	Western	West	0	1	www.our1stbank.com	9	50791	30202	29126	0	0	19138	983	0	913	0	0
16419	17301	419255	1055780	1st Bank & Trust	Broken Bow	OK	74728	12/31/2018	2/14/2019	SM	710 South Park Drive	SOUTHEASTERN BANCSHARES, INC.	4	0	0	8	1	Mccurtain			5/6/1946	5/6/1946	3/31/2006	Stock	0	1	FED	DIF	Dallas	DALLAS	Tulsa	Kansas City	Southern	West	0	1	http://www/1stbankandtrust.com	45	152040	6654	1026	42734	3943	92273	1141	0	5040	0	0
4122	0	350657	0	1st Bank in Hominy	Hominy	OK	74035	12/31/2018	2/14/2019	SM	117 North Price		1	0	0	8	1	Osage	46140	Tulsa, OK	4/12/1906	1/1/1934	12/22/2016	Stock	0	0	FED	DIF	Dallas	DALLAS	Tulsa	Kansas City	Southern	West	0	1	http://www.1stbankhominy.com	14	39955	11722	10636	9024	0	18201	190	0	467	29	0
30367	5236	148470	0	1st Bank of Sea Isle City	Sea Isle City	NJ	8243	12/31/2018	2/14/2019	SB	4301 Landis Avenue		3	0	0	5	0	Cape May	36140	Ocean City, NJ	1/1/1882	11/30/1948	9/19/2014	Stock	0	0	FDIC	DIF	New York	NEW YORK	Jamesburg	Philadelphia	Northeastern	Northeast	0	1	www.1stbankseaisle.com	41	241029	26582	24081	24293	3000	172016	1230	0	5081	242	0
57298	0	3048487	3559844	1st Bank Yuma	Yuma	AZ	85364	12/31/2018	2/14/2019	NM	2799 South 4th Avenue	WESTERN ARIZONA BANCORP, INC.	5	0	0	4	0	Yuma	49740	Yuma, AZ	9/4/2001	9/4/2001	3/2/2018	Stock	0	0	FDIC	DIF	San Francisco	SAN FRANCISCO	Phoenix	San Francisco	Western	Western	0	1	http://www.1stbankyuma.com	66	321691	35654	23677	17193	1065	248109	2357	0	5832	0	3005
32487	8322	941653	1064791	1st Cameron State Bank	Cameron	MO	64429	12/31/2018	2/14/2019	NM	124 South Walnut	C & M BANCSHARES, INC.	2	0	0	8	0	Clinton	28140	Kansas City, MO-KS	8/11/1986	8/11/1986	6/29/2009	Stock	0	0	FDIC	DIF	Kansas City	KANSAS CITY	Kansas City	Kansas City	Western	West	0	1	www.1stcameron.com	14	56908	17275	16333	13994	0	24689	249	0	642	0	0
58485	0	3594797	0	1st Capital Bank	Salinas	CA	93901	12/31/2018	2/14/2019	NM	150 Main St, # 150, Salinas,		6	0	0	4	0	Monterey	41500	Salinas, CA	4/16/2007	4/16/2007	5/1/2017	Stock	0	0	FDIC	DIF	San Francisco	SAN FRANCISCO	San Francisco	San Francisco	Western	Western	0	1	www.1stcapital.bank	82	622287	52101	40555	70262	0	480842	6548	0	2086	0	77
35456	0	2920773	3118513	1st Colonial Community Bank	Collingswood	NJ	8108	12/31/2018	2/14/2019	NM	1040 Haddon Avenue	1ST COLONIAL BANCORP, INC.	3	0	0	4	0	Camden	37980	Philadelphia-Camden-Wilmington, PA-NJ-DE-MD	6/29/2000	6/29/2000	11/1/2012	Stock	0	0	FDIC	DIF	New York	NEW YORK	Jamesburg	Philadelphia	Northeastern	Northeast	0	1	http://www.1stcolonial.com	66	543706	12105	11489	115093	9	401897	5627	0	798	0	0
11706	12404	338945	1204083	1st Community Bank	Sherrard	IL	61281	12/31/2018	2/14/2019	NM	407 Third Street	ILLINOIS HOLDING CO.	2	0	0	2	1	Mercer	19340	Davenport-Moline-Rock Island, IA-IL	1/1/1910	1/1/1934	10/15/2015	Stock	0	0	FDIC	DIF	Chicago	CHICAGO	Springfield Il	Chicago	Central	Central	0	1	http://www.1stcommunitybanks.com	18	62612	4951	1285	9448	0	46930	463	0	674	0	0
27552	10064	1412619	2784920	1st Constitution Bank	Cranbury	NJ	8512	12/31/2018	2/14/2019	NM	2650 Route 130	1ST CONSTITUTION BANCORP	20	0	0	4	0	Middlesex	35620	New York-Newark-Jersey City, NY-NJ-PA	7/24/1989	7/24/1989	4/11/2018	Stock	0	0	FDIC	DIF	New York	NEW YORK	Jamesburg	New York	Northeastern	Northeast	0	1	www.1stconstitution.com	189	1177533	16844	12655	211794	0	877782	8402	0	11653	2515	13249
34393	0	2531562	2531553	1st Equity Bank	Skokie	IL	60076	12/31/2018	2/14/2019	NM	3956 West Dempster Street	FIRST EQUITY CORP.	1	0	0	4	1	Cook	16980	Chicago-Naperville-Elgin, IL-IN-WI	6/9/1997	6/9/1997	3/31/2006	Stock	0	0	FDIC	DIF	Chicago	CHICAGO	Chicago	Chicago	Central	Central	0	1	www.1stequitybank.net	10	100338	14778	11511	246	0	83182	1134	0	1193	0	0
57611	0	3203996	3203987	1st Equity Bank Northwest	Buffalo Grove	IL	60089	12/31/2018	2/14/2019	NM	1330 Dundee Road	NORTHWEST EQUITY CORP.	1	0	0	4	1	Cook	16980	Chicago-Naperville-Elgin, IL-IN-WI	10/15/2003	10/15/2003	3/31/2006	Stock	0	0	FDIC	DIF	Chicago	CHICAGO	Chicago	Chicago	Central	Central	0	1		4	41954	10596	8548	0	0	30675	404	0	147	0	0
31410	6903	535575	0	1st Federal Savings Bank of SC, Inc.	Walterboro	SC	29488	12/31/2018	2/14/2019	SB	300 Robertson Boulevard		2	0	0	5	0	Colleton			1/1/1962	8/9/1963	4/30/2018	Stock	0	0	FDIC	DIF	Atlanta	ATLANTA	Columbia Sc	Richmond	Northeastern	Southeast	0	1	www.1stfederalofsc.com	25	89513	6258	5037	8048	0	71137	877	0	1976	215	389
1673	0	526452	0	1st Financial Bank USA	Dakota Dunes	SD	57049	12/31/2018	2/14/2019	NM	331 N. Dakota Dunes Blvd.		2	0	0	3	0	Union	43580	Sioux City, IA-NE-SD	1/1/1910	1/1/1934	3/31/2006	Stock	0	0	FDIC	DIF	Kansas City	KANSAS CITY	Sioux Falls	Minneapolis	Western	West	0	0	http://www.1fbusa.com	353	678900	76170	65926	30757	0	495448	25972	0	51127	71	0
6646	8805	480723	0	1st National Bank	Lebanon	OH	45036	12/31/2018	2/14/2019	N	730 East Main Street		10	0	0	4	1	Warren	17140	Cincinnati, OH-KY-IN	1/1/1907	1/1/1934	11/1/2012	Stock	0	0	OCC	DIF	Chicago	CHICAGO	Cincinnati	Cleveland	Central	Central	0	1	WWW.BANKWITH1ST.COM	68	178829	7508	4273	25999	975	129754	1184	0	4342	184	3385
57633	0	1018927	4347208	1st Security Bank of Washington	Mountlake Terrac	WA	98043	12/31/2018	2/14/2019	SB	6920 220th St Sw, Suite 300	FS BANCORP, INC.	23	0	0	4	0	Snohomish	42660	Seattle-Tacoma-Bellevue, WA	4/1/2004	4/1/2004	11/15/2018	Stock	0	0	FDIC	DIF	San Francisco	SAN FRANCISCO	Seattle	San Francisco	Western	West	0	1	WWW.FSBWA.com	424	1621478	54777	45369	97205	75	1363718	12349	0	28490	689	18958
9087	10250	991340	1199602	1st Source Bank	South Bend	IN	46601	12/31/2018	2/14/2019	SM	100 North Michigan Street	1ST SOURCE CORPORATION	83	0	1	4	0	St Joseph	43780	South Bend-Mishawaka, IN-MI	1/1/1922	1/1/1934	1/1/2012	Stock	0	1	FED	DIF	Chicago	CHICAGO	Indianapolis	Chicago	Central	Central	0	1	www.1stsource.com	1153	6289875	104709	9802	990129	0	4746285	100469	7128	54348	299	87582
57626	0	3223305	3223293	1st State Bank	Saginaw	MI	48604	12/31/2018	2/14/2019	NM	4800 Fashion Sq Blvd, # 100	1ST STATE FINANCIAL, LTD.	5	0	0	4	0	Saginaw	40980	Saginaw, MI	4/12/2004	4/12/2004	8/19/2013	Stock	0	0	FDIC	DIF	Chicago	CHICAGO	Detroit	Chicago	Central	Central	0	1	www.1ststatebk.com	61	283186	62859	56994	5798	0	195795	2865	0	14996	297	910
22543	14261	170640	3070152	1st State Bank of Mason City	Mason City	IL	62664	12/31/2018	2/14/2019	NM	123 West Elm Street	FIRSTATE BANCORP, INC.	1	0	0	7	1	Mason			11/1/1977	11/1/1977	3/31/2006	Stock	0	0	FDIC	DIF	Chicago	CHICAGO	Springfield Il	Chicago	Central	Central	0	1	www.1ststatebankmc.com	4	26894	2373	1748	11231	3407	9520	116	0	89	10	0
8426	10595	526519	1830240	1st Summit Bank	Johnstown	PA	15904	12/31/2018	2/14/2019	NM	125 Donald Lane	1ST SUMMIT BANCORP OF JOHNSTOWN, INC.	16	0	0	5	0	Cambria	27780	Johnstown, PA	1/1/1924	1/1/1934	1/5/2016	Stock	0	1	FDIC	DIF	New York	NEW YORK	Wexford	Philadelphia	Northeastern	Northeast	0	1	http://www.1stsummit.com	181	1057573	11912	164	482197	0	528215	5718	0	8912	400	339
57869	0	3309393	0	1st Trust Bank, Inc.	Hazard	KY	41701	12/31/2018	2/14/2019	NM	44 Commerce Drive		4	0	0	4	0	Perry			12/13/2004	12/13/2004	10/16/2018	Stock	0	0	FDIC	DIF	Chicago	CHICAGO	Lexington	Cleveland	Central	Southeast	0	1	https://www.1tbi.com	50	257172	31389	21715	10490	501	204317	1730	0	8534	501	0
31249	6607	350572	4498726	1st United Bank	Faribault	MN	55021	12/31/2018	2/14/2019	NM	430 4th St Nw	J & B FINANCIAL HOLDINGS, INC.	2	0	0	4	1	Rice			1/1/1920	12/18/1961	2/13/2012	Stock	0	0	FDIC	DIF	Kansas City	KANSAS CITY	Minneapolis	Minneapolis	Central	West	0	1	WWW.1stunited.com	30	142380	7802	6901	55164	0	70574	584	0	2603	0	4869
9751	0	340256	3304343	21st Century Bank	Loretto	MN	55357	12/31/2018	2/14/2019	NM	699 North Medina Street	DOLPHIN FAMILY LIMITED PARTNERSHIP	8	0	0	4	0	Hennepin	33460	Minneapolis-St. Paul-Bloomington, MN-WI	6/2/1917	1/1/1934	3/31/2006	Stock	0	0	FDIC	DIF	Kansas City	KANSAS CITY	Minneapolis	Minneapolis	Central	West	0	1	http://www.21stcenturybank.com	62	488971	10391	8877	60390	0	392082	2152	0	8268	12159	0
16910	0	449430	3438051	22nd State Bank	Louisville	AL	36048	12/31/2018	2/14/2019	NM	1920 Main Street	FEB BANCSHARES, INC.	4	0	0	4	1	Barbour			1/1/1917	5/29/1950	10/1/2018	Stock	0	0	FDIC	DIF	Atlanta	ATLANTA	Montgomery	Atlanta	Southern	Southeast	0	1	www.22ndstatebank.com	41	142815	5738	815	25396	5015	99835	1035	0	1815	695	0
91005	0	455253	4754758	5Star Bank	Colorado Springs	CO	80914	12/31/2018	2/14/2019	NM	Peterson Air Force Base, 455	LITTLE LONDON BANCORP	5	0	0	4	0	El Paso	17820	Colorado Springs, CO	6/10/1980	11/5/1985	8/23/2013	Stock	0	0	FDIC	DIF	Dallas	DALLAS	Denver	Kansas City	Western	Western	0	1	http://www.5star.bank	44	209438	4811	88	20270	6800	172562	2165	0	2232	0	1046
27831	358	671370	0	A J Smith Federal Savings Bank	Midlothian	IL	60445	12/31/2018	2/14/2019	SA	14757 S Cicero Ave		3	0	0	5	0	Cook	16980	Chicago-Naperville-Elgin, IL-IN-WI	1/1/1924	12/3/1934	1/23/2019	Stock	0	0	OCC	DIF	Chicago	CHICAGO	Chicago	Chicago	Central	Central	0	1	www.ajsmithbank.com	35	181531	28230	24490	49500	0	91844	650	0	2882	73	0
35029	0	2775151	2775142	AB&T	Albany	GA	31708	12/31/2018	2/14/2019	NM	2815 Meredyth Drive	COMMUNITY CAPITAL BANCSHARES, INC.	4	0	0	4	0	Dougherty	10500	Albany, GA	4/28/1999	4/28/1999	12/31/2016	Stock	0	0	FDIC	DIF	Atlanta	ATLANTA	Albany Ga	Atlanta	Southern	Southeast	0	1	www.abtgold.com	36	193884	29510	21872	1743	0	155836	1905	0	2493	0	0
32257	8059	762773	0	Abacus Federal Savings Bank	New York	NY	10013	12/31/2018	2/14/2019	SA	6 Bowery		6	0	1	5	0	New York	35620	New York-Newark-Jersey City, NY-NJ-PA	11/29/1984	11/29/1984	2/23/2012	Stock	0	0	OCC	DIF	New York	NEW YORK	New York City	New York	Northeastern	Northeast	0	1	www.abacusbank.com	79	339694	43033	39833	0	0	283891	2905	0	4405	0	2632
30332	5179	114774	0	Abbeville Building & Loan (A State-Chartered Savings Bank)	Abbeville	LA	70510	12/31/2018	2/14/2019	SB	1212 Charity Street		1	0	0	4	0	Vermilion	29180	Lafayette, LA	1/1/1890	8/9/1948	3/31/2006	Non-Stock	0	0	FDIC	DIF	Dallas	DALLAS	Baton Rouge	Atlanta	Southern	Western	0	1	www.abbemae.com	21	55106	6650	6425	3039	0	38080	513	0	1563	6	4641
30619	5642	416272	0	Abbeville First Bank, SSB	Abbeville	SC	29620	12/31/2018	2/14/2019	SB	205 South Main St		2	0	0	8	0	Abbeville			1/1/1907	5/11/1953	10/17/2013	Non-Stock	0	0	FDIC	DIF	Atlanta	ATLANTA	Columbia Sc	Richmond	Northeastern	Southeast	0	1	http://www.abbevillefirst.com	17	77440	5797	4906	20854	0	45786	627	0	472	404	0
19795	16035	198149	3612794	AbbyBank	Abbotsford	WI	54405	12/31/2018	2/14/2019	NM	401 East Spruce Street	ABBY BANCORP, INC.	6	0	0	2	0	Marathon	48140	Wausau, WI	3/1/1968	3/1/1968	1/1/2018	Stock	0	0	FDIC	DIF	Chicago	CHICAGO	Eau Claire	Chicago	Central	Central	0	1	www.abbybank.com	103	508447	18172	7327	70471	0	394744	4613	0	13087	178	2618
26549	0	117672	0	Abington Bank	Abington	MA	2351	12/31/2018	2/14/2019	SM	6 Harrison Avenue		3	0	0	4	0	Plymouth	14460	Boston-Cambridge-Newton, MA-NH	1/1/1888	2/12/1986	10/1/2017	Non-Stock	0	0	FED	DIF	New York	NEW YORK	South Boston	Boston	Northeastern	Northeast	0	1	www.theabingtonbank.com	54	314124	15678	14189	32072	1758	242424	1519	0	6088	0	2417
19600	0	535753	2107707	Academy Bank, National Association	Kansas City	MO	64154	12/31/2018	2/14/2019	N	8551 N Boardwalk Avenue	DICKINSON FINANCIAL CORPORATION II	73	0	1	4	0	Platte	28140	Kansas City, MO-KS	6/15/1966	6/15/1966	5/1/2017	Stock	0	0	OCC	DIF	Kansas City	KANSAS CITY	Kansas City	Kansas City	Western	West	0	0	www.academybank.com	525	1462159	182774	142038	157929	0	1079611	14396	0	13370	94	3295
4061	13760	266253	1055708	ACB Bank	Cherokee	OK	73728	12/31/2018	2/14/2019	NM	323 S Grand Street	ALFALFA COUNTY BANCSHARES, INC.	3	0	0	2	1	Alfalfa			1/29/1908	1/1/1934	5/13/2015	Stock	0	0	FDIC	DIF	Dallas	DALLAS	Oklahoma City	Kansas City	Southern	West	0	1	www.acbbank.net	22	132268	3174	251	20005	189	101546	1641	0	1409	45	0
58727	0	3614837	3637939	Access Bank	Omaha	NE	68114	12/31/2018	2/14/2019	NM	8712 West Dodge Road	3MV BANCORP, INC.	7	0	0	4	0	Douglas	36540	Omaha-Council Bluffs, NE-IA	12/10/2007	12/10/2007	5/6/2017	Stock	0	0	FDIC	DIF	Kansas City	KANSAS CITY	Omaha	Kansas City	Western	West	0	1	WWW.ACCESSBANK.COM	113	533050	18380	10305	47601	0	436437	5920	0	8866	0	12042
35189	0	2859903	3109904	Access National Bank	Reston	VA	20191	12/31/2018	2/14/2019	N	1800 Robert Fulton Drive, #	ACCESS NATIONAL CORPORATION	15	0	0	4	0	Fairfax	47900	Washington-Arlington-Alexandria, DC-VA-MD-WV	12/1/1999	12/1/1999	1/31/2019	Stock	0	0	OCC	DIF	Atlanta	ATLANTA	Richmond	Richmond	Northeastern	Southeast	0	1	www.AccessNationalBank.com	360	3031323	87307	68716	443718	0	2177810	18181	0	27431	585	178032
58562	0	3535848	4556381	AccessBank Texas	Denton	TX	76201	12/31/2018	2/14/2019	NM	320 W Eagle Drive, # 100	ACCESS BANCORP, INC.	5	0	0	4	0	Denton	19100	Dallas-Fort Worth-Arlington, TX	10/22/2007	10/22/2007	5/16/2016	Stock	0	0	FDIC	DIF	Dallas	DALLAS	Dallas	Dallas	Southern	West	0	1	http://WWW.ACCESSBANKTX.COM	61	380355	19958	15979	57867	6271	276720	3593	0	8330	0	487
7506	12499	5210	1117464	ACNB Bank	Gettysburg	PA	17325	12/31/2018	2/14/2019	NM	16 Lincoln Square	ACNB CORPORATION	29	0	1	4	0	Adams	23900	Gettysburg, PA	4/11/1857	1/1/1934	7/1/2017	Stock	0	1	FDIC	DIF	New York	NEW YORK	Harrisburg	Philadelphia	Northeastern	Northeast	0	1	http://www.acnb.com	325	1633945	40906	20800	190008	0	1288909	13964	0	25036	155	15052
18489	12279	463650	5006472	Adams Bank & Trust	Ogallala	NE	69153	12/31/2018	2/14/2019	SM	315 North Spruce Street	ADAGE, LLC	19	0	1	2	0	Keith			2/26/1962	2/26/1962	3/31/2006	Stock	0	1	FED	DIF	Kansas City	KANSAS CITY	Grand Island	Kansas City	Western	West	0	1	http://www.abtbank.com	183	780385	27803	15735	26015	0	694464	10539	0	14007	0	0
90140	12033	343903	0	Adams Community Bank	Adams	MA	1220	12/31/2018	2/14/2019	SB	2 Center Street		8	0	0	5	0	Berkshire	38340	Pittsfield, MA	5/1/1869	7/24/1985	1/1/2016	Non-Stock	0	1	FDIC	DIF	New York	NEW YORK	Springfield Ma	Boston	Northeastern	Northeast	0	1	www.adamscommunity.com	99	579759	10425	2746	43291	233	490219	3855	0	6965	213	8128
14311	0	9553	1053870	Adams County Bank	Kenesaw	NE	68956	12/31/2018	2/14/2019	NM	401 N. Smith Avenue	FIRST KENESAW COMPANY	2	0	0	2	1	Adams			1/1/1878	1/1/1934	6/1/2010	Stock	0	0	FDIC	DIF	Kansas City	KANSAS CITY	Grand Island	Kansas City	Western	West	0	1	http://www.adamscountybank.net	15	166724	6027	3794	51492	0	100238	1209	0	918	0	0
9812	0	332756	0	Adams State Bank	Adams	NE	68301	12/31/2018	2/14/2019	NM	649 Main Street		1	0	0	2	1	Gage			1/18/1918	1/1/1934	3/31/2006	Stock	0	0	FDIC	DIF	Kansas City	KANSAS CITY	Omaha	Kansas City	Western	West	0	1	www.adamsstate.com	9	49659	3418	2579	9973	0	34492	294	0	723	0	0
28380	1473	101671	2467474	Adirondack Bank	Utica	NY	13501	12/31/2018	2/14/2019	SM	185 Genesee Street	ADIRONDACK BANCORP, INC.	18	0	0	4	0	Oneida	46540	Utica-Rome, NY	1/1/1898	1/25/1936	1/1/2014	Stock	0	0	FED	DIF	New York	NEW YORK	Syracuse	New York	Northeastern	Northeast	0	1	www.adirondackbank.com	189	821445	17396	0	272343	1200	495601	3428	0	5037	1041	2545
27015	13964	541307	0	Admirals Bank	Boston	MA	2116	12/31/2018	2/14/2019	SA	579 Boylston Street		2	0	1	4	0	Suffolk	14460	Boston-Cambridge-Newton, MA-NH	1/1/1967	7/20/1987	1/1/2018	Stock	0	0	OCC	DIF	New York	NEW YORK	South Boston	Boston	Northeastern	Northeast	0	1	www.admiralsbank.com	59	240252	44333	42162	0	0	185448	2009	0	2475	0	697
8251	0	94858	1399505	Adrian Bank	Adrian	MO	64720	12/31/2018	2/14/2019	SM	130 East Main Street	ADRIAN BANCSHARES, INC.	3	0	0	2	1	Bates	28140	Kansas City, MO-KS	10/18/1932	1/1/1934	1/1/2012	Stock	0	0	FED	DIF	Kansas City	KANSAS CITY	Kansas City	Kansas City	Western	West	0	1	www.adrianbank.com	31	142544	15353	12318	29896	0	94988	1192	0	799	30	0
8822	0	293352	1125254	Adrian State Bank	Adrian	MN	56110	12/31/2018	2/14/2019	NM	322 Maine Avenue	ADRIAN BUILDING CORPORATION	1	0	0	2	1	Nobles			10/23/1889	1/1/1934	3/31/2006	Stock	0	0	FDIC	DIF	Kansas City	KANSAS CITY	Sioux Falls	Minneapolis	Central	West	0	1	www.adrianstatebank.com	11	50259	6412	4617	2677	0	40129	405	0	152	0	0
18152	15877	438050	1066928	Advantage Bank	Oklahoma City	OK	73141	12/31/2018	2/14/2019	NM	8001 Ne 23rd Street	SPENCER BANCSHARES, INC.	2	0	0	4	1	Oklahoma	36420	Oklahoma City, OK	11/17/1913	2/15/1960	4/26/2018	Stock	0	0	FDIC	DIF	Dallas	DALLAS	Oklahoma City	Kansas City	Southern	West	0	1	http://www.advantagebank.biz	25	57817	1072	0	15278	2649	35058	362	0	1898	1360	0
57072	0	2927615	0	Advantage Bank	Loveland	CO	80538	12/31/2018	2/14/2019	NM	1475 North Denver Avenue		4	0	0	4	0	Larimer	22660	Fort Collins, CO	9/21/2000	9/21/2000	6/14/2016	Stock	0	0	FDIC	DIF	Dallas	KANSAS CITY	Denver	Kansas City	Western	Western	0	1	http://www.advantagebanks.com	40	310412	32059	29506	8948	0	258147	2151	0	7184	726	633
10375	14584	189549	3155273	Advantage Community Bank	Dorchester	WI	54425	12/31/2018	2/14/2019	NM	101 W Business County Rd. A	ADVANTAGE COMMUNITY BANCSHARES, INC.	4	0	0	4	0	Clark			8/9/1906	1/1/1934	7/1/2016	Stock	0	0	FDIC	DIF	Chicago	CHICAGO	Eau Claire	Chicago	Central	Central	0	1	www.advantagecommunity.com	27	150898	24632	20325	25269	2951	90976	1158	0	1970	0	865
34885	14544	965789	5189450	Affiliated Bank, National Association	Bedford	TX	76021	12/31/2018	2/14/2019	N	500 Harwood Rd.	SBH MANAGER, LLC	4	0	0	4	0	Tarrant	19100	Dallas-Fort Worth-Arlington, TX	1/1/1959	6/1/1998	2/28/2018	Stock	0	0	OCC	DIF	Dallas	DALLAS	Dallas	Dallas	Southern	West	0	1	www.affiliatedbank.com	197	751688	46954	43091	0	1091	643787	1699	0	12425	1748	37658
57264	0	3118447	3118456	AFFINITY BANK	Atlanta	GA	30339	12/31/2018	2/14/2019	NM	400 Galleria Pkwy Se, # 900	ABB FINANCIAL GROUP, INC.	1	0	0	4	0	Cobb	12060	Atlanta-Sandy Springs-Roswell, GA	9/3/2002	9/3/2002	12/27/2017	Stock	0	0	FDIC	DIF	Atlanta	NEW YORK	Atlanta	Atlanta	Southern	Southeast	0	1	http://www.myaffinitybank.com	27	286314	7853	5370	17394	9187	236210	2849	0	816	1627	0
35267	14939	2909330	0	AIG Federal Savings Bank	Wilmington	DE	19809	12/31/2018	2/14/2019	SA	503 Carr Road, Suite 130		1	0	0	5	0	New Castle	37980	Philadelphia-Camden-Wilmington, PA-NJ-DE-MD	5/15/2000	5/15/2000	12/15/2014	Stock	0	1	OCC	DIF	New York	NEW YORK	Claymont	Philadelphia	Northeastern	Northeast	0	0		10	35080	4029	0	28237	0	0	0	0	0	0	0
3304	0	1006951	3183959	AIMBank	Littlefield	TX	79339	12/31/2018	2/14/2019	NM	337 Phelps Avenue	AIM BANCSHARES, INC.	20	0	0	4	0	Lamb			9/19/1925	1/1/1934	4/27/2018	Stock	0	0	FDIC	DIF	Dallas	DALLAS	Lubbock	Dallas	Southern	West	0	1	www.aimbankonline.com	243	1401066	93380	68335	275967	0	969327	11351	0	21989	966	17091
35314	0	2877484	3047583	Alamerica Bank	Birmingham	AL	35205	12/31/2018	2/14/2019	NM	2170 Highland Avenue	ALAMERICA BANCCORP, INC.	1	0	0	4	1	Jefferson	13820	Birmingham-Hoover, AL	1/28/2000	1/28/2000	2/24/2011	Stock	0	0	FDIC	DIF	Atlanta	ATLANTA	Shelby	Atlanta	Southern	Southeast	0	1	http://alamericabank.com	8	23879	5357	3629	612	0	14580	339	0	14	2884	0
13947	0	869953	1061222	Alamosa State Bank	Alamosa	CO	81101	12/31/2018	2/14/2019	NM	2225 Main Street	ALAMOSA BANCORPORATION, LTD.	2	0	0	2	1	Alamosa			3/1/1907	2/23/1934	3/31/2006	Stock	0	0	FDIC	DIF	Dallas	DALLAS	Denver	Kansas City	Western	Western	0	1	http://www.alamosastatebank.com	34	245654	44325	39299	62859	0	133783	2143	0	2200	0	0
17230	0	2732	1208933	Albany Bank and Trust Company National Association	Chicago	IL	60625	12/31/2018	2/14/2019	N	3424 West Lawrence Avenue	ALBANK CORPORATION	4	0	0	4	0	Cook	16980	Chicago-Naperville-Elgin, IL-IN-WI	6/27/1953	6/27/1953	3/31/2006	Stock	0	1	OCC	DIF	Chicago	CHICAGO	Chicago	Chicago	Central	Central	0	1	www.albaybank.com	69	600844	103696	92121	66302	0	422022	4934	0	3293	145	1112
17622	12071	388744	0	Alden State Bank	Alden	MI	49612	12/31/2018	2/14/2019	NM	Coy And Helena Streets		4	0	0	4	0	Antrim			1/1/1934	6/22/1956	3/31/2006	Stock	0	0	FDIC	DIF	Chicago	CHICAGO	Grand Rapids	Chicago	Central	Central	0	1	http://www.aldenbank.com	38	187673	7942	1764	14748	10000	143535	2331	0	3585	0	0
9831	0	414102	0	Alden State Bank	Alden	NY	14004	12/31/2018	2/14/2019	SM	13216 Broadway		2	0	0	4	0	Erie	15380	Buffalo-Cheektowaga-Niagara Falls, NY	10/5/1916	1/1/1934	3/31/2006	Stock	0	0	FED	DIF	New York	NEW YORK	Syracuse	New York	Northeastern	Northeast	0	1	WWW.ALDENSTATE.COM	58	331905	5145	1192	53666	1512	257306	3447	0	1985	573	0
3931	10999	933256	2067007	Alerus Financial, National Association	Grand Forks	ND	58201	12/31/2018	2/14/2019	N	401 Demers Avenue	ALERUS FINANCIAL CORPORATION	19	0	1	4	0	Grand Forks	24220	Grand Forks, ND-MN	9/30/1933	1/1/1934	1/16/2016	Stock	0	1	OCC	DIF	Kansas City	KANSAS CITY	Fargo	Minneapolis	Central	West	0	1	http://www.alerus.com	799	2176480	40651	5742	253339	0	1726192	22174	1539	21310	169	54425
13080	0	585235	1201989	Algonquin State Bank	Algonquin	IL	60102	12/31/2018	2/14/2019	NM	2400 Huntington Drive North	FIRST ALGONQUIN COMPANY	4	0	0	8	1	Mchenry	16980	Chicago-Naperville-Elgin, IL-IN-WI	3/3/1902	1/1/1934	12/23/2016	Stock	0	1	FDIC	DIF	Chicago	CHICAGO	Chicago	Chicago	Central	Central	0	1	http://www.algonquinstatebank.com	25	147353	7165	5031	50910	0	79936	629	0	2627	1756	496
20093	16002	25357	0	All America Bank	Oklahoma City	OK	73128	12/31/2018	2/14/2019	NM	200 South Rockwell Avenue		7	0	0	2	1	Oklahoma	36420	Oklahoma City, OK	12/22/1969	12/22/1969	6/28/2015	Stock	0	0	FDIC	DIF	Dallas	DALLAS	Oklahoma City	Kansas City	Southern	West	0	1	http://www.allamerica.bank	104	438494	14375	7774	38616	0	365684	3084	0	5685	539	3931
58629	0	3579589	3744239	Allegiance Bank	Houston	TX	77040	12/31/2018	2/14/2019	NM	8727 W Sam Houston Pkwy N	ALLEGIANCE BANCSHARES, INC.	29	0	0	4	0	Harris	26420	Houston-The Woodlands-Sugar Land, TX	10/15/2007	10/15/2007	10/1/2018	Stock	0	0	FDIC	DIF	Dallas	DALLAS	Houston	Dallas	Southern	West	0	1	www.allegiancebank.com	573	4653896	268762	150176	337293	413	3681975	26331	0	41717	630	249650
10973	12291	166652	1127146	Alliance Bank	Lake City	MN	55041	12/31/2018	2/14/2019	NM	105 East Lyon Avenue	ALLIANCE FINANCIAL SERVICES, INC.	7	0	0	4	1	Wabasha	40340	Rochester, MN	1/1/1867	1/1/1934	9/4/2015	Stock	0	0	FDIC	DIF	Kansas City	KANSAS CITY	Minneapolis	Minneapolis	Central	West	0	1	http://www.alliancebanks.com	118	593865	26912	12266	69528	0	484381	6867	0	2217	2978	3349
197	9807	493741	1138405	Alliance Bank	Francesville	IN	47946	12/31/2018	2/14/2019	NM	101 West Montgomery Street	ALLIANCE BANCORP	7	0	0	2	1	Pulaski			7/3/1930	1/1/1934	8/17/2016	Stock	0	1	FDIC	DIF	Chicago	CHICAGO	Indianapolis	Chicago	Central	Central	0	1	www.myalliancebank.com	65	304258	10975	2992	96955	6151	171954	3911	0	2244	0	2522
12511	11730	21658	1126082	Alliance Bank	Mondovi	WI	54755	12/31/2018	2/14/2019	NM	245 South Eau Claire Street	GEBSCO, INC.	5	0	0	2	1	Buffalo			1/1/1900	1/1/1934	3/31/2006	Stock	0	1	FDIC	DIF	Chicago	CHICAGO	Eau Claire	Minneapolis	Central	Central	0	1	www.alliancebank.us	48	175044	11242	7846	27448	2343	127546	1833	0	1665	100	0
34930	0	2694944	2695727	Alliance Bank	Topeka	KS	66614	12/31/2018	2/14/2019	NM	3001 Southwest Wanamaker Rd	NEW MILLENNIUM BANKSHARES, INC.	2	0	0	4	0	Shawnee	45820	Topeka, KS	9/3/1998	9/3/1998	2/20/2009	Stock	0	0	FDIC	DIF	Kansas City	KANSAS CITY	Kansas City	Kansas City	Western	Western	0	1	http://www.alliancebankks.com	21	98986	10159	8023	3539	3998	78759	955	0	1537	63	0
11569	10383	176464	2127068	Alliance Bank	Sulphur Springs	TX	75482	12/31/2018	2/14/2019	NM	100 Jefferson Street	ALLIANCE BANCSHARES, INC.	13	0	0	4	1	Hopkins			6/16/1927	1/1/1934	3/31/2006	Stock	0	1	FDIC	DIF	Dallas	DALLAS	Dallas	Dallas	Southern	West	0	1	www.alliancebank.com	184	745762	32487	10185	231191	14200	426331	5682	0	12582	216	2951
34566	0	2619714	3253629	Alliance Bank	Cape Girardeau	MO	63701	12/31/2018	2/14/2019	NM	217 North Kingshighway	ALLIANCE BANCSHARES, INC.	4	0	0	2	0	Cape Girardeau	16020	Cape Girardeau, MO-IL	10/23/1997	10/23/1997	3/31/2006	Stock	0	0	FDIC	DIF	Kansas City	KANSAS CITY	St. Louis	St. louis	Western	West	0	1	www.alliancebanking.com	65	246357	7407	739	12600	9207	194071	3053	0	9930	143	0
57733	0	3276543	5216570	Alliance Bank & Trust Company	Gastonia	NC	28054	12/31/2018	2/14/2019	NM	292 West Main Ave	PBD HOLDINGS, LLC	6	0	0	4	0	Gaston	16740	Charlotte-Concord-Gastonia, NC-SC	9/8/2004	9/8/2004	2/3/2019	Stock	0	0	FDIC	DIF	Atlanta	DALLAS	Charlotte	Richmond	Northeastern	Southeast	0	1	www.alliancebanknc.com	31	143329	12891	11141	29008	0	96544	1308	0	3178	0	0
15657	0	601658	3615441	Alliance Bank Central Texas	Waco	TX	76710	12/31/2018	2/14/2019	NM	4721 Bosque Blvd	ABCT HOLDINGS, INC.	4	0	0	4	0	Mclennan	47380	Waco, TX	3/16/1939	3/20/1939	1/11/2010	Stock	0	0	FDIC	DIF	Dallas	DALLAS	Dallas	Dallas	Southern	West	0	1	https://www.alliancebanktexas.com	56	315679	9001	5287	59549	3813	224823	2334	0	6875	1519	2076
9631	0	924937	1406971	Alliance Community Bank	Petersburg	IL	62675	12/31/2018	2/14/2019	NM	321 North Sixth Street	AC BANCORP, INC.	4	0	0	2	1	Menard	44100	Springfield, IL	5/18/1910	1/1/1934	10/31/2018	Stock	0	1	FDIC	DIF	Chicago	CHICAGO	Springfield Il	Chicago	Central	Central	0	1	www.bankacb.com	61	277591	17140	14200	89228	0	147073	664	0	4038	295	9699
1946	11748	35057	2352253	Alliant Bank	Madison	MO	65263	12/31/2018	2/14/2019	NM	101 East Broadway	NEMO BANCSHARES, INC	5	0	0	2	1	Monroe			2/20/1888	1/1/1934	1/25/2013	Stock	0	0	FDIC	DIF	Kansas City	KANSAS CITY	Columbia Mo	St. louis	Western	West	0	1	http://www.alliantbank.com	47	159371	11751	5789	7763	0	130524	1466	0	3408	77	934
55130	0	2140348	3051580	Allied First Bank,sb	Oswego	IL	60543	12/31/2018	2/14/2019	SB	3201 Orchard Rd	ALLIED FIRST BANCORP, INC.	1	0	0	5	0	Kendall	16980	Chicago-Naperville-Elgin, IL-IN-WI	1/3/1994	9/1/2001	4/27/2016	Stock	0	0	FDIC	DIF	Chicago	CHICAGO	Chicago	Chicago	Central	Central	0	1	http://www.alliedfirst.com	170	85222	13544	10148	7350	0	53218	672	0	7955	149	0
4051	0	146056	3176559	AllNations Bank	Calumet	OK	73014	12/31/2018	2/14/2019	SM	114 East Main Street	ALLNATIONS BANCORPORATION, INC.	2	0	0	2	0	Canadian	36420	Oklahoma City, OK	1/1/1901	1/1/1934	7/11/2018	Stock	0	0	FED	DIF	Dallas	DALLAS	Oklahoma City	Kansas City	Southern	West	0	1	http://www.anbok.com	12	47321	2758	1593	10583	5000	25676	844	0	551	0	901
57803	0	3284070	1562859	Ally Bank	Sandy	UT	84070	12/31/2018	2/14/2019	SM	200 West Civic Centre Drive	ALLY FINANCIAL INC.	1	0	0	4	0	Salt Lake	41620	Salt Lake City, UT	8/2/2004	8/2/2004	9/11/2017	Stock	0	1	FED	DIF	San Francisco	WASHINGTON	Salt Lake City	San Francisco	Western	West	0	0	http://www.ally.com	7383	159291000	4091000	3644000	22558000	0	120065000	1068000	3000	402000	11000	0
58424	0	3633173	0	Alma Bank	Astoria	NY	11102	12/31/2018	2/14/2019	NM	28-31 31st Street		13	0	1	4	0	Queens	35620	New York-Newark-Jersey City, NY-NJ-PA	9/12/2007	9/12/2007	7/6/2017	Stock	0	0	FDIC	DIF	New York	NEW YORK	New York City	New York	Northeastern	Northeast	0	1	http://www.almabank.com	168	1142209	66119	58891	34447	145	1000191	14098	0	7897	3880	328
15426	0	224552	5188060	Almena State Bank	Almena	KS	67622	12/31/2018	2/14/2019	NM	500 Main Street	ALMENA INVESTMENTS LLC	3	0	0	2	1	Norton			1/1/1934	10/3/1936	7/11/2015	Stock	0	0	FDIC	DIF	Kansas City	KANSAS CITY	Hays	Kansas City	Western	Western	0	1	www.almenastatebank.com	30	135444	3844	0	16298	2576	106893	2066	0	3458	100	177
23091	10415	260055	1061679	Alpine Bank	Glenwood Springs	CO	81601	12/31/2018	2/14/2019	NM	2200 Grand Avenue	ALPINE BANKS OF COLORADO	45	0	0	4	0	Garfield			4/1/1980	4/1/1980	7/12/2007	Stock	0	1	FDIC	DIF	Dallas	DALLAS	Denver	Kansas City	Western	Western	0	1	http://www.alpinebank.com	714	3706400	369245	303202	732521	0	2406890	28506	1266	71616	2103	17631
35377	0	2889227	0	Alpine Capital Bank	New York	NY	10019	12/31/2018	2/14/2019	NM	680 Fifth Avenue, 7th Floor		1	0	0	4	1	New York	35620	New York-Newark-Jersey City, NY-NJ-PA	3/1/2000	3/1/2000	5/26/2010	Stock	0	0	FDIC	DIF	New York	NEW YORK	New York City	New York	Northeastern	Northeast	0	1	http://www.alpinecapitalbank.com	17	266239	126454	124499	49818	0	88067	5109	0	162	0	0
19590	0	199436	1081510	Altamaha Bank and Trust Company	Vidalia	GA	30474	12/31/2018	2/14/2019	NM	206 Jackson Street	ALTAMAHA BANCSHARES, INC.	4	0	0	4	1	Toombs			5/16/1966	5/19/1966	1/25/2013	Stock	0	1	FDIC	DIF	Atlanta	ATLANTA	Savannah	Atlanta	Southern	Southeast	0	1	http://www.altamahabank.com	54	166675	10245	3926	35764	5652	107162	1563	0	2006	100	0
58275	0	3453737	4152505	AltaPacific Bank	Santa Rosa	CA	95403	12/31/2018	2/14/2019	SM	3725 Westwind Blvd, # 100	ALTAPACIFIC BANCORP	7	0	0	4	0	Sonoma	42220	Santa Rosa, CA	7/10/2006	7/10/2006	6/20/2016	Stock	0	0	FED	DIF	San Francisco	SAN FRANCISCO	San Francisco	San Francisco	Western	Western	0	1	www.apbconnect.com	60	412620	12610	8472	44802	0	324152	4126	0	4144	201	3053
8276	0	881441	1491548	Alton Bank	Alton	MO	65606	12/31/2018	2/14/2019	NM	520 Broadway St	ALTON BANCSHARES, INC.	2	0	0	2	1	Oregon			4/17/1924	1/1/1934	3/31/2006	Stock	0	0	FDIC	DIF	Kansas City	KANSAS CITY	Springfield Mo	St. louis	Western	West	0	1	www.altonbank.com	17	69100	2544	1	16958	5450	42555	353	0	388	133	0
27711	153	777870	0	Altoona First Savings Bank	Altoona	PA	16603	12/31/2018	2/14/2019	SB	203 North Logan Boulevard		5	0	0	4	0	Blair	11020	Altoona, PA	1/1/1927	3/31/1937	12/29/2017	Non-Stock	0	0	FDIC	DIF	New York	NEW YORK	Wexford	Philadelphia	Northeastern	Northeast	0	1	www.altoonabank.com	43	215147	25614	23327	10644	0	166704	1236	0	2005	411	260
9465	9767	246956	3822687	Alva State Bank & Trust Company	Alva	OK	73717	12/31/2018	2/14/2019	NM	518 College Avenue	GRACE INVESTMENT COMPANY, INC. ESOP, THE	5	0	1	2	1	Woods			9/10/1901	1/1/1934	2/12/2018	Stock	0	0	FDIC	DIF	Dallas	DALLAS	Oklahoma City	Kansas City	Southern	West	0	1	WWW.ALVASTATEBANK.COM	46	414960	17045	14918	58487	0	324033	5111	0	1450	1546	251
622	9297	661308	4400336	Amalgamated Bank	New York	NY	10001	12/31/2018	2/14/2019	NM	275 Seventh Avenue	WORKERS UNITED	14	0	1	4	0	New York	35620	New York-Newark-Jersey City, NY-NJ-PA	4/14/1923	1/1/1934	5/18/2018	Stock	0	1	FDIC	DIF	New York	NEW YORK	New York City	New York	Northeastern	Northeast	0	0	http://AMALGAMATEDBANK.COM	399	4680923	82436	70335	1179251	0	3211321	37195	0	21654	844	21038
903	10892	397531	1020676	Amalgamated Bank of Chicago	Chicago	IL	60602	12/31/2018	2/14/2019	NM	30 North Lasalle Street	AMALGAMATED INVESTMENTS COMPANY	2	0	0	4	0	Cook	16980	Chicago-Naperville-Elgin, IL-IN-WI	6/30/1922	1/1/1934	7/28/2017	Stock	0	1	FDIC	DIF	Chicago	CHICAGO	Chicago	Chicago	Central	Central	0	1	www.aboc.com	180	915767	243589	235223	171324	0	459029	5556	0	6179	3371	42
14531	10978	353555	1107205	Amarillo National Bank	Amarillo	TX	79101	12/31/2018	2/14/2019	N	410 S Taylor	AMARILLO NATIONAL BANCORP, INC.	21	0	0	4	1	Potter	11100	Amarillo, TX	1/1/1892	1/1/1934	5/1/2010	Stock	0	1	OCC	DIF	Dallas	DALLAS	Lubbock	Dallas	Southern	West	0	1	www.anb.com	665	4367991	618283	522065	291194	0	3358990	44019	0	59596	0	3791
28701	2179	206174	0	Ambler Savings Bank	Ambler	PA	19002	12/31/2018	2/14/2019	SB	155 E Butler Ave		10	0	0	5	0	Montgomery	37980	Philadelphia-Camden-Wilmington, PA-NJ-DE-MD	1/1/1899	9/17/1936	5/31/2017	Non-Stock	0	0	FDIC	DIF	New York	NEW YORK	Philadelphia	Philadelphia	Northeastern	Northeast	0	1	www.amblersav.com	55	402279	32250	30596	92259	0	255357	1940	0	13098	0	538
6423	9315	9807	2611718	Amboy Bank	Old Bridge	NJ	8857	12/31/2018	2/14/2019	SM	3590 Nj Highway 9 South	AMBOY BANCORPORATION	23	0	0	4	1	Middlesex	35620	New York-Newark-Jersey City, NY-NJ-PA	5/12/1888	1/1/1934	1/3/2019	Stock	0	1	FED	DIF	New York	NEW YORK	Jamesburg	New York	Northeastern	Northeast	0	1	www.amboybank.com	268	2308821	105274	86781	371810	0	1662154	32206	0	14024	26059	0
22953	14111	83638	5271560	Amerant Bank, National Association	Coral Gables	FL	33134	12/31/2018	2/14/2019	N	220 Alhambra Circle	MERCANTIL DISTRIBUTION TRUST	24	0	1	4	0	Miami-Dade	33100	Miami-Fort Lauderdale-West Palm Beach, FL	9/17/1979	9/17/1979	10/23/2018	Stock	0	1	OCC	DIF	Atlanta	ATLANTA	South Florida	Atlanta	Southern	Southeast	0	1	www.mercantilbank.com	911	8113756	85710	64824	1671239	0	5858413	61762	0	123503	367	19913
27267	0	1169650	0	Amerasia Bank	Flushing	NY	11355	12/31/2018	2/14/2019	NM	41-06 Main Street		6	0	1	4	0	Queens	35620	New York-Newark-Jersey City, NY-NJ-PA	6/20/1988	6/20/1988	4/1/2013	Stock	0	0	FDIC	DIF	New York	NEW YORK	New York City	New York	Northeastern	Northeast	0	1	www.amerasiabankny.com	69	622766	58864	51346	1136	0	549656	4645	0	7787	0	0
8893	0	440857	1064492	America's Community Bank	Blue Springs	MO	64015	12/31/2018	2/14/2019	SM	1100 West Main Street	URICH BANCORP, INC.	1	0	0	4	1	Jackson	28140	Kansas City, MO-KS	2/27/1888	1/1/1934	1/1/2012	Stock	0	0	FED	DIF	Kansas City	KANSAS CITY	Kansas City	Kansas City	Western	West	0	1	www.amcommbank.com	7	27316	3967	2508	1250	1575	19650	259	0	342	0	0
34422	15591	2580243	3008753	American Bank	Allentown	PA	18104	12/31/2018	2/14/2019	SM	4029 West Tilghman Street	AMERICAN BANK INCORPORATED	1	0	0	4	0	Lehigh	10900	Allentown-Bethlehem-Easton, PA-NJ	6/2/1997	6/2/1997	3/31/2006	Stock	0	0	FED	DIF	New York	NEW YORK	Philadelphia	Philadelphia	Northeastern	Northeast	0	1	www.ambk.com	60	620822	29861	26471	61548	0	494010	6605	0	12288	0	0
20311	10556	630555	1121993	American Bank	Bozeman	MT	59715	12/31/2018	2/14/2019	NM	1632 West Main Street	GUARANTY DEVELOPMENT COMPANY	6	0	0	4	1	Gallatin			7/27/1970	11/25/1970	9/13/2018	Stock	0	0	FDIC	DIF	San Francisco	SAN FRANCISCO	Billings	Minneapolis	Western	West	0	1	www.americanbankmontana.com	76	434472	84575	77098	37806	0	281157	3117	0	17270	910	0
1117	0	275358	1131406	American Bank & Trust	Wessington Sprin	SD	57382	12/31/2018	2/14/2019	NM	120 East Main Street	LEACKCO BANK HOLDING COMPANY, INC.	13	0	0	2	1	Jerauld			1/1/1892	1/1/1934	7/1/2018	Stock	0	1	FDIC	DIF	Kansas City	KANSAS CITY	Sioux Falls	Minneapolis	Western	West	0	1	www.americanbanktrust.net	139	907505	54099	39359	127893	606	674143	7672	0	12456	20	9232
17906	0	83834	1085349	American Bank & Trust Company	Opelousas	LA	70570	12/31/2018	2/14/2019	NM	307 East Landry Street	AMERICAN BANCORP, INC.	8	0	0	4	1	Saint Landry			9/22/1958	9/22/1958	3/31/2006	Stock	0	1	FDIC	DIF	Dallas	DALLAS	Baton Rouge	Atlanta	Southern	Western	0	1	http://www.americanbankandtrust.net	50	191628	23166	15470	35638	0	126217	1353	0	2112	0	0
19234	0	597452	1104615	American Bank & Trust Company	Covington	LA	70433	12/31/2018	2/14/2019	NM	1819 N. Columbia Street	AMERICAN BANCSHARES, INC.	5	0	0	4	0	Saint Tammany	35380	New Orleans-Metairie, LA	9/14/1964	9/14/1964	3/31/2006	Stock	0	0	FDIC	DIF	Dallas	DALLAS	Baton Rouge	Atlanta	Southern	Western	0	1	www.americanbankandtrust.com	54	164745	26865	19098	6463	0	121340	766	0	5318	408	0
35568	0	2919898	1119404	American Bank & Trust Company, Inc.	Bowling Green	KY	42103	12/31/2018	2/14/2019	NM	1302 Scottsville Road	FIRST BRECKINRIDGE BANCSHARES, INC.	5	0	0	4	0	Warren	14540	Bowling Green, KY	7/5/2000	7/5/2000	3/31/2006	Stock	0	0	FDIC	DIF	Chicago	CHICAGO	Hopkinsville	St. louis	Central	Southeast	0	1	www.ambanking.com	76	389476	13790	7811	27314	14032	322207	3046	0	6320	0	0
31980	7685	718079	2226475	American Bank & Trust of the Cumberlands	Livingston	TN	38570	12/31/2018	2/14/2019	NM	808 West Main Street	AMERICAN BANCSHARES CORP.	3	0	0	4	1	Overton			1/1/1978	8/10/1979	2/14/2011	Stock	0	1	FDIC	DIF	Dallas	DALLAS	Nashville	Atlanta	Southern	Southeast	0	1	http://www.americanbt.com	50	227078	13063	10263	6142	0	195740	2014	0	5481	375	676
6183	0	54441	1134694	American Bank & Trust Wisconsin	Cuba City	WI	53807	12/31/2018	2/14/2019	NM	100 North Main Street	ATBANCORP	5	0	0	2	0	Grant			10/3/1903	1/1/1934	3/31/2006	Stock	0	0	FDIC	DIF	Chicago	KANSAS CITY	Madison	Chicago	Central	Central	0	1	http://www.americanbankwi.com	35	176591	6931	2598	10529	2622	148160	1691	0	1974	730	2776
20537	16110	452159	0	American Bank and Trust Company	Tulsa	OK	74135	12/31/2018	2/14/2019	NM	6060 American Plaza		2	0	0	4	0	Tulsa	46140	Tulsa, OK	11/5/1971	11/5/1971	3/23/2013	Stock	0	1	FDIC	DIF	Dallas	DALLAS	Tulsa	Kansas City	Southern	West	0	1	www.americanbanktulsa.com	40	240683	18261	10056	84866	2416	116589	405	0	15294	0	0
34955	0	2733263	1138610	American Bank and Trust Company, National Association	Davenport	IA	52807	12/31/2018	2/14/2019	N	4301 East 53rd Street	AMBANK HOLDINGS, INC.	9	0	1	4	1	Scott	19340	Davenport-Moline-Rock Island, IA-IL	1/5/1999	1/5/1999	3/31/2006	Stock	0	1	OCC	DIF	Kansas City	KANSAS CITY	Cedar Rapids	Chicago	Western	Western	0	1	http://www.ambankqc.com	100	346485	7549	1899	51997	0	266965	4243	0	13787	1035	439
22559	14001	971959	1133781	American Bank Center	Dickinson	ND	58601	12/31/2018	2/14/2019	NM	140 1st Avenue West	AMERICAN BANCOR, LTD.	17	0	1	2	0	Stark			12/1/1977	12/1/1977	9/19/2016	Stock	0	0	FDIC	DIF	Kansas City	KANSAS CITY	Fargo	Minneapolis	Central	West	0	1	http://www.weareamerican.bank	315	1426011	39839	11168	421675	5000	901422	17711	0	30734	0	5469
4624	9208	1002953	1065444	American Bank of Baxter Springs	Baxter Springs	KS	66713	12/31/2018	2/14/2019	SM	1201 Military Avenue	AMERICAN BANCSHARES, INC.	3	0	0	2	1	Cherokee			1/1/1917	1/1/1934	10/28/2014	Stock	0	0	FED	DIF	Kansas City	KANSAS CITY	Springfield Mo	Kansas City	Western	Western	0	1	http://www.americanbankbaxter.com	30	107630	22763	16310	34589	9520	37536	1476	0	1296	54	0
5283	0	510648	3009938	American Bank of Beaver Dam	Beaver Dam	WI	53916	12/31/2018	2/14/2019	NM	115 Front Street	AMERICAN NATIONAL BANK OF BEAVER DAM EMPLOYEE STOCK OWNERSHIP TRUST	5	0	0	4	0	Dodge			6/30/1891	1/1/1934	8/27/2018	Stock	0	1	FDIC	DIF	Chicago	CHICAGO	Milwaukee	Chicago	Central	Central	0	1	www.americanbankbd.com	45	162082	28060	24380	12889	8208	109483	1383	0	2265	118	0
18609	0	215662	1107193	American Bank of Commerce	Wolfforth	TX	79382	12/31/2018	2/14/2019	NM	U.S. Hwy. 82 & Loop 193	AMERICO BANCSHARES, INC.	16	0	1	4	0	Lubbock	31180	Lubbock, TX	9/11/1962	10/11/1962	3/31/2006	Stock	0	0	FDIC	DIF	Dallas	DALLAS	Lubbock	Dallas	Southern	West	0	1	www.theabcbank.com	162	969592	18879	5281	317598	0	584727	7962	0	14497	2088	300
15423	0	568359	3450521	American Bank of Missouri	Wellsville	MO	63384	12/31/2018	2/14/2019	NM	127 West Hudson	EVERGREEN BANCSHARES, INC.	7	0	0	4	0	Montgomery			3/15/1880	9/14/1936	1/25/2013	Stock	0	0	FDIC	DIF	Kansas City	KANSAS CITY	Columbia Mo	St. louis	Western	West	0	1	www.americanbankofmissouri.com	77	311829	17601	15979	20881	3651	254388	2518	0	4979	0	3395
34606	14577	2684552	3043008	American Bank of Oklahoma	Collinsville	OK	74021	12/31/2018	2/14/2019	NM	200 East Main Street	AMERIBANK HOLDING COMPANY	6	0	0	4	0	Tulsa	46140	Tulsa, OK	4/1/1998	4/1/1998	12/26/2017	Stock	0	0	FDIC	DIF	Dallas	DALLAS	Tulsa	Kansas City	Southern	West	0	1	http://www.americanbankok.com	91	286619	16441	5846	4125	18372	232517	1583	0	5426	923	111
5216	10623	716655	4792022	American Bank of the North	Nashwauk	MN	55769	12/31/2018	2/14/2019	NM	117 Central Avenue	PARK FINANCIAL GROUP, INC.	13	0	0	4	0	Itasca			1/1/1920	1/1/1934	11/2/2016	Stock	0	0	FDIC	DIF	Kansas City	KANSAS CITY	Fargo	Minneapolis	Central	West	0	1	http://www.ambnk.com	149	540407	34721	31504	86881	0	396697	7618	0	5324	3673	39
23886	10721	307361	1110045	American Bank, National Association	Waco	TX	76712	12/31/2018	2/14/2019	N	200 West State Highway 6	AMERICAN NATIONAL BANCSHARES, INC.	3	0	0	4	1	Mclennan	47380	Waco, TX	6/11/1982	6/11/1982	12/3/2018	Stock	0	0	OCC	DIF	Dallas	DALLAS	Dallas	Dallas	Southern	West	0	1	www.ambankwaco.com	86	432090	32097	25472	69825	0	320363	3966	0	4352	0	0
5800	0	345345	1201457	American Bank, National Association	Le Mars	IA	51031	12/31/2018	2/14/2019	N	234 Fifth Avenue S.W.	AMBANK COMPANY, INC.	2	0	0	2	1	Plymouth	43580	Sioux City, IA-NE-SD	1/1/1887	1/1/1934	3/31/2006	Stock	0	1	OCC	DIF	Kansas City	KANSAS CITY	Sioux City	Chicago	Western	Western	0	1	www.am-bank.com	43	319860	28594	26626	6104	150	274321	4872	0	3064	0	1521
21567	0	494654	2344726	American Bank, National Association	Dallas	TX	75220	12/31/2018	2/14/2019	N	2707 West Northwest Highway	ABNA HOLDINGS, INC.	1	0	0	8	0	Dallas	19100	Dallas-Fort Worth-Arlington, TX	5/2/1974	5/2/1974	3/31/2006	Stock	0	0	OCC	DIF	Dallas	DALLAS	Dallas	Dallas	Southern	West	0	1	http://americanbankdallas.com	19	54737	1624	14	26485	0	24031	895	0	1447	0	0
20241	11670	807955	1109964	American Bank, National Association	Corpus Christi	TX	78401	12/31/2018	2/14/2019	N	711 N. Carancahua St	AMERICAN BANK HOLDING CORPORATION	12	0	0	4	1	Nueces	18580	Corpus Christi, TX	8/24/1970	8/24/1970	12/31/2006	Stock	0	1	OCC	DIF	Dallas	DALLAS	Houston	Dallas	Southern	West	0	1	americanbank.com	261	1369172	66805	48930	444409	0	827205	15240	0	17867	0	0
34788	0	2734729	0	American Business Bank	Los Angeles	CA	90014	12/31/2018	2/14/2019	NM	523 W. 6th St., Suite 900		5	0	0	4	0	Los Angeles	31080	Los Angeles-Long Beach-Anaheim, CA	9/28/1998	9/28/1998	3/2/2018	Stock	0	0	FDIC	DIF	San Francisco	SAN FRANCISCO	Los Angeles (North)	San Francisco	Western	Western	0	0	http://WWW.AMERICANBUSINESSBANK.COM	191	2157443	103272	76816	745880	0	1232758	17503	0	1745	0	145
57686	0	3272956	3272947	American Commerce Bank, National Association	Bremen	GA	30110	12/31/2018	2/14/2019	N	400 U.S. Highway 27 Bypass	AMERICAN COMMERCE BANCSHARES, INC.	3	0	1	4	0	Haralson	12060	Atlanta-Sandy Springs-Roswell, GA	10/4/2004	10/4/2004	5/30/2015	Stock	0	0	OCC	DIF	Atlanta	ATLANTA	Atlanta	Atlanta	Southern	Southeast	0	1	www.americancommercebank.com	43	298833	26402	25137	4955	0	260653	3847	0	2594	288	50
35033	0	2871558	4111584	American Community Bank	Glen Cove	NY	11542	12/31/2018	2/14/2019	NM	300 Glen Street	AMERICAN COMMUNITY BANCORP, INC.	6	0	0	4	0	Nassau	35620	New York-Newark-Jersey City, NY-NJ-PA	1/10/2000	1/10/2000	7/1/2009	Stock	0	0	FDIC	DIF	New York	NEW YORK	New York City	New York	Northeastern	Northeast	0	1	http://ACBALWAYS.COM/	37	208002	10970	8367	27421	0	160429	1982	0	899	0	0
35412	0	2869162	3035049	American Community Bank & Trust	Woodstock	IL	60098	12/31/2018	2/14/2019	NM	1290 Lake Avenue	AMERICAN COMMUNITY FINANCIAL, INC.	4	0	0	4	0	Mchenry	16980	Chicago-Naperville-Elgin, IL-IN-WI	3/13/2000	3/13/2000	3/20/2015	Stock	0	0	FDIC	DIF	Chicago	CHICAGO	Chicago	Chicago	Central	Central	0	1	http://www.amcombank.com	56	546496	49068	41053	107823	0	365889	4423	0	17337	2781	0
29878	4247	1010574	3848267	American Community Bank of Indiana	Saint John	IN	46373	12/31/2018	2/14/2019	NM	7880 Wicker Avenue	AMB FINANCIAL CORP.	5	0	0	4	0	Lake	16980	Chicago-Naperville-Elgin, IL-IN-WI	1/1/1910	7/27/1937	8/31/2017	Stock	0	0	FDIC	DIF	Chicago	CHICAGO	Indianapolis	Chicago	Central	Central	0	1	www.acbanker.com	42	226401	28616	26598	4799	0	175536	1991	0	9517	151	341
57444	0	3216316	4842721	American Continental Bank	City Of Industry	CA	91748	12/31/2018	2/14/2019	NM	17700 Castleton St, # 100	AMERICAN CONTINENTAL BANCORP	4	0	0	4	0	Los Angeles	31080	Los Angeles-Long Beach-Anaheim, CA	10/6/2003	10/6/2003	2/23/2018	Stock	0	0	FDIC	DIF	San Francisco	SAN FRANCISCO	Los Angeles (North)	San Francisco	Western	Western	0	1	http://www.americancontinentalbank.com	40	229812	26635	25567	15611	0	180328	3032	0	126	0	370
57359	0	3116519	3116498	American Eagle Bank	South Elgin	IL	60177	12/31/2018	2/14/2019	NM	556 Randall Road	ORCHID FINANCIAL BANCORP, INC.	1	0	0	6	0	Kane	16980	Chicago-Naperville-Elgin, IL-IN-WI	10/17/2002	10/17/2002	3/31/2006	Stock	0	0	FDIC	DIF	Chicago	CHICAGO	Chicago	Chicago	Central	Central	0	1	http://www.americaneaglebank.com	28	264567	45566	43992	9048	0	201445	1496	0	6022	956	9
58514	0	3559714	3116498	American Eagle Bank of Chicago	Chicago	IL	60647	12/31/2018	2/14/2019	NM	2255 N. Western Avenue	ORCHID FINANCIAL BANCORP, INC.	1	0	0	4	0	Cook	16980	Chicago-Naperville-Elgin, IL-IN-WI	4/16/2007	4/16/2007	7/2/2009	Stock	0	0	FDIC	DIF	Chicago	CHICAGO	Chicago	Chicago	Central	Central	0	1	http://www.americaneaglebank.com	8	104596	18168	15398	5478	0	74505	558	0	5583	0	0
16635	0	310754	2967358	American Equity Bank	Minnetonka	MN	55343	12/31/2018	2/14/2019	NM	5900 Green Oak Drive	EQUITY BANK HOLDING COMPANY, INC.	2	0	0	4	1	Hennepin	33460	Minneapolis-St. Paul-Bloomington, MN-WI	3/1/1937	10/20/1947	9/30/2018	Stock	0	0	FDIC	DIF	Kansas City	KANSAS CITY	Minneapolis	Minneapolis	Central	West	0	1	www.equitybankmn.com	9	45881	7498	6040	24	0	35950	655	0	639	737	487
428	17415	811550	0	American Exchange Bank	Henryetta	OK	74437	12/31/2018	2/14/2019	NM	510-512 West Main Street		2	0	0	8	1	Okmulgee	46140	Tulsa, OK	1/1/1933	1/1/1934	3/31/2006	Stock	0	0	FDIC	DIF	Dallas	DALLAS	Tulsa	Kansas City	Southern	West	0	1	americanexchange.bank	20	67507	7511	3564	7622	205	47585	321	0	712	124	0
10647	52808	1014451	1061950	American Exchange Bank	Elmwood	NE	68349	12/31/2018	2/14/2019	SM	151 North 4th Street	AMERICAN EXCHANGE COMPANY	2	0	0	2	1	Cass	36540	Omaha-Council Bluffs, NE-IA	7/13/1889	1/1/1934	3/31/2006	Stock	0	0	FED	DIF	Kansas City	KANSAS CITY	Omaha	Kansas City	Western	West	0	1	www.aebank.com	10	44031	4397	1000	6520	1800	30309	589	0	105	0	0
2328	0	826451	2816858	American Exchange Bank, Lindsay, Oklahoma	Lindsay	OK	73052	12/31/2018	2/14/2019	NM	402 South Main Street	GRIFFITH FAMILY FINANCIAL HOLDINGS, L.L.C.	2	0	0	7	0	Garvin			1/1/1924	1/1/1934	1/25/2018	Stock	0	0	FDIC	DIF	Dallas	DALLAS	Oklahoma City	Kansas City	Southern	West	0	1		15	66900	3143	2700	36742	2643	20151	885	0	783	0	0
27471	0	1394676	1275216	American Express National Bank	Salt Lake City	UT	84184	12/31/2018	2/14/2019	N	4315 S 2700 West, Mail Code:	AMERICAN EXPRESS COMPANY	1	1	0	3	0	Salt Lake	41620	Salt Lake City, UT	3/20/1989	3/20/1989	4/1/2018	Stock	0	0	OCC	DIF	San Francisco	WASHINGTON	Salt Lake City	San Francisco	Western	West	0	0	http://www.americanexpress.com	279	116653380	20452309	20446991	1955074	0	91694824	2280488	0	21	0	93905
29140	2983	637170	0	American Federal Bank	Fargo	ND	58102	12/31/2018	2/14/2019	SA	215 North Fifth Street		13	0	1	2	1	Cass	22020	Fargo, ND-MN	1/1/1891	3/16/1935	7/21/2011	Stock	0	0	OCC	DIF	Kansas City	KANSAS CITY	Fargo	Minneapolis	Central	West	0	1	www.americanfederalbank.com	121	592764	15986	154	59371	0	491126	5282	0	9326	0	2981
34656	0	2694681	3472176	American First National Bank	Houston	TX	77036	12/31/2018	2/14/2019	N	9999 Bellaire Boulevard	AFNB HOLDINGS, INC.	17	0	1	4	0	Harris	26420	Houston-The Woodlands-Sugar Land, TX	5/18/1998	5/18/1998	7/11/2018	Stock	0	0	OCC	DIF	Dallas	DALLAS	Houston	Dallas	Southern	West	0	0	www.afnb.com	225	1587346	112311	75036	85718	3702	1343677	14702	0	27773	506	0
4190	0	311050	1052220	American Heritage Bank	Sapulpa	OK	74066	12/31/2018	2/14/2019	SM	2 South Main Street	AMERICAN BANCORPORATION, INC.	23	0	0	9	1	Creek	46140	Tulsa, OK	6/15/1905	1/1/1934	3/11/2015	Stock	0	1	FED	DIF	Dallas	DALLAS	Tulsa	Kansas City	Southern	West	0	1	http://www.ahb-ok.com	266	1114275	55667	41276	567524	443	449042	6216	0	16902	230	7101
57025	0	2960555	4665265	American Heritage Bank	Clovis	NM	88101	12/31/2018	2/14/2019	NM	3300 N Prince St	AHB BANCSHARES, INC.	2	0	0	2	0	Curry			12/5/2000	12/5/2000	10/22/2014	Stock	0	0	FDIC	DIF	Dallas	DALLAS	Albuquerque	Dallas	Western	West	0	1	www.ahbnm.com	20	87471	8887	6325	24811	0	48023	744	0	2056	268	0
8843	0	61757	4520953	American Heritage National Bank	Long Prairie	MN	56347	12/31/2018	2/14/2019	N	24 2nd Street South	AMERICAN HERITAGE HOLDING COMPANY	6	0	0	4	0	Todd			9/1/1881	1/1/1934	8/11/2017	Stock	0	0	OCC	DIF	Kansas City	KANSAS CITY	Fargo	Minneapolis	Central	West	0	1	www.logbank.com	62	360848	48640	45947	39105	0	254697	3886	0	6299	0	5606
1439	12419	547251	1210459	American Interstate Bank	Elkhorn	NE	68022	12/31/2018	2/14/2019	NM	3331 N 204th Street	AMERICAN INTERSTATE BANCORPORATION, INC.	3	0	0	4	1	Douglas	36540	Omaha-Council Bluffs, NE-IA	3/29/1915	1/1/1934	7/24/2012	Stock	0	0	FDIC	DIF	Kansas City	KANSAS CITY	Omaha	Kansas City	Western	West	0	1	http://www.americaninterstatebank.com	15	117422	18286	11184	0	0	96980	1475	0	1513	0	0
57695	17958	3229642	0	American Investors Bank and Mortgage	Eden Prairie	MN	55344	12/31/2018	2/14/2019	SA	6385 Old Shady Oak Rd, # 110		1	0	0	5	0	Hennepin	33460	Minneapolis-St. Paul-Bloomington, MN-WI	1/15/2004	1/15/2004	7/21/2011	Stock	0	0	OCC	DIF	Kansas City	KANSAS CITY	Minneapolis	Minneapolis	Central	West	0	1	www.aibandm.com	11	69154	962	44	14129	0	52925	800	0	49	0	0
34334	15967	2533043	3272367	American Metro Bank	Chicago	IL	60640	12/31/2018	2/14/2019	NM	4878 North Broadway	AMERICAN METRO BANCORP, INC.	2	0	0	4	0	Cook	16980	Chicago-Naperville-Elgin, IL-IN-WI	1/29/1997	1/29/1997	10/15/2013	Stock	0	0	FDIC	DIF	Chicago	CHICAGO	Chicago	Chicago	Central	Central	0	1	http://www.americanmetrobank.com	19	80135	13396	12660	0	0	64410	577	0	418	1126	0
58309	0	3447576	3447567	American Momentum Bank	College Station	TX	77845	12/31/2018	2/14/2019	NM	One Momentum Boulevard	ADAM BANK GROUP, INC.	17	0	1	4	0	Brazos	17780	College Station-Bryan, TX	10/25/2006	10/25/2006	1/17/2019	Stock	0	0	FDIC	DIF	Dallas	DALLAS	Austin	Dallas	Southern	West	0	1	www.americanmomentum.bank	170	1088974	29320	14482	166602	0	846432	11125	0	10688	15093	7931
24472	11910	256058	1131853	American Nation Bank	Ardmore	OK	73401	12/31/2018	2/14/2019	SM	1901 North Commerce	AMCORP FINANCIAL, INC.	8	0	1	4	1	Carter			5/2/1983	5/2/1983	6/27/2016	Stock	0	0	FED	DIF	Dallas	DALLAS	Oklahoma City	Kansas City	Southern	West	0	1	www.bankanb.com	100	411203	12229	2251	127223	4746	253073	2839	0	5800	0	0
26398	13943	481430	2939337	American National Bank	Oakland Park	FL	33308	12/31/2018	2/14/2019	N	4301 North Federal Highway	ANB HOLDINGS, INC.	1	0	0	4	0	Broward	33100	Miami-Fort Lauderdale-West Palm Beach, FL	10/15/1985	10/15/1985	3/31/2006	Stock	0	0	OCC	DIF	Atlanta	ATLANTA	South Florida	Atlanta	Southern	Southeast	0	1	www.americannationalbank.com	34	312933	62764	39184	4519	0	233231	2411	0	178	0	0
19300	10134	660655	1059715	American National Bank	Omaha	NE	68114	12/31/2018	2/14/2019	N	8990 West Dodge Road	AMERICAN NATIONAL CORPORATION	39	0	1	4	1	Douglas	36540	Omaha-Council Bluffs, NE-IA	12/2/1964	12/2/1964	10/1/2016	Stock	0	1	OCC	DIF	Kansas City	KANSAS CITY	Omaha	Kansas City	Western	West	0	1	www.american.bank	539	3715868	75339	7596	616936	0	2888210	37847	0	34947	350	32818
22373	10059	498362	2507183	American National Bank & Trust	Wichita Falls	TX	76308	12/31/2018	2/14/2019	N	2732a Midwestern Parkway	AMERIBANCSHARES, INC.	9	0	0	4	0	Wichita	48660	Wichita Falls, TX	11/29/1976	11/29/1976	8/14/2015	Stock	0	1	OCC	DIF	Dallas	DALLAS	Dallas	Dallas	Southern	West	0	1	www.amnat.com	180	732343	25315	12792	113116	0	536582	5597	0	19220	1190	6081
33812	15499	2051127	2716640	American National Bank - Fox Cities	Appleton	WI	54911	12/31/2018	2/14/2019	N	2200 North Richmond Street	AMERICAN NATIONAL BANCORP, INC.	1	0	0	4	1	Outagamie	11540	Appleton, WI	6/14/1993	6/14/1993	3/31/2006	Stock	0	0	OCC	DIF	Chicago	CHICAGO	Appleton	Chicago	Central	Central	0	1	http://www.anbfc.bank	28	290551	11066	6444	52416	5235	209304	3415	0	2156	0	410
6837	11656	958727	1076691	American National Bank and Trust Company	Danville	VA	24541	12/31/2018	2/14/2019	N	628 Main Street	AMERICAN NATIONAL BANKSHARES INC.	29	0	1	4	0	Danville City			2/9/1909	1/1/1934	1/1/2015	Stock	0	1	OCC	DIF	Atlanta	ATLANTA	Richmond	Richmond	Northeastern	Southeast	0	1	www.amnb.com	305	1853057	63584	34668	326292	0	1345311	12805	0	26675	869	44798
26499	12972	306159	3047172	American National Bank of Minnesota	Baxter	MN	56425	12/31/2018	2/14/2019	N	7638 Woida Road	AMERICAN BANCORPORATION OF MINNESOTA, INC.	9	0	0	4	1	Crow Wing			5/1/1983	1/2/1986	5/4/2006	Stock	0	0	OCC	DIF	Kansas City	KANSAS CITY	Minneapolis	Minneapolis	Central	West	0	1	http://www.anbmn.com	84	291797	29116	25384	10029	0	228108	3913	0	8449	3264	0
58469	0	3623110	0	American Plus Bank, N.A.	Arcadia	CA	91007	12/31/2018	2/14/2019	N	630 West Duarte Road		3	0	0	4	0	Los Angeles	31080	Los Angeles-Long Beach-Anaheim, CA	8/8/2007	8/8/2007	9/23/2015	Stock	0	0	OCC	DIF	San Francisco	SAN FRANCISCO	Los Angeles (North)	San Francisco	Western	Western	0	1	http://www.bankaplus.com	44	514262	12160	10653	16075	21500	444105	6070	0	2867	1317	0
58584	0	3671997	3824261	American Pride Bank	Macon	GA	31204	12/31/2018	2/14/2019	NM	4740 Log Cabin Drive	AMERICAN BANCORP, INC.	4	0	0	4	1	Bibb	31420	Macon, GA	12/12/2007	12/12/2007	7/27/2012	Stock	0	0	FDIC	DIF	Atlanta	ATLANTA	Albany Ga	Atlanta	Southern	Southeast	0	1	www.americanpridebank.com	38	189578	18071	16097	14449	8701	138659	2122	0	7467	0	906
24655	14089	735768	2312837	American River Bank	Sacramento	CA	95815	12/31/2018	2/14/2019	NM	1545 River Park Drive	AMERICAN RIVER BANKSHARES	12	0	0	4	0	Sacramento	40900	Sacramento-Roseville-Arden-Arcade, CA	8/29/1983	8/29/1983	1/8/2018	Stock	0	0	FDIC	DIF	San Francisco	SAN FRANCISCO	Sacramento	San Francisco	Western	Western	0	1	www.americanriverbank.com	101	688408	22937	5465	295225	7000	318624	4392	0	1069	957	16321
58281	0	3388482	0	American Riviera Bank	Santa Barbara	CA	93101	12/31/2018	2/14/2019	NM	1033 Anacapa Street		5	0	0	4	0	Santa Barbara	42200	Santa Maria-Santa Barbara, CA	7/18/2006	7/18/2006	1/1/2016	Stock	0	0	FDIC	DIF	San Francisco	SAN FRANCISCO	Los Angeles (West)	San Francisco	Western	Western	0	1	www.americanrivierabank.com	95	616574	41271	30691	46010	0	502854	5543	0	5299	0	5516
29899	4287	12179	0	American Savings Bank	Middletown	OH	45042	12/31/2018	2/14/2019	NM	701 N. University Boulevard		2	0	0	4	0	Butler	17140	Cincinnati, OH-KY-IN	1/1/1889	8/9/1937	1/1/2018	Non-Stock	0	0	FDIC	DIF	Chicago	CHICAGO	Cincinnati	Cleveland	Central	Central	0	1	www.amsavingsbank.com	11	42530	5754	5426	420	0	32303	121	0	1135	0	0
9104	9913	337247	1141508	American Savings Bank	Tripoli	IA	50676	12/31/2018	2/14/2019	NM	312 S. Main St	TRIPOLI BANCSHARES, INC.	1	0	0	2	1	Bremer	47940	Waterloo-Cedar Falls, IA	1/10/1899	1/1/1934	3/31/2006	Stock	0	1	FDIC	DIF	Kansas City	KANSAS CITY	Cedar Rapids	Chicago	Western	Western	0	1	http://www.asbtripoli.com	7	49276	818	0	19597	3439	24160	299	0	279	0	0
32526	8384	54973	0	American Savings Bank, FSB	Honolulu	HI	96813	12/31/2018	2/14/2019	SA	1001 Bishop St., Suite 100		49	0	0	5	0	Honolulu	46520	Urban Honolulu, HI	1/23/1987	1/23/1987	3/2/2018	Stock	0	0	OCC	DIF	San Francisco	SAN FRANCISCO	San Francisco	San Francisco	Western	Western	0	1	www.asbhawaii.com	1148	7027894	126284	4225	1530408	0	4792707	52119	0	214415	406	90252
9967	0	262358	4136046	American State Bank	Arp	TX	75750	12/31/2018	2/14/2019	SM	102 W Front	STEELE HOLDINGS, INC.	6	0	0	4	1	Smith	46340	Tyler, TX	8/1/1911	1/1/1934	6/11/2012	Stock	0	0	FED	DIF	Dallas	DALLAS	Dallas	Dallas	Southern	West	0	1	www.asbtx.com	67	287116	8910	3416	18041	5	225859	2000	0	18147	936	4637
228	12625	735441	1201457	American State Bank	Sioux Center	IA	51250	12/31/2018	2/14/2019	NM	525 North Main Street	AMBANK COMPANY, INC.	9	0	1	2	1	Sioux			9/1/1913	1/1/1934	7/17/2015	Stock	0	1	FDIC	DIF	Kansas City	KANSAS CITY	Sioux City	Chicago	Western	Western	0	1	www.ambankiowa.com	136	932853	91542	71008	12060	2585	792864	12360	0	11438	3561	4317
26944	13210	276645	1144095	American State Bank	Osceola	IA	50213	12/31/2018	2/14/2019	SM	1000 Jeffreys Drive	OSCEOLA BANCORPORATION	4	0	0	2	1	Clarke			4/23/1987	4/23/1987	2/16/2017	Stock	0	0	FED	DIF	Kansas City	KANSAS CITY	Des Moines	Chicago	Western	Western	0	1	www.americanstatebank.com	37	212080	10145	4932	37520	1500	151602	1681	0	3696	212	255
57144	0	2957014	1066441	American State Bank & Trust Company	Wichita	KS	67206	12/31/2018	2/14/2019	SM	2110 N Webb Road	AMERICAN STATE BANCSHARES, INC.	16	0	0	2	0	Sedgwick	48620	Wichita, KS	4/20/2001	4/20/2001	12/1/2018	Stock	0	1	FED	DIF	Kansas City	KANSAS CITY	Hays	Kansas City	Western	Western	0	1	https://asbt.bank	133	677020	15650	3596	169437	14018	428845	4058	0	12242	38	16814
15444	12190	244251	2632571	American State Bank & Trust Company of Williston	Williston	ND	58801	12/31/2018	2/14/2019	NM	223 Main Street	AMERICAN STATE BANK HOLDING COMPANY, INC.	2	0	0	2	1	Williams			12/1/1936	12/18/1936	3/31/2006	Stock	0	1	FDIC	DIF	Kansas City	KANSAS CITY	Fargo	Minneapolis	Central	West	0	1	www.asbt.com	90	613932	9999	967	299239	19850	266000	5437	0	6360	413	0
22263	0	21359	1857760	American State Bank of Grygla	Grygla	MN	56727	12/31/2018	2/14/2019	SM	102 S Main Ave	GRYGLA FINANCIAL CORPORATION	2	0	0	2	1	Marshall			4/30/1976	4/30/1976	9/6/2014	Stock	0	0	FED	DIF	Kansas City	KANSAS CITY	Fargo	Minneapolis	Central	West	0	1	http://www.asbgrygla.com	14	52839	7786	5079	8346	0	34677	344	0	243	95	197
13150	10181	596848	1134694	American Trust & Savings Bank	Dubuque	IA	52001	12/31/2018	2/14/2019	SM	9th And Main Streets	ATBANCORP	12	0	0	4	0	Dubuque	20220	Dubuque, IA	1/1/1905	1/1/1934	3/31/2006	Stock	0	1	FED	DIF	Kansas City	KANSAS CITY	Cedar Rapids	Chicago	Western	Western	0	1	http://www.americantrust.bank	272	1248390	110045	76481	89046	0	992359	10858	0	14909	3400	7145
10120	0	675341	1140846	American Trust and Savings Bank	Lowden	IA	52255	12/31/2018	2/14/2019	NM	309 Mckinley Avenue	LOWDEN BANCSHARES, INC.	1	0	0	2	0	Cedar			10/1/1913	1/1/1934	3/31/2006	Stock	0	1	FDIC	DIF	Kansas City	KANSAS CITY	Cedar Rapids	Chicago	Western	Western	0	1	www.atsb-lowden.com	5	34162	11632	10647	11592	1009	8944	229	0	68	0	0
8205	15484	201254	1128705	Americana Community Bank	Sleepy Eye	MN	56085	12/31/2018	2/14/2019	NM	300 Main Street West	MIDWEST BANCSHARES, INC.	4	0	0	2	0	Brown			1/1/1881	1/1/1934	3/31/2006	Stock	0	0	FDIC	DIF	Kansas City	KANSAS CITY	Mankato	Minneapolis	Central	West	0	1	www.americanafinancial.com	29	115317	7351	6828	14306	0	89143	1174	0	1899	43	0
2838	13531	139133	2685577	AmeriFirst Bank	Union Springs	AL	36089	12/31/2018	2/14/2019	NM	104 Hardaway Avenue	USAL BANCORP, INC.	4	0	0	4	0	Bullock			1/2/1916	1/1/1934	6/12/2014	Stock	0	0	FDIC	DIF	Atlanta	ATLANTA	Montgomery	Atlanta	Southern	Southeast	0	1	www.amerifirstbank.com	45	175171	8886	4403	26538	3000	130303	1712	0	3948	29	0
58303	18013	3470239	0	Ameriprise National Trust Bank	Minneapolis	MN	55402	12/31/2018	2/14/2019	N	901 3rd Avenue South		1	0	0	5	0	Hennepin	33460	Minneapolis-St. Paul-Bloomington, MN-WI	9/14/2006	9/14/2006	1/31/2013	Stock	0	1	OCC	DIF	Kansas City	KANSAS CITY	Minneapolis	Minneapolis	Central	West	0	0	http://www.ameriprise.com	27	25534	6272	4211	16563	0	0	0	0	0	0	0
20504	12344	764030	1082067	Ameris Bank	Moultrie	GA	31768	12/31/2018	2/14/2019	NM	300 South Main Street	AMERIS BANCORP	139	0	1	4	0	Colquitt			10/1/1971	10/1/1971	7/5/2018	Stock	0	1	FDIC	DIF	Atlanta	ATLANTA	Albany Ga	Atlanta	Southern	Southeast	0	0	http://www.amerisbank.com	1804	11357345	655291	483135	1192865	35048	8594393	28819	0	145410	33543	487795
7542	11474	928618	1117316	Ameriserv Financial Bank	Johnstown	PA	15901	12/31/2018	2/14/2019	SM	216 Franklin Street	AMERISERV FINANCIAL, INC	16	0	1	4	0	Cambria	27780	Johnstown, PA	9/23/1933	1/1/1934	5/21/2010	Stock	0	1	FED	DIF	New York	NEW YORK	Wexford	Philadelphia	Northeastern	Northeast	0	1	AmeriServ.com	233	1145678	29206	5503	179678	0	854458	8671	0	13181	157	11944
15510	15433	508355	1056983	Ameristate Bank	Atoka	OK	74525	12/31/2018	2/14/2019	SM	113 South Pennsylvania	ATOKA STATE BANCORPORATION, INC.	4	0	1	4	1	Atoka			8/6/1906	7/2/1937	3/31/2006	Stock	0	0	FED	DIF	Dallas	DALLAS	Tulsa	Kansas City	Southern	West	0	1	www.ameristatebank.com	79	272197	18370	15117	10471	7257	220185	2817	0	7893	135	0
57295	0	3015939	3583700	AMG National Trust Bank	Boulder	CO	80302	12/31/2018	2/14/2019	N	1155 Canyon Blvd, # 310	AMG NATIONAL CORP.	6	0	1	7	0	Boulder	14500	Boulder, CO	8/1/2001	2/1/2008	6/15/2015	Stock	0	1	OCC	DIF	Dallas	DALLAS	Denver	Kansas City	Western	Western	0	1	http://www.amgnational.com	125	492485	102474	102019	202532	500	160613	1789	0	20497	0	357
26658	0	30052	1140967	Amistad Bank	Del Rio	TX	78840	12/31/2018	2/14/2019	NM	1301 Veterans Boulevard	EDEN FINANCIAL CORPORATION	1	0	0	4	0	Val Verde			4/25/1986	4/25/1986	6/17/2015	Stock	0	0	FDIC	DIF	Dallas	DALLAS	Austin	Dallas	Southern	West	0	1	http://www.amistadbank.com	11	28288	4219	3830	0	1117	20086	311	0	2585	0	0
28949	2674	715975	0	Amory Federal Savings and Loan Association	Amory	MS	38821	12/31/2018	2/14/2019	SA	213 2nd Ave N		1	0	0	5	0	Monroe			6/1/1934	10/29/1934	5/5/2015	Non-Stock	0	0	OCC	DIF	Dallas	DALLAS	Jackson Ms	St. louis	Southern	West	0	1	www.amoryfederal.com	9	80723	15007	11425	4893	0	59670	478	0	428	87	0
22381	0	424352	2622116	Anahuac National Bank	Anahuac	TX	77514	12/31/2018	2/14/2019	N	801 South Ross Sterling	ANAHUAC BANCSHARES, INC.	5	0	0	4	1	Chambers	26420	Houston-The Woodlands-Sugar Land, TX	12/20/1976	12/20/1976	3/31/2006	Stock	0	0	OCC	DIF	Dallas	DALLAS	Houston	Dallas	Southern	West	0	1	http://WWW.ANBANK.NET	32	121100	12270	10309	29285	0	73233	1767	0	4360	0	0
19220	11427	828651	2942702	ANB Bank	Denver	CO	80206	12/31/2018	2/14/2019	SM	3033 East First Avenue	STURM FINANCIAL GROUP, INC.	33	0	1	4	1	Denver	19740	Denver-Aurora-Lakewood, CO	9/1/1964	9/1/1964	10/1/2014	Stock	0	1	FED	DIF	Dallas	DALLAS	Denver	Kansas City	Western	Western	0	0	ANBBANK.COM	516	2567131	54492	20559	712417	0	1582648	16148	0	157784	2891	0
57931	0	3342671	0	Anchor Commercial Bank	Juno Beach	FL	33408	12/31/2018	2/14/2019	SM	13951 Us Hwy One		2	0	0	4	0	Palm Beach	33100	Miami-Fort Lauderdale-West Palm Beach, FL	3/22/2005	3/22/2005	3/3/2007	Stock	0	0	FED	DIF	Atlanta	ATLANTA	South Florida	Atlanta	Southern	Southeast	0	1	http://www.anchorcommercialbank.com	21	129424	7209	6491	13743	0	104397	1033	0	349	0	0
4208	15757	327556	1866306	Anchor D Bank	Texhoma	OK	73949	12/31/2018	2/14/2019	SM	222 West Main Street	TEXHOMA BANCSHARES, INC.	3	0	0	2	1	Texas			2/23/1906	1/1/1934	12/31/2011	Stock	0	0	FED	DIF	Dallas	DALLAS	Oklahoma City	Kansas City	Southern	West	0	1	www.anchordbank.com	47	188086	15155	9118	33431	0	127923	1847	0	3631	0	0
11681	12318	655530	2037550	Anchor State Bank	Anchor	IL	61720	12/31/2018	2/14/2019	NM	246 2nd Street	ABC EMPLOYEE STOCK OWNERSHIP PLAN	1	0	0	2	0	Mclean	14010	Bloomington, IL	12/27/1920	1/1/1934	7/31/2014	Stock	0	1	FDIC	DIF	Chicago	CHICAGO	Champaign	Chicago	Central	Central	0	1		3	15536	3089	2424	2941	408	8360	69	0	114	0	0
9923	13430	6329	1138197	Anderson Brothers Bank	Mullins	SC	29574	12/31/2018	2/14/2019	NM	101 North Main Street	ANDERSON BANCSHARES, INC.	23	0	0	4	0	Marion			1/1/1933	1/1/1934	3/31/2006	Stock	0	1	FDIC	DIF	Atlanta	ATLANTA	Columbia Sc	Richmond	Northeastern	Southeast	0	1	www.abbank.com	276	762088	38643	12015	22070	11209	641570	11712	0	24854	433	0
10858	0	916343	1210114	Anderson State Bank	Oneida	IL	61467	12/31/2018	2/14/2019	NM	111 West Highway Street	ANDERSON BANCORP, INC.	1	0	0	2	1	Knox			2/17/1917	1/1/1934	4/18/2007	Stock	0	0	FDIC	DIF	Chicago	CHICAGO	Princeton	Chicago	Central	Central	0	1	www.andersonstatebank.com	7	84797	17754	14892	30273	4598	28186	255	0	229	0	0
18483	0	410159	1245246	Andes State Bank	Lake Andes	SD	57356	12/31/2018	2/14/2019	NM	213 Main Street	RANDALL BANCSHARES, INC.	1	0	0	2	0	Charles Mix			2/5/1962	2/5/1962	3/31/2006	Stock	0	0	FDIC	DIF	Kansas City	KANSAS CITY	Sioux Falls	Minneapolis	Western	West	0	1	http://www.andesstatebank.com	6	26567	7833	5709	3148	3925	11197	199	0	129	0	0
16410	0	225054	1063048	Andover State Bank	Andover	KS	67002	12/31/2018	2/14/2019	NM	511 North Andover Road	ANDOVER FINANCIAL CORPORATION	2	0	0	4	0	Butler	48620	Wichita, KS	11/26/1916	4/19/1946	12/4/2015	Stock	0	1	FDIC	DIF	Kansas City	KANSAS CITY	Wichita	Kansas City	Western	Western	0	1	WWW.GOASB.COM	20	93929	2475	256	4893	1017	80216	884	0	3182	0	0
22015	12280	361439	1083185	Andrew Johnson Bank	Greeneville	TN	37743	12/31/2018	2/14/2019	NM	124 North Main Street	ANDREW JOHNSON BANCSHARES, INC.	9	0	1	4	0	Greene			5/12/1975	5/12/1975	1/8/2018	Stock	0	0	FDIC	DIF	Dallas	DALLAS	Knoxville	Atlanta	Southern	Southeast	0	1	www.andrewjohnsonbank.com	101	370500	14723	9267	32203	0	308738	4919	0	6936	450	0
17751	7669	132107	2710796	Androscoggin Savings Bank	Lewiston	ME	4240	12/31/2018	2/14/2019	SB	30 Lisbon Street	ANDROSCOGGIN BANCORP, MHC	12	0	0	4	0	Androscoggin	30340	Lewiston-Auburn, ME	1/1/1870	4/25/1957	1/27/2012	Stock	0	1	FDIC	DIF	New York	NEW YORK	Concord	Boston	Northeastern	Northeast	0	1	www.androscogginbank.com	170	1050684	19689	2724	88397	0	890248	8633	0	9919	0	7230
32018	7743	660879	0	Angelina Savings Bank, SSB	Lufkin	TX	75901	12/31/2018	2/14/2019	SB	1721 Tulane Drive		1	0	0	8	0	Angelina			1/1/1978	5/29/1980	7/16/2012	Stock	0	0	FDIC	DIF	Dallas	DALLAS	Houston	Dallas	Southern	West	0	1	www.angelinabank.com	24	67747	28937	26836	308	0	37373	203	0	749	0	5
58889	0	3825080	3962350	Ann Arbor State Bank	Ann Arbor	MI	48104	12/31/2018	2/14/2019	NM	125 W. William Street	ANN ARBOR BANCORP, INC.	3	0	0	4	0	Washtenaw	11460	Ann Arbor, MI	1/14/2009	1/14/2009	7/19/2017	Stock	0	0	FDIC	DIF	Chicago	CHICAGO	Detroit	Chicago	Central	Central	0	1	www.a2sb.com	52	309222	7664	3713	55621	0	234263	1793	0	3345	0	0
11682	0	691743	2861616	Anna State Bank	Anna	IL	62906	12/31/2018	2/14/2019	NM	100 East Vienna Street	ASB MANAGEMENT CORP	1	0	0	8	0	Union			9/18/1930	1/1/1934	3/31/2006	Stock	0	1	FDIC	DIF	Chicago	CHICAGO	Mount Vernon	St. louis	Central	Central	0	1	http://www.annastate.com	19	77038	8678	6000	31316	1000	34868	317	0	618	193	0
3869	11777	261940	2619349	Anstaff Bank	Green Forest	AR	72638	12/31/2018	2/14/2019	NM	100 First National Avenue	FIRST NATIONAL BANCORP, INC.	12	0	0	2	1	Carroll			5/4/1931	1/1/1934	3/6/2017	Stock	0	1	FDIC	DIF	Dallas	DALLAS	Little Rock	St. louis	Southern	Western	0	1	www.anstaffbank.com	157	638158	17550	5216	87734	9250	481790	5729	0	16337	197	5425
29679	3874	527178	0	Anthem Bank & Trust	Plaquemine	LA	70764	12/31/2018	2/14/2019	SA	23910 Railroad Ave		5	0	1	4	1	Iberville	12940	Baton Rouge, LA	1/1/1915	1/16/1936	7/21/2011	Stock	0	0	OCC	DIF	Dallas	DALLAS	Baton Rouge	Atlanta	Southern	Western	0	1	www.anthembank.com	39	143546	2517	1019	25566	7445	102570	1258	0	1123	890	306
33316	13403	1852569	1241985	ANZ Guam, Inc.	Hagatna	GU	96910	12/31/2018	2/14/2019	NM	424 W O Brien Dr ,112	AUSTRALIA AND NEW ZEALAND BANKING GROUP LIMITED	0	0	1	7	0	Guam			1/11/1991	1/11/1991	11/29/2018	Stock	0	0	FDIC	DIF	San Francisco	SAN FRANCISCO	San Francisco	San Francisco	Western	West	5	1	www.anz.com/guam	96	317502	225636	218219	0	0	84164	3413	0	1344	152	1311
9176	16142	51253	5009389	Apex Bank	Camden	TN	38320	12/31/2018	2/14/2019	NM	102 East Main Street	APEX BANCORP, INC.	16	0	0	5	0	Benton			2/27/1931	1/1/1934	3/23/2018	Stock	0	1	FDIC	DIF	Dallas	DALLAS	Nashville	St. louis	Southern	Southeast	0	1	http://WWW.APEXBANK.COM	142	559994	47318	39979	1938	1	460443	6371	0	21078	7397	9916
35599	0	3057818	4020994	Apollo Bank	Miami	FL	33130	12/31/2018	2/14/2019	NM	1150 South Miami Avenue	APOLLO BANCSHARES, INC.	5	0	0	4	0	Miami-Dade	33100	Miami-Fort Lauderdale-West Palm Beach, FL	10/1/2001	10/1/2001	8/8/2014	Stock	0	0	FDIC	DIF	Atlanta	ATLANTA	South Florida	Atlanta	Southern	Southeast	0	1	www.apollobank.com	90	701220	32110	23229	117855	8432	512603	5166	0	6264	0	840
6051	10908	368522	1139000	Apollo Trust Company	Apollo	PA	15613	12/31/2018	2/14/2019	SM	201 North Warren Avenue	APOLLO BANCORP, INC.	6	0	0	4	0	Armstrong	38300	Pittsburgh, PA	5/27/1871	1/1/1934	3/31/2006	Stock	0	1	FED	DIF	New York	NEW YORK	Wexford	Cleveland	Northeastern	Northeast	0	1	http://www.apollotrust.com	43	163077	3642	2013	40408	0	111887	1182	0	1796	0	0
16068	0	249612	3446412	Apple Bank for Savings	Manhasset	NY	11030	12/31/2018	2/14/2019	SB	1395 Northern Boulevard	APPLE FINANCIAL HOLDINGS, INC.	80	0	0	4	0	Nassau	35620	New York-Newark-Jersey City, NY-NJ-PA	4/17/1863	7/1/1943	5/10/2018	Stock	0	0	FDIC	DIF	New York	NEW YORK	New York City	New York	Northeastern	Northeast	0	1	www.theapplebank.com	1001	14308236	867584	790545	2240700	50000	10446646	36732	255023	36955	0	274348
17453	0	594938	1143052	Apple River State Bank	Apple River	IL	61001	12/31/2018	2/14/2019	NM	103 North Main Street	FIRST APPLE RIVER CORPORATION	6	0	0	2	1	Jo Daviess			1/5/1948	6/1/1955	3/30/2008	Stock	0	1	FDIC	DIF	Chicago	CHICAGO	Princeton	Chicago	Central	Central	0	1	www.appleriverstatebank.com	56	330732	32203	21464	86957	0	197914	1977	0	3916	0	295
34193	0	2467670	0	Applied Bank	Wilmington	DE	19803	12/31/2018	2/14/2019	NM	2200 Concord Pike		2	0	0	4	1	New Castle	37980	Philadelphia-Camden-Wilmington, PA-NJ-DE-MD	7/1/1996	7/1/1996	1/12/2015	Stock	0	0	FDIC	DIF	New York	NEW YORK	Claymont	Philadelphia	Northeastern	Northeast	0	1	WWW.APPLIEDBANK.COM	30	177276	112769	111137	0	0	63686	382	0	94	0	8
58296	0	3446636	4566232	Aquesta Bank	Cornelius	NC	28031	12/31/2018	2/14/2019	NM	19510 Jetton Road	AQUESTA FINANCIAL HOLDINGS, INC.	7	0	0	4	0	Mecklenburg	16740	Charlotte-Concord-Gastonia, NC-SC	8/1/2006	8/1/2006	7/13/2015	Stock	0	0	FDIC	DIF	Atlanta	ATLANTA	Charlotte	Richmond	Northeastern	Southeast	0	1	http://www.aquesta.com	79	459985	11800	10530	51609	0	364393	3493	0	15960	0	33
33450	12901	1872941	1203125	Arbor Bank	Nebraska City	NE	68410	12/31/2018	2/14/2019	NM	911 Central Avenue	OAKLAND FINANCIAL SERVICES, INC.	4	0	1	2	1	Otoe			7/1/1991	7/1/1991	5/1/2014	Stock	0	1	FDIC	DIF	Kansas City	KANSAS CITY	Omaha	Kansas City	Western	West	0	1	http://www.arborbanking.com	87	331653	14395	6815	26644	0	279749	2858	0	5451	0	426
3598	15820	659734	0	Arcola First Bank	Arcola	IL	61910	12/31/2018	2/14/2019	NM	127 South Oak Street		3	0	0	2	1	Douglas			11/9/1874	1/1/1934	9/9/2011	Stock	0	1	FDIC	DIF	Chicago	CHICAGO	Champaign	Chicago	Central	Central	0	1	www.arcolafb.com	19	107613	5104	455	83404	0	18307	662	20	91	0	0
28507	1735	120476	0	Argentine Federal Savings	Kansas City	KS	66106	12/31/2018	2/14/2019	SA	3004 Strong Ave		2	0	0	5	0	Wyandotte	28140	Kansas City, MO-KS	1/1/1906	8/17/1936	7/21/2011	Non-Stock	0	0	OCC	DIF	Kansas City	KANSAS CITY	Kansas City	Kansas City	Western	Western	0	1	www.argentinefed.com	11	54062	1649	874	10599	2400	37001	375	0	2054	0	0
57620	0	3187612	1206546	Arizona Bank & Trust	Phoenix	AZ	85016	12/31/2018	2/14/2019	NM	2036 East Camelback Road	HEARTLAND FINANCIAL USA, INC.	8	0	0	4	0	Maricopa	38060	Phoenix-Mesa-Scottsdale, AZ	8/18/2003	8/18/2003	6/1/2018	Stock	0	1	FDIC	DIF	San Francisco	KANSAS CITY	Phoenix	San Francisco	Western	Western	0	0	http://www.arizbank.com	76	658973	13258	3954	136955	0	469347	3604	579	17906	249	7558
3858	9959	705444	1099243	Arkansas County Bank	De Witt	AR	72042	12/31/2018	2/14/2019	SM	220 W Cross Street	DEWITT FIRST BANKSHARES CORPORATION	3	0	0	2	1	Arkansas			4/12/1912	1/1/1934	8/24/2012	Stock	0	1	FED	DIF	Dallas	DALLAS	Little Rock	St. louis	Southern	Western	0	1	www.arkansascountybank.com	46	161072	8930	4069	55697	0	89000	1981	0	3756	675	0
1391	16044	270353	1123728	Arlington State Bank	Arlington	MN	55307	12/31/2018	2/14/2019	NM	230 West Main Street	ARLCO, INC.	2	0	0	2	1	Sibley	33460	Minneapolis-St. Paul-Bloomington, MN-WI	6/4/1895	1/1/1934	3/31/2006	Stock	0	0	FDIC	DIF	Kansas City	KANSAS CITY	Mankato	Minneapolis	Central	West	0	1	www.arlingtonstatebank.com	13	54171	12920	11594	17715	0	20853	344	0	319	901	0
4666	10192	983457	2107707	Armed Forces Bank, National Association	Fort Leavenworth	KS	66027	12/31/2018	2/14/2019	N	320 Kansas Avenue	DICKINSON FINANCIAL CORPORATION II	37	0	1	4	0	Leavenworth	28140	Kansas City, MO-KS	1/1/1907	1/1/1934	6/19/2015	Stock	0	1	OCC	DIF	Kansas City	KANSAS CITY	Kansas City	Kansas City	Western	Western	0	0	afbank.com	304	1077570	192592	169527	165202	0	675575	9645	0	9983	2568	9332
28812	2407	168571	5046816	Armor Bank	Forrest City	AR	72335	12/31/2018	2/14/2019	NM	715 N Washington	BIG CREEK BANCSHARES, INC	2	0	0	4	0	Saint Francis			1/1/1919	12/14/1951	6/29/2018	Stock	0	0	FDIC	DIF	Dallas	DALLAS	Memphis	St. louis	Southern	Western	0	1	www.armor.bank	17	90502	5179	5082	19579	21775	39984	310	0	2215	132	490
2315	0	470452	3488485	Armstrong Bank	Muskogee	OK	74401	12/31/2018	2/14/2019	NM	1215 West Okmulgee Street	IRONHORSE FINANCIAL GROUP, INC.	22	0	1	4	0	Muskogee			3/15/1910	1/1/1934	5/23/2015	Stock	0	0	FDIC	DIF	Dallas	DALLAS	Tulsa	Kansas City	Southern	West	0	1	www.armstrong.bank	273	983553	79903	58488	119812	883	718042	7903	0	38395	1223	13903
29471	3506	269571	0	Armstrong County Building and Loan Association	Ford City	PA	16226	12/31/2018	2/14/2019	SA	935 Fifth Avenue		1	0	0	5	0	Armstrong	38300	Pittsburgh, PA	1/1/1925	1/4/1937	7/21/2011	Non-Stock	0	0	FDIC	DIF	New York	NEW YORK	Wexford	Cleveland	Northeastern	Northeast	0	1	www.acbla.com	7	85583	3085	2900	26193	0	54093	231	0	137	208	0
29743	3995	351878	0	Aroostook County Federal Savings and Loan Association	Caribou	ME	4736	12/31/2018	2/14/2019	SA	43 High St		2	0	0	5	0	Aroostook			7/29/1936	7/29/1936	7/21/2011	Non-Stock	0	0	OCC	DIF	New York	NEW YORK	Concord	Boston	Northeastern	Northeast	0	1	www.yourhomebank.com	24	126789	7108	5330	16900	0	100072	543	0	907	502	0
1198	0	570558	1237447	Arrowhead Bank	Llano	TX	78643	12/31/2018	2/14/2019	NM	108 West Sandstone Street	ARROWHEAD COMPANY	5	0	0	4	1	Llano			3/16/1923	1/1/1934	3/31/2006	Stock	0	1	FDIC	DIF	Dallas	DALLAS	Austin	Dallas	Southern	West	0	1	http://www.arrowheadbanktexas.com	40	183896	36961	30492	29624	0	113788	644	0	1604	127	0
15085	11451	591320	3136973	Arthur State Bank	Union	SC	29379	12/31/2018	2/14/2019	NM	100 East Main Street	JCO PARTNERS II, L.P.	18	0	0	4	0	Union	43900	Spartanburg, SC	4/1/1933	3/13/1934	3/31/2006	Stock	0	1	FDIC	DIF	Atlanta	ATLANTA	Columbia Sc	Richmond	Northeastern	Southeast	0	1	http://wwwarthurstatebank.com	151	504770	32583	22866	98869	0	346695	2843	0	18627	2703	431
17123	13184	73116	0	Artisans' Bank	Wilmington	DE	19808	12/31/2018	2/14/2019	SB	2961 Centerville Road		13	0	0	4	0	New Castle	37980	Philadelphia-Camden-Wilmington, PA-NJ-DE-MD	2/28/1861	7/3/1952	1/1/2014	Non-Stock	0	0	FDIC	DIF	New York	NEW YORK	Claymont	Philadelphia	Northeastern	Northeast	0	1	www.artisansbank.com	119	534842	13353	8017	107506	0	376209	3757	0	21071	189	0
28780	2349	390372	0	Arundel Federal Savings Bank	Glen Burnie	MD	21061	12/31/2018	2/14/2019	SA	655 Crain Highway, S		7	0	0	5	0	Anne Arundel	12580	Baltimore-Columbia-Towson, MD	1/1/1906	7/31/1935	7/21/2011	Non-Stock	0	0	OCC	DIF	New York	NEW YORK	Baltimore	Richmond	Northeastern	Southeast	0	1	www.arundelfederal.com	76	435001	28306	25943	61415	0	337926	1353	0	3711	13	0
8728	10375	311845	1095674	Arvest Bank	Fayetteville	AR	72701	12/31/2018	2/14/2019	SM	75 North East Street	ARVEST BANK GROUP, INC.	298	0	1	4	0	Washington	22220	Fayetteville-Springdale-Rogers, AR-MO	1/1/1871	1/1/1934	4/21/2018	Stock	0	1	FED	DIF	Dallas	DALLAS	Little Rock	St. louis	Southern	Western	0	0	www.arvest.com	6165	18445594	684832	356927	3709466	0	12353601	130879	2792	462345	33764	899008
1436	0	336950	0	Ashton State Bank	Ashton	NE	68817	12/31/2018	2/14/2019	NM	295 Center Ave.		1	0	0	2	0	Sherman			12/2/1908	1/1/1934	3/31/2006	Stock	0	0	FDIC	DIF	Kansas City	KANSAS CITY	Grand Island	Kansas City	Western	West	0	1		6	22089	3770	3484	900	0	16524	407	0	116	0	0
11343	10514	821643	1250419	Ashton State Bank	Ashton	IA	51232	12/31/2018	2/14/2019	NM	317 Third Street	ASHTON BANCSHARES, INC.	1	0	0	2	1	Osceola			3/1/1884	1/1/1934	3/31/2006	Stock	0	1	FDIC	DIF	Kansas City	KANSAS CITY	Sioux City	Chicago	Western	Western	0	1	http://www.ashtonstatebank.com	7	49188	743	0	13839	0	32654	311	0	113	0	0
34759	0	2785477	2785459	Asian Bank	Philadelphia	PA	19107	12/31/2018	2/14/2019	SM	1023 Race Street	ASIAN FINANCIAL CORPORATION	2	0	0	4	0	Philadelphia	37980	Philadelphia-Camden-Wilmington, PA-NJ-DE-MD	6/9/1999	6/9/1999	12/5/2016	Stock	0	0	FED	DIF	New York	NEW YORK	Philadelphia	Philadelphia	Northeastern	Northeast	0	1	http://www.theasianbank.com	37	211126	32419	30467	6006	0	167487	2221	0	1969	0	0
33013	0	1462986	0	Asian Pacific National Bank	San Gabriel	CA	91776	12/31/2018	2/14/2019	N	333 West Valley Boulevard		2	0	0	4	1	Los Angeles	31080	Los Angeles-Long Beach-Anaheim, CA	7/25/1990	7/25/1990	2/15/2013	Stock	0	0	OCC	DIF	San Francisco	SAN FRANCISCO	Los Angeles (North)	San Francisco	Western	Western	0	1		12	57480	9739	8222	25721	0	19202	549	0	969	0	0
3934	0	668053	3435957	Aspire Financial	Fargo	ND	58104	12/31/2018	2/14/2019	NM	5195 45th Street South	HATTON BANCSHARES, INC.	2	0	0	2	0	Cass	22020	Fargo, ND-MN	9/19/1905	1/1/1934	6/30/2017	Stock	0	0	FDIC	DIF	Kansas City	KANSAS CITY	Fargo	Minneapolis	Central	West	0	1	aspirefinancial.com	7	29548	1369	26	719	3500	22750	241	0	315	0	568
5296	0	917742	1199563	Associated Bank, National Association	Green Bay	WI	54301	12/31/2018	2/14/2019	N	200 North Adams Street	ASSOCIATED BANC-CORP	247	0	1	4	0	Brown	24580	Green Bay, WI	1/1/1874	1/1/1934	6/24/2018	Stock	0	1	OCC	DIF	Chicago	CHICAGO	Appleton	Chicago	Central	Central	0	0	www.associatedbank.com	4655	33604332	729617	221226	6689021	148285	22781670	238023	88943	363225	11984	1302617
17636	0	1003455	1060917	Astra Bank	Scandia	KS	66966	12/31/2018	2/14/2019	NM	323 4th Street	FIRST BELLEVILLE BANCSHARES, INC.	9	0	1	2	1	Republic			10/2/1939	7/27/1956	3/6/2017	Stock	0	0	FDIC	DIF	Kansas City	KANSAS CITY	Hays	Kansas City	Western	Western	0	1	astra.bank	69	313246	9352	1761	87427	0	196351	1868	0	11546	143	2644
24064	0	851060	0	Atascosa Bank	Pleasanton	TX	78064	12/31/2018	2/14/2019	NM	1525 West Oaklawn		1	0	0	7	0	Atascosa	41700	San Antonio-New Braunfels, TX	9/7/1982	9/7/1982	12/15/2017	Stock	0	0	FDIC	DIF	Dallas	DALLAS	Austin	Dallas	Southern	West	0	1	http://www.atascosabank.com	12	91778	44729	42590	34383	0	11700	195	0	539	0	0
90146	14766	408307	0	Athol Savings Bank	Athol	MA	1331	12/31/2018	2/14/2019	SB	388 Main Street		8	0	0	5	0	Worcester	49340	Worcester, MA-CT	2/12/1867	9/10/1985	7/10/2017	Non-Stock	0	0	FDIC	DIF	New York	NEW YORK	Springfield Ma	Boston	Northeastern	Northeast	0	1	http://www.atholsb.com	92	441932	14283	9321	96871	4513	303606	2956	0	5742	20	8
9096	12602	739346	0	Atkins Savings Bank & Trust	Atkins	IA	52206	12/31/2018	2/14/2019	NM	97 Main Avenue		1	0	0	2	0	Benton	16300	Cedar Rapids, IA	4/15/1915	1/1/1934	3/31/2006	Stock	0	1	FDIC	DIF	Kansas City	KANSAS CITY	Cedar Rapids	Chicago	Western	Western	0	1	https://www.atkinssavingsbank.com	8	93667	4132	1960	24229	3352	60222	895	0	287	0	0
35525	0	3555695	3555686	Atlantic Capital Bank, National Association	Chattanooga	TN	37402	12/31/2018	2/14/2019	N	1110 Market St. Suite 300	ATLANTIC CAPITAL BANCSHARES, INC.	18	0	1	4	0	Hamilton	16860	Chattanooga, TN-GA	6/26/2000	6/26/2000	2/13/2017	Stock	0	1	OCC	DIF	Dallas	DALLAS	Knoxville	Atlanta	Southern	Southeast	0	0	http://atlanticcapitalbank.com	334	2955181	259472	216040	402486	9457	2089141	17851	0	15551	874	26077
24829	0	959715	4923497	Atlantic Community Bankers Bank	Camp Hill	PA	17011	12/31/2018	2/14/2019	SM	1400 Market Street	ATLANTIC COMMUNITY BANCSHARES INC	3	0	1	4	0	Cumberland	25420	Harrisburg-Carlisle, PA	11/21/1983	11/21/1983	1/1/2018	Stock	0	1	FED	DIF	New York	NEW YORK	Harrisburg	Philadelphia	Northeastern	Northeast	0	0	http://www.acbb.com	106	752387	148971	105705	124726	94006	339283	7621	0	2579	0	1562
26390	12877	527507	2290560	Atlantic Stewardship Bank	Midland Park	NJ	7432	12/31/2018	2/14/2019	NM	630 Godwin Avenue	STEWARDSHIP FINANCIAL CORPORATION	12	0	0	4	0	Bergen	35620	New York-Newark-Jersey City, NY-NJ-PA	9/28/1985	9/28/1985	3/31/2006	Stock	0	0	FDIC	DIF	New York	NEW YORK	Jamesburg	New York	Northeastern	Northeast	0	1	https://www.asbnow.bank	133	952510	16823	1503	168829	0	725404	7926	0	7007	0	77
284	9664	811541	2151670	Auburn Banking Company	Auburn	KY	42206	12/31/2018	2/14/2019	NM	218 W. Main Street	FIRST COMMUNITY BANCORP, INC	2	0	0	8	1	Logan			1/1/1929	1/1/1934	5/18/2015	Stock	0	0	FDIC	DIF	Chicago	CHICAGO	Hopkinsville	St. louis	Central	Southeast	0	1	www.auburnbankingcompany.com	21	78621	2218	135	13142	4293	56510	428	0	1456	0	0
28288	1305	229173	0	Auburn Savings Bank, FSB	Auburn	ME	4210	12/31/2018	2/14/2019	SA	256 Court St		2	0	0	5	0	Androscoggin	30340	Lewiston-Auburn, ME	1/1/1887	1/17/1951	7/21/2011	Stock	0	0	OCC	DIF	New York	NEW YORK	Concord	Boston	Northeastern	Northeast	0	1	www.auburnsavings.com	17	77995	1939	1494	4764	0	67660	778	0	1594	0	14
11477	0	979151	0	Auburn State Bank	Auburn	NE	68305	12/31/2018	2/14/2019	SM	1212 J Street		1	0	0	2	0	Nemaha			1/1/1905	1/1/1934	10/16/2015	Stock	0	0	FED	DIF	Kansas City	KANSAS CITY	Omaha	Kansas City	Western	West	0	1	www.auburnstatebank.com	26	167868	6751	4047	66740	0	85126	1198	0	3327	36	0
35	9177	749635	1129533	AuburnBank	Auburn	AL	36830	12/31/2018	2/14/2019	SM	100 North Gay Street	AUBURN NATIONAL BANCORPORATION, INC.	8	0	0	4	0	Lee	12220	Auburn-Opelika, AL	1/3/1907	1/1/1934	12/31/2015	Stock	0	0	FED	DIF	Atlanta	ATLANTA	Montgomery	Atlanta	Southern	Southeast	0	1	www.auburnbank.com	160	818917	38158	25115	239801	26918	472501	4790	0	14436	172	1440
5814	0	760649	5085664	Audubon State Bank	Audubon	IA	50025	12/31/2018	2/14/2019	NM	315 Broadway	AUDUBON COUNTY INVESTMENT COMPANY	2	0	0	2	1	Audubon			1/1/1876	1/1/1934	3/31/2006	Stock	0	1	FDIC	DIF	Kansas City	KANSAS CITY	Des Moines	Chicago	Western	Western	0	1	www.audubonstatebank.com	16	113858	10380	6741	8946	0	89199	957	0	549	0	3135
3276	16121	548351	3072660	Austin Bank, Texas National Association	Jacksonville	TX	75766	12/31/2018	2/14/2019	N	200 East Commerce Street	JANE AUSTIN CHAPMAN LIMITED PARTNERSHIP, L.P.	32	0	0	4	0	Cherokee			10/1/1900	1/1/1934	10/9/2010	Stock	0	1	OCC	DIF	Dallas	DALLAS	Dallas	Dallas	Southern	West	0	1	www.austinbank.com	469	1792114	94513	56565	268427	0	1334836	13464	0	31516	455	10913
58082	0	3347911	0	Austin Capital Bank SSB	Austin	TX	78757	12/31/2018	2/14/2019	SB	8100 Shoal Creek Blvd.		1	0	0	4	0	Travis	12420	Austin-Round Rock, TX	1/9/2006	1/9/2006	6/17/2015	Stock	0	0	FDIC	DIF	Dallas	DALLAS	Austin	Dallas	Southern	West	0	1	www.austincapitalbank.com	97	105746	16513	13419	2128	0	81166	837	0	3696	0	0
58484	0	3463875	4230216	Austin County State Bank	Bellville	TX	77418	12/31/2018	2/14/2019	NM	436 South Front Street	AUSTIN COUNTY BANCSHARES, INC.	4	0	0	4	1	Austin	26420	Houston-The Woodlands-Sugar Land, TX	6/26/2007	6/26/2007	7/23/2007	Stock	0	0	FDIC	DIF	Dallas	DALLAS	Houston	Dallas	Southern	West	0	1	www.acsbank.com	41	168587	19774	17636	30105	0	110584	2308	0	4051	0	0
35115	15850	2860459	0	Auto Club Trust, FSB	Dearborn	MI	48126	12/31/2018	2/14/2019	SA	One Auto Club Drive		1	0	0	5	0	Wayne	19820	Detroit-Warren-Dearborn, MI	11/30/1999	11/30/1999	7/21/2011	Stock	0	1	OCC	DIF	Chicago	CHICAGO	Detroit	Chicago	Central	Central	0	1	www.aaa.com/banking	83	505788	13548	12688	149605	0	332580	2524	0	348	0	0
11771	0	859141	1203451	Availa Bank	Carroll	IA	51401	12/31/2018	2/14/2019	NM	126 West 6th	CARROLL COUNTY BANCSHARES, INC.	14	0	0	2	0	Carroll			1/1/1870	1/1/1934	12/10/2018	Stock	0	1	FDIC	DIF	Kansas City	KANSAS CITY	Des Moines	Chicago	Western	Western	0	1	http://www.availa.bank	132	895039	42886	24009	149878	0	646480	8662	0	17167	1149	6978
2326	52136	262059	1057980	AVB Bank	Broken Arrow	OK	74012	12/31/2018	2/14/2019	NM	322 South Main Street	ARKANSAS VALLEY BANCSHARES, INC.	4	0	0	4	0	Tulsa	46140	Tulsa, OK	2/16/1905	1/1/1934	9/19/2015	Stock	0	0	FDIC	DIF	Dallas	DALLAS	Tulsa	Kansas City	Southern	West	0	1	www.bankavb.com	83	386335	30899	26954	35546	0	294507	4368	0	11816	178	0
57510	0	3214059	3680980	Avidbank	San Jose	CA	95112	12/31/2018	2/14/2019	NM	1732 N 1st St. 6th Floor	AVIDBANK HOLDINGS, INC.	2	0	0	4	0	Santa Clara	41940	San Jose-Sunnyvale-Santa Clara, CA	10/1/2003	10/1/2003	11/13/2017	Stock	0	0	FDIC	DIF	San Francisco	SAN FRANCISCO	San Francisco	San Francisco	Western	Western	0	1	https://www.avidbank.com	92	915111	27652	8400	56491	0	797581	9758	0	5723	0	0
90215	10957	619701	2465528	Avidia Bank	Hudson	MA	1749	12/31/2018	2/14/2019	SB	42 Main Street	ASSABET VALLEY BANCORP	10	0	0	4	0	Middlesex	14460	Boston-Cambridge-Newton, MA-NH	2/26/1869	11/27/1985	12/31/2009	Stock	0	0	FDIC	DIF	New York	NEW YORK	North Boston	Boston	Northeastern	Northeast	0	1	www.avidiabank.com	228	1600728	32785	19537	253785	265	1224196	12512	0	18604	1958	15316
31390	6859	408875	3837962	Axiom Bank, National Association	Maitland	FL	32751	12/31/2018	2/14/2019	N	258 Southhall Lane	AXIOM BANCSHARES, INC.	25	0	0	4	0	Orange	36740	Orlando-Kissimmee-Sanford, FL	1/1/1962	3/26/1963	8/4/2017	Stock	0	0	OCC	DIF	Atlanta	ATLANTA	Tampa	Atlanta	Southern	Southeast	0	1	www.axiombanking.com	197	631518	46972	36776	46830	0	497538	5157	0	11348	196	16071
35546	16456	2917317	0	Axos Bank	San Diego	CA	92122	12/31/2018	2/14/2019	SA	4350 La Jolla Village Drive,		3	0	1	4	0	San Diego	41740	San Diego-Carlsbad, CA	7/4/2000	7/4/2000	11/16/2018	Stock	0	0	OCC	DIF	San Francisco	SAN FRANCISCO	Orange	San Francisco	Western	Western	0	1	www.axosbank.com	873	9796674	256447	221958	216785	100	9036123	53706	0	28540	8457	91044
19434	0	5461	3033746	BAC Community Bank	Stockton	CA	95202	12/31/2018	2/14/2019	NM	517 East Weber Avenue	BAC FINANCIAL INC.	12	0	0	4	1	San Joaquin	44700	Stockton-Lodi, CA	5/21/1965	5/21/1965	1/7/2019	Stock	0	0	FDIC	DIF	San Francisco	SAN FRANCISCO	Sacramento	San Francisco	Western	Western	0	1	www.bankbac.com	117	636243	23936	4682	161518	0	421907	6141	0	11969	0	104
21265	10221	725732	0	BAC Florida Bank	Coral Gables	FL	33134	12/31/2018	2/14/2019	NM	169 Miracle Mile, Suite R10		1	0	0	5	0	Miami-Dade	33100	Miami-Fort Lauderdale-West Palm Beach, FL	10/12/1973	10/12/1973	3/31/2006	Stock	0	0	FDIC	DIF	Atlanta	ATLANTA	South Florida	Atlanta	Southern	Southeast	0	0	http://www.bacflorida.com	186	2236330	331175	285468	120425	0	1714485	17118	4972	1401	3142	4048
2469	0	846945	1247727	Badger Bank	Fort Atkinson	WI	53538	12/31/2018	2/14/2019	NM	220 Grant Street	CITIZENS FINANCIAL CORPORATION EMPLOYEE STOCK OWNERSHIP PLAN AND TRUST	4	0	0	4	0	Jefferson			1/7/1884	1/1/1934	4/30/2007	Stock	0	1	FDIC	DIF	Chicago	CHICAGO	Milwaukee	Chicago	Central	Central	0	1	www.badgerbank.bank	37	135945	8869	5489	23221	2110	91437	768	0	4607	516	482
2987	13311	69678	1141870	Baker-Boyer National Bank	Walla Walla	WA	99362	12/31/2018	2/14/2019	N	7 West Main St	BAKER BOYER BANCORP	8	0	1	4	0	Walla Walla	47460	Walla Walla, WA	11/10/1869	1/1/1934	3/19/2018	Stock	0	1	OCC	DIF	San Francisco	SAN FRANCISCO	Seattle	San Francisco	Western	West	0	1	www.bakerboyer.com	175	600359	156694	151817	141813	0	281553	6260	0	13217	0	598
26704	0	696168	0	Balboa Thrift and Loan Association	Chula Vista	CA	91910	12/31/2018	2/14/2019	NM	865 Amena Court		4	0	0	6	0	San Diego	41740	San Diego-Carlsbad, CA	12/11/1980	7/3/1986	7/20/2017	Stock	0	0	FDIC	DIF	San Francisco	SAN FRANCISCO	Orange	San Francisco	Western	Western	0	0	http://www.balboathrift.com	92	303857	22201	7632	0	0	277605	4284	0	386	0	0
6959	13519	505	1048728	Ballston Spa National Bank	Ballston Spa	NY	12020	12/31/2018	2/14/2019	N	87 Front Street	BALLSTON SPA BANCORP, INC.	13	0	0	4	0	Saratoga	10580	Albany-Schenectady-Troy, NY	1/1/1838	1/1/1934	3/31/2006	Stock	0	1	OCC	DIF	New York	NEW YORK	Syracuse	New York	Northeastern	Northeast	0	1	https://ww.bsnb.com	120	531968	8832	2538	71992	0	424962	5652	0	10180	0	1655
35498	15953	200378	3153130	Banc of California, National Association	Santa Ana	CA	92707	12/31/2018	2/14/2019	N	3 Macarthur Place	BANC OF CALIFORNIA, INC.	34	0	0	4	0	Orange	31080	Los Angeles-Long Beach-Anaheim, CA	4/21/1941	1/3/2000	5/3/2017	Stock	0	1	OCC	DIF	San Francisco	SAN FRANCISCO	Orange	San Francisco	Western	Western	0	1	www.bancofcal.com	736	10628826	390179	358938	1992500	0	7666287	62192	0	123833	672	46918
4033	0	251352	2107789	BancCentral, National Association	Alva	OK	73717	12/31/2018	2/14/2019	N	602-612 Flynn Street	MYERS BANCSHARES, INC.	5	0	1	2	1	Woods			8/11/1913	1/1/1934	7/17/2015	Stock	0	1	OCC	DIF	Dallas	DALLAS	Oklahoma City	Kansas City	Southern	West	0	1	www.bcna.com	72	551271	26265	8821	199633	0	279007	4303	0	23140	335	4080
27476	12941	1386251	1133286	BancFirst	Oklahoma City	OK	73102	12/31/2018	2/14/2019	NM	101 N. Broadway, Suite 200	BANCFIRST CORPORATION	114	0	0	4	0	Oklahoma	36420	Oklahoma City, OK	4/1/1989	4/1/1989	9/7/2018	Stock	0	1	FDIC	DIF	Dallas	DALLAS	Oklahoma City	Kansas City	Southern	West	0	0	www.bancfirst.bank	1820	7555421	1420146	1191715	772132	0	4932761	51389	0	173299	6690	88547
26725	0	110936	1242076	Banco do Brasil Americas	Miami	FL	33131	12/31/2018	2/14/2019	NM	1221 Brickell Ave, # 2200	BANCO DO BRASIL S.A.	5	0	0	4	0	Miami-Dade	33100	Miami-Fort Lauderdale-West Palm Beach, FL	7/24/1986	7/24/1986	7/31/2017	Stock	0	0	FDIC	DIF	Atlanta	ATLANTA	South Florida	Atlanta	Southern	Southeast	0	1	http://www.bbamericas.com	115	686467	128179	114352	50504	3775	477662	4900	0	2041	0	10488
34968	0	940311	1129382	Banco Popular de Puerto Rico	San Juan	PR	918	12/31/2018	2/14/2019	SM	209 Avenida Luis Munoz River	POPULAR, INC.	1	0	1	9	0	San Juan	41980	San Juan-Carolina-Caguas, PR	1/2/1999	1/2/1999	2/27/2015	Stock	0	0	FED	DIF	New York	NEW YORK	San Juan	New York	Northeastern	Southeast	176	0	http://www.popular.com	7174	37919000	4228000	3924000	12073000	0	19130000	507000	15000	515000	143000	493000
20828	12675	816210	1239254	Banco Santander Puerto Rico	San Juan	PR	917	12/31/2018	2/14/2019	NM	207 Ponce De Leon Avenue	BANCO SANTANDER, S.A.	0	0	0	4	0	San Juan	41980	San Juan-Carolina-Caguas, PR	10/2/1972	10/2/1972	10/7/2013	Stock	0	1	FDIC	DIF	New York	NEW YORK	San Juan	New York	Northeastern	Southeast	27	0	www.santander.pr	998	5177922	1253852	1180135	702228	0	3003036	110769	1235	16132	54710	6653
11813	11210	606046	0	BancorpSouth Bank	Tupelo	MS	38804	12/31/2018	2/14/2019	NM	One Mississippi Plaza		317	0	1	4	0	Lee			3/1/1876	1/1/1934	10/1/2018	Stock	0	1	FDIC	DIF	Dallas	DALLAS	Jackson Ms	St. louis	Southern	West	0	0	www.bancorpsouth.com	4445	18008424	332436	92476	2750648	0	13134378	120070	0	346146	9276	816438
26653	0	78157	1139671	Bandera Bank	Bandera	TX	78003	12/31/2018	2/14/2019	NM	207 Main Street	BANDERA BANCSHARES, INC.	1	0	0	8	1	Bandera	41700	San Antonio-New Braunfels, TX	4/24/1986	4/24/1986	6/17/2015	Stock	0	0	FDIC	DIF	Dallas	DALLAS	Austin	Dallas	Southern	West	0	1	http://www.banderabank.com	13	71880	27946	25080	6762	0	36582	335	0	259	0	0
57815	0	3402913	0	Banesco USA	Coral Gables	FL	33134	12/31/2018	2/14/2019	NM	150 Alhambra Circle, # 100		4	0	1	4	0	Miami-Dade	33100	Miami-Fort Lauderdale-West Palm Beach, FL	1/10/2006	1/10/2006	10/27/2014	Stock	0	0	FDIC	DIF	Atlanta	ATLANTA	South Florida	Atlanta	Southern	Southeast	1	0	Banescousa.com	209	1276687	72376	66414	220185	0	946394	10588	0	1552	0	0
18408	7107	419406	3547999	Bangor Savings Bank	Bangor	ME	4401	12/31/2018	2/14/2019	SB	3 State Street	BANGOR BANCORP, MHC	63	0	1	4	0	Penobscot	12620	Bangor, ME	2/14/1852	7/1/1961	4/6/2018	Stock	0	1	FDIC	DIF	New York	NEW YORK	Concord	Boston	Northeastern	Northeast	0	1	www.bangor.com	884	4410311	60827	4551	980474	0	2998945	31585	3687	141393	153	55897
14291	12142	952846	1205156	Bank	Wapello	IA	52653	12/31/2018	2/14/2019	SM	409 Hwy 61 S	MORNING SUN BANK CORP.	4	0	0	4	1	Louisa			2/13/1931	4/25/1934	1/12/2015	Stock	0	0	FED	DIF	Kansas City	KANSAS CITY	Cedar Rapids	Chicago	Western	Western	0	1	www.bank.bank	32	90214	11133	10086	260	0	71800	962	0	4515	23	717
1047	13079	496845	1099195	Bank & Trust Company	Litchfield	IL	62056	12/31/2018	2/14/2019	NM	401 North Madison Street	LBT BANCSHARES, INC.	7	0	0	4	0	Montgomery			9/1/1902	1/1/1934	12/31/2014	Stock	0	1	FDIC	DIF	Chicago	CHICAGO	Springfield Il	St. louis	Central	Central	0	1	www.banktr.com	89	320783	8858	3675	71262	1768	230555	3629	0	4196	0	722
13816	0	142049	1204092	Bank 1st	West Union	IA	52175	12/31/2018	2/14/2019	SM	115 North Vine Street	FNB BANSHARES, INC.	3	0	0	2	1	Fayette			1/1/1934	1/31/1934	12/28/2012	Stock	0	1	FED	DIF	Kansas City	KANSAS CITY	Cedar Rapids	Chicago	Western	Western	0	1	www.bank1stia.com	20	120701	4200	1387	24192	964	89056	1385	0	1027	0	0
11521	0	64552	3045721	Bank 2	Oklahoma City	OK	73108	12/31/2018	2/14/2019	SM	909 South Meridian Avenue	CHICKASAW BANC HOLDING COMPANY	1	0	0	4	0	Oklahoma	36420	Oklahoma City, OK	1/1/1903	1/1/1934	7/11/2018	Stock	0	0	FED	DIF	Dallas	DALLAS	Oklahoma City	Kansas City	Southern	West	0	1	www.bank2.bank	88	192527	4067	3306	23470	505	146257	1428	0	637	1017	8197
8560	9178	634544	1060047	Bank 21	Carrollton	MO	64633	12/31/2018	2/14/2019	NM	One West Washington Avenue	KNOTT HOLDING COMPANY, INC.	5	0	0	4	1	Carroll			8/12/1912	1/1/1934	1/22/2016	Stock	0	1	FDIC	DIF	Kansas City	KANSAS CITY	Kansas City	Kansas City	Western	West	0	1	www.bank21.com	42	152514	12846	8217	6033	2232	124703	1797	0	2389	0	173
29087	2889	955977	0	BANK 34	Alamogordo	NM	88310	12/31/2018	2/14/2019	SA	500 10th Street		5	0	1	4	0	Otero			8/1/1934	11/2/1934	12/18/2015	Stock	0	0	OCC	DIF	Dallas	DALLAS	Albuquerque	Dallas	Western	West	0	1	http://www.bank34.com	166	382595	6376	2312	33429	5400	309675	2901	0	9616	0	309
4147	52452	18854	3256134	Bank 7	Oklahoma City	OK	73116	12/31/2018	2/14/2019	SM	1039 Nw 63rd Street	BANK7 CORP	9	0	1	4	0	Oklahoma	36420	Oklahoma City, OK	5/6/1901	1/1/1934	3/7/2014	Stock	0	0	FED	DIF	Dallas	DALLAS	Oklahoma City	Kansas City	Southern	West	0	1	www.bank7.com	72	769508	159893	143366	0	0	592590	7832	0	7755	111	984
5304	10916	594947	1208009	Bank First, N.A.	Manitowoc	WI	54220	12/31/2018	2/14/2019	N	402 North Eighth Street	BANK FIRST NATIONAL CORPORATION	18	0	0	4	0	Manitowoc			1/1/1894	1/1/1934	10/16/2018	Stock	0	0	OCC	DIF	Chicago	CHICAGO	Appleton	Chicago	Central	Central	0	1	www.bankfirstwi.bank	253	1790594	63265	21830	159674	44478	1416246	12248	0	24489	2259	20321
8941	15932	812557	4932798	Bank Forward	Hannaford	ND	58448	12/31/2018	2/14/2019	NM	390 Wheat St	BANK FORWARD EMPLOYEE STOCK OWNERSHIP PLAN AND TRUST	13	0	1	2	1	Griggs			9/5/1927	1/1/1934	2/25/2016	Stock	0	0	FDIC	DIF	Kansas City	KANSAS CITY	Fargo	Minneapolis	Central	West	0	1	WWW.BANKFORWARD.COM	200	611574	26837	7529	35335	0	510266	5479	0	17396	1610	7012
33686	0	790105	0	Bank Hapoalim B.M.	New York	NY	10036	12/31/2018	2/14/2019	OI	1120 Avenue Of The Americas		1	0	0	4	0	New York	35620	New York-Newark-Jersey City, NY-NJ-PA	1/1/1921	11/25/1974	4/3/2017	Stock	0	0	FDIC	DIF	New York	NEW YORK	New York City	New York	Northeastern	Northeast	0	0			7084581	2467628		793802	2251	3741591		0
16604	9993	539032	1082209	Bank Independent	Sheffield	AL	35660	12/31/2018	2/14/2019	SM	710 South Montgomery Avenue	BANCINDEPENDENT, INCORPORATED	28	0	0	4	0	Colbert	22520	Florence-Muscle Shoals, AL	8/2/1947	8/2/1947	2/24/2011	Stock	0	1	FED	DIF	Atlanta	ATLANTA	Shelby	Atlanta	Southern	Southeast	0	1	www.bibank.com	556	1597704	180397	136734	46257	0	1244087	14105	0	53203	1654	23764
14521	13639	187947	1202762	Bank Iowa	West Des Moines	IA	50266	12/31/2018	2/14/2019	SM	1150 Jordan Creek Parkway	BANK IOWA CORPORATION	25	0	0	2	1	Dallas	19780	Des Moines-West Des Moines, IA	3/7/1923	6/28/1934	1/1/2012	Stock	0	1	FED	DIF	Kansas City	KANSAS CITY	Des Moines	Chicago	Western	Western	0	1	www.bankiowa.bank	249	1273574	28526	7222	289026	544	898081	14179	0	18413	48	743
19842	0	101019	1232536	Bank Leumi USA	New York	NY	10017	12/31/2018	2/14/2019	NM	579 Fifth Avenue	BANK LEUMI LE-ISRAEL B.M.	6	1	1	4	0	New York	35620	New York-Newark-Jersey City, NY-NJ-PA	7/22/1968	7/22/1968	10/1/2010	Stock	0	1	FDIC	DIF	New York	NEW YORK	New York City	New York	Northeastern	Northeast	0	0	http://www.leumiusa.com	440	7079487	224700	155805	1521086	0	4990131	53935	18257	66652	0	4550
5170	0	45551	1203714	Bank Midwest	Spirit Lake	IA	51360	12/31/2018	2/14/2019	SM	1525 18th Street	GOODENOW BANCORPORATION	11	0	1	2	0	Dickinson			1/1/1887	1/1/1934	12/31/2017	Stock	0	1	FED	DIF	Kansas City	KANSAS CITY	Sioux City	Chicago	Western	Western	0	1	bankmidwest.com	193	927044	25486	5090	104323	0	740538	9083	0	23835	0	7263
16601	12437	645157	1870022	Bank Northwest	Hamilton	MO	64644	12/31/2018	2/14/2019	NM	201 South Davis Street	CALDWELL COUNTY BANCSHARES, INC.	6	0	0	2	1	Caldwell	28140	Kansas City, MO-KS	8/4/1945	8/4/1947	8/1/2018	Stock	0	0	FDIC	DIF	Kansas City	KANSAS CITY	Kansas City	Kansas City	Western	West	0	1	http://www.banknw.com	37	166014	20200	10686	20114	4303	113061	752	0	4231	927	221
11782	0	213538	0	Bank of Abbeville & Trust Company	Abbeville	LA	70510	12/31/2018	2/14/2019	NM	123 Concord Street		3	0	0	4	0	Vermilion	29180	Lafayette, LA	3/14/1894	1/1/1934	3/31/2006	Stock	0	1	FDIC	DIF	Dallas	DALLAS	Baton Rouge	Atlanta	Southern	Western	0	1	www.bankofabbeville.com	37	175067	7822	5819	68596	3000	84713	1066	0	5592	59	703
13290	0	452104	0	Bank of Akron	Akron	NY	14001	12/31/2018	2/14/2019	NM	46 Main Street		5	0	0	4	0	Erie	15380	Buffalo-Cheektowaga-Niagara Falls, NY	1/1/1900	1/1/1934	4/25/2017	Stock	0	0	FDIC	DIF	New York	NEW YORK	Syracuse	New York	Northeastern	Northeast	0	1	www.bankofakron.com	74	349968	8180	5178	37627	0	285797	5551	657	4950	0	0
155	14550	986935	3194076	Bank of Alapaha	Alapaha	GA	31622	12/31/2018	2/14/2019	NM	245 Ne Railroad St.	ALAPAHA HOLDING COMPANY	4	0	0	4	0	Berrien			3/25/1905	1/1/1934	3/24/2009	Stock	0	0	FDIC	DIF	Atlanta	ATLANTA	Albany Ga	Atlanta	Southern	Southeast	0	1	www.bankofalapaha.com	43	164155	15183	12476	20278	10040	114330	1801	0	2021	70	0
26689	0	564052	2029368	Bank of Alma	Alma	WI	54610	12/31/2018	2/14/2019	NM	211 Main Street	DAIRYLAND BANK HOLDING CORPORATION	4	0	1	4	0	Buffalo			6/20/1986	6/20/1986	3/31/2006	Stock	0	0	FDIC	DIF	Chicago	CHICAGO	Eau Claire	Minneapolis	Central	Central	0	1	www.bankofalma.net	20	235265	13992	9673	79659	7123	131926	2933	0	46	125	0
25178	12449	1443266	1073757	Bank of America California, National Association	San Francisco	CA	94104	12/31/2018	2/14/2019	N	555 California Street	BANK OF AMERICA CORPORATION	1	0	0	5	0	San Francisco	41860	San Francisco-Oakland-Hayward, CA	5/18/1984	5/18/1984	9/16/2009	Stock	0	0	OCC	DIF	San Francisco	WASHINGTON	San Francisco	San Francisco	Western	Western	0	0	www.bankofamerica.com	0	16992000	5258000	5251000	0	0	11636000	49000	0	0	9000	0
3510	0	480228	1073757	Bank of America, National Association	Charlotte	NC	28202	12/31/2018	2/14/2019	N	100 North Tryon St	BANK OF AMERICA CORPORATION	4364	229	1	9	0	Mecklenburg	16740	Charlotte-Concord-Gastonia, NC-SC	10/17/1904	1/1/1934	1/1/2016	Stock	0	1	OCC	DIF	Atlanta	WASHINGTON	Charlotte	Richmond	Northeastern	Southeast	0	0	www.bankofamerica.com	136502	1782639000	159983000	135527000	418582000	50686000	930337000	9522000	77357000	9418000	357000	59148000
8243	9803	31835	3664216	Bank of Anguilla	Anguilla	MS	38721	12/31/2018	2/14/2019	NM	130 Holland Street	PYRAMID FINANCIAL CORPORATION	5	0	0	2	0	Sharkey			1/1/1904	1/1/1934	5/29/2015	Stock	0	0	FDIC	DIF	Dallas	DALLAS	Jackson Ms	Atlanta	Southern	West	0	1	http://www.bankofanguilla.com	31	150720	3476	755	28736	0	99153	1808	0	2251	2	0
34120	14546	2390929	2454380	Bank of Ann Arbor	Ann Arbor	MI	48107	12/31/2018	2/14/2019	NM	125 South Fifth Avenue	ARBOR BANCORP, INC.	8	0	0	4	0	Washtenaw	11460	Ann Arbor, MI	1/16/1996	1/16/1996	1/6/2017	Stock	0	1	FDIC	DIF	Chicago	CHICAGO	Detroit	Chicago	Central	Central	0	1	www.bankofannarbor.com	216	1686849	213973	179470	104076	0	1290217	18480	0	19610	553	16018
33681	0	909000	0	Bank of Baroda	New York	NY	10016	12/31/2018	2/14/2019	OI	One Park Avenue		1	0	0	9	0	New York	35620	New York-Newark-Jersey City, NY-NJ-PA	1/1/1908	2/22/1979	10/11/2013	Stock	0	0	FDIC	DIF	New York	NEW YORK	New York City	New York	Northeastern	Northeast	0	0			8934962	1984441		0	0	6873659		0
23123	10508	225559	1097249	Bank of Bartlett	Bartlett	TN	38134	12/31/2018	2/14/2019	SM	6281 Stage Road	WEST TENNESSEE BANCSHARES, INC.	7	0	0	4	0	Shelby	32820	Memphis, TN-MS-AR	5/19/1980	5/19/1980	3/31/2006	Stock	0	0	FED	DIF	Dallas	DALLAS	Memphis	St. louis	Southern	Southeast	0	1	https://www.bankofbartlett.com	112	351790	9264	6617	80949	0	221756	2168	0	7467	6072	0
16282	0	311144	2993722	Bank of Bearden	Bearden	AR	71720	12/31/2018	2/14/2019	NM	1 Second Street Nw	BEARDEN BANCSHARES, INC.	1	0	0	4	1	Ouachita			7/5/1945	7/5/1945	10/16/2012	Stock	0	0	FDIC	DIF	Dallas	DALLAS	Shreveport	St. louis	Southern	Western	0	1		8	53159	8242	2000	11104	5626	27887	326	0	119	0	0
18930	14049	302030	1138272	Bank of Belle Glade	Belle Glade	FL	33430	12/31/2018	2/14/2019	NM	108 Southeast Avenue D	BELLE GLADE BANK CORPORATION	1	0	0	7	0	Palm Beach	33100	Miami-Fort Lauderdale-West Palm Beach, FL	11/14/1963	11/14/1963	3/31/2006	Stock	0	0	FDIC	DIF	Atlanta	ATLANTA	South Florida	Atlanta	Southern	Southeast	0	1	http://www.bankofbelleglade.com	16	108494	41257	34010	28608	1410	36294	400	0	488	0	0
58114	0	3374403	4421564	Bank of Belleville	Belleville	IL	62220	12/31/2018	2/14/2019	NM	215 South Illinois Street	BELLEVILLE BANCORP, INC.	1	0	0	4	0	Saint Clair	41180	St. Louis, MO-IL	11/4/2005	11/4/2005	8/10/2015	Stock	0	0	FDIC	DIF	Chicago	CHICAGO	Mount Vernon	St. louis	Central	Central	0	1	www.bankofbelleville.com	33	209078	22961	22138	27123	0	149873	1401	0	3515	0	0
8595	13240	348159	4459754	Bank of Bennington	Bennington	NE	68007	12/31/2018	2/14/2019	SM	12212 North 156th Street	BBIG HOLDINGS, LLC	4	0	0	4	0	Douglas	36540	Omaha-Council Bluffs, NE-IA	1/28/1928	1/1/1934	4/27/2016	Stock	0	1	FED	DIF	Kansas City	KANSAS CITY	Omaha	Kansas City	Western	West	0	1	www.bankbenn.com	36	136059	3652	1047	19409	0	104118	1364	0	1971	0	1891
15817	0	659640	0	Bank of Benoit	Benoit	MS	38725	12/31/2018	2/14/2019	NM	28-30 Main Street		1	0	0	7	0	Bolivar			1/1/1904	5/6/1941	5/29/2015	Stock	0	0	FDIC	DIF	Dallas	DALLAS	Jackson Ms	St. louis	Southern	West	0	1		5	16375	3858	490	6392	500	5378	37	0	78	0	0
16959	0	572347	1061316	Bank of Billings	Billings	MO	65610	12/31/2018	2/14/2019	NM	104 N E Elm Street	FIRST MIAMI BANCSHARES, INC.	2	0	0	2	0	Christian	44180	Springfield, MO	3/14/1889	12/1/1950	7/30/2012	Stock	0	0	FDIC	DIF	Kansas City	DALLAS	Springfield Mo	St. louis	Western	West	0	1	www.thebankofbillings.com	20	56501	1372	97	0	0	49620	460	0	2030	0	2995
59074	0	4536084	0	Bank of Bird-in-Hand	Bird In Hand	PA	17505	12/31/2018	2/14/2019	NM	309 North Ronks Road		3	0	0	2	0	Lancaster	29540	Lancaster, PA	11/29/2013	11/29/2013	3/1/2017	Stock	0	0	FDIC	DIF	New York	NEW YORK	Harrisburg	Philadelphia	Northeastern	Northeast	0	1	www.bihbank.com	50	358230	33231	24529	0	5200	311097	2665	0	1378	0	0
32722	14522	1421161	1471849	Bank of Blue Valley	Overland Park	KS	66213	12/31/2018	2/14/2019	SM	11935 Riley Street	BLUE VALLEY BAN CORP.	5	0	0	4	0	Johnson	28140	Kansas City, MO-KS	12/18/1989	12/18/1989	8/22/2015	Stock	0	1	FED	DIF	Kansas City	KANSAS CITY	Kansas City	Kansas City	Western	Western	0	1	http://www.bankbv.com	109	715115	16136	1842	105541	0	555101	6171	0	12106	6488	0
10883	0	695947	3917873	Bank of Bluffs	Bluffs	IL	62621	12/31/2018	2/14/2019	NM	115 N. Bluffs St.	SCOTT MORGAN BANCORP, INC.	2	0	0	2	1	Scott			8/3/1893	1/1/1934	7/8/2014	Stock	0	1	FDIC	DIF	Chicago	CHICAGO	Springfield Il	St. louis	Central	Central	0	1	www.bankofbluffs.com	16	57177	7658	4864	13191	0	34994	390	0	624	0	0
34397	0	2535560	2535579	Bank of Bolivar	Bolivar	MO	65613	12/31/2018	2/14/2019	NM	495 S. Springfield Avenue	BOLIVAR BANCSHARES, INC	6	0	0	4	0	Polk	44180	Springfield, MO	4/16/1997	4/16/1997	3/31/2006	Stock	0	0	FDIC	DIF	Kansas City	KANSAS CITY	Springfield Mo	St. louis	Western	West	0	1	bankofbolivarmo.com	79	291448	8806	914	30833	1807	233440	2591	0	5063	2710	0
6137	15392	759625	0	Bank of Botetourt	Buchanan	VA	24066	12/31/2018	2/14/2019	NM	19747 Main Street		12	0	0	4	0	Botetourt	40220	Roanoke, VA	9/27/1899	1/1/1934	6/2/2010	Stock	0	0	FDIC	DIF	Atlanta	ATLANTA	Richmond	Richmond	Northeastern	Southeast	0	1	http://www.bankofbotetourt.com	102	435765	13170	5784	16061	486	380721	3393	0	11901	4231	0
57952	0	3308529	3308510	Bank of Bozeman	Bozeman	MT	59718	12/31/2018	2/14/2019	NM	875 Harmon Stream Boulevard	BOZEMAN BANCORP, INC.	1	0	0	4	0	Gallatin			4/15/2005	4/15/2005	3/12/2018	Stock	0	0	FDIC	DIF	San Francisco	KANSAS CITY	Billings	Minneapolis	Western	West	0	1	www.bankofbozeman.com	24	76610	1027	299	3443	987	65451	884	0	5015	0	0
57102	0	3042234	2112439	Bank of Brenham, National Association	Brenham	TX	77833	12/31/2018	2/14/2019	N	501 South Austin Street	INDUSTRY BANCSHARES, INC.	1	0	0	7	0	Washington			8/7/2001	8/7/2001	3/31/2006	Stock	0	0	OCC	DIF	Dallas	DALLAS	Austin	Dallas	Southern	West	0	0	http://www.bankofbrenham.com	26	405590	6426	3521	318621	1000	55805	959	0	1895	0	10070
5605	0	351131	1079236	Bank of Brewton	Brewton	AL	36426	12/31/2018	2/14/2019	NM	102 Belleville Avenue	REPTON SUPPLY COMPANY, INC.	2	0	0	8	0	Escambia			8/1/1889	1/1/1934	3/31/2006	Stock	0	0	FDIC	DIF	Atlanta	ATLANTA	Montgomery	Atlanta	Southern	Southeast	0	1	www.bankofbrewton.com	20	48227	5299	2998	21820	0	19420	241	0	832	44	0
2224	13855	17950	1122310	Bank of Bridger, National Association	Bridger	MT	59014	12/31/2018	2/14/2019	N	101 South Main Street	BRIDGER COMPANY, THE	10	0	1	2	0	Carbon	13740	Billings, MT	5/1/1906	1/1/1934	1/20/2017	Stock	0	0	OCC	DIF	San Francisco	SAN FRANCISCO	Billings	Minneapolis	Western	West	0	1	www.bankofbridger.com	99	509759	17142	11250	223951	0	251076	4249	0	6299	168	3717
9385	0	236256	1022063	Bank of Brookfield - Purdin, National Association	Brookfield	MO	64628	12/31/2018	2/14/2019	N	939 Park Circle Drive	CAPITAL BANCSHARES, INC.	4	0	0	2	1	Linn			12/14/1894	1/1/1934	3/31/2006	Stock	0	0	OCC	DIF	Kansas City	KANSAS CITY	Columbia Mo	Kansas City	Western	West	0	1	www.bankbp.com	19	91855	20454	18559	46161	0	23632	373	0	683	0	0
35439	0	2877831	4361923	Bank of Brookhaven	Brookhaven	MS	39601	12/31/2018	2/14/2019	NM	411 Brookway Boulevard	HAVEN CAPITAL CORPORATION	1	0	0	4	0	Lincoln			1/31/2000	1/31/2000	3/31/2006	Stock	0	1	FDIC	DIF	Dallas	DALLAS	Jackson Ms	Atlanta	Southern	West	0	1	www.bankofbrookhaven.com	27	151982	12180	7360	41868	0	91268	868	0	2292	0	0
2733	13402	825940	1096297	Bank of Buffalo	Buffalo	KY	42716	12/31/2018	2/14/2019	SM	2441 Greensburg Road	BUFFALO BANCSHARES, INC.	2	0	0	8	1	Larue	21060	Elizabethtown-Fort Knox, KY	1/7/1901	1/1/1934	3/31/2006	Stock	0	0	FED	DIF	Chicago	CHICAGO	Elizabethtown	St. louis	Central	Southeast	0	1	www.thebankofbuffalo.com	15	73259	2084	319	29103	401	39231	435	0	850	40	0
20239	10994	904845	1249619	Bank of Cadiz and Trust Company	Cadiz	KY	42211	12/31/2018	2/14/2019	SM	Main And Scott Streets	CADIZ BANCORP, INC.	5	0	0	8	1	Trigg	17300	Clarksville, TN-KY	8/7/1970	8/7/1970	12/2/2013	Stock	0	1	FED	DIF	Chicago	CHICAGO	Hopkinsville	St. louis	Central	Southeast	0	1	http://www.bankofcadiz.com	33	103088	5071	2845	24662	3235	62910	653	0	3204	0	0
8254	14055	833646	1096916	Bank of Cairo and Moberly	Moberly	MO	65270	12/31/2018	2/14/2019	SM	207 East Rollins Street	CAIRO/MOBERLY BANCSHARES, INC.	2	0	0	4	0	Randolph			4/14/1905	1/1/1934	3/31/2006	Stock	0	0	FED	DIF	Kansas City	KANSAS CITY	Columbia Mo	St. louis	Western	West	0	1	www.bankbcm.com	26	106071	2130	96	32927	11123	53645	577	0	929	0	0
12549	12789	960047	2753289	Bank of Calhoun County	Hardin	IL	62047	12/31/2018	2/14/2019	NM	Park And Main Streets	BCC BANCSHARES, INC.	3	0	0	8	0	Calhoun	41180	St. Louis, MO-IL	1/1/1898	1/1/1934	3/31/2006	Stock	0	0	FDIC	DIF	Chicago	CHICAGO	Springfield Il	St. louis	Central	Central	0	1	http://www.bankofcalhouncounty.com	14	67216	13542	12352	10112	4072	35617	267	0	1180	399	0
17190	11925	124830	2087939	Bank of Camilla	Camilla	GA	31730	12/31/2018	2/14/2019	NM	50 East Broad Street	CAMILLA BANCSHARES, INC.	2	0	0	2	0	Mitchell			1/1/1890	3/6/1953	3/31/2006	Stock	0	0	FDIC	DIF	Atlanta	ATLANTA	Albany Ga	Atlanta	Southern	Southeast	0	1	http://www.bankofcamilla.net	29	106684	12418	5100	36126	500	50861	940	0	725	639	0
12325	0	458946	3045815	Bank of Cashton	Cashton	WI	54619	12/31/2018	2/14/2019	NM	723 Main Street	EAGLE BANCSHARES, INC.	1	0	0	2	1	Monroe			3/15/1899	1/1/1934	3/31/2006	Stock	0	0	FDIC	DIF	Chicago	CHICAGO	Madison	Chicago	Central	Central	0	1	www.bankofcashton.com	12	88683	7733	6072	16559	1307	59267	796	0	693	0	0
9406	0	92902	0	Bank of Cattaraugus	Cattaraugus	NY	14719	12/31/2018	2/14/2019	SM	24 Main Street		1	0	0	7	0	Cattaraugus			3/30/1882	1/1/1934	3/31/2006	Stock	0	0	FED	DIF	New York	NEW YORK	Syracuse	New York	Northeastern	Northeast	0	1		8	21250	3954	3016	8163	0	8165	130	0	359	0	0
105	13834	629148	1099663	Bank of Cave City	Cave City	AR	72521	12/31/2018	2/14/2019	SM	137 S Main Street	SHARP BANCSHARES, INC.	5	0	0	2	1	Sharp			7/1/1906	1/1/1934	10/13/2016	Stock	0	1	FED	DIF	Dallas	DALLAS	Little Rock	St. louis	Southern	Western	0	1	www.bankofcavecity.com	39	114213	6880	3343	15648	2750	78206	786	0	4236	319	156
58479	0	3588312	4974453	Bank of Central Florida	Lakeland	FL	33813	12/31/2018	2/14/2019	NM	5015 South Florida Avenue	BANK OF CENTRAL FLORIDA HOLDING COMPANY	3	0	0	4	0	Polk	29460	Lakeland-Winter Haven, FL	3/19/2007	3/19/2007	6/15/2011	Stock	0	0	FDIC	DIF	Atlanta	ATLANTA	Tampa	Atlanta	Southern	Southeast	0	1	www.bankofcentralflorida.com	56	516716	63394	61966	99710	0	334929	3301	0	6499	0	0
9023	10239	1014125	2234920	Bank of Charles Town	Charles Town	WV	25414	12/31/2018	2/14/2019	NM	111 East Washington Street	POTOMAC BANCSHARES, INC.	8	0	1	4	0	Jefferson	47900	Washington-Arlington-Alexandria, DC-VA-MD-WV	2/20/1870	1/1/1934	3/31/2006	Stock	0	1	FDIC	DIF	Atlanta	ATLANTA	Scott Depot	Richmond	Northeastern	Northeast	0	1	www.mybct.com	113	484353	56809	53972	48463	0	361011	3269	0	7770	170	14
2327	0	815754	2355870	Bank of Cherokee County	Hulbert	OK	74441	12/31/2018	2/14/2019	SM	Main And Broadway	GRANDVIEW BANKSHARES, INC.	3	0	0	4	0	Cherokee			12/1/1908	1/1/1934	1/1/2012	Stock	0	0	FED	DIF	Dallas	DALLAS	Tulsa	Kansas City	Southern	West	0	1	www.bankofcherokeecounty.net	40	111914	16668	14395	7688	6825	76661	857	0	2047	0	32
10885	0	318639	0	Bank of Chestnut	Chestnut	IL	62518	12/31/2018	2/14/2019	NM	100 Olive Street		1	0	0	2	0	Logan			1/1/1902	1/1/1934	3/31/2006	Stock	0	0	FDIC	DIF	Chicago	CHICAGO	Springfield Il	Chicago	Central	Central	0	1	http://www.bankofchestnut.com	5	18252	693	576	2119	186	14885	127	0	121	62	0
33653	0	908508	0	Bank of China	New York	NY	10018	12/31/2018	2/14/2019	OI	1045 Avenue Of The Americas		1	0	0	4	0	New York	35620	New York-Newark-Jersey City, NY-NJ-PA	1/1/1912	11/16/1981	1/23/2017	Stock	0	0	OCC	DIF	New York	NEW YORK	New York City	New York	Northeastern	Northeast	0	0			53976065	31730642		4964234	0	16821282		25363
6123	12293	753324	1951770	Bank of Clarke County	Berryville	VA	22611	12/31/2018	2/14/2019	SM	2 East Main Street	EAGLE FINANCIAL SERVICES, INC.	12	0	0	4	0	Clarke	47900	Washington-Arlington-Alexandria, DC-VA-MD-WV	4/1/1881	1/1/1934	3/31/2006	Stock	0	1	FED	DIF	Atlanta	ATLANTA	Richmond	Richmond	Northeastern	Southeast	0	1	http://www.bankofclarke.com	175	792387	18353	5995	144299	0	598475	5435	0	19083	106	0
16953	0	76153	1065266	Bank of Clarks	Clarks	NE	68628	12/31/2018	2/14/2019	NM	301 N Green	CLARK BANCSHARES, INC.	2	0	0	2	0	Merrick	24260	Grand Island, NE	2/15/1937	11/24/1950	3/31/2006	Stock	0	0	FDIC	DIF	Kansas City	KANSAS CITY	Grand Island	Kansas City	Western	West	0	1	http://www.clarks.net/bankofclarks	11	37224	1711	12	1425	0	31946	402	0	337	0	0
13167	15829	720344	1119404	Bank of Clarkson	Clarkson	KY	42726	12/31/2018	2/14/2019	NM	101 East Main Street	FIRST BRECKINRIDGE BANCSHARES, INC.	2	0	0	4	0	Grayson			1/1/1904	1/1/1934	3/31/2006	Stock	0	1	FDIC	DIF	Chicago	CHICAGO	Elizabethtown	St. louis	Central	Southeast	0	1	www.bankofclarkson.com	25	119371	3791	1378	28527	0	82130	284	0	1265	20	0
26955	14086	144034	1399774	Bank of Cleveland	Cleveland	TN	37311	12/31/2018	2/14/2019	NM	75 Bobby Taylor Avenue	BRADLEY COUNTY FINANCIAL CORP.	5	0	0	4	0	Bradley	17420	Cleveland, TN	5/8/1987	5/8/1987	7/28/2015	Stock	0	1	FDIC	DIF	Dallas	DALLAS	Knoxville	Atlanta	Southern	Southeast	0	1	http://www.bankofcleveland.com	64	273887	34280	31794	4227	0	218286	2816	0	4682	3341	0
16980	13686	255659	1053272	Bank of Colorado	Fort Collins	CO	80525	12/31/2018	2/14/2019	NM	1609 East Harmony Road	PINNACLE BANCORP, INC.	49	0	1	4	0	Larimer	22660	Fort Collins, CO	1/1/1900	1/26/1951	7/1/2017	Stock	0	1	FDIC	DIF	Dallas	KANSAS CITY	Denver	Kansas City	Western	Western	0	0	www.bankofcolorado.com	620	4026669	257749	188045	1164378	0	2456899	38830	0	73323	231	40525
8775	10979	839246	1132140	Bank of Columbia	Columbia	KY	42728	12/31/2018	2/14/2019	NM	144 Public Square	COLUMBIA BANCSHARES, INC.	3	0	0	2	1	Adair			1/1/1866	1/1/1934	3/31/2006	Stock	0	0	FDIC	DIF	Chicago	CHICAGO	Elizabethtown	St. louis	Central	Southeast	0	1	www.bankcolumbia.com	36	139065	1613	351	20785	1	113277	1626	0	1349	100	0
26217	13456	862057	2124795	Bank of Commerce	Chanute	KS	66720	12/31/2018	2/14/2019	SM	101 West Main Street	SOUTHEAST BANCSHARES, INC.	6	0	0	2	1	Neosho			5/2/1985	5/2/1985	2/26/2010	Stock	0	1	FED	DIF	Kansas City	KANSAS CITY	Springfield Mo	Kansas City	Western	Western	0	1	http://www.boc-ks.com	49	172931	22437	15527	49660	2500	95384	1051	0	1370	0	0
13274	13499	152057	2480491	Bank of Commerce	Chelsea	OK	74016	12/31/2018	2/14/2019	SM	322 West Sixth	COMMERCE BANCSHARES, INC.	6	0	0	4	0	Rogers	46140	Tulsa, OK	3/23/1896	1/1/1934	7/21/2015	Stock	0	0	FED	DIF	Dallas	DALLAS	Tulsa	Kansas City	Southern	West	0	1	www.bankboc.com	66	140502	9800	3610	20294	0	102754	1120	0	2096	1886	0
9359	0	99442	2770660	Bank of Commerce	Greenwood	MS	38930	12/31/2018	2/14/2019	NM	310 Howard Street	COMMERCE BANCORP, INC	7	0	0	8	0	Leflore			8/4/1904	1/1/1934	3/1/2018	Stock	0	1	FDIC	DIF	Dallas	DALLAS	Jackson Ms	St. louis	Southern	West	0	1	http://WWW.BANKCOM.COM	60	477405	37041	29624	147827	0	268096	4054	0	6363	55	2712
22639	14721	547550	1067701	Bank of Commerce	Rawlins	WY	82301	12/31/2018	2/14/2019	SM	Third And Buffalo	RAWLINS BANKSHARES, INC.	1	0	0	4	0	Carbon			4/20/1978	4/20/1978	3/31/2006	Stock	0	0	FED	DIF	San Francisco	SAN FRANCISCO	Billings	Kansas City	Western	West	0	1	WWW.BOCRAWLINS.COM	30	132429	13825	11636	42917	0	70766	1149	0	1298	0	0
19829	0	944551	1417427	Bank of Commerce	Chouteau	OK	74337	12/31/2018	2/14/2019	NM	201-207 Main Street	BOC BANSHARES, INC.	1	0	0	8	1	Mayes			7/1/1968	7/1/1968	3/31/2006	Stock	0	0	FDIC	DIF	Dallas	DALLAS	Tulsa	Kansas City	Southern	West	0	1	http://www.chouteauboc.com	13	38890	1859	665	14914	2828	16962	237	0	986	0	0
57491	52630	3134698	3144295	Bank of Commerce	Duncan	OK	73534	12/31/2018	2/14/2019	NM	1601 W. Commerce	COMMERCE BANCORP, INC.	5	0	0	2	1	Stephens			12/16/2002	12/16/2002	7/31/2015	Stock	0	0	FDIC	DIF	Dallas	DALLAS	Oklahoma City	Kansas City	Southern	West	0	1	www.bocokonline.com	55	318932	22655	19984	19122	23559	234738	4055	0	7927	0	1388
422	14419	322850	2606321	Bank of Commerce	Stilwell	OK	74960	12/31/2018	2/14/2019	NM	24 West Division Street	PEOPLES COMMERCIAL BANCORP, INC.	3	0	0	4	1	Adair			1/1/1931	1/1/1934	7/11/2018	Stock	0	0	FDIC	DIF	Dallas	DALLAS	Tulsa	Kansas City	Southern	West	0	1	www.bc-ok.bank	29	78190	3708	19	13474	1043	56836	610	0	1729	0	0
10523	0	476539	0	Bank of Commerce & Trust Co.	Crowley	LA	70526	12/31/2018	2/14/2019	NM	326 North Avenue G		5	0	0	2	0	Acadia	29180	Lafayette, LA	1/1/1926	1/1/1934	10/27/2016	Stock	0	1	FDIC	DIF	Dallas	DALLAS	Baton Rouge	Atlanta	Southern	Western	0	1	https://www.bankofcommerceandtrust.com	68	324228	7147	0	221427	0	87283	757	0	2562	80	0
4796	14415	431350	4419301	Bank of Commerce and Trust Company	Wellington	KS	67152	12/31/2018	2/14/2019	NM	201 West Harvey Avenue	TRI-COUNTY FINANCIAL CORPORATION	4	0	0	2	1	Sumner	48620	Wichita, KS	10/6/1906	1/1/1934	6/30/2018	Stock	0	0	FDIC	DIF	Kansas City	KANSAS CITY	Wichita	Kansas City	Western	Western	0	1	bankofcommerce.ws	22	76541	4353	747	26796	520	41204	611	0	905	515	0
9875	11655	464853	1063833	Bank of Cordell	Cordell	OK	73632	12/31/2018	2/14/2019	NM	808 North Glenn English	ROCKY FINANCIAL CORPORATION	1	0	0	4	1	Washita			5/29/1902	1/1/1934	1/1/2012	Stock	0	0	FDIC	DIF	Dallas	DALLAS	Oklahoma City	Kansas City	Southern	West	0	1	http://bankofcordell.com	10	41434	346	35	302	870	38504	268	0	369	0	0
8531	13335	926959	1104530	Bank of Coushatta	Coushatta	LA	71019	12/31/2018	2/14/2019	NM	1525 Ringgold Avenue	COUSHATTA BANCSHARES, INC.	1	0	0	7	1	Red River			8/1/1897	1/1/1934	3/31/2006	Stock	0	0	FDIC	DIF	Dallas	DALLAS	Shreveport	Dallas	Southern	Western	0	1	www.bankofcoushatta.com	36	224752	8987	6242	126062	0	83185	1521	0	1239	80	0
1937	9611	765354	0	Bank of Crocker	Waynesville	MO	65583	12/31/2018	2/14/2019	NM	200 Ichord Ave		4	0	0	8	1	Pulaski			7/5/1911	1/1/1934	4/7/2009	Stock	0	0	FDIC	DIF	Kansas City	KANSAS CITY	Springfield Mo	St. louis	Western	West	0	1	http://www.bankofcrocker.com	40	124026	16616	13317	41494	2500	57885	981	0	1722	2361	0
1468	10545	324854	1135374	Bank of Crockett	Bells	TN	38006	12/31/2018	2/14/2019	SM	104 Main Street	SECURITY BANCORP OF TENNESSEE, INC.	5	0	0	2	0	Crockett	27180	Jackson, TN	4/22/1887	1/1/1934	3/31/2006	Stock	0	1	FED	DIF	Dallas	DALLAS	Memphis	St. louis	Southern	Southeast	0	1	www.bankofcrockett.com	36	169195	6653	373	92649	7951	52821	891	0	1616	0	381
4075	53088	271752	1065565	Bank of Cushing	Cushing	OK	74023	12/31/2018	2/14/2019	SM	224 East Broadway	N.B.C. BANCSHARES IN PAWHUSKA, INC.	2	0	0	7	0	Payne			1/1/1897	1/1/1934	8/2/2011	Stock	0	1	FED	DIF	Dallas	DALLAS	Tulsa	Kansas City	Southern	West	0	1	www.bankofcushing.net	21	107186	26455	24696	44125	0	35450	909	0	223	100	0
17543	0	441630	1082898	Bank of Dade	Trenton	GA	30752	12/31/2018	2/14/2019	NM	12634 North Main Street	TRI-STATES BANKSHARES, INC.	3	0	0	8	1	Dade	16860	Chattanooga, TN-GA	1/12/1956	1/12/1956	3/31/2006	Stock	0	0	FDIC	DIF	Atlanta	ATLANTA	Atlanta	Atlanta	Southern	Southeast	0	1	www.bankofdade.com	36	108885	3694	1294	49281	4175	49891	499	0	914	171	0
876	0	193537	1085536	Bank of Dawson	Dawson	GA	39842	12/31/2018	2/14/2019	NM	209 Main Street	DAWSON BANCSHARES, INC.	1	0	0	2	1	Terrell	10500	Albany, GA	7/1/1911	1/1/1934	9/14/2018	Stock	0	0	FDIC	DIF	Atlanta	ATLANTA	Albany Ga	Atlanta	Southern	Southeast	0	1	www.bankofdawson.com	25	118213	14231	11011	18786	2100	79746	1106	0	492	84	0
2477	14441	588245	1416738	Bank of Deerfield	Deerfield	WI	53531	12/31/2018	2/14/2019	NM	15 South Main Street	DEERFIELD FINANCIAL CORPORATION	2	0	0	4	1	Dane	31540	Madison, WI	1/1/1887	1/1/1934	3/31/2006	Stock	0	0	FDIC	DIF	Chicago	CHICAGO	Madison	Chicago	Central	Central	0	1	www.bankofdeerfield.com	26	142281	3273	74	9815	559	125345	1779	0	1139	0	456
99	0	455945	0	Bank of Delight	Delight	AR	71940	12/31/2018	2/14/2019	NM	503 E Antioch Street		4	0	0	2	1	Pike			6/16/1911	1/1/1934	3/31/2006	Stock	0	0	FDIC	DIF	Dallas	DALLAS	Little Rock	St. louis	Southern	Western	0	1	http://www.bankofdelight.com	24	124365	5305	4228	9511	4475	102551	966	0	677	154	0
17569	0	823553	0	Bank of Denton	Denton	KS	66017	12/31/2018	2/14/2019	NM	510 Main Street		1	0	0	2	0	Doniphan	41140	St. Joseph, MO-KS	10/1/1894	3/8/1956	3/31/2006	Stock	0	0	FDIC	DIF	Kansas City	KANSAS CITY	Kansas City	Kansas City	Western	Western	0	1	http://www.bankofdenton.com	4	18173	858	400	4640	0	11823	122	0	290	0	0
26542	0	638355	2127022	Bank of DeSoto, National Association	De Soto	TX	75115	12/31/2018	2/14/2019	N	2011 North Hampton Road	D BANCORP, INC.	1	0	0	4	1	Dallas	19100	Dallas-Fort Worth-Arlington, TX	1/27/1986	1/27/1986	3/31/2006	Stock	0	0	OCC	DIF	Dallas	DALLAS	Dallas	Dallas	Southern	West	0	1	www.bankdesoto.com	40	172864	45346	18584	2746	0	117242	930	0	3743	120	0
17327	11810	638131	1085899	Bank of Dickson	Dickson	TN	37055	12/31/2018	2/14/2019	NM	466 Highway 46	DICKSON FINANCIAL CORPORATION	4	0	0	5	0	Dickson	34980	Nashville-Davidson-Murfreesboro-Franklin, TN	5/26/1954	5/26/1954	3/31/2006	Stock	0	1	FDIC	DIF	Dallas	DALLAS	Nashville	Atlanta	Southern	Southeast	0	1	www.bankofdickson.com	50	222810	7797	6559	67218	0	141588	1516	0	3409	0	0
14912	0	920359	2467942	Bank of Dixon County	Ponca	NE	68770	12/31/2018	2/14/2019	NM	117 East Third Street	KINGSBURY BDC FINANCIAL SERVICES, INC.	3	0	0	2	0	Dixon	43580	Sioux City, IA-NE-SD	1/1/1881	12/10/1934	3/31/2006	Stock	0	0	FDIC	DIF	Kansas City	KANSAS CITY	Sioux City	Kansas City	Western	West	0	1	http://www.bankofdc.com	18	94180	11282	7841	14345	0	66921	692	0	141	177	0
19515	0	545154	2332143	Bank of Doniphan	Doniphan	NE	68832	12/31/2018	2/14/2019	NM	118-120 W. Plum Street	DONIPHAN BANCSHARES, INC.	3	0	0	2	0	Hall	24260	Grand Island, NE	11/17/1965	11/17/1965	3/31/2006	Stock	0	1	FDIC	DIF	Kansas City	KANSAS CITY	Grand Island	Kansas City	Western	West	0	1	www.bankofdoniphan.com	32	110698	3103	150	21299	0	80090	823	0	2106	0	1588
9068	13957	546535	2631435	Bank of Dudley	Dudley	GA	31022	12/31/2018	2/14/2019	NM	1448 Second Street	HOGAN INVESTMENTS I, INC.	5	0	0	4	0	Laurens			11/1/1905	1/1/1934	4/16/2014	Stock	0	0	FDIC	DIF	Atlanta	ATLANTA	Savannah	Atlanta	Southern	Southeast	0	1	http://www.bankofdudley.com	65	223068	26606	19634	28554	0	154799	2344	0	7789	349	0
15813	14771	1015832	2037569	Bank of Early	Blakely	GA	39823	12/31/2018	2/14/2019	NM	12347 Columbia Street	ONE SOUTH FINANCIAL, INC.	3	0	0	2	1	Early			1/9/1939	4/28/1941	3/31/2006	Stock	0	1	FDIC	DIF	Atlanta	ATLANTA	Albany Ga	Atlanta	Southern	Southeast	0	1	www.bankofearly.com	28	133261	22620	20245	1104	0	101558	1546	0	2540	122	255
16243	0	14865	2615154	Bank of Eastern Oregon	Heppner	OR	97836	12/31/2018	2/14/2019	NM	279 N Main Street	BEO BANCORP	14	0	1	2	0	Morrow			3/3/1945	3/3/1945	7/29/2015	Stock	0	0	FDIC	DIF	San Francisco	SAN FRANCISCO	Portland	San Francisco	Western	West	0	1	www.beobank.com	118	414528	30997	17268	33751	0	324639	3556	0	9308	1844	194
877	14607	204237	2453936	Bank of Eastman	Eastman	GA	31023	12/31/2018	2/14/2019	NM	130 Oak Street	MAGNOLIA BANKSHARES, INC.	4	0	0	4	1	Dodge			1/2/1919	1/1/1934	2/4/2009	Stock	0	0	FDIC	DIF	Atlanta	ATLANTA	Albany Ga	Atlanta	Southern	Southeast	0	1	WWW.BANKOFEASTMAN.COM	59	169949	23688	21447	16061	0	120613	1558	0	672	7168	282
26554	12613	956376	0	Bank of Easton	North Easton	MA	2356	12/31/2018	2/14/2019	SM	275 Washington Street		2	0	0	5	0	Bristol	39300	Providence-Warwick, RI-MA	1/1/1889	2/4/1986	9/4/2013	Non-Stock	0	0	FED	DIF	New York	NEW YORK	South Boston	Boston	Northeastern	Northeast	0	1	www.bankofeaston.com	16	144420	19451	18619	28394	0	88416	473	0	2716	0	0
296	10546	903240	2155397	Bank of Edmonson County	Brownsville	KY	42210	12/31/2018	2/14/2019	NM	109 N Main Street	EDMONSON BANCSHARES, INC	3	0	0	8	1	Edmonson	14540	Bowling Green, KY	1/1/1925	1/1/1934	3/31/2006	Stock	0	0	FDIC	DIF	Chicago	CHICAGO	Hopkinsville	St. louis	Central	Southeast	0	1	http://www.bankofedmonson.com	50	212294	6901	2817	38123	0	159345	1603	0	4655	0	0
16154	16154	485054	2510183	Bank of Elgin	Elgin	NE	68636	12/31/2018	2/14/2019	SM	101 North 2nd Street	ANTELOPE BANCSHARES, INC.	1	0	0	2	1	Antelope			8/27/1935	5/11/1944	1/1/2012	Stock	0	0	FED	DIF	Kansas City	KANSAS CITY	Sioux City	Kansas City	Western	West	0	1	www.bankofelgin.com	8	61334	9748	8075	2772	0	46193	653	0	93	0	583
13303	12297	244149	2795083	Bank of England	England	AR	72046	12/31/2018	2/14/2019	NM	123 South Main Street	MHBC INVESTMENTS LIMITED PARTNERSHIP I LLLP	148	0	1	5	0	Lonoke	30780	Little Rock-North Little Rock-Conway, AR	8/8/1898	1/1/1934	12/29/2010	Stock	0	0	FDIC	DIF	Dallas	DALLAS	Little Rock	St. louis	Southern	Western	0	1	www.bankofengland-ar.com	1238	312093	7258	2696	25727	0	248102	2794	0	6858	1885	6871
8532	0	399731	4125152	Bank of Erath	Erath	LA	70533	12/31/2018	2/14/2019	NM	105 West Edwards	BANK OF ERATH HOLDING COMPANY	3	0	0	4	0	Vermilion	29180	Lafayette, LA	1/1/1910	1/1/1934	3/31/2006	Stock	0	0	FDIC	DIF	Dallas	DALLAS	Baton Rouge	Atlanta	Southern	Western	0	1	www.bankoferath.com	35	101859	17438	13210	13533	25	68100	597	0	1393	85	0
19351	10118	550354	1051193	Bank of Estes Park	Estes Park	CO	80517	12/31/2018	2/14/2019	NM	255 Park Lane	FIRST NATIONAL FINANCIAL CORPORATION	3	0	0	4	1	Larimer	22660	Fort Collins, CO	1/18/1965	1/18/1965	6/27/2012	Stock	0	0	FDIC	DIF	Dallas	KANSAS CITY	Denver	Kansas City	Western	Western	0	1	www.bankofestespark.com	27	126882	12733	8247	31756	11700	67024	1399	0	795	0	0
4094	0	343051	1064184	Bank of Eufaula	Eufaula	OK	74432	12/31/2018	2/14/2019	SM	102 North Main	S N B BANCSHARES, INC.	2	0	0	7	0	Mcintosh			3/7/1911	1/1/1934	7/21/2015	Stock	0	0	FED	DIF	Dallas	DALLAS	Tulsa	Kansas City	Southern	West	0	1	WWW.BANKOFEUFAULA.COM	23	99929	7838	2824	47568	5395	32043	411	0	1345	521	0
49	0	560438	0	Bank of Evergreen	Evergreen	AL	36401	12/31/2018	2/14/2019	NM	146 West Front Street		1	0	0	8	0	Conecuh			9/1/1932	1/1/1934	3/31/2006	Stock	0	0	FDIC	DIF	Atlanta	ATLANTA	Montgomery	Atlanta	Southern	Southeast	0	1	http://www.thebankofevergreen.com	15	62181	5619	3440	14769	3000	36921	619	0	1060	72	0
11732	0	976534	1491717	Bank of Farmington	Farmington	IL	61531	12/31/2018	2/14/2019	NM	16 North Main Street	FARMINGTON BANCORP, INC.	4	0	0	2	0	Fulton			1/1/1903	1/1/1934	4/1/2018	Stock	0	0	FDIC	DIF	Chicago	CHICAGO	Springfield Il	Chicago	Central	Central	0	1	http://www.bankoffarmington.com	38	175758	14258	11439	34163	500	120571	1220	0	2544	0	0
58630	0	3620539	5110641	Bank of Feather River	Yuba City	CA	95991	12/31/2018	2/14/2019	NM	855 Harter Parkway, # 100	FEATHER RIVER BANCORP, INC.	2	0	0	2	0	Sutter	49700	Yuba City, CA	11/6/2007	11/6/2007	3/2/2018	Stock	0	0	FDIC	DIF	San Francisco	SAN FRANCISCO	Sacramento	San Francisco	Western	Western	0	1	https://bofr.bank	22	124152	15437	11948	0	0	102304	1353	0	2377	0	0
1484	0	166531	1136447	Bank of Frankewing	Frankewing	TN	38459	12/31/2018	2/14/2019	NM	2324 Highway 64 East	FRANKEWING BANCSHARES, INC.	3	0	0	4	0	Giles			12/13/1920	1/1/1934	3/31/2006	Stock	0	0	FDIC	DIF	Dallas	DALLAS	Nashville	Atlanta	Southern	Southeast	0	1	http://www.bankoffrankewing.com	60	276645	33724	26250	10076	3495	215629	4080	0	3652	0	0
10594	0	68831	3674215	Bank of Franklin	Meadville	MS	39653	12/31/2018	2/14/2019	NM	9 Main Street	FRANKLIN BANCSHARES, INC.	5	0	0	4	0	Franklin			1/12/1912	1/1/1934	11/8/2007	Stock	0	1	FDIC	DIF	Dallas	DALLAS	Jackson Ms	Atlanta	Southern	West	0	1	www.bankoffranklin.com	50	138625	11987	8379	29252	0	89451	1065	0	4803	128	0
35543	0	2913702	2913711	Bank of Franklin County	Washington	MO	63090	12/31/2018	2/14/2019	NM	900 East Eighth Street	FRANKLIN BANCORP, INC.	5	0	0	4	0	Franklin	41180	St. Louis, MO-IL	8/28/2000	8/28/2000	3/31/2006	Stock	0	0	FDIC	DIF	Kansas City	KANSAS CITY	St. Louis	St. louis	Western	West	0	1	www.bankoffranklincounty.com	68	262946	9465	3544	27331	892	206216	2234	0	8001	2238	312
5775	13001	590949	2749433	Bank of Geneva	Geneva	IN	46740	12/31/2018	2/14/2019	SM	215 East Line Street	LIMBERLOST BANCSHARES, INC.	6	0	0	2	1	Adams			10/12/1892	1/1/1934	12/31/2018	Stock	0	1	FED	DIF	Chicago	CHICAGO	Indianapolis	Chicago	Central	Central	0	1	www.bankofgeneva.com	58	289807	6087	2047	18651	289	255405	2787	0	3667	0	23
58626	0	3636446	5170805	Bank of George	Las Vegas	NV	89148	12/31/2018	2/14/2019	NM	9115 West Russell Road	GBANK FINANCIAL HOLDINGS INC.	2	0	0	4	0	Clark	29820	Las Vegas-Henderson-Paradise, NV	9/24/2007	9/24/2007	3/2/2018	Stock	0	0	FDIC	DIF	San Francisco	SAN FRANCISCO	Phoenix	San Francisco	Western	West	0	1	http://www.bankofgeorge.com	59	238478	57544	54672	3928	0	166429	2270	0	1317	0	4133
22838	0	932633	1204618	Bank of Gibson City	Gibson City	IL	60936	12/31/2018	2/14/2019	NM	804 South Sangamon Avenue	LONGVIEW CAPITAL CORPORATION	1	0	0	2	0	Ford	16580	Champaign-Urbana, IL	4/9/1979	4/9/1979	3/31/2006	Stock	0	0	FDIC	DIF	Chicago	CHICAGO	Champaign	Chicago	Central	Central	0	1	www.bankofgc.com	13	81310	7110	6470	14664	0	53939	458	0	547	0	3033
2379	15442	141958	1098808	Bank of Gleason	Gleason	TN	38229	12/31/2018	2/14/2019	NM	203 Main Street	BANCSHARES OF GLEASON, INC.	2	0	0	7	0	Weakley			1/1/1901	1/1/1934	6/12/2014	Stock	0	1	FDIC	DIF	Dallas	DALLAS	Nashville	St. louis	Southern	Southeast	0	1	www.bankofgleason.com	24	111401	8319	5884	63575	0	36627	670	0	936	48	0
16527	0	993353	3556656	Bank of Glen Ullin	Glen Ullin	ND	58631	12/31/2018	2/14/2019	NM	106 South Avenue West	TRINITY INVESTMENTS, INC.	1	0	0	2	1	Morton	13900	Bismarck, ND	1/2/1947	1/2/1947	3/31/2015	Stock	0	0	FDIC	DIF	Kansas City	KANSAS CITY	Fargo	Minneapolis	Central	West	0	1	http://www.bankofglenullin.com	9	52372	859	2	389	995	47665	404	0	536	0	530
57915	17987	3286999	4446521	Bank of Grand Lake	Grove	OK	74344	12/31/2018	2/14/2019	NM	201 East 18th Street	TOWNSEND HOLDING COMPANY	2	0	0	4	1	Delaware			6/9/2005	6/9/2005	10/31/2017	Stock	0	0	FDIC	DIF	Dallas	DALLAS	Tulsa	Kansas City	Southern	West	0	1	www.bankofgrandlake.com	38	167747	2695	1285	19143	2871	132296	1079	0	5670	492	0
9392	0	1351	0	Bank of Grandin	Grandin	MO	63943	12/31/2018	2/14/2019	NM	403 5th Street		5	0	0	4	1	Carter			1/13/1913	1/1/1934	9/9/2008	Stock	0	0	FDIC	DIF	Kansas City	KANSAS CITY	St. Louis	St. louis	Western	West	0	1	www.bankofgrandin.net	36	159344	4971	0	47454	4420	95711	1200	0	4639	275	0
5636	0	400945	5070192	Bank of Gravett	Gravette	AR	72736	12/31/2018	2/14/2019	NM	211 Main St Se	LEGACY BANCSHARES, INC.	4	0	0	8	0	Benton	22220	Fayetteville-Springdale-Rogers, AR-MO	3/1/1898	1/1/1934	5/6/2015	Stock	0	0	FDIC	DIF	Dallas	DALLAS	Little Rock	St. louis	Southern	Western	0	1	http://www.bankofgravett.com	35	128749	21465	17573	16800	500	71881	227	0	3074	862	7032
17995	0	857259	1472006	Bank of Greeley	Greeley	KS	66033	12/31/2018	2/14/2019	NM	118 W Brown St	GREELEY BANCSHARES, INC.	1	0	0	2	1	Anderson			1/1/1888	5/4/1959	3/31/2006	Stock	0	0	FDIC	DIF	Kansas City	KANSAS CITY	Kansas City	Kansas City	Western	Western	0	1		6	37719	9950	9385	4655	865	20930	326	0	7	0	0
15113	13511	465524	1250679	Bank of Greeleyville	Greeleyville	SC	29056	12/31/2018	2/14/2019	NM	73 Main Street	SOUTHEASTERN BANCORP, INC.	2	0	0	4	1	Williamsburg			4/25/1935	4/25/1935	3/31/2006	Stock	0	0	FDIC	DIF	Atlanta	ATLANTA	Columbia Sc	Richmond	Northeastern	Southeast	0	1	http://www.bog1.com	20	92853	4290	183	17371	9790	59547	584	0	974	0	0
20884	14461	711472	4272869	Bank of Guam	Hagatna	GU	96910	12/31/2018	2/14/2019	NM	111 Chalan Santo Papa	BANKGUAM HOLDING COMPANY	1	0	1	4	0	Guam			12/11/1972	12/11/1972	2/23/2018	Stock	0	1	FDIC	DIF	San Francisco	SAN FRANCISCO	San Francisco	San Francisco	Western	West	22	0	https://www.bankofguam.com	620	1888372	155465	122216	449123	0	1212141	23774	0	18287	1510	2561
8144	0	603232	1084801	Bank of Gueydan	Gueydan	LA	70542	12/31/2018	2/14/2019	SM	111 Main Street	GUEYDAN BANCSHARES, INC.	1	0	0	2	0	Vermilion	29180	Lafayette, LA	5/14/1927	1/1/1934	1/1/2016	Stock	0	0	FED	DIF	Dallas	DALLAS	Baton Rouge	Atlanta	Southern	Western	0	1	http://bankofgueydan.com/	11	78037	8530	5516	42992	5200	20131	509	0	161	0	0
10315	10625	145059	1135374	Bank of Halls	Halls	TN	38040	12/31/2018	2/14/2019	SM	101 Main Street	SECURITY BANCORP OF TENNESSEE, INC.	2	0	0	2	0	Lauderdale			10/13/1899	1/1/1934	1/1/2012	Stock	0	1	FED	DIF	Dallas	DALLAS	Memphis	St. louis	Southern	Southeast	0	1	www.bankofhalls.com	16	89298	4762	585	32391	2832	43109	631	0	1266	1	0
9127	0	854351	1966215	Bank of Hamilton	Hamilton	ND	58238	12/31/2018	2/14/2019	NM	1 Wall Street	WALL STREET HOLDING COMPANY	1	0	0	2	0	Pembina			1/8/1886	1/1/1934	3/31/2006	Stock	0	0	FDIC	DIF	Kansas City	KANSAS CITY	Fargo	Minneapolis	Central	West	0	1	bankofhamilton.com	3	21991	14157	12434	1682	3500	2559	107	0	0	0	0
10057	0	37	0	Bank of Hancock County	Sparta	GA	31087	12/31/2018	2/14/2019	NM	12855 Broad Street		1	0	0	7	0	Hancock			9/1/1904	1/1/1934	8/31/2009	Stock	0	0	FDIC	DIF	Atlanta	ATLANTA	Savannah	Atlanta	Southern	Southeast	0	1	http://www.bankofhancock.com	22	74967	8155	6091	42861	0	22514	997	0	278	74	0
13962	0	7456	1063301	Bank of Hartington	Hartington	NE	68739	12/31/2018	2/14/2019	SM	229 North Broadway	CEDAR BANCORP	2	0	0	2	1	Cedar			1/1/1917	2/28/1934	5/30/2008	Stock	0	0	FED	DIF	Kansas City	KANSAS CITY	Sioux City	Kansas City	Western	West	0	1	www.bankofhartington.com	24	93313	4750	1750	10878	0	73081	816	0	891	0	0
18053	12557	795968	1025309	Bank of Hawaii	Honolulu	HI	96813	12/31/2018	2/14/2019	SM	111 South King Street	BANK OF HAWAII CORPORATION	64	0	1	5	0	Honolulu	46520	Urban Honolulu, HI	1/1/1897	7/10/1959	8/20/2010	Stock	0	1	FED	DIF	San Francisco	SAN FRANCISCO	San Francisco	San Francisco	Western	Western	5	0	www.boh.com	2122	17116378	525969	201888	5485035	0	10353068	106693	37258	151837	1356	41698
17769	53483	746755	1052293	Bank of Hays	Hays	KS	67601	12/31/2018	2/14/2019	NM	1000 West 27th Street	HANSTON INSURANCE AGENCY, INC.	4	0	0	2	0	Ellis			8/21/1907	6/12/1957	12/31/2012	Stock	0	0	FDIC	DIF	Kansas City	KANSAS CITY	Hays	Kansas City	Western	Western	0	1	www.bankofhays.com	33	256924	11635	5237	64366	0	173888	2260	0	2903	0	0
17813	0	856458	0	Bank of Hazelton	Hazelton	ND	58544	12/31/2018	2/14/2019	NM	363 Main St		1	0	0	2	1	Emmons			8/22/1903	12/1/1957	3/31/2006	Stock	0	0	FDIC	DIF	Kansas City	KANSAS CITY	Fargo	Minneapolis	Central	West	0	1	www.bankofhazelton.net	8	51242	8418	8119	13217	6205	22590	330	0	232	0	0
149	0	628039	3140961	Bank of Hazlehurst	Hazlehurst	GA	31539	12/31/2018	2/14/2019	NM	22 South Tallahassee Street	HAZLEHURST INVESTORS, INC.	2	0	0	2	1	Jeff Davis			1/1/1906	1/1/1934	3/31/2006	Stock	0	0	FDIC	DIF	Atlanta	ATLANTA	Albany Ga	Atlanta	Southern	Southeast	0	1	https://www.bankofhazlehurst.com	28	136764	39671	38275	25596	0	65031	2072	0	1005	1603	2474
16276	13932	659341	1098581	Bank of Hillsboro, National Association	Hillsboro	IL	62049	12/31/2018	2/14/2019	N	230 South Main Street	COUNTRY BANCORP, INC.	12	0	0	2	0	Montgomery			7/2/1945	7/2/1945	9/18/2018	Stock	0	0	OCC	DIF	Chicago	CHICAGO	Springfield Il	St. louis	Central	Central	0	1	www.national-bank.com	98	339141	15922	5553	66838	685	240032	4153	0	11424	0	185
289	0	763211	3923306	Bank of Hindman	Hindman	KY	41822	12/31/2018	2/14/2019	NM	1362 Hindman Bypass	COMMUNITY EXCHANGE BANCSHARES INC.	3	0	0	4	0	Knott			1/1/1903	1/1/1934	5/12/2014	Stock	0	0	FDIC	DIF	Chicago	CHICAGO	Lexington	Cleveland	Central	Southeast	0	1	www.bankofhindman.com	30	196637	6034	2490	78244	0	100073	957	0	4113	360	5820
1464	0	941804	2960359	Bank of Holland	Holland	NY	14080	12/31/2018	2/14/2019	NM	12 South Main Street	HOLLAND BANCORP, INC.	3	0	0	8	0	Erie	15380	Buffalo-Cheektowaga-Niagara Falls, NY	10/21/1893	1/1/1934	12/15/2015	Stock	0	0	FDIC	DIF	New York	NEW YORK	Syracuse	New York	Northeastern	Northeast	0	1	www.bankofhollandny.com	30	135325	3947	3314	37458	0	88345	1050	0	2354	0	0
26610	0	671464	2961879	Bank of Hope	Los Angeles	CA	90010	12/31/2018	2/14/2019	NM	3200 Wilshire Blvd Suite 140	HOPE BANCORP, INC.	66	0	1	4	0	Los Angeles	31080	Los Angeles-Long Beach-Anaheim, CA	3/18/1986	3/18/1986	1/1/2018	Stock	0	0	FDIC	DIF	San Francisco	SAN FRANCISCO	Los Angeles (West)	San Francisco	Western	Western	0	0	http://www.bankofhope.com	1507	15307614	501942	308124	1869149	0	12030686	92557	0	50830	7754	504689
3178	0	583754	5193420	Bank of Houston, National Association	Houston	TX	77027	12/31/2018	2/14/2019	N	4400 Post Oak Pkwy Suite 228	BOH HOLDINGS, INC.	2	0	0	8	0	Harris	26420	Houston-The Woodlands-Sugar Land, TX	1/31/1892	1/1/1934	4/30/2018	Stock	0	0	OCC	DIF	Dallas	DALLAS	Dallas	Dallas	Southern	West	0	1	www.bohbank.com	16	69208	32612	31484	6004	0	27573	169	0	1295	0	877
10674	11619	291059	1057168	Bank of Hydro	Hydro	OK	73048	12/31/2018	2/14/2019	NM	146 West Main Street	HYDRO BANCSHARES, INC.	3	0	0	4	1	Caddo			10/1/1903	1/1/1934	5/13/2015	Stock	0	0	FDIC	DIF	Dallas	DALLAS	Oklahoma City	Kansas City	Southern	West	0	1	http://www.bankofhydro.com	21	126267	2853	0	0	3540	115916	1224	0	954	0	0
8584	0	790150	1118760	Bank of Iberia	Iberia	MO	65486	12/31/2018	2/14/2019	SM	841 E. Hwy 42	MILCO BANCORPORATION, INC.	2	0	0	8	0	Miller			10/1/1899	1/1/1934	3/31/2006	Stock	0	0	FED	DIF	Kansas City	KANSAS CITY	Columbia Mo	St. louis	Western	West	0	1	www.bankofiberia.com	17	55786	5355	2431	10347	3783	33408	666	0	853	52	0
26403	9739	300960	2561671	Bank of Idaho	Idaho Falls	ID	83402	12/31/2018	2/14/2019	NM	399 North Capital Avenue	BANK OF IDAHO HOLDING CO.	8	0	0	4	1	Bonneville	26820	Idaho Falls, ID	9/25/1985	9/25/1985	7/29/2015	Stock	0	1	FDIC	DIF	San Francisco	SAN FRANCISCO	Salt Lake City	San Francisco	Western	Western	0	1	www.bankofidaho.com	113	334273	24993	17875	88615	0	209006	4083	0	5503	3122	0
33648	0	727709	0	Bank of India	New York	NY	10017	12/31/2018	2/14/2019	OI	277 Park Ave		1	0	0	9	0	New York	35620	New York-Newark-Jersey City, NY-NJ-PA	9/7/1906	12/2/1980	11/1/2013	Stock	0	0	FDIC	DIF	New York	NEW YORK	New York City	New York	Northeastern	Northeast	0	0			5938844	1119893		20416	0	4726501		0
23826	0	898458	1895397	Bank of Jackson Hole	Jackson	WY	83002	12/31/2018	2/14/2019	SM	990 West Broadway	BANCSHARES OF JACKSON HOLE, INCORPORATED	10	0	0	4	0	Teton			6/1/1982	6/1/1982	3/16/2018	Stock	0	1	FED	DIF	San Francisco	DALLAS	Billings	Kansas City	Western	West	0	1	www.bojh.com	94	824750	134339	121545	25431	0	627889	7767	0	13806	7813	0
8118	15597	567240	1399804	Bank of Jamestown	Jamestown	KY	42629	12/31/2018	2/14/2019	NM	400 Monument Square	JAMESTOWN BANCORP INC	3	0	0	4	0	Russell			7/17/1899	1/1/1934	6/2/2010	Stock	0	0	FDIC	DIF	Chicago	CHICAGO	Elizabethtown	St. louis	Central	Southeast	0	1	www.bankofjamestown.com	34	194865	5415	1220	66641	1276	115694	1115	0	2266	977	21
11750	0	487142	3210369	Bank of Kampsville	Kampsville	IL	62053	12/31/2018	2/14/2019	NM	Broadway And North Street	KAMPSVILLE BANCSHARES INC	4	0	0	2	0	Calhoun	41180	St. Louis, MO-IL	12/1/1908	1/1/1934	3/31/2006	Stock	0	0	FDIC	DIF	Chicago	CHICAGO	Springfield Il	St. louis	Central	Central	0	1	www.thebankofkampsville.com	24	106807	7565	5613	38811	4218	50955	353	0	507	94	0
9775	12029	780049	3097850	Bank of Kilmichael	Kilmichael	MS	39747	12/31/2018	2/14/2019	NM	120 North Depot Avenue	KILMICHAEL BANCORP, INC.	4	0	0	4	1	Montgomery			9/16/1904	1/1/1934	9/13/2017	Stock	0	0	FDIC	DIF	Dallas	DALLAS	Jackson Ms	St. louis	Southern	West	0	1	www.bankofkilmichael.com	40	178222	9909	3110	47771	0	111806	1457	0	3246	0	0
1635	0	796451	2352280	Bank of Kirksville	Kirksville	MO	63501	12/31/2018	2/14/2019	NM	214 South Franklin Street	ROCKHOLD BANCORP	8	0	0	2	1	Adair			1/1/1913	1/1/1934	3/31/2006	Stock	0	0	FDIC	DIF	Kansas City	KANSAS CITY	Columbia Mo	St. louis	Western	West	0	1	www.bankofkirksville.com	72	459470	104644	101944	166095	19590	161379	2626	0	4428	0	512
1874	12723	246657	1051317	Bank of Labor	Kansas City	KS	66101	12/31/2018	2/14/2019	NM	756 Minnesota Avenue	INTERNATIONAL BROTHERHOOD OF BOILERMAKERS, IRON SHIP BUILDERS, BLACKSMITHS, FORGERS AND HELPERS	7	0	0	4	0	Wyandotte	28140	Kansas City, MO-KS	9/2/1924	1/1/1934	10/14/2013	Stock	0	1	FDIC	DIF	Kansas City	KANSAS CITY	Kansas City	Kansas City	Western	Western	0	1	http://www.bankoflabor.com	113	609499	75420	66754	252512	108	259914	4762	0	12084	1902	0
8695	14218	477349	0	Bank of Lake Mills	Lake Mills	WI	53551	12/31/2018	2/14/2019	NM	136 East Madison Street		2	0	0	4	1	Jefferson			1/1/1893	1/2/1934	3/31/2006	Stock	0	0	FDIC	DIF	Chicago	CHICAGO	Milwaukee	Chicago	Central	Central	0	1	www.bankoflakemills.com	44	220351	16030	1229	21266	0	173803	2016	0	4105	0	729
15547	11215	476445	1137033	Bank of Lake Village	Lake Village	AR	71653	12/31/2018	2/14/2019	SM	101 Main Street	SOUTHEAST ARKANSAS BANK CORPORATION	2	0	0	2	0	Chicot			1/1/1934	1/1/1934	6/22/2015	Stock	0	0	FED	DIF	Dallas	DALLAS	Little Rock	St. louis	Southern	Western	0	1	www.bankoflakevillage.com	14	66142	7204	3733	19877	2075	33117	750	0	804	855	0
4130	0	85454	1067251	Bank of Laverne	Laverne	OK	73848	12/31/2018	2/14/2019	NM	111 E. Jane Jayroe Blvd.	LAVERNE BANCSHARES, INC.	1	0	0	2	0	Harper			1/1/1922	1/1/1934	6/1/2010	Stock	0	0	FDIC	DIF	Dallas	DALLAS	Oklahoma City	Kansas City	Southern	West	0	1	http://www.bankoflaverne.com	16	59476	8333	6561	16545	4500	28617	1045	0	489	0	0
5425	0	13457	1063516	Bank of Lewellen	Lewellen	NE	69147	12/31/2018	2/14/2019	NM	302 Main Street	LEWELLEN NATIONAL CORP.	1	0	0	2	0	Garden			10/5/1905	1/1/1934	2/27/2008	Stock	0	0	FDIC	DIF	Kansas City	KANSAS CITY	Grand Island	Kansas City	Western	West	0	1	www.bankoflewellen.com	3	23034	4803	4369	5974	0	10584	93	0	7	0	0
58164	0	3410141	1119404	Bank of Lexington, Inc.	Lexington	KY	40503	12/31/2018	2/14/2019	NM	761 Corporate Drive	FIRST BRECKINRIDGE BANCSHARES, INC.	3	0	0	4	0	Fayette	30460	Lexington-Fayette, KY	2/6/2006	2/6/2006	1/30/2007	Stock	0	0	FDIC	DIF	Chicago	CHICAGO	Lexington	Cleveland	Central	Southeast	0	1	www.bankoflexington.net	46	249684	33074	10331	10854	0	201619	1854	0	1772	0	0
57396	0	3128923	5140312	Bank of Lincoln County	Fayetteville	TN	37334	12/31/2018	2/14/2019	NM	307 East College Street	BOLC CORP.	3	0	0	4	0	Lincoln			7/22/2002	7/22/2002	3/31/2006	Stock	0	1	FDIC	DIF	Dallas	DALLAS	Nashville	Atlanta	Southern	Southeast	0	1	http://www.bolconline.com	38	137790	13077	10139	14438	0	102616	1511	0	3504	8	0
19087	0	111157	1059537	Bank of Lindsay	Lindsay	NE	68644	12/31/2018	2/14/2019	NM	102 Pine Street	LINDSAY STATE COMPANY	1	0	0	2	0	Platte			4/15/1953	4/6/1964	3/31/2006	Stock	0	0	FDIC	DIF	Kansas City	KANSAS CITY	Grand Island	Kansas City	Western	West	0	1	https://www.bankoflindsay.com	16	75179	8008	3245	2312	0	59647	465	0	921	0	0
91280	0	1397471	2617082	Bank of Little Rock	Little Rock	AR	72201	12/31/2018	2/14/2019	SM	200 North State Street	LITTLE ROCK BANKSHARES, INC.	5	0	0	4	0	Pulaski	30780	Little Rock-North Little Rock-Conway, AR	10/21/1927	12/21/1987	3/31/2006	Stock	0	0	FED	DIF	Dallas	DALLAS	Little Rock	St. louis	Southern	Western	0	1	http://www.bankoflittlerock.com	119	203404	10618	6281	77949	550	103103	2150	0	6286	440	207
16795	17319	14650	2224408	Bank of Locust Grove	Locust Grove	OK	74352	12/31/2018	2/14/2019	SM	124 E Main St	FIRST PRYOR BANCORP, INC.	2	0	0	8	0	Mayes			6/6/1949	6/6/1949	6/17/2015	Stock	0	0	FED	DIF	Dallas	DALLAS	Tulsa	Kansas City	Southern	West	0	1	www.banklg.com	16	32356	2839	1528	3696	88	23104	568	0	271	100	90
8885	0	663450	1097173	Bank of Louisiana	Louisiana	MO	63353	12/31/2018	2/14/2019	SM	101 South Third Street	LINCOLN COUNTY BANCORP, INC.	2	0	0	4	1	Pike			1/17/1887	1/1/1934	1/1/2012	Stock	0	0	FED	DIF	Kansas City	KANSAS CITY	St. Louis	St. louis	Western	West	0	1	bola.cc	16	51495	1240	101	13391	0	33952	535	0	925	0	0
17878	0	271136	1247594	Bank of Louisiana	New Orleans	LA	70130	12/31/2018	2/14/2019	NM	300 St. Charles Avenue	BOL BANCSHARES, INC.	5	0	0	8	0	Orleans	35380	New Orleans-Metairie, LA	7/1/1958	7/1/1958	9/28/2016	Stock	0	0	FDIC	DIF	Dallas	DALLAS	Baton Rouge	Atlanta	Southern	Western	0	1	www.bankoflouisiana.com	49	78580	7369	6256	1483	10450	44936	1800	0	4603	7928	0
16281	0	959630	0	Bank of Lumber City	Lumber City	GA	31549	12/31/2018	2/14/2019	NM	21 Main St		2	0	0	2	0	Telfair			7/2/1945	7/2/1945	3/31/2006	Stock	0	0	FDIC	DIF	Atlanta	ATLANTA	Albany Ga	Atlanta	Southern	Southeast	0	1	www.bankoflumbercity.com	14	24019	4365	3662	4654	0	12811	121	0	519	0	0
13264	12871	580548	1209743	Bank of Luxemburg	Luxemburg	WI	54217	12/31/2018	2/14/2019	NM	630 Main Street	LUXEMBURG BANCSHARES, INC.	8	0	0	4	0	Kewaunee	24580	Green Bay, WI	10/3/1903	1/1/1934	6/27/2008	Stock	0	1	FDIC	DIF	Chicago	CHICAGO	Appleton	Chicago	Central	Central	0	1	http://www.bankofluxemburg.com	94	356290	11695	4673	45957	1772	277429	3235	0	7584	171	1647
148	11273	752831	1135105	Bank of Madison	Madison	GA	30650	12/31/2018	2/14/2019	NM	133 North Main Street	MADISON BANK CORP.	4	0	0	4	0	Morgan	12060	Atlanta-Sandy Springs-Roswell, GA	1/1/1890	1/1/1934	3/31/2006	Stock	0	0	FDIC	DIF	Atlanta	ATLANTA	Atlanta	Atlanta	Southern	Southeast	0	1	www.bankofmadisonga.com	57	225674	6014	487	47203	32326	135491	1874	0	153	2629	0
9332	11722	989851	1123812	Bank of Maple Plain	Maple Plain	MN	55359	12/31/2018	2/14/2019	NM	4980 Highway 12	MAPLE BANC SHARES, INC.	1	0	0	8	1	Hennepin	33460	Minneapolis-St. Paul-Bloomington, MN-WI	5/29/1905	1/1/1934	3/31/2006	Stock	0	0	FDIC	DIF	Kansas City	KANSAS CITY	Minneapolis	Minneapolis	Central	West	0	1	www.bankofmapleplain.com	11	89113	8793	7047	33018	0	44133	481	0	422	444	0
32779	0	1436204	3590388	Bank of Marin	Novato	CA	94947	12/31/2018	2/14/2019	NM	504 Redwood Boulevard	BANK OF MARIN BANCORP	24	0	0	4	0	Marin	41860	San Francisco-Oakland-Hayward, CA	1/23/1990	1/23/1990	11/21/2017	Stock	0	1	FDIC	DIF	San Francisco	SAN FRANCISCO	San Francisco	San Francisco	Western	Western	0	1	http://www.bankofmarin.com	290	2520891	34221	7608	619670	0	1748043	15821	0	7376	0	35711
12327	0	601443	1205857	Bank of Mauston	Mauston	WI	53948	12/31/2018	2/14/2019	NM	503 Highway 82 East	MAUSTON BANCORP, INC.	6	0	0	4	1	Juneau			9/12/1932	1/1/1934	3/31/2006	Stock	0	0	FDIC	DIF	Chicago	CHICAGO	Madison	Chicago	Central	Central	0	1	www.bankofmauston.com	65	291045	12110	6856	83818	442	190423	4643	0	2003	16	66
9315	13508	782016	1071575	Bank of Maysville	Maysville	KY	41056	12/31/2018	2/14/2019	NM	20 West 2nd Street	FIRST BANK OF KENTUCKY CORPORATION	3	0	0	8	0	Mason			6/26/1835	1/1/1934	3/31/2006	Stock	0	1	FDIC	DIF	Chicago	CHICAGO	Lexington	Cleveland	Central	Southeast	0	1	www.bankofmaysville.com	27	125860	6562	0	38048	779	74668	654	0	2281	0	2521
13611	13746	175458	1067206	Bank of Mead	Mead	NE	68041	12/31/2018	2/14/2019	NM	322 South Vine	SELKO BANCO, INC.	2	0	0	2	0	Saunders	36540	Omaha-Council Bluffs, NE-IA	9/1/1885	1/13/1934	3/31/2006	Stock	0	0	FDIC	DIF	Kansas City	KANSAS CITY	Omaha	Kansas City	Western	West	0	1	WWW.BANKOFMEAD.COM	5	26923	2656	2000	8869	0	14677	354	0	142	0	0
618	0	175609	2646998	Bank of Millbrook	Millbrook	NY	12545	12/31/2018	2/14/2019	SM	3263 Franklin Avenue	MILLBROOK BANK SYSTEM, INC.	4	0	0	8	0	Dutchess	35620	New York-Newark-Jersey City, NY-NJ-PA	5/18/1891	1/1/1934	10/1/2010	Stock	0	1	FED	DIF	New York	NEW YORK	Syracuse	New York	Northeastern	Northeast	0	1	http://www.bankofmillbrook.com	44	218735	18858	15489	94584	3667	93262	2009	0	2637	78	0
11232	13299	426945	2342722	Bank of Milton	Milton	WI	53563	12/31/2018	2/14/2019	NM	323 Parkview Drive	MILTON BANCSHARES, INC.	2	0	0	4	1	Rock	27500	Janesville-Beloit, WI	3/25/1884	1/1/1934	6/29/2012	Stock	0	0	FDIC	DIF	Chicago	CHICAGO	Madison	Chicago	Central	Central	0	1	www.bankofmilton.com	21	117648	11766	8431	18233	0	85955	1314	0	903	0	89
19954	13212	708753	1062630	Bank of Minden	Mindenmines	MO	64769	12/31/2018	2/14/2019	NM	601 Main Street	S.T.D. INVESTMENTS, INC.	2	0	0	2	0	Barton			7/31/1912	5/15/1969	10/2/2006	Stock	0	0	FDIC	DIF	Kansas City	KANSAS CITY	Springfield Mo	Kansas City	Western	West	0	1	http://bankofminden.com	13	31907	10734	6114	1531	0	18664	379	0	617	0	0
22273	0	706236	0	Bank of Mingo	Williamson	WV	25661	12/31/2018	2/14/2019	NM	10 Commerce Drive		5	0	0	8	0	Mingo			5/17/1976	5/17/1976	3/31/2006	Stock	0	0	FDIC	DIF	Atlanta	DALLAS	Scott Depot	Richmond	Northeastern	Northeast	0	1	https://www.thebankofmingo.com	38	81641	4459	1666	16571	300	56893	680	0	2190	129	0
58482	0	3470097	3470088	Bank of Montana	Missoula	MT	59802	12/31/2018	2/14/2019	NM	125 Bank Street, Suite 100	BANCORP OF MONTANA HOLDING COMPANY	1	0	0	4	1	Missoula	33540	Missoula, MT	11/26/2007	11/26/2007	8/12/2015	Stock	0	0	FDIC	DIF	San Francisco	SAN FRANCISCO	Billings	Minneapolis	Western	West	0	1	http://www.bankofmontana.com	9	86550	18278	7029	6	33	64465	816	0	1591	0	7
20769	0	713047	2139696	Bank of Montgomery	Montgomery	IL	60538	12/31/2018	2/14/2019	NM	1333 Douglas Avenue	MONTGOMERY BANCSHARES, INC.	1	0	0	7	0	Kane	16980	Chicago-Naperville-Elgin, IL-IN-WI	8/15/1972	8/15/1972	3/31/2006	Stock	0	0	FDIC	DIF	Chicago	CHICAGO	Chicago	Chicago	Central	Central	0	1	www.bankofmontgomery.net	6	43252	14348	13222	12391	0	15801	167	0	207	0	0
2145	12828	805335	2412139	Bank of Monticello	Monticello	GA	31064	12/31/2018	2/14/2019	NM	141 Green Street	MONTICELLO BANCSHARES, INC.	1	0	0	8	1	Jasper	12060	Atlanta-Sandy Springs-Roswell, GA	1/1/1909	1/1/1934	4/12/2018	Stock	0	0	FDIC	DIF	Atlanta	ATLANTA	Atlanta	Atlanta	Southern	Southeast	0	1	www.bankofmonticelloga.com	23	108667	18566	16289	17544	1205	67489	527	0	996	69	0
12232	0	937553	3112472	Bank of Monticello	Monticello	MO	63457	12/31/2018	2/14/2019	NM	201 East Lafayette	MONTICELLO BANCSHARES, INC.	3	0	0	2	1	Lewis			2/27/1928	1/1/1934	11/15/2013	Stock	0	0	FDIC	DIF	Kansas City	KANSAS CITY	St. Louis	St. louis	Western	West	0	1	www.bankofmonticello.com	29	113588	6178	2724	22457	5442	76660	1015	0	713	0	47
8556	12729	897330	3073911	Bank of Morton	Morton	MS	39117	12/31/2018	2/14/2019	NM	366 South 4th Street	MORTON BANCORP, INC.	1	0	0	6	1	Scott			1/1/1904	1/1/1934	7/3/2007	Stock	0	0	FDIC	DIF	Dallas	DALLAS	Jackson Ms	Atlanta	Southern	West	0	1	www.bankofmorton.com	16	67784	2697	500	7231	2800	50582	106	0	494	129	0
9057	0	586335	2317690	Bank of Moundville	Moundville	AL	35474	12/31/2018	2/14/2019	NM	319 Market St	MOUNDVILLE BANCSHARES, INC.	1	0	0	7	0	Hale	46220	Tuscaloosa, AL	9/17/1907	1/1/1934	2/24/2011	Stock	0	0	FDIC	DIF	Atlanta	ATLANTA	Shelby	Atlanta	Southern	Southeast	0	1	http://www.BankofMoundville.com	12	91023	3183	0	59359	77	23111	249	0	2285	689	0
13017	9635	352820	3186428	Bank of Mount Hope, Inc.	Mount Hope	WV	25880	12/31/2018	2/14/2019	NM	602 Main Street	MOUNT HOPE BANKSHARES, INC.	3	0	0	8	0	Fayette	13220	Beckley, WV	8/14/1914	1/1/1934	3/31/2006	Stock	0	0	FDIC	DIF	Atlanta	ATLANTA	Scott Depot	Richmond	Northeastern	Northeast	0	1	http://mthopebank.com	30	121077	6616	3371	46581	588	65458	668	0	942	40	0
10626	0	879550	0	Bank of New Cambria	New Cambria	MO	63558	12/31/2018	2/14/2019	NM	200 S. Main St.		2	0	0	2	0	Macon			3/18/1933	1/1/1934	3/31/2006	Stock	0	0	FDIC	DIF	Kansas City	KANSAS CITY	Columbia Mo	St. louis	Western	West	0	1	www.banknewcambria.com	9	31275	7851	6887	7557	344	14248	286	0	720	0	0
27575	0	1404940	3846375	Bank of New Castle	New Castle	DE	19720	12/31/2018	2/14/2019	NM	12 Read's Way	DISCOVER FINANCIAL SERVICES	1	0	0	8	0	New Castle	37980	Philadelphia-Camden-Wilmington, PA-NJ-DE-MD	8/18/1989	8/18/1989	12/31/2011	Stock	0	0	FDIC	DIF	New York	NEW YORK	Claymont	Philadelphia	Northeastern	Northeast	0	0		0	17721	272	0	229	0	17200	0	0	0	0	0
24540	15496	113601	0	Bank of New England	Salem	NH	3079	12/31/2018	2/14/2019	NM	31 Pelham Road		9	0	1	4	0	Rockingham	14460	Boston-Cambridge-Newton, MA-NH	6/24/1983	6/24/1983	7/14/2015	Stock	0	0	FDIC	DIF	New York	NEW YORK	Concord	Boston	Northeastern	Northeast	0	1	http://www.bankofnewengland.com	103	915685	106251	96697	2798	0	799477	8771	0	598	0	0
18012	10780	265407	2545831	Bank of New Hampshire	Laconia	NH	3246	12/31/2018	2/14/2019	SB	62 Pleasant Street	BNH FINANCIAL	26	0	0	4	0	Belknap			7/2/1831	7/2/1959	2/1/2017	Stock	0	1	FDIC	DIF	New York	NEW YORK	Concord	Boston	Northeastern	Northeast	0	1	www.BankNH.com	289	1639101	33949	6322	185216	0	1316315	11410	0	23963	43	27248
58175	0	3443345	3554250	Bank of New Jersey	Fort Lee	NJ	7024	12/31/2018	2/14/2019	NM	1365 Palisade Avenue	BANCORP OF NEW JERSEY, INC.	9	0	0	4	0	Bergen	35620	New York-Newark-Jersey City, NY-NJ-PA	5/10/2006	5/10/2006	4/5/2016	Stock	0	0	FDIC	DIF	New York	NEW YORK	Jamesburg	New York	Northeastern	Northeast	0	1	http://www.bonj.net	81	883736	63065	59524	38145	1977	756588	8393	0	13440	511	0
14701	13112	688556	1095272	Bank of New Madrid	New Madrid	MO	63869	12/31/2018	2/14/2019	NM	229 Main Street	DIXIE BANCSHARES CORP.	3	0	0	2	1	New Madrid			1/1/1933	8/25/1934	3/31/2006	Stock	0	1	FDIC	DIF	Kansas City	KANSAS CITY	St. Louis	St. louis	Western	West	0	1	www.bankofnewmadrid.com	28	97354	4131	510	36075	3907	50943	474	0	1117	0	0
5704	0	948531	0	Bank of Newington	Newington	GA	30446	12/31/2018	2/14/2019	NM	Broad And Church Streets		2	0	0	4	0	Screven			8/14/1919	1/1/1934	1/31/2019	Stock	0	0	FDIC	DIF	Atlanta	ATLANTA	Savannah	Atlanta	Southern	Southeast	0	1	https://www.bankofnewington.com	27	129596	13069	11587	976	0	106198	1746	0	3501	555	0
5447	0	41955	1058688	Bank of Newman Grove	Newman Grove	NE	68758	12/31/2018	2/14/2019	SM	416 Hale Ave	FIRST NEWMAN GROVE BANKSHARES CORP.	1	0	0	2	1	Madison			4/10/1900	1/1/1934	6/2/2010	Stock	0	0	FED	DIF	Kansas City	KANSAS CITY	Sioux City	Kansas City	Western	West	0	1		9	35016	1281	107	6536	0	26114	277	0	273	0	0
18171	0	410748	3176661	Bank of O'Fallon	O'fallon	IL	62269	12/31/2018	2/14/2019	NM	901 South Lincoln Avenue	SECURITY FIRST BANCSHARES INC	2	0	0	8	1	Saint Clair	41180	St. Louis, MO-IL	3/28/1960	3/28/1960	3/31/2006	Stock	0	1	FDIC	DIF	Chicago	CHICAGO	Mount Vernon	St. louis	Central	Central	0	1	http://www.bankofallon.com	32	317416	60158	57735	15956	3660	232471	3977	0	2022	475	0
21529	0	687054	1109900	Bank of Oak Ridge	Oak Ridge	LA	71264	12/31/2018	2/14/2019	NM	105 N. Oak	OAK RIDGE BANCSHARES, INC.	2	0	0	4	1	Morehouse			10/1/1910	4/11/1974	5/14/2015	Stock	0	0	FDIC	DIF	Dallas	DALLAS	Shreveport	Dallas	Southern	Western	0	1	http://www.bankofoakridge.bank	7	52271	1999	0	10598	5800	32407	327	0	43	0	0
35365	0	2903123	3587427	Bank of Oak Ridge	Oak Ridge	NC	27310	12/31/2018	2/14/2019	NM	2211 Oak Ridge Road	OAK RIDGE FINANCIAL SERVICES, INC.	4	0	0	4	0	Guilford	24660	Greensboro-High Point, NC	4/10/2000	4/10/2000	4/6/2009	Stock	0	0	FDIC	DIF	Atlanta	ATLANTA	Charlotte	Richmond	Northeastern	Southeast	0	1	http://www.bankofoakridge.com	68	449787	15859	13772	42335	791	368562	3347	0	9532	0	0
5867	0	147923	0	Bank of Ocean City	Ocean City	MD	21842	12/31/2018	2/14/2019	NM	10005 Golf Course Road		6	0	1	4	0	Worcester	41540	Salisbury, MD-DE	1/1/1916	1/1/1934	3/31/2006	Stock	0	0	FDIC	DIF	New York	NEW YORK	Baltimore	Richmond	Northeastern	Southeast	0	1	www.bankofoceancity.com	63	336401	31830	26446	53985	10899	229816	1855	0	7889	0	0
9803	0	819453	1053339	Bank of Odessa	Odessa	MO	64076	12/31/2018	2/14/2019	NM	301 West Highway 40	COUNTRY AGENCIES & INVESTMENTS, INC.	2	0	0	4	0	Lafayette	28140	Kansas City, MO-KS	1/1/1880	1/1/1934	7/28/2017	Stock	0	0	FDIC	DIF	Kansas City	KANSAS CITY	Kansas City	Kansas City	Western	West	0	1	www.bankofodessa.us.com	40	249801	4864	1142	41344	4382	192548	1374	0	1795	299	0
5902	15888	919344	2744326	Bank of Okolona	Okolona	MS	38860	12/31/2018	2/14/2019	NM	227 West Main Street	BANCORP OF OKOLONA	4	0	0	2	1	Chickasaw			1/31/1931	1/1/1934	1/8/2019	Stock	0	0	FDIC	DIF	Dallas	DALLAS	Jackson Ms	St. louis	Southern	West	0	1	http://www.bankofokolona.com	49	197423	5500	527	26471	3300	148479	1994	0	4152	1576	0
21085	0	37341	1209592	Bank of Ontario	Ontario	WI	54651	12/31/2018	2/14/2019	NM	315 Main Street	ONTARIO BANCORPORATION, INC.	2	0	0	2	1	Vernon			9/23/1911	5/15/1973	5/18/2011	Stock	0	0	FDIC	DIF	Chicago	CHICAGO	Madison	Chicago	Central	Central	0	1	www.myvernoncountybank.com	11	49826	1748	996	8710	543	37039	590	0	231	94	0
16905	0	661157	1904936	Bank of Orchard	Orchard	NE	68764	12/31/2018	2/14/2019	NM	145 E 2nd St	ORCHARD BANCORP.	1	0	0	2	0	Antelope			4/10/1950	4/10/1950	3/31/2006	Stock	0	0	FDIC	DIF	Kansas City	KANSAS CITY	Sioux City	Kansas City	Western	West	0	1		6	24287	12199	10848	4789	0	7028	200	0	70	0	0
13710	0	182353	4464534	Bank of Palmer	Palmer	KS	66962	12/31/2018	2/14/2019	NM	104 East Second Street	PALMER BANCSHARES, INC.	2	0	0	2	0	Washington			7/4/1887	1/20/1934	4/1/2013	Stock	0	0	FDIC	DIF	Kansas City	KANSAS CITY	Hays	Kansas City	Western	Western	0	1	http://www.bankofpalmer.com	8	43871	1603	41	16042	810	24682	330	0	9	0	0
21284	0	581237	1129515	Bank of Pensacola	Pensacola	FL	32502	12/31/2018	2/14/2019	NM	500 South Palafox Street	FIVE FLAGS BANKS, INC.	2	0	0	4	0	Escambia	37860	Pensacola-Ferry Pass-Brent, FL	10/26/1973	10/26/1973	12/8/2014	Stock	0	0	FDIC	DIF	Atlanta	ATLANTA	Montgomery	Atlanta	Southern	Southeast	0	1		15	83970	7699	6541	37045	0	37588	373	0	1073	0	0
1713	0	284239	0	Bank of Perry County	Lobelville	TN	37097	12/31/2018	2/14/2019	NM	33 South Main Street		3	0	0	4	1	Perry			9/1/1905	1/1/1934	5/27/2010	Stock	0	0	FDIC	DIF	Dallas	DALLAS	Nashville	Atlanta	Southern	Southeast	0	1	http://www.thebankonthego.com	35	165457	4137	716	6443	5304	139150	1488	0	3112	1668	0
16982	12730	930442	1207712	Bank of Pontiac	Pontiac	IL	61764	12/31/2018	2/14/2019	SM	300 West Washington Street	PONTIAC BANCORP, INC.	9	0	0	4	0	Livingston			9/6/1947	1/29/1951	10/13/2017	Stock	0	1	FED	DIF	Chicago	CHICAGO	Champaign	Chicago	Central	Central	0	1	http://www.bankofpontiac.com	93	547525	34102	22980	76973	0	412581	4367	0	4588	1260	1962
12745	0	858452	1050730	Bank of Prague	Prague	NE	68050	12/31/2018	2/14/2019	NM	316 West Center Avenue	PRAGUE COMPANY	1	0	0	2	1	Saunders	36540	Omaha-Council Bluffs, NE-IA	1/1/1906	1/1/1934	11/25/2008	Stock	0	0	FDIC	DIF	Kansas City	KANSAS CITY	Omaha	Kansas City	Western	West	0	1	www.bankofprague1.com	7	27850	3742	3352	4003	50	19636	325	0	6	0	15
14660	0	997847	2658496	Bank of Prairie du Sac	Prairie Du Sac	WI	53578	12/31/2018	2/14/2019	NM	555 Park Avenue	PLOETZ INVESTMENTS LIMITED PARTNERSHIP	2	0	0	4	0	Sauk			3/22/1916	1/1/1934	3/31/2006	Stock	0	0	FDIC	DIF	Chicago	CHICAGO	Madison	Chicago	Central	Central	0	1	WWW.BANKPDS.COM	48	452800	30430	19025	133246	13878	269054	5630	0	1628	14	0
17671	52747	673851	3470444	Bank of Prairie Village	Prairie Village	KS	66208	12/31/2018	2/14/2019	NM	3515 W. 75th Street	BLUE LION BANCSHARES, INC.	1	0	0	4	1	Johnson	28140	Kansas City, MO-KS	2/27/1931	9/27/1956	12/13/2007	Stock	0	0	FDIC	DIF	Kansas City	KANSAS CITY	Kansas City	Kansas City	Western	Western	0	1	https://www.bankofprairievillage.com/	14	106023	1941	535	24723	9347	64322	947	0	4478	0	0
101	12621	967943	2236586	Bank of Prescott	Prescott	AR	71857	12/31/2018	2/14/2019	NM	East 2nd And Main Streets	PRESCOTT BANCSHARES, INC	1	0	0	8	0	Nevada			8/10/1904	1/1/1934	3/31/2006	Stock	0	1	FDIC	DIF	Dallas	DALLAS	Shreveport	St. louis	Southern	Western	0	1	http://www.bankofprescott.com	19	72967	7321	5198	23645	500	37738	605	0	337	0	0
8432	10864	99536	1081613	Bank of Putnam County	Cookeville	TN	38501	12/31/2018	2/14/2019	NM	140 South Jefferson Street	B.P.C. CORPORATION	14	0	0	4	1	Putnam			11/1/1901	1/1/1934	4/29/2016	Stock	0	1	FDIC	DIF	Dallas	DALLAS	Nashville	Atlanta	Southern	Southeast	0	1	bankofputnamcounty.com	208	823142	55542	33922	239149	0	487154	3575	0	25622	29	563
11711	9874	37949	1138526	Bank of Rantoul	Rantoul	IL	61866	12/31/2018	2/14/2019	NM	201 East Champaign	BANCORP OF RANTOUL, INC.	3	0	0	2	1	Champaign	16580	Champaign-Urbana, IL	11/25/1920	1/1/1934	6/12/2013	Stock	0	1	FDIC	DIF	Chicago	CHICAGO	Champaign	Chicago	Central	Central	0	1	https://www.bankofrantoul.bank	36	229975	3715	729	100664	0	114556	2052	0	954	0	443
12956	13972	767611	0	Bank of Richmondville	Richmondville	NY	12149	12/31/2018	2/14/2019	NM	857 East Main Street		3	0	0	8	0	Schoharie	10580	Albany-Schenectady-Troy, NY	12/8/1893	1/1/1934	2/13/2015	Stock	0	1	FDIC	DIF	New York	NEW YORK	Syracuse	New York	Northeastern	Northeast	0	1	http://www.bankrich.com	33	140972	12992	11742	38114	1300	82521	980	0	1017	38	0
15673	9828	433550	1099823	Bank of Ripley	Ripley	TN	38063	12/31/2018	2/14/2019	NM	134 North Jefferson Street	BANCSHARES OF RIPLEY, INC.	4	0	0	7	0	Lauderdale			7/14/1939	7/14/1939	3/31/2006	Stock	0	1	FDIC	DIF	Dallas	DALLAS	Memphis	St. louis	Southern	Southeast	0	1	www.bankofripley.com	66	219887	11932	6657	110164	6135	78815	851	0	3291	31	0
29700	3912	345877	0	Bank of Ruston	Ruston	LA	71270	12/31/2018	2/14/2019	SA	505 North Vienna Street		7	0	1	4	0	Lincoln			1/1/1905	9/14/1935	11/1/2018	Stock	0	0	OCC	DIF	Dallas	DALLAS	Shreveport	Dallas	Southern	Western	0	1	www.bor.bank	96	461436	51679	46662	1036	2775	375341	2567	0	8370	957	5005
14349	15906	426758	2234939	Bank of Salem	Salem	MO	65560	12/31/2018	2/14/2019	NM	100 West Fourth Street	SALEM BANCSHARES, INC.	2	0	0	8	0	Dent			10/10/1883	5/10/1934	3/31/2006	Stock	0	0	FDIC	DIF	Kansas City	KANSAS CITY	Springfield Mo	St. louis	Western	West	0	1	www.thebankofsalem.com	26	106103	9640	5211	36447	53	53333	446	0	2760	0	0
11243	13507	931047	1098004	Bank of Salem	Salem	AR	72576	12/31/2018	2/14/2019	SM	207 Church Street	SMITH ASSOCIATED BANKING CORPORATION	3	0	0	2	0	Fulton			12/9/1908	1/1/1934	10/15/2010	Stock	0	0	FED	DIF	Dallas	DALLAS	Little Rock	St. louis	Southern	Western	0	1	www.bksalem.net	37	134899	12263	10402	3496	2484	107805	2256	0	1752	121	0
58069	0	3357385	0	Bank of San Francisco	San Francisco	CA	94105	12/31/2018	2/14/2019	NM	575 Market St., Suite 900		1	0	0	4	0	San Francisco	41860	San Francisco-Oakland-Hayward, CA	8/1/2005	8/1/2005	8/11/2015	Stock	0	0	FDIC	DIF	San Francisco	SAN FRANCISCO	San Francisco	San Francisco	Western	Western	0	1	www.bankofsf.com	39	329088	48101	38757	0	0	276696	3940	0	274	0	245
57816	0	3302312	0	Bank of Santa Clarita	Santa Clarita	CA	91355	12/31/2018	2/14/2019	NM	23780 Magic Mountain Pkwy.		1	0	0	4	0	Los Angeles	31080	Los Angeles-Long Beach-Anaheim, CA	10/26/2004	10/26/2004	3/2/2018	Stock	0	0	FDIC	DIF	San Francisco	SAN FRANCISCO	Los Angeles (North)	San Francisco	Western	Western	0	1	http://www.bankofsantaclarita.com	25	307409	40574	37913	14645	104	229456	2387	0	9401	0	0
26727	13371	49858	0	Bank of South Texas	Mcallen	TX	78504	12/31/2018	2/14/2019	NM	1421 East Nolana Avenue		6	0	0	4	0	Hidalgo	32580	McAllen-Edinburg-Mission, TX	7/8/1986	7/8/1986	7/11/2018	Stock	0	0	FDIC	DIF	Dallas	DALLAS	Houston	Dallas	Southern	West	0	1	http://www.bankofsouthtexas.com	49	132749	8624	1065	10569	0	100300	911	0	5628	0	3480
57044	0	3076453	0	Bank of Southern California, N.A.	San Diego	CA	92130	12/31/2018	2/14/2019	N	12265 El Camino Real, # 100		11	0	0	4	0	San Diego	41740	San Diego-Carlsbad, CA	12/18/2001	12/18/2001	7/31/2018	Stock	0	0	OCC	DIF	San Francisco	SAN FRANCISCO	Orange	San Francisco	Western	Western	0	1	http://www.banksocal.com	94	767948	66666	53140	24938	0	630278	4373	0	5006	0	19617
19506	12429	248240	1247361	Bank of Springfield	Springfield	IL	62711	12/31/2018	2/14/2019	NM	3400 West Wabash	SPRING BANCORP, INC.	13	0	1	4	0	Sangamon	44100	Springfield, IL	10/29/1965	10/29/1965	8/2/2014	Stock	0	1	FDIC	DIF	Chicago	CHICAGO	Springfield Il	Chicago	Central	Central	0	1	www.bankwithbos.com	272	1005697	36931	28514	63827	0	854012	7188	0	20710	7567	7101
12236	0	456250	2851279	Bank of St. Elizabeth	Saint Elizabeth	MO	65075	12/31/2018	2/14/2019	NM	215 Main Street	SAINT ELIZABETH BANCSHARES, INC.	4	0	0	5	1	Miller			1/2/1914	1/1/1934	9/5/2008	Stock	0	0	FDIC	DIF	Kansas City	KANSAS CITY	Columbia Mo	St. louis	Western	West	0	1	www.stebank.com	34	140064	15552	10128	0	0	118140	671	0	1469	0	2714
22739	13122	364430	1082544	Bank of St. Francisville	Saint Francisvil	LA	70775	12/31/2018	2/14/2019	NM	5700 Commerce Street	SAINT FRANCISVILLE BANCSHARES, INC.	1	0	0	4	1	West Feliciana	12940	Baton Rouge, LA	10/30/1978	10/30/1978	8/3/2012	Stock	0	0	FDIC	DIF	Dallas	DALLAS	Baton Rouge	Atlanta	Southern	Western	0	1	http://www.bsf.net	37	132947	12358	1517	16157	50	98600	1377	0	3335	14	0
5634	0	126049	1131723	Bank of Star City	Star City	AR	71667	12/31/2018	2/14/2019	SM	116 North Lincoln	STAR CITY BANCSHARES, INC.	5	0	0	4	1	Lincoln	38220	Pine Bluff, AR	4/7/1925	1/1/1934	9/7/2011	Stock	0	0	FED	DIF	Dallas	DALLAS	Little Rock	St. louis	Southern	Western	0	1	www.bankofstarcity.com	30	92923	1834	30	20552	0	66427	1645	0	2887	0	0
34148	15894	2396604	2270384	Bank of Star Valley	Afton	WY	83110	12/31/2018	2/14/2019	SM	384 Washington Street	STAR VALLEY BANCSHARES, INC.	3	0	0	4	1	Lincoln			3/25/1996	3/25/1996	3/2/2018	Stock	0	1	FED	DIF	San Francisco	SAN FRANCISCO	Salt Lake City	Kansas City	Western	West	0	1	www.bosv.com	26	213076	16085	9947	78389	2300	111428	1459	0	2410	0	0
1536	16038	479268	1399765	Bank of Stockton	Stockton	CA	95202	12/31/2018	2/14/2019	NM	301 East Miner Avenue	1867 WESTERN FINANCIAL CORPORATION	19	0	0	4	0	San Joaquin	44700	Stockton-Lodi, CA	8/12/1867	1/1/1934	12/4/2018	Stock	0	1	FDIC	DIF	San Francisco	SAN FRANCISCO	Sacramento	San Francisco	Western	Western	0	0	www.bankofstockton.com	388	3161922	170610	109002	969961	0	1839766	56086	0	42535	0	36900
16413	0	593940	0	Bank of Stronghurst	Stronghurst	IL	61480	12/31/2018	2/14/2019	NM	108 East Main Street		3	0	0	2	0	Henderson			4/27/1946	4/27/1946	12/30/2015	Stock	0	0	FDIC	DIF	Chicago	CHICAGO	Princeton	Chicago	Central	Central	0	1	bankofstronghurst.com	18	71804	2367	1112	43401	1057	23383	316	0	484	18	0
8892	12194	436953	2300768	Bank of Sullivan	Sullivan	MO	63080	12/31/2018	2/14/2019	NM	318 West Main Street	MID-MISSOURI HOLDING COMPANY, INC	8	0	0	4	0	Franklin	41180	St. Louis, MO-IL	4/1/1895	1/1/1934	12/14/2012	Stock	0	0	FDIC	DIF	Kansas City	KANSAS CITY	St. Louis	St. louis	Western	West	0	1	www.bankofsullivan.com	119	495007	10872	6634	37568	0	421100	6754	0	7590	400	1851
13565	15599	124344	3808113	Bank of Sun Prairie	Sun Prairie	WI	53590	12/31/2018	2/14/2019	NM	228 East Main Street	BOSP BANCSHARES, INC.	4	0	0	4	0	Dane	31540	Madison, WI	8/8/1903	1/6/1934	1/6/2015	Stock	0	1	FDIC	DIF	Chicago	CHICAGO	Madison	Chicago	Central	Central	0	1	http://www.bankofsunprairie.com	75	412495	18844	10381	39634	0	338220	5125	0	3292	0	0
11788	12686	910239	2376727	Bank of Sunset and Trust Company	Sunset	LA	70584	12/31/2018	2/14/2019	NM	863 Napoleon Avenue	SUNSET BANCORP, INC.	4	0	0	4	0	Saint Landry			1/1/1906	1/1/1934	3/31/2006	Stock	0	1	FDIC	DIF	Dallas	DALLAS	Baton Rouge	Atlanta	Southern	Western	0	1	www.bankofsunset.com	31	136057	3354	1254	18966	1026	104768	1031	0	2427	0	0
21573	11347	340135	1135002	Bank of Tennessee	Kingsport	TN	37660	12/31/2018	2/14/2019	NM	301 East Center Street	BANCTENN CORP.	25	0	1	4	1	Sullivan	28700	Kingsport-Bristol-Bristol, TN-VA	5/13/1974	5/13/1974	2/22/2016	Stock	0	0	FDIC	DIF	Dallas	DALLAS	Knoxville	Atlanta	Southern	Southeast	0	1	http://www.bankoftennessee.com	292	1375614	28897	293	186272	0	1066015	7477	0	37476	0	0
35320	0	2823221	1245581	Bank of Terrell	Dawson	GA	39842	12/31/2018	2/14/2019	NM	250 East Lee Street	GEORGIA COMMUNITY BANCORP, INCORPORATED	3	0	0	4	1	Terrell	10500	Albany, GA	8/31/1999	8/31/1999	3/31/2006	Stock	0	0	FDIC	DIF	Atlanta	ATLANTA	Albany Ga	Atlanta	Southern	Southeast	0	1	http://www.bankofterrell.com	28	168196	18767	14464	13999	1094	128910	1420	0	2065	65	0
18576	0	925653	3929821	Bank of Texas	Midland	TX	79701	12/31/2018	2/14/2019	SM	306 West Wall Suite 100	TALL CITY BANCSHARES, INC.	3	0	0	4	1	Midland	33260	Midland, TX	8/4/1962	8/4/1962	1/5/2011	Stock	0	0	FED	DIF	Dallas	DALLAS	Lubbock	Dallas	Southern	West	0	1	www.bankoftexasonline.com	23	375768	100320	86332	4867	825	266674	3621	0	292	0	257
21161	0	1006513	1244801	Bank of the Bluegrass and Trust Company	Lexington	KY	40507	12/31/2018	2/14/2019	NM	101 East High Street	BLUEGRASS BANCSHARES, INC.	3	0	0	4	0	Fayette	30460	Lexington-Fayette, KY	4/10/1972	7/16/1973	3/31/2006	Stock	0	1	FDIC	DIF	Chicago	CHICAGO	Lexington	Cleveland	Central	Southeast	0	1	www.bankofthebluegrass.com	55	258489	4467	991	55956	0	192638	3163	0	983	0	0
26539	0	718275	0	Bank of the Federated States of Micronesia	Pohnpei	FM	96941	12/31/2018	2/14/2019	NM	Corp Office, Kaselehlie St		0	0	1	7	0	64040			2/7/1986	2/7/1986	3/2/2018	Stock	0	0	FDIC	DIF	San Francisco	SAN FRANCISCO	San Francisco	San Francisco	Western	N/A	5	1		85	164292	57674	53037	49736	5250	48706	1440	0	1989	0	0
4791	15583	552059	1060524	Bank of the Flint Hills	Wamego	KS	66547	12/31/2018	2/14/2019	SM	806 Fifth Street	WAMEGO BANCSHARES, INC.	8	0	0	4	1	Pottawatomie	31740	Manhattan, KS	1/1/1875	1/1/1934	7/14/2018	Stock	0	0	FED	DIF	Kansas City	KANSAS CITY	Kansas City	Kansas City	Western	Western	0	1	http://www.bankflinthills.com	75	310983	18941	5002	30742	1179	241919	2289	0	8202	0	206
35207	0	2787770	3217032	Bank of the James	Lynchburg	VA	24504	12/31/2018	2/14/2019	SM	615 Church Street	BANK OF THE JAMES FINANCIAL GROUP, INC.	16	0	0	4	0	Lynchburg City	31340	Lynchburg, VA	7/22/1999	7/22/1999	3/31/2006	Stock	0	0	FED	DIF	Atlanta	ATLANTA	Richmond	Richmond	Northeastern	Southeast	0	1	www.bankofthejames.bank	150	675259	50253	36595	56428	132	531686	4581	0	13232	2431	0
21219	9926	422116	1071249	Bank of the Mountains, Inc.	West Liberty	KY	41472	12/31/2018	2/14/2019	NM	Main And Court Streets	MOUNTAIN BANCORP, INC.	3	0	0	8	0	Morgan			9/15/1973	9/15/1973	3/31/2006	Stock	0	0	FDIC	DIF	Chicago	CHICAGO	Lexington	Cleveland	Central	Southeast	0	1	http://www.bankofthemountains.com	27	70049	4383	1806	4873	2178	52057	684	0	2710	203	0
20387	0	777366	1028533	Bank of the Orient	San Francisco	CA	94104	12/31/2018	2/14/2019	SM	233 Sansome Street	ORIENT BANCORPORATION	8	1	1	4	0	San Francisco	41860	San Francisco-Oakland-Hayward, CA	3/17/1971	3/17/1971	9/13/2016	Stock	0	0	FED	DIF	San Francisco	SAN FRANCISCO	San Francisco	San Francisco	Western	Western	0	1	www.bankorient.com	148	876828	109737	102928	26975	0	713227	14031	0	2027	0	0
23041	10584	307679	2560236	Bank of the Pacific	Aberdeen	WA	98520	12/31/2018	2/14/2019	NM	300 East Market Street	PACIFIC FINANCIAL CORPORATION	18	0	1	4	0	Grays Harbor			12/26/1979	12/26/1979	3/2/2018	Stock	0	0	FDIC	DIF	San Francisco	SAN FRANCISCO	Seattle	San Francisco	Western	West	0	1	www.bankofthepacific.com	237	907088	25438	9539	122549	0	700258	9049	0	15376	0	13489
22340	14345	192857	2623001	Bank of the Panhandle	Guymon	OK	73942	12/31/2018	2/14/2019	NM	13th And Main Streets	PANHANDLE BANCSHARES, INC.	1	0	0	4	1	Texas			10/12/1976	10/12/1976	1/19/2018	Stock	0	0	FDIC	DIF	Dallas	DALLAS	Oklahoma City	Kansas City	Southern	West	0	1	www.bopguymon.com	28	164979	18279	15250	42034	0	100514	1426	0	1209	116	0
4626	52232	1007659	1058624	Bank of the Prairie	Olathe	KS	66062	12/31/2018	2/14/2019	NM	18675 West 151st Street	PRAIRIE STAR BANCSHARES, INC.	2	0	0	4	0	Johnson	28140	Kansas City, MO-KS	1/1/1914	1/1/1934	3/31/2006	Stock	0	0	FDIC	DIF	Kansas City	KANSAS CITY	Kansas City	Kansas City	Western	Western	0	1	www.bankoftheprairie.com	26	141377	5451	3273	28992	119	98749	1984	0	4175	0	0
2205	12491	475756	1134470	Bank of The Rockies, National Association	White Sulphur Sp	MT	59645	12/31/2018	2/14/2019	N	205 West Main Street	COUNTRICORP	6	0	0	2	1	Meagher			8/1/1883	1/1/1934	3/2/2018	Stock	0	0	OCC	DIF	San Francisco	SAN FRANCISCO	Billings	Minneapolis	Western	West	0	1	WWW.BANKOFTHEROCKIES.COM	59	149181	11749	8321	22717	0	103399	1875	0	5363	2569	1416
22597	10050	662369	2976396	Bank of the Sierra	Porterville	CA	93257	12/31/2018	2/14/2019	NM	90 North Main Street	SIERRA BANCORP	41	0	0	4	0	Tulare	47300	Visalia-Porterville, CA	1/19/1978	1/19/1978	6/27/2018	Stock	0	0	FDIC	DIF	San Francisco	SAN FRANCISCO	Sacramento	San Francisco	Western	Western	0	0	www.bankofthesierra.com	541	2522387	74132	1693	560477	0	1724781	9750	0	29500	1082	33812
19125	0	83236	1129515	Bank of the South	Pensacola	FL	32506	12/31/2018	2/14/2019	NM	4410 W. Fairfield Drive	FIVE FLAGS BANKS, INC.	2	0	0	7	0	Escambia	37860	Pensacola-Ferry Pass-Brent, FL	5/20/1964	5/24/1964	3/31/2006	Stock	0	0	FDIC	DIF	Atlanta	ATLANTA	Montgomery	Atlanta	Southern	Southeast	0	1	http://www.bankofthesouth.com	18	83612	18555	13312	38682	0	24979	261	0	720	0	0
2247	14339	499752	2013947	Bank of the Southwest	Roswell	NM	88201	12/31/2018	2/14/2019	NM	226 North Main Street	NEW MEXICO NATIONAL FINANCIAL INCORPORATED	13	0	0	4	1	Chaves			3/18/1930	1/1/1934	3/31/2006	Stock	0	0	FDIC	DIF	Dallas	DALLAS	Albuquerque	Dallas	Western	West	0	1	www.bankofsw.com	84	148081	10680	8324	88	0	126464	1242	0	5643	1735	11
25291	0	478195	1983070	Bank of the Valley	Bellwood	NE	68624	12/31/2018	2/14/2019	NM	404 State Street	BELLWOOD COMMUNITY HOLDING COMPANY	5	0	0	2	0	Butler			5/11/1984	5/11/1984	7/1/2016	Stock	0	0	FDIC	DIF	Kansas City	KANSAS CITY	Omaha	Kansas City	Western	West	0	1	www.bankofthevalley.com	41	274284	10905	0	33979	19600	193877	2591	0	6642	1176	1524
26627	0	859552	1141384	Bank of the West	Grapevine	TX	76051	12/31/2018	2/14/2019	NM	108 West Northwest Highway	GREATER SOUTHWEST BANCSHARES, INC.	11	0	0	4	1	Tarrant	19100	Dallas-Fort Worth-Arlington, TX	4/1/1986	4/1/1986	5/2/2009	Stock	0	0	FDIC	DIF	Dallas	DALLAS	Dallas	Dallas	Southern	West	0	1	www.bnkwest.com	99	491466	72245	62137	44036	0	345644	3768	0	24304	809	647
3514	13975	804963	1231968	Bank of the West	San Francisco	CA	94104	12/31/2018	2/14/2019	NM	180 Montgomery Street	BNP PARIBAS	554	1	1	4	0	San Francisco	41860	San Francisco-Oakland-Hayward, CA	1/1/1874	1/1/1934	11/9/2018	Stock	0	1	FDIC	DIF	San Francisco	SAN FRANCISCO	San Francisco	San Francisco	Western	Western	0	0	www.bankofthewest.com	10089	87392557	4488941	3582355	12960589	0	61953747	612956	71607	378757	7593	4231050
16389	10996	589523	2730383	Bank of Travelers Rest	Travelers Rest	SC	29690	12/31/2018	2/14/2019	NM	42 Plaza Drive	TRAVELERS REST BANCSHARES, INC.	10	0	0	4	1	Greenville	24860	Greenville-Anderson-Mauldin, SC	3/10/1946	3/18/1946	3/31/2006	Stock	0	0	FDIC	DIF	Atlanta	ATLANTA	Columbia Sc	Richmond	Northeastern	Southeast	0	1	http://www.bankoftravelersrest.com	148	730648	53985	37614	174871	100	468776	8384	0	14230	950	0
19480	0	831352	1126523	Bank of Turtle Lake	Turtle Lake	ND	58575	12/31/2018	2/14/2019	NM	205 Main Street	MCLEAN BANK HOLDING COMPANY	1	0	0	2	0	Mclean			9/1/1965	9/1/1965	3/31/2006	Stock	0	0	FDIC	DIF	Kansas City	KANSAS CITY	Fargo	Minneapolis	Central	West	0	1	http://btlnd.com	11	49470	2904	2053	4541	1225	39486	579	0	161	0	0
17159	9533	933975	2935142	Bank of Utah	Ogden	UT	84401	12/31/2018	2/14/2019	SM	2605 Washington Blvd	BOU BANCORP, INC.	18	0	0	4	0	Weber	36260	Ogden-Clearfield, UT	2/5/1952	12/1/1952	11/30/2018	Stock	0	1	FED	DIF	San Francisco	SAN FRANCISCO	Salt Lake City	San Francisco	Western	West	0	1	WWW.BANKOFUTAH.COM	338	1422646	181655	157977	126892	1677	1041991	11600	0	17206	0	9941
13397	0	254317	0	Bank of Utica	Utica	NY	13502	12/31/2018	2/14/2019	NM	222 Genesee Street		1	0	0	9	0	Oneida	46540	Utica-Rome, NY	4/23/1927	1/1/1934	3/31/2006	Stock	0	1	FDIC	DIF	New York	NEW YORK	Syracuse	New York	Northeastern	Northeast	0	1	http://www.bankofutica.com	41	1072677	33259	25763	932856	0	73853	1805	0	22060	0	0
420	0	286251	1055605	Bank of Vici	Vici	OK	73859	12/31/2018	2/14/2019	NM	121 West Broadway Street	VICI BANCORPORATION	1	0	0	4	1	Dewey			1/1/1902	1/1/1934	3/31/2006	Stock	0	0	FDIC	DIF	Dallas	DALLAS	Oklahoma City	Kansas City	Southern	West	0	1	http://www.bankofvici.com	13	36889	6022	5244	7396	2911	18622	124	0	268	15	0
57640	0	3254297	3569049	Bank of Walker County	Jasper	AL	35501	12/31/2018	2/14/2019	NM	607 Hwy 78 East	RELATIONS BANCSHARES, INC.	1	0	0	4	1	Walker	13820	Birmingham-Hoover, AL	3/29/2004	3/29/2004	2/24/2011	Stock	0	0	FDIC	DIF	Atlanta	ATLANTA	Shelby	Atlanta	Southern	Southeast	0	1	www.bankofwalkercounty.com	19	70128	3079	2027	11671	1286	51578	436	0	1503	0	0
27496	0	1404481	2352842	Bank of Walterboro	Walterboro	SC	29488	12/31/2018	2/14/2019	NM	1100 N. Jefferies Boulevard	COMMUNITYCORP	4	0	0	4	0	Colleton			5/1/1989	5/1/1989	1/27/2019	Stock	0	0	FDIC	DIF	Atlanta	ATLANTA	Columbia Sc	Richmond	Northeastern	Southeast	0	1	www.bankofwalterboro.com	39	216137	26069	17580	63622	3000	116313	1453	0	2329	2128	0
12627	11216	565750	2294812	Bank of Washington	Washington	MO	63090	12/31/2018	2/14/2019	NM	200 West Main Street	DIAMOND BANCORP, INC	6	0	0	4	1	Franklin	41180	St. Louis, MO-IL	10/29/1877	1/1/1934	3/31/2006	Stock	0	1	FDIC	DIF	Kansas City	KANSAS CITY	St. Louis	St. louis	Western	West	0	1	http://www.bankofwashington.com	113	687333	37187	28681	49301	0	560019	12179	0	18633	10754	1099
4087	0	175056	1062706	Bank of Western Oklahoma	Elk City	OK	73644	12/31/2018	2/14/2019	SM	201 East Broadway Street	WESTERN OKLAHOMA BANCSHARES, INC.	6	0	0	2	1	Beckham			4/1/1908	1/1/1934	6/17/2015	Stock	0	0	FED	DIF	Dallas	DALLAS	Oklahoma City	Kansas City	Southern	West	0	1	http://www.bankofwesternoklahoma.com	78	288186	16204	7727	18064	0	235282	2378	0	6854	122	2434
1418	13991	393355	1060104	Bank of Weston	Weston	MO	64098	12/31/2018	2/14/2019	NM	18255 Highway 45 North	WILSON BANCSHARES, INC.	3	0	0	4	1	Platte	28140	Kansas City, MO-KS	3/21/1893	1/1/1934	3/31/2006	Stock	0	1	FDIC	DIF	Kansas City	KANSAS CITY	Kansas City	Kansas City	Western	West	0	1	http://www.bankofweston.com	36	141956	7908	5539	20216	1075	106493	1316	0	5190	0	0
24211	0	209362	1398692	Bank of Whittier, National Association	Whittier	CA	90609	12/31/2018	2/14/2019	N	15141 E. Whittier Boulevard	GREATER PACIFIC BANCSHARES	2	0	1	4	0	Los Angeles	31080	Los Angeles-Long Beach-Anaheim, CA	12/20/1982	12/20/1982	2/23/2018	Stock	0	0	OCC	DIF	San Francisco	SAN FRANCISCO	Los Angeles (North)	San Francisco	Western	Western	0	1	http://www.whittierbank.com	20	58848	25430	24680	0	0	30079	1129	0	90	0	1955
8250	0	179335	0	Bank of Wiggins	Wiggins	MS	39577	12/31/2018	2/14/2019	NM	109 West Pine Avenue		3	0	0	4	0	Stone			12/4/1916	1/1/1934	3/31/2006	Stock	0	1	FDIC	DIF	Dallas	DALLAS	Jackson Ms	Atlanta	Southern	West	0	1	http://www.bankofwiggins.com	43	182575	19508	15217	49489	275	101374	1398	0	2853	2062	0
9323	0	625953	3723953	Bank of Winnfield & Trust Company	Winnfield	LA	71483	12/31/2018	2/14/2019	NM	Jones And Main Streets	BLACK CAT FINANCIAL CORP	2	0	0	8	1	Winn			1/1/1901	1/1/1934	3/31/2006	Stock	0	1	FDIC	DIF	Dallas	DALLAS	Shreveport	Dallas	Southern	Western	0	1	http://www.bankofwinnfield.com	36	139054	23605	19060	45478	0	59928	734	0	1192	806	0
12207	0	800442	3229503	Bank of Winona	Winona	MS	38967	12/31/2018	2/14/2019	NM	312 North Applegate	BANCORP OF WINONA, INC.	1	0	0	8	1	Montgomery			6/15/1885	1/1/1934	5/29/2015	Stock	0	1	FDIC	DIF	Dallas	DALLAS	Jackson Ms	St. louis	Southern	West	0	1	www.bankofwinona.com	18	116894	11905	9735	47678	0	50042	525	0	2351	54	0
15136	0	894348	3059746	Bank of Wisconsin Dells	Wisconsin Dells	WI	53965	12/31/2018	2/14/2019	NM	716 Superior Street	DELLS BANCSHARES, INC.	3	0	0	4	0	Columbia	31540	Madison, WI	2/26/1910	1/1/1934	3/31/2006	Stock	0	0	FDIC	DIF	Chicago	CHICAGO	Madison	Chicago	Central	Central	0	1	www.dellsbank.com	82	555100	25265	15565	70669	10316	424932	8474	0	8210	129	617
16201	0	729842	1210208	Bank of Wolcott	Wolcott	IN	47995	12/31/2018	2/14/2019	NM	105 North Range Street	WOLCOTT BANCORP	3	0	0	2	1	White			10/16/1944	10/16/1944	11/30/2011	Stock	0	1	FDIC	DIF	Chicago	CHICAGO	Indianapolis	Chicago	Central	Central	0	1	http://www.bankofwolcott.com	29	164950	11616	8533	34656	0	112510	2092	0	1575	27	0
5699	0	176437	1138656	Bank of Wrightsville	Wrightsville	GA	31096	12/31/2018	2/14/2019	NM	156 N. Bradford St.	WRIGHTSVILLE BANCSHARES, INC.	1	0	0	4	1	Johnson			1/1/1897	1/1/1934	6/2/2010	Stock	0	0	FDIC	DIF	Atlanta	ATLANTA	Savannah	Atlanta	Southern	Southeast	0	1	WWW.BANKOFWRIGHTSVILLE.COM	16	55179	3228	2239	14402	0	34363	318	0	434	0	0
11715	0	371849	1142297	Bank of Yates City	Yates City	IL	61572	12/31/2018	2/14/2019	NM	107 E Main Street	FIRST BANCORP, INC.	2	0	0	2	1	Knox			1/1/1871	1/1/1934	9/8/2008	Stock	0	0	FDIC	DIF	Chicago	CHICAGO	Princeton	Chicago	Central	Central	0	1	http://www.bankofyatescity.com	15	67897	458	0	16534	0	47906	745	0	1129	81	0
11431	14695	118736	1083402	Bank of Yazoo City	Yazoo City	MS	39194	12/31/2018	2/14/2019	NM	104 North Main Street	YAZOO CAPITAL CORPORATION	7	0	0	8	0	Yazoo	27140	Jackson, MS	4/15/1876	1/1/1934	8/21/2012	Stock	0	1	FDIC	DIF	Dallas	DALLAS	Jackson Ms	Atlanta	Southern	West	0	1	http://www.bankofyazoo.com	52	249324	4129	1855	88135	0	137155	2108	0	9236	177	0
15104	0	922924	1076208	Bank of York	York	SC	29745	12/31/2018	2/14/2019	NM	13 W Liberty St	YORK BANCSHARES, INC.	4	0	0	7	0	York	16740	Charlotte-Concord-Gastonia, NC-SC	4/15/1935	4/24/1935	3/31/2006	Stock	0	0	FDIC	DIF	Atlanta	ATLANTA	Columbia Sc	Richmond	Northeastern	Southeast	0	1	www.bankofyork.com	39	231512	91445	86006	45645	0	86009	745	0	2462	14	0
862	0	359838	0	Bank of York	York	AL	36925	12/31/2018	2/14/2019	NM	301 Broad Street		2	0	0	4	1	Sumter			1/1/1911	1/1/1934	4/27/2010	Stock	0	0	FDIC	DIF	Atlanta	ATLANTA	Montgomery	Atlanta	Southern	Southeast	0	1	http://www.bankyork.com	25	108767	10520	7017	45996	3148	44512	419	0	902	0	0
306	13006	860334	1086056	Bank of Zachary	Zachary	LA	70791	12/31/2018	2/14/2019	NM	4743 Main Street	ZACHARY BANCSHARES, INC.	3	0	0	4	0	East Baton Rouge	12940	Baton Rouge, LA	1/1/1904	1/1/1934	5/15/2018	Stock	0	0	FDIC	DIF	Dallas	DALLAS	Baton Rouge	Atlanta	Southern	Western	0	1	http://www.bankofzachary.com	61	243253	6454	3471	66160	2275	161775	1555	0	2706	687	0
13654	13847	903455	1123111	Bank of Zumbrota	Zumbrota	MN	55992	12/31/2018	2/14/2019	NM	70 West Third	ZUMBROTA AGENCY, INC.	2	0	0	2	1	Goodhue			1/1/1925	2/7/1934	3/31/2006	Stock	0	0	FDIC	DIF	Kansas City	KANSAS CITY	Minneapolis	Minneapolis	Central	West	0	1	www.bankofzumbrota.bank	41	160946	2442	9	28984	2403	121641	1261	0	704	166	440
110	9592	107244	0	Bank OZK	Little Rock	AR	72223	12/31/2018	2/14/2019	NM	17901 Chenal Parkway		266	0	1	4	0	Pulaski	30780	Little Rock-North Little Rock-Conway, AR	3/3/1903	1/1/1934	7/16/2018	Stock	0	1	FDIC	DIF	Dallas	DALLAS	Little Rock	St. louis	Southern	Western	0	0	http://www.ozk.com	2563	22388030	290671	47384	2862340	0	17015558	102265	0	567189	16022	696461
16547	13612	329149	1210084	Bank Plus	Estherville	IA	51334	12/31/2018	2/14/2019	NM	1202 Central Avenue	SWEA CITY BANCORPORATION, INC.	4	0	0	2	1	Emmet			3/1/1947	3/1/1947	11/30/2012	Stock	0	1	FDIC	DIF	Kansas City	KANSAS CITY	Des Moines	Chicago	Western	Western	0	1	www.bankplusiowa.com	28	141261	2280	1	18644	8972	104570	1095	0	1136	0	2692
34147	14169	2434113	2631510	Bank Rhode Island	Providence	RI	2903	12/31/2018	2/14/2019	SM	One Turks Head Place	BROOKLINE BANCORP, INC.	20	0	0	4	0	Providence	39300	Providence-Warwick, RI-MA	3/22/1996	3/22/1996	9/28/2012	Stock	0	0	FED	DIF	New York	NEW YORK	South Boston	Boston	Northeastern	Northeast	0	1	www.bankri.com	290	2340624	40375	10822	274060	7438	1820500	17469	4816	17554	401	96292
21897	9969	1006559	1097445	Bank Star	Pacific	MO	63069	12/31/2018	2/14/2019	NM	1999 West Osage Street	BANCSTAR, INC.	2	0	0	4	0	Franklin	41180	St. Louis, MO-IL	1/15/1975	1/15/1975	8/27/2018	Stock	0	0	FDIC	DIF	Kansas City	KANSAS CITY	St. Louis	St. louis	Western	West	0	1	www.bank-star.com	34	137973	8087	3311	16920	0	105699	1162	0	3572	0	2187
15205	0	502652	4953337	Bank3	Memphis	TN	38119	12/31/2018	2/14/2019	NM	5210 Poplar Avenue	BANC3 HOLDINGS, INC	4	0	0	4	0	Shelby	32820	Memphis, TN-MS-AR	7/1/1910	6/28/1935	12/7/2016	Stock	0	0	FDIC	DIF	Dallas	DALLAS	Memphis	St. louis	Southern	Southeast	0	1	www.bank3.com	34	188780	11716	4624	25704	0	146215	1846	0	3548	0	61
57074	0	3010363	3780938	bankcda	Coeur D Alene	ID	83814	12/31/2018	2/14/2019	NM	912 Northwest Boulevard	COEUR D'ALENE BANCORP	3	0	0	4	0	Kootenai	17660	Coeur d'Alene, ID	5/17/2001	5/17/2001	8/10/2015	Stock	0	0	FDIC	DIF	San Francisco	SAN FRANCISCO	Salt Lake City	San Francisco	Western	Western	0	1	www.bankcda.com	24	126335	13147	11618	32989	153	71584	1135	0	4536	0	108
22434	13150	436739	1249048	BankChampaign, National Association	Champaign	IL	61820	12/31/2018	2/14/2019	N	2101 South Neil	MARKET PLACE BANCSHARES, INC.	2	0	0	4	1	Champaign	16580	Champaign-Urbana, IL	3/14/1977	3/14/1977	3/31/2006	Stock	0	1	OCC	DIF	Chicago	CHICAGO	Champaign	Chicago	Central	Central	0	1	http://www.bankchampaign.com	39	228294	11801	8834	33161	0	174483	2446	0	1677	1876	0
8537	10311	748254	1128228	BankCherokee	Saint Paul	MN	55107	12/31/2018	2/14/2019	NM	607 South Smith Avenue	CHEROKEE BANCSHARES, INC.	4	0	0	4	0	Ramsey	33460	Minneapolis-St. Paul-Bloomington, MN-WI	1/15/1908	1/1/1934	3/31/2006	Stock	0	0	FDIC	DIF	Kansas City	KANSAS CITY	Minneapolis	Minneapolis	Central	West	0	1	http://www.bankcherokee.com	59	266964	21998	20020	68960	0	163451	2054	0	2713	771	0
953	11653	811046	1201671	Bankers Trust Company	Des Moines	IA	50309	12/31/2018	2/14/2019	NM	453 7th Street	BTC FINANCIAL CORPORATION	27	0	1	4	0	Polk	19780	Des Moines-West Des Moines, IA	6/1/1917	1/1/1934	1/1/2016	Stock	0	1	FDIC	DIF	Kansas City	KANSAS CITY	Des Moines	Chicago	Western	Western	0	1	www.bankerstrust.com	564	4512819	111737	20526	540514	385	3727295	56446	0	28982	2497	0
23537	0	408642	1209958	Bankers' Bank	Madison	WI	53717	12/31/2018	2/14/2019	SM	7700 Mineral Point Road	BANKERS' BANCORPORATION, INC.	1	0	0	4	0	Dane	31540	Madison, WI	9/1/1981	9/1/1981	3/31/2006	Stock	0	0	FED	DIF	Chicago	CHICAGO	Madison	Chicago	Central	Central	0	0	www.bankersbankusa.com	131	720844	133774	132658	95345	29931	419494	6354	189	2872	1911	3539
27351	0	1218446	1250754	Bankers' Bank of Kansas	Wichita	KS	67208	12/31/2018	2/14/2019	SM	555 N Woodlawn St	BBOK BANCSHARES, INC.	1	0	0	4	0	Sedgwick	48620	Wichita, KS	10/5/1988	10/5/1988	12/27/2012	Stock	0	0	FED	DIF	Kansas City	KANSAS CITY	Wichita	Kansas City	Western	Western	0	0	www.bbok.com	47	170886	20355	10418	8058	4264	128163	2819	0	1054	0	0
23210	0	732758	2249401	Bankers' Bank of the West	Denver	CO	80202	12/31/2018	2/14/2019	SM	1099 18th St., Suite 2700	BANKERS' BANK OF THE WEST BANCORP, INC.	1	0	0	4	0	Denver	19740	Denver-Aurora-Lakewood, CO	10/1/1980	10/1/1980	12/13/2011	Stock	0	0	FED	DIF	Dallas	DALLAS	Denver	Kansas City	Western	Western	0	0	www.bbwest.com	47	364805	61969	45029	29248	5940	249269	4527	0	1879	20	0
28808	2402	454676	3035928	BankFinancial, National Association	Olympia Fields	IL	60461	12/31/2018	2/14/2019	N	21110 South Western Avenue	BANKFINANCIAL CORPORATION	20	0	0	4	0	Cook	16980	Chicago-Naperville-Elgin, IL-IN-WI	1/1/1924	4/3/1935	11/30/2016	Stock	0	1	OCC	DIF	Chicago	CHICAGO	Chicago	Chicago	Central	Central	0	1	www.bankfinancial.com	236	1582655	171711	157906	14672	0	1323793	8470	0	25205	1226	522
20130	11510	117458	2834076	BankFirst	Norfolk	NE	68701	12/31/2018	2/14/2019	NM	100 North 13th Street	NORTH CENTRAL BANCORP, INC.	16	0	1	2	0	Madison			2/9/1970	2/9/1970	12/10/2018	Stock	0	1	FDIC	DIF	Kansas City	KANSAS CITY	Sioux City	Kansas City	Western	West	0	1	www.bankfirstonline.com	127	706600	19101	13251	131281	0	510936	5156	0	13717	0	10123
8870	10529	914648	1247455	BankFirst Financial Services	Columbus	MS	39703	12/31/2018	2/14/2019	SM	900 Main Street	BANKFIRST CAPITAL CORPORATION	17	0	1	4	0	Lowndes			6/1/1888	1/1/1934	9/1/2015	Stock	0	0	FED	DIF	Dallas	DALLAS	Jackson Ms	St. louis	Southern	West	0	1	http://www.bankfirstfs.com	208	975235	30227	12781	123336	0	758535	8300	0	19906	551	4033
58537	0	3629484	0	BankFlorida	Palm Beach Garde	FL	33408	12/31/2018	2/14/2019	NM	11760 Us Hwy. 1, Suite 102w		2	0	0	4	0	Palm Beach	33100	Miami-Fort Lauderdale-West Palm Beach, FL	8/27/2007	8/27/2007	10/18/2018	Stock	0	0	FDIC	DIF	Atlanta	ATLANTA	South Florida	Atlanta	Southern	Southeast	0	1	www.bankflorida.com	20	87575	4863	2507	11084	0	65860	835	0	2991	0	0
26536	13786	331375	0	BankGloucester	Gloucester	MA	1930	12/31/2018	2/14/2019	SB	160 Main Street		2	0	0	4	0	Essex	14460	Boston-Cambridge-Newton, MA-NH	1/1/1887	2/10/1986	7/15/2009	Non-Stock	0	0	FDIC	DIF	New York	NEW YORK	North Boston	Boston	Northeastern	Northeast	0	1	http://www.bankgloucester.com	50	273665	10228	5910	22398	0	232044	1705	0	5301	0	86
17282	0	737548	1204337	BankIowa of Cedar Rapids	Cedar Rapids	IA	52402	12/31/2018	2/14/2019	NM	7045 C Avenue Northeast	FIDELITY BAN CORPORATION	11	0	0	2	1	Linn	16300	Cedar Rapids, IA	1/1/1881	12/11/1953	3/31/2006	Stock	0	1	FDIC	DIF	Kansas City	KANSAS CITY	Cedar Rapids	Chicago	Western	Western	0	1	http://www.bankiowa.com	135	664672	10299	2811	91671	0	529978	5265	0	6873	120	3806
30817	5964	379171	3488300	BankLiberty	Liberty	MO	64068	12/31/2018	2/14/2019	SM	16 West Franklin Street	LIBERTY BANCORP, INC.	13	0	0	4	0	Clay	28140	Kansas City, MO-KS	12/5/1955	12/5/1955	5/5/2018	Stock	0	0	FED	DIF	Kansas City	KANSAS CITY	Kansas City	Kansas City	Western	West	0	1	www.banklibertykc.com	140	540485	38041	26934	11085	0	439322	5140	0	15218	4457	6091
18129	7941	546003	3297481	BankNewport	Newport	RI	2840	12/31/2018	2/14/2019	SM	10 Washington Square	OCEANPOINT FINANCIAL PARTNERS, MHC	17	0	0	4	0	Newport	39300	Providence-Warwick, RI-MA	1/1/1819	1/2/1960	5/5/2015	Stock	0	1	FED	DIF	New York	NEW YORK	South Boston	Boston	Northeastern	Northeast	0	1	www.banknewport.com	309	1665373	20662	1899	234402	0	1330342	12008	0	26511	0	8278
8387	15880	721350	1128040	BankNorth	Arthur	ND	58006	12/31/2018	2/14/2019	NM	340 Main Street	FIRST FINANCIAL CORPORATION	10	0	1	2	1	Cass	22020	Fargo, ND-MN	1/1/1905	1/1/1934	9/14/2018	Stock	0	0	FDIC	DIF	Kansas City	KANSAS CITY	Fargo	Minneapolis	Central	West	0	1	https://www.ibanknorth.com	83	415221	14800	381	9642	0	360992	3490	0	6016	275	8148
11739	14017	855741	1210048	BankOrion	Orion	IL	61273	12/31/2018	2/14/2019	NM	1114 Fourth Street	ORION BANCORPORATION, INC.	9	0	1	4	0	Henry	19340	Davenport-Moline-Rock Island, IA-IL	5/21/1890	1/1/1934	6/30/2017	Stock	0	0	FDIC	DIF	Chicago	CHICAGO	Princeton	Chicago	Central	Central	0	1	http://WWW.BANKORION.COM	88	452428	12443	4590	139955	0	276994	2594	0	6052	1161	5820
30692	5756	364270	0	BankPacific, Ltd	Hagatna	GU	96910	12/31/2018	2/14/2019	SA	151 Aspinal Ave		0	0	1	6	0	Guam			1/1/1953	6/23/1954	2/23/2018	Stock	0	0	FDIC	DIF	San Francisco	SAN FRANCISCO	San Francisco	San Francisco	Western	West	6	1	www.bankpacific.com	97	144926	17289	14154	1085	0	117383	373	0	5923	290	1248
5903	9754	121642	1097306	BankPlus	Belzoni	MS	39038	12/31/2018	2/14/2019	NM	202 Jackson Street	BANCPLUS CORPORATION	59	0	0	4	0	Humphreys			1/1/1909	1/1/1934	6/6/2018	Stock	0	1	FDIC	DIF	Dallas	DALLAS	Jackson Ms	St. louis	Southern	West	0	1	http://www.bankplus.net	740	2761289	145197	93693	381896	0	2056544	24500	0	75275	6469	3325
77	10489	194936	1084061	BankSouth	Dothan	AL	36303	12/31/2018	2/14/2019	NM	3251 Ross Clark Circle	BANCSOUTH CORPORATION	2	0	0	4	1	Houston	20020	Dothan, AL	1/1/1928	1/1/1934	3/31/2006	Stock	0	0	FDIC	DIF	Atlanta	ATLANTA	Montgomery	Atlanta	Southern	Southeast	0	1		24	172809	9175	4974	27905	0	133521	2715	0	1384	0	0
16418	13480	88231	0	BankSouth	Greensboro	GA	30642	12/31/2018	2/14/2019	SA	6340 Lake Oconee Parkway		6	0	0	4	1	Greene			4/10/1946	4/10/1946	9/14/2012	Stock	0	0	OCC	DIF	Atlanta	ATLANTA	Atlanta	Atlanta	Southern	Southeast	0	1	http://www.banksouth.com	304	634677	44564	38508	33667	0	522811	6377	0	10439	462	947
496	16027	109453	1943917	BankStar Financial	Elkton	SD	57026	12/31/2018	2/14/2019	NM	124 Elk Street	ELKTON HOLDING COMPANY	3	0	0	2	1	Brookings			3/20/1926	1/1/1934	3/22/2014	Stock	0	0	FDIC	DIF	Kansas City	KANSAS CITY	Sioux Falls	Minneapolis	Western	West	0	1	https://www.ebankstar.bank	31	180906	5820	38	27682	0	137511	1268	0	3109	0	2413
29177	3050	831576	3610437	BankTennessee	Collierville	TN	38017	12/31/2018	2/14/2019	SM	1125 West Poplar Ave	BANKTENNESSEE BANCSHARES, INC.	8	0	0	4	1	Shelby	32820	Memphis, TN-MS-AR	10/1/1934	11/2/1934	3/31/2006	Stock	0	0	FED	DIF	Dallas	DALLAS	Memphis	St. louis	Southern	Southeast	0	1	www.banktennessee.com	74	303106	24043	16747	15272	4511	232898	3265	0	10632	0	3148
58979	18132	3938186	4028712	BankUnited, National Association	Miami Lakes	FL	33016	12/31/2018	2/14/2019	N	14817 Oak Lane	BANKUNITED, INC.	89	0	1	4	0	Miami-Dade	33100	Miami-Fort Lauderdale-West Palm Beach, FL	5/21/2009	5/21/2009	3/22/2013	Stock	0	0	OCC	DIF	Atlanta	ATLANTA	South Florida	Atlanta	Southern	Southeast	0	0	http://www.BankUnited.com	1759	32077582	382072	372680	8106359	0	21904069	109931	26210	63711	8432	87242
35406	0	2849285	3368185	BankVista	Sartell	MN	56377	12/31/2018	2/14/2019	NM	125 Twin Rivers Court	ABDO INVESTMENTS, INC.	3	0	0	4	0	Stearns	41060	St. Cloud, MN	2/15/2000	2/15/2000	12/19/2014	Stock	0	0	FDIC	DIF	Kansas City	KANSAS CITY	Minneapolis	Minneapolis	Central	West	0	1	www.bankvista.com	58	302011	28902	22744	241	0	260053	3545	0	7361	1285	14
57368	0	3109043	3553815	Bankwell Bank	New Canaan	CT	6840	12/31/2018	2/14/2019	NM	208 Elm Street	BANKWELL FINANCIAL GROUP, INC.	13	0	0	4	0	Fairfield	14860	Bridgeport-Stamford-Norwalk, CT	4/22/2002	4/22/2002	2/1/2015	Stock	0	0	FDIC	DIF	New York	NEW YORK	Hartford	New York	Northeastern	Northeast	0	1	http://www.mybankwell.com	140	1871263	75411	66625	116584	2701	1586775	15462	0	19575	0	3749
16704	0	791353	1134872	BANKWEST	Rockford	MN	55373	12/31/2018	2/14/2019	NM	5921 Main Street	BANKWEST FINANCIAL, INC.	3	0	0	4	1	Wright	33460	Minneapolis-St. Paul-Bloomington, MN-WI	1/1/1948	6/1/1948	3/31/2006	Stock	0	0	FDIC	DIF	Kansas City	KANSAS CITY	Minneapolis	Minneapolis	Central	West	0	1	www.bankwestmn.com	32	147377	12322	9928	26922	5085	95205	1250	0	4149	167	0
10502	14289	989758	1051504	BANKWEST OF KANSAS	Goodland	KS	67735	12/31/2018	2/14/2019	SM	922 Main Street	G. S. BANCSHARES, INC.	3	0	0	2	1	Sherman			1/1/1929	1/1/1934	3/31/2006	Stock	0	1	FED	DIF	Kansas City	KANSAS CITY	Hays	Kansas City	Western	Western	0	1	www.ebankwest.com	33	119224	15195	11720	14882	343	84827	825	0	1238	0	0
4009	11916	540551	1124060	BankWest, Inc.	Pierre	SD	57501	12/31/2018	2/14/2019	NM	420 South Pierre Street	SOUTH DAKOTA BANCSHARES, INC.	18	0	0	2	0	Hughes			8/30/1889	1/1/1934	7/1/2016	Stock	0	1	FDIC	DIF	Kansas City	KANSAS CITY	Sioux Falls	Minneapolis	Western	West	0	1	http://www.bankwest-sd.com	308	1050339	37511	20956	151978	0	789532	11264	0	27578	2795	8005
28489	1691	352772	2126977	Banner Bank	Walla Walla	WA	99362	12/31/2018	2/14/2019	NM	10 South First Avenue	BANNER CORPORATION	187	0	1	4	0	Walla Walla	47460	Walla Walla, WA	1/1/1890	12/6/1934	11/1/2018	Stock	0	0	FDIC	DIF	San Francisco	SAN FRANCISCO	Seattle	San Francisco	Western	West	0	0	www.bannerbank.com	2132	11576413	251961	24941	1807089	0	8574035	94071	28764	163594	2611	378466
10374	9734	453147	1207691	Banner Banks	Birnamwood	WI	54414	12/31/2018	2/14/2019	NM	416 Main St.	BANNER BANCORP, LTD	4	0	0	2	1	Shawano			1/1/1900	1/1/1934	1/29/2018	Stock	0	0	FDIC	DIF	Chicago	CHICAGO	Appleton	Chicago	Central	Central	0	1	WWW.BANNERBANKS.COM	27	96619	19495	16099	32769	5240	37947	747	0	550	102	0
19274	53543	275255	4437426	Banner Capital Bank	Harrisburg	NE	69345	12/31/2018	2/14/2019	NM	205 State St	BANNER COUNTY BAN CORPORATION EMPLOYEE STOCK OWNERSHIP PLAN AND TRUST	5	0	1	2	1	Banner			10/10/1964	10/10/1964	2/1/2018	Stock	0	0	FDIC	DIF	Kansas City	KANSAS CITY	Grand Island	Kansas City	Western	West	0	1	http://www.bcbank.net	43	162967	4415	971	11666	0	139040	1713	0	3365	62	725
17514	12376	502849	3202832	Banterra Bank	Marion	IL	62959	12/31/2018	2/14/2019	NM	3201 Banterra Drive	BANTERRA CORP	42	0	1	4	1	Williamson	16060	Carbondale-Marion, IL	11/26/1955	11/26/1955	4/6/2018	Stock	0	0	FDIC	DIF	Chicago	CHICAGO	Mount Vernon	St. louis	Central	Central	0	0	www.banterra.com	375	1796239	37046	12201	345429	0	1333495	13200	0	26165	828	13143
11971	9261	522605	1115385	Bar Harbor Bank & Trust	Bar Harbor	ME	4609	12/31/2018	2/14/2019	NM	82 Main Street	BAR HARBOR BANKSHARES	49	0	1	4	0	Hancock			9/15/1887	1/1/1934	1/14/2017	Stock	0	1	FDIC	DIF	New York	NEW YORK	Concord	Boston	Northeastern	Northeast	0	1	www.bhbt.com	442	3604567	87366	46745	725831	0	2476361	13866	0	48117	2351	110630
30878	6049	106676	0	Bar Harbor Savings and Loan Association	Bar Harbor	ME	4609	12/31/2018	2/14/2019	SA	103 Main Street		1	0	0	5	0	Hancock			1/1/1902	4/15/1957	5/3/2012	Non-Stock	0	0	FDIC	DIF	New York	NEW YORK	Concord	Boston	Northeastern	Northeast	0	1	www.bhsla.com	10	104180	6862	6659	3267	524	90389	872	0	1750	0	0
12788	12050	24949	1209248	Baraboo State Bank	Baraboo	WI	53913	12/31/2018	2/14/2019	SM	101 Third Avenue	BARABOO BANCORPORATION, INC., THE	8	0	0	4	0	Sauk			7/1/1857	1/1/1934	12/22/2017	Stock	0	1	FED	DIF	Chicago	CHICAGO	Madison	Chicago	Central	Central	0	1	http://www.baraboobank.com	98	394825	65898	57907	61509	0	244145	4628	0	4727	153	934
57203	0	2980209	1231418	Barclays Bank Delaware	Wilmington	DE	19801	12/31/2018	2/14/2019	NM	125 South West Street	BARCLAYS PLC	1	0	0	3	0	New Castle	37980	Philadelphia-Camden-Wilmington, PA-NJ-DE-MD	5/23/2001	5/23/2001	1/1/2018	Stock	0	0	FDIC	DIF	New York	NEW YORK	Claymont	Philadelphia	Northeastern	Northeast	0	0	www.barclaysus.com/deposits	3560	33096474	5514050	5172206	100813	0	25840618	1137088	0	23765	0	690153
34395	0	2508751	2260406	Barrington Bank & Trust Company, National Association	Barrington	IL	60010	12/31/2018	2/14/2019	N	201 South Hough Street	WINTRUST FINANCIAL CORPORATION	7	0	0	4	0	Lake	16980	Chicago-Naperville-Elgin, IL-IN-WI	12/19/1996	12/19/1996	2/10/2012	Stock	0	0	OCC	DIF	Chicago	CHICAGO	Chicago	Chicago	Central	Central	0	0	www.barringtonbank.com	1100	2135647	58203	38588	132174	3	1719664	6053	4118	32482	2365	114538
22205	0	1007734	0	Barwick Banking Company	Barwick	GA	31720	12/31/2018	2/14/2019	NM	2020 East Main Street		1	0	0	2	0	Brooks	46660	Valdosta, GA	1/1/1934	1/6/1976	3/31/2006	Stock	0	0	FDIC	DIF	Atlanta	ATLANTA	Albany Ga	Atlanta	Southern	Southeast	0	1		3	13233	5481	4988	6083	390	1178	45	0	27	0	0
17621	0	188739	2937182	Basile State Bank	Basile	LA	70515	12/31/2018	2/14/2019	NM	3031 Stagg Ave	BASILE BANCSHARES, INC.	2	0	0	6	1	Evangeline			7/2/1956	7/2/1956	11/15/2006	Stock	0	0	FDIC	DIF	Dallas	DALLAS	Baton Rouge	Atlanta	Southern	Western	0	1	www.basilebank.com	17	53784	3807	1491	970	4000	42883	558	0	1105	154	0
17749	10960	433505	0	Bath Savings Institution	Bath	ME	4530	12/31/2018	2/14/2019	SB	105 Front Street		13	0	0	4	0	Sagadahoc	38860	Portland-South Portland, ME	4/19/1852	4/18/1957	5/3/2012	Non-Stock	0	1	FDIC	DIF	New York	NEW YORK	Concord	Boston	Northeastern	Northeast	0	1	www.bathsavings.com	182	920917	49234	39164	209201	0	617705	7200	0	15871	0	1298
16330	12275	986757	2249399	Battle Creek State Bank	Battle Creek	NE	68715	12/31/2018	2/14/2019	SM	202 W Main St	BATTLE CREEK STATE COMPANY, INC.	1	0	0	4	0	Madison			9/1/1943	10/24/1945	1/1/2012	Stock	0	0	FED	DIF	Kansas City	KANSAS CITY	Sioux City	Kansas City	Western	West	0	1	http://www.battlecreekstatebank.com	6	31492	1751	94	1837	1900	25325	384	0	178	0	0
34052	0	2329200	2340867	Bay Bank	Green Bay	WI	54313	12/31/2018	2/14/2019	NM	2555 Packerland Drive	BAY BANCORPORATION, INC.	2	0	0	4	0	Brown	24580	Green Bay, WI	8/21/1995	8/21/1995	1/8/2014	Stock	0	0	FDIC	DIF	Chicago	CHICAGO	Appleton	Chicago	Central	Central	0	1	www.baybankgb.com	27	95272	14994	11240	14242	255	59902	1656	0	427	114	775
15585	14349	961446	2389978	Bay Port State Bank	Bay Port	MI	48720	12/31/2018	2/14/2019	NM	9840 Main Street	BAY PORT FINANCIAL CORPORATION	3	0	0	2	0	Huron			3/1/1938	3/3/1938	3/31/2006	Stock	0	0	FDIC	DIF	Chicago	CHICAGO	Detroit	Chicago	Central	Central	0	1	https://www.bayportstatebank.com	30	102253	4984	2510	80	6520	87969	1160	0	1218	0	0
90311	7995	963002	3535437	Bay State Savings Bank	Worcester	MA	1608	12/31/2018	2/14/2019	SB	28 Franklin Street	1895 MHC	7	0	0	4	0	Worcester	49340	Worcester, MA-CT	3/9/1895	11/20/1985	8/1/2011	Non-Stock	0	0	FDIC	DIF	New York	NEW YORK	Springfield Ma	Boston	Northeastern	Northeast	0	1	baystatesavingsbank.com	71	418121	8835	4362	20635	854	368667	4795	0	3424	395	368
1092	9679	242958	2533070	Baybank	Gladstone	MI	49837	12/31/2018	2/14/2019	NM	104 South Tenth Street	BAYBANK CORPORATION	3	0	0	4	0	Delta			7/1/1912	1/1/1934	1/29/2018	Stock	0	0	FDIC	DIF	Chicago	CHICAGO	Appleton	Minneapolis	Central	Central	0	1	http://baybank.us	29	99166	4682	3710	17672	0	72726	699	0	2372	266	0
90196	13133	771609	2623430	BayCoast Bank	Swansea	MA	2777	12/31/2018	2/14/2019	SB	330 Swansea Drive	NARRAGANSETT FINANCIAL CORP	19	0	1	4	0	Bristol	39300	Providence-Warwick, RI-MA	11/15/1851	6/18/1985	3/30/2016	Stock	0	1	FDIC	DIF	New York	NEW YORK	South Boston	Boston	Northeastern	Northeast	0	1	www.baycoastbank.com	407	1682487	29201	1780	178815	0	1347037	9320	0	31871	461	23109
32527	8386	242976	0	BayVanguard Bank	Baltimore	MD	21219	12/31/2018	2/14/2019	SB	7114 North Point Road		4	0	0	6	0	Baltimore	12580	Baltimore-Columbia-Towson, MD	9/1/1873	3/26/1987	8/23/2018	Stock	0	0	FDIC	DIF	New York	NEW YORK	Baltimore	Richmond	Northeastern	Southeast	0	1	www.bayvanguard.com	37	160203	6768	3449	17506	0	123173	1793	0	4057	276	141
35541	0	2954059	3170539	BCB Community Bank	Bayonne	NJ	7002	12/31/2018	2/14/2019	NM	860 Broadway	BCB BANCORP, INC.	28	0	1	4	0	Hudson	35620	New York-Newark-Jersey City, NY-NJ-PA	11/1/2000	11/1/2000	4/17/2018	Stock	0	0	FDIC	DIF	New York	NEW YORK	Jamesburg	New York	Northeastern	Northeast	0	1	www.bcb.bank	365	2673815	195521	176551	127007	0	2279645	22359	0	20293	1333	8815
20215	0	829032	1141115	BCBank, Inc.	Philippi	WV	26416	12/31/2018	2/14/2019	NM	107 Pike Street	APPALACHIAN FINANCIAL CORPORATION	4	0	0	4	0	Barbour			6/27/1970	6/29/1970	11/5/2015	Stock	0	1	FDIC	DIF	Atlanta	ATLANTA	Scott Depot	Richmond	Northeastern	Northeast	0	1	https://www.bcbankinc.com/	36	135198	6491	5013	21859	0	94597	1081	0	4895	1611	0
57131	0	3022076	0	Beach Community Bank	Fort Walton Beac	FL	32548	12/31/2018	2/14/2019	NM	17 Southeast Eglin Parkway		11	0	0	4	0	Okaloosa	18880	Crestview-Fort Walton Beach-Destin, FL	4/27/2001	4/27/2001	3/31/2006	Stock	0	0	FDIC	DIF	Atlanta	ATLANTA	Montgomery	Atlanta	Southern	Southeast	0	1	WWW.BEACHCOMMUNITYBANK.COM	109	500426	7475	4970	179750	0	261440	2062	0	15375	27086	414
25644	12481	403067	1031515	BEACON BUSINESS BANK, NATIONAL ASSOCIATION	San Francisco	CA	94108	12/31/2018	2/14/2019	N	88 Kearny St., Suite 1750	TRANS PACIFIC BANCORP	3	0	0	4	1	San Francisco	41860	San Francisco-Oakland-Hayward, CA	8/21/1984	8/21/1984	3/26/2018	Stock	0	0	OCC	DIF	San Francisco	SAN FRANCISCO	San Francisco	San Francisco	Western	Western	0	1	https://beaconbusinessbank.com	29	127940	12942	10963	11323	0	100371	2872	0	651	0	793
59106	0	5136959	0	Beacon Community Bank	Charleston	SC	29403	12/31/2018	2/14/2019	NM	578 E. Bay Street, Suite D		1	0	0	4	0	Charleston	16700	Charleston-North Charleston, SC	1/8/2018	1/8/2018	1/8/2018	Stock	0	0	FDIC	DIF	Atlanta	ATLANTA	Columbia Sc	Richmond	Northeastern	Southeast	0	1	www.beacon.bank	21	71155	21402	20798	5363	0	42045	532	0	1076	0	0
57833	0	3284397	0	Beal Bank USA	Las Vegas	NV	89134	12/31/2018	2/14/2019	NM	1970 Village Ctr Circle, Ste		23	0	1	4	0	Clark	29820	Las Vegas-Henderson-Paradise, NV	8/2/2004	8/2/2004	3/9/2018	Stock	0	0	FDIC	DIF	San Francisco	DALLAS	Phoenix	San Francisco	Western	West	0	0	www.bealbankUSA.com	128	5331576	419997	369375	699698	0	3437502	99645	0	908	24502	0
32574	18092	1176881	0	Beal Bank, SSB	Plano	TX	75024	12/31/2018	2/14/2019	SB	6000 Legacy Drive		19	0	1	9	0	Collin	19100	Dallas-Fort Worth-Arlington, TX	3/10/1988	3/10/1988	10/14/2011	Stock	0	1	FDIC	DIF	Dallas	DALLAS	Dallas	Dallas	Southern	West	0	0	www.bealbank.com	230	2182999	498506	497452	227722	0	1143751	11340	0	48503	13487	0
30043	4618	835378	0	Beardstown Savings s.b.	Beardstown	IL	62618	12/31/2018	2/14/2019	SB	301 State Street		2	0	0	5	0	Cass			1/1/1911	5/23/1949	5/2/2011	Non-Stock	0	0	FDIC	DIF	Chicago	CHICAGO	Springfield Il	Chicago	Central	Central	0	1	www.beardstownsavings.com	12	52035	2399	835	9841	0	37014	358	0	861	246	0
58199	0	3425725	3917855	Beartooth Bank	Billings	MT	59106	12/31/2018	2/14/2019	NM	4130 King Avenue West	BEARTOOTH FINANCIAL CORPORATION	1	0	0	4	0	Yellowstone	13740	Billings, MT	4/24/2006	4/24/2006	3/2/2018	Stock	0	0	FDIC	DIF	San Francisco	SAN FRANCISCO	Billings	Minneapolis	Western	West	0	1	www.beartoothbank.com	7	46116	1933	148	27	5471	35404	780	0	2048	0	0
30339	5195	123374	0	Beauregard FSB	Deridder	LA	70634	12/31/2018	2/14/2019	SA	122 Jefferson Avenue		2	0	0	6	1	Beauregard			6/23/1948	6/23/1948	7/21/2011	Stock	0	0	OCC	DIF	Dallas	DALLAS	Shreveport	Atlanta	Southern	Western	0	1	www.beauregardfsb.com	12	69168	12668	10924	9323	0	45936	912	0	388	321	0
29024	2781	946274	0	Bedford Federal Savings Bank	Bedford	IN	47421	12/31/2018	2/14/2019	SB	1030 15th Street		2	0	0	5	0	Lawrence			7/1/1934	10/25/1934	4/15/2014	Non-Stock	0	0	FDIC	DIF	Chicago	CHICAGO	Indianapolis	St. louis	Central	Central	0	1	www.bedfed.com	29	121834	11940	10955	0	0	100354	1012	0	3721	91	697
11355	11482	696047	2513214	Bedford Loan & Deposit Bank	Bedford	KY	40006	12/31/2018	2/14/2019	NM	45 Highway 42 East	BEDFORD LOAN AND DEPOSIT BANCORP, INC.	3	0	0	8	0	Trimble	31140	Louisville-Jefferson County, KY-IN	11/2/1891	1/1/1934	3/31/2006	Stock	0	0	FDIC	DIF	Chicago	CHICAGO	Elizabethtown	St. louis	Central	Southeast	0	1	www.bedfordbank.com	28	94097	1941	116	30135	5203	52646	890	0	1828	85	0
12208	12667	761244	1136988	Belgrade State Bank	Belgrade	MO	63622	12/31/2018	2/14/2019	SM	401 Main Street	TURNER BANCSHARES, INC.	6	0	0	4	0	Washington			6/19/1906	1/1/1934	3/31/2006	Stock	0	0	FED	DIF	Kansas City	KANSAS CITY	St. Louis	St. louis	Western	West	0	1	belgradestatebank.com	96	266722	9116	41	21173	9106	209617	1754	0	8670	1444	0
19581	0	929352	1417333	Bell Bank	Fargo	ND	58103	12/31/2018	2/14/2019	NM	3100 13th Avenue, South	STATE BANKSHARES, INC.	21	0	1	4	0	Cass	22020	Fargo, ND-MN	5/6/1966	5/6/1966	8/21/2016	Stock	0	1	FDIC	DIF	Kansas City	KANSAS CITY	Fargo	Minneapolis	Central	West	0	1	http://www.bellbanks.com	1158	5394695	67816	11283	83126	0	5079258	53681	0	59414	1028	30156
14415	0	178244	2307310	Bellevue State Bank	Bellevue	IA	52031	12/31/2018	2/14/2019	NM	200 South 2nd Street	BELLEVUE STATE BANK EMPLOYEE STOCK OWNERSHIP PLAN	1	0	0	2	1	Jackson			1/1/1934	5/31/1934	3/31/2006	Stock	0	1	FDIC	DIF	Kansas City	KANSAS CITY	Cedar Rapids	Chicago	Western	Western	0	1	http://www.bellevuestatebank.com	13	117943	4234	989	5540	4310	99653	1168	0	739	0	0
58165	0	3391718	3391727	Belmont Bank & Trust Company	Chicago	IL	60634	12/31/2018	2/14/2019	NM	8250 West Belmont Avenue	BELMONT FINANCIAL GROUP, INC.	3	0	0	4	0	Cook	16980	Chicago-Naperville-Elgin, IL-IN-WI	6/14/2006	6/14/2006	1/2/2008	Stock	0	0	FDIC	DIF	Chicago	CHICAGO	Chicago	Chicago	Central	Central	0	1	WWW.BELMONTBANK.COM	36	456457	9132	152	100754	0	338173	4104	0	4673	427	0
28035	773	919773	0	Belmont Federal Savings and Loan Association	Belmont	NC	28012	12/31/2018	2/14/2019	SA	210 Park Street		1	0	0	5	0	Gaston	16740	Charlotte-Concord-Gastonia, NC-SC	1/1/1915	12/4/1940	7/2/2015	Non-Stock	0	0	OCC	DIF	Atlanta	ATLANTA	Charlotte	Richmond	Northeastern	Southeast	0	1	www.belmontfederal.com	10	91457	10753	9105	9047	0	67907	263	0	3074	0	0
23901	11885	348207	3929791	Belmont Savings Bank	Belmont	MA	2478	12/31/2018	2/14/2019	SB	2 Leonard Street	BSB BANCORP INC.	7	0	0	4	0	Middlesex	14460	Boston-Cambridge-Newton, MA-NH	1/1/1885	7/12/1982	10/1/2009	Stock	0	0	FDIC	DIF	New York	NEW YORK	North Boston	Boston	Northeastern	Northeast	0	1	www.belmontsavings.com	134	3030371	147501	134402	152065	0	2627274	17939	2787	1874	0	1102
28348	1411	72678	0	Belmont Savings Bank	Bellaire	OH	43906	12/31/2018	2/14/2019	NM	3301 Guernsey Street		4	0	0	5	0	Belmont	48540	Wheeling, WV-OH	1/1/1886	10/29/1935	1/1/2018	Non-Stock	0	0	FDIC	DIF	Chicago	CHICAGO	Columbus	Cleveland	Central	Central	0	1	www.Belmont-Savings.com	57	379523	5116	562	270977	0	88753	1623	0	1671	30	0
15362	0	223751	0	Belt Valley Bank	Belt	MT	59412	12/31/2018	2/14/2019	SM	111 Castner Street		1	0	0	2	0	Cascade	24500	Great Falls, MT	3/14/1936	3/14/1936	3/31/2006	Stock	0	0	FED	DIF	San Francisco	SAN FRANCISCO	Billings	Minneapolis	Western	West	0	1	www.beltvalleybank.com	13	62726	3739	2700	5681	220	52312	709	0	52	24	0
28384	15152	462774	0	Ben Franklin Bank of Illinois	Arlington Height	IL	60004	12/31/2018	2/14/2019	SA	830 East Kensington Road		2	0	0	4	0	Cook	16980	Chicago-Naperville-Elgin, IL-IN-WI	1/1/1893	1/29/1941	6/25/2014	Non-Stock	0	0	OCC	DIF	Chicago	CHICAGO	Chicago	Chicago	Central	Central	0	1	www.benfrankbank.com	26	94279	8732	7839	5559	2772	74548	871	0	856	1239	0
19215	9671	980960	1133428	Benchmark Bank	Plano	TX	75024	12/31/2018	2/14/2019	NM	5700 Legacy Drive Suite 10	QUINLAN BANCSHARES, INC.	9	0	0	4	1	Collin	19100	Dallas-Fort Worth-Arlington, TX	8/29/1964	8/29/1964	9/24/2018	Stock	0	0	FDIC	DIF	Dallas	DALLAS	Dallas	Dallas	Southern	West	0	1		136	582756	66781	60455	1755	0	469196	5126	0	29377	3125	37
20484	0	94522	1141441	Benchmark Community Bank	Kenbridge	VA	23944	12/31/2018	2/14/2019	SM	100 South Broad Street	BENCHMARK BANKSHARES, INC.	16	0	1	4	0	Lunenburg			9/8/1971	9/8/1971	3/31/2006	Stock	0	0	FED	DIF	Atlanta	ATLANTA	Richmond	Richmond	Northeastern	Southeast	0	1	http://www.BCBonline.com	178	643887	42193	31767	33812	264	528543	5207	0	14866	2016	0
15697	14407	810919	3846629	Beneficial Bank	Philadelphia	PA	19107	12/31/2018	2/14/2019	SB	1139 Chestnut Street	BENEFICIAL BANCORP, INC.	62	0	1	4	0	Philadelphia	37980	Philadelphia-Camden-Wilmington, PA-NJ-DE-MD	4/20/1853	11/21/1939	4/15/2016	Stock	0	0	FDIC	DIF	New York	NEW YORK	Philadelphia	Philadelphia	Northeastern	Northeast	0	1	http://www.thebeneficial.com	755	5808297	852536	792244	710193	0	3851575	43262	0	66603	754	163620
58490	18032	3608751	3842630	Beneficial State Bank	Oakland	CA	94612	12/31/2018	2/14/2019	NM	1438 Webster St., Suite 100	BENEFICIAL STATE BANCORP, INC.	19	0	1	4	0	Alameda	41860	San Francisco-Oakland-Hayward, CA	6/27/2007	6/27/2007	2/1/2018	Stock	0	0	FDIC	DIF	San Francisco	SAN FRANCISCO	San Francisco	San Francisco	Western	Western	0	1	www.beneficialstatebank.com	238	1010603	169353	163704	50254	0	738234	16823	0	13250	501	8835
13774	13729	824242	1491708	Benton County State Bank	Blairstown	IA	52209	12/31/2018	2/14/2019	NM	212 Locust Northeast	BLAIRSTOWN BANCORP, INC.	1	0	0	2	0	Benton	16300	Cedar Rapids, IA	1/1/1869	1/29/1934	3/31/2006	Stock	0	1	FDIC	DIF	Kansas City	KANSAS CITY	Cedar Rapids	Chicago	Western	Western	0	1	http://www.bentoncountystatebank.com	8	44926	877	36	8328	0	33984	247	0	218	0	0
23621	7290	473501	2333663	Berkshire Bank	Pittsfield	MA	1201	12/31/2018	2/14/2019	NM	24 North Street	BERKSHIRE HILLS BANCORP, INC	118	0	1	4	0	Berkshire	38340	Pittsfield, MA	2/6/1846	1/2/1982	12/31/2018	Stock	0	1	FDIC	DIF	New York	NEW YORK	Springfield Ma	Boston	Northeastern	Northeast	0	0	http://www.berkshirebank.com	1853	12187936	144901	43725	1826134	38492	9078017	61469	46866	106223	1541	551943
20015	0	7009	1246159	Bessemer Trust Company	Woodbridge	NJ	7095	12/31/2018	2/14/2019	NM	100 Woodbridge Center Drive	BESSEMER GROUP, INCORPORATED, THE	1	0	0	7	1	Middlesex	35620	New York-Newark-Jersey City, NY-NJ-PA	1/1/1907	8/14/1969	4/11/2014	Stock	0	1	FDIC	DIF	New York	NEW YORK	Jamesburg	New York	Northeastern	Northeast	0	0	http://www.bessemertrust.com	125	837805	184083	182880	384662	0	252529	0	4863	3066	0	0
21868	0	976703	1246159	Bessemer Trust Company, National Association	New York	NY	10111	12/31/2018	2/14/2019	N	630 Fifth Avenue	BESSEMER GROUP, INCORPORATED, THE	1	0	0	9	1	New York	35620	New York-Newark-Jersey City, NY-NJ-PA	12/20/1974	12/20/1974	3/31/2006	Stock	0	1	OCC	DIF	New York	NEW YORK	New York City	New York	Northeastern	Northeast	0	0	http://www.bessemertrust.com	535	2992755	711668	707692	1531118	0	574242	0	19243	17181	0	76407
27909	528	682479	0	BEST HOMETOWN BANK	Collinsville	IL	62234	12/31/2018	2/14/2019	SA	100 East Clay Street		2	0	0	4	0	Madison	41180	St. Louis, MO-IL	1/1/1887	10/25/1939	7/8/2016	Stock	0	0	OCC	DIF	Chicago	CHICAGO	Mount Vernon	St. louis	Central	Central	0	1	www.besthometownbank.com	21	109375	3239	1950	12841	0	85646	1205	0	3120	81	0
1808	15971	851631	1095058	Better Banks	Peoria	IL	61615	12/31/2018	2/14/2019	NM	10225 N. Knoxville Avenue	BACKLUND INVESTMENT CO.	8	0	0	6	1	Peoria	37900	Peoria, IL	1/1/1898	1/1/1934	8/15/2014	Stock	0	0	FDIC	DIF	Chicago	CHICAGO	Princeton	Chicago	Central	Central	0	1	http://www.betterbanks.com	69	299591	18781	12574	68810	0	202849	1493	0	3142	1001	2613
26601	9804	946171	3197835	Beverly Bank	Beverly	MA	1915	12/31/2018	2/14/2019	SB	254 Cabot Street	BEVERLY FINANCIAL, MHC	6	0	0	4	0	Essex	14460	Boston-Cambridge-Newton, MA-NH	1/1/1888	3/25/1986	3/17/2014	Stock	0	0	FDIC	DIF	New York	NEW YORK	North Boston	Boston	Northeastern	Northeast	0	1	www.beverlybank.com	75	486825	13414	2391	37638	4990	409413	4229	0	7865	0	88
57701	0	3216017	2260406	Beverly Bank & Trust Company, National Association	Chicago	IL	60643	12/31/2018	2/14/2019	N	10258 South Western Avenue	WINTRUST FINANCIAL CORPORATION	8	0	0	4	0	Cook	16980	Chicago-Naperville-Elgin, IL-IN-WI	4/1/2004	4/1/2004	11/13/2015	Stock	0	0	OCC	DIF	Chicago	CHICAGO	Chicago	Chicago	Central	Central	0	0	www.thebeverlybank.com	147	1358355	46584	37007	107273	4	1065026	4882	1209	50241	442	13096
17741	10536	499501	4902643	Biddeford Savings Bank	Biddeford	ME	4005	12/31/2018	2/14/2019	SB	254 Main Street	MAINE COMMUNITY BANCORP, MHC	6	0	0	4	0	York	38860	Portland-South Portland, ME	7/27/1867	4/4/1957	10/5/2018	Stock	0	1	FDIC	DIF	New York	NEW YORK	Concord	Boston	Northeastern	Northeast	0	1	www.biddefordsavings.com	48	496339	6329	699	36632	0	429837	2079	0	12027	0	326
3320	0	362856	1918081	Big Bend Banks, N.A.	Marfa	TX	79843	12/31/2018	2/14/2019	N	301 South Highland Avenue	BIG BEND BANCSHARES CORPORATION	2	0	0	7	1	Presidio			5/2/1907	1/1/1934	6/29/2009	Stock	0	1	OCC	DIF	Dallas	DALLAS	Albuquerque	Dallas	Southern	West	0	1	www.marfanb.com	28	129531	14262	4227	88576	0	21268	687	0	2538	0	0
29637	3790	521970	0	Big Horn Federal Savings Bank	Greybull	WY	82426	12/31/2018	2/14/2019	SA	33 North 6th Street		6	0	0	8	0	Big Horn			1/1/1935	2/28/1936	7/21/2011	Non-Stock	0	0	OCC	DIF	San Francisco	SAN FRANCISCO	Billings	Kansas City	Western	West	0	1	www.bighornfederal.com	57	253002	58774	56547	68061	0	107922	1955	0	7619	128	54
57973	0	3363975	3899456	Biscayne Bank	Coconut Grove	FL	33133	12/31/2018	2/14/2019	NM	2601 S Bayshore Drive, 6th F	BISCAYNE BANCSHARES, INC.	5	0	0	4	0	Miami-Dade	33100	Miami-Fort Lauderdale-West Palm Beach, FL	7/5/2005	7/5/2005	6/13/2016	Stock	0	0	FDIC	DIF	Atlanta	ATLANTA	South Florida	Atlanta	Southern	Southeast	0	1	http://www.biscaynebank.com	94	1005902	125648	122807	3599	0	841898	8447	0	1443	0	2
14083	0	354	0	Bison State Bank	Bison	KS	67520	12/31/2018	2/14/2019	NM	223 Main Street		1	0	0	2	0	Rush			1/1/1901	3/21/1934	1/15/2018	Stock	0	0	FDIC	DIF	Kansas City	KANSAS CITY	Hays	Kansas City	Western	Western	0	1	https://www.bisonstatebank.com	5	9703	1558	1185	1639	1108	5188	136	0	56	0	0
58723	0	3636428	3636389	Black Hills Community Bank, N.A.	Rapid City	SD	57701	12/31/2018	2/14/2019	N	840 Mount Rushmore Road	BHCB HOLDING COMPANY	2	0	0	4	1	Pennington	39660	Rapid City, SD	11/27/2007	11/27/2007	7/20/2011	Stock	0	0	OCC	DIF	Kansas City	KANSAS CITY	Sioux Falls	Minneapolis	Western	West	0	1	http://www.BHCBANK.COM	50	288185	24649	18574	8427	697	243162	3109	0	7545	0	0
27897	507	444677	0	Black Mountain Savings Bank, SSB	Black Mountain	NC	28711	12/31/2018	2/14/2019	SB	200 E State Street		1	0	0	5	0	Buncombe	11700	Asheville, NC	4/4/1923	7/10/1985	3/31/2006	Non-Stock	0	0	FDIC	DIF	Atlanta	ATLANTA	Charlotte	Richmond	Northeastern	Southeast	0	1		5	40502	11317	11033	0	0	28812	42	0	210	0	0
15152	12080	603540	1978656	Black River Country Bank	Black River Fall	WI	54615	12/31/2018	2/14/2019	NM	221 Main Street	BRAD, INC.	2	0	0	2	1	Jackson			1/1/1907	1/1/1934	3/31/2006	Stock	0	0	FDIC	DIF	Chicago	CHICAGO	Eau Claire	Chicago	Central	Central	0	1	http://www.brcbank.com	19	77393	3309	1621	4679	0	65528	866	0	1339	45	0
14078	11465	27548	1491913	Blackhawk Bank	Beloit	WI	53511	12/31/2018	2/14/2019	NM	400 Broad Street	BLACKHAWK BANCORP, INC.	9	0	1	4	0	Rock	27500	Janesville-Beloit, WI	1/1/1881	3/19/1934	4/24/2013	Stock	0	0	FDIC	DIF	Chicago	CHICAGO	Madison	Chicago	Central	Central	0	1	www.blackhawkbank.com	190	815070	17431	797	200919	3	546924	7339	0	14874	104	8006
18402	11017	890742	1823345	Blackhawk Bank & Trust	Milan	IL	61264	12/31/2018	2/14/2019	NM	301 4th Street West	BLACKHAWK BANCORPORATION, INC.	17	0	1	4	0	Rock Island	19340	Davenport-Moline-Rock Island, IA-IL	6/28/1961	6/28/1961	6/29/2016	Stock	0	1	FDIC	DIF	Chicago	CHICAGO	Princeton	Chicago	Central	Central	0	1	http://www.choosethechief.com	223	1360168	21109	8461	657361	0	650165	6751	0	15832	352	1661
58580	0	3580334	3398070	BlackRidgeBANK	Fargo	ND	58104	12/31/2018	2/14/2019	NM	4040 42nd Street South	BLACKRIDGE FINANCIAL, INC.	11	0	1	4	0	Cass	22020	Fargo, ND-MN	4/23/2007	4/23/2007	3/8/2016	Stock	0	0	FDIC	DIF	Kansas City	KANSAS CITY	Fargo	Minneapolis	Central	West	0	1	www.blackridgebank.com	126	483106	24251	16305	36977	0	385694	5212	0	13682	2351	15961
11608	14713	578741	2511313	BLC Community Bank	Little Chute	WI	54140	12/31/2018	2/14/2019	NM	206 East Main Avenue	INDEPENDENT BANCORP., LIMITED	1	0	0	4	1	Outagamie	11540	Appleton, WI	12/6/1906	1/1/1934	1/29/2018	Stock	0	0	FDIC	DIF	Chicago	CHICAGO	Appleton	Chicago	Central	Central	0	1	www.blccb.com	30	254553	8852	5126	40704	6110	194339	2485	0	1377	0	200
976	10332	937843	1245648	Blissfield State Bank	Blissfield	MI	49228	12/31/2018	2/14/2019	SM	204 East Jefferson	BLISSFIELD BANK CORPORATION	2	0	0	2	1	Lenawee			5/24/1873	1/1/1934	1/1/2012	Stock	0	0	FED	DIF	Chicago	CHICAGO	Detroit	Chicago	Central	Central	0	1	www.blissfieldstate.com	27	97710	9946	7545	35659	1673	48097	869	0	1006	0	0
9788	0	820842	1416505	Bloomsdale Bank	Bloomsdale	MO	63627	12/31/2018	2/14/2019	NM	55 Mill Hill Road	PEOPLES COMMUNITY BANCORPORATION, INC.	5	0	0	4	1	Sainte Genevieve			5/1/1914	1/1/1934	5/10/2018	Stock	0	0	FDIC	DIF	Kansas City	KANSAS CITY	St. Louis	St. louis	Western	West	0	1	http://www.bloomsdalebank.com	52	224420	5220	64	56868	2749	155100	1801	0	1900	599	833
31090	6361	617079	0	Blue Grass Federal Savings and Loan Association	Paris	KY	40361	12/31/2018	2/14/2019	SA	600 High Street		1	0	0	5	0	Bourbon	30460	Lexington-Fayette, KY	1/1/1914	11/10/1959	1/1/2016	Non-Stock	0	0	OCC	DIF	Chicago	CHICAGO	Lexington	Cleveland	Central	Southeast	0	1	www.bluegrassfederal.com	8	34578	3793	3437	4538	1692	22596	496	0	959	0	0
13753	0	794345	1143913	Blue Grass Savings Bank	Blue Grass	IA	52726	12/31/2018	2/14/2019	NM	104 East Mayne Street	E M F CORPORATION	2	0	0	4	0	Scott	19340	Davenport-Moline-Rock Island, IA-IL	1/1/1902	1/1/1934	3/31/2006	Stock	0	1	FDIC	DIF	Kansas City	KANSAS CITY	Cedar Rapids	Chicago	Western	Western	0	1	www.bluegrassbank.com	21	194354	7331	5157	68934	293	104218	2383	0	2851	0	0
90160	0	28406	3742020	Blue Hills Bank	Boston	MA	2136	12/31/2018	2/14/2019	SB	1196 River Street	BLUE HILLS BANCORP, INC.	11	0	0	4	0	Suffolk	14460	Boston-Cambridge-Newton, MA-NH	1/1/1871	11/8/1985	1/1/2016	Stock	0	0	FDIC	DIF	New York	NEW YORK	South Boston	Boston	Northeastern	Northeast	0	1	https://www.bluehillsbank.com/	236	2805410	39788	24618	317362	0	2320810	19335	12689	19071	3649	11355
17773	0	174321	3614668	Blue Ridge Bank	Walhalla	SC	29691	12/31/2018	2/14/2019	NM	100 East Main Street	BLUE RIDGE FINANCIAL CORPORATION	4	0	0	8	0	Oconee			6/17/1957	6/17/1957	9/19/2008	Stock	0	0	FDIC	DIF	Atlanta	ATLANTA	Columbia Sc	Richmond	Northeastern	Southeast	0	1	blueridge.bank	31	134139	30950	28590	36184	0	60965	1214	0	4256	650	0
17933	12663	935250	1891317	Blue Ridge Bank and Trust Co.	Independence	MO	64057	12/31/2018	2/14/2019	NM	4200 Little Blue Parkway	BLUE RIDGE BANCSHARES, INC.	9	0	0	4	0	Jackson	28140	Kansas City, MO-KS	9/8/1958	11/20/1958	6/13/2011	Stock	0	1	FDIC	DIF	Kansas City	KANSAS CITY	Kansas City	Kansas City	Western	West	0	1	www.blueridgebank.com	133	553293	53860	38743	90834	0	376548	6017	0	16416	0	0
35274	0	233527	1426960	Blue Ridge Bank, National Association	Martinsville	VA	24112	12/31/2018	2/14/2019	N	1 East Market Street	BLUE RIDGE BANKSHARES, INC.	9	0	1	4	0	Henry			7/24/2000	7/24/2000	12/12/2018	Stock	0	0	OCC	DIF	Atlanta	ATLANTA	Richmond	Richmond	Northeastern	Southeast	0	1	www.mybrb.com	176	538871	15025	12830	53612	546	440521	3580	0	3215	134	4007
14899	13117	517357	1065565	Blue Sky Bank	Pawhuska	OK	74056	12/31/2018	2/14/2019	SM	101 East 8th Street	N.B.C. BANCSHARES IN PAWHUSKA, INC.	4	0	0	4	1	Osage	46140	Tulsa, OK	11/23/1905	12/4/1934	4/6/2017	Stock	0	0	FED	DIF	Dallas	DALLAS	Tulsa	Kansas City	Southern	West	0	1	http://www.bluesky.bank	42	222002	12784	3666	8532	12980	175543	2494	0	3349	711	0
58691	0	3636914	0	BlueHarbor Bank	Mooresville	NC	28117	12/31/2018	2/14/2019	NM	106 Corporate Park Drive		4	0	0	4	0	Iredell	16740	Charlotte-Concord-Gastonia, NC-SC	1/8/2008	1/8/2008	9/4/2012	Stock	0	0	FDIC	DIF	Atlanta	ATLANTA	Charlotte	Richmond	Northeastern	Southeast	0	1	http://www.blueharborbank.com	27	214082	5004	419	18025	0	177596	1830	0	7496	667	0
8693	12552	167453	1127249	Bluff View Bank	Galesville	WI	54630	12/31/2018	2/14/2019	NM	16893 South Main Street	GALE BANK HOLDING COMPANY, INC.	3	0	0	2	1	Trempealeau			1/1/1883	1/1/1934	10/1/2018	Stock	0	0	FDIC	DIF	Chicago	CHICAGO	Eau Claire	Minneapolis	Central	Central	0	1	www.bluffviewbank.com	23	101129	4218	1790	12279	1007	79284	1217	0	1595	0	321
16571	0	75633	1231333	BMO Harris Bank National Association	Chicago	IL	60603	12/31/2018	2/14/2019	N	111 West Monroe Street	BANK OF MONTREAL	597	0	1	4	0	Cook	16980	Chicago-Naperville-Elgin, IL-IN-WI	5/17/1947	5/17/1947	6/19/2015	Stock	0	1	OCC	DIF	Chicago	WASHINGTON	Chicago	Chicago	Central	Central	0	0	http://www.bmoharris.com	11469	123147670	13690820	11936984	17973105	327843	80161870	715345	667153	499951	23034	3284902
58216	0	3353154	1231333	BMO Harris Central National Association	Roselle	IL	60172	12/31/2018	2/14/2019	N	110 East Irving Park Road	BANK OF MONTREAL	1	0	0	7	0	Du Page	16980	Chicago-Naperville-Elgin, IL-IN-WI	5/28/2005	5/28/2005	7/3/2014	Stock	0	0	OCC	DIF	Chicago	WASHINGTON	Chicago	Chicago	Central	Central	0	0	http://www.bmoharris.com	0	7911	7734	0	0	0	0	0	0	0	0	0
35141	0	2850722	0	BMW Bank of North America	Salt Lake City	UT	84109	12/31/2018	2/14/2019	NM	2735 E Parleys Way, # No 301		1	0	0	6	0	Salt Lake	41620	Salt Lake City, UT	11/12/1999	11/12/1999	1/1/2018	Stock	0	0	FDIC	DIF	San Francisco	SAN FRANCISCO	Salt Lake City	San Francisco	Western	West	0	0	http://www.bmwusa.com	33	10166676	566358	528228	2218934	100	7330626	30185	0	359	0	0
19448	15938	916745	3326176	BNA Bank	New Albany	MS	38652	12/31/2018	2/14/2019	NM	205 Bankhead Street	BNA BANCSHARES, INC.	6	0	0	4	0	Union			1/1/1896	6/3/1965	5/6/2015	Stock	0	1	FDIC	DIF	Dallas	DALLAS	Memphis	St. louis	Southern	West	0	1	www.bnabank.com	102	506520	12400	3136	146912	15475	303282	5051	0	7533	295	331
6976	9545	23504	1416523	BNB Bank	Bridgehampton	NY	11932	12/31/2018	2/14/2019	SM	2200 Montauk Highway	BRIDGE BANCORP, INC.	39	0	0	4	0	Suffolk	35620	New York-Newark-Jersey City, NY-NJ-PA	2/19/1909	1/1/1934	12/31/2017	Stock	0	1	FED	DIF	New York	NEW YORK	New York City	New York	Northeastern	Northeast	0	1	http://www.bnbbank.com	473	4699432	295368	153223	841049	0	3244393	31418	0	35008	175	110324
57197	0	2358769	1248162	BNC National Bank	Glendale	AZ	85308	12/31/2018	2/14/2019	N	20175 North 67th Avenue	BNCCORP, INC.	15	0	1	4	0	Maricopa	38060	Phoenix-Mesa-Scottsdale, AZ	7/9/2001	7/9/2001	3/14/2018	Stock	0	1	OCC	DIF	San Francisco	KANSAS CITY	Phoenix	San Francisco	Western	Western	0	1	www.bncbank.com	246	970161	24684	11537	411509	0	483564	7692	0	16761	0	0
24867	0	488318	3587146	BNY Mellon Trust of Delaware	Wilmington	DE	19809	12/31/2018	2/14/2019	NM	301 Bellevue Parkway	BANK OF NEW YORK MELLON CORPORATION, THE	1	0	0	7	0	New Castle	37980	Philadelphia-Camden-Wilmington, PA-NJ-DE-MD	12/31/1983	12/31/1983	1/1/2016	Stock	0	1	FDIC	DIF	New York	NEW YORK	Claymont	Philadelphia	Northeastern	Northeast	0	0	www.bnymellon.com	14	122085	36331	34989	0	0	22943	264	0	0	0	47267
7946	0	934329	3587146	BNY Mellon, National Association	Pittsburgh	PA	15219	12/31/2018	2/14/2019	N	500 Grant St	BANK OF NEW YORK MELLON CORPORATION, THE	39	2	1	9	0	Allegheny	38300	Pittsburgh, PA	1/1/1869	1/1/1934	2/1/2012	Stock	0	1	OCC	DIF	New York	WASHINGTON	Wexford	Cleveland	Northeastern	Northeast	0	0	www. bnymellon.com	1805	28875870	7315639	6714989	3146051	0	15977948	26265	0	134107	0	1782679
25328	10155	352651	0	BOC Bank	Mclean	TX	79057	12/31/2018	2/14/2019	SM	201 North Main Street		2	0	0	4	1	Gray			8/16/1984	8/16/1984	9/11/2018	Stock	0	0	FED	DIF	Dallas	DALLAS	Lubbock	Dallas	Southern	West	0	1	http://www.bocbanking.com	10	55419	13849	13395	9355	425	31188	574	0	251	0	0
5624	0	942847	2712781	Bodcaw Bank	Stamps	AR	71860	12/31/2018	2/14/2019	NM	307 Thomas Street	BODCAW BANCSHARES, INC.	1	0	0	8	0	Lafayette			1/1/1903	1/1/1934	12/1/2017	Stock	0	0	FDIC	DIF	Dallas	DALLAS	Shreveport	St. louis	Southern	Western	0	1	http://www.bodcawbank.com	19	94933	5136	750	30882	0	57193	498	0	483	80	0
17825	0	472250	0	Boelus State Bank	Boelus	NE	68820	12/31/2018	2/14/2019	NM	523 Delaware Street		1	0	0	2	0	Howard	24260	Grand Island, NE	1/1/1900	1/1/1958	3/31/2006	Stock	0	0	FDIC	DIF	Kansas City	KANSAS CITY	Grand Island	Kansas City	Western	West	0	1	http://boelusstatebank.com	4	14680	6808	5714	690	60	6965	208	0	2	0	0
29941	4393	927479	0	Bogota Savings Bank	Teaneck	NJ	7666	12/31/2018	2/14/2019	SB	819 Teaneck Road		4	0	0	5	0	Bergen	35620	New York-Newark-Jersey City, NY-NJ-PA	1/1/1893	9/16/1937	12/6/2018	Non-Stock	0	0	FDIC	DIF	New York	NEW YORK	Jamesburg	New York	Northeastern	Northeast	0	1	http://www.bogotasavingsbank.com	45	665803	23665	17165	83648	1650	526687	1976	0	4657	0	41
30052	4639	797775	2835514	Boiling Springs Savings Bank	Rutherford	NJ	7070	12/31/2018	2/14/2019	SB	25 Orient Way	BOILING SPRINGS, MHC	17	0	0	4	0	Bergen	35620	New York-Newark-Jersey City, NY-NJ-PA	4/10/1939	4/10/1939	5/31/2010	Stock	0	0	FDIC	DIF	New York	NEW YORK	Jamesburg	New York	Northeastern	Northeast	0	1	http://WWW.BSSBANK.com	201	1693206	34546	28589	127914	0	1464154	13225	0	31985	1239	2360
4214	9656	339858	1883693	BOKF, National Association	Tulsa	OK	74172	12/31/2018	2/14/2019	N	One Williams Center	BOK FINANCIAL CORPORATION	135	0	1	4	0	Tulsa	46140	Tulsa, OK	2/10/1910	1/1/1934	2/17/2017	Stock	0	1	OCC	DIF	Dallas	DALLAS	Tulsa	Kansas City	Southern	West	0	0	www.bokfinancial.com	4612	34104022	1256897	391098	9114602	6561	18637162	207457	2284588	270958	11170	694390
1373	0	684455	3203138	BOM Bank	Natchitoches	LA	71457	12/31/2018	2/14/2019	NM	814 Washington Street	GRANT BANCSHARES, INC.	13	0	0	4	1	Natchitoches			10/5/1903	1/1/1934	3/1/2018	Stock	0	0	FDIC	DIF	Dallas	DALLAS	Shreveport	Dallas	Southern	Western	0	1	www.bofm.com	118	426010	21722	12824	18269	0	352710	2000	0	19323	95	1480
10993	0	107758	0	Bonanza Valley State Bank	Brooten	MN	56316	12/31/2018	2/14/2019	NM	1st St. & Central Ave.		1	0	0	2	1	Stearns	41060	St. Cloud, MN	2/22/1894	1/1/1934	3/31/2006	Stock	0	0	FDIC	DIF	Kansas City	KANSAS CITY	Minneapolis	Minneapolis	Central	West	0	1	www.bvsb.bank	11	63364	1829	999	6007	0	52740	472	0	272	110	0
11235	13510	35646	1839252	Bonduel State Bank	Bonduel	WI	54107	12/31/2018	2/14/2019	NM	130 North Cecil Street	BONDUEL BANCORP, INC.	1	0	0	8	0	Shawano			9/21/1906	1/1/1934	7/23/2012	Stock	0	0	FDIC	DIF	Chicago	CHICAGO	Appleton	Chicago	Central	Central	0	1	www.bonduelbank.com	9	60496	9432	4742	23829	57	24025	209	0	135	0	0
33552	15832	745347	1202258	Boone Bank & Trust Co.	Boone	IA	50036	12/31/2018	2/14/2019	NM	716 Eighth Street	AMES NATIONAL CORPORATION	2	0	0	2	0	Boone			1/16/1992	1/16/1992	3/31/2006	Stock	0	1	FDIC	DIF	Kansas City	KANSAS CITY	Des Moines	Chicago	Western	Western	0	1	http://www.boonebankiowa.com	22	125636	3780	2527	56375	0	62284	854	0	890	0	0
30128	4807	991078	0	Boonville Federal Savings Bank	Boonville	IN	47601	12/31/2018	2/14/2019	SB	123 N Third Street		1	0	0	5	0	Warrick	21780	Evansville, IN-KY	1/1/1917	6/13/1949	6/27/2017	Non-Stock	0	1	FDIC	DIF	Chicago	CHICAGO	Indianapolis	St. louis	Central	Central	0	1	www.boonvillefederal.com	13	50823	8952	8246	5526	0	33681	121	0	391	171	0
15684	15593	977951	2238544	Border State Bank	Greenbush	MN	56726	12/31/2018	2/14/2019	NM	133 Main Street North	BORDER BANCSHARES, INC.	10	0	0	2	1	Roseau			8/9/1935	9/9/1939	10/15/2018	Stock	0	0	FDIC	DIF	Kansas City	KANSAS CITY	Fargo	Minneapolis	Central	West	0	1	www.borderstatebank.com	134	593663	25271	13193	94098	0	441814	4885	0	8316	1782	3973
24811	9312	964700	1248078	Boston Private Bank & Trust Company	Boston	MA	2109	12/31/2018	2/14/2019	SM	Ten Post Office Square	BOSTON PRIVATE FINANCIAL HOLDINGS, INC.	23	0	1	4	0	Suffolk	14460	Boston-Cambridge-Newton, MA-NH	11/21/1983	11/21/1983	7/27/2017	Stock	0	1	FED	DIF	New York	NEW YORK	South Boston	Boston	Northeastern	Northeast	0	0	http://www.bostonprivate.com	705	8421894	124108	82863	1054605	0	6820658	75312	21889	31311	401	47004
18342	0	972406	0	Boston Trust & Investment Management Company	Boston	MA	2108	12/31/2018	2/14/2019	NM	1 Beacon Street, 33rd Floor		1	0	0	7	1	Suffolk	14460	Boston-Cambridge-Newton, MA-NH	12/14/1960	12/14/1960	9/7/2006	Stock	0	1	FDIC	DIF	New York	NEW YORK	South Boston	Boston	Northeastern	Northeast	0	1	http://www.bostontrust.com	60	47659	7614	10	2256	0	41	4	0	340	0	28517
35172	0	2749059	0	Boundary Waters Bank	Ely	MN	55731	12/31/2018	2/14/2019	NM	601 East Sheridan Street		3	0	0	4	0	Saint Louis	20260	Duluth, MN-WI	4/1/1999	4/1/1999	3/1/2015	Stock	0	0	FDIC	DIF	Kansas City	KANSAS CITY	Minneapolis	Minneapolis	Central	West	0	1	http://www.mybwbank.com	22	111044	9468	8908	4297	0	93863	709	0	379	261	220
31443	6979	416973	0	Brainerd Savings and Loan Association, A Federal Association	Brainerd	MN	56401	12/31/2018	2/14/2019	SA	524 S 6th Street		2	0	0	5	0	Crow Wing			1/1/1922	6/29/1965	3/12/2018	Non-Stock	0	0	OCC	DIF	Kansas City	KANSAS CITY	Minneapolis	Minneapolis	Central	West	0	1	www.brainerdsavings.com	22	67603	2787	762	7378	465	51270	397	0	1885	914	0
9846	12045	852320	1074156	Branch Banking and Trust Company	Winston Salem	NC	27101	12/31/2018	2/14/2019	NM	200 W 2nd St	BB&T CORPORATION	1884	1	1	4	0	Forsyth	49180	Winston-Salem, NC	1/1/1872	1/1/1934	4/1/2016	Stock	0	1	FDIC	DIF	Atlanta	ATLANTA	Charlotte	Richmond	Northeastern	Southeast	0	0	www.BBT.com	33401	219071000	3611000	910000	45833000	0	143259000	1286000	152000	2103000	48000	11455000
5676	9714	760331	1082375	BRANNEN BANK	Inverness	FL	34450	12/31/2018	2/14/2019	NM	320 Highway 41 South	BRANNEN BANKS OF FLORIDA, INC.	12	0	0	5	1	Citrus	26140	Homosassa Springs, FL	7/1/1926	1/1/1934	2/2/2008	Stock	0	0	FDIC	DIF	Atlanta	ATLANTA	Gainesville	Atlanta	Southern	Southeast	0	1	www.brannenbanks.com	99	524415	77022	72413	141206	0	299118	3140	0	4622	0	0
35420	0	2861317	2861812	Branson Bank	Branson	MO	65616	12/31/2018	2/14/2019	NM	1501 State Highway 248	BRANSON BANCSHARES, INC	3	0	0	4	0	Taney			3/22/2000	3/22/2000	3/31/2006	Stock	0	0	FDIC	DIF	Kansas City	KANSAS CITY	Springfield Mo	St. louis	Western	West	0	1	http://www.bransonbank.com	64	211204	18209	12937	10905	765	170140	2208	0	3867	315	0
16386	14591	411231	1084025	Brantley Bank and Trust Company	Brantley	AL	36009	12/31/2018	2/14/2019	NM	9402 North Main Street	BRANTLEY BANCORP, INC.	2	0	0	4	0	Crenshaw			3/6/1946	3/6/1946	3/31/2006	Stock	0	0	FDIC	DIF	Atlanta	ATLANTA	Montgomery	Atlanta	Southern	Southeast	0	1	http://www.brantleybank.com	18	71231	1527	0	35585	2228	30427	462	0	262	0	0
24038	0	863362	3530218	Brazos National Bank	Richwood	TX	77531	12/31/2018	2/14/2019	N	2300 Brazosport Blvd	GULFPORT BANCSHARES OF DELAWARE, INC.	1	0	0	5	0	Brazoria	26420	Houston-The Woodlands-Sugar Land, TX	8/2/1982	8/2/1982	6/15/2015	Stock	0	0	OCC	DIF	Dallas	DALLAS	Houston	Dallas	Southern	West	0	1	www.brazosbank.com	41	26678	1319	1011	0	0	22282	166	0	1194	0	1213
5792	0	856542	3943528	Breda Savings Bank	Breda	IA	51436	12/31/2018	2/14/2019	NM	103 Main Street	VAN FINANCIAL CORPORATION	1	0	0	2	0	Carroll			1/1/1890	1/1/1934	5/14/2018	Stock	0	1	FDIC	DIF	Kansas City	KANSAS CITY	Des Moines	Chicago	Western	Western	0	1	http://www.bredasavingsbank.com	7	62186	733	560	24881	0	33942	406	0	162	0	0
12923	12109	800657	1121340	Bremer Bank, National Association	Saint Paul	MN	55102	12/31/2018	2/14/2019	N	372 Saint Peter Street	OTTO BREMER TRUST	84	0	1	4	0	Ramsey	33460	Minneapolis-St. Paul-Bloomington, MN-WI	11/19/1932	1/1/1934	12/31/2018	Stock	0	0	OCC	DIF	Kansas City	KANSAS CITY	Minneapolis	Minneapolis	Central	West	0	1	http://www.bremer.com	1611	12122519	236218	52306	3207392	437	8049577	108756	21230	101567	1901	124143
27943	587	534877	0	Brentwood Bank	Bethel Park	PA	15102	12/31/2018	2/14/2019	SB	411 Mcmurray Rd., Suite 200		11	0	0	4	0	Allegheny	38300	Pittsburgh, PA	1/1/1922	11/26/1935	6/18/2012	Stock	0	0	FDIC	DIF	New York	NEW YORK	Wexford	Cleveland	Northeastern	Northeast	0	1	www.brentwoodbank.com	76	638378	16546	11389	105590	0	495852	4436	0	1468	0	1472
21220	0	729132	2464268	Brickell Bank	Miami	FL	33131	12/31/2018	2/14/2019	NM	1395 Brickell Avenue	ESPIRITO SANTO CONTROL S.A.	1	0	0	5	0	Miami-Dade	33100	Miami-Fort Lauderdale-West Palm Beach, FL	9/12/1973	9/12/1973	7/27/2015	Stock	0	1	FDIC	DIF	Atlanta	ATLANTA	South Florida	Atlanta	Southern	Southeast	0	1	http://www.brickellbankmiami.com	77	483361	46285	41373	72727	0	354188	3742	0	1538	0	0
22811	10473	270531	2447935	Brickyard Bank	Lincolnwood	IL	60712	12/31/2018	2/14/2019	NM	6676 North Lincoln Avenue	BRICKYARD BANCORP, INC.	3	0	0	4	0	Cook	16980	Chicago-Naperville-Elgin, IL-IN-WI	2/26/1979	2/26/1979	3/31/2006	Stock	0	0	FDIC	DIF	Chicago	CHICAGO	Chicago	Chicago	Central	Central	0	1	http://www.brickyardbank.net	23	112890	16480	15729	5065	0	85750	1259	0	2230	2700	0
18155	0	43959	1131899	Bridge City State Bank	Bridge City	TX	77611	12/31/2018	2/14/2019	NM	701 West Round Bunch Road	AMTEX BANCSHARES, INC.	2	0	0	4	0	Orange	13140	Beaumont-Port Arthur, TX	2/27/1960	2/27/1960	8/30/2018	Stock	0	0	FDIC	DIF	Dallas	DALLAS	Houston	Dallas	Southern	West	0	1	www.bridgecitybank.com	36	208340	14192	9615	118942	0	71103	750	0	1741	297	0
12717	0	882541	1827923	Bridge Community Bank	Mount Vernon	IA	52314	12/31/2018	2/14/2019	NM	302 Highway 1 South	BRIDGE COMMUNITY BANK ESOP	3	0	0	2	0	Linn	16300	Cedar Rapids, IA	9/8/1903	1/1/1934	3/31/2006	Stock	0	1	FDIC	DIF	Kansas City	KANSAS CITY	Cedar Rapids	Chicago	Western	Western	0	1	www.bridge.bank	20	92675	4160	3308	14684	0	69088	612	0	1748	66	0
21122	14583	312730	1209145	Bridgeview Bank Group	Bridgeview	IL	60455	12/31/2018	2/14/2019	NM	7940 South Harlem Avenue	BRIDGEVIEW BANCORP, INC.	17	0	0	4	0	Cook	16980	Chicago-Naperville-Elgin, IL-IN-WI	6/21/1973	6/21/1973	2/25/2011	Stock	0	0	FDIC	DIF	Chicago	CHICAGO	Chicago	Chicago	Central	Central	0	1	http://www.bridgeviewbank.com	170	1252931	28628	20230	243141	0	895940	7681	0	41500	9784	0
58210	0	3378773	3378764	Bridgewater Bank	Bloomington	MN	55431	12/31/2018	2/14/2019	NM	3800 American Blvd West, # 1	BRIDGEWATER BANCSHARES, INC.	8	0	0	4	0	Hennepin	33460	Minneapolis-St. Paul-Bloomington, MN-WI	11/2/2005	11/2/2005	5/21/2016	Stock	0	0	FDIC	DIF	Kansas City	KANSAS CITY	Minneapolis	Minneapolis	Central	West	0	1	http://www.bridgewaterbankmn.com	140	1970086	27772	23894	253378	0	1640385	20031	0	12257	0	3678
90169	8030	699105	3134102	Bridgewater Savings Bank	Raynham	MA	2767	12/31/2018	2/14/2019	SM	756 Orchard Street	BRIDGEWATER FINANCIAL, MHC	8	0	0	4	0	Bristol	39300	Providence-Warwick, RI-MA	3/19/1872	6/20/1985	1/29/2013	Stock	0	1	FED	DIF	New York	NEW YORK	South Boston	Boston	Northeastern	Northeast	0	1	www.bridgewatersavings.com	109	612603	6655	1613	117561	0	465063	4100	0	11124	0	1013
9189	13682	227656	1140248	Brighton Bank	Brighton	TN	38011	12/31/2018	2/14/2019	NM	7663 Highway 51 South	BRIGHTON BANCORP, INC.	3	0	0	4	0	Tipton	32820	Memphis, TN-MS-AR	10/10/1910	1/1/1934	6/15/2015	Stock	0	0	FDIC	DIF	Dallas	DALLAS	Memphis	St. louis	Southern	Southeast	0	1	www.brightonbancorp.com	21	42240	8327	7337	5565	0	25140	351	0	1714	0	0
22578	0	406974	1027947	Brighton Bank	Salt Lake City	UT	84121	12/31/2018	2/14/2019	NM	7101 Highland Drive	BRIGHTON BANCORP	4	0	0	4	1	Salt Lake	41620	Salt Lake City, UT	1/3/1978	1/3/1978	6/1/2017	Stock	0	0	FDIC	DIF	San Francisco	SAN FRANCISCO	Salt Lake City	San Francisco	Western	West	0	1	www.brightonbank.com	48	208859	19438	11737	56475	1877	121571	1812	0	2725	0	0
23622	8406	13103	2388878	Bristol County Savings Bank	Taunton	MA	2780	12/31/2018	2/14/2019	SB	35 Broadway	BEACON BANCORP	18	0	1	4	0	Bristol	39300	Providence-Warwick, RI-MA	3/2/1846	1/2/1982	4/6/2013	Stock	0	1	FDIC	DIF	New York	NEW YORK	South Boston	Boston	Northeastern	Northeast	0	1	www.bristolcountysavings.com	405	2176759	31379	12239	328553	0	1738974	15677	0	21673	0	21858
9523	0	807348	2736899	Bristol Morgan Bank	Oakfield	WI	53065	12/31/2018	2/14/2019	SM	103 South Main Street	OAKFIELD BANCORP., INC.	4	0	0	4	0	Fond Du Lac	22540	Fond du Lac, WI	1/1/1901	1/1/1934	4/9/2018	Stock	0	1	FED	DIF	Chicago	CHICAGO	Appleton	Chicago	Central	Central	0	1	http://www.bristolmorganbank.com	25	101109	8624	5867	14277	966	70479	922	0	3265	201	82
30306	5141	26176	0	Broadway Federal Bank, f.s.b.	Los Angeles	CA	90036	12/31/2018	2/14/2019	SA	5055 Wilshire Blvd, Ste 100		3	0	0	4	0	Los Angeles	31080	Los Angeles-Long Beach-Anaheim, CA	2/26/1947	2/26/1947	2/23/2018	Stock	0	0	OCC	DIF	San Francisco	SAN FRANCISCO	Los Angeles (West)	San Francisco	Western	Western	0	1	www.broadwayfederalbank.com	63	407170	16652	15572	14722	0	361787	2929	0	2242	833	18
15797	15396	474254	1106879	Broadway National Bank	San Antonio	TX	78209	12/31/2018	2/14/2019	N	1177 N.E. Loop 410	BROADWAY BANCSHARES, INC.	41	0	0	4	1	Bexar	41700	San Antonio-New Braunfels, TX	2/3/1941	2/3/1941	3/31/2006	Stock	0	1	OCC	DIF	Dallas	DALLAS	Austin	Dallas	Southern	West	0	1	www.broadway.bank	642	3653723	102357	49307	1272674	2	2057701	18802	0	63117	1530	18829
17798	17777	782306	2631510	Brookline Bank	Brookline	MA	2445	12/31/2018	2/14/2019	SM	2 Harvard Street	BROOKLINE BANCORP, INC.	27	0	0	4	0	Norfolk	14460	Boston-Cambridge-Newton, MA-NH	1/1/1871	9/3/1957	3/1/2018	Stock	0	0	FED	DIF	New York	NEW YORK	South Boston	Boston	Northeastern	Northeast	0	1	www.brooklinebank.com	419	4644193	44635	16192	280193	2500	4136966	38010	16244	51546	2024	31875
18748	14596	71457	1840753	Bruning State Bank	Bruning	NE	68322	12/31/2018	2/14/2019	NM	104 Main Street	BRUNING BANCSHARES, INC.	5	0	0	2	0	Thayer			9/1/1891	4/5/1963	3/31/2006	Stock	0	1	FDIC	DIF	Kansas City	KANSAS CITY	Grand Island	Kansas City	Western	West	0	1	http://www.bruningbank.com	66	358625	12388	10311	77695	0	248627	4874	0	5574	0	576
20220	0	463203	1136344	Brunswick Bank and Trust Company	New Brunswick	NJ	8901	12/31/2018	2/14/2019	NM	439 Livingston Avenue	BRUNSWICK BANCORP	7	0	0	4	0	Middlesex	35620	New York-Newark-Jersey City, NY-NJ-PA	7/27/1970	7/27/1970	7/31/2018	Stock	0	1	FDIC	DIF	New York	NEW YORK	Jamesburg	New York	Northeastern	Northeast	0	1	http://www.brunswickbank.com	49	197116	18427	10314	12538	0	158090	1854	0	972	5358	0
13692	0	413758	3612244	Brunswick State Bank	Brunswick	NE	68720	12/31/2018	2/14/2019	NM	226 2nd St	BSB BANCSHARES, INC.	2	0	0	2	1	Antelope			1/1/1930	1/18/1934	3/31/2006	Stock	0	0	FDIC	DIF	Kansas City	KANSAS CITY	Sioux City	Kansas City	Western	West	0	1	www.brunswickstatebank.com	15	133745	16281	10069	6295	0	107479	1413	0	742	0	0
17881	0	432058	5164439	Brush Country Bank	Freer	TX	78357	12/31/2018	2/14/2019	NM	902 E Riley St	AOB VENTURES, INC.	2	0	0	4	0	Duval			7/12/1958	7/12/1958	1/30/2019	Stock	0	0	FDIC	DIF	Dallas	DALLAS	Houston	Dallas	Southern	West	0	1	http://www.brushcountrybank.com	12	43169	10485	9097	9594	0	17576	37	0	2249	0	2414
57997	0	3356191	0	Bryant Bank	Tuscaloosa	AL	35406	12/31/2018	2/14/2019	NM	1550 Mcfarland Boulevard N.		16	0	0	4	1	Tuscaloosa	46220	Tuscaloosa, AL	6/10/2005	6/10/2005	10/7/2014	Stock	0	0	FDIC	DIF	Atlanta	ATLANTA	Shelby	Atlanta	Southern	Southeast	0	1	www.bryantbank.com	234	1681673	233416	210577	378976	19	996513	10382	4684	45653	31	0
6064	14159	82257	1127717	Bryant State Bank	Bryant	SD	57221	12/31/2018	2/14/2019	NM	124 Main Avenue	BRYANT BANCSHARES, INC.	1	0	0	2	1	Hamlin			3/1/1915	1/1/1934	6/2/2010	Stock	0	0	FDIC	DIF	Kansas City	KANSAS CITY	Sioux Falls	Minneapolis	Western	West	0	1	WWW.BRYANTSTATEBANK.COM	7	34511	8062	7340	4139	0	21602	725	0	281	0	0
10618	0	1009242	1905009	BTC Bank	Bethany	MO	64424	12/31/2018	2/14/2019	NM	3606 Miller Street	BETHANY BANKSHARES, INC.	11	0	1	2	0	Harrison			9/19/1919	1/1/1934	12/12/2011	Stock	0	1	FDIC	DIF	Kansas City	KANSAS CITY	Kansas City	Kansas City	Western	West	0	1	http://www.btcbank.bank	99	499948	13599	1300	75012	2618	380394	3040	0	10348	597	1064
3402	0	24668	3488681	BTH Bank, National Association	Quitman	TX	75783	12/31/2018	2/14/2019	N	412 East Goode Street	BT HOLDINGS, INC.	13	0	0	4	0	Wood			10/21/1914	1/1/1934	6/17/2015	Stock	0	0	OCC	DIF	Dallas	DALLAS	Dallas	Dallas	Southern	West	0	1	www.bthbank.com	119	1915036	56462	36843	511000	0	1289562	13026	0	19804	275	746
35101	0	2836306	2836294	Buckeye Community Bank	Lorain	OH	44055	12/31/2018	2/14/2019	SM	105 Sheffield Center	BUCKEYE BANCSHARES, INC.	1	0	0	4	0	Lorain	17460	Cleveland-Elyria, OH	10/12/1999	10/12/1999	1/1/2012	Stock	0	0	FED	DIF	Chicago	CHICAGO	Columbus	Cleveland	Central	Central	0	1	www.buckeyebank.com	32	170168	9669	5622	22018	1	135561	2037	0	99	0	12
2286	0	870913	0	Buckeye State Bank	Powell	OH	43065	12/31/2018	2/14/2019	NM	9494 Wedgewood Boulevard		2	0	0	8	0	Delaware	18140	Columbus, OH	1/1/1885	1/1/1934	8/1/2018	Stock	0	0	FDIC	DIF	Chicago	CHICAGO	Columbus	Cleveland	Central	Central	0	1	WWW.JOINBSB.COM	23	100406	3957	3626	13638	10064	66463	1087	0	1599	0	1766
12121	0	316934	1492992	Buckley State Bank	Buckley	IL	60918	12/31/2018	2/14/2019	NM	102 S Railroad Ave	BUCKLEY BANCORP, INC.	1	0	0	2	0	Iroquois			11/19/1920	1/1/1934	3/31/2006	Stock	0	0	FDIC	DIF	Chicago	CHICAGO	Champaign	Chicago	Central	Central	0	1	www.buckleystatebank.com	7	42690	3377	1870	13198	0	25581	193	0	21	0	0
10844	14125	621441	1399578	Buena Vista National Bank	Chester	IL	62233	12/31/2018	2/14/2019	N	1309 Swanwick Street	BUENA VISTA BANCORP, INC.	8	0	0	8	0	Randolph			1/1/1905	1/1/1934	12/1/2012	Stock	0	1	OCC	DIF	Chicago	CHICAGO	Mount Vernon	St. louis	Central	Central	0	1	www.bvnb.com	63	200387	17429	7627	55233	4	111082	1107	0	4340	99	3317
29696	3903	108072	3835100	Buffalo Federal Bank	Buffalo	WY	82834	12/31/2018	2/14/2019	SM	106 Fort Street	CRAZY WOMAN CREEK BANCORP, INC.	3	0	0	4	0	Johnson			5/1/1936	6/19/1936	6/2/2014	Stock	0	0	FED	DIF	San Francisco	SAN FRANCISCO	Billings	Kansas City	Western	West	0	1	www.buffalofed.com	32	120792	3074	1066	21879	7352	81083	1421	0	3560	0	132
11578	0	933621	0	Burke & Herbert Bank & Trust Company	Alexandria	VA	22314	12/31/2018	2/14/2019	NM	100 South Fairfax Street		25	0	0	4	0	Alexandria City	47900	Washington-Arlington-Alexandria, DC-VA-MD-WV	1/1/1852	1/1/1934	4/16/2010	Stock	0	1	FDIC	DIF	Atlanta	ATLANTA	Richmond	Richmond	Northeastern	Southeast	0	1	www.burkeandherbertbank.com	470	3006721	101880	79038	847776	0	1835546	17321	0	42240	338	0
27556	15540	1404883	4352444	Burling Bank	Chicago	IL	60604	12/31/2018	2/14/2019	NM	141 West Jackson Boulevard	BURLING BANCORP, INC.	1	0	0	4	1	Cook	16980	Chicago-Naperville-Elgin, IL-IN-WI	8/7/1989	8/7/1989	3/31/2006	Stock	0	1	FDIC	DIF	Chicago	CHICAGO	Chicago	Chicago	Central	Central	0	1	www.burlingbank.com	19	141070	8876	4035	31334	2	99326	1086	0	64	0	0
13669	0	304155	2896092	Burton State Bank	Burton	TX	77835	12/31/2018	2/14/2019	NM	515 N Main Street	BURTON BANCSHARES, INC.	1	0	0	7	1	Washington			1/1/1906	1/1/1934	10/18/2018	Stock	0	0	FDIC	DIF	Dallas	DALLAS	Austin	Dallas	Southern	West	0	1	http://www.burtonbank.com	9	66224	38101	36833	7163	200	20286	140	0	209	0	0
16450	10287	416245	1203602	Busey Bank	Champaign	IL	61820	12/31/2018	2/14/2019	NM	100 West University Avenue	FIRST BUSEY CORPORATION	70	0	1	4	0	Champaign	16580	Champaign-Urbana, IL	7/8/1946	7/8/1946	10/31/2018	Stock	0	1	FDIC	DIF	Chicago	CHICAGO	Champaign	Chicago	Central	Central	0	0	www.busey.com	1126	7690612	239973	111135	1306352	0	5543982	50648	1438	117606	374	304655
58545	0	3606971	0	Business Bank of Texas, N.A.	Austin	TX	78758	12/31/2018	2/14/2019	N	1910 W Braker Lane, Ste 100		1	0	0	4	0	Travis	12420	Austin-Round Rock, TX	8/6/2007	8/6/2007	8/6/2007	Stock	0	0	OCC	DIF	Dallas	DALLAS	Austin	Dallas	Southern	West	0	1	http://www.businessbankoftexas.com	12	114691	24285	20911	26615	0	61671	1347	0	49	360	0
58228	0	3408728	3488850	Business First Bank	Baton Rouge	LA	70801	12/31/2018	2/14/2019	NM	500 Laurel Street	BUSINESS FIRST BANCSHARES, INC.	26	0	1	4	0	East Baton Rouge	12940	Baton Rouge, LA	2/1/2006	2/1/2006	12/1/2018	Stock	0	0	FDIC	DIF	Dallas	DALLAS	Baton Rouge	Atlanta	Southern	Western	0	0	www.b1bank.com	333	2097705	100205	14159	309516	41836	1517307	11220	0	14981	1909	57373
16110	15723	1004256	1055687	Butte State Bank	Butte	NE	68722	12/31/2018	2/14/2019	SM	510 Thayer Street	BUTTE STATE COMPANY	2	0	0	2	1	Boyd			1/1/1944	1/3/1944	3/31/2006	Stock	0	0	FED	DIF	Kansas City	KANSAS CITY	Sioux City	Kansas City	Western	West	0	1	http://www.buttebank.com	9	41525	2307	880	9771	300	25706	337	0	710	0	0
20624	0	129732	1204627	Byline Bank	Chicago	IL	60601	12/31/2018	2/14/2019	NM	180 N Lasalle Street	BYLINE BANCORP, INC.	63	0	1	4	0	Cook	16980	Chicago-Naperville-Elgin, IL-IN-WI	3/1/1972	3/1/1972	5/31/2018	Stock	0	1	FDIC	DIF	Chicago	CHICAGO	Chicago	Chicago	Central	Central	0	1	https://www.bylinebank.com	943	4939902	121860	91670	916922	0	3496252	25201	4041	113057	5314	180649
902	13272	325534	1203107	Byron Bank	Byron	IL	61010	12/31/2018	2/14/2019	NM	200 North Walnut	BYRON BANCSHARES, INC.	5	0	0	4	1	Ogle			7/1/1932	1/1/1934	3/31/2006	Stock	0	0	FDIC	DIF	Chicago	CHICAGO	Princeton	Chicago	Central	Central	0	1	http://www.byronbank.com	65	257078	8024	3660	93154	0	145239	1318	0	2959	376	743
25249	0	754068	4970268	C3bank, National Association	Carlsbad	CA	92008	12/31/2018	2/14/2019	N	2365 Marron Road	C3 BANCORP	4	0	0	4	1	San Diego	41740	San Diego-Carlsbad, CA	6/1/1984	6/1/1984	11/26/2018	Stock	0	0	OCC	DIF	San Francisco	SAN FRANCISCO	Orange	San Francisco	Western	Western	0	1	www.C3bank.com	35	336929	66687	65052	8010	0	253110	3519	0	5467	0	365
34328	0	2506328	0	Cache Bank and Trust	Greeley	CO	80634	12/31/2018	2/14/2019	NM	4601 West 20th Street		3	0	0	4	0	Weld	24540	Greeley, CO	10/11/1996	10/11/1996	10/31/2013	Stock	0	1	FDIC	DIF	Dallas	DALLAS	Denver	Kansas City	Western	Western	0	1	http://www.cachebankandtrust.com	26	121083	11535	8926	44134	0	58016	469	0	5512	0	0
22134	10858	995076	2324997	Cache Valley Bank	Logan	UT	84321	12/31/2018	2/14/2019	NM	101 North Main Street	CACHE VALLEY BANKING COMPANY	16	0	0	4	0	Cache	30860	Logan, UT-ID	10/2/1975	10/2/1975	5/18/2017	Stock	0	0	FDIC	DIF	San Francisco	SAN FRANCISCO	Salt Lake City	San Francisco	Western	West	0	1	http://www.cachevalleybank.com	230	1260694	227023	210683	21960	7012	957341	15682	0	36336	27	588
4999	10349	4262534	4882802	Cadence Bank, N.A.	Birmingham	AL	35203	12/31/2018	2/14/2019	N	2100 Third Avenue North	CADENCE BANCORPORATION	73	0	1	4	0	Jefferson	13820	Birmingham-Hoover, AL	5/1/1887	1/1/1934	12/31/2018	Stock	0	1	OCC	DIF	Atlanta	ATLANTA	Shelby	Atlanta	Southern	Southeast	0	0	www.cadencebank.com	1170	12714862	759793	523436	1193092	18502	10019006	94378	10997	63621	2406	314400
11785	9983	925354	1108985	Caldwell Bank & Trust Company	Columbia	LA	71418	12/31/2018	2/14/2019	NM	202 Main Street	CALDWELL HOLDING COMPANY	3	0	0	2	1	Caldwell			1/1/1902	1/1/1934	1/8/2019	Stock	0	1	FDIC	DIF	Dallas	DALLAS	Shreveport	Dallas	Southern	Western	0	1	http://www.caldwellbankandtrust.com	48	158283	25288	22811	7543	0	111803	813	0	3163	2236	0
9024	12454	498625	1357046	Calhoun County Bank, Inc.	Grantsville	WV	26147	12/31/2018	2/14/2019	NM	443 High Street	CALHOUN BANKSHARES, INC.	4	0	0	5	0	Calhoun			1/1/1900	1/1/1934	12/17/2018	Stock	0	0	FDIC	DIF	Atlanta	ATLANTA	Scott Depot	Richmond	Northeastern	Northeast	0	1	www.calhounbanks.com	41	141926	10908	9031	8942	439	112396	1362	0	4480	213	0
58583	0	3614958	5116344	California Bank of Commerce	Lafayette	CA	94549	12/31/2018	2/14/2019	NM	3595 Mt Diablo Blvd, 2nd Fl	CALIFORNIA BANCORP	3	0	0	4	0	Contra Costa	41860	San Francisco-Oakland-Hayward, CA	7/17/2007	7/17/2007	12/5/2017	Stock	0	0	FDIC	DIF	San Francisco	SAN FRANCISCO	San Francisco	San Francisco	Western	Western	0	1	http://www.californiabankofcommerce.com	111	1005544	78705	57668	43415	0	836131	10800	0	2287	0	7720
58037	0	3390337	0	California Business Bank	Irvine	CA	92602	12/31/2018	2/14/2019	NM	3200 El Camino Real, # 220		1	0	0	4	0	Orange	31080	Los Angeles-Long Beach-Anaheim, CA	11/1/2005	11/1/2005	12/12/2017	Stock	0	0	FDIC	DIF	San Francisco	SAN FRANCISCO	Orange	San Francisco	Western	Western	0	1	http://www.californiabusinessbank.com	19	88134	14126	10828	0	5285	66587	1809	0	771	0	17
35331	0	2907439	2907381	California First National Bank	Irvine	CA	92614	12/31/2018	2/14/2019	N	28 Executive Park	CALIFORNIA FIRST NATIONAL BANCORP	1	0	0	4	0	Orange	31080	Los Angeles-Long Beach-Anaheim, CA	5/23/2001	5/23/2001	11/4/2015	Stock	0	0	OCC	DIF	San Francisco	SAN FRANCISCO	Orange	San Francisco	Western	Western	0	1	www.calfirst.com	33	272063	37785	37214	31928	0	189779	2503	0	31	0	0
57974	0	3394380	0	California International Bank, N.A.	Westminster	CA	92683	12/31/2018	2/14/2019	N	15606 Brookhurst St.		2	0	0	4	0	Orange	31080	Los Angeles-Long Beach-Anaheim, CA	11/30/2005	11/30/2005	12/28/2018	Stock	0	0	OCC	DIF	San Francisco	SAN FRANCISCO	Los Angeles (North)	San Francisco	Western	Western	0	1	http://calibankna.com	19	46288	20989	20632	797	0	23077	2450	0	249	0	0
23242	0	50461	0	California Pacific Bank	San Francisco	CA	94104	12/31/2018	2/14/2019	NM	100 Montgomery St, # 2250		2	0	0	4	0	San Francisco	41860	San Francisco-Oakland-Hayward, CA	10/16/1980	10/16/1980	8/10/2015	Stock	0	0	FDIC	DIF	San Francisco	SAN FRANCISCO	San Francisco	San Francisco	Western	Western	0	1	www.calpacificbank.com	9	73339	5346	4675	0	11000	51182	4188	0	113	4074	0
58291	0	3545258	4907219	CalPrivate Bank	La Jolla	CA	92037	12/31/2018	2/14/2019	NM	9404 Genesee Ave, Suite 100	PRIVATE BANCORP OF AMERICA, INC.	5	0	0	4	0	San Diego	41740	San Diego-Carlsbad, CA	12/18/2006	12/18/2006	3/21/2018	Stock	0	0	FDIC	DIF	San Francisco	SAN FRANCISCO	Orange	San Francisco	Western	Western	0	1	http://www.calprivate.bank	123	846781	45854	28050	98197	0	688279	6252	0	2223	0	884
58670	0	3686982	4767981	Calumet Bank	Lagrange	GA	30241	12/31/2018	2/14/2019	NM	101 Calumet Center Road	LBC BANCSHARES, INC.	2	0	0	4	0	Troup			1/23/2008	1/23/2008	7/10/2015	Stock	0	0	FDIC	DIF	Atlanta	ATLANTA	Atlanta	Atlanta	Southern	Southeast	0	1	http://www.calumetbank.com	33	207196	9412	7118	51584	0	134332	1570	0	5154	434	0
5874	0	39327	2391300	Calvin B. Taylor Banking Company of Berlin, Maryland	Berlin	MD	21811	12/31/2018	2/14/2019	NM	24 North Main Street	CALVIN B. TAYLOR BANKSHARES, INC.	11	0	1	4	0	Worcester	41540	Salisbury, MD-DE	1/1/1890	1/1/1934	3/31/2006	Stock	0	0	FDIC	DIF	New York	NEW YORK	Baltimore	Richmond	Northeastern	Southeast	0	1	WWW.TAYLORBANK.COM	106	529698	94736	83533	79497	5000	327242	619	0	8369	0	0
35069	0	2854494	3188860	Calwest Bank	Rancho Santa Mar	CA	92688	12/31/2018	2/14/2019	SM	22342 Avenida Empresa	CALWEST BANCORP	5	0	0	4	0	Orange	31080	Los Angeles-Long Beach-Anaheim, CA	10/21/1999	10/21/1999	3/31/2018	Stock	0	0	FED	DIF	San Francisco	SAN FRANCISCO	Orange	San Francisco	Western	Western	0	1	http://www.calwestbancorp.com	42	195173	7236	3352	14848	6690	156869	2480	0	646	0	1
17870	14455	758703	2687795	Cambridge Savings Bank	Cambridge	MA	2138	12/31/2018	2/14/2019	SB	1374 Massachusetts Avenue	CAMBRIDGE FINANCIAL GROUP, INC.	17	0	0	4	0	Middlesex	14460	Boston-Cambridge-Newton, MA-NH	4/2/1834	7/2/1958	1/7/2013	Stock	0	1	FDIC	DIF	New York	NEW YORK	North Boston	Boston	Northeastern	Northeast	0	1	www.cambridgesavings.com	377	3881689	76185	55149	597512	762	3007028	32788	0	40786	0	1635
10987	0	338851	0	Cambridge State Bank	Cambridge	MN	55008	12/31/2018	2/14/2019	NM	127 South Main		4	0	0	4	1	Isanti	33460	Minneapolis-St. Paul-Bloomington, MN-WI	2/19/1914	1/1/1934	3/31/2006	Stock	0	0	FDIC	DIF	Kansas City	KANSAS CITY	Minneapolis	Minneapolis	Central	West	0	1	http://www.cambridgestatebank.com	15	79378	16556	14295	13210	500	46314	308	0	1187	1215	0
8152	0	736206	1115013	Cambridge Trust Company	Cambridge	MA	2138	12/31/2018	2/14/2019	NM	1336 Massachusetts Avenue	CAMBRIDGE BANCORP	14	0	1	4	0	Middlesex	14460	Boston-Cambridge-Newton, MA-NH	1/1/1890	1/1/1934	4/1/2015	Stock	0	1	FDIC	DIF	New York	NEW YORK	North Boston	Boston	Northeastern	Northeast	0	1	WWW.CAMBRIDGETRUST.COM	252	2101384	18473	4013	451032	0	1543004	16768	0	6166	0	1078
10471	0	302133	1206649	Camp Grove State Bank	Camp Grove	IL	61424	12/31/2018	2/14/2019	SM	26 Main Street	CAMP GROVE BANCORP, INC.	1	0	0	2	1	Marshall	37900	Peoria, IL	1/1/1902	1/1/1934	1/1/2013	Stock	0	0	FED	DIF	Chicago	CHICAGO	Princeton	Chicago	Central	Central	0	1		5	19342	5171	4922	2581	0	8810	44	0	241	0	0
16161	15594	293651	0	Campbell County Bank, Inc.	Herreid	SD	57632	12/31/2018	2/14/2019	NM	110 North Main St.		2	0	0	2	1	Campbell			6/13/1944	6/13/1944	3/31/2006	Stock	0	0	FDIC	DIF	Kansas City	KANSAS CITY	Sioux Falls	Minneapolis	Western	West	0	1	http://www.campbellcountybank.com	15	102403	3116	605	25472	2000	64650	1215	0	678	158	460
10840	0	424437	0	Campus State Bank	Campus	IL	60920	12/31/2018	2/14/2019	NM	206 Center St		1	0	0	2	0	Livingston			1/1/1899	1/1/1934	3/31/2006	Stock	0	0	FDIC	DIF	Chicago	CHICAGO	Champaign	Chicago	Central	Central	0	1	http://www.campustatebank.com	4	20825	3968	3709	1991	340	14274	130	0	41	0	0
26450	5824	379470	0	Canton Co-operative Bank	Canton	MA	2021	12/31/2018	2/14/2019	SM	671 Washington Street		1	0	0	5	0	Norfolk	14460	Boston-Cambridge-Newton, MA-NH	1/1/1891	12/5/1985	5/18/2011	Non-Stock	0	0	FED	DIF	New York	NEW YORK	South Boston	Boston	Northeastern	Northeast	0	1	www.cantoncoopbank.com	16	118112	15477	12246	23137	0	73400	543	0	923	0	94
15285	0	481140	1095021	Canton State Bank	Canton	MO	63435	12/31/2018	2/14/2019	NM	100 South 4th Street	CANTON BANCSHARES, INC.	1	0	0	2	0	Lewis			9/27/1935	10/1/1935	8/12/2016	Stock	0	0	FDIC	DIF	Kansas City	KANSAS CITY	St. Louis	St. louis	Western	West	0	1	www.cantonstatebank.com	11	32885	4265	3611	7437	109	20014	214	0	172	0	0
35547	0	2919423	4842329	Canyon Community Bank, National Association	Tucson	AZ	85704	12/31/2018	2/14/2019	N	7981 North Oracle Road	CCBS HOLDING LLC	3	0	0	4	0	Pima	46060	Tucson, AZ	10/10/2000	10/10/2000	3/2/2018	Stock	0	0	OCC	DIF	San Francisco	SAN FRANCISCO	Phoenix	San Francisco	Western	Western	0	1	http://www.canyoncommunity.com	22	94851	35483	35177	13643	500	37738	540	0	6074	0	0
90203	0	627108	0	Cape Ann Savings Bank	Gloucester	MA	1930	12/31/2018	2/14/2019	SB	109 Main Street		4	0	0	8	0	Essex	14460	Boston-Cambridge-Newton, MA-NH	4/15/1846	10/22/1985	2/1/2017	Non-Stock	0	1	FDIC	DIF	New York	NEW YORK	North Boston	Boston	Northeastern	Northeast	0	1	capeannsavingsbank.com	73	630994	39145	32680	147572	0	409466	3409	0	14448	0	1100
26517	1456	119779	3444801	Cape Cod Co-operative Bank	Yarmouth Port	MA	2675	12/31/2018	2/14/2019	SB	121 Main Street	COASTAL AFFILIATES, MHC	12	0	0	4	0	Barnstable	12700	Barnstable Town, MA	1/1/1921	1/22/1986	3/6/2017	Stock	0	0	FDIC	DIF	New York	NEW YORK	South Boston	Boston	Northeastern	Northeast	0	1	www.mycapecodbank.com	162	931608	17718	6978	57609	10	807131	7590	281	18950	39	1945
19401	0	596156	3072660	Capital Bank	Jacinto City	TX	77029	12/31/2018	2/14/2019	NM	10304 East Freeway	JANE AUSTIN CHAPMAN LIMITED PARTNERSHIP, L.P.	8	0	0	4	0	Harris	26420	Houston-The Woodlands-Sugar Land, TX	4/10/1965	4/10/1965	1/1/2014	Stock	0	0	FDIC	DIF	Dallas	DALLAS	Houston	Dallas	Southern	West	0	1	www.capitalbanktx.com	90	427494	34721	24282	34825	0	347416	3079	0	7449	0	0
35164	15674	2921659	0	Capital Bank and Trust Company	Irvine	CA	92618	12/31/2018	2/14/2019	SA	6455 Irvine Center Drive		2	0	1	5	0	Orange	31080	Los Angeles-Long Beach-Anaheim, CA	7/1/2000	7/1/2000	3/2/2018	Stock	0	1	OCC	DIF	San Francisco	SAN FRANCISCO	Orange	San Francisco	Western	Western	0	0	www.americanfunds.com	328	183972	29	29	122469	0	0	0	0	15331	0	0
58464	0	3595262	0	Capital Bank of New Jersey	Vineland	NJ	8360	12/31/2018	2/14/2019	NM	175 South Main Road		4	0	0	4	0	Cumberland	47220	Vineland-Bridgeton, NJ	4/23/2007	4/23/2007	4/3/2012	Stock	0	0	FDIC	DIF	New York	NEW YORK	Jamesburg	Philadelphia	Northeastern	Northeast	0	1	www.cbnj.bank/	69	513515	18992	12001	100110	56739	314553	5182	0	7772	0	0
57495	0	3134399	0	Capital Bank of Texas	Carrizo Springs	TX	78834	12/31/2018	2/14/2019	NM	2105 North First Street		3	0	0	7	0	Dimmit			5/9/2003	5/9/2003	1/16/2018	Stock	0	0	FDIC	DIF	Dallas	DALLAS	Austin	Dallas	Southern	West	0	1	http://www.capitalbankoftexas.com	16	75849	32565	30184	16715	0	23501	213	0	2195	0	616
35278	0	2808602	2808590	Capital Bank, National Association	Rockville	MD	20850	12/31/2018	2/14/2019	N	2275 Research Blvd Ste 600	CAPITAL BANCORP, INC.	6	0	1	4	0	Montgomery	47900	Washington-Arlington-Alexandria, DC-VA-MD-WV	12/14/1999	12/14/1999	10/9/2018	Stock	0	0	OCC	DIF	New York	NEW YORK	Baltimore	Richmond	Northeastern	Southeast	0	1	http://www.capitalbankmd.com	204	1074501	34670	24591	46932	53	977839	11049	0	2204	141	0
9622	13205	876634	1085509	Capital City Bank	Tallahassee	FL	32301	12/31/2018	2/14/2019	SM	217 North Monroe Street	CAPITAL CITY BANK GROUP, INC.	65	0	1	4	0	Leon	45220	Tallahassee, FL	6/13/1907	1/1/1934	3/31/2006	Stock	0	1	FED	DIF	Atlanta	ATLANTA	Gainesville	Atlanta	Southern	Southeast	0	1	www.ccbg.com	789	2942070	274539	212507	655683	1461	1766884	14210	0	87135	2229	84810
33823	13865	2068107	2641621	Capital Community Bank	Provo	UT	84604	12/31/2018	2/14/2019	NM	3280 N. University Avenue	CAPITAL COMMUNITY BANCORPORATION, INC.	6	0	0	4	0	Utah	39340	Provo-Orem, UT	7/29/1993	7/29/1993	6/29/2016	Stock	0	0	FDIC	DIF	San Francisco	SAN FRANCISCO	Salt Lake City	San Francisco	Western	West	0	1	http://www.ccbankutah.com	67	420245	59106	55318	0	0	348678	3290	0	1329	1054	0
33954	0	2253891	2277860	Capital One Bank (USA), National Association	Glen Allen	VA	23060	12/31/2018	2/14/2019	N	4851 Cox Road	CAPITAL ONE FINANCIAL CORPORATION	1	2	0	3	0	Henrico	40060	Richmond, VA	11/22/1994	11/22/1994	9/26/2017	Stock	0	0	OCC	DIF	Atlanta	WASHINGTON	Richmond	Richmond	Northeastern	Southeast	0	0	www.capitalone.com	23764	120417879	2958018	1261239	15679177	0	95246115	5072542	0	999197	0	370859
4297	11780	112837	2277860	Capital One, National Association	Mclean	VA	22102	12/31/2018	2/14/2019	N	1680 Capital One Drive	CAPITAL ONE FINANCIAL CORPORATION	548	1	1	9	0	Fairfax	47900	Washington-Arlington-Alexandria, DC-VA-MD-WV	5/22/1933	1/1/1934	11/1/2012	Stock	0	1	OCC	DIF	Atlanta	WASHINGTON	Richmond	Richmond	Northeastern	Southeast	0	0	www.capitalone.com	27679	304657685	63273007	60006897	66710323	0	145275378	2147819	491629	2593109	1222	14694300
34074	14016	2339599	2339610	Capitol Bank	Madison	WI	53717	12/31/2018	2/14/2019	NM	710 North High Point Road	CAPITOL BANKSHARES, INC.	13	0	0	4	0	Dane	31540	Madison, WI	10/9/1995	10/9/1995	3/31/2006	Stock	0	0	FDIC	DIF	Chicago	CHICAGO	Madison	Chicago	Central	Central	0	1	http://www.capitolbank.com	50	368178	7935	3868	72079	0	278725	4211	0	2886	0	0
27981	670	968070	0	Capitol Federal Savings Bank	Topeka	KS	66603	12/31/2018	2/14/2019	SA	700 S Kansas Ave		58	0	1	5	0	Shawnee	45820	Topeka, KS	1/1/1893	9/16/1938	8/31/2018	Stock	0	0	OCC	DIF	Kansas City	KANSAS CITY	Kansas City	Kansas City	Western	Western	0	1	www.capfed.com	739	9321162	98212	48935	1237325	0	7527725	8558	0	95867	1510	18286
24199	0	285544	0	Capitol National Bank	Lansing	MI	48933	12/31/2018	2/14/2019	N	200 Washington Square North		2	0	0	4	0	Ingham	29620	Lansing-East Lansing, MI	11/22/1982	11/22/1982	7/23/2015	Stock	0	0	OCC	DIF	Chicago	CHICAGO	Detroit	Chicago	Central	Central	0	1	http://www.capitolnational.com	29	110035	24023	21204	1205	0	81304	2102	0	386	133	43
9998	12053	18836	1131750	Capon Valley Bank	Wardensville	WV	26851	12/31/2018	2/14/2019	NM	2 W. Main Street	HIGHLANDS BANKSHARES, INC.	5	0	1	6	0	Hardy			7/1/1918	1/1/1934	10/19/2015	Stock	0	0	FDIC	DIF	Atlanta	ATLANTA	Scott Depot	Richmond	Northeastern	Northeast	0	1	www.caponvalleybank.com	45	153628	4810	2651	8844	0	128520	1297	0	3843	1425	0
58823	0	3715444	4933272	CapStar Bank	Nashville	TN	37203	12/31/2018	2/14/2019	SM	1201 Demonbreun St Suite 700	CAPSTAR FINANCIAL HOLDINGS, INC.	13	0	0	4	0	Davidson	34980	Nashville-Davidson-Murfreesboro-Franklin, TN	7/14/2008	7/14/2008	10/1/2018	Stock	0	0	FED	DIF	Dallas	DALLAS	Nashville	Atlanta	Southern	Southeast	0	1	www.capstarbank.com	286	1963383	94681	76714	247542	10762	1475300	12113	494	18526	988	47845
5558	12165	419460	5085972	CapTex Bank, National Association	Trenton	TX	75490	12/31/2018	2/14/2019	N	106 Hamilton Square	CAPTEX BANCSHARES, INC.	6	0	0	8	0	Fannin			1/1/1901	1/1/1934	11/29/2018	Stock	0	0	OCC	DIF	Dallas	DALLAS	Dallas	Dallas	Southern	West	0	1	http://www.fnbtrenton.bank	51	175189	15524	13265	60196	0	82286	416	0	5160	0	4826
19278	0	732954	0	Carmine State Bank	Carmine	TX	78932	12/31/2018	2/14/2019	NM	235 Centennial Street		1	0	0	7	0	Fayette			7/1/1907	11/4/1964	6/17/2015	Stock	0	0	FDIC	DIF	Dallas	DALLAS	Austin	Dallas	Southern	West	0	1	www.carminestatebank.com	12	78055	30981	30209	24074	0	22202	154	0	128	0	0
58432	0	3486623	5158269	Carolina Alliance Bank	Spartanburg	SC	29306	12/31/2018	2/14/2019	NM	200 South Church Street	CAB FINANCIAL CORPORATION	7	0	1	4	0	Spartanburg	43900	Spartanburg, SC	1/8/2007	1/8/2007	10/3/2015	Stock	0	0	FDIC	DIF	Atlanta	ATLANTA	Columbia Sc	Richmond	Northeastern	Southeast	0	1	www.carolinaalliancebank.com	122	760887	28722	7150	98677	10	588977	5217	0	8441	0	4800
16723	0	355120	1076525	Carolina Bank & Trust Co.	Lamar	SC	29069	12/31/2018	2/14/2019	NM	114 South Main Street	FIRST CAROLINA BANCSHARES CORPORATION	15	0	0	4	0	Darlington	22500	Florence, SC	3/3/1936	8/16/1948	3/31/2006	Stock	0	1	FDIC	DIF	Atlanta	ATLANTA	Columbia Sc	Richmond	Northeastern	Southeast	0	1	www.carolinabank.net	105	475163	45389	34742	34823	45568	330450	4536	0	8504	331	0
57026	0	2966614	4986595	Carolina Trust Bank	Lincolnton	NC	28092	12/31/2018	2/14/2019	NM	901 East Main Street	CAROLINA TRUST BANCSHARES, INC.	9	0	0	4	0	Lincoln	16740	Charlotte-Concord-Gastonia, NC-SC	12/8/2000	12/8/2000	12/31/2018	Stock	0	0	FDIC	DIF	Atlanta	ATLANTA	Charlotte	Richmond	Northeastern	Southeast	0	1	www.carolinatrust.com	86	474934	33438	22520	32577	0	389304	3978	0	6093	1157	40
2380	10331	541857	1848825	Carroll Bank and Trust	Huntingdon	TN	38344	12/31/2018	2/14/2019	NM	19510 West Main Street	CARROLL FINANCIAL SERVICES, INC.	8	0	0	4	0	Carroll			9/9/1907	1/1/1934	12/1/2008	Stock	0	1	FDIC	DIF	Dallas	DALLAS	Nashville	St. louis	Southern	Southeast	0	1	www.carrollbank.com	87	285226	23228	14211	20316	565	215430	2010	0	13442	461	755
32393	8217	395274	4256159	Carroll Community Bank	Sykesville	MD	21784	12/31/2018	2/14/2019	NM	1321 Liberty Road	CARROLL BANCORP, INC.	3	0	0	4	0	Carroll	12580	Baltimore-Columbia-Towson, MD	4/4/1904	10/25/1985	10/12/2011	Stock	0	0	FDIC	DIF	New York	NEW YORK	Baltimore	Richmond	Northeastern	Southeast	0	1	http://www.carrollcobank.com	35	196131	11422	9365	22593	0	151510	1141	0	2556	1782	0
1611	13004	490843	1131013	Carroll County Trust Company of Carrollton, Missouri	Carrollton	MO	64633	12/31/2018	2/14/2019	NM	2 South Folger	CARROLL COUNTY BANCSHARES, INC.	2	0	0	2	1	Carroll			1/1/1919	1/1/1934	8/12/2010	Stock	0	1	FDIC	DIF	Kansas City	KANSAS CITY	Kansas City	Kansas City	Western	West	0	1	www.cctconline.com	30	161096	12358	8110	70854	0	69854	961	0	1325	0	0
12383	13483	1001648	1860863	Carrollton Bank	Carrollton	IL	62016	12/31/2018	2/14/2019	NM	315 West Public Square	CBX CORPORATION	11	0	1	4	1	Greene			1/1/1877	1/1/1934	3/31/2006	Stock	0	1	FDIC	DIF	Chicago	CHICAGO	Springfield Il	St. louis	Central	Central	0	1	https://carrolltonbanking.com	240	1637595	40744	15291	118746	929	1430281	20900	0	27163	0	1955
29774	4069	219679	0	Carrollton Federal Bank	Carrollton	KY	41008	12/31/2018	2/14/2019	SA	2539 Highway 227		1	0	0	5	0	Carroll			1/1/1890	5/26/1937	7/21/2011	Non-Stock	0	0	OCC	DIF	Chicago	CHICAGO	Elizabethtown	St. louis	Central	Southeast	0	1	www.carrolltonfederal.com	9	31993	3990	2564	1802	0	23942	216	0	753	0	0
17369	0	171656	1061455	Carson Bank	Mulvane	KS	67110	12/31/2018	2/14/2019	NM	122 West Main Street	MULVANE BANKSHARES, INC.	4	0	0	4	1	Sumner	48620	Wichita, KS	7/1/1886	11/5/1954	7/1/2008	Stock	0	0	FDIC	DIF	Kansas City	KANSAS CITY	Wichita	Kansas City	Western	Western	0	1	www.carsonbank.com	41	119894	10610	7550	23197	840	79289	920	0	2063	0	289
58596	0	3476192	0	Carter Bank & Trust	Martinsville	VA	24112	12/31/2018	2/14/2019	NM	4 E. Commonwealth Boulevard		105	0	1	4	0	Martinsville City			12/30/2006	12/30/2006	2/15/2007	Stock	0	0	FDIC	DIF	Atlanta	ATLANTA	Richmond	Richmond	Northeastern	Southeast	0	0	www.carterbankandtrust.com	992	4039599	293563	246150	782758	0	2667152	39199	281	85841	33681	58726
28942	2657	900678	0	Carthage Federal Savings and Loan Association	Carthage	NY	13619	12/31/2018	2/14/2019	SA	313 State St		4	0	0	5	0	Jefferson	48060	Watertown-Fort Drum, NY	1/1/1888	9/19/1951	7/21/2011	Stock	0	0	OCC	DIF	New York	NEW YORK	Syracuse	New York	Northeastern	Northeast	0	1	carthagesavings.com	32	230660	19272	17450	23855	0	172676	908	0	2668	0	0
30394	5273	268677	0	Carver Federal Savings Bank	New York	NY	10027	12/31/2018	2/14/2019	SA	75 West 125th Street		9	0	0	4	0	New York	35620	New York-Newark-Jersey City, NY-NJ-PA	1/1/1948	3/7/1949	12/31/2014	Stock	0	0	OCC	DIF	New York	NEW YORK	New York City	New York	Northeastern	Northeast	0	1	http://www.Carverbank.com	119	592255	42848	38474	114087	0	422605	4802	0	5252	453	209
16584	10722	370833	3190023	Carver State Bank	Savannah	GA	31401	12/31/2018	2/14/2019	NM	701 Martin Luther King, Jr B	CARVER FINANCIAL CORPORATION	2	0	0	4	0	Chatham	42340	Savannah, GA	1/1/1927	6/4/1947	5/8/2013	Stock	0	0	FDIC	DIF	Atlanta	ATLANTA	Savannah	Atlanta	Southern	Southeast	0	1	http://WWW.CARVERSTATEBANK.COM	16	39597	6563	5375	2775	0	24914	348	0	2742	1360	0
3614	0	306337	3958867	Casey State Bank	Casey	IL	62420	12/31/2018	2/14/2019	NM	305-307 N. Central Avenue	EAGLE FINANCIAL CORP.	9	0	0	2	1	Clark			1/1/1880	1/1/1934	11/13/2009	Stock	0	0	FDIC	DIF	Chicago	CHICAGO	Champaign	Chicago	Central	Central	0	1	WWW.CASEYSTATEBANK.COM	68	308067	5671	1060	52026	7900	226752	2808	0	5180	184	0
1265	11548	574976	0	Cashmere Valley Bank	Cashmere	WA	98815	12/31/2018	2/14/2019	NM	117 Aplets Way		12	0	0	4	0	Chelan	48300	Wenatchee, WA	9/24/1932	1/1/1934	3/2/2018	Stock	0	0	FDIC	DIF	San Francisco	SAN FRANCISCO	Seattle	San Francisco	Western	West	0	1	www.cashmerevalleybank.com	230	1520772	42794	20062	439950	12436	966016	11299	0	17993	0	10865
1068	0	177751	1098648	Cass Commercial Bank	Des Peres	MO	63131	12/31/2018	2/14/2019	SM	12412 Powerscourt Drive	CASS INFORMATION SYSTEMS, INC.	5	0	1	4	0	Saint Louis	41180	St. Louis, MO-IL	1/1/1906	1/1/1934	2/19/2013	Stock	0	1	FED	DIF	Kansas City	KANSAS CITY	St. Louis	St. louis	Western	West	0	1	www.cassbank.com	52	886291	184344	170410	0	0	691174	7857	0	499	0	136
19645	0	734051	1056415	Cass County Bank, Inc.	Plattsmouth	NE	68048	12/31/2018	2/14/2019	NM	2020 West 8th Avenue	CITIZENS NATIONAL CORPORATION	2	0	0	4	1	Cass	36540	Omaha-Council Bluffs, NE-IA	11/8/1966	11/8/1966	12/13/2018	Stock	0	0	FDIC	DIF	Kansas City	KANSAS CITY	Omaha	Kansas City	Western	West	0	1	http://www.casscountybank.com	16	68769	3205	990	3464	7007	50269	977	0	3397	0	476
1913	0	152253	0	Castle Rock Bank	Castle Rock	MN	55010	12/31/2018	2/14/2019	NM	27925 Danville Avenue		2	0	0	8	1	Dakota	33460	Minneapolis-St. Paul-Bloomington, MN-WI	8/16/1916	1/1/1934	5/27/2010	Stock	0	0	FDIC	DIF	Kansas City	KANSAS CITY	Minneapolis	Minneapolis	Central	West	0	1	www.castlerockbank.net	25	205989	6131	3675	103658	0	92991	2066	0	1233	0	0
17979	0	742056	0	Castroville State Bank	Castroville	TX	78009	12/31/2018	2/14/2019	NM	Paris And Lorenzo		2	0	0	4	0	Medina	41700	San Antonio-New Braunfels, TX	4/2/1959	4/2/1959	6/17/2015	Stock	0	0	FDIC	DIF	Dallas	DALLAS	Austin	Dallas	Southern	West	0	1	http://www.CASTROVILLESTATEBANK.COM	28	157622	5587	3018	41645	0	106978	1027	0	1999	0	0
10532	12420	930853	1109722	Catahoula - LaSalle Bank	Jonesville	LA	71343	12/31/2018	2/14/2019	NM	301 Mound Street	CATAHOULA HOLDING COMPANY	6	0	0	4	1	Catahoula			10/5/1907	1/1/1934	11/17/2014	Stock	0	0	FDIC	DIF	Dallas	DALLAS	Shreveport	Dallas	Southern	Western	0	1	www.catlabank.com	63	180484	13725	8833	61498	9400	89401	870	0	2365	829	183
18503	10611	595869	1843080	Cathay Bank	Los Angeles	CA	90012	12/31/2018	2/14/2019	NM	777 North Broadway Street	CATHAY GENERAL BANCORP	68	1	1	4	0	Los Angeles	31080	Los Angeles-Long Beach-Anaheim, CA	4/19/1962	4/19/1962	10/27/2017	Stock	0	0	FDIC	DIF	San Francisco	SAN FRANCISCO	Los Angeles (North)	San Francisco	Western	Western	0	0	www.cathaybank.com	1250	16765633	598524	393136	1250043	0	13895590	122391	0	102891	9626	379383
3615	0	307932	1246793	Catlin Bank	Catlin	IL	61817	12/31/2018	2/14/2019	NM	202 South Sandusky Street	BUTLER POINT, INC.	3	0	0	4	0	Vermilion	19180	Danville, IL	5/28/1904	1/1/1934	6/27/2017	Stock	0	0	FDIC	DIF	Chicago	CHICAGO	Champaign	Chicago	Central	Central	0	1	www.catlinbank.com	19	56377	3070	1250	11355	0	38585	311	0	546	0	172
33859	0	2132594	3443998	Catskill Hudson Bank	Monticello	NY	12701	12/31/2018	2/14/2019	NM	4438 Rt 42 N	CATSKILL HUDSON BANCORP, INC.	13	0	0	4	0	Sullivan			12/6/1993	12/6/1993	7/1/2018	Stock	0	0	FDIC	DIF	New York	NEW YORK	Syracuse	New York	Northeastern	Northeast	0	1	http://www.chbny.com	97	463982	37437	28	115127	0	299407	2786	0	5136	0	54
12959	14283	254504	3009714	Cattaraugus County Bank	Little Valley	NY	14755	12/31/2018	2/14/2019	NM	116-20 Main Street	C.C.BANCORP, INC.	7	0	0	4	0	Cattaraugus			1/1/1902	1/1/1934	1/1/2015	Stock	0	0	FDIC	DIF	New York	NEW YORK	Syracuse	New York	Northeastern	Northeast	0	1	www.ccblv.com	63	247784	14731	11680	27154	0	189349	2919	0	4941	0	1624
5472	10809	529659	1059555	Cattle Bank and Trust	Seward	NE	68434	12/31/2018	2/14/2019	NM	104 South 5th	CATTLE CROSSING, INC.	5	0	0	2	1	Seward	30700	Lincoln, NE	6/1/1873	1/1/1934	12/29/2017	Stock	0	1	FDIC	DIF	Kansas City	KANSAS CITY	Omaha	Kansas City	Western	West	0	1	WWW.CATTLEBANK.COM	47	280780	8084	1073	47501	238	210949	2940	0	6292	394	0
6954	0	63201	1249075	Cayuga Lake National Bank	Union Springs	NY	13160	12/31/2018	2/14/2019	N	3 Cayuga Street	CAYUGA LAKE BANK CORPORATION	2	0	0	5	0	Cayuga			1/1/1864	1/1/1934	3/31/2006	Stock	0	0	OCC	DIF	New York	NEW YORK	Syracuse	New York	Northeastern	Northeast	0	1	http://www.cayugalakenationalbank.com	22	146825	11162	8039	57318	6479	67580	392	0	359	0	0
15310	11862	594433	1493654	CB&S Bank, Inc.	Russellville	AL	35653	12/31/2018	2/14/2019	NM	201 South Jackson Street	CBS BANC-CORP.	50	0	1	4	0	Franklin			1/1/1906	12/6/1935	8/23/2013	Stock	0	0	FDIC	DIF	Atlanta	ATLANTA	Shelby	Atlanta	Southern	Southeast	0	1	www.cbsbank.com	515	1655537	65470	34708	681209	40000	751658	8007	0	32461	4046	10401
58434	0	3615021	0	CBank	Cincinnati	OH	45236	12/31/2018	2/14/2019	NM	8050 Hosbrook Rd, Suite 220		2	0	0	4	1	Hamilton	17140	Cincinnati, OH-KY-IN	7/16/2007	7/16/2007	7/1/2013	Stock	0	0	FDIC	DIF	Chicago	CHICAGO	Cincinnati	Cleveland	Central	Central	0	1	WWW.CBANKUSA.COM	25	195992	14553	14268	9778	13884	152420	1745	0	1655	0	1611
21227	9678	218131	1082478	CBBC Bank	Maryville	TN	37804	12/31/2018	2/14/2019	NM	330 E Broadway Ave	TWIN CITIES FINANCIAL SERVICES, INC.	8	0	0	4	0	Blount	28940	Knoxville, TN	9/24/1973	9/24/1973	2/29/2016	Stock	0	1	FDIC	DIF	Dallas	DALLAS	Knoxville	Atlanta	Southern	Southeast	0	1	www.cbbcbank.com	82	347188	19905	17450	105825	9726	200602	3313	0	8146	0	0
1421	0	380841	1097119	CBC Bank	Bowling Green	MO	63334	12/31/2018	2/14/2019	NM	901 Business Hwy 61	CLIFFORD BANCSHARES, INC.	4	0	0	7	1	Pike			1/1/1871	1/1/1934	3/31/2006	Stock	0	0	FDIC	DIF	Kansas City	KANSAS CITY	St. Louis	St. louis	Western	West	0	1	www.cbcbank.net	12	36545	8451	7799	17103	0	9911	141	0	851	0	0
1552	12483	830542	1203899	CBI Bank & Trust	Muscatine	IA	52761	12/31/2018	2/14/2019	SM	301 Iowa Avenue	CENTRAL BANCSHARES, INC.	9	0	1	2	0	Muscatine			6/13/1933	1/1/1934	8/6/2016	Stock	0	1	FED	DIF	Kansas City	KANSAS CITY	Cedar Rapids	Chicago	Western	Western	0	1	www.cbibt.com	87	521240	14941	5557	97752	4300	373850	4166	0	10246	55	3694
13959	0	71859	3914872	CBW Bank	Weir	KS	66781	12/31/2018	2/14/2019	NM	109 E. Main Street	CB BANCSHARES CORP	1	0	0	7	0	Cherokee			1/1/1892	2/28/1934	6/27/2016	Stock	0	0	FDIC	DIF	Kansas City	KANSAS CITY	Springfield Mo	Kansas City	Western	Western	0	1	www.CBWBANK.COM	18	51951	44840	29120	3368	0	3156	49	0	316	0	0
16595	11147	655839	1020395	CCB Community Bank	Andalusia	AL	36420	12/31/2018	2/14/2019	NM	225 East Three Notch Street	SOUTHERN NATIONAL CORPORATION	4	0	1	2	1	Covington			7/1/1947	7/1/1947	1/1/2014	Stock	0	1	FDIC	DIF	Atlanta	ATLANTA	Montgomery	Atlanta	Southern	Southeast	0	1	www.bankccb.com	106	501108	52242	36111	20936	4300	407089	3677	0	7179	3976	0
31121	6420	813572	3135190	Cecil Bank	Elkton	MD	21921	12/31/2018	2/14/2019	SM	127 North St	CECIL BANCORP, INC.	7	0	0	4	0	Cecil	37980	Philadelphia-Camden-Wilmington, PA-NJ-DE-MD	10/7/1959	10/7/1959	7/14/2008	Stock	0	0	FED	DIF	New York	NEW YORK	Baltimore	Richmond	Northeastern	Southeast	0	1	http://www.cecilbank.com	46	195363	20094	18497	53787	0	89110	739	0	4865	23220	0
34478	0	2651899	0	Cedar Hill National Bank	Charlotte	NC	28273	12/31/2018	2/14/2019	N	9401 Southern Pine Blvd, # P		1	0	0	7	0	Mecklenburg	16740	Charlotte-Concord-Gastonia, NC-SC	2/2/1998	2/2/1998	6/13/2011	Stock	0	0	OCC	DIF	Atlanta	ATLANTA	Charlotte	Richmond	Northeastern	Southeast	0	0		25	12229	979	0	10132	0	0	0	0	0	0	0
57244	0	3029589	2125813	Cedar Rapids Bank and Trust Company	Cedar Rapids	IA	52401	12/31/2018	2/14/2019	SM	500 1st Ave. Ne, Suite 100	QCR HOLDINGS, INC.	8	0	0	4	0	Linn	16300	Cedar Rapids, IA	9/14/2001	9/14/2001	12/2/2017	Stock	0	0	FED	DIF	Kansas City	KANSAS CITY	Cedar Rapids	Chicago	Western	Western	0	1	www.CRBT.bank	158	1380430	50915	17686	199077	1110	1025160	12310	19439	25318	524	18166
18820	53546	1005851	1065202	Cedar Rapids State Bank	Cedar Rapids	NE	68627	12/31/2018	2/14/2019	NM	213 W Main St	CEDAR RAPIDS STATE COMPANY	3	0	0	2	1	Boone			5/25/1936	6/26/1963	7/1/2016	Stock	0	0	FDIC	DIF	Kansas City	KANSAS CITY	Grand Island	Kansas City	Western	West	0	1	http://www.cedarrapidsstatebank.com	12	48804	665	0	4931	0	39715	512	0	987	0	0
25591	13036	550653	1398861	Cedar Security Bank	Fordyce	NE	68736	12/31/2018	2/14/2019	NM	117 Main Street	CEDAR FINANCIAL HOLDING, INC.	3	0	0	2	0	Cedar			9/4/1984	9/4/1984	3/31/2006	Stock	0	0	FDIC	DIF	Kansas City	KANSAS CITY	Sioux City	Kansas City	Western	West	0	1	https://onlinebanking.cedarsecurity.com/	14	47115	11731	10143	3634	0	30459	1869	0	197	0	0
14694	14694	1014246	1363962	Cedar Valley Bank & Trust	La Porte City	IA	50651	12/31/2018	2/14/2019	NM	321 Main Street	D & D BANCSHARES, INC.	2	0	0	2	1	Black Hawk	47940	Waterloo-Cedar Falls, IA	7/6/1906	8/22/1934	3/31/2006	Stock	0	1	FDIC	DIF	Kansas City	KANSAS CITY	Cedar Rapids	Chicago	Western	Western	0	1	www.cedarvalleybank.com	13	73351	9780	1100	16595	0	45466	190	0	566	0	0
57684	0	3262788	4463126	CedarStone Bank	Lebanon	TN	37087	12/31/2018	2/14/2019	NM	900 West Main Street	CEDARSTONE FINANCIAL, INC.	3	0	0	4	0	Wilson	34980	Nashville-Davidson-Murfreesboro-Franklin, TN	4/19/2004	4/19/2004	10/24/2014	Stock	0	0	FDIC	DIF	Dallas	DALLAS	Nashville	Atlanta	Southern	Southeast	0	1	www.cedarstonebank.com	35	202208	4326	1749	37772	789	147294	1318	0	9168	168	0
57056	0	2998576	0	Celtic Bank	Salt Lake City	UT	84111	12/31/2018	2/14/2019	NM	268 S. State St., Suite 300		1	0	0	4	0	Salt Lake	41620	Salt Lake City, UT	3/1/2001	3/1/2001	2/20/2018	Stock	0	0	FDIC	DIF	San Francisco	SAN FRANCISCO	Salt Lake City	San Francisco	Western	West	0	0	http://www.celticbank.com	216	838476	43825	42879	6176	23002	686220	9787	0	25896	1615	23816
8848	0	308256	1020920	CenBank	Buffalo Lake	MN	55314	12/31/2018	2/14/2019	NM	109 West Yellowstone Trail	CENTRAL TRUST COMPANY	3	0	0	2	1	Renville			1/1/1893	1/1/1934	1/31/2007	Stock	0	0	FDIC	DIF	Kansas City	KANSAS CITY	Mankato	Minneapolis	Central	West	0	1	www.cenbank.com	16	69884	6633	5918	19399	0	41586	413	0	1631	0	0
3098	0	89957	1104567	Cendera Bank, National Association	Bells	TX	75414	12/31/2018	2/14/2019	N	615 E. Bells Blvd	CENDERA FINANCIAL HOLDINGS, INC.	3	0	0	4	1	Grayson	43300	Sherman-Denison, TX	1/1/1904	1/1/1934	7/1/2013	Stock	0	0	OCC	DIF	Dallas	DALLAS	Dallas	Dallas	Southern	West	0	1	http://cenderabank.com	21	96920	3540	3523	3934	0	86117	825	0	1455	0	0
30996	6230	934271	0	Cenlar FSB	Trenton	NJ	8618	12/31/2018	2/14/2019	SA	425 Phillips Boulevard		1	0	0	5	1	Mercer	45940	Trenton, NJ	1/1/1912	6/13/1958	7/21/2011	Stock	0	0	OCC	DIF	New York	NEW YORK	Jamesburg	Philadelphia	Northeastern	Northeast	0	1	www.cenlar.com	2562	1135456	15269	9516	568997	0	419496	877	0	33457	0	4252
11241	0	456045	1491409	Centennial Bank	Conway	AR	72032	12/31/2018	2/14/2019	SM	620 Chestnut Street	HOME BANCSHARES, INC.	176	0	1	4	0	Faulkner	30780	Little Rock-North Little Rock-Conway, AR	1/1/1903	1/1/1934	9/27/2017	Stock	0	1	FED	DIF	Dallas	DALLAS	Little Rock	St. louis	Southern	Western	0	0	http://www.my100bank.com	1815	15291497	657939	482915	1976636	325	10963088	108791	0	230716	13236	1001305
8439	10838	531250	1135806	Centennial Bank	Trezevant	TN	38258	12/31/2018	2/14/2019	NM	5420 Broad Street South	F & M BANCSHARES, INC.	15	0	1	4	0	Carroll			1/1/1916	1/1/1934	1/27/2019	Stock	0	1	FDIC	DIF	Dallas	DALLAS	Nashville	St. louis	Southern	Southeast	0	1	http://www.mycentennial.bank	125	463407	40875	20167	25327	0	364487	5402	0	10648	623	4701
14562	9841	973364	1103391	Centennial Bank	Lubbock	TX	79401	12/31/2018	2/14/2019	SM	904 Avenue O	COMMERCE BANCSHARES, INC.	16	0	0	4	1	Lubbock	31180	Lubbock, TX	6/7/1934	7/10/1934	9/3/2013	Stock	0	1	FED	DIF	Dallas	DALLAS	Lubbock	Dallas	Southern	West	0	1	http://www.bankoncb.com	155	803576	23510	4438	165814	0	561395	6447	0	31368	0	90
10976	0	1017957	1246494	Center National Bank	Litchfield	MN	55355	12/31/2018	2/14/2019	N	301 North Ramsey Avenue	CNB FINANCIAL CORPORATION	2	0	0	4	1	Meeker			1/1/1891	1/1/1934	3/31/2006	Stock	0	0	OCC	DIF	Kansas City	KANSAS CITY	Mankato	Minneapolis	Central	West	0	1	Centernationalbank.com	36	197133	10606	1867	69177	0	109592	1249	0	3829	0	0
19293	12493	862945	1203910	Center Point Bank and Trust Company	Center Point	IA	52213	12/31/2018	2/14/2019	NM	901 Bank Court	COUNTRY BANCORPORATION	1	0	0	8	0	Linn	16300	Cedar Rapids, IA	12/1/1964	12/1/1964	8/13/2014	Stock	0	1	FDIC	DIF	Kansas City	KANSAS CITY	Cedar Rapids	Chicago	Western	Western	0	1	http://www.centerpointbank.com	6	34325	2990	2895	9391	0	19870	279	0	363	152	0
16436	15669	51459	1057289	Centera Bank	Sublette	KS	67877	12/31/2018	2/14/2019	NM	119 South Inman Street	SANTA FE TRAIL BANC SHARES, INC.	6	0	0	2	1	Haskell			10/18/1937	5/31/1946	7/15/2018	Stock	0	0	FDIC	DIF	Kansas City	KANSAS CITY	Hays	Kansas City	Western	Western	0	1	www.centerabank.com	52	272552	16495	8645	118881	0	124366	1908	0	2912	47	1352
35117	0	2887399	4415693	CenterBank	Milford	OH	45150	12/31/2018	2/14/2019	NM	744 State Route 28	CENTERGROUP FINANCIAL, INC.	3	0	0	4	0	Clermont	17140	Cincinnati, OH-KY-IN	3/15/2000	3/15/2000	6/17/2013	Stock	0	0	FDIC	DIF	Chicago	CHICAGO	Cincinnati	Cleveland	Central	Central	0	1	www.centerbank4me.com	39	181581	6971	1849	7108	8140	154183	2224	0	2463	0	870
33555	0	1929247	2868129	CenterState Bank, National Association	Winter Haven	FL	33880	12/31/2018	2/14/2019	N	1101 First Street South	CENTERSTATE BANK CORPORATION	134	0	1	4	0	Polk	29460	Lakeland-Winter Haven, FL	2/21/1992	2/21/1992	9/1/2018	Stock	0	0	OCC	DIF	Atlanta	ATLANTA	Tampa	Atlanta	Southern	Southeast	0	0	http://www.centerstatebank.com	2113	12326862	327721	204216	1946190	39363	8341061	39767	94212	240383	2909	872058
12854	9447	783648	1204560	Centier Bank	Whiting	IN	46394	12/31/2018	2/14/2019	NM	1500 - 119th Street	FIRST BANCSHARES, INC.	61	0	0	4	0	Lake	16980	Chicago-Naperville-Elgin, IL-IN-WI	4/21/1895	1/1/1934	2/14/2011	Stock	0	1	FDIC	DIF	Chicago	CHICAGO	Indianapolis	Chicago	Central	Central	0	1	www.centier.com	820	4426972	135783	77734	384703	0	3760244	39993	0	34249	18369	4749
19904	10688	800853	1061754	Centinel Bank of Taos	Taos	NM	87571	12/31/2018	2/14/2019	NM	512 Paseo Del Pueblo Sur	CENTINEL BANK SHARES, INC.	2	0	0	7	1	Taos			3/1/1969	3/1/1969	7/11/2018	Stock	0	0	FDIC	DIF	Dallas	DALLAS	Albuquerque	Kansas City	Western	West	0	1	www.centinelbank.com	49	253184	28526	26193	119117	0	97293	1592	0	1670	0	0
31545	7159	265676	0	Central Bank	Savannah	TN	38372	12/31/2018	2/14/2019	NM	485 Wayne Road		3	0	0	8	0	Hardin			6/30/1967	6/30/1967	3/19/2013	Stock	0	1	FDIC	DIF	Dallas	DALLAS	Nashville	St. louis	Southern	Southeast	0	1	http://www.CENTRALBANKTN.COM	39	94170	11394	8973	15404	1415	59013	1357	0	3185	301	0
9204	10206	622774	1025662	Central Bank	Provo	UT	84601	12/31/2018	2/14/2019	NM	75 North University Avenue	CENTRAL BANCORPORATION	11	0	0	4	0	Utah	39340	Provo-Orem, UT	10/17/1891	1/1/1934	11/29/2017	Stock	0	1	FDIC	DIF	San Francisco	SAN FRANCISCO	Salt Lake City	San Francisco	Western	West	0	1	www.cbutah.com	236	1086634	23806	2950	258214	62400	695258	20394	0	26437	7243	487
1756	0	3488579	0	Central Bank	Little Rock	AR	72211	12/31/2018	2/14/2019	NM	1506 Market St., Suite C180		3	0	0	4	0	Pulaski	30780	Little Rock-North Little Rock-Conway, AR	8/12/1912	1/1/1934	4/1/2017	Stock	0	0	FDIC	DIF	Dallas	DALLAS	Little Rock	St. louis	Southern	Western	0	1	http://www.centralbankar.com	26	212230	7827	6836	43983	2744	149161	1470	0	1746	1370	392
15555	10364	546544	1978674	Central Bank	Storm Lake	IA	50588	12/31/2018	2/14/2019	SM	600 Lake Avenue	COMMERCIAL FINANCIAL CORP.	15	0	1	4	0	Buena Vista			1/1/1879	1/1/1934	12/27/2013	Stock	0	1	FED	DIF	Kansas City	KANSAS CITY	Sioux City	Chicago	Western	Western	0	1	http://www.centralbankonline.com	178	870984	27442	8741	58731	56	743005	8590	0	25584	0	987
58377	0	3468450	3468478	Central Bank	Tampa	FL	33647	12/31/2018	2/14/2019	NM	20701 Bruce B. Downs Blvd	CENTRAL FINANCIAL HOLDINGS, INC.	3	0	0	4	0	Hillsborough	45300	Tampa-St. Petersburg-Clearwater, FL	2/26/2007	2/26/2007	7/7/2014	Stock	0	0	FDIC	DIF	Atlanta	ATLANTA	Tampa	Atlanta	Southern	Southeast	0	1	www.centralbankfl.com	43	168662	17256	14979	8935	0	132682	2117	0	7133	60	1110
17612	15662	31255	1106468	Central Bank	Houston	TX	77041	12/31/2018	2/14/2019	SM	11201 Clay Road	CENTRAL BANCSHARES, INC.	4	0	0	4	1	Harris	26420	Houston-The Woodlands-Sugar Land, TX	5/31/1956	5/31/1956	6/15/2015	Stock	0	1	FED	DIF	Dallas	DALLAS	Houston	Dallas	Southern	West	0	1	http://www.centralbankhouston.com	143	761477	61851	49980	95535	0	575440	5700	0	8028	0	1371
15815	11038	1007015	2158156	Central Bank & Trust Co.	Lexington	KY	40507	12/31/2018	2/14/2019	NM	300 West Vine Street	CENTRAL BANCSHARES, INC.	26	0	0	4	0	Fayette	30460	Lexington-Fayette, KY	4/15/1938	4/30/1941	6/1/2017	Stock	0	1	FDIC	DIF	Chicago	CHICAGO	Lexington	Cleveland	Central	Southeast	0	0	www.centralbank.com	498	2597161	223632	175250	238153	0	2060873	20183	0	31439	3225	14517
529	0	903950	1020920	Central Bank and Trust	Lander	WY	82520	12/31/2018	2/14/2019	NM	285 Main Street	CENTRAL TRUST COMPANY	5	0	0	4	1	Fremont			1/31/1890	1/1/1934	3/16/2018	Stock	0	1	FDIC	DIF	San Francisco	KANSAS CITY	Billings	Kansas City	Western	West	0	1	www.centralbanktrust.com	40	150957	10390	7824	42980	0	93326	701	0	2796	505	0
11772	10462	686655	1130584	Central Bank and Trust Co.	Hutchinson	KS	67502	12/31/2018	2/14/2019	NM	700 East 30th Avenue	RCB HOLDING COMPANY, INC.	6	0	0	4	1	Reno			4/22/1915	1/1/1934	3/28/2013	Stock	0	1	FDIC	DIF	Kansas City	DALLAS	Wichita	Kansas City	Western	Western	0	0	http://www.centralbank-kansas.com	69	313259	21068	14945	38501	7736	210651	79	0	6819	401	25790
11670	11563	931038	1492273	Central Bank Illinois	Geneseo	IL	61254	12/31/2018	2/14/2019	NM	101 North State Street	CENTRAL BANC, INC.	11	0	0	2	0	Henry	19340	Davenport-Moline-Rock Island, IA-IL	2/1/1907	1/1/1934	7/7/2017	Stock	0	1	FDIC	DIF	Chicago	CHICAGO	Princeton	Chicago	Central	Central	0	1	http://www.central-bank.com	161	890510	20325	2020	307339	0	509084	5463	0	11130	190	13742
4551	12915	934954	1094314	Central Bank of Audrain County	Mexico	MO	65265	12/31/2018	2/14/2019	SM	203 East Liberty Street	CENTRAL BANCOMPANY, INC	3	0	0	2	0	Audrain			1/3/1883	1/1/1934	12/13/2014	Stock	0	0	FED	DIF	Kansas City	KANSAS CITY	Columbia Mo	St. louis	Western	West	0	0	www.centralbank.net	22	184861	37870	33309	54594	1073	87479	1587	0	555	0	1204
4536	10511	299046	1094314	Central Bank of Boone County	Columbia	MO	65201	12/31/2018	2/14/2019	SM	720 East Broadway Street	CENTRAL BANCOMPANY, INC	16	0	0	4	0	Boone	17860	Columbia, MO	1/1/1857	1/1/1934	12/31/2015	Stock	0	1	FED	DIF	Kansas City	KANSAS CITY	Columbia Mo	St. louis	Western	West	0	0	www.centralbank.net	312	2066454	239677	198962	548937	29974	1177586	17686	0	15585	0	7205
16924	13039	576541	1094314	Central Bank of Branson	Branson	MO	65616	12/31/2018	2/14/2019	SM	400 South Commercial Street	CENTRAL BANCOMPANY, INC	6	0	0	4	0	Taney			7/29/1950	7/29/1950	6/12/2015	Stock	0	1	FED	DIF	Kansas City	KANSAS CITY	Springfield Mo	St. louis	Western	West	0	0	www.centralbank.net	64	339839	35333	28130	69091	3385	223840	4194	0	3505	205	377
17009	11634	751852	1063084	Central Bank of Kansas City	Kansas City	MO	64124	12/31/2018	2/14/2019	NM	2301 Independence Boulevard	CENTRAL BANCSHARES OF KANSAS CITY, INC.	2	0	0	4	1	Jackson	28140	Kansas City, MO-KS	8/10/1950	3/1/1951	9/26/2017	Stock	0	0	FDIC	DIF	Kansas City	KANSAS CITY	Kansas City	Kansas City	Western	West	0	1	www.centralbankkc.com	56	177251	24554	20156	0	0	142054	1723	0	702	328	2442
11000	12049	1015243	1094314	Central Bank of Lake of the Ozarks	Osage Beach	MO	65065	12/31/2018	2/14/2019	SM	3848 Osage Beach Parkway	CENTRAL BANCOMPANY, INC	9	0	0	4	0	Camden			9/27/1906	1/1/1934	7/15/2017	Stock	0	0	FED	DIF	Kansas City	KANSAS CITY	Springfield Mo	St. louis	Western	West	0	0	www.centralbank.net	143	756683	140642	130349	189681	2554	404304	7983	0	5906	720	4012
15142	0	997650	1094314	Central Bank of Moberly	Moberly	MO	65270	12/31/2018	2/14/2019	SM	500 West Coates Street	CENTRAL BANCOMPANY, INC	4	0	0	8	0	Randolph			5/16/1935	5/16/1935	6/12/2015	Stock	0	1	FED	DIF	Kansas City	KANSAS CITY	Columbia Mo	St. louis	Western	West	0	0	www.centralbank.net	28	197211	21972	19763	72243	788	98301	1399	0	1721	259	124
35348	0	2826316	1094314	Central Bank of Oklahoma	Tulsa	OK	74137	12/31/2018	2/14/2019	SM	8908 S Yale Ave, Suite 100	CENTRAL BANCOMPANY, INC	10	0	1	4	0	Tulsa	46140	Tulsa, OK	1/20/2000	1/20/2000	6/12/2015	Stock	0	1	FED	DIF	Dallas	KANSAS CITY	Tulsa	Kansas City	Southern	West	0	0	www.centralbank.net	91	698387	10276	8	7624	1402	597690	9704	0	9290	2546	56958
4569	0	611451	1094314	Central Bank of Sedalia	Sedalia	MO	65301	12/31/2018	2/14/2019	SM	301 West Broadway	CENTRAL BANCOMPANY, INC	6	0	0	4	0	Pettis			1/1/1883	1/1/1934	6/12/2015	Stock	0	1	FED	DIF	Kansas City	KANSAS CITY	Columbia Mo	Kansas City	Western	West	0	0	www.centralbank.net	79	403233	18348	11106	73592	399	299875	4674	0	1509	275	3528
4534	11325	506249	1094314	CENTRAL BANK OF ST. LOUIS	Clayton	MO	63105	12/31/2018	2/14/2019	SM	7707 Forsyth Boulevard	CENTRAL BANCOMPANY, INC	16	0	1	4	0	Saint Louis	41180	St. Louis, MO-IL	10/30/1902	1/1/1934	11/14/2014	Stock	0	0	FED	DIF	Kansas City	KANSAS CITY	St. Louis	St. louis	Western	West	0	0	www.centralbank.net	242	1954653	189567	170821	131584	40192	1491953	21943	0	21524	537	40104
26247	0	704559	1094314	Central Bank of the Midwest	Lees Summit	MO	64086	12/31/2018	2/14/2019	SM	609 North 291 Highway	CENTRAL BANCOMPANY, INC	37	0	1	4	0	Jackson	28140	Kansas City, MO-KS	5/20/1985	5/20/1985	1/14/2015	Stock	0	1	FED	DIF	Kansas City	KANSAS CITY	Kansas City	Kansas City	Western	West	0	0	www.centralbankmidwest.net	328	1761643	185094	159700	202670	2273	1195390	18083	0	37835	4960	113734
17633	11292	290052	1094314	Central Bank of The Ozarks	Springfield	MO	65804	12/31/2018	2/14/2019	SM	1800 South Glenstone Avenue	CENTRAL BANCOMPANY, INC	23	0	0	4	0	Greene	44180	Springfield, MO	7/30/1956	7/30/1956	6/12/2015	Stock	0	0	FED	DIF	Kansas City	KANSAS CITY	Springfield Mo	St. louis	Western	West	0	0	www.centralbank.net	257	1293788	85328	59136	155970	5979	999132	15189	0	19998	1	6163
25268	0	386852	1094314	Central Bank of Warrensburg	Warrensburg	MO	64093	12/31/2018	2/14/2019	SM	401 North Maguire Street	CENTRAL BANCOMPANY, INC	7	0	0	4	0	Johnson			7/16/1984	7/16/1984	6/12/2015	Stock	0	0	FED	DIF	Kansas City	KANSAS CITY	Kansas City	Kansas City	Western	West	0	0	www.centralbank.net	47	249600	43973	36095	50631	601	134482	2537	0	2179	50	14607
28425	1567	467470	0	Central Federal Savings and Loan Association	Cicero	IL	60804	12/31/2018	2/14/2019	SA	5953 W Cermak Road		3	0	0	5	0	Cook	16980	Chicago-Naperville-Elgin, IL-IN-WI	1/1/1892	4/5/1935	6/25/2014	Non-Stock	0	0	OCC	DIF	Chicago	CHICAGO	Chicago	Chicago	Central	Central	0	1	www.centralfederalsavings.com	51	177364	36053	34985	22560	0	110484	1080	0	5138	182	13
27910	529	615879	0	Central Federal Savings and Loan Association of Chicago	Chicago	IL	60657	12/31/2018	2/14/2019	SA	1601 West Belmont Avenue		3	0	0	4	0	Cook	16980	Chicago-Naperville-Elgin, IL-IN-WI	1/1/1893	1/26/1938	9/4/2015	Non-Stock	0	0	OCC	DIF	Chicago	CHICAGO	Chicago	Chicago	Central	Central	0	1		25	113985	9064	8510	4128	0	95675	1475	0	2800	0	1160
30664	5710	544577	0	Central Federal Savings and Loan Association of Rolla	Rolla	MO	65401	12/31/2018	2/14/2019	SA	210 W 10th St		1	0	0	4	0	Phelps			1/1/1952	10/30/1953	7/21/2011	Non-Stock	0	0	OCC	DIF	Kansas City	KANSAS CITY	Springfield Mo	St. louis	Western	West	0	1	www.centralfederal.com	16	68982	7393	6811	5189	561	54492	282	0	717	143	0
4702	14145	234355	1064429	Central National Bank	Junction City	KS	66441	12/31/2018	2/14/2019	N	802 North Washington Street	CENTRAL OF KANSAS, INC.	34	0	1	2	0	Geary			1/1/1884	1/1/1934	3/31/2006	Stock	0	1	OCC	DIF	Kansas City	KANSAS CITY	Hays	Kansas City	Western	Western	0	1	http://www.centralnational.com	301	966018	125848	99804	279802	0	492162	8670	0	14128	933	12473
22396	11820	428060	1106132	Central National Bank	Waco	TX	76710	12/31/2018	2/14/2019	N	8320 West Highway 84	CENTRABANC CORPORATION	4	0	0	4	1	Mclennan	47380	Waco, TX	1/10/1977	1/10/1977	3/31/2006	Stock	0	0	OCC	DIF	Dallas	DALLAS	Dallas	Dallas	Southern	West	0	1	http://www.cnbwaco.com	95	883973	90979	43588	70070	760	710953	8950	0	4958	0	0
4091	11591	278555	1051465	Central National Bank & Trust Co., of Enid	Enid	OK	73701	12/31/2018	2/14/2019	N	324 West Broadway	CENTRAL SERVICE CORPORATION	10	0	0	2	1	Garfield			1/1/1913	1/1/1934	10/31/2018	Stock	0	1	OCC	DIF	Dallas	DALLAS	Oklahoma City	Kansas City	Southern	West	0	1	www.cnb-ok.com	176	664489	33794	20893	70849	0	540578	5764	0	7675	740	1174
17308	9334	701062	1022764	Central Pacific Bank	Honolulu	HI	96813	12/31/2018	2/14/2019	NM	220 South King Street	CENTRAL PACIFIC FINANCIAL CORP.	35	0	0	4	0	Honolulu	46520	Urban Honolulu, HI	2/15/1954	2/15/1954	12/31/2016	Stock	0	1	FDIC	DIF	San Francisco	SAN FRANCISCO	San Francisco	San Francisco	Western	Western	0	1	www.centralpacificbank.com	805	5798075	102186	21617	1353986	0	4037097	47916	0	45285	414	15596
1095	13474	382050	1246805	Central Savings Bank	Sault Sainte Mar	MI	49783	12/31/2018	2/14/2019	SM	511 Bingham Avenue	CENTRAL BANK CORPORATION	9	0	0	4	0	Chippewa			12/2/1902	1/1/1934	3/31/2006	Stock	0	0	FED	DIF	Chicago	CHICAGO	Grand Rapids	Minneapolis	Central	Central	0	1	www.centralsavingsbank.com	63	250470	16135	8614	65942	0	150547	2077	0	2769	716	414
10903	0	607146	1203769	Central State Bank	State Center	IA	50247	12/31/2018	2/14/2019	NM	109 West Main Street	STATE CENTER FINANCIAL, INC.	1	0	0	4	1	Marshall			1/1/1902	1/1/1934	3/31/2006	Stock	0	1	FDIC	DIF	Kansas City	KANSAS CITY	Des Moines	Chicago	Western	Western	0	1	www.centralstatebankia.com	27	289055	1800	376	70011	0	213621	2436	0	403	0	0
8487	0	152440	1095861	Central State Bank	Clayton	IL	62324	12/31/2018	2/14/2019	NM	100 West Main Street	CLAYTON BANCSHARES, INC.	4	0	0	2	1	Adams			5/1/1928	1/1/1934	4/20/2017	Stock	0	0	FDIC	DIF	Chicago	CHICAGO	Springfield Il	St. louis	Central	Central	0	1	http://www.csb123.com	30	139711	11290	5924	2615	0	121233	1348	0	695	2200	52
72	9282	353238	1084593	Central State Bank	Calera	AL	35040	12/31/2018	2/14/2019	SM	11025 Hwy 25	CENTRAL STATE BANCORPORATION	5	0	0	4	1	Shelby	13820	Birmingham-Hoover, AL	2/5/1916	1/1/1934	2/24/2011	Stock	0	0	FED	DIF	Atlanta	ATLANTA	Shelby	Atlanta	Southern	Southeast	0	1	http://www.centralstatebank.com	66	308565	9809	3947	46267	43820	195069	2993	0	4112	83	0
1550	0	678744	2253734	Central State Bank	Elkader	IA	52043	12/31/2018	2/14/2019	SM	102 North Main Street	AJJ BANCORP, INC.	8	0	0	4	1	Clayton			11/12/1931	1/1/1934	12/31/2018	Stock	0	1	FED	DIF	Kansas City	KANSAS CITY	Cedar Rapids	Chicago	Western	Western	0	1	www.centralstate.bank	43	276469	17111	8823	11806	0	226578	2662	0	9162	17	1642
23030	0	703767	2935405	Central Valley Community Bank	Fresno	CA	93720	12/31/2018	2/14/2019	NM	7100 N Financial Drive, Suit	CENTRAL VALLEY COMMUNITY BANCORP	25	0	0	4	0	Fresno	23420	Fresno, CA	1/10/1980	1/10/1980	10/1/2017	Stock	0	0	FDIC	DIF	San Francisco	SAN FRANCISCO	Sacramento	San Francisco	Western	Western	0	1	www.cvcb.com	301	1537331	31679	6725	471159	48	909591	9104	0	8008	0	56642
15532	10392	163343	1416989	CentreBank	Veedersburg	IN	47987	12/31/2018	2/14/2019	NM	126-128 North Main Street	LAWRENCE L. OSBORN SCHOLARSHIP TRUST	5	0	0	4	0	Fountain			10/13/1917	8/7/1937	3/31/2006	Stock	0	1	FDIC	DIF	Chicago	CHICAGO	Indianapolis	Chicago	Central	Central	0	1	www.centrebank.net	22	77002	20623	18434	239	0	52831	1032	0	745	304	241
17764	0	876700	0	Centreville Bank	West Warwick	RI	2893	12/31/2018	2/14/2019	SB	1218 Main Street		7	0	0	5	0	Kent	39300	Providence-Warwick, RI-MA	1/1/1888	5/24/1957	1/20/2016	Non-Stock	0	0	FDIC	DIF	New York	NEW YORK	South Boston	Boston	Northeastern	Northeast	0	1	http://www.centrevillebank.com	133	1217405	26798	21416	439531	56	695642	5503	0	18750	0	0
7461	13498	411512	1144086	Centric Bank	Harrisburg	PA	17112	12/31/2018	2/14/2019	NM	4320 Linglestown Rd	CENTRIC FINANCIAL CORPORATION	6	0	0	4	0	Dauphin	25420	Harrisburg-Carlisle, PA	11/1/1919	1/1/1934	3/4/2009	Stock	0	0	FDIC	DIF	New York	NEW YORK	Harrisburg	Philadelphia	Northeastern	Northeast	0	1	www.CentricBank.com	108	702890	9949	9010	27056	26358	619662	6913	0	6439	0	2212
58158	0	3377235	4087894	CenTrust Bank, National Association	Northbrook	IL	60062	12/31/2018	2/14/2019	N	385 Waukegan Road	UNITED COMMUNITY BANCSHARES, INC.	1	0	0	4	0	Cook	16980	Chicago-Naperville-Elgin, IL-IN-WI	4/14/2006	4/14/2006	3/1/2010	Stock	0	0	OCC	DIF	Chicago	CHICAGO	Chicago	Chicago	Central	Central	0	1	http://www.centrustbank.com	29	123580	4318	2096	12999	0	92882	1194	0	5175	5632	790
28362	1441	83375	3632756	Century Bank	Santa Fe	NM	87501	12/31/2018	2/14/2019	NM	100 South Federal Place	CENTURY FINANCIAL SERVICES CORPORATION	9	0	0	4	1	Santa Fe	42140	Santa Fe, NM	1/1/1910	3/14/1952	12/14/2018	Stock	0	1	FDIC	DIF	Dallas	DALLAS	Albuquerque	Kansas City	Western	West	0	1	www.mycenturybank.com	175	849548	20569	7565	283665	0	487739	6600	688	19543	4400	1470
14051	0	305648	1205491	Century Bank	Shenandoah	IA	51601	12/31/2018	2/14/2019	NM	116 South Blossom Street	CNB CORP	1	0	0	2	0	Page			3/12/1934	3/12/1934	12/11/2013	Stock	0	1	FDIC	DIF	Kansas City	KANSAS CITY	Omaha	Chicago	Western	Western	0	1	www.centurybankshen.bank	15	90327	2181	351	28707	2416	53276	687	0	1195	0	0
11448	11294	58636	2468275	Century Bank	Lucedale	MS	39452	12/31/2018	2/14/2019	NM	4282 Main Street	BANCORP OF LUCEDALE, INC.	9	0	1	4	0	George			6/1/1903	1/1/1934	6/8/2015	Stock	0	0	FDIC	DIF	Dallas	DALLAS	Jackson Ms	Atlanta	Southern	West	0	1	www.centurybankms.com	112	312996	9474	1145	65532	0	209267	3308	0	13608	284	0
147	0	944337	2043850	Century Bank and Trust	Milledgeville	GA	31061	12/31/2018	2/14/2019	NM	141 South Wayne Street	CENTURY BANCORP, INC.	2	0	0	4	0	Baldwin			1/1/1898	1/1/1934	1/29/2013	Stock	0	1	FDIC	DIF	Atlanta	ATLANTA	Savannah	Atlanta	Southern	Southeast	0	1	www.centurybankonline.com	51	263683	16435	4872	74332	0	161835	1836	0	3779	37	0
5015	9914	694847	1491856	Century Bank and Trust	Coldwater	MI	49036	12/31/2018	2/14/2019	NM	100 West Chicago Street	CENTURY FINANCIAL CORPORATION	11	0	0	4	0	Branch			1/1/1909	1/1/1934	8/9/2013	Stock	0	1	FDIC	DIF	Chicago	CHICAGO	Grand Rapids	Chicago	Central	Central	0	1	www.centurybankandtrust.com	115	315604	36128	29316	58415	0	203474	2575	0	4949	283	483
19943	12351	377908	1111088	Century Bank and Trust Company	Somerville	MA	2145	12/31/2018	2/14/2019	NM	102 Fellsway West	CENTURY BANCORP, INC.	28	0	0	9	0	Middlesex	14460	Boston-Cambridge-Newton, MA-NH	5/1/1969	5/1/1969	5/11/2010	Stock	0	1	FDIC	DIF	New York	NEW YORK	North Boston	Boston	Northeastern	Northeast	0	1	www.centurybank.com	432	5146944	342535	252963	2384974	0	2257035	28543	0	23921	2225	3891
35558	0	2939001	3492790	Century Bank of Florida	Tampa	FL	33612	12/31/2018	2/14/2019	SM	716 West Fletcher Avenue	CENTURY BANCSHARES OF FLORIDA, INC.	1	0	0	4	1	Hillsborough	45300	Tampa-St. Petersburg-Clearwater, FL	9/11/2000	9/11/2000	3/31/2006	Stock	0	0	FED	DIF	Atlanta	ATLANTA	Tampa	Atlanta	Southern	Southeast	0	1	http://www.centurybk.com	15	78119	10128	5676	5945	3168	51556	618	0	2864	55	0
35236	0	2921211	3236640	Century Bank of Georgia	Cartersville	GA	30120	12/31/2018	2/14/2019	NM	215 East Main Street	CBB BANCORP	3	0	0	4	0	Bartow	12060	Atlanta-Sandy Springs-Roswell, GA	6/29/2000	6/29/2000	11/10/2011	Stock	0	0	FDIC	DIF	Atlanta	ATLANTA	Atlanta	Atlanta	Southern	Southeast	0	1	www.centurybanknet.com	34	192778	47626	43107	36956	0	98074	1570	0	4435	351	0
35450	0	2920287	3097458	Century Bank of Kentucky, Inc.	Lawrenceburg	KY	40342	12/31/2018	2/14/2019	NM	201 West Woodford Street	CENTURY BANCSHARES, INC.	2	0	0	4	1	Anderson			7/5/2000	7/5/2000	2/10/2014	Stock	0	0	FDIC	DIF	Chicago	CHICAGO	Lexington	St. louis	Central	Southeast	0	1	http://www.centurybankky.com	25	139933	14879	14100	13032	800	108072	1252	0	1230	251	0
8296	14022	904359	1095469	Century Bank of the Ozarks	Gainesville	MO	65655	12/31/2018	2/14/2019	SM	42 Court Square	CENTURY BANCSHARES, INC.	4	0	0	2	1	Ozark			7/24/1894	1/1/1934	6/3/2010	Stock	0	0	FED	DIF	Kansas City	KANSAS CITY	Springfield Mo	St. louis	Western	West	0	1	WWW.CBOZARKS.COM	53	179759	12454	6674	7461	479	146830	2585	0	3012	40	634
28860	2505	401072	0	Century Savings and Loan Association	Trinidad	CO	81082	12/31/2018	2/14/2019	SA	233 East Main St		1	0	0	5	0	Las Animas			1/1/1903	9/14/1937	7/21/2011	Non-Stock	0	0	FDIC	DIF	Dallas	DALLAS	Denver	Kansas City	Western	Western	0	1	www.centurysavings.com	16	94534	5828	4142	58251	0	25766	762	0	323	0	0
30428	5322	392778	2560508	Century Savings Bank	Vineland	NJ	8360	12/31/2018	2/14/2019	SB	1376 W. Sherman Avenue	CENTURY BANCORP MHC	6	0	0	5	0	Cumberland	47220	Vineland-Bridgeton, NJ	1/1/1865	10/5/1953	12/31/2007	Stock	0	0	FDIC	DIF	New York	NEW YORK	Jamesburg	Philadelphia	Northeastern	Northeast	0	1	www.centurysb.com	74	443827	19379	17654	177421	0	208995	3048	0	16927	442	0
1993	14597	75651	2696984	CerescoBank	Ceresco	NE	68017	12/31/2018	2/14/2019	NM	130 West Elm Street	CERESCO BANCORP, INC.	1	0	0	2	0	Saunders	36540	Omaha-Council Bluffs, NE-IA	9/1/1911	1/1/1934	3/31/2006	Stock	0	0	FDIC	DIF	Kansas City	KANSAS CITY	Omaha	Kansas City	Western	West	0	1	http://www.cerescobank.com	11	49451	4224	2617	10165	0	31531	609	0	1141	0	0
28263	1260	767974	3828577	Cf Bank, National Association	Worthington	OH	43085	12/31/2018	2/14/2019	N	7000 North High Street	CENTRAL FEDERAL CORPORATION	6	0	0	4	0	Franklin	18140	Columbus, OH	1/1/1892	12/24/1936	12/1/2016	Stock	0	0	OCC	DIF	Chicago	CHICAGO	Columbus	Cleveland	Central	Central	0	1	www.cfbankonline.com	94	664284	67297	65511	10114	0	568266	7011	0	3864	38	2
34294	13813	2471239	3927078	CFG Community Bank	Lutherville	MD	21093	12/31/2018	2/14/2019	SM	11 W. Ridgely Road	CAPITAL FUNDING BANCORP, INC.	3	0	0	4	1	Baltimore	12580	Baltimore-Columbia-Towson, MD	12/1/1997	12/1/1997	12/31/2018	Stock	0	0	FED	DIF	New York	NEW YORK	Baltimore	Richmond	Northeastern	Southeast	0	1	www.cfgcommunitybank.com	125	832274	96248	91694	3330	0	680501	15619	0	5294	133	39802
29672	3866	100777	0	CFSBANK	Charleroi	PA	15022	12/31/2018	2/14/2019	SA	101 Mckean Avenue		10	0	0	5	0	Washington	38300	Pittsburgh, PA	1/1/1935	4/22/1936	3/2/2015	Stock	0	0	OCC	DIF	New York	NEW YORK	Wexford	Cleveland	Northeastern	Northeast	0	1	www.cfsbank.com	74	488348	29512	22944	120331	0	297743	4577	0	16636	180	3
58595	0	3597211	3597220	Chain Bridge Bank, National Association	Mclean	VA	22101	12/31/2018	2/14/2019	N	1445-A Laughlin Avenue	CHAIN BRIDGE BANCORP, INC.	1	0	0	8	0	Fairfax	47900	Washington-Arlington-Alexandria, DC-VA-MD-WV	8/6/2007	8/6/2007	8/6/2007	Stock	0	0	OCC	DIF	Atlanta	ATLANTA	Richmond	Richmond	Northeastern	Southeast	0	1	www.chainbridgebank.com	50	547087	31998	28473	239039	0	256577	3643	0	11355	0	0
5615	10237	517049	1141487	Chambers Bank	Danville	AR	72833	12/31/2018	2/14/2019	NM	901 Main Street	CHAMBERS BANCSHARES, INC.	19	0	0	4	1	Yell			10/7/1930	1/1/1934	5/6/2015	Stock	0	0	FDIC	DIF	Dallas	DALLAS	Little Rock	St. louis	Southern	Western	0	1	http://www.chambers-bank.com	169	822303	16633	10015	36014	14575	704421	8661	0	12835	5238	4660
13251	0	416357	1056125	Chambers State Bank	Chambers	NE	68725	12/31/2018	2/14/2019	NM	104 E Main St	CHAMBANCO, INC.	2	0	0	2	0	Holt			11/1/1901	1/1/1934	9/21/2016	Stock	0	0	FDIC	DIF	Kansas City	KANSAS CITY	Sioux City	Kansas City	Western	West	0	1	http://www.chambersbank.com	10	57630	11481	11183	204	0	44981	427	0	90	0	0
57031	0	2901558	0	Champion Bank	Parker	CO	80134	12/31/2018	2/14/2019	NM	16790 Centre Court		1	0	0	4	0	Douglas	19740	Denver-Aurora-Lakewood, CO	6/17/2002	6/17/2002	11/30/2018	Stock	0	0	FDIC	DIF	Dallas	DALLAS	Denver	Kansas City	Western	Western	0	1	http://www.thechampionbank.com	22	60474	30689	28442	0	0	25658	613	0	2906	0	0
7356	10385	126012	1138955	Champlain National Bank	Elizabethtown	NY	12932	12/31/2018	2/14/2019	N	7558 Us Route 9	CHAMPLAIN BANK CORPORATION	10	0	0	4	0	Essex			1/1/1934	1/1/1934	2/4/2014	Stock	0	0	OCC	DIF	New York	NEW YORK	Syracuse	New York	Northeastern	Northeast	0	1	http://www.champlainbank.com	74	357286	7842	269	67983	52	259500	3944	0	3456	4	0
11570	0	748357	0	Chappell Hill Bank	Chappell Hill	TX	77426	12/31/2018	2/14/2019	NM	5060 Main Street		1	0	0	4	0	Washington			1/1/1907	1/1/1934	6/17/2015	Stock	0	0	FDIC	DIF	Dallas	DALLAS	Austin	Dallas	Southern	West	0	1	www.chappellhillbank.com	8	31320	7146	5489	18	1500	22334	548	0	85	0	0
26602	14064	947776	3966022	Charles River Bank	Medway	MA	2053	12/31/2018	2/14/2019	SM	70 Main Street	CHARLES RIVER BANCORP, MHC	4	0	0	4	0	Norfolk	14460	Boston-Cambridge-Newton, MA-NH	1/1/1915	3/25/1986	1/1/2009	Stock	0	0	FED	DIF	New York	NEW YORK	South Boston	Boston	Northeastern	Northeast	0	1	http://charlesriverbank.com	43	236120	20466	17342	22453	0	174275	1120	0	8066	0	396
57450	18077	3150447	0	Charles Schwab Bank	Henderson	NV	89074	12/31/2018	2/14/2019	SA	2360 Corp Circle Suite 400		1	0	0	9	0	Clark	29820	Las Vegas-Henderson-Paradise, NV	4/28/2003	4/28/2003	11/20/2017	Stock	0	1	OCC	DIF	San Francisco	SAN FRANCISCO	Phoenix	San Francisco	Western	West	0	0	www.schwabbank.com	582	234032000	21162000	21091000	194919000	0	16754000	21000	0	0	3000	17000
33497	15846	1893049	0	Charles Schwab Signature Bank	Henderson	NV	89074	12/31/2018	2/14/2019	SA	2360 Corp Circle, # 400		1	0	0	9	0	Clark	29820	Las Vegas-Henderson-Paradise, NV	8/30/1991	8/30/1991	12/31/2018	Stock	0	0	OCC	DIF	San Francisco	SAN FRANCISCO	Phoenix	San Francisco	Western	West	0	0		78	15233000	805000	805000	14378000	0	0	0	0	0	0	1000
59108	0	5278251	0	Charles Schwab Trust Bank	Henderson	NV	89074	12/31/2018	2/14/2019	SB	2360 Corp Circle, # 400		1	0	0	5	0	Clark	29820	Las Vegas-Henderson-Paradise, NV	7/2/2018	7/2/2018	12/18/2018	Stock	0	1	FDIC	DIF	San Francisco	SAN FRANCISCO	Phoenix	San Francisco	Western	West	0	0		34	390022	99848	99848	289464	0	0	0	0	0	0	0
33926	0	2232757	2336794	Charlevoix State Bank	Charlevoix	MI	49720	12/31/2018	2/14/2019	NM	111 State Street	CHARLEVOIX FIRST CORPORATION	6	0	0	4	1	Charlevoix			8/16/1994	8/16/1994	3/31/2006	Stock	0	0	FDIC	DIF	Chicago	CHICAGO	Grand Rapids	Chicago	Central	Central	0	1	www.charlevoixstatebank.com	39	186601	21567	16292	49578	2262	105259	1234	0	2710	47	0
27086	13920	1158878	1081239	Charlotte State Bank & Trust	Port Charlotte	FL	33953	12/31/2018	2/14/2019	NM	1100 Tamiami Trail	CREWS BANKING CORPORATION	7	0	0	4	1	Charlotte	39460	Punta Gorda, FL	11/3/1987	11/3/1987	8/18/2011	Stock	0	1	FDIC	DIF	Atlanta	ATLANTA	Tampa	Atlanta	Southern	Southeast	0	1	www.charlottestatebankandtrust.com	82	348341	16550	13690	121030	0	199513	3534	0	8188	900	0
34686	14723	2705112	2646037	Charter Bank	Johnston	IA	50131	12/31/2018	2/14/2019	NM	5526 N.W. 86th Street	JOHNSTON GROWTH CORPORATION	4	0	0	4	0	Polk	19780	Des Moines-West Des Moines, IA	6/15/1998	6/15/1998	6/30/2012	Stock	0	0	FDIC	DIF	Kansas City	KANSAS CITY	Des Moines	Chicago	Western	Western	0	1	www.charterbanker.com	23	158451	9743	7750	41879	582	100360	688	0	4420	0	0
58776	0	3715800	0	Charter Bank	Biloxi	MS	39532	12/31/2018	2/14/2019	NM	1721 Medical Park Drive, # 1		4	0	0	4	0	Harrison	25060	Gulfport-Biloxi-Pascagoula, MS	3/11/2008	3/11/2008	5/29/2015	Stock	0	0	FDIC	DIF	Dallas	DALLAS	Jackson Ms	Atlanta	Southern	West	0	1	www.mycharterbank.com	41	151857	7731	4390	25079	1150	106215	1073	0	6699	1776	0
23137	10163	160650	3485989	Charter Bank	Eau Claire	WI	54701	12/31/2018	2/14/2019	SM	1010 West Clairemont Avenue	CHARTER BANKSHARES, INC.	3	0	1	4	1	Eau Claire	20740	Eau Claire, WI	6/19/1980	6/19/1980	9/5/2017	Stock	0	0	FED	DIF	Chicago	CHICAGO	Eau Claire	Minneapolis	Central	Central	0	1	http://www.charterbank.bank	87	913735	16655	5544	183026	5816	671115	8415	0	8427	0	0
18660	14661	814458	2963556	Charter Bank	Corpus Christi	TX	78410	12/31/2018	2/14/2019	NM	10502 Leopard Street	CHARTER BANCSHARES, INC.	4	0	0	4	1	Nueces	18580	Corpus Christi, TX	12/14/1962	12/14/1962	2/1/2011	Stock	0	0	FDIC	DIF	Dallas	DALLAS	Houston	Dallas	Southern	West	0	1	www.charterbankcc.com	55	282122	7255	8	109150	0	160188	2828	0	3553	0	0
26185	12827	582953	1132579	CHARTER WEST BANK	West Point	NE	68788	12/31/2018	2/14/2019	SM	201 South Main Street	NATIONWIDE BANKSHARES, INC.	6	0	0	2	1	Cuming			4/1/1985	4/1/1985	12/7/2015	Stock	0	0	FED	DIF	Kansas City	KANSAS CITY	Omaha	Kansas City	Western	West	0	1	http://www.charterwest.com	95	259917	18402	10506	24534	0	199555	2390	0	6665	0	616
23702	0	489913	1039502	Chase Bank USA, National Association	Wilmington	DE	19801	12/31/2018	2/14/2019	N	201 North Walnut Street	JPMORGAN CHASE & CO.	3	1	0	3	0	New Castle	37980	Philadelphia-Camden-Wilmington, PA-NJ-DE-MD	2/11/1982	2/11/1982	7/1/2013	Stock	0	1	OCC	DIF	New York	WASHINGTON	Claymont	Philadelphia	Northeastern	Northeast	0	0	https://www.chase.com	7998	132189851	7955785	6547406	0	0	105019589	3547265	0	265699	0	12412099
35514	0	2915126	2915117	Cheaha Bank	Oxford	AL	36203	12/31/2018	2/14/2019	NM	1320 Highway Drive	CHEAHA FINANCIAL GROUP, INC.	4	0	0	4	0	Calhoun	11500	Anniston-Oxford-Jacksonville, AL	8/23/2000	8/23/2000	2/24/2011	Stock	0	0	FDIC	DIF	Atlanta	ATLANTA	Shelby	Atlanta	Southern	Southeast	0	1	http://WWW.CHEAHABANK.COM	44	201964	7355	4476	73609	0	111555	1645	0	4000	137	0
18238	8593	345309	0	Chelsea Groton Bank	Norwich	CT	6360	12/31/2018	2/14/2019	SB	One Franklin Square		14	0	0	5	0	New London	35980	Norwich-New London, CT	1/1/1854	7/1/1960	4/11/2012	Non-Stock	0	0	FDIC	DIF	New York	NEW YORK	Hartford	Boston	Northeastern	Northeast	0	1	http://www.chelseagroton.com	207	1116897	28212	9462	191966	0	831427	7853	0	16078	177	462
15427	12824	771748	1206779	Chelsea Savings Bank	Belle Plaine	IA	52208	12/31/2018	2/14/2019	NM	601 13th St	CHEBELLE CORPORATION	5	0	0	2	1	Benton	16300	Cedar Rapids, IA	10/19/1936	10/19/1936	3/31/2006	Stock	0	1	FDIC	DIF	Kansas City	KANSAS CITY	Cedar Rapids	Chicago	Western	Western	0	1	http://www.chelseasavingsbank.com	25	117283	5883	4054	51201	1092	56364	432	0	701	822	0
14009	0	711548	3306824	Chelsea State Bank	Chelsea	MI	48118	12/31/2018	2/14/2019	SM	1010 South Main Street	CSB BANCORP, INC.	3	0	0	4	1	Washtenaw	11460	Ann Arbor, MI	12/17/1897	3/7/1934	3/31/2006	Stock	0	0	FED	DIF	Chicago	CHICAGO	Detroit	Chicago	Central	Central	0	1	www.chelseastate.bank	51	299878	52944	47257	59268	2	173395	3248	0	3048	599	0
1003	0	542649	1201934	Chemical Bank	Detroit	MI	48226	12/31/2018	2/14/2019	SM	333 Fort Street, Suite 100	CHEMICAL FINANCIAL CORPORATION	227	0	1	4	0	Wayne	19820	Detroit-Warren-Dearborn, MI	3/14/1917	1/1/1934	8/3/2018	Stock	0	1	FED	DIF	Chicago	CHICAGO	Detroit	Chicago	Central	Central	0	0	http://www.chemicalbank.com	3117	21460393	426077	197549	3645931	69763	15244825	109984	26680	116350	13158	1233045
597	10696	884303	1133594	Chemung Canal Trust Company	Elmira	NY	14902	12/31/2018	2/14/2019	SM	One Chemung Canal Plaza	CHEMUNG FINANCIAL CORPORATION	35	0	1	4	0	Chemung	21300	Elmira, NY	10/22/1833	1/1/1934	11/23/2013	Stock	0	1	FED	DIF	New York	NEW YORK	Syracuse	New York	Northeastern	Northeast	0	1	WWW.CHEMUNGCANAL.COM	365	1751794	129308	96282	246169	0	1293463	18944	0	24979	574	23602
951	0	205542	0	Cherokee State Bank	Cherokee	IA	51012	12/31/2018	2/14/2019	NM	212 West Willow Street		1	0	0	2	0	Cherokee			10/8/1888	1/1/1934	3/31/2006	Stock	0	1	FDIC	DIF	Kansas City	KANSAS CITY	Sioux City	Chicago	Western	Western	0	1	www.cherokeestatebank.com	30	232548	4800	1492	67684	146	155134	1922	0	418	299	0
6862	11388	214722	1075881	Chesapeake Bank	Kilmarnock	VA	22482	12/31/2018	2/14/2019	SM	97 North Main Street	CHESAPEAKE FINANCIAL SHARES, INC.	17	0	0	4	0	Lancaster			1/1/1900	1/1/1934	3/31/2006	Stock	0	1	FED	DIF	Atlanta	ATLANTA	Richmond	Richmond	Northeastern	Southeast	0	1	chesbank.com	197	850890	47957	30704	218406	1	539396	6648	0	15011	2709	0
28684	2148	204077	0	Chesapeake Bank of Maryland	Parkville	MD	21234	12/31/2018	2/14/2019	SA	2001 East Joppa Road		4	0	0	4	0	Baltimore	12580	Baltimore-Columbia-Towson, MD	1/1/1913	8/27/1958	7/21/2011	Stock	0	0	OCC	DIF	New York	NEW YORK	Baltimore	Richmond	Northeastern	Southeast	0	1	www.Chesapeakebank.com	43	215609	25791	24720	37447	0	142807	1248	0	1925	865	0
19813	10755	86554	1248582	Chester County Bank	Henderson	TN	38340	12/31/2018	2/14/2019	NM	Main And Franklin Streets	CHESTER COUNTY BANCSHARES, INC.	4	0	0	7	0	Chester	27180	Jackson, TN	4/22/1968	4/22/1968	3/31/2006	Stock	0	0	FDIC	DIF	Dallas	DALLAS	Memphis	St. louis	Southern	Southeast	0	1	http://www.chestercountybanktn.com	24	71462	17238	13248	25034	3291	24331	244	0	724	17	0
30220	4985	231279	2434104	Chester National Bank	Chester	IL	62233	12/31/2018	2/14/2019	N	1112 State Street	CHESTER BANCORP, INC.	3	0	1	6	0	Randolph			1/1/1919	5/11/1944	1/27/2011	Stock	0	0	OCC	DIF	Chicago	CHICAGO	Mount Vernon	St. louis	Central	Central	0	1	www.chesternationalbank.com	16	73257	4276	1160	19247	174	43598	423	0	739	0	0
10872	0	767246	0	Chesterfield State Bank	Chesterfield	IL	62630	12/31/2018	2/14/2019	NM	25 S Main St		1	0	0	2	1	Macoupin	41180	St. Louis, MO-IL	9/21/1898	1/1/1934	3/31/2006	Stock	0	0	FDIC	DIF	Chicago	CHICAGO	Springfield Il	St. louis	Central	Central	0	1		5	18302	5370	5122	0	317	12282	121	0	151	10	0
13956	0	925859	2124795	Chetopa State Bank & Trust Co.	Chetopa	KS	67336	12/31/2018	2/14/2019	SM	409 Maple Street	SOUTHEAST BANCSHARES, INC.	1	0	0	2	1	Labette			1/1/1901	1/1/1934	3/31/2006	Stock	0	1	FED	DIF	Kansas City	KANSAS CITY	Springfield Mo	Kansas City	Western	Western	0	1	http://www.csb-ks.com	7	36994	891	212	7333	0	27825	256	0	434	0	0
57363	0	3032833	0	Cheyenne State Bank	Cheyenne	WY	82001	12/31/2018	2/14/2019	NM	101 West 19th Street		1	0	0	4	0	Laramie	16940	Cheyenne, WY	8/8/2002	8/8/2002	2/23/2018	Stock	0	0	FDIC	DIF	San Francisco	SAN FRANCISCO	Billings	Kansas City	Western	West	0	1	http://www.cheyennestatebank.com	9	41257	8308	4242	873	0	28686	508	0	2959	19	0
15546	12906	504142	1138786	Chillicothe State Bank	Chillicothe	MO	64601	12/31/2018	2/14/2019	NM	600 Washington Street	C.S. BANCSHARES, INC.	2	0	0	2	1	Livingston			10/19/1937	11/22/1937	3/31/2006	Stock	0	0	FDIC	DIF	Kansas City	KANSAS CITY	Kansas City	Kansas City	Western	West	0	1	http://www.gostatebank.com	25	125795	11422	9151	38449	0	70799	1128	0	2058	0	0
32209	8003	562076	0	Chinatown Federal Savings Bank	New York	NY	10002	12/31/2018	2/14/2019	SA	107-109 Bowery		3	0	0	4	0	New York	35620	New York-Newark-Jersey City, NY-NJ-PA	4/27/1984	4/27/1984	7/21/2011	Stock	0	0	OCC	DIF	New York	NEW YORK	New York City	New York	Northeastern	Northeast	0	1	www.uscfsb.com	28	133351	29188	27025	3177	0	91963	832	0	109	373	0
35366	0	2925620	3441275	Chino Commercial Bank, N.A.	Chino	CA	91710	12/31/2018	2/14/2019	N	14245 Pipeline Avenue	CHINO COMMERCIAL BANCORP	4	0	0	4	0	San Bernardino	40140	Riverside-San Bernardino-Ontario, CA	9/1/2000	9/1/2000	1/6/2011	Stock	0	0	OCC	DIF	San Francisco	SAN FRANCISCO	Los Angeles (North)	San Francisco	Western	Western	0	1	www.chinocommercialbank.com	48	201893	27440	23111	32538	0	129537	2292	0	5971	0	0
12322	0	779650	1122963	Chippewa Valley Bank	Hayward	WI	54843	12/31/2018	2/14/2019	NM	15755 W County Road B	CHIPPEWA VALLEY AGENCY, LTD.	16	0	0	4	1	Sawyer			1/1/1917	1/1/1934	12/1/2017	Stock	0	0	FDIC	DIF	Chicago	CHICAGO	Eau Claire	Minneapolis	Central	Central	0	1	www.chippewavalleybank.com	88	423270	29965	21767	34154	2841	342447	3055	0	7727	485	1156
21955	13257	372855	1061772	Chisholm Trail State Bank	Wichita	KS	67219	12/31/2018	2/14/2019	NM	6160 North Broadway	CHISHOLM TRAIL FINANCIAL CORPORATION	2	0	0	5	1	Sedgwick	48620	Wichita, KS	3/14/1975	3/14/1975	2/11/2019	Stock	0	0	FDIC	DIF	Kansas City	KANSAS CITY	Wichita	Kansas City	Western	Western	0	1	http://www.chisholmbank.com	21	77565	7773	5175	29063	270	36605	539	0	1614	0	0
58244	0	3455236	4131153	Choice Bank	Oshkosh	WI	54904	12/31/2018	2/14/2019	NM	1041 N. Westhaven Dr	CHOICE BANCORP, INC.	2	0	0	4	0	Winnebago	36780	Oshkosh-Neenah, WI	7/24/2006	7/24/2006	7/9/2018	Stock	0	0	FDIC	DIF	Chicago	CHICAGO	Appleton	Chicago	Central	Central	0	1	http://www.choice.bank	41	421118	26004	24127	26262	11227	334175	4312	0	10387	0	196
9423	14054	826956	1125030	Choice Financial Group	Fargo	ND	58104	12/31/2018	2/14/2019	NM	4501 23rd Avenue South	CHOICE FINANCIAL HOLDINGS, INC.	20	0	1	2	0	Cass	22020	Fargo, ND-MN	1/1/1906	1/1/1934	9/15/2018	Stock	0	0	FDIC	DIF	Kansas City	KANSAS CITY	Fargo	Minneapolis	Central	West	0	1	HTTP://WWW.CHOICEFINANCIALGROUP.COM, HTTP://WWW.BANKWITHCHOICE.COM	349	2142520	142024	95640	100667	0	1783481	11889	0	21020	1005	69654
1014	10747	324340	1139297	ChoiceOne Bank	Sparta	MI	49345	12/31/2018	2/14/2019	SM	109 East Division	CHOICEONE FINANCIAL SERVICES, INC.	13	0	0	4	0	Kent	24340	Grand Rapids-Wyoming, MI	1/1/1898	1/1/1934	1/1/2012	Stock	0	0	FED	DIF	Chicago	CHICAGO	Grand Rapids	Chicago	Central	Central	0	1	www.choiceone.com	162	666767	19690	3672	165797	0	425876	4673	0	16010	102	14777
33306	10042	1842065	1231342	CIBC Bank USA	Chicago	IL	60603	12/31/2018	2/14/2019	NM	120 S Lasalle St , # 400	CANADIAN IMPERIAL BANK OF COMMERCE	25	0	1	4	0	Cook	16980	Chicago-Naperville-Elgin, IL-IN-WI	2/6/1991	2/6/1991	1/1/2018	Stock	0	1	FDIC	DIF	Chicago	CHICAGO	Chicago	Chicago	Central	Central	0	0	us.cibc.com	1561	28958011	1795560	1542531	4531800	18000	18926001	172924	0	61899	544	3087862
91325	0	975751	1231342	CIBC National Trust Company	Atlanta	GA	30327	12/31/2018	2/14/2019	N	3290 Northside Parkway	CANADIAN IMPERIAL BANK OF COMMERCE	14	0	1	7	0	Fulton	12060	Atlanta-Sandy Springs-Roswell, GA	5/14/1969	5/5/2000	6/22/2018	Stock	0	1	OCC	DIF	Atlanta	CHICAGO	Atlanta	Atlanta	Southern	Southeast	0	0	https://atlantictrust.com	217	234794	118767	47606	0	0	0	0	0	29	0	64664
11729	12767	340742	1139532	CIBM Bank	Champaign	IL	61821	12/31/2018	2/14/2019	NM	2913 West Kirby Avenue	CIB MARINE BANCSHARES, INC.	11	0	1	4	0	Champaign	16580	Champaign-Urbana, IL	1/1/1921	1/1/1934	8/31/2018	Stock	0	1	FDIC	DIF	Chicago	CHICAGO	Champaign	Chicago	Central	Central	0	1	http://www.cibmbank.com	183	716388	13037	2039	121281	58662	487771	7923	0	4323	1782	176
3226	12657	327855	1107700	Ciera Bank	Graham	TX	76450	12/31/2018	2/14/2019	SM	623 Elm Street	FIRST GRAHAM BANCORP, INC.	8	0	0	4	1	Young			10/10/1889	1/1/1934	6/17/2015	Stock	0	1	FED	DIF	Dallas	DALLAS	Dallas	Dallas	Southern	West	0	1	http://www.cierabank.com	112	567202	27845	16692	55607	0	440901	9585	0	14238	473	5978
28346	1409	66677	0	Cincinnati Federal	Cincinnati	OH	45247	12/31/2018	2/14/2019	SA	6581 Harrison Avenue		7	0	1	4	0	Hamilton	17140	Cincinnati, OH-KY-IN	1/1/1922	9/25/1935	10/12/2018	Stock	0	0	OCC	DIF	Chicago	CHICAGO	Cincinnati	Cleveland	Central	Central	0	1	www.cincinnatifederal.com	54	198060	6596	4585	630	4361	171688	1405	0	3407	102	1472
58978	18129	3918898	1036967	CIT Bank, National Association	Pasadena	CA	91103	12/31/2018	2/14/2019	N	95 South Lake Ave	CIT GROUP INC.	66	0	0	4	0	Los Angeles	31080	Los Angeles-Long Beach-Anaheim, CA	3/19/2009	3/19/2009	3/19/2018	Stock	0	0	OCC	DIF	San Francisco	SAN FRANCISCO	Los Angeles (North)	San Francisco	Western	Western	0	0	cit.com	3179	42181682	1412929	1324725	5967721	300000	27828008	458783	90100	73207	31955	417838
7213	0	476810	1951350	Citibank, National Association	Sioux Falls	SD	57104	12/31/2018	2/14/2019	N	701 East 60th Street North	CITIGROUP INC.	715	285	1	1	0	Minnehaha	43620	Sioux Falls, SD	6/16/1812	1/1/1934	4/1/2014	Stock	0	1	OCC	DIF	Kansas City	WASHINGTON	Sioux Falls	Minneapolis	Western	West	2	0	www.citibank.com	163581	1406717000	179696000	158702000	323535000	60325000	642173000	10652000	105836000	7417000	87000	15363000
7799	8949	895710	1143623	Citizens & Northern Bank	Wellsboro	PA	16901	12/31/2018	2/14/2019	NM	90-92 Main Street	CITIZENS & NORTHERN CORPORATION	25	0	1	9	0	Tioga			1/1/1864	1/1/1934	3/2/2015	Stock	0	1	FDIC	DIF	New York	NEW YORK	Harrisburg	Philadelphia	Northeastern	Northeast	0	1	www.cnbankpa.com	299	1276156	35200	14238	351937	0	818467	9309	0	14592	1703	13355
1715	13157	869663	0	Citizens 1st Bank	Tyler	TX	75701	12/31/2018	2/14/2019	SM	2001 E. Southeast Loop 323		4	0	0	7	1	Smith	46340	Tyler, TX	4/24/1920	1/1/1934	3/7/2014	Stock	0	0	FED	DIF	Dallas	DALLAS	Dallas	Dallas	Southern	West	0	1	www.citizens1stbank.com	61	728500	27669	23450	424836	113	261732	1741	0	900	310	0
1402	15367	279954	1128134	Citizens Alliance Bank	Clara City	MN	56222	12/31/2018	2/14/2019	NM	55 First Street Northwest	FORSTROM BANCORPORATION, INC.	11	0	1	2	1	Chippewa			7/2/1902	1/1/1934	4/23/2016	Stock	0	0	FDIC	DIF	Kansas City	KANSAS CITY	Fargo	Minneapolis	Central	West	0	1	www.citizensalliancebank.com	142	790105	68203	56782	134045	0	541178	7212	0	15063	2934	8016
10363	12229	928421	2183493	Citizens and Farmers Bank	West Point	VA	23181	12/31/2018	2/14/2019	NM	Eighth And Main Streets	C&F FINANCIAL CORPORATION	26	0	0	4	0	King William	40060	Richmond, VA	2/1/1927	1/1/1934	3/22/2014	Stock	0	1	FDIC	DIF	Atlanta	ATLANTA	Richmond	Richmond	Northeastern	Southeast	0	1	www.cffc.com	634	1517593	114913	100775	214910	0	1068889	34023	0	36639	246	15568
11432	0	209447	1119619	Citizens Bank	Byhalia	MS	38611	12/31/2018	2/14/2019	NM	8077 State Highway 178	MARSHALL FINANCIAL CORPORATION	3	0	0	4	0	Marshall	32820	Memphis, TN-MS-AR	11/1/1919	1/1/1934	3/31/2006	Stock	0	0	FDIC	DIF	Dallas	DALLAS	Memphis	St. louis	Southern	West	0	1	http://WWW.CITIZENSBYHALIA.COM	24	73132	11427	8076	18865	0	39314	293	0	608	122	0
22601	10961	97457	1064317	Citizens Bank	Butler	MO	64730	12/31/2018	2/14/2019	NM	19 S. Orange Street	AMSTERDAM BANCSHARES, INC.	9	0	1	2	1	Bates	28140	Kansas City, MO-KS	1/4/1926	1/27/1978	8/14/2018	Stock	0	0	FDIC	DIF	Kansas City	KANSAS CITY	Kansas City	Kansas City	Western	West	0	1	WWW.CITIZENSBANK.WS	37	121225	6187	1989	520	0	105426	946	0	4531	825	0
8758	12611	410944	1203835	Citizens Bank	Sac City	IA	50583	12/31/2018	2/14/2019	NM	500 Main Street	CITIZENS HOLDING COMPANY	2	0	0	2	1	Sac			2/8/1929	1/1/1934	3/31/2006	Stock	0	1	FDIC	DIF	Kansas City	KANSAS CITY	Sioux City	Chicago	Western	Western	0	1	citizensbanksaccity.com	12	51170	2760	2098	19305	0	27976	243	0	364	115	0
13055	12655	783844	1207132	Citizens Bank	Mukwonago	WI	53149	12/31/2018	2/14/2019	NM	301 North Rochester	CITIZENS BANK HOLDING, INC.	15	0	0	4	0	Waukesha	33340	Milwaukee-Waukesha-West Allis, WI	12/12/1892	1/1/1934	11/3/2014	Stock	0	0	FDIC	DIF	Chicago	CHICAGO	Milwaukee	Chicago	Central	Central	0	1	http://www.citizenbank.com	157	751153	83318	71560	143414	484	495374	3724	0	9335	1100	2133
1051	0	535641	4744441	Citizens Bank	Hartford	KY	42347	12/31/2018	2/14/2019	SM	1021 South Main Street	HARTLAND FINANCIAL, INC.	3	0	0	4	0	Ohio			1/1/1914	1/1/1934	4/1/2016	Stock	0	0	FED	DIF	Chicago	CHICAGO	Hopkinsville	St. louis	Central	Southeast	0	1	www.citizenshartland.com	30	100825	3861	3141	10901	1237	80263	339	0	2833	103	641
3140	0	885252	2952541	Citizens Bank	Amarillo	TX	79110	12/31/2018	2/14/2019	NM	4117 S Georgia Street	TRIPLE J FINANCIAL, INC.	4	0	1	2	1	Randall	11100	Amarillo, TX	2/4/1904	1/1/1934	6/1/2014	Stock	0	0	FDIC	DIF	Dallas	DALLAS	Lubbock	Dallas	Southern	West	0	1	www.gocitizensbank.com	23	159818	29011	24905	10045	0	111316	571	0	3364	0	0
16817	0	744854	1427556	Citizens Bank	Kilgore	TX	75662	12/31/2018	2/14/2019	NM	301 E Main Street	EAST TEXAS FINANCIAL CORPORATION	13	0	0	4	0	Gregg	30980	Longview, TX	7/24/1949	7/24/1949	10/1/2018	Stock	0	1	FDIC	DIF	Dallas	DALLAS	Dallas	Dallas	Southern	West	0	1	http://WWW.CITIZENSBANKTX.COM	111	420680	113086	99256	35096	9736	243661	4109	0	10789	544	0
324	12223	514132	1246681	Citizens Bank	Columbia	MS	39429	12/31/2018	2/14/2019	NM	814 Main Street	CITIZENS CORPORATION	8	0	0	4	1	Marion			7/15/1914	1/1/1934	2/5/2015	Stock	0	1	FDIC	DIF	Dallas	DALLAS	Jackson Ms	Atlanta	Southern	West	0	1	WWW.CITIZENSBK.COM	141	420400	29781	24009	37585	9416	319352	4621	0	10110	841	0
14488	12330	1001853	1099784	Citizens Bank	New Haven	MO	63068	12/31/2018	2/14/2019	NM	100 Circle Drive	CITIZENS FINANCIAL GROUP, INC.	4	0	0	4	0	Franklin	41180	St. Louis, MO-IL	1/1/1934	6/19/1934	3/31/2006	Stock	0	0	FDIC	DIF	Kansas City	KANSAS CITY	St. Louis	St. louis	Western	West	0	1	http://www.citizensbankmo.com	60	216798	4208	322	19828	1250	180843	3589	0	2006	44	0
17809	11785	98463	2519038	Citizens Bank	Corvallis	OR	97339	12/31/2018	2/14/2019	NM	275 S. W. Third Street	CITIZENS BANCORP	16	0	0	4	0	Benton	18700	Corvallis, OR	10/5/1957	10/5/1957	3/2/2018	Stock	0	0	FDIC	DIF	San Francisco	SAN FRANCISCO	Portland	San Francisco	Western	West	0	1	www.citizensEbank.com	160	771791	49018	32034	277547	0	404892	4886	0	11688	807	0
6103	9074	381839	1139288	Citizens Bank	Hartsville	TN	37074	12/31/2018	2/14/2019	NM	100 Mcmurry Boulevard	CUMBERLAND BANCSHARES, INC.	3	0	0	4	0	Trousdale	34980	Nashville-Davidson-Murfreesboro-Franklin, TN	10/1/1905	1/1/1934	4/1/2016	Stock	0	0	FDIC	DIF	Dallas	DALLAS	Nashville	Atlanta	Southern	Southeast	0	1	http://www.cbtenn.com	53	216844	3639	224	21824	11194	167836	2693	0	7064	332	0
9647	0	44741	1207208	Citizens Bank	Mooresville	IN	46158	12/31/2018	2/14/2019	NM	33 North Indiana Street	CITBA FINANCIAL CORPORATION	9	0	0	6	0	Morgan	26900	Indianapolis-Carmel-Anderson, IN	2/18/1931	1/1/1934	3/31/2006	Stock	0	1	FDIC	DIF	Chicago	CHICAGO	Indianapolis	Chicago	Central	Central	0	1	http://www.citizens-banking.com	125	480610	6664	4211	95121	0	367158	4932	0	6377	295	380
262	14495	840019	2262268	Citizens Bank	Mount Vernon	KY	40456	12/31/2018	2/14/2019	NM	411 New Brodhead Road	ROCKCASTLE BANCORP, INC.	4	0	0	4	1	Rockcastle			1/1/1904	1/1/1934	5/1/2009	Stock	0	0	FDIC	DIF	Chicago	CHICAGO	Lexington	Cleveland	Central	Southeast	0	1	www.citizensbankrb.com	43	141610	7661	3797	10143	500	113045	1069	0	3760	297	500
14851	12187	778738	2244545	Citizens Bank	Elizabethton	TN	37643	12/31/2018	2/14/2019	NM	300 Broad Street	CITCO COMMUNITY BANCSHARES, INC.	14	0	0	4	1	Carter	27740	Johnson City, TN	11/3/1934	11/3/1934	3/1/2018	Stock	0	1	FDIC	DIF	Dallas	DALLAS	Knoxville	Atlanta	Southern	Southeast	0	1	www.citizensbank24.com	190	840984	12535	103	230787	1050	564130	5804	0	11337	0	8848
893	0	126834	0	Citizens Bank	Carthage	TN	37030	12/31/2018	2/14/2019	NM	407 Main Street		8	0	0	8	0	Smith	34980	Nashville-Davidson-Murfreesboro-Franklin, TN	10/26/1929	1/1/1934	5/16/2017	Stock	0	1	FDIC	DIF	Dallas	DALLAS	Nashville	Atlanta	Southern	Southeast	0	1	www.citzcar.com	73	587500	17654	8790	321064	0	239609	1832	0	2406	540	0
57483	0	3174920	3439179	Citizens Bank & Trust	Guntersville	AL	35976	12/31/2018	2/14/2019	NM	711 Gunter Avenue	CITIZENS B & T HOLDINGS, INC.	8	0	0	4	0	Marshall			3/3/2003	3/3/2003	10/25/2018	Stock	0	0	FDIC	DIF	Atlanta	ATLANTA	Shelby	Atlanta	Southern	Southeast	0	1	http://www.citizensbanktrust.com	112	519569	23568	16259	134072	880	319254	3693	0	17663	0	0
14293	0	964250	0	Citizens Bank & Trust	Rock Port	MO	64482	12/31/2018	2/14/2019	NM	101 North Main Street		3	0	0	2	1	Atchison			3/28/1902	4/26/1934	11/6/2013	Stock	0	1	FDIC	DIF	Kansas City	KANSAS CITY	Kansas City	Kansas City	Western	West	0	1	www.cbtmo.com	22	90658	11210	9290	33213	0	43561	627	0	1202	0	50
9777	16066	729945	2605249	Citizens Bank & Trust Co.	Marks	MS	38646	12/31/2018	2/14/2019	NM	239 East Main St	CB&T BANCSHARES, INC.	3	0	0	2	1	Quitman			8/17/1917	1/1/1934	3/31/2006	Stock	0	1	FDIC	DIF	Dallas	DALLAS	Memphis	St. louis	Southern	West	0	1	www.cbt-co.com	37	126745	5507	372	11657	3850	93641	968	0	1131	1199	0
10218	0	56258	1121966	Citizens Bank & Trust Co.	Hutchinson	MN	55350	12/31/2018	2/14/2019	NM	102 Main Street South	CITIZENS BANCSHARES OF HUTCHINSON, INC.	3	0	0	4	1	Mcleod			1/1/1886	1/1/1934	3/31/2006	Stock	0	1	FDIC	DIF	Kansas City	KANSAS CITY	Mankato	Minneapolis	Central	West	0	1	http://www.cbhutch.com	31	206702	6202	348	55468	0	139992	2322	0	3612	0	0
18620	9139	765318	2753869	Citizens Bank & Trust Co. of Jackson	Jackson	KY	41339	12/31/2018	2/14/2019	NM	720 Hwy, 15 South	JOHN R TURNER HOLDING COMPANY	3	0	0	4	1	Breathitt			11/17/1962	11/17/1962	3/31/2006	Stock	0	1	FDIC	DIF	Chicago	CHICAGO	Lexington	Cleveland	Central	Southeast	0	1	WWW.CITIZENSBANKJACKSON.COM	50	146259	18248	14708	10021	741	105105	952	0	3386	28	2170
1376	0	357937	1084472	Citizens Bank & Trust Company	Plaquemine	LA	70764	12/31/2018	2/14/2019	NM	57910 Main Street	CITIZENS BANCORPORATION, INC.	7	0	0	4	0	Iberville	12940	Baton Rouge, LA	7/5/1916	1/1/1934	7/31/2017	Stock	0	1	FDIC	DIF	Dallas	DALLAS	Baton Rouge	Atlanta	Southern	Western	0	1	www.citizensbankandtrust.com	67	321351	22390	12015	29816	22125	225408	4454	0	5897	225	0
5469	14676	925055	1051401	Citizens Bank & Trust Company	Saint Paul	NE	68873	12/31/2018	2/14/2019	NM	721 Seventh Street	HOWARD COUNTY LAND AND CATTLE CO.	3	0	0	2	0	Howard	24260	Grand Island, NE	1/1/1888	1/1/1934	3/14/2017	Stock	0	1	FDIC	DIF	Kansas City	KANSAS CITY	Grand Island	Kansas City	Western	West	0	1	www.bankwithcitizens.com	35	205553	5867	407	34951	303	156775	1595	0	1147	43	0
16417	0	384830	0	Citizens Bank & Trust Company	Covington	LA	70433	12/31/2018	2/14/2019	NM	222 New Hampshire Street		5	0	0	4	0	Saint Tammany	35380	New Orleans-Metairie, LA	12/31/1945	5/10/1946	7/29/2015	Stock	0	1	FDIC	DIF	Dallas	DALLAS	Baton Rouge	Atlanta	Southern	Western	0	1	www.cbtbanking.com	39	117123	6014	3654	12136	0	93046	970	0	3221	904	0
1972	14087	657758	1857779	Citizens Bank & Trust Company	Big Timber	MT	59011	12/31/2018	2/14/2019	SM	130 Mcleod Street	CBT CORPORATION, INC.	2	0	0	2	0	Sweet Grass			1/1/1927	1/1/1934	10/18/2018	Stock	0	1	FED	DIF	San Francisco	SAN FRANCISCO	Billings	Minneapolis	Western	West	0	1	www.ctznsbank.com	29	118031	28489	25678	20989	0	62891	1267	0	683	0	1901
15675	9331	829041	1099140	Citizens Bank & Trust Company	Campbellsville	KY	42718	12/31/2018	2/14/2019	NM	201 East Main Street	FIRST BANCORP, INC.	4	0	0	8	0	Taylor			1/1/1939	7/22/1939	3/31/2006	Stock	0	1	FDIC	DIF	Chicago	CHICAGO	Elizabethtown	St. louis	Central	Southeast	0	1	www.cbtky.com	47	206193	13917	10635	77119	0	110684	2200	0	886	0	426
6100	0	321152	1823550	Citizens Bank & Trust Company	Atwood	TN	38220	12/31/2018	2/14/2019	NM	1359 West Main Street	BUMPUSHARES, INC.	1	0	0	7	1	Carroll			2/5/1927	1/1/1934	6/2/2010	Stock	0	0	FDIC	DIF	Dallas	DALLAS	Nashville	St. louis	Southern	Southeast	0	1	http://www.citizensbankatwood.com	5	24813	1562	250	10914	1900	9801	85	0	325	94	0
16780	12612	364131	1129805	Citizens Bank & Trust Company	Eastman	GA	31023	12/31/2018	2/14/2019	NM	5101 Fifth Avenue	CITIZENS CORPORATION	4	0	0	4	1	Dodge			1/1/1934	4/1/1949	3/31/2006	Stock	0	0	FDIC	DIF	Atlanta	ATLANTA	Albany Ga	Atlanta	Southern	Southeast	0	1	www.citizensga.com	45	138437	19698	18123	27425	0	80543	1067	0	2708	2283	0
19744	10821	767554	3010288	Citizens Bank & Trust Company of Vivian, Louisiana	Vivian	LA	71082	12/31/2018	2/14/2019	NM	W Arkansas Ave&S Spruce St	C B & T BANCSHARES, INC.	4	0	0	8	1	Caddo	43340	Shreveport-Bossier City, LA	9/14/1967	9/14/1967	10/1/2010	Stock	0	0	FDIC	DIF	Dallas	DALLAS	Shreveport	Dallas	Southern	Western	0	1	www.cbtofvivian.com	57	136217	5500	1996	50101	3350	67849	420	0	3467	947	780
27153	13138	1163283	0	Citizens Bank & Trust, Inc.	Trenton	GA	30752	12/31/2018	2/14/2019	SA	12255 South Main Street		3	0	1	8	0	Dade	16860	Chattanooga, TN-GA	1/18/1988	2/1/1996	7/21/2011	Stock	0	0	OCC	DIF	Atlanta	ATLANTA	Atlanta	Atlanta	Southern	Southeast	0	1	www.citizensbanktrenton.com	43	97664	6635	1017	25801	0	60297	1031	0	1468	18	0
5673	16128	701839	3200874	Citizens Bank and Trust	Frostproof	FL	33843	12/31/2018	2/14/2019	NM	2 East Wall Street	CITIZENS BANKING CORPORATION	14	0	0	4	1	Polk	29460	Lakeland-Winter Haven, FL	5/13/1920	1/1/1934	8/6/2007	Stock	0	1	FDIC	DIF	Atlanta	ATLANTA	Tampa	Atlanta	Southern	Southeast	0	1	http://www.citizens-bank.com	154	634947	27371	21947	205558	0	380715	3652	0	5341	2187	174
4533	10264	381343	3299207	Citizens Bank and Trust Company	Kansas City	MO	64153	12/31/2018	2/14/2019	NM	7288 Nw 87th Terrace, # 112	YOUNG PARTNERS, L.P.	21	0	1	4	0	Platte	28140	Kansas City, MO-KS	1/1/1889	1/1/1934	10/20/2015	Stock	0	1	FDIC	DIF	Kansas City	KANSAS CITY	Kansas City	Kansas City	Western	West	0	1	www.gocitizens.bank	200	831688	20987	3205	148127	0	601902	7485	0	18952	7010	0
823	13361	991621	3219474	Citizens Bank and Trust Company	Blackstone	VA	23824	12/31/2018	2/14/2019	SM	126 South Main Street	CITIZENS BANCORP OF VIRGINIA, INC.	11	0	0	8	0	Nottoway			7/15/1873	1/1/1934	3/31/2006	Stock	0	0	FED	DIF	Atlanta	ATLANTA	Richmond	Richmond	Northeastern	Southeast	0	1	http://www.cbtva.com	89	392464	8276	413	106886	33463	216779	2428	0	7466	3769	0
22717	10271	255556	1064139	Citizens Bank and Trust Company of Ardmore	Ardmore	OK	73401	12/31/2018	2/14/2019	SM	1100 North Commerce	CITIZENS COMMERCE CORPORATION	4	0	0	4	1	Carter			9/18/1978	9/18/1978	3/31/2006	Stock	0	1	FED	DIF	Dallas	DALLAS	Oklahoma City	Kansas City	Southern	West	0	1	www.citizensbt.com	53	220359	10493	5764	50892	0	147961	1473	0	2147	0	0
10317	13067	715630	1085992	Citizens Bank and Trust Company of Grainger County	Rutledge	TN	37861	12/31/2018	2/14/2019	NM	8335 Rutledge Pike	CITIZENS OF GRAINGER COUNTY CORPORATION	5	0	0	7	0	Grainger	28940	Knoxville, TN	11/1/1919	1/1/1934	3/31/2006	Stock	0	0	FDIC	DIF	Dallas	DALLAS	Knoxville	Atlanta	Southern	Southeast	0	1	http://www.cbtgrainger.com	50	207823	4747	271	128563	0	62940	759	0	3069	23	0
8200	11729	874050	1135114	Citizens Bank Minnesota	New Ulm	MN	56073	12/31/2018	2/14/2019	NM	105 North Minnesota Street	CITIZENS BANCORPORATION OF NEW ULM, INC.	4	0	0	2	0	Brown			12/13/1875	1/1/1934	3/31/2006	Stock	0	0	FDIC	DIF	Kansas City	KANSAS CITY	Mankato	Minneapolis	Central	West	0	1	https://www.citizensmn.bank/	85	417415	32513	15555	85269	0	281432	2290	0	4922	0	1635
19679	0	807656	3435229	Citizens Bank of Ada	Ada	OK	74820	12/31/2018	2/14/2019	NM	123 West 12th Street	CITIZENSADA FINANCIAL CORPORATION	4	0	0	4	1	Pontotoc			2/20/1967	2/20/1967	3/31/2006	Stock	0	0	FDIC	DIF	Dallas	DALLAS	Tulsa	Kansas City	Southern	West	0	1	http://www.citizensada.com	76	201666	21898	13080	49013	12996	110165	1000	0	2784	0	0
15477	12677	19936	1976625	Citizens Bank of Americus	Americus	GA	31709	12/31/2018	2/14/2019	NM	119 Lee Street	CBA BANKSHARES, INC.	3	0	0	2	0	Sumter			3/1/1937	3/25/1937	1/23/2014	Stock	0	0	FDIC	DIF	Atlanta	ATLANTA	Albany Ga	Atlanta	Southern	Southeast	0	1	www.cbkamericus.com	48	324192	79263	76992	59899	0	171518	3477	0	4444	36	0
8908	0	84804	0	Citizens Bank of Cape Vincent	Cape Vincent	NY	13618	12/31/2018	2/14/2019	NM	154 Broadway St		3	0	0	8	0	Jefferson	48060	Watertown-Fort Drum, NY	1/1/1919	1/1/1934	11/13/2018	Stock	0	0	FDIC	DIF	New York	NEW YORK	Syracuse	New York	Northeastern	Northeast	0	1	http://citizensbankofcapevincent.com	16	70719	7350	5377	26042	0	35184	602	0	914	301	0
10843	0	441135	5164626	Citizens Bank of Chatsworth	Chatsworth	IL	60921	12/31/2018	2/14/2019	NM	502 East Locust Street	CBC FINANCIAL, INC.	2	0	0	2	0	Livingston			12/7/1903	1/1/1934	7/2/2018	Stock	0	1	FDIC	DIF	Chicago	CHICAGO	Champaign	Chicago	Central	Central	0	1	www.cbchatsworth.com	13	31804	3563	3313	6932	0	18660	113	0	1597	0	733
35442	0	2921622	3110012	Citizens Bank of Cumberland County, Inc.	Burkesville	KY	42717	12/31/2018	2/14/2019	NM	209 Keen Street	CITIZENS CUMBERLAND BANCSHARES, INC.	1	0	0	8	1	Cumberland			7/1/2000	7/1/2000	8/12/2009	Stock	0	0	FDIC	DIF	Chicago	CHICAGO	Elizabethtown	St. louis	Central	Southeast	0	1	www.cbcconline.com	23	75984	7465	4424	9477	6072	51068	826	0	569	55	0
20454	15585	915935	4795863	Citizens Bank of Edinburg	Edinburg	IL	62531	12/31/2018	2/14/2019	NM	100 East Washington Street	CB EDINBURG HOLDINGS, INC.	1	0	0	4	0	Christian			7/16/1971	7/16/1971	12/13/2016	Stock	0	0	FDIC	DIF	Chicago	CHICAGO	Springfield Il	Chicago	Central	Central	0	1	http://www.edinburgbank.net	3	24762	6343	3207	4519	0	13650	128	0	109	0	0
1956	0	954251	1141900	Citizens Bank of Eldon	Eldon	MO	65026	12/31/2018	2/14/2019	NM	110 North Maple Street	CITIZENS BANCSHARES OF ELDON, MISSOURI, INC.	4	0	0	2	0	Miller			1/20/1905	1/1/1934	3/31/2006	Stock	0	1	FDIC	DIF	Kansas City	KANSAS CITY	Columbia Mo	St. louis	Western	West	0	1	http://www.cbeldon.com	37	146071	10245	5716	15164	0	114866	983	0	2123	50	0
16442	0	131034	2958347	Citizens Bank of Florida	Oviedo	FL	32765	12/31/2018	2/14/2019	NM	156 Geneva Drive	CITIZENS BANCORP OF OVIEDO, INC.	6	0	0	4	0	Seminole	36740	Orlando-Kissimmee-Sanford, FL	7/1/1946	7/1/1946	9/1/2006	Stock	0	0	FDIC	DIF	Atlanta	ATLANTA	Tampa	Atlanta	Southern	Southeast	0	1	www.mycbfl.com	59	306578	22334	15244	50860	0	215243	2892	0	7623	631	0
4707	10477	1014853	1061987	Citizens Bank of Kansas	Kingman	KS	67068	12/31/2018	2/14/2019	SM	300 North Main Street	KING BANCSHARES, INC.	6	0	0	4	1	Kingman	48620	Wichita, KS	5/14/1886	1/1/1934	1/1/2019	Stock	0	1	FED	DIF	Kansas City	KANSAS CITY	Wichita	Kansas City	Western	Western	0	1	www.citizensbankofkansas.com	63	236384	8530	1256	66255	4856	142920	2236	0	3280	0	5419
2718	11286	495419	1071623	Citizens Bank of Kentucky, Inc.	Paintsville	KY	41240	12/31/2018	2/14/2019	SM	620 Broadway Avenue	CITIZENS NATIONAL CORPORATION	12	0	0	4	0	Johnson			1/1/1910	1/1/1934	6/30/2016	Stock	0	1	FED	DIF	Chicago	CHICAGO	Lexington	Cleveland	Central	Southeast	0	1	http://www.wercitizens.bank	145	589527	17844	5901	139493	0	379982	2767	0	13802	393	16267
1711	0	63733	1140239	Citizens Bank of Lafayette	Lafayette	TN	37083	12/31/2018	2/14/2019	NM	400 Highway 52 Bypass West	CITIZENS BANCORP INVESTMENT, INC.	19	0	0	4	0	Macon	34980	Nashville-Davidson-Murfreesboro-Franklin, TN	7/1/1909	1/1/1934	4/20/2015	Stock	0	0	FDIC	DIF	Dallas	DALLAS	Nashville	Atlanta	Southern	Southeast	0	1	http://www.citizens-bank.org	228	920190	26395	8709	235839	1000	605682	7855	0	11034	457	6239
20161	10629	1016857	1105078	Citizens Bank of Las Cruces	Las Cruces	NM	88001	12/31/2018	2/14/2019	NM	505 S. Main Street	AMADOR BANCSHARES, INC.	6	0	0	4	1	Dona Ana	29740	Las Cruces, NM	4/6/1970	4/6/1970	12/31/2018	Stock	0	0	FDIC	DIF	Dallas	DALLAS	Albuquerque	Dallas	Western	West	0	1	www.citizenslc.com	108	559864	21815	12675	119052	0	392204	7099	0	13046	218	0
22954	9531	897237	2638582	Citizens Bank of Morgantown, Inc.	Morgantown	WV	26505	12/31/2018	2/14/2019	NM	265 High Street	MORGANTOWN BANCSHARES, INC.	1	0	0	5	0	Monongalia	34060	Morgantown, WV	9/20/1979	9/20/1979	3/31/2006	Stock	0	0	FDIC	DIF	Atlanta	ATLANTA	Scott Depot	Richmond	Northeastern	Northeast	0	1	www.citizensbankwv.com	9	37311	892	247	11898	0	22372	400	0	878	0	0
16126	0	44750	1118621	Citizens Bank of Newburg	Rolla	MO	65401	12/31/2018	2/14/2019	NM	1515 Martin Springs Drive	NEWBURG INSURANCE AGENCY, INC.	3	0	0	4	0	Phelps			2/28/1944	2/28/1944	5/17/2013	Stock	0	0	FDIC	DIF	Kansas City	KANSAS CITY	Springfield Mo	St. louis	Western	West	0	1	www.citizensbankofnewburg.com	40	150038	2948	1544	21446	0	108889	1036	0	3689	5495	0
57282	0	3041974	1132449	Citizens Bank of Pennsylvania	Philadelphia	PA	19103	12/31/2018	2/14/2019	SB	130 N 18th St 1 Logan Sq,	CITIZENS FINANCIAL GROUP, INC.	342	1	1	4	0	Philadelphia	37980	Philadelphia-Camden-Wilmington, PA-NJ-DE-MD	12/1/2001	12/1/2001	1/1/2019	Stock	0	1	FDIC	DIF	New York	NEW YORK	Philadelphia	Philadelphia	Northeastern	Northeast	0	0	www.citizensbank.com	2772	33843912	2855041	800144	11131912	0	17803448	182728	93337	81846	5747	1195080
8572	0	246451	4504917	Citizens Bank of Rogersville	Rogersville	MO	65742	12/31/2018	2/14/2019	NM	1001 West Center Street	WILDCAT BANCSHARES, INC.	2	0	0	4	1	Greene	44180	Springfield, MO	1/1/1908	1/1/1934	10/22/2013	Stock	0	0	FDIC	DIF	Kansas City	KANSAS CITY	Springfield Mo	St. louis	Western	West	0	1	http://www.cbofr.com	21	93208	2353	451	13870	1656	69814	798	0	2520	0	1635
19420	13289	367431	0	Citizens Bank of the South	Sandersville	GA	31082	12/31/2018	2/14/2019	NM	132 South Harris Street		4	0	0	4	0	Washington			5/3/1965	5/3/1965	1/1/2017	Stock	0	0	FDIC	DIF	Atlanta	ATLANTA	Savannah	Atlanta	Southern	Southeast	0	1	www.cbots.com	60	245281	24231	18725	31674	0	175800	2244	0	8382	435	0
6760	9520	481627	1142970	Citizens Bank of West Virginia, Inc.	Elkins	WV	26241	12/31/2018	2/14/2019	NM	211-213 Third Street	CITIZENS FINANCIAL CORP.	6	0	0	6	0	Randolph			1/22/1924	1/1/1934	6/29/2009	Stock	0	1	FDIC	DIF	Atlanta	ATLANTA	Scott Depot	Richmond	Northeastern	Northeast	0	1	www.citizenswv.com	71	264083	9687	7445	15198	0	221134	2323	0	5141	1741	549
12309	13477	617051	3825138	Citizens Bank, National Association	Abilene	TX	79602	12/31/2018	2/14/2019	N	4201 S Treadaway Blvd	BIG COUNTRY BANCSHARES, INC.	2	0	0	4	1	Taylor	10180	Abilene, TX	1/1/1923	1/1/1934	3/31/2006	Stock	0	1	OCC	DIF	Dallas	DALLAS	Dallas	Dallas	Southern	West	0	1	http://www.citizensbank-texas.com	23	104289	3188	173	19793	0	70695	1149	0	2601	0	4100
57957	0	3303298	1132449	Citizens Bank, National Association	Providence	RI	2903	12/31/2018	2/14/2019	N	One Citizens Plaza	CITIZENS FINANCIAL GROUP, INC.	785	1	1	4	0	Providence	39300	Providence-Warwick, RI-MA	5/13/2005	5/13/2005	1/1/2019	Stock	0	1	OCC	DIF	New York	NEW YORK	South Boston	Boston	Northeastern	Northeast	0	0	www.citizensbank.com	15343	129426633	4318567	3135764	12979263	0	98699167	1059624	451415	698986	23251	6567511
31900	7583	851172	4880358	Citizens Building and Loan, SSB	Greer	SC	29651	12/31/2018	2/14/2019	SB	229 Trade Street	CITIZENS BUILDING AND LOAN MHC	1	0	0	5	0	Greenville	24860	Greenville-Anderson-Mauldin, SC	1/1/1907	12/1/1977	11/1/2012	Stock	0	0	FDIC	DIF	Atlanta	ATLANTA	Columbia Sc	Richmond	Northeastern	Southeast	0	1	www.cblbanklocal.com	15	129716	6070	5682	22444	550	89987	866	0	1542	0	0
21716	12237	933966	1029222	Citizens Business Bank	Ontario	CA	91764	12/31/2018	2/14/2019	NM	701 North Haven Avenue	CVB FINANCIAL CORP.	73	0	0	4	0	San Bernardino	40140	Riverside-San Bernardino-Ontario, CA	8/9/1974	8/9/1974	8/10/2018	Stock	0	1	FDIC	DIF	San Francisco	SAN FRANCISCO	Los Angeles (North)	San Francisco	Western	Western	0	0	http://www.cbbank.com	1023	11519575	171618	27610	2477809	0	7700998	63613	716	55002	420	720323
34256	0	2512347	2702278	Citizens Commerce Bank	Versailles	KY	40383	12/31/2018	2/14/2019	NM	534 Marsailles Road	CITIZENS COMMERCE BANCSHARES, INC.	6	0	0	4	0	Woodford	30460	Lexington-Fayette, KY	11/12/1996	11/12/1996	6/1/2018	Stock	0	0	FDIC	DIF	Chicago	CHICAGO	Lexington	Cleveland	Central	Southeast	0	1	http://www.citizenscommerce.com	63	247114	18833	16666	37320	0	176608	1982	0	5508	500	0
12079	11672	564838	1084696	Citizens Community Bank	Hahira	GA	31632	12/31/2018	2/14/2019	NM	120 West Main Street	CCB BANCSHARES, INC.	4	0	0	4	1	Lowndes	46660	Valdosta, GA	2/21/1927	1/1/1934	3/31/2006	Stock	0	0	FDIC	DIF	Atlanta	ATLANTA	Albany Ga	Atlanta	Southern	Southeast	0	1	www.citizenscommunitybank.net	38	132695	8743	4956	32465	150	85766	1322	0	1525	725	0
33739	11491	2002222	2354305	Citizens Community Bank	Winchester	TN	37398	12/31/2018	2/14/2019	NM	1418 Dinah Shore Boulevard	CITIZENS COMMUNITY BANCSHARES, INC.	5	0	1	4	0	Franklin			11/19/1992	11/19/1992	3/31/2006	Stock	0	0	FDIC	DIF	Dallas	DALLAS	Nashville	Atlanta	Southern	Southeast	0	1	ccbank.net	47	229974	27309	18411	35700	0	152716	2157	0	2420	382	0
33753	15784	2007991	2550143	Citizens Community Bank	Mascoutah	IL	62258	12/31/2018	2/14/2019	NM	9 East Main Street	CITIZENS BANCORPORATION, INC.	5	0	0	4	0	Saint Clair	41180	St. Louis, MO-IL	12/21/1992	12/21/1992	3/31/2006	Stock	0	0	FDIC	DIF	Chicago	CHICAGO	Mount Vernon	St. louis	Central	Central	0	1	http://www.citizenscommunitybank.com	45	398048	12321	8097	143280	1070	228090	3520	0	1432	1767	0
12694	13841	578554	1398731	Citizens Community Bank	Pilot Grove	MO	65276	12/31/2018	2/14/2019	NM	100 Roe Street	BANCORP II, INC.	3	0	0	2	0	Cooper			8/26/1913	1/1/1934	12/1/2011	Stock	0	0	FDIC	DIF	Kansas City	KANSAS CITY	Columbia Mo	Kansas City	Western	West	0	1	www.ccb-online.net	23	99736	3504	1829	12041	2830	75169	1178	0	2893	105	44
57265	17873	962890	3823929	Citizens Community Federal National Association	Altoona	WI	54720	12/31/2018	2/14/2019	N	219 Fairfax Street	CITIZENS COMMUNITY BANCORP, INC.	28	0	1	4	0	Eau Claire	20740	Eau Claire, WI	12/10/2001	12/10/2001	10/19/2018	Stock	0	0	OCC	DIF	Chicago	CHICAGO	Eau Claire	Minneapolis	Central	Central	0	1	http://www.ccf.us	255	1288089	52977	30561	151575	266	987480	7604	0	13077	2522	43323
12165	12981	344816	2007647	Citizens Deposit Bank & Trust	Vanceburg	KY	41179	12/31/2018	2/14/2019	NM	Second & Main Street	PREMIER FINANCIAL BANCORP, INC.	16	0	1	4	0	Lewis			10/21/1930	1/1/1934	8/18/2012	Stock	0	1	FDIC	DIF	Chicago	ATLANTA	Lexington	Cleveland	Central	Southeast	0	0	https://www.cdbt.com	99	444842	9309	2637	135419	4272	275172	2864	0	7442	4078	4567
16852	9732	959443	1100318	Citizens Deposit Bank of Arlington, Inc.	Arlington	KY	42021	12/31/2018	2/14/2019	NM	1 Walnut Street	CARLISLE BANCORP, INC.	3	0	0	2	1	Carlisle			12/1/1949	12/1/1949	3/31/2006	Stock	0	0	FDIC	DIF	Chicago	CHICAGO	Hopkinsville	St. louis	Central	Southeast	0	1	http://www.cdbky.com	40	213521	7348	3327	57490	3098	139158	2960	0	2655	0	0
28060	824	647777	0	Citizens Federal Savings and Loan Association	Bellefontaine	OH	43311	12/31/2018	2/14/2019	SA	110 North Main Street		1	0	0	5	0	Logan			1/1/1885	9/11/1935	7/2/2014	Non-Stock	0	0	OCC	DIF	Chicago	CHICAGO	Columbus	Cleveland	Central	Central	0	1	WWW.CITIZENSFEDERALSL.COM	27	133913	13096	11221	23183	0	94944	280	0	710	0	150
27841	375	673477	0	Citizens Federal Savings and Loan Association	Covington	KY	41011	12/31/2018	2/14/2019	SA	433 Madison Ave		1	0	0	5	0	Kenton	17140	Cincinnati, OH-KY-IN	1/1/1886	1/21/1935	7/21/2011	Non-Stock	0	0	OCC	DIF	Chicago	CHICAGO	Lexington	Cleveland	Central	Southeast	0	1	WWW.CITIZENS-FEDERAL.COM	5	36958	4608	4535	8569	0	22983	272	0	105	0	0
13032	0	716954	1207561	Citizens First Bank	Viroqua	WI	54665	12/31/2018	2/14/2019	NM	101 South Main Street	FIRSNABANCO, INC.	5	0	0	4	1	Vernon			1/1/1912	1/1/1934	3/31/2006	Stock	0	0	FDIC	DIF	Chicago	CHICAGO	Madison	Chicago	Central	Central	0	1	http://www.citizensfirstbank.net	49	211073	8613	3611	30105	0	158386	2522	0	3713	965	1622
34311	0	2532082	3135462	Citizens First Bank	Wartburg	TN	37887	12/31/2018	2/14/2019	NM	1015 Main Street	CFB BANCSHARES, INC.	6	0	0	4	0	Morgan	28940	Knoxville, TN	2/10/1997	2/10/1997	3/31/2006	Stock	0	0	FDIC	DIF	Dallas	DALLAS	Knoxville	Atlanta	Southern	Southeast	0	1	mycitizensfirstbank.com	72	161617	12157	6311	24541	1354	112758	1456	0	5345	1053	0
33440	0	1867983	2012315	Citizens First Bank	The Villages	FL	32162	12/31/2018	2/14/2019	NM	1050 Lake Sumter Landing	VILLAGES BANCORPORATION, INC.	13	0	0	9	0	Sumter	45540	The Villages, FL	7/1/1991	7/1/1991	8/24/2018	Stock	0	0	FDIC	DIF	Atlanta	ATLANTA	Gainesville	Atlanta	Southern	Southeast	0	1	http://www.citizensfb.com	312	2255175	28697	842	1417290	144	750496	8097	0	25960	0	2095
35477	0	2882983	3070013	Citizens First Bank	Clinton	IA	52732	12/31/2018	2/14/2019	NM	1442 Lincoln Way	CFB HOLDING COMPANY	3	0	0	4	1	Clinton			3/14/2000	3/14/2000	3/31/2006	Stock	0	0	FDIC	DIF	Kansas City	KANSAS CITY	Cedar Rapids	Chicago	Western	Western	0	1	www.gocfb.bank	45	204702	10622	6308	11502	1748	173566	2124	0	3948	511	553
35022	0	2751007	2750952	Citizens First Bank, Inc.	Bowling Green	KY	42104	12/31/2018	2/14/2019	NM	1805 Campbell Lane	CITIZENS FIRST CORPORATION	9	0	0	4	0	Warren	14540	Bowling Green, KY	2/18/1999	2/18/1999	9/30/2011	Stock	0	0	FDIC	DIF	Chicago	CHICAGO	Hopkinsville	St. louis	Central	Southeast	0	1	www.citizensfirstbank.com	97	475737	24885	16046	47098	10000	367440	4373	0	8816	0	4150
939	9735	476342	1131385	Citizens First State Bank of Walnut	Walnut	IL	61376	12/31/2018	2/14/2019	SM	105 North Main Street	CITIZENS BANCSHARES, INC.	1	0	0	2	1	Bureau			1/1/1920	1/1/1934	3/31/2006	Stock	0	1	FED	DIF	Chicago	CHICAGO	Princeton	Chicago	Central	Central	0	1	www.citizensfirststatebank.com	10	46455	9139	6230	12058	0	24241	325	0	238	100	0
20872	9108	764816	1143294	Citizens Guaranty Bank	Richmond	KY	40475	12/31/2018	2/14/2019	NM	457 East Main Street	CITIZENS GUARANTY FINANCIAL CORPORATION	6	0	0	4	1	Madison			11/29/1972	11/29/1972	3/31/2006	Stock	0	0	FDIC	DIF	Chicago	CHICAGO	Lexington	Cleveland	Central	Southeast	0	1	www.mycgb.com	57	169722	3695	102	11147	0	147654	2022	0	2562	514	0
16863	10604	825753	1129029	Citizens Independent Bank	Saint Louis Park	MN	55416	12/31/2018	2/14/2019	NM	5000 West 36th Street	BAKKEN SECURITIES, INC.	4	0	0	4	0	Hennepin	33460	Minneapolis-St. Paul-Bloomington, MN-WI	1/16/1950	1/16/1950	3/31/2006	Stock	0	0	FDIC	DIF	Kansas City	KANSAS CITY	Minneapolis	Minneapolis	Central	West	0	1	www.bankcib.com	60	274316	19501	18143	68774	0	181485	3029	0	1134	274	303
3250	0	56351	1917600	Citizens National Bank	Henderson	TX	75653	12/31/2018	2/14/2019	N	201 West Main Street	HENDERSON CITIZENS BANCSHARES, INC.	37	0	0	4	0	Rusk	30980	Longview, TX	3/28/1930	1/1/1934	11/9/2018	Stock	0	1	OCC	DIF	Dallas	DALLAS	Dallas	Dallas	Southern	West	0	1	www.cnbtexas.com	473	2308542	286774	235073	508919	324	1356534	13888	0	51287	1393	40513
3127	0	59352	3137729	Citizens National Bank	Cameron	TX	76520	12/31/2018	2/14/2019	N	118 South Houston Street	CENTRAL TEXAS FINANCIAL CORP.	11	0	0	4	1	Milam			7/1/1900	1/1/1934	2/13/2016	Stock	0	1	OCC	DIF	Dallas	DALLAS	Austin	Dallas	Southern	West	0	1	www.cnbanktexas.com	81	416331	32026	26572	149021	0	217320	4008	0	8596	0	117
24085	11696	700252	1131460	Citizens National Bank	Crockett	TX	75835	12/31/2018	2/14/2019	N	1320 Loop 304 East	CITIZENS BANCORP, INC.	1	0	0	7	1	Houston			9/7/1982	9/7/1982	3/31/2006	Stock	0	0	OCC	DIF	Dallas	DALLAS	Houston	Dallas	Southern	West	0	1	http://www.cnbcrockett.com	16	88812	33455	31529	17070	0	33191	671	0	683	70	0
20954	10476	717737	1086270	Citizens National Bank	Sevierville	TN	37862	12/31/2018	2/14/2019	N	200 Forks Of The River Pkwy	CNB BANCSHARES, INC.	20	0	0	4	1	Sevier			2/5/1973	2/5/1973	3/31/2006	Stock	0	0	OCC	DIF	Dallas	DALLAS	Knoxville	Atlanta	Southern	Southeast	0	1	www.cnbtn.com	209	1054777	70116	42928	125237	0	801377	11188	0	13549	2432	0
14779	11971	233358	1103373	Citizens National Bank at Brownwood	Brownwood	TX	76801	12/31/2018	2/14/2019	N	1 Carnegie	BROWNWOOD BANCSHARES, INC.	2	0	0	8	1	Brown			9/28/1934	9/28/1934	3/31/2006	Stock	0	1	OCC	DIF	Dallas	DALLAS	Dallas	Dallas	Southern	West	0	1	www.cnb-brownwood.com	47	205629	6798	228	64677	12950	110848	1658	0	1033	3329	316
15760	13149	853747	2473260	Citizens National Bank of Albion	Albion	IL	62806	12/31/2018	2/14/2019	N	10 West Elm Street	CITIZENS BANCSHARES, INC.	6	0	0	2	0	Edwards			8/5/1940	8/5/1940	4/17/2015	Stock	0	1	OCC	DIF	Chicago	CHICAGO	Mount Vernon	St. louis	Central	Central	0	1	www.cnbalbion.com	60	323950	7352	309	75771	0	233553	3073	0	1290	0	791
5018	14478	773742	1135422	Citizens National Bank of Cheboygan	Cheboygan	MI	49721	12/31/2018	2/14/2019	N	303 North Main Street	CNB CORPORATION	10	0	0	4	0	Cheboygan			1/24/1931	1/1/1934	3/31/2006	Stock	0	1	OCC	DIF	Chicago	CHICAGO	Detroit	Chicago	Central	Central	0	1	www.cnbismybank.com	76	291515	29612	23486	93617	0	151062	1716	0	5853	99	796
3158	0	901451	1102161	Citizens National Bank of Crosbyton	Crosbyton	TX	79322	12/31/2018	2/14/2019	N	202 West Main Street	CITIZENS BANCSHARES, INC.	1	0	0	2	1	Crosby	31180	Lubbock, TX	1/1/1907	1/1/1934	6/1/2010	Stock	0	0	OCC	DIF	Dallas	DALLAS	Lubbock	Dallas	Southern	West	0	1	http://www.cnbcrosbyton.com	9	51778	22883	21049	2978	9872	15671	200	0	11	0	0
4549	12959	870650	1140930	Citizens National Bank of Greater St. Louis	Maplewood	MO	63143	12/31/2018	2/14/2019	N	7305 Manchester Avenue	CARDINAL BANCORP, INC.	6	0	0	4	1	Saint Louis	41180	St. Louis, MO-IL	1/1/1915	1/1/1934	3/31/2006	Stock	0	1	OCC	DIF	Kansas City	KANSAS CITY	St. Louis	St. louis	Western	West	0	1	http://www.cnbstl.com	94	504819	13259	7698	92403	148	383620	7076	0	9011	0	0
5574	0	552161	1105470	Citizens National Bank of Texas	Waxahachie	TX	75165	12/31/2018	2/14/2019	N	200 North Elm Street	FIRST CITIZENS BANCSHARES, INC.	13	0	0	4	1	Ellis	19100	Dallas-Fort Worth-Arlington, TX	7/1/1868	1/1/1934	8/8/2007	Stock	0	1	OCC	DIF	Dallas	DALLAS	Dallas	Dallas	Southern	West	0	1	http://www.cnboftexas.com	195	1117758	134334	111571	13042	250	901348	7682	0	25929	1049	5119
26381	10830	594853	2344856	Citizens National Bank, N.A.	Bossier City	LA	71111	12/31/2018	2/14/2019	N	2711 East Texas Street	CITIZENS NATIONAL BANCSHARES OF BOSSIER, INC.	12	0	0	4	0	Bossier	43340	Shreveport-Bossier City, LA	10/7/1985	10/7/1985	11/3/2011	Stock	0	0	OCC	DIF	Dallas	DALLAS	Shreveport	Dallas	Southern	Western	0	1	www.citizensnb.com	192	969095	73817	46401	161645	0	675448	8060	0	14569	651	5677
10531	14432	732253	1108985	Citizens Progressive Bank	Winnsboro	LA	71295	12/31/2018	2/14/2019	NM	3540 Front Street	CALDWELL HOLDING COMPANY	4	0	0	2	1	Franklin			1/1/1918	1/1/1934	4/1/2013	Stock	0	0	FDIC	DIF	Dallas	DALLAS	Shreveport	Dallas	Southern	Western	0	1	cpbonline.com	46	160433	3765	1281	8627	10925	123007	1058	0	4128	833	4538
30150	4846	864378	0	Citizens Savings and Loan Association, FSB	Leavenworth	KS	66048	12/31/2018	2/14/2019	SA	5151 S 4th St. Trafficway		3	0	0	5	0	Leavenworth	28140	Kansas City, MO-KS	1/1/1884	2/20/1950	7/21/2011	Non-Stock	0	0	OCC	DIF	Kansas City	KANSAS CITY	Kansas City	Kansas City	Western	Western	0	1	WWW.CITIZENSFSB.COM	40	171788	3821	2293	77895	0	83474	474	0	1794	0	45
31184	6503	828473	0	Citizens Savings Bank	Clarks Summit	PA	18411	12/31/2018	2/14/2019	SA	500 South State Street		7	0	0	5	0	Lackawanna	42540	Scranton-Wilkes-Barre-Hazleton, PA	1/1/1902	2/20/1961	7/21/2011	Non-Stock	0	0	OCC	DIF	New York	NEW YORK	Philadelphia	Philadelphia	Northeastern	Northeast	0	1	citizens-savings.com	75	330087	12582	10806	47520	0	253814	690	0	5257	500	0
12128	0	544447	0	Citizens Savings Bank	Spillville	IA	52168	12/31/2018	2/14/2019	NM	101 Church St		3	0	0	2	0	Winneshiek			1/1/1908	1/1/1934	3/31/2006	Stock	0	1	FDIC	DIF	Kansas City	KANSAS CITY	Cedar Rapids	Chicago	Western	Western	0	1	www.bankingwithcsb.com	16	113928	2502	325	38236	319	69807	894	0	490	0	0
10125	12684	758842	1990096	Citizens Savings Bank	Anamosa	IA	52205	12/31/2018	2/14/2019	NM	215 East Main Street	FIRST COMMUNITY BANCSHARES CORP.	2	0	0	2	1	Jones	16300	Cedar Rapids, IA	11/8/1906	1/1/1934	6/21/2013	Stock	0	1	FDIC	DIF	Kansas City	CHICAGO	Cedar Rapids	Chicago	Western	Western	0	1	www.citizensbankia.com	28	120063	6565	3402	39986	2325	67196	630	0	654	0	0
11761	15347	730745	1204355	Citizens Savings Bank	Hawkeye	IA	52147	12/31/2018	2/14/2019	NM	133 East Main Street	FAYETTE BANCORPORATION	1	0	0	2	1	Fayette			6/27/1927	1/1/1934	3/31/2006	Stock	0	1	FDIC	DIF	Kansas City	KANSAS CITY	Cedar Rapids	Chicago	Western	Western	0	1	http://WWW.CSBHAWKEYE.COM	6	30583	1753	1489	16538	839	10947	144	0	111	0	0
30270	5086	1014376	0	Citizens Savings Bank	Bogalusa	LA	70427	12/31/2018	2/14/2019	SB	1725 Sullivan Drive		5	0	0	4	0	Washington			1/1/1945	2/14/1946	3/31/2006	Non-Stock	0	0	FDIC	DIF	Dallas	DALLAS	Baton Rouge	Atlanta	Southern	Western	0	1	https://www.citizenssb.com	88	231395	13975	11536	22948	0	182209	4173	0	4838	85	0
14785	0	474544	1202913	Citizens Savings Bank	Marshalltown	IA	50158	12/31/2018	2/14/2019	NM	110 West Southridge Road	GILMAN INVESTMENT CO.	3	0	0	2	1	Marshall			1/1/1907	10/3/1934	3/31/2006	Stock	0	1	FDIC	DIF	Kansas City	KANSAS CITY	Des Moines	Chicago	Western	Western	0	1	http://www.citizenssavingsbank.com	15	61122	7576	6201	260	6473	44486	295	0	615	0	0
10319	0	55635	3602227	Citizens Savings Bank and Trust Company	Nashville	TN	37208	12/31/2018	2/14/2019	NM	2013 Jefferson Street	CSB&T BANCORP, INC.	5	0	0	4	0	Davidson	34980	Nashville-Davidson-Murfreesboro-Franklin, TN	1/4/1904	1/1/1934	9/6/2018	Stock	0	1	FDIC	DIF	Dallas	DALLAS	Nashville	Atlanta	Southern	Southeast	0	1	www.bankcbn.com	28	103080	6893	5723	10921	0	82553	1445	0	1057	295	0
17880	0	398631	2520584	Citizens State Bank	Perry	FL	32348	12/31/2018	2/14/2019	NM	2000 S. Byron Butler Pkwy.	PERRY BANKING COMPANY, INC.	4	0	0	8	1	Taylor			7/7/1958	7/7/1958	5/10/2016	Stock	0	0	FDIC	DIF	Atlanta	ATLANTA	Gainesville	Atlanta	Southern	Southeast	0	1	http://www.csbdirect.com	50	290351	49590	43976	45447	176	188326	2107	0	4369	255	0
12303	0	625065	3181405	Citizens State Bank	Woodville	TX	75979	12/31/2018	2/14/2019	NM	102 West Bluff Street	RAM SECURITY HOLDINGS GP, INC.	8	0	0	8	0	Tyler			5/8/1920	1/1/1934	5/31/2016	Stock	0	1	FDIC	DIF	Dallas	DALLAS	Houston	Dallas	Southern	West	0	1	www.citizensbank.net	51	144198	18239	14335	29767	1000	87911	878	0	1934	18	0
16934	0	317650	1133222	Citizens State Bank	Ganado	TX	77962	12/31/2018	2/14/2019	NM	201 South Third Street	GANADO BANCSHARES, INC.	2	0	0	5	0	Jackson			1/1/1908	8/29/1950	3/31/2006	Stock	0	0	FDIC	DIF	Dallas	DALLAS	Houston	Dallas	Southern	West	0	1	http://www.csbjc.com	17	55733	6749	5060	37362	0	9767	131	0	1155	0	0
11759	12815	212344	1210301	Citizens State Bank	Wyoming	IA	52362	12/31/2018	2/14/2019	NM	114 West Main Street	C.S.B. HOLDING CORPORATION	3	0	0	2	1	Jones	16300	Cedar Rapids, IA	1/1/1913	1/1/1934	3/31/2006	Stock	0	1	FDIC	DIF	Kansas City	KANSAS CITY	Cedar Rapids	Chicago	Western	Western	0	1	http://www.csbwyoming.com	20	95517	5997	3956	27324	1147	57693	831	0	489	800	640
19806	0	877154	2303947	Citizens State Bank	Tyler	TX	75701	12/31/2018	2/14/2019	SM	3915 Ssw Loop 323	KIDD PARTNERS, LTD.	7	0	0	4	0	Smith	46340	Tyler, TX	11/13/1967	3/28/1968	3/28/2014	Stock	0	0	FED	DIF	Dallas	DALLAS	Dallas	Dallas	Southern	West	0	1	http://www.mybankcsb.com	74	344964	46111	39150	0	0	287743	3277	0	6950	0	0
16581	0	489155	1109209	Citizens State Bank	Anton	TX	79313	12/31/2018	2/14/2019	NM	224 North Main Street	ANTON BANCSHARES, INC.	1	0	0	2	0	Hockley			6/7/1947	6/7/1947	3/31/2006	Stock	0	0	FDIC	DIF	Dallas	DALLAS	Lubbock	Dallas	Southern	West	0	1	csbanton.com	9	33536	3811	1981	1147	10475	17301	282	0	305	0	0
9047	13763	795548	1245741	Citizens State Bank	Monticello	IA	52310	12/31/2018	2/14/2019	NM	117 West First Street	HERKY HAWK FINANCIAL CORP.	7	0	0	2	1	Jones	16300	Cedar Rapids, IA	3/11/1931	1/1/1934	10/9/2009	Stock	0	1	FDIC	DIF	Kansas City	KANSAS CITY	Cedar Rapids	Chicago	Western	Western	0	1	http://www.citizensstateonline.com	64	400174	8237	2473	131396	826	235192	3207	0	2922	0	7155
22657	0	804860	0	Citizens State Bank	Roma	TX	78584	12/31/2018	2/14/2019	NM	1709 Grant Street		3	0	0	8	0	Starr			5/15/1978	5/15/1978	5/14/2015	Stock	0	0	FDIC	DIF	Dallas	DALLAS	Houston	Dallas	Southern	West	0	1	https://www.csbroma.com	32	84166	2587	419	28005	1950	44518	529	0	5935	92	0
6194	16055	867856	1129065	Citizens State Bank	Hudson	WI	54016	12/31/2018	2/14/2019	NM	375 Stageline Road	CITIZENS BANCSHARES OF WOODVILLE, INC.	5	0	0	4	0	Saint Croix	33460	Minneapolis-St. Paul-Bloomington, MN-WI	7/15/1904	1/1/1934	6/2/2010	Stock	0	0	FDIC	DIF	Chicago	CHICAGO	Eau Claire	Minneapolis	Central	Central	0	1	www.csbnet.net	46	209945	14801	14106	25232	162	161750	1920	0	6270	287	0
10474	15402	356239	1208148	Citizens State Bank	Lena	IL	61048	12/31/2018	2/14/2019	NM	102 West Main Street	FIRST LENA CORPORATION	3	0	0	2	1	Stephenson			1/1/1880	1/1/1934	9/1/2009	Stock	0	1	FDIC	DIF	Chicago	CHICAGO	Princeton	Chicago	Central	Central	0	1	http://www.csbnow.com	49	258059	7671	2596	42712	0	195855	2228	0	4256	53	2321
12501	15480	54656	2112439	Citizens State Bank	Buffalo	TX	75831	12/31/2018	2/14/2019	NM	1330 W. Commerce Street	INDUSTRY BANCSHARES, INC.	9	0	0	7	0	Leon			1/1/1925	1/1/1934	10/1/2016	Stock	0	0	FDIC	DIF	Dallas	DALLAS	Houston	Dallas	Southern	West	0	0	http://www.citizensstatebanktx.com	105	912998	17716	13937	684378	0	167211	2637	0	7450	167	5763
17214	12889	523161	0	Citizens State Bank	Sealy	TX	77474	12/31/2018	2/14/2019	NM	222 Main Street		1	0	0	8	0	Austin	26420	Houston-The Woodlands-Sugar Land, TX	8/12/1907	4/24/1953	6/29/2018	Stock	0	0	FDIC	DIF	Dallas	DALLAS	Houston	Dallas	Southern	West	0	1	www.csbsealy.com	34	286543	5515	1393	133813	10000	131911	1467	0	622	0	0
16753	0	261360	2100089	Citizens State Bank	Somerville	TX	77879	12/31/2018	2/14/2019	NM	155 Eighth Street	C.S.B. BANCSHARES, INC.	6	0	0	4	0	Burleson	17780	College Station-Bryan, TX	6/1/1925	12/2/1948	6/17/2015	Stock	0	0	FDIC	DIF	Dallas	DALLAS	Austin	Dallas	Southern	West	0	1	http://www.csbtx.bank	117	585429	66820	54245	100698	0	383676	4286	0	16789	449	0
18724	13208	235558	1052949	Citizens State Bank	Carleton	NE	68326	12/31/2018	2/14/2019	NM	209 3rd Street	CARLETON AGENCY, INC.	1	0	0	2	0	Thayer			2/1/1890	3/14/1963	3/31/2006	Stock	0	0	FDIC	DIF	Kansas City	KANSAS CITY	Grand Island	Kansas City	Western	West	0	1	http://www.carletonbank.com	6	20778	2356	1518	0	595	16867	134	0	213	0	0
5495	15794	482053	1056415	Citizens State Bank	Wisner	NE	68791	12/31/2018	2/14/2019	SM	921 Avenue E.	CITIZENS NATIONAL CORPORATION	11	0	1	2	1	Cuming			10/19/1888	1/1/1934	5/4/2011	Stock	0	0	FED	DIF	Kansas City	KANSAS CITY	Omaha	Kansas City	Western	West	0	1	http://www.citstatebank.com	71	330644	16849	7241	21342	0	275132	5545	0	5870	0	2453
18356	13998	413543	1969485	Citizens State Bank	Sheldon	IA	51201	12/31/2018	2/14/2019	NM	808 Third Avenue	DIXON BANCSHARES, INC.	2	0	0	2	1	Obrien			3/15/1961	3/15/1961	3/31/2006	Stock	0	1	FDIC	DIF	Kansas City	KANSAS CITY	Sioux City	Chicago	Western	Western	0	1	http://www.csbsheldon.com	21	120091	6872	2585	17877	0	91594	1406	0	797	0	1495
22523	0	139834	1142318	Citizens State Bank	Vernon	AL	35592	12/31/2018	2/14/2019	NM	315 Columbus Avenue Nw	CITIZENS SOUTHERN BANCSHARES, INC.	2	0	0	7	1	Lamar			9/9/1977	9/9/1977	2/24/2011	Stock	0	0	FDIC	DIF	Atlanta	ATLANTA	Shelby	Atlanta	Southern	Southeast	0	1		15	70351	3094	576	39076	2750	23960	449	0	91	180	0
2467	11635	149150	3559862	Citizens State Bank	Cadott	WI	54727	12/31/2018	2/14/2019	NM	304 North Main Street	CITIZENS BANCORP, INC.	4	0	0	4	0	Chippewa	20740	Eau Claire, WI	8/20/1902	1/1/1934	8/31/2012	Stock	0	0	FDIC	DIF	Chicago	CHICAGO	Eau Claire	Minneapolis	Central	Central	0	1	http://www.csbankcadott.com	38	118343	8473	5501	23178	489	83279	1536	0	2029	33	0
11905	0	899651	1105818	Citizens State Bank	Corrigan	TX	75939	12/31/2018	2/14/2019	NM	300 North Home Street	CITIZENS STATE FINANCIAL CORPORATION	2	0	0	8	1	Polk			1/1/1919	1/1/1934	10/27/2011	Stock	0	1	FDIC	DIF	Dallas	DALLAS	Houston	Dallas	Southern	West	0	1	http://WWW.CSBANKTX.COM	31	125703	6803	2214	41281	3000	73693	889	0	143	8	0
15519	0	296755	3647572	Citizens State Bank	Miles	TX	76861	12/31/2018	2/14/2019	NM	111 South Robinson	CSB FINANCIAL CORPORATION	2	0	0	4	1	Runnels			8/2/1937	8/2/1937	3/31/2006	Stock	0	0	FDIC	DIF	Dallas	DALLAS	Dallas	Dallas	Southern	West	0	1	www.citizensstatebk.com	20	149385	22707	21664	0	0	123576	1629	0	1310	28	0
15333	13132	947655	1126671	Citizens State Bank - Midwest	Cavalier	ND	58220	12/31/2018	2/14/2019	NM	307 Main Street West	KODA BANCOR, INC.	5	0	1	2	1	Pembina			2/7/1936	2/7/1936	3/15/2016	Stock	0	0	FDIC	DIF	Kansas City	KANSAS CITY	Fargo	Minneapolis	Central	West	0	1	www.csbmidwest.com	26	125876	3212	550	16796	4300	92172	540	0	2405	151	1172
11778	13160	733951	2855679	Citizens State Bank and Trust Co., Ellsworth, Kansas	Ellsworth	KS	67439	12/31/2018	2/14/2019	SM	203 North Douglas Avenue	CSB BANCSHARES, INC. AMENDED ESOP	6	0	0	2	1	Ellsworth			5/31/1900	1/1/1934	3/28/2015	Stock	0	1	FED	DIF	Kansas City	KANSAS CITY	Hays	Kansas City	Western	Western	0	1	WWW.CSBANC.COM	51	191458	11028	4786	69626	0	102794	1209	0	2001	15	2240
5830	12352	678557	1051951	Citizens State Bank and Trust Company	Hiawatha	KS	66434	12/31/2018	2/14/2019	NM	610 Oregon Street	CROSSDALE, INC.	2	0	0	2	1	Brown			1/1/1907	1/1/1934	3/31/2006	Stock	0	1	FDIC	DIF	Kansas City	KANSAS CITY	Kansas City	Kansas City	Western	Western	0	1	http://www.csbkansas.com	23	93008	16508	12800	15976	4971	53774	431	0	485	0	0
1933	0	875655	2780717	Citizens State Bank Norwood Young America	Norwood Young Am	MN	55368	12/31/2018	2/14/2019	NM	409 Faxon Road	PIESCO, INC.	1	0	0	2	1	Carver	33460	Minneapolis-St. Paul-Bloomington, MN-WI	6/5/1914	1/1/1934	3/31/2006	Stock	0	0	FDIC	DIF	Kansas City	KANSAS CITY	Minneapolis	Minneapolis	Central	West	0	1	www.citizensstatebanknya.com	19	82627	18633	14848	0	0	56896	635	0	1857	940	3166
1918	15428	1001451	1122066	Citizens State Bank of Glenville	Glenville	MN	56036	12/31/2018	2/14/2019	NM	300 West Main Street	CITIZENS INVESTMENT CO., INC.	1	0	0	2	1	Freeborn			1/1/1910	1/1/1934	3/31/2006	Stock	0	0	FDIC	DIF	Kansas City	KANSAS CITY	Minneapolis	Minneapolis	Central	West	0	1	http://www.csbglenville.com	10	41162	12483	9854	12964	700	14555	282	0	47	0	0
10957	15514	82659	1992335	Citizens State Bank of Hayfield	Hayfield	MN	55940	12/31/2018	2/14/2019	NM	216 1st Avenue Ne	COUNTRY BANKERS, INC.	3	0	0	2	1	Dodge	40340	Rochester, MN	6/10/1910	1/1/1934	5/21/2010	Stock	0	0	FDIC	DIF	Kansas City	KANSAS CITY	Minneapolis	Minneapolis	Central	West	0	1	http://www.csbankmn.com	28	94730	11316	8005	9890	0	70288	1019	0	1126	0	13
1513	0	447557	1123782	Citizens State Bank of La Crosse	La Crosse	WI	54601	12/31/2018	2/14/2019	NM	620 Main Street	CLAYTON BANKSHARES, INC.	4	0	0	4	1	La Crosse	29100	La Crosse-Onalaska, WI-MN	12/9/1907	1/1/1934	8/25/2011	Stock	0	0	FDIC	DIF	Chicago	CHICAGO	Eau Claire	Minneapolis	Central	Central	0	1	www.citizensstatebank.us	63	280047	13831	9312	4912	7147	249022	1954	0	2377	650	133
9422	0	940852	2253060	Citizens State Bank of Lankin	Lankin	ND	58250	12/31/2018	2/14/2019	NM	401 Main Street	CITIZENS STATE BANCSHARES, INC.	4	0	0	2	1	Walsh			5/15/1905	1/1/1934	2/9/2017	Stock	0	0	FDIC	DIF	Kansas City	KANSAS CITY	Fargo	Minneapolis	Central	West	0	1	http://www.csb100.com	13	45876	4514	3735	11678	0	27755	345	0	664	0	0
6186	12650	479446	1136410	Citizens State Bank of Loyal	Loyal	WI	54446	12/31/2018	2/14/2019	NM	400 North Main Street	CITIZENS BANCSHARES OF LOYAL, INC.	5	0	0	2	0	Clark			12/15/1909	1/1/1934	2/1/2013	Stock	0	0	FDIC	DIF	Chicago	CHICAGO	Eau Claire	Chicago	Central	Central	0	1	http://www.csbloyal.com	50	206688	12879	8901	55196	1894	124855	1801	0	3286	0	0
10327	0	954653	3037566	Citizens State Bank of Luling	Luling	TX	78648	12/31/2018	2/14/2019	NM	200 South Magnolia Avenue	SPECTOR HOLDINGS LIMITED PARTNERSHIP	2	0	0	4	0	Caldwell	12420	Austin-Round Rock, TX	1/2/1914	1/1/1934	6/17/2015	Stock	0	0	FDIC	DIF	Dallas	DALLAS	Austin	Dallas	Southern	West	0	1	http://www.csbsa.com	20	64956	2669	573	4940	0	56296	856	0	511	0	0
931	14032	771047	1201390	Citizens State Bank of Milford	Milford	IL	60953	12/31/2018	2/14/2019	NM	36 East Jones Street	ARTHUR R. MURRAY, INC.	1	0	0	2	1	Iroquois			9/23/1907	1/1/1934	3/31/2006	Stock	0	1	FDIC	DIF	Chicago	CHICAGO	Champaign	Chicago	Central	Central	0	1	www.thefarmbank.com	14	45488	8860	7392	8966	0	25069	101	0	316	978	0
13107	11537	1000641	1200405	Citizens State Bank of New Castle, Indiana	New Castle	IN	47362	12/31/2018	2/14/2019	NM	1238 Broad Street	TOWN FINANCIAL CORPORATION	15	0	0	8	0	Henry			7/3/1873	1/1/1934	1/1/2016	Stock	0	1	FDIC	DIF	Chicago	CHICAGO	Indianapolis	Chicago	Central	Central	0	1	www.citizensstatebankindiana.com	143	541068	64723	54040	101915	6970	343111	4965	0	7822	0	0
10167	15719	822051	2613589	Citizens State Bank of Roseau	Roseau	MN	56751	12/31/2018	2/14/2019	NM	118 Main Avenue South	ROSEAU REALTY CO., INC.	1	0	0	8	1	Roseau			5/3/1905	1/1/1934	3/31/2006	Stock	0	0	FDIC	DIF	Kansas City	KANSAS CITY	Fargo	Minneapolis	Central	West	0	1	http://www.citizensros.com	42	211868	6410	5235	85765	0	116602	1500	0	718	0	0
10582	0	207957	1123287	Citizens State Bank of Tyler, Incorporated	Tyler	MN	56178	12/31/2018	2/14/2019	NM	111 North Tyler St	CITIZENS STATE AGENCY OF TYLER, INC.	1	0	0	7	0	Lincoln			5/28/1917	1/1/1934	3/31/2006	Stock	0	0	FDIC	DIF	Kansas City	KANSAS CITY	Sioux Falls	Minneapolis	Central	West	0	1	www.csbtylermn.com	5	23383	11754	8305	6668	0	4389	124	0	262	2	0
9337	0	213958	1133549	Citizens State Bank of Waverly, Inc.	Waverly	MN	55390	12/31/2018	2/14/2019	NM	609 Pacific Avenue	CATTAIL BANCSHARES, INC.	2	0	0	2	1	Wright	33460	Minneapolis-St. Paul-Bloomington, MN-WI	1/1/1907	1/1/1934	5/30/2006	Stock	0	0	FDIC	DIF	Kansas City	KANSAS CITY	Minneapolis	Minneapolis	Central	West	0	1	http://www.bankwaverly.com	18	76217	9717	8339	13089	0	47221	538	0	1082	0	2875
1118	0	274856	0	Citizens State Bank, of Arlington	Arlington	SD	57212	12/31/2018	2/14/2019	SM	128 Main St		3	0	0	2	0	Kingsbury			8/28/1901	1/1/1934	3/31/2006	Stock	0	0	FED	DIF	Kansas City	KANSAS CITY	Sioux Falls	Minneapolis	Western	West	0	1	www.csbarlington.com	21	105878	8081	6181	21497	0	73566	1173	0	459	0	220
20818	9076	162337	1085330	Citizens Tri-County Bank	Dunlap	TN	37327	12/31/2018	2/14/2019	NM	15699 Rankin Avenue	SEQUATCHIE VALLEY BANCSHARES, INC.	26	0	0	8	1	Sequatchie	16860	Chattanooga, TN-GA	10/2/1972	10/2/1972	8/27/2016	Stock	0	1	FDIC	DIF	Dallas	DALLAS	Knoxville	Atlanta	Southern	Southeast	0	1	http://www.ctcbonline.com	277	854314	58174	6815	206217	0	546041	8382	0	13720	432	6104
8033	13649	680130	1078958	Citizens Trust Bank	Atlanta	GA	30331	12/31/2018	2/14/2019	SM	3705 Cascade Road Sw	CITIZENS BANCSHARES CORPORATION	8	0	1	4	0	Fulton	12060	Atlanta-Sandy Springs-Roswell, GA	6/18/1921	1/1/1934	6/30/2017	Stock	0	1	FED	DIF	Atlanta	ATLANTA	Atlanta	Atlanta	Southern	Southeast	0	1	www.ctbconnect.com	91	410144	15001	13125	93918	15558	259283	1636	0	7744	548	362
5840	9247	65746	1097566	Citizens Union Bank of Shelbyville	Shelbyville	KY	40065	12/31/2018	2/14/2019	NM	1854 Midland Trail	CITIZENS UNION BANCORP OF SHELBYVILLE, INC.	15	0	0	4	0	Shelby	31140	Louisville-Jefferson County, KY-IN	7/1/1888	1/1/1934	3/18/2017	Stock	0	1	FDIC	DIF	Chicago	CHICAGO	Elizabethtown	St. louis	Central	Southeast	0	1	http://www.cubbank.com	176	791215	64458	55301	55549	5737	616158	6849	0	21720	1982	3404
8738	0	192147	1491360	Citizens' Bank & Trust Co.	Van Buren	AR	72956	12/31/2018	2/14/2019	SM	3110 Alma Highway	FIRST BANK CORP	8	0	0	4	0	Crawford	22900	Fort Smith, AR-OK	5/1/1886	1/1/1934	6/17/2015	Stock	0	1	FED	DIF	Dallas	DALLAS	Little Rock	St. louis	Southern	Western	0	1	http://www.cbankandtrust.com	101	396886	17786	12675	131073	0	231170	4312	0	4473	356	477
17830	0	376947	2688596	Citizens' Bank of Charleston	Charleston	MO	63834	12/31/2018	2/14/2019	NM	207 East Commercial Street	CITIZENS BANCORP, INC	2	0	0	2	0	Mississippi			1/20/1958	2/4/1958	3/31/2006	Stock	0	0	FDIC	DIF	Kansas City	KANSAS CITY	St. Louis	St. louis	Western	West	0	1	www.citizensbankinfo.com	19	135408	25923	20722	13876	3346	87835	1825	0	1618	0	0
23523	13156	563336	1144040	Citizens' Bank, Inc.	Robertsdale	AL	36567	12/31/2018	2/14/2019	NM	21980 Palmer Street	CITIZENS' CAPITAL CORPORATION	3	0	0	4	1	Baldwin	19300	Daphne-Fairhope-Foley, AL	9/8/1981	9/8/1981	3/20/2013	Stock	0	0	FDIC	DIF	Atlanta	ATLANTA	Montgomery	Atlanta	Southern	Southeast	0	1	https://www.citizensbankal.com	31	105742	7360	2907	21351	500	70749	993	0	1319	1050	0
25103	0	575254	3382332	City Bank	Lubbock	TX	79407	12/31/2018	2/14/2019	NM	5219 City Bank Parkway	SOUTH PLAINS FINANCIAL, INC. EMPLOYEE STOCK OWNERSHIP PLAN	37	0	1	4	0	Lubbock	31180	Lubbock, TX	4/13/1984	4/13/1984	8/16/2014	Stock	0	1	FDIC	DIF	Dallas	DALLAS	Lubbock	Dallas	Southern	West	0	0	www.city.bank	684	2710801	245989	198187	338196	0	1972453	23126	0	59787	2191	1270
12608	11822	841753	2625283	City Bank & Trust Co.	Natchitoches	LA	71457	12/31/2018	2/14/2019	NM	2nd And St. Denis Streets	CITY BANCSHARES, INC.	5	0	0	7	1	Natchitoches			1/1/1933	1/1/1934	12/31/2013	Stock	0	0	FDIC	DIF	Dallas	DALLAS	Shreveport	Dallas	Southern	Western	0	1	www.mycitybank.com	62	246541	16391	11225	148307	0	77863	681	0	2009	0	0
5396	14204	79855	1141553	City Bank & Trust Co.	Lincoln	NE	68516	12/31/2018	2/14/2019	NM	2929 Pine Lake Road	TCM COMPANY	4	0	0	4	0	Lancaster	30700	Lincoln, NE	4/18/1910	1/1/1934	3/31/2006	Stock	0	1	FDIC	DIF	Kansas City	KANSAS CITY	Omaha	Kansas City	Western	West	0	1	www.citybankandtrust.com	31	144040	16140	11865	24115	0	101765	992	0	686	0	0
34352	0	2697963	2697954	City First Bank of D.C., National Association	Washington	DC	20009	12/31/2018	2/14/2019	N	1432 U Street, N.W.	CITY FIRST ENTERPRISES, INC.	1	0	0	4	0	District Of Columb	47900	Washington-Arlington-Alexandria, DC-VA-MD-WV	11/24/1998	11/24/1998	9/16/2010	Stock	0	0	OCC	DIF	New York	NEW YORK	Baltimore	Richmond	Northeastern	Southeast	0	1	http://www.cityfirstbank.com	41	366412	73246	71260	88957	63665	128786	2183	0	5406	2285	0
17281	12900	63069	5280254	City National Bank	Los Angeles	CA	90071	12/31/2018	2/14/2019	N	555 S. Flower Street	RBC US GROUP HOLDINGS LLC	77	0	1	4	0	Los Angeles	31080	Los Angeles-Long Beach-Anaheim, CA	12/4/1953	12/4/1953	3/16/2018	Stock	0	1	OCC	DIF	San Francisco	SAN FRANCISCO	Los Angeles (North)	San Francisco	Western	Western	0	0	http://www.cnb.com	4911	50703918	2658890	2302413	9934276	200000	35463205	382042	85092	363008	0	551334
24367	0	697950	3218543	City National Bank	Corsicana	TX	75110	12/31/2018	2/14/2019	N	1465 West Second Avenue	CITY BANCSHARES, INC.	1	0	0	4	1	Navarro			2/28/1983	2/28/1983	3/31/2006	Stock	0	1	OCC	DIF	Dallas	DALLAS	Dallas	Dallas	Southern	West	0	1	www.mycnbtx.com	15	48373	8945	7773	2704	0	34774	530	0	639	0	0
20234	13121	814430	3762457	City National Bank of Florida	Miami	FL	33101	12/31/2018	2/14/2019	N	25 West Flagler Street	BCI FINANCIAL GROUP, INC.	37	0	0	4	0	Miami-Dade	33100	Miami-Fort Lauderdale-West Palm Beach, FL	8/12/1970	8/12/1970	6/15/2018	Stock	0	1	OCC	DIF	Atlanta	ATLANTA	South Florida	Atlanta	Southern	Southeast	0	1	www.citynational.com	794	14325826	369456	275777	2804493	0	10110002	33930	21772	83780	432	249757
21111	13455	567905	1048849	City National Bank of New Jersey	Newark	NJ	7102	12/31/2018	2/14/2019	N	900 Broad Street	CITY NATIONAL BANCSHARES CORPORATION	3	0	1	4	0	Essex	35620	New York-Newark-Jersey City, NY-NJ-PA	6/11/1973	6/11/1973	11/15/2010	Stock	0	0	OCC	DIF	New York	NEW YORK	Jamesburg	New York	Northeastern	Northeast	0	1	www.citynatbank.com	70	167570	35674	19987	32835	0	89262	6219	0	1976	414	0
17735	11051	1011526	1076262	City National Bank of West Virginia	Charleston	WV	25304	12/31/2018	2/14/2019	N	3601 Maccorkle Ave., Se	CITY HOLDING COMPANY	99	0	1	4	0	Kanawha	16620	Charleston, WV	4/1/1957	4/1/1957	12/7/2018	Stock	0	1	OCC	DIF	Atlanta	ATLANTA	Scott Depot	Richmond	Northeastern	Northeast	0	0	www.bankatcity.com	894	4837769	114284	54110	741246	0	3569343	15966	0	77915	4438	125504
14410	14304	252041	2022725	City State Bank	Norwalk	IA	50211	12/31/2018	2/14/2019	NM	801 Main Street	ALBRECHT FINANCIAL SERVICES, INC.	9	0	0	4	1	Warren	19780	Des Moines-West Des Moines, IA	1/1/1895	5/25/1934	3/31/2006	Stock	0	1	FDIC	DIF	Kansas City	KANSAS CITY	Des Moines	Chicago	Western	Western	0	1	www.citystatebank.com	82	403484	38283	35036	42007	19113	293686	3090	0	4783	0	1158
58458	0	3465226	1206546	Citywide Banks	Denver	CO	80202	12/31/2018	2/14/2019	NM	1800 Larimer St., Suite 100	HEARTLAND FINANCIAL USA, INC.	28	0	0	4	0	Denver	19740	Denver-Aurora-Lakewood, CO	11/1/2006	11/1/2006	8/23/2017	Stock	0	1	FDIC	DIF	Dallas	KANSAS CITY	Denver	Kansas City	Western	Western	0	0	http://www.citywidebanks.com	234	2307284	56684	5940	556400	0	1467000	9033	276	38425	3011	141371
9499	15837	841838	1143203	Civis Bank	Rogersville	TN	37857	12/31/2018	2/14/2019	NM	210 East Main Street	VOLUNTEER BANCORP, INC.	3	0	0	4	0	Hawkins	28700	Kingsport-Bristol-Bristol, TN-VA	4/1/1906	1/1/1934	5/9/2016	Stock	0	1	FDIC	DIF	Dallas	DALLAS	Knoxville	Atlanta	Southern	Southeast	0	1	http://www.citizensbanket.com	33	92781	15377	13841	9407	0	58597	926	0	2457	2231	237
12982	10461	542528	1246533	Civista Bank	Sandusky	OH	44870	12/31/2018	2/14/2019	SM	100 East Water Street	CIVISTA BANCSHARES, INC	35	0	1	4	0	Erie			3/1/1884	1/1/1934	9/15/2018	Stock	0	1	FED	DIF	Chicago	CHICAGO	Columbus	Cleveland	Central	Central	0	0	http://www.civistabank.com	429	2133513	39896	13216	346294	0	1549653	13679	2837	22021	0	86203
9486	10086	641579	1246690	Clackamas County Bank	Sandy	OR	97055	12/31/2018	2/14/2019	NM	38975 Proctor Blvd.	CCB FINANCIAL CORPORATION	4	0	0	4	1	Clackamas	38900	Portland-Vancouver-Hillsboro, OR-WA	1/31/1911	1/1/1934	7/29/2015	Stock	0	0	FDIC	DIF	San Francisco	SAN FRANCISCO	Portland	San Francisco	Western	West	0	1	www.clackamascountybank.com	58	225144	31015	28821	59577	0	128733	1824	0	4663	0	0
1022	10108	988144	1205325	Clare Bank, National Association	Platteville	WI	53818	12/31/2018	2/14/2019	N	345 West Pine Street	MONTFORT BANCORPORATION, INC.	8	0	0	2	1	Grant			10/28/1905	1/1/1934	3/31/2006	Stock	0	1	OCC	DIF	Chicago	CHICAGO	Madison	Chicago	Central	Central	0	1	www.clarebank.com	39	271459	28885	23407	84853	5164	149106	572	0	922	0	175
18038	7619	47500	0	Claremont Savings Bank	Claremont	NH	3743	12/31/2018	2/14/2019	SB	145 Broad Street		5	0	1	5	0	Sullivan			4/15/1907	7/2/1959	6/13/2016	Non-Stock	0	0	FDIC	DIF	New York	NEW YORK	Concord	Boston	Northeastern	Northeast	0	1	www.claremontsavings.com	100	417193	8388	5485	65651	0	327015	3705	0	10899	0	540
57624	0	3185579	0	Clarion County Community Bank	Clarion	PA	16214	12/31/2018	2/14/2019	NM	333 Main Street		4	0	0	4	0	Clarion			1/7/2004	1/7/2004	8/20/2012	Stock	0	0	FDIC	DIF	New York	NEW YORK	Wexford	Cleveland	Northeastern	Northeast	0	1	http://www.clarionbank.com	38	160148	9815	8702	20000	0	122893	939	0	3295	179	130
14581	12890	1007958	1057878	Clarkson Bank	Clarkson	NE	68629	12/31/2018	2/14/2019	NM	243 Pine Street	CLARKSON MANAGEMENT COMPANY	1	0	0	2	1	Colfax			5/17/1934	7/18/1934	3/31/2006	Stock	0	0	FDIC	DIF	Kansas City	KANSAS CITY	Omaha	Kansas City	Western	West	0	1	www.clarksonbank.com	10	55901	2149	817	19964	0	32366	768	0	109	0	0
34957	0	2735173	2735164	Clarkston State Bank	Clarkston	MI	48346	12/31/2018	2/14/2019	NM	5800 South Main Street	CLARKSTON FINANCIAL CORPORATION	2	0	0	4	0	Oakland	19820	Detroit-Warren-Dearborn, MI	12/18/1998	12/18/1998	3/16/2016	Stock	0	0	FDIC	DIF	Chicago	CHICAGO	Detroit	Chicago	Central	Central	0	1	www.clarkstonstatebank.com	31	210710	7422	3461	6440	0	190011	2064	0	3576	706	117
3126	14787	182951	2762384	Classic Bank, National Association	Cameron	TX	76520	12/31/2018	2/14/2019	N	102 North Houston Street	CAMERON FINANCIAL CORPORATION	6	0	0	2	1	Milam			8/22/1889	1/1/1934	3/10/2012	Stock	0	1	OCC	DIF	Dallas	DALLAS	Austin	Dallas	Southern	West	0	1	www.classicbank.com	86	368047	12967	4555	68741	0	260492	3702	0	11412	890	261
58660	0	3730746	0	Clatsop Community Bank	Seaside	OR	97138	12/31/2018	2/14/2019	NM	1150 N Roosevelt Drive, # 10		2	0	0	4	0	Clatsop			4/22/2008	4/22/2008	8/10/2018	Stock	0	0	FDIC	DIF	San Francisco	SAN FRANCISCO	Portland	San Francisco	Western	West	0	1	www.clatsopbank.com	18	95303	6911	5653	26926	0	55579	540	0	2402	0	0
2444	0	832528	1427211	Clay County Bank, Inc.	Clay	WV	25043	12/31/2018	2/14/2019	NM	150 Main Street	FIRST CLAY COUNTY BANC CORPORATION	2	0	0	6	0	Clay	16620	Charleston, WV	6/4/1902	1/1/1934	5/28/2010	Stock	0	0	FDIC	DIF	Atlanta	ATLANTA	Scott Depot	Richmond	Northeastern	Northeast	0	1	http://claycountybank.com	23	94907	24153	21807	16912	0	52162	1316	0	1186	13	0
29764	4055	125873	3842863	Clay County Savings Bank	Liberty	MO	64068	12/31/2018	2/14/2019	NM	1178 West Kansas Street	CCSB FINANCIAL CORP.	3	0	0	4	0	Clay	28140	Kansas City, MO-KS	1/1/1922	5/12/1937	5/18/2015	Stock	0	0	FDIC	DIF	Kansas City	KANSAS CITY	Kansas City	Kansas City	Western	West	0	1	claycountysavings.com	33	103514	12728	10619	6781	0	74670	1290	0	3941	0	51
10821	9860	498942	3390159	Clay County State Bank	Louisville	IL	62858	12/31/2018	2/14/2019	NM	111 North Church Street	CLAY COUNTY STATE BANCSHARES, INC.	1	0	0	2	1	Clay			9/13/1905	1/1/1934	4/25/2007	Stock	0	1	FDIC	DIF	Chicago	CHICAGO	Mount Vernon	St. louis	Central	Central	0	1	www.claycobank.com	19	76214	3537	2640	18914	1001	51882	541	0	205	0	0
15690	15922	865544	1840221	Clear Lake Bank and Trust Company	Clear Lake	IA	50428	12/31/2018	2/14/2019	SM	322 Main	ARNESON BANCSHARES, INC.	5	0	0	4	1	Cerro Gordo			1/1/1934	11/10/1939	10/4/2013	Stock	0	1	FED	DIF	Kansas City	KANSAS CITY	Des Moines	Chicago	Western	Western	0	1	www.clearlakebank.com	89	425053	26099	22806	39822	5435	327050	4188	0	10506	1965	2540
2443	12776	886624	1076150	Clear Mountain Bank	Bruceton Mills	WV	26525	12/31/2018	2/14/2019	SM	160 Morgantown St	STATE BANCORP, INC.	13	0	1	4	0	Preston	34060	Morgantown, WV	1/1/1931	1/1/1934	5/28/2010	Stock	0	0	FED	DIF	Atlanta	ATLANTA	Scott Depot	Richmond	Northeastern	Northeast	0	1	www.clearmountainbank.com	152	603466	26654	19334	89833	0	457786	7643	0	13322	307	111
34748	14961	2723376	0	ClearPoint Federal Bank & Trust	Batesville	IN	47006	12/31/2018	2/14/2019	SA	One Forethought Center		1	0	0	5	0	Ripley			7/29/1998	7/29/1998	4/22/2016	Stock	0	1	OCC	DIF	Chicago	CHICAGO	Indianapolis	Chicago	Central	Central	0	0	www.clearpointfederal.com	23	96326	818	12	92272	0	0	0	0	36	0	413
406	16947	155759	1052958	Cleo State Bank	Cleo Springs	OK	73729	12/31/2018	2/14/2019	NM	202 South Square	CLEO BANCSHARES INC.	4	0	0	2	1	Major			10/25/1900	1/1/1934	12/6/2017	Stock	0	0	FDIC	DIF	Dallas	DALLAS	Oklahoma City	Kansas City	Southern	West	0	1	cleostatebank.com	15	87360	9181	7784	45700	272	31124	488	0	294	0	0
9517	0	48440	1202865	Cleveland State Bank	Cleveland	WI	53015	12/31/2018	2/14/2019	NM	1250 West Washington Avenue	WISCUB, INC.	2	0	0	8	0	Manitowoc			4/19/1907	1/1/1934	3/31/2006	Stock	0	0	FDIC	DIF	Chicago	CHICAGO	Appleton	Chicago	Central	Central	0	1	www.bankatcsb.com	29	122386	5216	2929	33150	0	77583	995	0	1768	331	429
304	15798	782548	2266387	Clinton Bank	Clinton	KY	42031	12/31/2018	2/14/2019	NM	220 East Clay Street	CLINTON BANCORP, INC.	1	0	0	2	0	Hickman			9/1/1887	1/1/1934	3/31/2006	Stock	0	1	FDIC	DIF	Chicago	CHICAGO	Hopkinsville	St. louis	Central	Southeast	0	1	WWW.CLINTONBANKKY.COM	14	62463	1169	104	21957	2160	35922	486	0	205	16	0
90181	8340	179700	3195756	Clinton Savings Bank	Clinton	MA	1510	12/31/2018	2/14/2019	SB	200 Church Street	CLINTON FINANCIAL SERVICES, MHC	9	0	0	4	0	Worcester	49340	Worcester, MA-CT	5/15/1851	11/20/1985	4/3/2012	Stock	0	0	FDIC	DIF	New York	NEW YORK	Springfield Ma	Boston	Northeastern	Northeast	0	1	www.clintonsavings.com	99	575198	13740	3407	91142	0	438728	4221	0	6404	0	561
27055	11640	81429	2684338	Clover Community Bank	Clover	SC	29710	12/31/2018	2/14/2019	NM	124 North Main Street	CLOVER COMMUNITY BANKSHARES, INC.	2	0	0	4	0	York	16740	Charlotte-Concord-Gastonia, NC-SC	10/1/1987	10/1/1987	12/31/2018	Stock	0	0	FDIC	DIF	Atlanta	ATLANTA	Columbia Sc	Richmond	Northeastern	Southeast	0	1	http://www.clovercommunitybank.com	24	126469	13132	10324	39205	1500	64891	1452	0	1827	960	0
13876	11178	399517	1118340	CNB Bank	Clearfield	PA	16830	12/31/2018	2/14/2019	NM	One South Second Street	CNB FINANCIAL CORPORATION	41	0	1	4	0	Clearfield			1/27/1934	2/9/1934	7/15/2016	Stock	0	1	FDIC	DIF	New York	NEW YORK	Wexford	Philadelphia	Northeastern	Northeast	0	0	www.CNBBank.bank	510	3203027	42775	216	516517	0	2449556	17905	2406	48917	418	40827
2241	10662	219651	1131527	CNB Bank	Carlsbad	NM	88220	12/31/2018	2/14/2019	NM	202 West Stevens Street	CARLSBAD BANCORPORATION, INC.	3	0	0	8	1	Eddy			8/1/1924	1/1/1934	12/1/2018	Stock	0	1	FDIC	DIF	Dallas	DALLAS	Albuquerque	Dallas	Western	West	0	1	http://www.carlsbadnational.com	71	414538	20203	12300	194295	0	185915	1904	0	2020	0	407
3775	0	613343	1245460	CNB Bank and Trust, N.A.	Carlinville	IL	62626	12/31/2018	2/14/2019	N	450 West Side Square	CNB BANK SHARES, INC.	14	0	1	2	0	Macoupin	41180	St. Louis, MO-IL	1/1/1888	1/1/1934	7/16/2011	Stock	0	1	OCC	DIF	Chicago	CHICAGO	Springfield Il	St. louis	Central	Central	0	1	www.cnbil.com	206	984073	70265	61346	131998	0	747055	9268	0	13078	261	4970
14507	0	944627	2909200	CNB Bank, Inc.	Berkeley Springs	WV	25411	12/31/2018	2/14/2019	NM	101 S. Washington Street	CNB FINANCIAL SERVICES, INC.	8	0	1	4	0	Morgan			1/1/1917	6/18/1934	6/12/2013	Stock	0	1	FDIC	DIF	Atlanta	ATLANTA	Scott Depot	Richmond	Northeastern	Northeast	0	1	http://https://www.cnbwv.com	101	391118	6926	494	64977	0	301029	3666	0	5591	191	0
58899	0	3869123	0	Coastal Bank & Trust	Jacksonville	NC	28546	12/31/2018	2/14/2019	SM	2414 N Marine Blvd		2	0	0	4	0	Onslow	27340	Jacksonville, NC	4/13/2009	4/13/2009	4/25/2012	Stock	0	0	FED	DIF	Atlanta	ATLANTA	Raleigh	Richmond	Northeastern	Southeast	0	1	http://www.coastalbanknc.com	25	109663	25405	23063	9397	0	70289	1054	0	343	0	0
58864	0	3821822	3823817	Coastal Carolina National Bank	Myrtle Beach	SC	29577	12/31/2018	2/14/2019	N	1012 38th Ave N	COASTAL CAROLINA BANCSHARES, INC.	7	0	0	4	0	Horry	34820	Myrtle Beach-Conway-North Myrtle Beach, SC-NC	6/8/2009	6/8/2009	10/8/2016	Stock	0	0	OCC	DIF	Atlanta	ATLANTA	Columbia Sc	Richmond	Northeastern	Southeast	0	1	WWW.MYCCNB.COM	76	377797	49290	45019	21198	967	286874	2390	0	8236	0	3517
34403	0	2562164	3203008	Coastal Community Bank	Everett	WA	98203	12/31/2018	2/14/2019	SM	5415 Evergreen Way	COASTAL FINANCIAL CORPORATION	14	0	0	4	0	Snohomish	42660	Seattle-Tacoma-Bellevue, WA	4/1/1997	4/1/1997	5/1/2015	Stock	0	0	FED	DIF	San Francisco	SAN FRANCISCO	Seattle	San Francisco	Western	West	0	1	http://www.coastalbank.com	183	951996	125782	109467	37922	0	758492	9407	0	12826	0	395
26575	5361	453370	3919738	Coastal Heritage Bank	Weymouth	MA	2188	12/31/2018	2/14/2019	SB	195 Washington Street	SOUTH SHORE MUTUAL HOLDING COMPANY	9	0	0	5	0	Norfolk	14460	Boston-Cambridge-Newton, MA-NH	1/1/1890	3/3/1986	12/4/2015	Stock	0	0	FDIC	DIF	New York	NEW YORK	South Boston	Boston	Northeastern	Northeast	0	1	www.coastalheritagebank.com	95	523164	11123	4221	38546	0	446368	3010	0	7477	185	1712
57756	0	3274709	3274727	CoastalStates Bank	Hilton Head Isla	SC	29928	12/31/2018	2/14/2019	NM	5 Bow Circle	COASTALSOUTH BANCSHARES, INC.	7	0	1	4	0	Beaufort	25940	Hilton Head Island-Bluffton-Beaufort, SC	8/9/2004	8/9/2004	7/17/2018	Stock	0	0	FDIC	DIF	Atlanta	ATLANTA	Columbia Sc	Richmond	Northeastern	Southeast	0	1	www.coastalstatesbank.com	119	582915	67570	58310	59871	132	406470	2919	0	11941	2117	6322
30085	4716	660570	0	Coatesville Savings Bank	Coatesville	PA	19320	12/31/2018	2/14/2019	SB	185 East Lincoln Highway		5	0	0	4	0	Chester	37980	Philadelphia-Camden-Wilmington, PA-NJ-DE-MD	1/1/1919	2/9/1940	12/20/2010	Non-Stock	0	0	FDIC	DIF	New York	NEW YORK	Philadelphia	Philadelphia	Northeastern	Northeast	0	1	www.coatesvillesavings.com	41	210205	3298	2792	20824	5114	171800	1616	0	1750	31	0
22683	13120	56557	1883693	CoBiz Bank	Denver	CO	80202	12/31/2018	2/14/2019	SM	1401 Lawrence Street	BOK FINANCIAL CORPORATION	15	0	1	4	0	Denver	19740	Denver-Aurora-Lakewood, CO	7/14/1978	7/14/1978	11/21/2016	Stock	0	1	FED	DIF	Dallas	DALLAS	Denver	Kansas City	Western	Western	0	0	www.cobizbank.com	379	4433696	80516	21138	104550	542495	2913984	0	3216	4980	0	694381
22090	15760	211338	1083091	Coffee County Bank	Manchester	TN	37355	12/31/2018	2/14/2019	NM	2070 Hillsboro Boulevard	COFFEE COUNTY BANCSHARES, INC.	3	0	0	4	1	Coffee			8/15/1975	8/15/1975	3/31/2006	Stock	0	1	FDIC	DIF	Dallas	DALLAS	Nashville	Atlanta	Southern	Southeast	0	1	www.coffeecountybank.com	46	191293	19975	18565	9664	0	157734	2404	0	2197	25	0
34908	0	2847142	3458040	Cogent Bank	Orange City	FL	32763	12/31/2018	2/14/2019	NM	1113 Saxon Boulevard	COGENT BANCORP, INC.	2	0	0	4	0	Volusia	19660	Deltona-Daytona Beach-Ormond Beach, FL	9/10/1999	9/10/1999	9/18/2018	Stock	0	0	FDIC	DIF	Atlanta	ATLANTA	Gainesville	Atlanta	Southern	Southeast	0	1	http://www.pinnaclebank-fl.com	50	130787	12766	12316	39983	60	76747	2624	0	157	0	0
18855	0	156635	0	Colchester State Bank	Colchester	IL	62326	12/31/2018	2/14/2019	NM	113 Depot Street		1	0	0	2	0	Mcdonough			8/19/1963	8/19/1963	3/31/2006	Stock	0	0	FDIC	DIF	Chicago	CHICAGO	Springfield Il	Chicago	Central	Central	0	1	www.colchesterstatebank.com	8	64187	6015	3828	31657	0	25743	496	0	362	0	0
15480	0	761954	1107072	Coleman County State Bank	Coleman	TX	76834	12/31/2018	2/14/2019	NM	118 West Pecan Street	COLEMAN BANCSHARES, INC.	5	0	0	4	1	Coleman			10/15/1936	4/1/1937	5/5/2015	Stock	0	1	FDIC	DIF	Dallas	DALLAS	Dallas	Dallas	Southern	West	0	1	http://www.colemanbank.com	35	114980	16349	14420	9963	0	85097	892	0	2208	286	0
8140	0	178356	2948254	Colfax Banking Company	Colfax	LA	71417	12/31/2018	2/14/2019	NM	625 Eighth Street	COMMUNITY BANCSHARES COMPANY	5	0	0	8	1	Grant	10780	Alexandria, LA	1/1/1901	1/1/1934	3/31/2006	Stock	0	0	FDIC	DIF	Dallas	DALLAS	Shreveport	Dallas	Southern	Western	0	1	www.colfaxbanking.com	36	121071	4709	47	48000	4325	60119	242	0	2441	0	0
14914	0	219044	1399783	Collins State Bank	Collins	WI	54207	12/31/2018	2/14/2019	NM	20741 Cth Jj & State Hwy 32	COLLINS BANKCORP, INC.	4	0	0	4	1	Manitowoc			1/1/1914	12/10/1934	1/29/2018	Stock	0	0	FDIC	DIF	Chicago	CHICAGO	Appleton	Chicago	Central	Central	0	1	www.collinsstatebank.com	26	91706	4020	720	15972	4824	64233	846	0	566	0	333
28103	904	658474	0	Collinsville Building and Loan Association	Collinsville	IL	62234	12/31/2018	2/14/2019	SA	701 Belt Line Road		2	0	0	5	0	Madison	41180	St. Louis, MO-IL	1/1/1885	1/15/1941	6/23/2014	Non-Stock	0	0	OCC	DIF	Chicago	CHICAGO	Mount Vernon	St. louis	Central	Central	0	1	www.collinsvillebuildingandloan.com	18	117812	4303	4095	28676	1000	82466	745	0	348	0	0
18223	8573	890603	2937100	Collinsville Savings Society	Canton	CT	6019	12/31/2018	2/14/2019	SB	136 Main Street	CONNECTICUT MUTUAL HOLDING COMPANY	2	0	0	4	0	Hartford	25540	Hartford-West Hartford-East Hartford, CT	8/8/1853	7/1/1960	3/13/2013	Stock	0	1	FDIC	DIF	New York	NEW YORK	Hartford	Boston	Northeastern	Northeast	0	1	http://www.collinsvillesavings.com	32	163856	3641	2038	12673	0	137725	1254	0	3201	0	671
28481	1673	117074	0	Colonial Federal Savings Bank	Quincy	MA	2170	12/31/2018	2/14/2019	SA	15 Beach Street		4	0	0	5	0	Norfolk	14460	Boston-Cambridge-Newton, MA-NH	1/1/1889	7/7/1937	7/21/2011	Non-Stock	0	0	OCC	DIF	New York	NEW YORK	South Boston	Boston	Northeastern	Northeast	0	1	colonialfed.com	31	297222	5409	3358	99801	0	176630	1610	0	3199	0	0
31361	6809	339072	0	Colonial Savings, F.A.	Fort Worth	TX	76102	12/31/2018	2/14/2019	SA	2626c West Freeway		9	0	0	5	1	Tarrant	19100	Dallas-Fort Worth-Arlington, TX	1/1/1962	6/10/1963	7/21/2011	Stock	0	1	OCC	DIF	Dallas	DALLAS	Dallas	Dallas	Southern	West	0	1	www.gocolonial.com	655	1011136	14493	7196	250742	0	476007	6773	0	16751	171	195832
22257	0	491934	1085170	Colony Bank	Fitzgerald	GA	31750	12/31/2018	2/14/2019	NM	302 South Main Street	COLONY BANKCORP, INC.	27	0	0	4	0	Ben Hill			4/15/1976	4/15/1976	10/22/2018	Stock	0	0	FDIC	DIF	Atlanta	ATLANTA	Albany Ga	Atlanta	Southern	Southeast	0	1	www.colonybank.com	315	1249790	60155	49778	353066	0	774249	7277	0	28295	1841	759
33111	8876	1718469	0	Colorado Federal Savings Bank	Greenwood Villag	CO	80111	12/31/2018	2/14/2019	SA	8400 E Prentice Ave, # 840		1	0	0	4	0	Arapahoe	19740	Denver-Aurora-Lakewood, CO	6/29/1990	6/29/1990	8/18/2015	Stock	0	0	OCC	DIF	Dallas	DALLAS	Denver	Kansas City	Western	Western	0	0	www.coloradofederalbank.com	68	1847790	154771	133614	570690	0	1011340	11783	0	1001	310	42614
13986	0	403254	0	Colorado National Bank	Palisade	CO	81526	12/31/2018	2/14/2019	N	600 West 8th Street		2	0	0	4	0	Mesa	24300	Grand Junction, CO	12/11/1905	2/27/1934	1/19/2012	Stock	0	0	OCC	DIF	Dallas	DALLAS	Denver	Kansas City	Western	Western	0	1	www.coloradonational.com	22	53654	26317	22323	1499	0	22721	65	0	671	0	233
28834	2454	174572	0	Columbia Bank	Fair Lawn	NJ	7410	12/31/2018	2/14/2019	SA	19-01 Route 208		49	0	0	4	0	Bergen	35620	New York-Newark-Jersey City, NY-NJ-PA	1/1/1926	12/27/1937	7/21/2011	Stock	0	0	OCC	DIF	New York	NEW YORK	Jamesburg	New York	Northeastern	Northeast	0	1	www.columbiabankonline.com	611	6680371	42058	5677	1295480	0	4924273	62342	0	52050	92	6086
5677	0	216632	5216570	Columbia Bank	Lake City	FL	32055	12/31/2018	2/14/2019	NM	173 Northwest Hillsboro St.	PBD HOLDINGS, LLC	5	0	0	4	0	Columbia			1/1/1912	1/1/1934	2/5/2019	Stock	0	0	FDIC	DIF	Atlanta	DALLAS	Gainesville	Atlanta	Southern	Southeast	0	1	http://www.columbiabankflorida.com	53	205055	6641	4883	34677	0	152021	2377	0	10240	154	0
22312	0	1006344	1022858	Columbia National Bank	Columbia	IL	62236	12/31/2018	2/14/2019	N	700 Colombia Centre	COLUMBIA BANCSHARES, INC.	1	0	0	4	1	Monroe	41180	St. Louis, MO-IL	8/2/1976	8/2/1976	9/19/2007	Stock	0	1	OCC	DIF	Chicago	CHICAGO	Mount Vernon	St. louis	Central	Central	0	1	http://www.columbianationalbank.com	15	47846	8028	6432	7524	3000	28555	350	0	430	91	0
28480	1672	596277	0	Columbia Savings and Loan Association	Milwaukee	WI	53205	12/31/2018	2/14/2019	SA	2020 W Fond Du Lac Ave		1	0	0	4	0	Milwaukee	33340	Milwaukee-Waukesha-West Allis, WI	1/1/1924	6/2/1939	7/21/2011	Non-Stock	0	0	FDIC	DIF	Chicago	CHICAGO	Milwaukee	Chicago	Central	Central	0	1	www.columbiasavingsandloans.com	6	23194	2028	184	11	0	17994	159	0	1918	964	0
33826	11814	2078290	2078816	Columbia State Bank	Tacoma	WA	98402	12/31/2018	2/14/2019	NM	1301 A Street	COLUMBIA BANKING SYSTEM, INC.	156	0	1	4	0	Pierce	42660	Seattle-Tacoma-Bellevue, WA	8/16/1993	8/16/1993	3/19/2018	Stock	0	1	FDIC	DIF	San Francisco	SAN FRANCISCO	Seattle	San Francisco	Western	West	0	0	www.columbiabank.com	2104	13089983	279258	17407	3163636	0	8311991	83369	0	165805	6019	807075
15010	12524	241559	4499983	Columbus Bank and Trust Company	Columbus	NE	68601	12/31/2018	2/14/2019	NM	2501 13th Street	COLBANK BANCORP	2	0	0	2	1	Platte			12/26/1934	2/2/1935	7/1/2013	Stock	0	1	FDIC	DIF	Kansas City	KANSAS CITY	Grand Island	Kansas City	Western	West	0	1	https://www.colbank.com	24	138052	5626	489	19091	0	106398	1089	0	1653	0	2598
12305	11963	891253	2100119	Columbus State Bank	Columbus	TX	78934	12/31/2018	2/14/2019	NM	1102 Milam Street	CENTRAL TEXAS BANKSHARE HOLDINGS, INC.	2	0	0	2	0	Colorado			8/19/1919	1/1/1934	3/31/2006	Stock	0	0	FDIC	DIF	Dallas	DALLAS	Austin	Dallas	Southern	West	0	1	www.columbusstate.com	13	109086	35531	33504	63947	0	8559	242	0	291	0	0
27499	0	1391778	0	Comenity Bank	Wilmington	DE	19803	12/31/2018	2/14/2019	NM	1 Righter Parkway, # 100		1	0	0	3	0	New Castle	37980	Philadelphia-Camden-Wilmington, PA-NJ-DE-MD	5/1/1989	5/1/1989	1/1/2018	Stock	0	0	FDIC	DIF	New York	NEW YORK	Claymont	Philadelphia	Northeastern	Northeast	0	0	www.comenity.net	652	14254311	2141579	1946598	169083	0	11309664	669629	0	21	0	54048
57570	0	3224580	0	Comenity Capital Bank	Cottonwood	UT	84121	12/31/2018	2/14/2019	NM	12921 S Vista Station Blvd		1	0	0	3	0	Salt Lake	41620	Salt Lake City, UT	12/1/2003	12/1/2003	11/1/2018	Stock	0	0	FDIC	DIF	San Francisco	NEW YORK	Salt Lake City	San Francisco	Western	West	0	0	www.comenity.com	120	9156397	1458845	1355442	117504	0	7186720	368653	0	351	0	59057
983	0	60143	1199844	Comerica Bank	Dallas	TX	75201	12/31/2018	2/14/2019	SM	1717 Main Street	COMERICA INCORPORATED	442	1	1	4	0	Dallas	19100	Dallas-Fort Worth-Arlington, TX	3/5/1849	1/1/1934	7/28/2011	Stock	0	1	FED	DIF	Dallas	DALLAS	Dallas	Dallas	Southern	West	0	0	www.comerica.com	7114	70737276	4514874	3155903	12087410	15000	49495150	670523	57637	473424	1433	700309
1596	0	772446	1199844	Comerica Bank & Trust, National Association	Ann Arbor	MI	48104	12/31/2018	2/14/2019	N	101 North Main Street	COMERICA INCORPORATED	1	0	0	7	0	Washtenaw	11460	Ann Arbor, MI	2/29/1908	1/1/1934	3/31/2006	Stock	0	1	OCC	DIF	Chicago	DALLAS	Detroit	Chicago	Central	Central	0	0	www.comerica.com	97	52318	37576	0	0	1566	0	0	0	105	0	1483
58446	0	3537897	0	Commencement Bank	Tacoma	WA	98402	12/31/2018	2/14/2019	SM	1102 Commerce St. Suite 100		3	0	0	4	0	Pierce	42660	Seattle-Tacoma-Bellevue, WA	12/11/2006	12/11/2006	8/20/2018	Stock	0	0	FED	DIF	San Francisco	SAN FRANCISCO	Seattle	San Francisco	Western	West	0	1	www.commencementbank.com	48	357471	35316	27204	15005	23966	265156	2976	0	3237	0	1457
34938	0	2746245	3135435	Commerce Bank	Corinth	MS	38834	12/31/2018	2/14/2019	SM	306 South Cass Street	COMMERCE HOLDING CORPORATION	1	0	0	4	1	Alcorn			1/19/1999	1/19/1999	9/19/2016	Stock	0	0	FED	DIF	Dallas	DALLAS	Jackson Ms	St. louis	Southern	West	0	1	http://www.commercebk.com	28	116648	3984	1824	22396	5939	77920	1736	0	2120	21	0
24998	0	601050	1049341	Commerce Bank	Kansas City	MO	64106	12/31/2018	2/14/2019	SM	1000 Walnut Street	COMMERCE BANCSHARES, INC.	177	0	1	4	0	Jackson	28140	Kansas City, MO-KS	2/21/1984	2/21/1984	8/31/2017	Stock	0	1	FED	DIF	Kansas City	KANSAS CITY	Kansas City	Kansas City	Western	West	0	0	www.commercebank.com	4631	25383765	1224845	689966	8531648	703320	14001054	159932	27079	328415	5437	147715
10212	14499	49054	2452630	Commerce Bank	Geneva	MN	56035	12/31/2018	2/14/2019	NM	101 Central Avenue South	COMMERCE BANCSHARES, INC.	2	0	0	2	1	Freeborn			1/1/1915	1/1/1934	5/31/2016	Stock	0	0	FDIC	DIF	Kansas City	KANSAS CITY	Minneapolis	Minneapolis	Central	West	0	1	https://cbmn.bank	18	211931	16909	15606	15316	0	173311	2842	0	444	966	130
23772	10794	625159	1104231	Commerce Bank	Laredo	TX	78041	12/31/2018	2/14/2019	NM	5800 San Dario	INTERNATIONAL BANCSHARES CORPORATION	4	0	0	5	0	Webb	29700	Laredo, TX	3/31/1982	3/31/1982	6/15/2015	Stock	0	0	FDIC	DIF	Dallas	DALLAS	Houston	Dallas	Southern	West	0	0	www.ibc.com	55	590841	8972	5	268953	89975	189491	1548	0	10439	0	7094
57279	0	3131400	3254363	Commerce Bank of Arizona	Tucson	AZ	85716	12/31/2018	2/14/2019	NM	3805 E. Broadway Boulevard	CBOA FINANCIAL, INC.	4	0	0	4	0	Pima	46060	Tucson, AZ	8/5/2002	8/5/2002	3/2/2018	Stock	0	0	FDIC	DIF	San Francisco	SAN FRANCISCO	Phoenix	San Francisco	Western	Western	0	1	http://www.commercebankaz.com	44	211322	20216	15052	12951	0	173322	2859	0	325	2516	21
15346	0	174367	3681905	Commerce Bank Texas	Stockdale	TX	78160	12/31/2018	2/14/2019	NM	112 West Fordtran Drive	COMMERCE FINANCIAL CORPORATION	2	0	0	4	0	Wilson	41700	San Antonio-New Braunfels, TX	2/1/1932	1/31/1936	6/17/2015	Stock	0	0	FDIC	DIF	Dallas	DALLAS	Austin	Dallas	Southern	West	0	1	http://www.commercebanktx.com	9	51540	3646	2934	8232	0	35327	343	0	742	465	2575
35019	0	2807173	2806662	Commerce Community Bank	Oak Grove	LA	71263	12/31/2018	2/14/2019	NM	600 East Main Street	DELTA BANCSHARES OF LOUISIANA, INC.	2	0	1	2	0	West Carroll			8/2/1999	8/2/1999	12/14/2013	Stock	0	0	FDIC	DIF	Dallas	DALLAS	Shreveport	Dallas	Southern	Western	0	1	www.ccombk.com	14	64118	4656	972	18008	6300	31835	352	0	910	0	0
57429	0	3148613	3148622	Commerce National Bank & Trust	Winter Park	FL	32789	12/31/2018	2/14/2019	N	1201 South Orlando Avenue	COMMERCE NATIONAL BANKSHARES OF FLORIDA, INC.	1	0	0	4	1	Orange	36740	Orlando-Kissimmee-Sanford, FL	2/3/2003	2/3/2003	7/26/2007	Stock	0	1	OCC	DIF	Atlanta	ATLANTA	Tampa	Atlanta	Southern	Southeast	0	1	www.cnbt-fl.com	32	109332	10727	7093	9455	0	87325	1924	0	126	294	0
58020	0	3366239	3366220	Commerce State Bank	West Bend	WI	53095	12/31/2018	2/14/2019	NM	1700 S Silverbrook Dr	COMMERCE FINANCIAL HOLDINGS, INC.	4	0	0	4	0	Washington	33340	Milwaukee-Waukesha-West Allis, WI	8/31/2005	8/31/2005	12/13/2011	Stock	0	0	FDIC	DIF	Chicago	CHICAGO	Milwaukee	Chicago	Central	Central	0	1	http://www.commercestatebank.com	78	655008	39950	28597	32856	0	553256	5836	0	15410	469	1074
57176	0	3052813	0	Commerce West Bank	Irvine	CA	92612	12/31/2018	2/14/2019	SM	2111 Business Center Drive		2	0	0	4	0	Orange	31080	Los Angeles-Long Beach-Anaheim, CA	9/24/2001	9/24/2001	12/1/2012	Stock	0	0	FED	DIF	San Francisco	SAN FRANCISCO	Orange	San Francisco	Western	Western	0	1	0	72	798288	305019	285482	61610	0	413109	4966	0	416	0	3061
59114	0	5227101	0	CommerceOne Bank	Birmingham	AL	35209	12/31/2018	2/14/2019	NM	2100 Southbridge Parkway, #		1	0	0	4	0	Jefferson	13820	Birmingham-Hoover, AL	6/4/2018	6/4/2018	6/4/2018	Stock	0	0	FDIC	DIF	Atlanta	ATLANTA	Shelby	Atlanta	Southern	Southeast	0	1	www.commerceonebank.com	18	141634	60405	59594	14651	1750	62922	764	0	1375	0	0
27409	0	1225752	3101560	Commercial Bank	Saint Louis	MO	63146	12/31/2018	2/14/2019	NM	2330 West Port Plaza Drive	COMMERCIAL BANCSHARES, INC.	4	0	0	4	0	Saint Louis	41180	St. Louis, MO-IL	12/21/1988	12/21/1988	3/31/2006	Stock	0	0	FDIC	DIF	Kansas City	KANSAS CITY	St. Louis	St. louis	Western	West	0	1	www.commercialbank-stl.com	42	197330	3519	2114	63354	26	120929	1333	0	1444	505	0
11777	52254	296559	0	Commercial Bank	Parsons	KS	67357	12/31/2018	2/14/2019	NM	1901 Main Street		9	0	0	8	1	Labette			5/30/1874	1/1/1934	6/6/2014	Stock	0	1	FDIC	DIF	Kansas City	KANSAS CITY	Springfield Mo	Kansas City	Western	Western	0	1	commercialbank.net	71	330867	22625	19652	157303	1992	141408	2464	0	3528	97	356
22354	11527	497039	3793219	Commercial Bank	Harrogate	TN	37752	12/31/2018	2/14/2019	SM	6710 Cumberland Gap Parkway	UNIFIED SHARES, LLC	30	0	1	4	0	Claiborne			11/1/1976	11/1/1976	1/1/2018	Stock	0	0	FED	DIF	Dallas	DALLAS	Knoxville	Atlanta	Southern	Southeast	0	1	www.cbtn.com	248	1279871	113156	99280	109586	0	970321	8690	526	32050	12625	4259
12246	0	42457	1053142	Commercial Bank	Nelson	NE	68961	12/31/2018	2/14/2019	NM	4th And Main (S.W. Corner)	C L C ENTERPRISES, INC.	1	0	0	2	0	Nuckolls			4/1/1894	1/1/1934	3/31/2006	Stock	0	0	FDIC	DIF	Kansas City	KANSAS CITY	Grand Island	Kansas City	Western	West	0	1	http://www.gotocb.com	8	51530	838	0	14664	0	34082	577	0	115	0	0
18584	13502	513340	1249299	Commercial Bank	Alma	MI	48801	12/31/2018	2/14/2019	NM	301 North State Street	COMMERCIAL NATIONAL FINANCIAL CORPORATION	10	0	0	4	0	Gratiot			8/29/1962	8/29/1962	1/1/2017	Stock	0	1	FDIC	DIF	Chicago	CHICAGO	Detroit	Chicago	Central	Central	0	1	www.commercial-bank.com	104	526700	85959	78986	33848	255	372291	2673	0	8255	374	3991
9310	10744	358112	2538860	Commercial Bank	West Liberty	KY	41472	12/31/2018	2/14/2019	NM	550 Main Street	COMMERCIAL BANCSHARES, INC., SAVINGS & EMPLOYEE STOCK OWNERSHIP PLAN	1	0	0	8	1	Morgan			1/1/1910	1/1/1934	1/1/2008	Stock	0	0	FDIC	DIF	Chicago	CHICAGO	Lexington	Cleveland	Central	Southeast	0	1	http://www.commercialbankky.bank	31	139441	7582	523	28579	1264	84077	902	0	9892	0	3268
8660	11618	467658	1099382	Commercial Bank & Trust Co.	Paris	TN	38242	12/31/2018	2/14/2019	NM	101 North Poplar St.	COMMERCIAL HOLDING COMPANY	12	0	1	4	1	Henry			5/15/1877	1/1/1934	3/31/2006	Stock	0	1	FDIC	DIF	Dallas	DALLAS	Nashville	St. louis	Southern	Southeast	0	1	http://www.cbtcnet.com	183	740176	33925	18819	182691	0	483370	6742	0	5139	381	4141
90	12628	23643	1098198	Commercial Bank & Trust Company	Monticello	AR	71655	12/31/2018	2/14/2019	SM	212 West Gaines Street	DREW BANCSHARES, INC.	5	0	0	4	1	Drew			1/1/1913	1/1/1934	12/11/2013	Stock	0	1	FED	DIF	Dallas	DALLAS	Little Rock	St. louis	Southern	Western	0	1	http://www.commercial-bank.net	40	213142	6122	4887	71703	5400	120877	1122	0	1609	486	0
14333	12113	945026	1823738	Commercial Bank and Trust of PA	Latrobe	PA	15650	12/31/2018	2/14/2019	NM	900 Ligonier Street	COMMERCIAL NATIONAL FINANCIAL CORPORATION	9	0	0	4	0	Westmoreland	38300	Pittsburgh, PA	5/4/1934	5/4/1934	5/21/2009	Stock	0	1	FDIC	DIF	New York	NEW YORK	Wexford	Cleveland	Northeastern	Northeast	0	1	WWW.cbthebank.com	96	419362	5701	59	159741	0	226398	1349	0	2714	46	0
57417	0	3189063	2925406	Commercial Bank of California	Irvine	CA	92612	12/31/2018	2/14/2019	NM	19752 Macarthur Boulevard	CBC BANCORP	7	0	0	4	0	Orange	31080	Los Angeles-Long Beach-Anaheim, CA	5/15/2003	5/15/2003	12/7/2017	Stock	0	0	FDIC	DIF	San Francisco	SAN FRANCISCO	Orange	San Francisco	Western	Western	0	1	http://www.cbcal.com	177	986712	168546	139009	89186	2500	684017	10194	0	3876	0	5726
15741	0	1008553	2354592	Commercial Bank of Mott	Mott	ND	58646	12/31/2018	2/14/2019	NM	325 Brown Avenue	COMMERCIAL BANK OF MOTT EMPLOYEE STOCK OWNERSHIP PLAN	1	0	0	2	1	Hettinger			6/12/1940	6/13/1940	3/31/2006	Stock	0	0	FDIC	DIF	Kansas City	KANSAS CITY	Fargo	Minneapolis	Central	West	0	1	http://www.cbmott.com	11	99568	1898	2	12963	0	79747	827	0	732	0	0
9811	0	829452	1053339	Commercial Bank of Oak Grove, Mo.	Oak Grove	MO	64075	12/31/2018	2/14/2019	NM	1114 Broadway	COUNTRY AGENCIES & INVESTMENTS, INC.	1	0	0	4	0	Jackson	28140	Kansas City, MO-KS	1/1/1907	1/1/1934	8/12/2010	Stock	0	0	FDIC	DIF	Kansas City	KANSAS CITY	Kansas City	Kansas City	Western	West	0	1	https://cbogmo.com	16	74807	1122	0	20148	6342	45793	1141	0	222	475	0
1209	11054	885869	1107595	Commercial Bank of Texas, National Association	Nacogdoches	TX	75961	12/31/2018	2/14/2019	N	215 East Main Street	NACOGDOCHES COMMERCIAL BANCSHARES, INC.	20	0	0	4	0	Nacogdoches			10/14/1901	1/1/1934	10/13/2018	Stock	0	1	OCC	DIF	Dallas	DALLAS	Houston	Dallas	Southern	West	0	1	www.cbtx.com	204	727918	25186	5499	208495	5000	445345	5440	514	10331	2285	6729
16246	13248	381932	0	Commercial Banking Company	Valdosta	GA	31603	12/31/2018	2/14/2019	SA	3462 North Valdosta Road		5	0	0	4	0	Lowndes	46660	Valdosta, GA	1/1/1934	11/15/1995	7/21/2011	Stock	0	0	OCC	DIF	Atlanta	ATLANTA	Albany Ga	Atlanta	Southern	Southeast	0	1	www.cbcbank.com	65	234077	25118	23434	22856	0	168579	2897	0	7792	258	0
[truncated: 4,301 more rows]
[truncated: 105 more columns]
