# Supplementary material for: Panel and geospatial data for U.S. FDIC insured banks fiduciary activities and annual performance analyses over the periods 2016 to 2018
Source: Data Brief. 2019 Aug 6;25:104358. doi: 10.1016/j.dib.2019.104358 (PMC6704373; doi:10.1016/j.dib.2019.104358)
Supplement: Supplementary file 1 [file mmc1.zip › R data and Codes Supplements/0-Initial Panel data/Raw Excel Format FDIC banks reporting Data/Combined Data sets/Z_CombPanel.csv]

	year	cert	docket	fed_rssd	rssdhcr	name	city	stalp	zip	repdte	rundate	bkclass	address	namehcr	offdom	offfor	stmult	specgrp	subchaps	county	cbsa_metro	cbsa_metro_name	estymd	insdate	effdate	mutual	parcert	trust	regagnt	insagnt1	fdicdbs	fdicsupv	fldoff	fed	occdist	otsregnm	offoa	cb	webaddr	numemp	asset	chbal	chbali	sc	frepo	lnlsnet	lnatres	trade	bkprem
1	2016	14	14278	35301	1111435	State Street Bank and Trust Company	Boston	MA	2111	12/31/2016	2/14/2019	SM	1 Lincoln St. Fl 1	STATE STREET CORPORATION	1	1	0	1	0	Suffolk	14460	Boston-Cambridge-Newton, MA-NH	1/1/1792	1/1/1934	10/30/2013	Stock	0	1	FED	DIF	New York	WASHINGTON	South Boston	Boston	Northeastern	Northeast	0	0	http://www.statestreet.com	30675	239202604	71641394	70407280	96701465	1955540	19756361	53146	7508662	1407406
2	2017	14	14278	35301	1111435	State Street Bank and Trust Company	Boston	MA	2111	12/31/2017	2/14/2019	SM	1 Lincoln St. Fl 1	STATE STREET CORPORATION	1	1	0	1	0	Suffolk	14460	Boston-Cambridge-Newton, MA-NH	1/1/1792	1/1/1934	10/30/2013	Stock	0	1	FED	DIF	New York	WASHINGTON	South Boston	Boston	Northeastern	Northeast	0	0	http://www.statestreet.com	32022	235021618	68543893	66547986	97186155	3240619	23374665	54146	4472504	1578360
3	2018	14	14278	35301	1111435	State Street Bank and Trust Company	Boston	MA	2111	12/31/2018	2/14/2019	SM	1 Lincoln St. Fl 1	STATE STREET CORPORATION	1	0	0	1	0	Suffolk	14460	Boston-Cambridge-Newton, MA-NH	1/1/1792	1/1/1934	10/30/2013	Stock	0	1	FED	DIF	New York	WASHINGTON	South Boston	Boston	Northeastern	Northeast	0	0	http://www.statestreet.com	33004	242037871	75992027	72547629	86823543	4678952	25850933	67265	5627607	1705986
4	2016	35	9177	749635	1129533	AuburnBank	Auburn	AL	36830	12/31/2016	2/14/2019	SM	100 North Gay Street	AUBURN NATIONAL BANCORPORATION, INC.	9	0	0	4	0	Lee	12220	Auburn-Opelika, AL	1/3/1907	1/1/1934	12/31/2015	Stock	0	0	FED	DIF	Atlanta	ATLANTA	Montgomery	Atlanta	Southern	Southeast	0	1	www.auburnbank.com	158	832656	79181	63508	243572	42096	427800	4643	0	13572
5	2017	35	9177	749635	1129533	AuburnBank	Auburn	AL	36830	12/31/2017	2/14/2019	SM	100 North Gay Street	AUBURN NATIONAL BANCORPORATION, INC.	8	0	0	4	0	Lee	12220	Auburn-Opelika, AL	1/3/1907	1/1/1934	12/31/2015	Stock	0	0	FED	DIF	Atlanta	ATLANTA	Montgomery	Atlanta	Southern	Southeast	0	1	www.auburnbank.com	154	854356	63988	51046	257698	41540	450817	4757	0	14697
6	2018	35	9177	749635	1129533	AuburnBank	Auburn	AL	36830	12/31/2018	2/14/2019	SM	100 North Gay Street	AUBURN NATIONAL BANCORPORATION, INC.	8	0	0	4	0	Lee	12220	Auburn-Opelika, AL	1/3/1907	1/1/1934	12/31/2015	Stock	0	0	FED	DIF	Atlanta	ATLANTA	Montgomery	Atlanta	Southern	Southeast	0	1	www.auburnbank.com	160	818917	38158	25115	239801	26918	472501	4790	0	14436
7	2016	39	14095	430036	2526755	Robertson Banking Company	Demopolis	AL	36732	12/31/2016	2/14/2019	NM	216 North Walnut Avenue	RBC, INC.	6	0	0	4	1	Marengo	NA	NA	1/1/1870	1/1/1934	3/31/2006	Stock	0	1	FDIC	DIF	Atlanta	ATLANTA	Montgomery	Atlanta	Southern	Southeast	0	1	www.robertsonbanking.com	72	270432	17562	662	30375	25	210703	2011	0	4263
8	2017	39	14095	430036	2526755	Robertson Banking Company	Demopolis	AL	36732	12/31/2017	2/14/2019	NM	216 North Walnut Avenue	RBC, INC.	7	0	0	4	1	Marengo	NA	NA	1/1/1870	1/1/1934	3/31/2006	Stock	0	1	FDIC	DIF	Atlanta	ATLANTA	Montgomery	Atlanta	Southern	Southeast	0	1	www.robertsonbanking.com	74	285655	16875	1972	28935	0	228174	2290	0	4331
9	2018	39	14095	430036	2526755	Robertson Banking Company	Demopolis	AL	36732	12/31/2018	2/14/2019	NM	216 North Walnut Avenue	RBC, INC.	7	0	0	4	1	Marengo	NA	NA	1/1/1870	1/1/1934	3/31/2006	Stock	0	1	FDIC	DIF	Atlanta	ATLANTA	Montgomery	Atlanta	Southern	Southeast	0	1	www.robertsonbanking.com	75	304453	20358	6599	28338	0	243322	3056	0	4265
10	2016	41	14012	432432	2013246	Phenix-Girard Bank	Phenix City	AL	36867	12/31/2016	2/14/2019	NM	801 13th Street	PHENIX-GIRARD BANCSHARES, INC.	4	0	0	4	1	Russell	17980	Columbus, GA-AL	5/4/1904	1/1/1934	3/31/2006	Stock	0	1	FDIC	DIF	Atlanta	ATLANTA	Montgomery	Atlanta	Southern	Southeast	0	1	www.phenix-girard.com	41	173905	19662	17674	72982	250	69155	905	0	1527
11	2017	41	14012	432432	2013246	Phenix-Girard Bank	Phenix City	AL	36867	12/31/2017	2/14/2019	NM	801 13th Street	PHENIX-GIRARD BANCSHARES, INC.	4	0	0	4	1	Russell	17980	Columbus, GA-AL	5/4/1904	1/1/1934	3/31/2006	Stock	0	1	FDIC	DIF	Atlanta	ATLANTA	Montgomery	Atlanta	Southern	Southeast	0	1	www.phenix-girard.com	40	182059	28611	26886	71034	250	70856	928	0	1457
12	2018	41	14012	432432	2013246	Phenix-Girard Bank	Phenix City	AL	36867	12/31/2018	2/14/2019	NM	801 13th Street	PHENIX-GIRARD BANCSHARES, INC.	4	0	0	4	1	Russell	17980	Columbus, GA-AL	5/4/1904	1/1/1934	3/31/2006	Stock	0	1	FDIC	DIF	Atlanta	ATLANTA	Montgomery	Atlanta	Southern	Southeast	0	1	www.phenix-girard.com	40	184522	26908	25378	73346	0	73442	908	0	1278
13	2016	46	0	113937	1082955	Merchants Bank of Alabama	Cullman	AL	35055	12/31/2016	2/14/2019	NM	900 Second Avenue, Sw	MERCHANTS FINANCIAL SERVICES, INC.	5	0	0	8	0	Cullman	NA	NA	1/1/1907	1/1/1934	2/24/2011	Stock	0	0	FDIC	DIF	Atlanta	ATLANTA	Shelby	Atlanta	Southern	Southeast	0	1	www.merchantsbankal.com	83	270174	10290	3114	69375	22925	152841	1734	0	3592
14	2017	46	0	113937	1082955	Merchants Bank of Alabama	Cullman	AL	35055	12/31/2017	2/14/2019	NM	900 Second Avenue, Sw	MERCHANTS FINANCIAL SERVICES, INC.	5	0	0	8	0	Cullman	NA	NA	1/1/1907	1/1/1934	2/24/2011	Stock	0	0	FDIC	DIF	Atlanta	ATLANTA	Shelby	Atlanta	Southern	Southeast	0	1	www.merchantsbankal.com	85	269815	9601	3752	69732	11700	164182	1700	0	4135
15	2018	46	0	113937	1082955	Merchants Bank of Alabama	Cullman	AL	35055	12/31/2018	2/14/2019	NM	900 Second Avenue, Sw	MERCHANTS FINANCIAL SERVICES, INC.	5	0	0	4	0	Cullman	NA	NA	1/1/1907	1/1/1934	2/24/2011	Stock	0	0	FDIC	DIF	Atlanta	ATLANTA	Shelby	Atlanta	Southern	Southeast	0	1	www.merchantsbankal.com	85	284098	8456	2437	74562	9475	176256	2141	0	4281
16	2016	47	16141	390336	3467305	Traders & Farmers Bank	Haleyville	AL	35565	12/31/2016	2/14/2019	NM	819 20th St	TRADERS & FARMERS BANCSHARES, INC.	7	0	0	8	0	Winston	NA	NA	1/6/1906	1/1/1934	2/24/2011	Stock	0	0	FDIC	DIF	Atlanta	ATLANTA	Shelby	Atlanta	Southern	Southeast	0	1	www.tradersandfarmersbank.com	105	371463	6174	58	175871	2178	162420	2257	0	7046
17	2017	47	16141	390336	3467305	Traders & Farmers Bank	Haleyville	AL	35565	12/31/2017	2/14/2019	NM	819 20th St	TRADERS & FARMERS BANCSHARES, INC.	7	0	0	8	0	Winston	NA	NA	1/6/1906	1/1/1934	2/24/2011	Stock	0	0	FDIC	DIF	Atlanta	ATLANTA	Shelby	Atlanta	Southern	Southeast	0	1	www.tradersandfarmersbank.com	106	365283	5305	45	169637	1253	166620	2403	0	7003
18	2018	47	16141	390336	3467305	Traders & Farmers Bank	Haleyville	AL	35565	12/31/2018	2/14/2019	NM	819 20th St	TRADERS & FARMERS BANCSHARES, INC.	7	0	0	8	0	Winston	NA	NA	1/6/1906	1/1/1934	2/24/2011	Stock	0	0	FDIC	DIF	Atlanta	ATLANTA	Shelby	Atlanta	Southern	Southeast	0	1	www.tradersandfarmersbank.com	104	358656	7431	522	157872	2154	167890	2013	0	7564
19	2016	49	0	560438	0	Bank of Evergreen	Evergreen	AL	36401	12/31/2016	2/14/2019	NM	146 West Front Street	NA	1	0	0	8	0	Conecuh	NA	NA	9/1/1932	1/1/1934	3/31/2006	Stock	0	0	FDIC	DIF	Atlanta	ATLANTA	Montgomery	Atlanta	Southern	Southeast	0	1	http://www.thebankofevergreen.com	14	63783	5350	2899	16825	825	39307	794	0	532
20	2017	49	0	560438	0	Bank of Evergreen	Evergreen	AL	36401	12/31/2017	2/14/2019	NM	146 West Front Street	NA	1	0	0	8	0	Conecuh	NA	NA	9/1/1932	1/1/1934	3/31/2006	Stock	0	0	FDIC	DIF	Atlanta	ATLANTA	Montgomery	Atlanta	Southern	Southeast	0	1	http://www.thebankofevergreen.com	15	62917	3413	1680	15904	2250	39144	573	0	1081
21	2018	49	0	560438	0	Bank of Evergreen	Evergreen	AL	36401	12/31/2018	2/14/2019	NM	146 West Front Street	NA	1	0	0	8	0	Conecuh	NA	NA	9/1/1932	1/1/1934	3/31/2006	Stock	0	0	FDIC	DIF	Atlanta	ATLANTA	Montgomery	Atlanta	Southern	Southeast	0	1	http://www.thebankofevergreen.com	15	62181	5619	3440	14769	3000	36921	619	0	1060
22	2016	50	13450	470032	3587294	Community Spirit Bank	Red Bay	AL	35582	12/31/2016	2/14/2019	NM	200 4th Avenue Sw	INDEPENDENT BANCSHARES, INC. EMPLOYEE STOCK OWNERSHIP PLAN	5	0	1	8	0	Franklin	NA	NA	3/17/1908	1/1/1934	1/1/2012	Stock	0	0	FDIC	DIF	Atlanta	ATLANTA	Shelby	Atlanta	Southern	Southeast	0	1	www.communityspirit.bank	39	142080	9921	6765	27099	614	92742	980	0	2923
23	2017	50	13450	470032	3587294	Community Spirit Bank	Red Bay	AL	35582	12/31/2017	2/14/2019	NM	200 4th Avenue Sw	INDEPENDENT BANCSHARES, INC. EMPLOYEE STOCK OWNERSHIP PLAN	5	0	1	8	0	Franklin	NA	NA	3/17/1908	1/1/1934	1/1/2012	Stock	0	0	FDIC	DIF	Atlanta	ATLANTA	Shelby	Atlanta	Southern	Southeast	0	1	www.communityspirit.bank	37	143930	10640	7491	25665	1740	96010	1031	0	2751
24	2018	50	13450	470032	3587294	Community Spirit Bank	Red Bay	AL	35582	12/31/2018	2/14/2019	NM	200 4th Avenue Sw	INDEPENDENT BANCSHARES, INC. EMPLOYEE STOCK OWNERSHIP PLAN	5	0	1	8	0	Franklin	NA	NA	3/17/1908	1/1/1934	1/1/2012	Stock	0	0	FDIC	DIF	Atlanta	ATLANTA	Shelby	Atlanta	Southern	Southeast	0	1	www.communityspirit.bank	36	148325	14340	10897	23477	2739	97529	1116	0	2525
25	2016	51	14338	382537	1139998	The Bank of Vernon	Vernon	AL	35592	12/31/2016	2/14/2019	NM	44825 Highway 17	FIRST VERNON BANCSHARES, INC.	2	0	0	4	0	Lamar	NA	NA	11/11/1911	1/1/1934	2/24/2011	Stock	0	0	FDIC	DIF	Atlanta	ATLANTA	Shelby	Atlanta	Southern	Southeast	0	1	www.bankofvernon.com	33	143164	13059	9734	24015	50	102749	1659	0	881
26	2017	51	14338	382537	1139998	The Bank of Vernon	Vernon	AL	35592	12/31/2017	2/14/2019	NM	44825 Highway 17	FIRST VERNON BANCSHARES, INC.	3	0	1	4	0	Lamar	NA	NA	11/11/1911	1/1/1934	2/24/2011	Stock	0	0	FDIC	DIF	Atlanta	ATLANTA	Shelby	Atlanta	Southern	Southeast	0	1	www.bankofvernon.com	34	143750	10286	7714	22311	49	107709	1479	0	1486
27	2018	51	14338	382537	1139998	The Bank of Vernon	Vernon	AL	35592	12/31/2018	2/14/2019	NM	44825 Highway 17	FIRST VERNON BANCSHARES, INC.	3	0	1	4	0	Lamar	NA	NA	11/11/1911	1/1/1934	2/24/2011	Stock	0	0	FDIC	DIF	Atlanta	ATLANTA	Shelby	Atlanta	Southern	Southeast	0	1	www.bankofvernon.com	34	149184	10205	5960	21004	100	113942	1721	0	2571
28	2016	52	12748	293437	1833616	The Citizens Bank of Winfield	Winfield	AL	35594	12/31/2016	2/14/2019	NM	236 Bankhead Highway	CITIZENS BANCORP OF WINFIELD, INC.	1	0	0	7	0	Marion	NA	NA	5/22/1920	1/1/1934	2/24/2011	Stock	0	0	FDIC	DIF	Atlanta	ATLANTA	Shelby	Atlanta	Southern	Southeast	0	1	http://www.cbwinfield.com	29	211915	1999	955	147569	150	46924	1486	0	1485
29	2017	52	12748	293437	1833616	The Citizens Bank of Winfield	Winfield	AL	35594	12/31/2017	2/14/2019	NM	236 Bankhead Highway	CITIZENS BANCORP OF WINFIELD, INC.	1	0	0	7	0	Marion	NA	NA	5/22/1920	1/1/1934	2/24/2011	Stock	0	0	FDIC	DIF	Atlanta	ATLANTA	Shelby	Atlanta	Southern	Southeast	0	1	http://www.cbwinfield.com	32	221615	1504	187	155613	0	49291	1375	0	1453
30	2018	52	12748	293437	1833616	The Citizens Bank of Winfield	Winfield	AL	35594	12/31/2018	2/14/2019	NM	236 Bankhead Highway	CITIZENS BANCORP OF WINFIELD, INC.	1	0	0	7	0	Marion	NA	NA	5/22/1920	1/1/1934	2/24/2011	Stock	0	0	FDIC	DIF	Atlanta	ATLANTA	Shelby	Atlanta	Southern	Southeast	0	1	http://www.cbwinfield.com	35	241230	3444	1890	169152	0	51556	1328	0	1552
31	2016	54	9285	672537	1079067	The Exchange Bank of Alabama	Altoona	AL	35952	12/31/2016	2/14/2019	NM	Sixth And Blount Streets	GADSDEN CORPORATION, THE	5	0	0	4	0	Etowah	23460	Gadsden, AL	3/10/1909	1/1/1934	2/24/2011	Stock	0	0	FDIC	DIF	Atlanta	ATLANTA	Shelby	Atlanta	Southern	Southeast	0	1	www.exba.com	74	272932	33018	29373	64306	800	165417	2211	0	4299
32	2017	54	9285	672537	1079067	The Exchange Bank of Alabama	Altoona	AL	35952	12/31/2017	2/14/2019	NM	Sixth And Blount Streets	GADSDEN CORPORATION, THE	5	0	0	4	0	Etowah	23460	Gadsden, AL	3/10/1909	1/1/1934	2/24/2011	Stock	0	0	FDIC	DIF	Atlanta	ATLANTA	Shelby	Atlanta	Southern	Southeast	0	1	www.exba.com	74	279827	10507	7694	79133	0	179508	2218	0	4313
33	2018	54	9285	672537	1079067	The Exchange Bank of Alabama	Altoona	AL	35952	12/31/2018	2/14/2019	NM	Sixth And Blount Streets	GADSDEN CORPORATION, THE	5	0	0	4	0	Etowah	23460	Gadsden, AL	3/10/1909	1/1/1934	2/24/2011	Stock	0	0	FDIC	DIF	Atlanta	ATLANTA	Shelby	Atlanta	Southern	Southeast	0	1	www.exba.com	73	281004	8043	5209	75087	0	188802	2285	0	3795
34	2016	58	13590	994435	1083895	United Bank	Atmore	AL	36502	12/31/2016	2/14/2019	NM	200 East Nashville Avenue	UNITED BANCORPORATION OF ALABAMA, INC.	19	0	1	4	0	Escambia	NA	NA	1/4/1904	1/1/1934	12/21/2012	Stock	0	0	FDIC	DIF	Atlanta	ATLANTA	Montgomery	Atlanta	Southern	Southeast	0	1	http://www.unitedbank.com	181	558328	43312	18222	181284	1900	295640	3912	0	13417
35	2017	58	13590	994435	1083895	United Bank	Atmore	AL	36502	12/31/2017	2/14/2019	NM	200 East Nashville Avenue	UNITED BANCORPORATION OF ALABAMA, INC.	20	0	1	4	0	Escambia	NA	NA	1/4/1904	1/1/1934	12/21/2012	Stock	0	0	FDIC	DIF	Atlanta	ATLANTA	Montgomery	Atlanta	Southern	Southeast	0	1	http://www.unitedbank.com	182	597228	48961	26050	163488	4000	343640	4291	0	13343
36	2018	58	13590	994435	1083895	United Bank	Atmore	AL	36502	12/31/2018	2/14/2019	NM	200 East Nashville Avenue	UNITED BANCORPORATION OF ALABAMA, INC.	20	0	1	4	0	Escambia	NA	NA	1/4/1904	1/1/1934	12/21/2012	Stock	0	0	FDIC	DIF	Atlanta	ATLANTA	Montgomery	Atlanta	Southern	Southeast	0	1	http://www.unitedbank.com	207	637856	42125	15880	148363	4000	405358	4391	0	13949
37	2016	70	0	42037	1138870	Peoples Exchange Bank of Monroe County	Monroeville	AL	36460	12/31/2016	2/14/2019	NM	2013 Highway 21 Bypass	PEOPLES EXCHANGE BANCSHARES, INC.	1	0	0	4	0	Monroe	NA	NA	8/23/1907	1/1/1934	1/15/2018	Stock	0	0	FDIC	DIF	Atlanta	ATLANTA	Montgomery	Atlanta	Southern	Southeast	0	1	www.pebmc.com	27	60630	2817	2178	11432	5000	36916	367	0	1358
38	2017	70	0	42037	1138870	Peoples Exchange Bank of Monroe County	Monroeville	AL	36460	12/31/2017	2/14/2019	NM	2013 Highway 21 Bypass	PEOPLES EXCHANGE BANCSHARES, INC.	1	0	0	4	0	Monroe	NA	NA	8/23/1907	1/1/1934	1/15/2018	Stock	0	0	FDIC	DIF	Atlanta	ATLANTA	Montgomery	Atlanta	Southern	Southeast	0	1	www.pebmc.com	28	61629	1586	583	12795	1936	40972	440	0	1358
39	2018	70	0	42037	1138870	Peoples Exchange Bank	Monroeville	AL	36460	12/31/2018	2/14/2019	NM	2013 Highway 21 Bypass	PEOPLES EXCHANGE BANCSHARES, INC.	1	0	0	4	0	Monroe	NA	NA	8/23/1907	1/1/1934	1/16/2018	Stock	0	0	FDIC	DIF	Atlanta	ATLANTA	Montgomery	Atlanta	Southern	Southeast	0	1	www.pebmc.com	26	62930	2376	1629	11833	274	44102	439	0	1321
40	2016	72	9282	353238	1084593	Central State Bank	Calera	AL	35040	12/31/2016	2/14/2019	SM	11025 Hwy 25	CENTRAL STATE BANCORPORATION	5	0	0	4	1	Shelby	13820	Birmingham-Hoover, AL	2/5/1916	1/1/1934	2/24/2011	Stock	0	0	FED	DIF	Atlanta	ATLANTA	Shelby	Atlanta	Southern	Southeast	0	1	http://www.centralstatebank.com	65	244930	9212	2123	46895	8742	166415	2462	0	4443
41	2017	72	9282	353238	1084593	Central State Bank	Calera	AL	35040	12/31/2017	2/14/2019	SM	11025 Hwy 25	CENTRAL STATE BANCORPORATION	5	0	0	4	1	Shelby	13820	Birmingham-Hoover, AL	2/5/1916	1/1/1934	2/24/2011	Stock	0	0	FED	DIF	Atlanta	ATLANTA	Shelby	Atlanta	Southern	Southeast	0	1	http://www.centralstatebank.com	68	275003	12554	1697	46015	17266	186071	2702	0	4216
42	2018	72	9282	353238	1084593	Central State Bank	Calera	AL	35040	12/31/2018	2/14/2019	SM	11025 Hwy 25	CENTRAL STATE BANCORPORATION	5	0	0	4	1	Shelby	13820	Birmingham-Hoover, AL	2/5/1916	1/1/1934	2/24/2011	Stock	0	0	FED	DIF	Atlanta	ATLANTA	Shelby	Atlanta	Southern	Southeast	0	1	http://www.centralstatebank.com	66	308565	9809	3947	46267	43820	195069	2993	0	4112
43	2016	77	10489	194936	1084061	BankSouth	Dothan	AL	36303	12/31/2016	2/14/2019	NM	3251 Ross Clark Circle	BANCSOUTH CORPORATION	2	0	0	4	1	Houston	20020	Dothan, AL	1/1/1928	1/1/1934	3/31/2006	Stock	0	0	FDIC	DIF	Atlanta	ATLANTA	Montgomery	Atlanta	Southern	Southeast	0	1	NA	24	168012	5885	2698	28781	0	130790	2668	0	1642
44	2017	77	10489	194936	1084061	BankSouth	Dothan	AL	36303	12/31/2017	2/14/2019	NM	3251 Ross Clark Circle	BANCSOUTH CORPORATION	2	0	0	4	1	Houston	20020	Dothan, AL	1/1/1928	1/1/1934	3/31/2006	Stock	0	0	FDIC	DIF	Atlanta	ATLANTA	Montgomery	Atlanta	Southern	Southeast	0	1	NA	24	169364	4556	586	24899	0	137498	2674	0	1522
45	2018	77	10489	194936	1084061	BankSouth	Dothan	AL	36303	12/31/2018	2/14/2019	NM	3251 Ross Clark Circle	BANCSOUTH CORPORATION	2	0	0	4	1	Houston	20020	Dothan, AL	1/1/1928	1/1/1934	3/31/2006	Stock	0	0	FDIC	DIF	Atlanta	ATLANTA	Montgomery	Atlanta	Southern	Southeast	0	1	NA	24	172809	9175	4974	27905	0	133521	2715	0	1384
46	2016	81	13922	748441	0	Warren Bank and Trust Company	Warren	AR	71671	12/31/2016	2/14/2019	SM	201 South Main Street	NA	4	0	0	7	1	Bradley	NA	NA	12/31/1901	1/1/1934	3/31/2006	Stock	0	1	FED	DIF	Dallas	DALLAS	Little Rock	St. louis	Southern	Western	0	1	www.warrenbanktrust.com	37	132141	3775	1332	84346	50	42165	363	0	546
47	2017	81	13922	748441	0	Warren Bank and Trust Company	Warren	AR	71671	12/31/2017	2/14/2019	SM	201 South Main Street	NA	4	0	0	7	1	Bradley	NA	NA	12/31/1901	1/1/1934	3/31/2006	Stock	0	1	FED	DIF	Dallas	DALLAS	Little Rock	St. louis	Southern	Western	0	1	www.warrenbanktrust.com	37	130983	3451	935	72842	5175	47695	351	0	505
48	2018	81	13922	748441	0	Warren Bank and Trust Company	Warren	AR	71671	12/31/2018	2/14/2019	SM	201 South Main Street	NA	4	0	0	7	1	Bradley	NA	NA	12/31/1901	1/1/1934	3/31/2006	Stock	0	1	FED	DIF	Dallas	DALLAS	Little Rock	St. louis	Southern	Western	0	1	www.warrenbanktrust.com	37	122270	3531	1038	65110	6425	45369	235	0	523
49	2016	88	10660	329345	2352196	Generations Bank	Hampton	AR	71744	12/31/2016	2/14/2019	NM	302 E Main	HARRELL BANCSHARES, INC.	10	0	0	4	0	Calhoun	NA	NA	10/8/1907	1/1/1934	4/4/2016	Stock	0	0	FDIC	DIF	Dallas	DALLAS	Shreveport	St. louis	Southern	Western	0	1	www.mygenerations.bank	107	403479	5799	260	79928	10625	285554	3654	0	7231
50	2017	88	10660	329345	2352196	Generations Bank	Hampton	AR	71744	12/31/2017	2/14/2019	NM	302 E Main	HARRELL BANCSHARES, INC.	10	0	0	4	0	Calhoun	NA	NA	10/8/1907	1/1/1934	4/4/2016	Stock	0	0	FDIC	DIF	Dallas	DALLAS	Shreveport	St. louis	Southern	Western	0	1	www.mygenerations.bank	118	465161	9206	1550	67034	2375	362670	3772	0	10487
51	2018	88	10660	329345	2352196	Generations Bank	Hampton	AR	71744	12/31/2018	2/14/2019	NM	302 E Main	HARRELL BANCSHARES, INC.	10	0	0	4	0	Calhoun	NA	NA	10/8/1907	1/1/1934	4/4/2016	Stock	0	0	FDIC	DIF	Dallas	DALLAS	Shreveport	St. louis	Southern	Western	0	1	www.mygenerations.bank	116	521255	23241	11064	61757	1050	410118	3958	0	10404
52	2016	89	10291	3350724	3306589	Signature Bank of Arkansas	Fayetteville	AR	72703	12/31/2016	2/14/2019	NM	3878 N Crossover Rd, # 20	WHITE RIVER BANCSHARES COMPANY	5	0	0	4	0	Washington	22220	Fayetteville-Springdale-Rogers, AR-MO	8/18/1933	1/1/1934	4/9/2007	Stock	0	1	FDIC	DIF	Dallas	DALLAS	Little Rock	St. louis	Southern	Western	0	1	http://www.sbofa.com	136	526200	23139	14745	46358	0	424804	6327	0	8331
53	2017	89	10291	3350724	3306589	Signature Bank of Arkansas	Fayetteville	AR	72703	12/31/2017	2/14/2019	NM	3878 N Crossover Rd, # 20	WHITE RIVER BANCSHARES COMPANY	5	0	0	4	0	Washington	22220	Fayetteville-Springdale-Rogers, AR-MO	8/18/1933	1/1/1934	4/9/2007	Stock	0	1	FDIC	DIF	Dallas	DALLAS	Little Rock	St. louis	Southern	Western	0	1	http://www.sbofa.com	138	592097	27974	13897	47766	0	488350	7222	0	8226
54	2018	89	10291	3350724	3306589	Signature Bank of Arkansas	Fayetteville	AR	72703	12/31/2018	2/14/2019	NM	3878 N Crossover Rd, # 20	WHITE RIVER BANCSHARES COMPANY	6	0	0	4	0	Washington	22220	Fayetteville-Springdale-Rogers, AR-MO	8/18/1933	1/1/1934	4/9/2007	Stock	0	1	FDIC	DIF	Dallas	DALLAS	Little Rock	St. louis	Southern	Western	0	1	http://www.sbofa.com	141	613362	28005	18980	53941	1000	504655	6966	0	8368
55	2016	90	12628	23643	1098198	Commercial Bank & Trust Company	Monticello	AR	71655	12/31/2016	2/14/2019	SM	212 West Gaines Street	DREW BANCSHARES, INC.	5	0	0	4	1	Drew	NA	NA	1/1/1913	1/1/1934	12/11/2013	Stock	0	1	FED	DIF	Dallas	DALLAS	Little Rock	St. louis	Southern	Western	0	1	http://www.commercial-bank.net	41	194907	5356	4056	75155	225	106697	1351	0	1454
56	2017	90	12628	23643	1098198	Commercial Bank & Trust Company	Monticello	AR	71655	12/31/2017	2/14/2019	SM	212 West Gaines Street	DREW BANCSHARES, INC.	5	0	0	4	1	Drew	NA	NA	1/1/1913	1/1/1934	12/11/2013	Stock	0	1	FED	DIF	Dallas	DALLAS	Little Rock	St. louis	Southern	Western	0	1	http://www.commercial-bank.net	40	210416	4478	3599	74998	1400	121174	1283	0	1476
57	2018	90	12628	23643	1098198	Commercial Bank & Trust Company	Monticello	AR	71655	12/31/2018	2/14/2019	SM	212 West Gaines Street	DREW BANCSHARES, INC.	5	0	0	4	1	Drew	NA	NA	1/1/1913	1/1/1934	12/11/2013	Stock	0	1	FED	DIF	Dallas	DALLAS	Little Rock	St. louis	Southern	Western	0	1	http://www.commercial-bank.net	40	213142	6122	4887	71703	5400	120877	1122	0	1609
58	2016	93	12630	977045	2155342	Riverside Bank	Sparkman	AR	71763	12/31/2016	2/14/2019	NM	Commerce And Main Streets	RIVERSIDE BANCSHARES, INC	2	0	0	5	1	Dallas	NA	NA	1/1/1916	1/1/1934	5/10/2018	Stock	0	0	FDIC	DIF	Dallas	DALLAS	Little Rock	St. louis	Southern	Western	0	1	http://www.riversidebanc.com	18	58742	1080	251	996	2125	50225	497	0	2524
59	2017	93	12630	977045	2155342	Riverside Bank	Sparkman	AR	71763	12/31/2017	2/14/2019	NM	Commerce And Main Streets	RIVERSIDE BANCSHARES, INC	2	0	0	4	1	Dallas	NA	NA	1/1/1916	1/1/1934	5/10/2018	Stock	0	0	FDIC	DIF	Dallas	DALLAS	Little Rock	St. louis	Southern	Western	0	1	http://www.riversidebanc.com	18	60261	958	237	1391	0	53738	536	0	2512
60	2018	93	12630	977045	2155342	Riverside Bank	Sparkman	AR	71763	12/31/2018	2/14/2019	NM	Commerce And Main Streets	RIVERSIDE BANCSHARES, INC	2	0	0	4	1	Dallas	NA	NA	1/1/1916	1/1/1934	5/11/2018	Stock	0	0	FDIC	DIF	Dallas	DALLAS	Little Rock	St. louis	Southern	Western	0	1	http://www.riversidebanc.com	15	62570	2104	1248	1165	0	54659	471	0	2455
61	2016	94	0	843542	1097463	First State Bank of Warren	Warren	AR	71671	12/31/2016	2/14/2019	SM	104 S Main Street	BRADLEY BANCSHARES, INC.	4	0	0	7	0	Bradley	NA	NA	1/1/1890	1/1/1934	2/3/2014	Stock	0	1	FED	DIF	Dallas	DALLAS	Little Rock	St. louis	Southern	Western	0	1	http://www.firststatewarren.com	30	111117	7926	7022	61786	0	36489	501	0	1007
62	2017	94	0	843542	1097463	First State Bank of Warren	Warren	AR	71671	12/31/2017	2/14/2019	SM	104 S Main Street	BRADLEY BANCSHARES, INC.	4	0	0	4	1	Bradley	NA	NA	1/1/1890	1/1/1934	2/3/2014	Stock	0	1	FED	DIF	Dallas	DALLAS	Little Rock	St. louis	Southern	Western	0	1	http://www.firststatewarren.com	29	112285	6673	5670	57159	0	44000	569	0	959
63	2018	94	0	843542	1097463	First State Bank of Warren	Warren	AR	71671	12/31/2018	2/14/2019	SM	104 S Main Street	BRADLEY BANCSHARES, INC.	4	0	0	4	1	Bradley	NA	NA	1/1/1890	1/1/1934	2/3/2014	Stock	0	1	FED	DIF	Dallas	DALLAS	Little Rock	St. louis	Southern	Western	0	1	http://www.firststatewarren.com	29	110051	8395	7245	55786	0	41331	509	0	978
64	2016	99	0	455945	0	Bank of Delight	Delight	AR	71940	12/31/2016	2/14/2019	NM	503 E Antioch Street	NA	4	0	0	2	1	Pike	NA	NA	6/16/1911	1/1/1934	3/31/2006	Stock	0	0	FDIC	DIF	Dallas	DALLAS	Little Rock	St. louis	Southern	Western	0	1	http://www.bankofdelight.com	26	105927	5530	4021	11580	11750	74696	799	0	705
65	2017	99	0	455945	0	Bank of Delight	Delight	AR	71940	12/31/2017	2/14/2019	NM	503 E Antioch Street	NA	4	0	0	2	1	Pike	NA	NA	6/16/1911	1/1/1934	3/31/2006	Stock	0	0	FDIC	DIF	Dallas	DALLAS	Little Rock	St. louis	Southern	Western	0	1	http://www.bankofdelight.com	24	109916	3061	1757	11668	4900	87398	850	0	737
66	2018	99	0	455945	0	Bank of Delight	Delight	AR	71940	12/31/2018	2/14/2019	NM	503 E Antioch Street	NA	4	0	0	2	1	Pike	NA	NA	6/16/1911	1/1/1934	3/31/2006	Stock	0	0	FDIC	DIF	Dallas	DALLAS	Little Rock	St. louis	Southern	Western	0	1	http://www.bankofdelight.com	24	124365	5305	4228	9511	4475	102551	966	0	677
67	2016	101	12621	967943	2236586	Bank of Prescott	Prescott	AR	71857	12/31/2016	2/14/2019	NM	East 2nd And Main Streets	PRESCOTT BANCSHARES, INC	1	0	0	4	0	Nevada	NA	NA	8/10/1904	1/1/1934	3/31/2006	Stock	0	1	FDIC	DIF	Dallas	DALLAS	Shreveport	St. louis	Southern	Western	0	1	http://www.bankofprescott.com	20	81792	3387	182	30034	0	45334	1129	0	325
68	2017	101	12621	967943	2236586	Bank of Prescott	Prescott	AR	71857	12/31/2017	2/14/2019	NM	East 2nd And Main Streets	PRESCOTT BANCSHARES, INC	1	0	0	4	0	Nevada	NA	NA	8/10/1904	1/1/1934	3/31/2006	Stock	0	1	FDIC	DIF	Dallas	DALLAS	Shreveport	St. louis	Southern	Western	0	1	http://www.bankofprescott.com	20	73215	2175	258	26442	0	41435	1709	0	346
69	2018	101	12621	967943	2236586	Bank of Prescott	Prescott	AR	71857	12/31/2018	2/14/2019	NM	East 2nd And Main Streets	PRESCOTT BANCSHARES, INC	1	0	0	8	0	Nevada	NA	NA	8/10/1904	1/1/1934	3/31/2006	Stock	0	1	FDIC	DIF	Dallas	DALLAS	Shreveport	St. louis	Southern	Western	0	1	http://www.bankofprescott.com	19	72967	7321	5198	23645	500	37738	605	0	337
70	2016	105	13834	629148	1099663	Bank of Cave City	Cave City	AR	72521	12/31/2016	2/14/2019	SM	137 S Main Street	SHARP BANCSHARES, INC.	4	0	0	2	1	Sharp	NA	NA	7/1/1906	1/1/1934	10/13/2016	Stock	0	1	FED	DIF	Dallas	DALLAS	Little Rock	St. louis	Southern	Western	0	1	www.bankofcavecity.com	34	110732	4457	1362	13919	8400	72685	604	0	4095
71	2017	105	13834	629148	1099663	Bank of Cave City	Cave City	AR	72521	12/31/2017	2/14/2019	SM	137 S Main Street	SHARP BANCSHARES, INC.	4	0	0	2	1	Sharp	NA	NA	7/1/1906	1/1/1934	10/13/2016	Stock	0	1	FED	DIF	Dallas	DALLAS	Little Rock	St. louis	Southern	Western	0	1	www.bankofcavecity.com	33	109894	7823	1558	18058	4500	69331	759	0	3990
72	2018	105	13834	629148	1099663	Bank of Cave City	Cave City	AR	72521	12/31/2018	2/14/2019	SM	137 S Main Street	SHARP BANCSHARES, INC.	5	0	0	2	1	Sharp	NA	NA	7/1/1906	1/1/1934	10/13/2016	Stock	0	1	FED	DIF	Dallas	DALLAS	Little Rock	St. louis	Southern	Western	0	1	www.bankofcavecity.com	39	114213	6880	3343	15648	2750	78206	786	0	4236
73	2016	107	0	691042	1099252	The Merchants & Planters Bank	Clarendon	AR	72029	12/31/2016	2/14/2019	NM	297 Madison Street	CLARENDON HOLDING CO.	1	0	0	7	0	Monroe	NA	NA	1/1/1890	1/1/1934	3/31/2006	Stock	0	0	FDIC	DIF	Dallas	DALLAS	Memphis	St. louis	Southern	Western	0	1	NA	11	46330	2022	490	25123	6975	11485	89	0	268
74	2017	107	0	691042	1099252	The Merchants & Planters Bank	Clarendon	AR	72029	12/31/2017	2/14/2019	NM	297 Madison Street	CLARENDON HOLDING CO.	1	0	0	7	0	Monroe	NA	NA	1/1/1890	1/1/1934	3/31/2006	Stock	0	0	FDIC	DIF	Dallas	DALLAS	Memphis	St. louis	Southern	Western	0	1	NA	11	48038	1915	490	29835	5100	10425	104	0	272
75	2018	107	0	691042	1099252	The Merchants & Planters Bank	Clarendon	AR	72029	12/31/2018	2/14/2019	NM	297 Madison Street	CLARENDON HOLDING CO.	1	0	0	7	0	Monroe	NA	NA	1/1/1890	1/1/1934	3/31/2006	Stock	0	0	FDIC	DIF	Dallas	DALLAS	Memphis	St. louis	Southern	Western	0	1	NA	10	44977	2991	1960	30025	2675	8408	93	0	259
76	2016	109	0	458142	1139091	Horatio State Bank	Horatio	AR	71842	12/31/2016	2/14/2019	NM	Pride And Main	PIONEER BANCSHARES, INC. OF HORATIO, ARK	2	0	0	6	0	Sevier	NA	NA	5/5/1905	1/1/1934	3/31/2006	Stock	0	0	FDIC	DIF	Dallas	DALLAS	Shreveport	St. louis	Southern	Western	0	1	http://www.horatiostatebank.com	40	184735	23077	20579	19534	2575	135217	2330	0	762
77	2017	109	0	458142	1139091	Horatio State Bank	Horatio	AR	71842	12/31/2017	2/14/2019	NM	Pride And Main	PIONEER BANCSHARES, INC. OF HORATIO, ARK	2	0	0	6	0	Sevier	NA	NA	5/5/1905	1/1/1934	3/31/2006	Stock	0	0	FDIC	DIF	Dallas	DALLAS	Shreveport	St. louis	Southern	Western	0	1	http://www.horatiostatebank.com	40	196672	21431	18525	20892	1375	148646	2506	0	799
78	2018	109	0	458142	1139091	Horatio State Bank	Horatio	AR	71842	12/31/2018	2/14/2019	NM	Pride And Main	PIONEER BANCSHARES, INC. OF HORATIO, ARK	2	0	0	8	0	Sevier	NA	NA	5/5/1905	1/1/1934	3/31/2006	Stock	0	0	FDIC	DIF	Dallas	DALLAS	Shreveport	St. louis	Southern	Western	0	1	http://www.horatiostatebank.com	39	208873	24309	22173	21800	400	156549	2726	0	806
79	2016	110	9592	107244	1097089	Bank of the Ozarks	Little Rock	AR	72223	12/31/2016	2/14/2019	NM	17901 Chenal Parkway	BANK OF THE OZARKS INC	254	0	1	4	0	Pulaski	30780	Little Rock-North Little Rock-Conway, AR	3/3/1903	1/1/1934	12/31/2017	Stock	0	1	FDIC	DIF	Dallas	DALLAS	Little Rock	St. louis	Southern	Western	0	0	http://www.ozk.com	2315	18874479	866360	692129	1465452	0	14486575	76541	0	504086
80	2017	110	9592	107244	0	Bank of the Ozarks	Little Rock	AR	72223	12/31/2017	2/14/2019	NM	17901 Chenal Parkway	NA	256	0	1	4	0	Pulaski	30780	Little Rock-North Little Rock-Conway, AR	3/3/1903	1/1/1934	12/31/2017	Stock	0	1	FDIC	DIF	Dallas	DALLAS	Little Rock	St. louis	Southern	Western	0	0	http://www.ozk.com	2400	21275647	440388	268844	2593872	0	15948909	94120	0	519811
81	2018	110	9592	107244	0	Bank OZK	Little Rock	AR	72223	12/31/2018	2/14/2019	NM	17901 Chenal Parkway	NA	266	0	1	4	0	Pulaski	30780	Little Rock-North Little Rock-Conway, AR	3/3/1903	1/1/1934	7/16/2018	Stock	0	1	FDIC	DIF	Dallas	DALLAS	Little Rock	St. louis	Southern	Western	0	0	http://www.ozk.com	2563	22388030	290671	47384	2862340	0	17015558	102265	0	567189
82	2016	131	0	34537	3962640	Seacoast National Bank	Stuart	FL	34994	12/31/2016	2/14/2019	N	815 Colorado Avenue	CAPGEN CAPITAL GROUP III LP	53	0	0	4	0	Martin	38940	Port St. Lucie, FL	1/1/1933	1/1/1934	4/6/2017	Stock	0	1	OCC	DIF	Atlanta	ATLANTA	South Florida	Atlanta	Southern	Southeast	0	0	www.seacoastbank.com	725	4680554	109317	27123	1323001	0	2871040	23400	0	58684
83	2017	131	0	34537	1085013	Seacoast National Bank	Stuart	FL	34994	12/31/2017	2/14/2019	N	815 Colorado Avenue	SEACOAST BANKING CORPORATION OF FLORIDA	57	0	0	4	0	Martin	38940	Port St. Lucie, FL	1/1/1933	1/1/1934	11/3/2017	Stock	0	1	OCC	DIF	Atlanta	ATLANTA	South Florida	Atlanta	Southern	Southeast	0	0	www.seacoastbank.com	805	5793687	122057	18018	1372667	0	3814560	27122	0	66883
84	2018	131	0	34537	1085013	Seacoast National Bank	Stuart	FL	34994	12/31/2018	2/14/2019	N	815 Colorado Avenue	SEACOAST BANKING CORPORATION OF FLORIDA	59	0	0	4	0	Martin	38940	Port St. Lucie, FL	1/1/1933	1/1/1934	10/19/2018	Stock	0	1	OCC	DIF	Atlanta	ATLANTA	South Florida	Atlanta	Southern	Southeast	0	0	www.seacoastbank.com	902	6748096	124194	31952	1229985	0	4804664	32423	0	71024
85	2016	147	0	944337	2043850	Century Bank and Trust	Milledgeville	GA	31061	12/31/2016	2/14/2019	NM	141 South Wayne Street	CENTURY BANCORP, INC.	2	0	0	4	0	Baldwin	NA	NA	1/1/1898	1/1/1934	1/29/2013	Stock	0	1	FDIC	DIF	Atlanta	ATLANTA	Savannah	Atlanta	Southern	Southeast	0	1	www.centurybankonline.com	54	239291	4395	162	76160	0	146629	2039	0	4124
86	2017	147	0	944337	2043850	Century Bank and Trust	Milledgeville	GA	31061	12/31/2017	2/14/2019	NM	141 South Wayne Street	CENTURY BANCORP, INC.	2	0	0	4	0	Baldwin	NA	NA	1/1/1898	1/1/1934	1/29/2013	Stock	0	1	FDIC	DIF	Atlanta	ATLANTA	Savannah	Atlanta	Southern	Southeast	0	1	www.centurybankonline.com	53	249963	12158	25	80319	0	146493	2032	0	3888
87	2018	147	0	944337	2043850	Century Bank and Trust	Milledgeville	GA	31061	12/31/2018	2/14/2019	NM	141 South Wayne Street	CENTURY BANCORP, INC.	2	0	0	4	0	Baldwin	NA	NA	1/1/1898	1/1/1934	1/29/2013	Stock	0	1	FDIC	DIF	Atlanta	ATLANTA	Savannah	Atlanta	Southern	Southeast	0	1	www.centurybankonline.com	51	263683	16435	4872	74332	0	161835	1836	0	3779
88	2016	148	11273	752831	1135105	Bank of Madison	Madison	GA	30650	12/31/2016	2/14/2019	NM	133 North Main Street	MADISON BANK CORP.	4	0	0	4	0	Morgan	12060	Atlanta-Sandy Springs-Roswell, GA	1/1/1890	1/1/1934	3/31/2006	Stock	0	0	FDIC	DIF	Atlanta	ATLANTA	Atlanta	Atlanta	Southern	Southeast	0	1	www.bankofmadisonga.com	51	219362	5824	712	59470	24227	125067	1818	0	187
89	2017	148	11273	752831	1135105	Bank of Madison	Madison	GA	30650	12/31/2017	2/14/2019	NM	133 North Main Street	MADISON BANK CORP.	4	0	0	4	0	Morgan	12060	Atlanta-Sandy Springs-Roswell, GA	1/1/1890	1/1/1934	3/31/2006	Stock	0	0	FDIC	DIF	Atlanta	ATLANTA	Atlanta	Atlanta	Southern	Southeast	0	1	www.bankofmadisonga.com	51	230942	5936	160	53550	30734	135417	1853	0	146
90	2018	148	11273	752831	1135105	Bank of Madison	Madison	GA	30650	12/31/2018	2/14/2019	NM	133 North Main Street	MADISON BANK CORP.	4	0	0	4	0	Morgan	12060	Atlanta-Sandy Springs-Roswell, GA	1/1/1890	1/1/1934	3/31/2006	Stock	0	0	FDIC	DIF	Atlanta	ATLANTA	Atlanta	Atlanta	Southern	Southeast	0	1	www.bankofmadisonga.com	57	225674	6014	487	47203	32326	135491	1874	0	153
91	2016	149	0	628039	3140961	Bank of Hazlehurst	Hazlehurst	GA	31539	12/31/2016	2/14/2019	NM	22 South Tallahassee Street	HAZLEHURST INVESTORS, INC.	2	0	0	2	1	Jeff Davis	NA	NA	1/1/1906	1/1/1934	3/31/2006	Stock	0	0	FDIC	DIF	Atlanta	ATLANTA	Albany Ga	Atlanta	Southern	Southeast	0	1	https://www.bankofhazlehurst.com	28	134569	26828	25200	21130	0	79600	1225	0	1057
92	2017	149	0	628039	3140961	Bank of Hazlehurst	Hazlehurst	GA	31539	12/31/2017	2/14/2019	NM	22 South Tallahassee Street	HAZLEHURST INVESTORS, INC.	2	0	0	2	1	Jeff Davis	NA	NA	1/1/1906	1/1/1934	3/31/2006	Stock	0	0	FDIC	DIF	Atlanta	ATLANTA	Albany Ga	Atlanta	Southern	Southeast	0	1	https://www.bankofhazlehurst.com	28	130531	33076	31883	21991	0	69172	2030	0	1017
93	2018	149	0	628039	3140961	Bank of Hazlehurst	Hazlehurst	GA	31539	12/31/2018	2/14/2019	NM	22 South Tallahassee Street	HAZLEHURST INVESTORS, INC.	2	0	0	2	1	Jeff Davis	NA	NA	1/1/1906	1/1/1934	3/31/2006	Stock	0	0	FDIC	DIF	Atlanta	ATLANTA	Albany Ga	Atlanta	Southern	Southeast	0	1	https://www.bankofhazlehurst.com	28	136764	39671	38275	25596	0	65031	2072	0	1005
94	2016	155	14550	986935	3194076	Bank of Alapaha	Alapaha	GA	31622	12/31/2016	2/14/2019	NM	245 Ne Railroad St.	ALAPAHA HOLDING COMPANY	4	0	0	2	0	Berrien	NA	NA	3/25/1905	1/1/1934	3/24/2009	Stock	0	0	FDIC	DIF	Atlanta	ATLANTA	Albany Ga	Atlanta	Southern	Southeast	0	1	www.bankofalapaha.com	38	149516	23264	20429	20486	930	101014	1456	0	1751
95	2017	155	14550	986935	3194076	Bank of Alapaha	Alapaha	GA	31622	12/31/2017	2/14/2019	NM	245 Ne Railroad St.	ALAPAHA HOLDING COMPANY	4	0	0	4	0	Berrien	NA	NA	3/25/1905	1/1/1934	3/24/2009	Stock	0	0	FDIC	DIF	Atlanta	ATLANTA	Albany Ga	Atlanta	Southern	Southeast	0	1	www.bankofalapaha.com	41	158783	26811	23871	17766	2875	107457	1462	0	2014
96	2018	155	14550	986935	3194076	Bank of Alapaha	Alapaha	GA	31622	12/31/2018	2/14/2019	NM	245 Ne Railroad St.	ALAPAHA HOLDING COMPANY	4	0	0	4	0	Berrien	NA	NA	3/25/1905	1/1/1934	3/24/2009	Stock	0	0	FDIC	DIF	Atlanta	ATLANTA	Albany Ga	Atlanta	Southern	Southeast	0	1	www.bankofalapaha.com	43	164155	15183	12476	20278	10040	114330	1801	0	2021
97	2016	160	12322	613839	1085862	Exchange Bank	Milledgeville	GA	31061	12/31/2016	2/14/2019	NM	250 West Hancock Street	EXCHANGE BANKSHARES, INC.	4	0	0	4	0	Baldwin	NA	NA	6/1/1903	1/1/1934	3/31/2006	Stock	0	0	FDIC	DIF	Atlanta	ATLANTA	Savannah	Atlanta	Southern	Southeast	0	1	www.exch.bank	84	237647	12810	261	82314	0	131852	2679	0	5657
98	2017	160	12322	613839	1085862	Exchange Bank	Milledgeville	GA	31061	12/31/2017	2/14/2019	NM	250 West Hancock Street	EXCHANGE BANKSHARES, INC.	5	0	0	4	0	Baldwin	NA	NA	6/1/1903	1/1/1934	3/31/2006	Stock	0	0	FDIC	DIF	Atlanta	ATLANTA	Savannah	Atlanta	Southern	Southeast	0	1	www.exch.bank	85	244429	12168	3766	84103	0	137285	2666	0	6460
99	2018	160	12322	613839	1085862	Exchange Bank	Milledgeville	GA	31061	12/31/2018	2/14/2019	NM	250 West Hancock Street	EXCHANGE BANKSHARES, INC.	5	0	0	4	0	Baldwin	NA	NA	6/1/1903	1/1/1934	3/31/2006	Stock	0	0	FDIC	DIF	Atlanta	ATLANTA	Savannah	Atlanta	Southern	Southeast	0	1	www.exch.bank	81	249390	18426	10540	67376	0	152823	2686	0	6212
100	2016	169	12439	563233	0	First National Bank of Griffin	Griffin	GA	30224	12/31/2016	2/14/2019	N	318 South Hill Street	NA	9	0	0	4	0	Spalding	12060	Atlanta-Sandy Springs-Roswell, GA	5/12/1933	1/1/1934	3/31/2006	Stock	0	1	OCC	DIF	Atlanta	ATLANTA	Atlanta	Atlanta	Southern	Southeast	0	1	http://www.fnbgriffin.com	91	251454	50896	45785	86082	0	103184	1379	0	7208
101	2017	169	12439	563233	0	First National Bank of Griffin	Griffin	GA	30224	12/31/2017	2/14/2019	N	318 South Hill Street	NA	9	0	0	7	0	Spalding	12060	Atlanta-Sandy Springs-Roswell, GA	5/12/1933	1/1/1934	3/31/2006	Stock	0	1	OCC	DIF	Atlanta	ATLANTA	Atlanta	Atlanta	Southern	Southeast	0	1	http://www.fnbgriffin.com	89	265301	56953	51121	89690	0	103327	1290	0	7484
102	2018	169	12439	563233	0	First National Bank of Griffin	Griffin	GA	30224	12/31/2018	2/14/2019	N	318 South Hill Street	NA	9	0	0	4	0	Spalding	12060	Atlanta-Sandy Springs-Roswell, GA	5/12/1933	1/1/1934	3/31/2006	Stock	0	1	OCC	DIF	Atlanta	ATLANTA	Atlanta	Atlanta	Southern	Southeast	0	1	http://www.fnbgriffin.com	87	267076	48728	42043	91033	0	108260	1297	0	7385
103	2016	170	0	272030	0	The Peoples Bank of Talbotton	Talbotton	GA	31827	12/31/2016	2/14/2019	NM	26 West Monroe Street	NA	2	0	0	8	0	Talbot	NA	NA	1/1/1891	1/1/1934	12/31/2016	Stock	0	0	FDIC	DIF	Atlanta	ATLANTA	Atlanta	Atlanta	Southern	Southeast	0	1	http://www.peoplesbankofga.com	21	63655	2826	995	11084	0	44897	347	0	3047
104	2017	170	0	272030	0	The Peoples Bank of Georgia	Talbotton	GA	31827	12/31/2017	2/14/2019	NM	26 West Monroe Street	NA	3	0	0	8	0	Talbot	NA	NA	1/1/1891	1/1/1934	1/1/2017	Stock	0	0	FDIC	DIF	Atlanta	ATLANTA	Atlanta	Atlanta	Southern	Southeast	0	1	http://www.peoplesbankofga.com	26	77244	7267	5062	12146	0	52874	360	0	3194
105	2018	170	0	272030	0	The Peoples Bank of Georgia	Talbotton	GA	31827	12/31/2018	2/14/2019	NM	26 West Monroe Street	NA	3	0	0	8	0	Talbot	NA	NA	1/1/1891	1/1/1934	1/1/2017	Stock	0	0	FDIC	DIF	Atlanta	ATLANTA	Atlanta	Atlanta	Southern	Southeast	0	1	http://www.peoplesbankofga.com	27	84557	9130	6932	13166	0	57232	468	0	3044
106	2016	172	10091	37435	1082777	United Bank	Zebulon	GA	30295	12/31/2016	2/14/2019	NM	685 Griffin Street	UNITED BANK CORPORATION	18	0	0	4	1	Pike	12060	Atlanta-Sandy Springs-Roswell, GA	1/31/1905	1/1/1934	8/19/2016	Stock	0	1	FDIC	DIF	Atlanta	ATLANTA	Atlanta	Atlanta	Southern	Southeast	0	1	www.accessunited.com	380	1246496	186185	150709	395067	3500	628505	10973	0	20634
107	2017	172	10091	37435	1082777	United Bank	Zebulon	GA	30295	12/31/2017	2/14/2019	NM	685 Griffin Street	UNITED BANK CORPORATION	18	0	0	4	1	Pike	12060	Atlanta-Sandy Springs-Roswell, GA	1/31/1905	1/1/1934	8/19/2016	Stock	0	1	FDIC	DIF	Atlanta	ATLANTA	Atlanta	Atlanta	Southern	Southeast	0	1	www.accessunited.com	380	1329440	234217	198498	429324	0	632732	11778	0	20139
108	2018	172	10091	37435	1082777	United Bank	Zebulon	GA	30295	12/31/2018	2/14/2019	NM	685 Griffin Street	UNITED BANK CORPORATION	18	0	0	4	1	Pike	12060	Atlanta-Sandy Springs-Roswell, GA	1/31/1905	1/1/1934	8/19/2016	Stock	0	1	FDIC	DIF	Atlanta	ATLANTA	Atlanta	Atlanta	Southern	Southeast	0	1	www.accessunited.com	385	1389578	289445	243215	435374	0	632399	11766	0	19701
109	2016	175	0	469737	1417418	The Commercial Bank	Crawford	GA	30630	12/31/2016	2/14/2019	NM	102 N. Church Street	TCB BANCSHARES, INC.	3	0	0	4	1	Oglethorpe	12020	Athens-Clarke County, GA	9/5/1924	1/1/1934	5/1/2006	Stock	0	0	FDIC	DIF	Atlanta	ATLANTA	Atlanta	Atlanta	Southern	Southeast	0	1	http://thecommercialbank.net	27	151269	10844	8611	36490	10158	91147	2500	0	770
110	2017	175	0	469737	1417418	The Commercial Bank	Crawford	GA	30630	12/31/2017	2/14/2019	NM	102 N. Church Street	TCB BANCSHARES, INC.	3	0	0	4	1	Oglethorpe	12020	Athens-Clarke County, GA	9/5/1924	1/1/1934	5/1/2006	Stock	0	0	FDIC	DIF	Atlanta	ATLANTA	Atlanta	Atlanta	Southern	Southeast	0	1	http://thecommercialbank.net	32	158122	8371	4286	22214	6511	118169	2795	0	854
111	2018	175	0	469737	1417418	The Commercial Bank	Crawford	GA	30630	12/31/2018	2/14/2019	NM	102 N. Church Street	TCB BANCSHARES, INC.	3	0	0	4	1	Oglethorpe	12020	Athens-Clarke County, GA	9/5/1924	1/1/1934	5/1/2006	Stock	0	0	FDIC	DIF	Atlanta	ATLANTA	Atlanta	Atlanta	Southern	Southeast	0	1	http://thecommercialbank.net	33	183315	9929	5682	17427	15003	135444	2698	0	3594
112	2016	178	9191	577230	1249020	Talbot State Bank	Woodland	GA	31836	12/31/2016	2/14/2019	NM	76 E. Main Street	TSB BANCORP, INC.	2	0	0	8	1	Talbot	NA	NA	11/25/1907	1/1/1934	8/26/2015	Stock	0	0	FDIC	DIF	Atlanta	ATLANTA	Atlanta	Atlanta	Southern	Southeast	0	1	https://www.talbotstatebank.com	15	68359	11112	9979	21604	0	33114	402	0	689
113	2017	178	9191	577230	1249020	Talbot State Bank	Woodland	GA	31836	12/31/2017	2/14/2019	NM	76 E. Main Street	TSB BANCORP, INC.	2	0	0	8	1	Talbot	NA	NA	11/25/1907	1/1/1934	8/26/2015	Stock	0	0	FDIC	DIF	Atlanta	ATLANTA	Atlanta	Atlanta	Southern	Southeast	0	1	https://www.talbotstatebank.com	14	64716	9523	8565	22357	0	30326	406	0	690
114	2018	178	9191	577230	1249020	Talbot State Bank	Woodland	GA	31836	12/31/2018	2/14/2019	NM	76 E. Main Street	TSB BANCORP, INC.	2	0	0	8	1	Talbot	NA	NA	11/25/1907	1/1/1934	8/26/2015	Stock	0	0	FDIC	DIF	Atlanta	ATLANTA	Atlanta	Atlanta	Southern	Southeast	0	1	https://www.talbotstatebank.com	15	61425	8003	7287	24819	0	26963	412	0	683
115	2016	183	0	784430	0	The Merchants & Citizens Bank	Mcrae	GA	31055	12/31/2016	2/14/2019	NM	6 College Street	NA	1	0	0	7	0	Telfair	NA	NA	2/23/1929	1/1/1934	2/14/2018	Stock	0	0	FDIC	DIF	Atlanta	ATLANTA	Albany Ga	Atlanta	Southern	Southeast	0	1	http://www.merchantsandcitizensbank.com	22	105348	7868	6268	53830	0	33999	979	0	674
116	2017	183	0	784430	0	The Merchants & Citizens Bank	Mcrae	GA	31055	12/31/2017	2/14/2019	NM	6 College Street	NA	1	0	0	7	0	Telfair	NA	NA	2/23/1929	1/1/1934	2/14/2018	Stock	0	0	FDIC	DIF	Atlanta	ATLANTA	Albany Ga	Atlanta	Southern	Southeast	0	1	http://www.merchantsandcitizensbank.com	21	104363	8193	6786	53877	0	33515	984	0	653
117	2018	183	0	784430	0	The Merchants & Citizens Bank	Mcrae	GA	31055	12/31/2018	2/14/2019	NM	6 College Street	NA	1	0	0	7	0	Telfair	NA	NA	2/23/1929	1/1/1934	2/15/2018	Stock	0	0	FDIC	DIF	Atlanta	ATLANTA	Albany Ga	Atlanta	Southern	Southeast	0	1	http://www.merchantsandcitizensbank.com	20	106828	9687	8223	53380	0	34763	964	0	634
118	2016	193	0	507330	1086748	The Heritage Bank	Hinesville	GA	31313	12/31/2016	2/14/2019	NM	300 South Main Street	LIBERTY SHARES, INC.	17	0	0	4	0	Liberty	25980	Hinesville, GA	11/15/1911	1/1/1934	6/12/2009	Stock	0	0	FDIC	DIF	Atlanta	NEW YORK	Savannah	Atlanta	Southern	Southeast	0	1	http://www.the-heritage-bank.com	187	542188	76846	62827	158562	0	248892	4131	0	17882
119	2017	193	0	507330	1086748	The Heritage Bank	Hinesville	GA	31313	12/31/2017	2/14/2019	NM	300 South Main Street	HERITAGE BANCORPORATION, INC.	17	0	0	4	0	Liberty	25980	Hinesville, GA	11/15/1911	1/1/1934	6/12/2009	Stock	0	0	FDIC	DIF	Atlanta	NEW YORK	Savannah	Atlanta	Southern	Southeast	0	1	http://www.the-heritage-bank.com	174	546780	77064	61035	131479	0	290422	4625	0	16992
120	2018	193	0	507330	1086748	The Heritage Bank	Hinesville	GA	31313	12/31/2018	2/14/2019	NM	300 South Main Street	HERITAGE BANCORPORATION, INC.	17	0	1	4	0	Liberty	25980	Hinesville, GA	11/15/1911	1/1/1934	6/12/2009	Stock	0	0	FDIC	DIF	Atlanta	NEW YORK	Savannah	Atlanta	Southern	Southeast	0	1	http://www.the-heritage-bank.com	180	590842	67832	50053	112626	0	354359	5189	0	18115
121	2016	197	9807	493741	1138405	Alliance Bank	Francesville	IN	47946	12/31/2016	2/14/2019	NM	101 West Montgomery Street	ALLIANCE BANCORP	7	0	0	2	1	Pulaski	NA	NA	7/3/1930	1/1/1934	8/17/2016	Stock	0	1	FDIC	DIF	Chicago	CHICAGO	Indianapolis	Chicago	Central	Central	0	1	www.myalliancebank.com	66	303448	12362	990	109218	9055	158039	3975	0	2491
122	2017	197	9807	493741	1138405	Alliance Bank	Francesville	IN	47946	12/31/2017	2/14/2019	NM	101 West Montgomery Street	ALLIANCE BANCORP	7	0	0	2	1	Pulaski	NA	NA	7/3/1930	1/1/1934	8/17/2016	Stock	0	1	FDIC	DIF	Chicago	CHICAGO	Indianapolis	Chicago	Central	Central	0	1	www.myalliancebank.com	68	307486	11550	2990	109086	0	169421	3900	0	2387
123	2018	197	9807	493741	1138405	Alliance Bank	Francesville	IN	47946	12/31/2018	2/14/2019	NM	101 West Montgomery Street	ALLIANCE BANCORP	7	0	0	2	1	Pulaski	NA	NA	7/3/1930	1/1/1934	8/17/2016	Stock	0	1	FDIC	DIF	Chicago	CHICAGO	Indianapolis	Chicago	Central	Central	0	1	www.myalliancebank.com	65	304258	10975	2992	96955	6151	171954	3911	0	2244
124	2016	210	9713	914545	1205286	Tri-County Bank & Trust Company	Roachdale	IN	46172	12/31/2016	2/14/2019	NM	18 East Washington Street	TRI-COUNTY BANCORP.	5	0	0	2	0	Putnam	26900	Indianapolis-Carmel-Anderson, IN	10/7/1892	1/1/1934	3/31/2006	Stock	0	1	FDIC	DIF	Chicago	CHICAGO	Indianapolis	Chicago	Central	Central	0	1	tricountybank.net	44	187347	9691	5947	78487	18482	77656	1130	0	1253
125	2017	210	9713	914545	1205286	Tri-County Bank & Trust Company	Roachdale	IN	46172	12/31/2017	2/14/2019	NM	18 East Washington Street	TRI-COUNTY BANCORP.	5	0	0	2	0	Putnam	26900	Indianapolis-Carmel-Anderson, IN	10/7/1892	1/1/1934	3/31/2006	Stock	0	1	FDIC	DIF	Chicago	CHICAGO	Indianapolis	Chicago	Central	Central	0	1	tricountybank.net	41	192686	10007	8284	79292	16076	83676	1177	0	1246
126	2018	210	9713	914545	1205286	Tri-County Bank & Trust Company	Roachdale	IN	46172	12/31/2018	2/14/2019	NM	18 East Washington Street	TRI-COUNTY BANCORP.	5	0	0	2	0	Putnam	26900	Indianapolis-Carmel-Anderson, IN	10/7/1892	1/1/1934	3/31/2006	Stock	0	1	FDIC	DIF	Chicago	CHICAGO	Indianapolis	Chicago	Central	Central	0	1	tricountybank.net	42	197734	11911	10087	74804	19671	87899	1233	0	1233
127	2016	214	10977	433943	1207468	Washington State Bank	Washington	IA	52353	12/31/2016	2/14/2019	SM	121 S Marion Ave	W.S.B., INC.	4	0	0	2	0	Washington	26980	Iowa City, IA	4/18/1932	1/1/1934	11/1/2015	Stock	0	1	FED	DIF	Kansas City	KANSAS CITY	Cedar Rapids	Chicago	Western	Western	0	1	http://www.washsb.com	48	302337	11441	796	76124	0	199328	2400	0	3655
128	2017	214	10977	433943	1207468	Washington State Bank	Washington	IA	52353	12/31/2017	2/14/2019	SM	121 S Marion Ave	W.S.B., INC.	4	0	0	2	0	Washington	26980	Iowa City, IA	4/18/1932	1/1/1934	11/1/2015	Stock	0	1	FED	DIF	Kansas City	KANSAS CITY	Cedar Rapids	Chicago	Western	Western	0	1	http://www.washsb.com	48	303842	4598	1308	76219	0	207274	2417	0	3718
129	2018	214	10977	433943	1207468	Washington State Bank	Washington	IA	52353	12/31/2018	2/14/2019	SM	121 S Marion Ave	W.S.B., INC.	4	0	0	2	0	Washington	26980	Iowa City, IA	4/18/1932	1/1/1934	11/1/2015	Stock	0	1	FED	DIF	Kansas City	KANSAS CITY	Cedar Rapids	Chicago	Western	Western	0	1	http://www.washsb.com	49	317889	7702	724	76226	417	217222	2499	0	3421
130	2016	223	0	868442	1143212	Manson State Bank	Manson	IA	50563	12/31/2016	2/14/2019	NM	1001 Main St	ROG-LEE, INCORPORATED	1	0	0	2	1	Calhoun	NA	NA	1/1/1933	1/1/1934	3/31/2006	Stock	0	1	FDIC	DIF	Kansas City	KANSAS CITY	Des Moines	Chicago	Western	Western	0	1	www.mansonbank.com	9	35409	3689	3055	17735	0	13191	150	0	138
131	2017	223	0	868442	1143212	Manson State Bank	Manson	IA	50563	12/31/2017	2/14/2019	NM	1001 Main St	ROG-LEE, INCORPORATED	1	0	0	2	1	Calhoun	NA	NA	1/1/1933	1/1/1934	3/31/2006	Stock	0	1	FDIC	DIF	Kansas City	KANSAS CITY	Des Moines	Chicago	Western	Western	0	1	www.mansonbank.com	9	34039	1994	1574	14755	538	16049	155	0	136
132	2018	223	0	868442	1143212	Manson State Bank	Manson	IA	50563	12/31/2018	2/14/2019	NM	1001 Main St	ROG-LEE, INCORPORATED	1	0	0	2	1	Calhoun	NA	NA	1/1/1933	1/1/1934	3/31/2006	Stock	0	1	FDIC	DIF	Kansas City	KANSAS CITY	Des Moines	Chicago	Western	Western	0	1	www.mansonbank.com	9	34331	2760	2021	12452	719	17706	180	0	119
133	2016	225	0	868844	1203910	Peoples Savings Bank	Crawfordsville	IA	52621	12/31/2016	2/14/2019	NM	100 South Main	COUNTRY BANCORPORATION	2	0	0	2	0	Washington	26980	Iowa City, IA	10/17/1912	1/1/1934	12/22/2016	Stock	0	1	FDIC	DIF	Kansas City	KANSAS CITY	Cedar Rapids	Chicago	Western	Western	0	1	http://www.peoples-savings-bank.com	6	37431	4892	3821	18036	317	12471	272	0	140
134	2017	225	0	868844	1203910	Peoples Savings Bank	Crawfordsville	IA	52621	12/31/2017	2/14/2019	NM	100 South Main	COUNTRY BANCORPORATION	2	0	0	2	0	Washington	26980	Iowa City, IA	10/17/1912	1/1/1934	12/22/2016	Stock	0	1	FDIC	DIF	Kansas City	KANSAS CITY	Cedar Rapids	Chicago	Western	Western	0	1	http://www.peoples-savings-bank.com	7	33488	2854	2503	16341	0	12581	274	0	98
135	2018	225	0	868844	1203910	Peoples Savings Bank	Crawfordsville	IA	52621	12/31/2018	2/14/2019	NM	100 South Main	COUNTRY BANCORPORATION	2	0	0	2	0	Washington	26980	Iowa City, IA	10/17/1912	1/1/1934	12/22/2016	Stock	0	1	FDIC	DIF	Kansas City	KANSAS CITY	Cedar Rapids	Chicago	Western	Western	0	1	http://www.peoples-savings-bank.com	6	35006	4289	3747	15017	882	13012	276	0	101
136	2016	226	0	969844	1208380	Guthrie County State Bank	Panora	IA	50216	12/31/2016	2/14/2019	NM	505 East Main Street	GUTHRIE COUNTY BANCSHARES, INC.	2	0	0	2	1	Guthrie	19780	Des Moines-West Des Moines, IA	10/17/1931	1/1/1934	3/31/2006	Stock	0	1	FDIC	DIF	Kansas City	KANSAS CITY	Des Moines	Chicago	Western	Western	0	1	www.gcsbank.com	28	120974	4872	1506	26450	90	79138	1723	0	4534
137	2017	226	0	969844	1208380	Guthrie County State Bank	Panora	IA	50216	12/31/2017	2/14/2019	NM	505 East Main Street	GUTHRIE COUNTY BANCSHARES, INC.	2	0	0	2	1	Guthrie	19780	Des Moines-West Des Moines, IA	10/17/1931	1/1/1934	3/31/2006	Stock	0	1	FDIC	DIF	Kansas City	KANSAS CITY	Des Moines	Chicago	Western	Western	0	1	www.gcsbank.com	27	121732	5189	1989	24294	209	82178	1083	0	4323
138	2018	226	0	969844	1208380	Guthrie County State Bank	Panora	IA	50216	12/31/2018	2/14/2019	NM	505 East Main Street	GUTHRIE COUNTY BANCSHARES, INC.	2	0	0	2	1	Guthrie	19780	Des Moines-West Des Moines, IA	10/17/1931	1/1/1934	3/31/2006	Stock	0	1	FDIC	DIF	Kansas City	KANSAS CITY	Des Moines	Chicago	Western	Western	0	1	www.gcsbank.com	26	127886	11620	6761	26893	129	80346	1125	0	4134
139	2016	228	12625	735441	1201457	American State Bank	Sioux Center	IA	51250	12/31/2016	2/14/2019	NM	525 North Main Street	AMBANK COMPANY, INC.	9	0	1	2	1	Sioux	NA	NA	9/1/1913	1/1/1934	7/17/2015	Stock	0	1	FDIC	DIF	Kansas City	KANSAS CITY	Sioux City	Chicago	Western	Western	0	1	www.ambankiowa.com	121	848982	111694	89586	9576	2085	697180	10598	0	12007
140	2017	228	12625	735441	1201457	American State Bank	Sioux Center	IA	51250	12/31/2017	2/14/2019	NM	525 North Main Street	AMBANK COMPANY, INC.	9	0	1	2	1	Sioux	NA	NA	9/1/1913	1/1/1934	7/17/2015	Stock	0	1	FDIC	DIF	Kansas City	KANSAS CITY	Sioux City	Chicago	Western	Western	0	1	www.ambankiowa.com	125	869903	57958	39594	14357	6804	758552	11557	0	11289
141	2018	228	12625	735441	1201457	American State Bank	Sioux Center	IA	51250	12/31/2018	2/14/2019	NM	525 North Main Street	AMBANK COMPANY, INC.	9	0	1	2	1	Sioux	NA	NA	9/1/1913	1/1/1934	7/17/2015	Stock	0	1	FDIC	DIF	Kansas City	KANSAS CITY	Sioux City	Chicago	Western	Western	0	1	www.ambankiowa.com	136	932853	91542	71008	12060	2585	792864	12360	0	11438
142	2016	230	16077	849348	1131424	Community State Bank	Spencer	IA	51301	12/31/2016	2/14/2019	NM	1812 Highway Boulevard	COMMUNITY STATE BANCORPORATION	3	0	0	2	1	Clay	NA	NA	1/1/1914	1/1/1934	10/20/2017	Stock	0	1	FDIC	DIF	Kansas City	KANSAS CITY	Sioux City	Chicago	Western	Western	0	1	www.ecommunitybank.org	30	160388	7061	201	55195	1885	92990	1434	0	1029
143	2017	230	16077	849348	1131424	Community State Bank	Spencer	IA	51301	12/31/2017	2/14/2019	NM	1812 Highway Boulevard	COMMUNITY STATE BANCORPORATION	4	0	0	2	1	Clay	NA	NA	1/1/1914	1/1/1934	10/21/2017	Stock	0	1	FDIC	DIF	Kansas City	KANSAS CITY	Sioux City	Chicago	Western	Western	0	1	www.ecommunitybank.org	29	207240	7392	696	81408	2064	110233	1272	0	1237
144	2018	230	16077	849348	1131424	Community State Bank	Spencer	IA	51301	12/31/2018	2/14/2019	NM	1812 Highway Boulevard	COMMUNITY STATE BANCORPORATION	4	0	0	2	1	Clay	NA	NA	1/1/1914	1/1/1934	10/21/2017	Stock	0	1	FDIC	DIF	Kansas City	KANSAS CITY	Sioux City	Chicago	Western	Western	0	1	www.ecommunitybank.org	28	209027	6294	283	80726	3306	112947	1249	0	1292
145	2016	231	0	194440	1132971	Commercial Savings Bank	Carroll	IA	51401	12/31/2016	2/14/2019	SM	627 North Adams Street	COMMERCIAL BAN CORP.	3	0	0	4	1	Carroll	NA	NA	1/1/1917	1/1/1934	1/1/2012	Stock	0	1	FED	DIF	Kansas City	KANSAS CITY	Des Moines	Chicago	Western	Western	0	1	www.csbcarroll.com	24	171088	30524	26584	16396	1135	120252	1427	0	1234
146	2017	231	0	194440	1132971	Commercial Savings Bank	Carroll	IA	51401	12/31/2017	2/14/2019	SM	627 North Adams Street	COMMERCIAL BAN CORP.	3	0	0	4	1	Carroll	NA	NA	1/1/1917	1/1/1934	1/1/2012	Stock	0	1	FED	DIF	Kansas City	KANSAS CITY	Des Moines	Chicago	Western	Western	0	1	www.csbcarroll.com	26	176868	25439	21850	14647	611	130980	1506	0	3475
147	2018	231	0	194440	1132971	Commercial Savings Bank	Carroll	IA	51401	12/31/2018	2/14/2019	SM	627 North Adams Street	COMMERCIAL BAN CORP.	2	0	0	4	1	Carroll	NA	NA	1/1/1917	1/1/1934	1/1/2012	Stock	0	1	FED	DIF	Kansas City	KANSAS CITY	Des Moines	Chicago	Western	Western	0	1	www.csbcarroll.com	25	193996	26407	7297	12723	973	145837	1624	0	6181
148	2016	232	12569	185448	1137903	Solon State Bank	Solon	IA	52333	12/31/2016	2/14/2019	NM	126 South Market Street	SOLON FINANCIAL, INC.	3	0	0	4	1	Johnson	26980	Iowa City, IA	3/17/1932	1/1/1934	3/31/2006	Stock	0	1	FDIC	DIF	Kansas City	KANSAS CITY	Cedar Rapids	Chicago	Western	Western	0	1	http://www.solonstatebank.com	17	90652	4072	111	29184	0	53498	588	0	893
149	2017	232	12569	185448	1137903	Solon State Bank	Solon	IA	52333	12/31/2017	2/14/2019	NM	126 South Market Street	SOLON FINANCIAL, INC.	3	0	0	4	1	Johnson	26980	Iowa City, IA	3/17/1932	1/1/1934	3/31/2006	Stock	0	1	FDIC	DIF	Kansas City	KANSAS CITY	Cedar Rapids	Chicago	Western	Western	0	1	http://www.solonstatebank.com	17	97861	3311	147	31250	4490	54515	487	0	868
150	2018	232	12569	185448	1137903	Solon State Bank	Solon	IA	52333	12/31/2018	2/14/2019	NM	126 South Market Street	SOLON FINANCIAL, INC.	3	0	0	4	1	Johnson	26980	Iowa City, IA	3/17/1932	1/1/1934	3/31/2006	Stock	0	1	FDIC	DIF	Kansas City	KANSAS CITY	Cedar Rapids	Chicago	Western	Western	0	1	http://www.solonstatebank.com	17	97450	1318	305	32032	0	58719	519	0	931
151	2016	234	0	402846	1133615	Pocahontas State Bank	Pocahontas	IA	50574	12/31/2016	2/14/2019	NM	233 North Main Street	DENTEL BANCORPORATION	3	0	0	2	1	Pocahontas	NA	NA	7/1/1926	1/1/1934	8/26/2016	Stock	0	1	FDIC	DIF	Kansas City	KANSAS CITY	Des Moines	Chicago	Western	Western	0	1	www.pocastbk.net	9	101167	3037	0	51024	0	42449	226	0	452
152	2017	234	0	402846	1133615	Pocahontas State Bank	Pocahontas	IA	50574	12/31/2017	2/14/2019	NM	233 North Main Street	DENTEL BANCORPORATION	3	0	0	2	1	Pocahontas	NA	NA	7/1/1926	1/1/1934	8/26/2016	Stock	0	1	FDIC	DIF	Kansas City	KANSAS CITY	Des Moines	Chicago	Western	Western	0	1	www.pocastbk.net	9	96831	2605	0	45352	0	44500	265	0	420
153	2018	234	0	402846	1133615	Pocahontas State Bank	Pocahontas	IA	50574	12/31/2018	2/14/2019	NM	233 North Main Street	DENTEL BANCORPORATION	3	0	0	2	1	Pocahontas	NA	NA	7/1/1926	1/1/1934	8/26/2016	Stock	0	1	FDIC	DIF	Kansas City	KANSAS CITY	Des Moines	Chicago	Western	Western	0	1	www.pocastbk.net	9	98743	2196	0	47031	1300	43774	265	0	389
154	2016	235	0	425845	1209172	Security State Bank	Sutherland	IA	51058	12/31/2016	2/14/2019	NM	109 West 2nd Street	OLD O'BRIEN BANC SHARES, INC.	2	0	0	2	1	Obrien	NA	NA	1/1/1931	1/1/1934	4/24/2006	Stock	0	1	FDIC	DIF	Kansas City	KANSAS CITY	Sioux City	Chicago	Western	Western	0	1	mysecuritystate.com	14	118660	5415	2957	0	490	109781	1406	0	358
155	2017	235	0	425845	1209172	Security State Bank	Sutherland	IA	51058	12/31/2017	2/14/2019	NM	109 West 2nd Street	OLD O'BRIEN BANC SHARES, INC.	2	0	0	2	1	Obrien	NA	NA	1/1/1931	1/1/1934	4/24/2006	Stock	0	1	FDIC	DIF	Kansas City	KANSAS CITY	Sioux City	Chicago	Western	Western	0	1	mysecuritystate.com	14	125984	4784	2948	0	1946	115655	1324	0	327
156	2018	235	0	425845	1209172	Security State Bank	Sutherland	IA	51058	12/31/2018	2/14/2019	NM	109 West 2nd Street	OLD O'BRIEN BANC SHARES, INC.	2	0	0	2	1	Obrien	NA	NA	1/1/1931	1/1/1934	4/24/2006	Stock	0	1	FDIC	DIF	Kansas City	KANSAS CITY	Sioux City	Chicago	Western	Western	0	1	mysecuritystate.com	14	139969	7216	4973	587	3618	123860	1427	0	526
157	2016	245	13420	102342	1200290	Raccoon Valley Bank	Perry	IA	50220	12/31/2016	2/14/2019	NM	1202 2nd Street	PERRY INVESTMENT COMPANY	4	0	0	2	1	Dallas	19780	Des Moines-West Des Moines, IA	1/1/1927	1/1/1934	3/31/2006	Stock	0	1	FDIC	DIF	Kansas City	KANSAS CITY	Des Moines	Chicago	Western	Western	0	1	WWW.RACCOONVALLEYBANK.COM	43	248762	20827	11234	59011	0	161586	2155	0	3292
158	2017	245	13420	102342	1200290	Raccoon Valley Bank	Perry	IA	50220	12/31/2017	2/14/2019	NM	1202 2nd Street	PERRY INVESTMENT COMPANY	4	0	0	4	1	Dallas	19780	Des Moines-West Des Moines, IA	1/1/1927	1/1/1934	3/31/2006	Stock	0	1	FDIC	DIF	Kansas City	KANSAS CITY	Des Moines	Chicago	Western	Western	0	1	WWW.RACCOONVALLEYBANK.COM	46	265290	14759	5854	59507	0	181639	2172	0	4729
159	2018	245	13420	102342	1200290	Raccoon Valley Bank	Perry	IA	50220	12/31/2018	2/14/2019	NM	1202 2nd Street	PERRY INVESTMENT COMPANY	4	0	0	4	1	Dallas	19780	Des Moines-West Des Moines, IA	1/1/1927	1/1/1934	3/31/2006	Stock	0	1	FDIC	DIF	Kansas City	KANSAS CITY	Des Moines	Chicago	Western	Western	0	1	WWW.RACCOONVALLEYBANK.COM	45	280725	20095	12194	60536	0	190423	2252	0	5432
160	2016	248	11064	762045	1201729	State Savings Bank	West Des Moines	IA	50265	12/31/2016	2/14/2019	NM	4800 George Mills Civic Park	SSB HOLDING CO., INC.	2	0	0	4	1	Polk	19780	Des Moines-West Des Moines, IA	7/4/1894	1/1/1934	3/31/2006	Stock	0	0	FDIC	DIF	Kansas City	KANSAS CITY	Des Moines	Chicago	Western	Western	0	1	http://www.ssb.bank	24	122267	14526	6861	846	0	101842	1768	0	411
161	2017	248	11064	762045	1201729	State Savings Bank	West Des Moines	IA	50265	12/31/2017	2/14/2019	NM	4800 George Mills Civic Park	SSB HOLDING CO., INC.	2	0	0	4	1	Polk	19780	Des Moines-West Des Moines, IA	7/4/1894	1/1/1934	3/31/2006	Stock	0	0	FDIC	DIF	Kansas City	KANSAS CITY	Des Moines	Chicago	Western	Western	0	1	http://www.ssb.bank	25	136140	11223	7095	596	0	118664	1797	0	435
162	2018	248	11064	762045	1201729	State Savings Bank	West Des Moines	IA	50265	12/31/2018	2/14/2019	NM	4800 George Mills Civic Park	SSB HOLDING CO., INC.	2	0	0	4	1	Polk	19780	Des Moines-West Des Moines, IA	7/4/1894	1/1/1934	3/31/2006	Stock	0	0	FDIC	DIF	Kansas City	KANSAS CITY	Des Moines	Chicago	Western	Western	0	1	http://www.ssb.bank	29	140013	13844	9820	833	0	119368	1955	0	413
163	2016	251	15673	943143	1919976	Valley Bank & Trust	Mapleton	IA	51034	12/31/2016	2/14/2019	NM	401 Main Street	BEULAH BANCORPORATION, INC.	2	0	0	2	1	Monona	NA	NA	10/3/1878	1/1/1934	2/2/2015	Stock	0	1	FDIC	DIF	Kansas City	KANSAS CITY	Sioux City	Chicago	Western	Western	0	1	www.valleybankmapleton.com	13	67994	10580	10192	6629	0	44624	465	0	689
164	2017	251	15673	943143	1919976	Valley Bank & Trust	Mapleton	IA	51034	12/31/2017	2/14/2019	NM	401 Main Street	BEULAH BANCORPORATION, INC.	2	0	0	2	1	Monona	NA	NA	10/3/1878	1/1/1934	2/2/2015	Stock	0	1	FDIC	DIF	Kansas City	KANSAS CITY	Sioux City	Chicago	Western	Western	0	1	www.valleybankmapleton.com	12	68390	12068	11739	7958	0	41798	514	0	768
165	2018	251	15673	943143	1919976	Valley Bank & Trust	Mapleton	IA	51034	12/31/2018	2/14/2019	NM	401 Main Street	BEULAH BANCORPORATION, INC.	2	0	0	2	1	Monona	NA	NA	10/3/1878	1/1/1934	2/2/2015	Stock	0	1	FDIC	DIF	Kansas City	KANSAS CITY	Sioux City	Chicago	Western	Western	0	1	www.valleybankmapleton.com	12	69311	10177	9840	8295	0	44487	516	0	745
166	2016	252	10067	365745	3916317	Pinnacle Bank	Marshalltown	IA	50158	12/31/2016	2/14/2019	SM	2206 South Center Street	IOWA RIVER BANCORP, INC.	1	0	0	4	0	Marshall	NA	NA	5/5/1927	1/1/1934	6/30/2013	Stock	0	1	FED	DIF	Kansas City	KANSAS CITY	Des Moines	Chicago	Western	Western	0	1	www.bankpinnacle.us	24	184499	6070	620	100066	0	67528	1034	0	2725
167	2017	252	10067	365745	3916317	Pinnacle Bank	Marshalltown	IA	50158	12/31/2017	2/14/2019	SM	2206 South Center Street	IOWA RIVER BANCORP, INC.	1	0	0	4	0	Marshall	NA	NA	5/5/1927	1/1/1934	6/30/2013	Stock	0	1	FED	DIF	Kansas City	KANSAS CITY	Des Moines	Chicago	Western	Western	0	1	www.bankpinnacle.us	25	191709	6894	344	78611	0	94379	1336	0	2671
168	2018	252	10067	365745	3916317	Pinnacle Bank	Marshalltown	IA	50158	12/31/2018	2/14/2019	SM	2206 South Center Street	IOWA RIVER BANCORP, INC.	1	0	0	4	0	Marshall	NA	NA	5/5/1927	1/1/1934	6/30/2013	Stock	0	1	FED	DIF	Kansas City	KANSAS CITY	Des Moines	Chicago	Western	Western	0	1	www.bankpinnacle.us	25	199038	6993	363	67792	0	112251	1510	0	2569
169	2016	253	10130	674849	1209211	Luana Savings Bank	Luana	IA	52156	12/31/2016	2/14/2019	NM	100 Harvest Drive	LUANA BANCORPORATION	5	0	0	2	1	Clayton	NA	NA	8/1/1908	1/1/1934	3/26/2014	Stock	0	1	FDIC	DIF	Kansas City	KANSAS CITY	Cedar Rapids	Chicago	Western	Western	0	1	http://www.luanasavingsbank.com	69	870820	18180	6665	134029	2658	676086	8550	0	7949
170	2017	253	10130	674849	1209211	Luana Savings Bank	Luana	IA	52156	12/31/2017	2/14/2019	NM	100 Harvest Drive	LUANA BANCORPORATION	5	0	0	2	1	Clayton	NA	NA	8/1/1908	1/1/1934	3/26/2014	Stock	0	1	FDIC	DIF	Kansas City	KANSAS CITY	Cedar Rapids	Chicago	Western	Western	0	1	http://www.luanasavingsbank.com	71	984052	2364	202	125191	0	811649	9550	0	8994
171	2018	253	10130	674849	1209211	Luana Savings Bank	Luana	IA	52156	12/31/2018	2/14/2019	NM	100 Harvest Drive	LUANA BANCORPORATION	5	0	0	2	1	Clayton	NA	NA	8/1/1908	1/1/1934	3/26/2014	Stock	0	1	FDIC	DIF	Kansas City	KANSAS CITY	Cedar Rapids	Chicago	Western	Western	0	1	http://www.luanasavingsbank.com	75	1185477	11023	8473	170513	3713	936056	10400	0	12390
172	2016	254	0	740249	1200571	First Whitney Bank and Trust	Atlantic	IA	50022	12/31/2016	2/14/2019	NM	223 Chestnut Street	WHITNEY CORPORATION OF IOWA	2	0	0	2	1	Cass	NA	NA	1/1/1907	1/1/1934	3/31/2006	Stock	0	1	FDIC	DIF	Kansas City	KANSAS CITY	Des Moines	Chicago	Western	Western	0	1	www.firstwhitneybank.com	20	206623	7192	2495	57444	424	138166	509	0	428
173	2017	254	0	740249	1200571	First Whitney Bank and Trust	Atlantic	IA	50022	12/31/2017	2/14/2019	NM	223 Chestnut Street	WHITNEY CORPORATION OF IOWA	2	0	0	2	1	Cass	NA	NA	1/1/1907	1/1/1934	3/31/2006	Stock	0	1	FDIC	DIF	Kansas City	KANSAS CITY	Des Moines	Chicago	Western	Western	0	1	www.firstwhitneybank.com	20	216737	8253	2969	59451	0	145343	339	0	382
174	2018	254	0	740249	1200571	First Whitney Bank and Trust	Atlantic	IA	50022	12/31/2018	2/14/2019	NM	223 Chestnut Street	WHITNEY CORPORATION OF IOWA	2	0	0	2	1	Cass	NA	NA	1/1/1907	1/1/1934	3/31/2006	Stock	0	1	FDIC	DIF	Kansas City	KANSAS CITY	Des Moines	Chicago	Western	Western	0	1	www.firstwhitneybank.com	19	226083	8892	2572	55736	0	157473	457	0	405
175	2016	255	12302	201647	0	Farmers and Merchants Savings Bank	Waukon	IA	52172	12/31/2016	2/14/2019	NM	201 West Main Street	NA	2	0	0	2	1	Allamakee	NA	NA	12/4/1925	1/1/1934	3/31/2006	Stock	0	1	FDIC	DIF	Kansas City	KANSAS CITY	Cedar Rapids	Chicago	Western	Western	0	1	www.fmsb4me.bank	27	155950	11517	8855	38074	1347	101667	1779	0	458
176	2017	255	12302	201647	0	Farmers and Merchants Savings Bank	Waukon	IA	52172	12/31/2017	2/14/2019	NM	201 West Main Street	NA	2	0	0	2	1	Allamakee	NA	NA	12/4/1925	1/1/1934	3/31/2006	Stock	0	1	FDIC	DIF	Kansas City	KANSAS CITY	Cedar Rapids	Chicago	Western	Western	0	1	www.fmsb4me.bank	28	158488	11991	9689	36154	210	106513	1931	0	436
177	2018	255	12302	201647	0	Farmers and Merchants Savings Bank	Waukon	IA	52172	12/31/2018	2/14/2019	NM	201 West Main Street	NA	2	0	0	2	1	Allamakee	NA	NA	12/4/1925	1/1/1934	3/31/2006	Stock	0	1	FDIC	DIF	Kansas City	KANSAS CITY	Cedar Rapids	Chicago	Western	Western	0	1	www.fmsb4me.bank	27	158721	9660	7230	29072	424	115508	1159	0	477
178	2016	256	0	764441	1205428	Melvin Savings Bank	Melvin	IA	51350	12/31/2016	2/14/2019	NM	260 Main Street	BENZ HOLDING COMPANY	2	0	0	2	1	Osceola	NA	NA	1/1/1912	1/1/1934	3/31/2006	Stock	0	1	FDIC	DIF	Kansas City	KANSAS CITY	Sioux City	Chicago	Western	Western	0	1	www.melvinsavingsbank.com	11	68964	12260	9837	25880	2694	26610	408	0	797
179	2017	256	0	764441	1205428	Melvin Savings Bank	Melvin	IA	51350	12/31/2017	2/14/2019	NM	260 Main Street	BENZ HOLDING COMPANY	2	0	0	2	1	Osceola	NA	NA	1/1/1912	1/1/1934	3/31/2006	Stock	0	1	FDIC	DIF	Kansas City	KANSAS CITY	Sioux City	Chicago	Western	Western	0	1	www.melvinsavingsbank.com	12	71969	14015	12742	31573	365	24423	408	0	756
180	2018	256	0	764441	1205428	Melvin Savings Bank	Melvin	IA	51350	12/31/2018	2/14/2019	NM	260 Main Street	BENZ HOLDING COMPANY	2	0	0	2	1	Osceola	NA	NA	1/1/1912	1/1/1934	3/31/2006	Stock	0	1	FDIC	DIF	Kansas City	KANSAS CITY	Sioux City	Chicago	Western	Western	0	1	www.melvinsavingsbank.com	12	72241	11089	9421	33324	500	25526	405	0	947
181	2016	258	9364	317342	1249730	Stock Yards Bank & Trust Company	Louisville	KY	40232	12/31/2016	2/14/2019	NM	1040 East Main Street	STOCK YARDS BANCORP, INC.	37	0	1	4	0	Jefferson	31140	Louisville-Jefferson County, KY-IN	6/1/1904	1/1/1934	3/28/2018	Stock	0	1	FDIC	DIF	Chicago	CHICAGO	Elizabethtown	St. louis	Central	Southeast	0	0	www.syb.com	578	3037007	45764	6055	570074	2209	2284717	24007	0	42377
182	2017	258	9364	317342	1249730	Stock Yards Bank & Trust Company	Louisville	KY	40232	12/31/2017	2/14/2019	NM	1040 East Main Street	STOCK YARDS BANCORP, INC.	37	0	1	4	0	Jefferson	31140	Louisville-Jefferson County, KY-IN	6/1/1904	1/1/1934	3/28/2018	Stock	0	1	FDIC	DIF	Chicago	CHICAGO	Elizabethtown	St. louis	Central	Southeast	0	0	www.syb.com	580	3234045	137754	95772	574524	1494	2387703	24885	0	41652
183	2018	258	9364	317342	1249730	Stock Yards Bank & Trust Company	Louisville	KY	40206	12/31/2018	2/14/2019	NM	1040 East Main Street	STOCK YARDS BANCORP, INC.	38	0	1	4	0	Jefferson	31140	Louisville-Jefferson County, KY-IN	6/1/1904	1/1/1934	3/29/2018	Stock	0	1	FDIC	DIF	Chicago	CHICAGO	Elizabethtown	St. louis	Central	Southeast	0	0	www.syb.com	591	3301156	197375	145483	436995	1564	2524327	25534	0	44764
184	2016	262	14495	840019	2262268	Citizens Bank	Mount Vernon	KY	40456	12/31/2016	2/14/2019	NM	411 New Brodhead Road	ROCKCASTLE BANCORP, INC.	4	0	0	8	1	Rockcastle	NA	NA	1/1/1904	1/1/1934	5/1/2009	Stock	0	0	FDIC	DIF	Chicago	CHICAGO	Lexington	Cleveland	Central	Southeast	0	1	www.citizensbankrb.com	42	142166	6285	2240	14055	3507	107782	1065	0	4330
185	2017	262	14495	840019	2262268	Citizens Bank	Mount Vernon	KY	40456	12/31/2017	2/14/2019	NM	411 New Brodhead Road	ROCKCASTLE BANCORP, INC.	4	0	0	4	1	Rockcastle	NA	NA	1/1/1904	1/1/1934	5/1/2009	Stock	0	0	FDIC	DIF	Chicago	CHICAGO	Lexington	Cleveland	Central	Southeast	0	1	www.citizensbankrb.com	41	138149	7164	3606	13068	507	106895	1068	0	4140
186	2018	262	14495	840019	2262268	Citizens Bank	Mount Vernon	KY	40456	12/31/2018	2/14/2019	NM	411 New Brodhead Road	ROCKCASTLE BANCORP, INC.	4	0	0	4	1	Rockcastle	NA	NA	1/1/1904	1/1/1934	5/1/2009	Stock	0	0	FDIC	DIF	Chicago	CHICAGO	Lexington	Cleveland	Central	Southeast	0	1	www.citizensbankrb.com	43	141610	7661	3797	10143	500	113045	1069	0	3760
187	2016	267	0	683814	0	Kentucky Farmers Bank Corporation	Catlettsburg	KY	41129	12/31/2016	2/14/2019	NM	2500 Broadway	NA	3	0	0	7	1	Boyd	26580	Huntington-Ashland, WV-KY-OH	1/1/1931	1/1/1934	9/9/2010	Stock	0	1	FDIC	DIF	Chicago	CHICAGO	Lexington	Cleveland	Central	Southeast	0	1	http://www.kentuckyfarmersbank.com	54	177202	15193	10699	87051	0	68389	1118	0	2917
188	2017	267	0	683814	0	Kentucky Farmers Bank Corporation	Catlettsburg	KY	41129	12/31/2017	2/14/2019	NM	2500 Broadway	NA	3	0	0	8	1	Boyd	26580	Huntington-Ashland, WV-KY-OH	1/1/1931	1/1/1934	9/9/2010	Stock	0	1	FDIC	DIF	Chicago	CHICAGO	Lexington	Cleveland	Central	Southeast	0	1	http://www.kentuckyfarmersbank.com	57	179723	17798	14418	84431	0	71455	884	0	2676
189	2018	267	0	683814	0	Kentucky Farmers Bank Corporation	Catlettsburg	KY	41129	12/31/2018	2/14/2019	NM	2500 Broadway	NA	3	0	0	8	1	Boyd	26580	Huntington-Ashland, WV-KY-OH	1/1/1931	1/1/1934	9/9/2010	Stock	0	1	FDIC	DIF	Chicago	CHICAGO	Lexington	Cleveland	Central	Southeast	0	1	http://www.kentuckyfarmersbank.com	56	178412	12602	9327	77652	0	82410	840	0	2554
190	2016	275	0	330949	1119217	Morgantown Bank & Trust Company, Incorporated	Morgantown	KY	42261	12/31/2016	2/14/2019	NM	201 N Main Street	MORGANTOWN DEPOSIT BANCORP, INC.	5	0	0	8	0	Butler	14540	Bowling Green, KY	9/1/1880	1/1/1934	3/31/2006	Stock	0	1	FDIC	DIF	Chicago	CHICAGO	Hopkinsville	St. louis	Central	Southeast	0	1	https://www.morgantownbank.com	49	176907	3101	242	34439	1155	131236	1336	0	3834
191	2017	275	0	330949	1119217	Morgantown Bank & Trust Company, Incorporated	Morgantown	KY	42261	12/31/2017	2/14/2019	NM	201 N Main Street	MORGANTOWN DEPOSIT BANCORP, INC.	5	0	0	8	0	Butler	14540	Bowling Green, KY	9/1/1880	1/1/1934	3/31/2006	Stock	0	1	FDIC	DIF	Chicago	CHICAGO	Hopkinsville	St. louis	Central	Southeast	0	1	https://www.morgantownbank.com	49	187187	3253	203	31095	4567	141990	1286	0	3639
192	2018	275	0	330949	1119217	Morgantown Bank & Trust Company, Incorporated	Morgantown	KY	42261	12/31/2018	2/14/2019	NM	201 N Main Street	MORGANTOWN DEPOSIT BANCORP, INC.	5	0	0	8	0	Butler	14540	Bowling Green, KY	9/1/1880	1/1/1934	3/31/2006	Stock	0	1	FDIC	DIF	Chicago	CHICAGO	Hopkinsville	St. louis	Central	Southeast	0	1	https://www.morgantownbank.com	51	193864	3943	404	33407	0	149992	1264	0	3565
193	2016	281	9820	211114	1071539	Hyden Citizens Bank	Hyden	KY	41749	12/31/2016	2/14/2019	NM	22023 Main Street	MIDDLEFORK FINANCIAL GROUP INC.	4	0	0	4	1	Leslie	NA	NA	9/1/1904	1/1/1934	3/31/2006	Stock	0	0	FDIC	DIF	Chicago	CHICAGO	Lexington	Cleveland	Central	Southeast	0	1	http://www.hydencitizensbank.com	32	129329	4987	1199	41661	621	75474	726	0	4323
194	2017	281	9820	211114	1071539	Hyden Citizens Bank	Hyden	KY	41749	12/31/2017	2/14/2019	NM	22023 Main Street	MIDDLEFORK FINANCIAL GROUP INC.	4	0	0	4	1	Leslie	NA	NA	9/1/1904	1/1/1934	3/31/2006	Stock	0	0	FDIC	DIF	Chicago	CHICAGO	Lexington	Cleveland	Central	Southeast	0	1	http://www.hydencitizensbank.com	31	126915	5504	763	38880	146	75902	716	0	4196
195	2018	281	9820	211114	1071539	Hyden Citizens Bank	Hyden	KY	41749	12/31/2018	2/14/2019	NM	22023 Main Street	MIDDLEFORK FINANCIAL GROUP INC.	4	0	0	4	1	Leslie	NA	NA	9/1/1904	1/1/1934	3/31/2006	Stock	0	0	FDIC	DIF	Chicago	CHICAGO	Lexington	Cleveland	Central	Southeast	0	1	http://www.hydencitizensbank.com	31	129306	7799	694	38140	0	77025	700	0	4066
196	2016	284	9664	811541	2151670	Auburn Banking Company	Auburn	KY	42206	12/31/2016	2/14/2019	NM	218 W. Main Street	FIRST COMMUNITY BANCORP, INC	2	0	0	2	1	Logan	NA	NA	1/1/1929	1/1/1934	5/18/2015	Stock	0	0	FDIC	DIF	Chicago	CHICAGO	Hopkinsville	St. louis	Central	Southeast	0	1	www.auburnbankingcompany.com	20	76591	2776	108	12622	5399	53454	427	0	1348
197	2017	284	9664	811541	2151670	Auburn Banking Company	Auburn	KY	42206	12/31/2017	2/14/2019	NM	218 W. Main Street	FIRST COMMUNITY BANCORP, INC	2	0	0	2	1	Logan	NA	NA	1/1/1929	1/1/1934	5/18/2015	Stock	0	0	FDIC	DIF	Chicago	CHICAGO	Hopkinsville	St. louis	Central	Southeast	0	1	www.auburnbankingcompany.com	20	79486	2195	115	13510	4003	57496	430	0	1267
198	2018	284	9664	811541	2151670	Auburn Banking Company	Auburn	KY	42206	12/31/2018	2/14/2019	NM	218 W. Main Street	FIRST COMMUNITY BANCORP, INC	2	0	0	8	1	Logan	NA	NA	1/1/1929	1/1/1934	5/18/2015	Stock	0	0	FDIC	DIF	Chicago	CHICAGO	Hopkinsville	St. louis	Central	Southeast	0	1	www.auburnbankingcompany.com	21	78621	2218	135	13142	4293	56510	428	0	1456
199	2016	287	11962	698144	2052067	Community Financial Services Bank	Benton	KY	42025	12/31/2016	2/14/2019	NM	221 West Fifth Street	COMMUNITY FINANCIAL SERVICES, INC. EMPLOYEE STOCK OWNERSHIP PLAN	5	0	0	4	0	Marshall	NA	NA	1/1/1890	1/1/1934	8/31/2017	Stock	0	1	FDIC	DIF	Chicago	CHICAGO	Hopkinsville	St. louis	Central	Southeast	0	1	http://www.yourlifeyourbank.com	190	958756	11528	1215	68194	0	826263	8445	0	28842
200	2017	287	11962	698144	2052067	Community Financial Services Bank	Benton	KY	42025	12/31/2017	2/14/2019	SM	221 West Fifth Street	COMMUNITY FINANCIAL SERVICES, INC. EMPLOYEE STOCK OWNERSHIP PLAN	6	0	0	4	0	Marshall	NA	NA	1/1/1890	1/1/1934	9/1/2017	Stock	0	1	FED	DIF	Chicago	CHICAGO	Hopkinsville	St. louis	Central	Southeast	0	1	http://www.yourlifeyourbank.com	217	1063530	21283	5972	105865	0	872997	8074	0	34226
201	2018	287	11962	698144	2052067	Community Financial Services Bank	Benton	KY	42025	12/31/2018	2/14/2019	SM	221 West Fifth Street	COMMUNITY FINANCIAL SERVICES, INC. EMPLOYEE STOCK OWNERSHIP PLAN	6	0	0	4	0	Marshall	NA	NA	1/1/1890	1/1/1934	9/1/2017	Stock	0	1	FED	DIF	Chicago	CHICAGO	Hopkinsville	St. louis	Central	Southeast	0	1	http://www.yourlifeyourbank.com	236	1172130	50290	28708	112959	0	941878	9982	0	38275
202	2016	288	10627	839817	1071539	Farmers & Traders Bank of Campton	Campton	KY	41301	12/31/2016	2/14/2019	NM	215 Mountain Parkway Spur	MIDDLEFORK FINANCIAL GROUP INC.	1	0	0	8	1	Wolfe	NA	NA	1/1/1902	1/1/1934	12/11/2015	Stock	0	0	FDIC	DIF	Chicago	CHICAGO	Lexington	Cleveland	Central	Southeast	0	1	http://www.farmersandtradersbank.com	13	48201	1666	6	22565	0	20365	290	0	1902
203	2017	288	10627	839817	1071539	Farmers & Traders Bank of Campton	Campton	KY	41301	12/31/2017	2/14/2019	NM	215 Mountain Parkway Spur	MIDDLEFORK FINANCIAL GROUP INC.	1	0	0	8	1	Wolfe	NA	NA	1/1/1902	1/1/1934	12/11/2015	Stock	0	0	FDIC	DIF	Chicago	CHICAGO	Lexington	Cleveland	Central	Southeast	0	1	http://www.farmersandtradersbank.com	12	48059	1288	147	20442	0	22752	286	0	1868
204	2018	288	10627	839817	1071539	Farmers & Traders Bank of Campton	Campton	KY	41301	12/31/2018	2/14/2019	NM	215 Mountain Parkway Spur	MIDDLEFORK FINANCIAL GROUP INC.	1	0	0	8	1	Wolfe	NA	NA	1/1/1902	1/1/1934	12/11/2015	Stock	0	0	FDIC	DIF	Chicago	CHICAGO	Lexington	Cleveland	Central	Southeast	0	1	http://www.farmersandtradersbank.com	12	47968	2207	9	19564	0	22645	289	0	1814
205	2016	289	0	763211	3923306	Bank of Hindman	Hindman	KY	41822	12/31/2016	2/14/2019	NM	1362 Hindman Bypass	COMMUNITY EXCHANGE BANCSHARES INC.	2	0	0	7	0	Knott	NA	NA	1/1/1903	1/1/1934	5/12/2014	Stock	0	0	FDIC	DIF	Chicago	CHICAGO	Lexington	Cleveland	Central	Southeast	0	1	www.bankofhindman.com	28	193915	5871	2490	102927	0	71707	731	0	5045
206	2017	289	0	763211	3923306	Bank of Hindman	Hindman	KY	41822	12/31/2017	2/14/2019	NM	1362 Hindman Bypass	COMMUNITY EXCHANGE BANCSHARES INC.	3	0	0	4	0	Knott	NA	NA	1/1/1903	1/1/1934	5/12/2014	Stock	0	0	FDIC	DIF	Chicago	CHICAGO	Lexington	Cleveland	Central	Southeast	0	1	www.bankofhindman.com	30	192992	6445	2739	89469	0	84399	858	0	4267
207	2018	289	0	763211	3923306	Bank of Hindman	Hindman	KY	41822	12/31/2018	2/14/2019	NM	1362 Hindman Bypass	COMMUNITY EXCHANGE BANCSHARES INC.	3	0	0	4	0	Knott	NA	NA	1/1/1903	1/1/1934	5/12/2014	Stock	0	0	FDIC	DIF	Chicago	CHICAGO	Lexington	Cleveland	Central	Southeast	0	1	www.bankofhindman.com	30	196637	6034	2490	78244	0	100073	957	0	4113
208	2016	291	12003	1016718	0	Jackson County Bank	Mc Kee	KY	40447	12/31/2016	2/14/2019	NM	123 Main Street N	NA	3	0	0	2	0	Jackson	NA	NA	10/5/1904	1/1/1934	5/12/2011	Stock	0	0	FDIC	DIF	Chicago	CHICAGO	Lexington	Cleveland	Central	Southeast	0	1	www.jacksoncobank.com	40	127157	11608	8980	46934	0	65972	1480	0	1158
209	2017	291	12003	1016718	0	Jackson County Bank	Mc Kee	KY	40447	12/31/2017	2/14/2019	NM	123 Main Street N	NA	3	0	0	2	0	Jackson	NA	NA	10/5/1904	1/1/1934	5/12/2011	Stock	0	0	FDIC	DIF	Chicago	CHICAGO	Lexington	Cleveland	Central	Southeast	0	1	www.jacksoncobank.com	38	125540	16664	10140	42010	0	64405	1480	0	1124
210	2018	291	12003	1016718	0	Jackson County Bank	Mc Kee	KY	40447	12/31/2018	2/14/2019	NM	123 Main Street N	NA	3	0	0	2	0	Jackson	NA	NA	10/5/1904	1/1/1934	5/12/2011	Stock	0	0	FDIC	DIF	Chicago	CHICAGO	Lexington	Cleveland	Central	Southeast	0	1	www.jacksoncobank.com	38	135414	15475	12372	51203	0	66167	1480	0	1108
211	2016	292	13745	266945	1097922	The Monticello Banking Company	Monticello	KY	42633	12/31/2016	2/14/2019	SM	50 North Main	MONTICELLO BANKSHARES, INC.	13	0	0	4	0	Wayne	NA	NA	1/1/1895	1/1/1934	3/17/2017	Stock	0	1	FED	DIF	Chicago	CHICAGO	Lexington	St. louis	Central	Southeast	0	1	http://www.mbcbank.com	158	572243	27806	24346	121228	1	383799	4798	0	14206
212	2017	292	13745	266945	1097922	The Monticello Banking Company	Monticello	KY	42633	12/31/2017	2/14/2019	SM	50 North Main	MONTICELLO BANKSHARES, INC.	16	0	0	4	0	Wayne	NA	NA	1/1/1895	1/1/1934	9/7/2018	Stock	0	1	FED	DIF	Chicago	CHICAGO	Lexington	St. louis	Central	Southeast	0	1	http://www.mbcbank.com	183	693307	26940	22253	153616	1	465125	4919	0	16378
213	2018	292	13745	266945	1097922	The Monticello Banking Company	Monticello	KY	42633	12/31/2018	2/14/2019	SM	50 North Main	MONTICELLO BANKSHARES, INC.	18	0	0	4	0	Wayne	NA	NA	1/1/1895	1/1/1934	9/8/2018	Stock	0	1	FED	DIF	Chicago	CHICAGO	Lexington	St. louis	Central	Southeast	0	1	http://www.mbcbank.com	189	736192	25792	20980	119451	1	537232	5271	0	19503
214	2016	296	10546	903240	2155397	Bank of Edmonson County	Brownsville	KY	42210	12/31/2016	2/14/2019	NM	109 N Main Street	EDMONSON BANCSHARES, INC	3	0	0	8	1	Edmonson	14540	Bowling Green, KY	1/1/1925	1/1/1934	3/31/2006	Stock	0	0	FDIC	DIF	Chicago	CHICAGO	Hopkinsville	St. louis	Central	Southeast	0	1	http://www.bankofedmonson.com	49	214498	6787	2900	50417	1288	147552	1570	0	4987
215	2017	296	10546	903240	2155397	Bank of Edmonson County	Brownsville	KY	42210	12/31/2017	2/14/2019	NM	109 N Main Street	EDMONSON BANCSHARES, INC	3	0	0	8	1	Edmonson	14540	Bowling Green, KY	1/1/1925	1/1/1934	3/31/2006	Stock	0	0	FDIC	DIF	Chicago	CHICAGO	Hopkinsville	St. louis	Central	Southeast	0	1	http://www.bankofedmonson.com	51	211837	6792	2974	46790	210	149892	1599	0	4788
216	2018	296	10546	903240	2155397	Bank of Edmonson County	Brownsville	KY	42210	12/31/2018	2/14/2019	NM	109 N Main Street	EDMONSON BANCSHARES, INC	3	0	0	8	1	Edmonson	14540	Bowling Green, KY	1/1/1925	1/1/1934	3/31/2006	Stock	0	0	FDIC	DIF	Chicago	CHICAGO	Hopkinsville	St. louis	Central	Southeast	0	1	http://www.bankofedmonson.com	50	212294	6901	2817	38123	0	159345	1603	0	4655
217	2016	297	9961	580847	1250071	Lewisburg Banking Company	Lewisburg	KY	42256	12/31/2016	2/14/2019	SM	287 North Main St	LEWISBURG BANCSHARES CORPORATION	4	0	0	4	1	Logan	NA	NA	2/10/1894	1/1/1934	1/1/2012	Stock	0	0	FED	DIF	Chicago	CHICAGO	Hopkinsville	St. louis	Central	Southeast	0	1	www.lewisburgbank.com	31	109123	5295	2867	28661	639	71005	886	0	1372
218	2017	297	9961	580847	1250071	Lewisburg Banking Company	Lewisburg	KY	42256	12/31/2017	2/14/2019	SM	287 North Main St	LEWISBURG BANCSHARES CORPORATION	4	0	0	4	1	Logan	NA	NA	2/10/1894	1/1/1934	1/1/2012	Stock	0	0	FED	DIF	Chicago	CHICAGO	Hopkinsville	St. louis	Central	Southeast	0	1	www.lewisburgbank.com	32	116924	6366	3909	28231	3730	74964	960	0	1355
219	2018	297	9961	580847	1250071	Lewisburg Banking Company	Lewisburg	KY	42256	12/31/2018	2/14/2019	SM	287 North Main St	LEWISBURG BANCSHARES CORPORATION	4	0	0	8	1	Logan	NA	NA	2/10/1894	1/1/1934	1/1/2012	Stock	0	0	FED	DIF	Chicago	CHICAGO	Hopkinsville	St. louis	Central	Southeast	0	1	www.lewisburgbank.com	31	121110	8122	4777	26084	1604	81577	1057	0	1481
220	2016	303	11755	425818	1071342	United Cumberland Bank	Whitley City	KY	42653	12/31/2016	2/14/2019	NM	47 South Main Street	MCCREARY BANCSHARES INC.	6	0	1	8	1	Mccreary	NA	NA	1/1/1906	1/1/1934	6/11/2017	Stock	0	0	FDIC	DIF	Chicago	CHICAGO	Lexington	Cleveland	Central	Southeast	0	1	www.unitedcumberland.com	92	283094	15007	7604	76594	0	181856	2810	0	5735
221	2017	303	11755	425818	1071342	United Cumberland Bank	Whitley City	KY	42653	12/31/2017	2/14/2019	NM	47 South Main Street	MCCREARY BANCSHARES INC.	7	0	1	4	1	Mccreary	NA	NA	1/1/1906	1/1/1934	6/12/2017	Stock	0	0	FDIC	DIF	Chicago	CHICAGO	Lexington	Cleveland	Central	Southeast	0	1	www.unitedcumberland.com	99	285676	20100	12940	67214	0	187265	2666	0	7434
222	2018	303	11755	425818	1071342	United Cumberland Bank	Whitley City	KY	42653	12/31/2018	2/14/2019	NM	47 South Main Street	MCCREARY BANCSHARES INC.	7	0	1	4	1	Mccreary	NA	NA	1/1/1906	1/1/1934	6/12/2017	Stock	0	0	FDIC	DIF	Chicago	CHICAGO	Lexington	Cleveland	Central	Southeast	0	1	www.unitedcumberland.com	95	287229	21347	13453	57891	0	195936	2877	0	7017
223	2016	304	15798	782548	2266387	Clinton Bank	Clinton	KY	42031	12/31/2016	2/14/2019	NM	220 East Clay Street	CLINTON BANCORP, INC.	1	0	0	2	0	Hickman	NA	NA	9/1/1887	1/1/1934	3/31/2006	Stock	0	1	FDIC	DIF	Chicago	CHICAGO	Hopkinsville	St. louis	Central	Southeast	0	1	WWW.CLINTONBANKKY.COM	15	61343	2484	62	20323	523	36630	473	0	229
224	2017	304	15798	782548	2266387	Clinton Bank	Clinton	KY	42031	12/31/2017	2/14/2019	NM	220 East Clay Street	CLINTON BANCORP, INC.	1	0	0	2	0	Hickman	NA	NA	9/1/1887	1/1/1934	3/31/2006	Stock	0	1	FDIC	DIF	Chicago	CHICAGO	Hopkinsville	St. louis	Central	Southeast	0	1	WWW.CLINTONBANKKY.COM	14	61502	1708	64	20438	0	38236	437	0	213
225	2018	304	15798	782548	2266387	Clinton Bank	Clinton	KY	42031	12/31/2018	2/14/2019	NM	220 East Clay Street	CLINTON BANCORP, INC.	1	0	0	2	0	Hickman	NA	NA	9/1/1887	1/1/1934	3/31/2006	Stock	0	1	FDIC	DIF	Chicago	CHICAGO	Hopkinsville	St. louis	Central	Southeast	0	1	WWW.CLINTONBANKKY.COM	14	62463	1169	104	21957	2160	35922	486	0	205
226	2016	306	13006	860334	1086056	Bank of Zachary	Zachary	LA	70791	12/31/2016	2/14/2019	NM	4743 Main Street	ZACHARY BANCSHARES, INC.	3	0	0	8	0	East Baton Rouge	12940	Baton Rouge, LA	1/1/1904	1/1/1934	5/14/2018	Stock	0	0	FDIC	DIF	Dallas	DALLAS	Baton Rouge	Atlanta	Southern	Western	0	1	http://www.bankofzachary.com	51	238804	13141	9826	78917	6375	134677	1837	0	2448
227	2017	306	13006	860334	1086056	Bank of Zachary	Zachary	LA	70791	12/31/2017	2/14/2019	NM	4743 Main Street	ZACHARY BANCSHARES, INC.	3	0	0	4	0	East Baton Rouge	12940	Baton Rouge, LA	1/1/1904	1/1/1934	5/14/2018	Stock	0	0	FDIC	DIF	Dallas	DALLAS	Baton Rouge	Atlanta	Southern	Western	0	1	http://www.bankofzachary.com	55	226316	5553	2758	66822	400	147726	1845	0	2841
228	2018	306	13006	860334	1086056	Bank of Zachary	Zachary	LA	70791	12/31/2018	2/14/2019	NM	4743 Main Street	ZACHARY BANCSHARES, INC.	3	0	0	4	0	East Baton Rouge	12940	Baton Rouge, LA	1/1/1904	1/1/1934	5/15/2018	Stock	0	0	FDIC	DIF	Dallas	DALLAS	Baton Rouge	Atlanta	Southern	Western	0	1	http://www.bankofzachary.com	61	243253	6454	3471	66160	2275	161775	1555	0	2706
229	2016	307	0	535034	1085460	Landmark Bank	Clinton	LA	70722	12/31/2016	2/14/2019	NM	12225 St. Helena Street	CLINTON BANCSHARES, INC.	3	0	0	4	1	East Feliciana	12940	Baton Rouge, LA	11/1/1897	1/1/1934	3/31/2006	Stock	0	0	FDIC	DIF	Dallas	DALLAS	Baton Rouge	Atlanta	Southern	Western	0	1	landmarkbankla.com	37	116592	4053	2092	25687	5400	76020	840	0	1795
230	2017	307	0	535034	1085460	Landmark Bank	Clinton	LA	70722	12/31/2017	2/14/2019	NM	12225 St. Helena Street	CLINTON BANCSHARES, INC.	4	0	0	4	1	East Feliciana	12940	Baton Rouge, LA	11/1/1897	1/1/1934	3/31/2006	Stock	0	0	FDIC	DIF	Dallas	DALLAS	Baton Rouge	Atlanta	Southern	Western	0	1	landmarkbankla.com	41	121716	2039	475	23007	6200	85064	683	0	1733
231	2018	307	0	535034	1085460	Landmark Bank	Clinton	LA	70722	12/31/2018	2/14/2019	NM	12225 St. Helena Street	CLINTON BANCSHARES, INC.	5	0	0	4	1	East Feliciana	12940	Baton Rouge, LA	11/1/1897	1/1/1934	3/31/2006	Stock	0	0	FDIC	DIF	Dallas	DALLAS	Baton Rouge	Atlanta	Southern	Western	0	1	landmarkbankla.com	42	131761	3396	521	22561	3825	93962	631	0	2764
232	2016	314	0	741956	0	The Mer Rouge State Bank	Mer Rouge	LA	71261	12/31/2016	2/14/2019	NM	102 Davenport Avenue	NA	1	0	0	2	0	Morehouse	NA	NA	1/1/1903	1/1/1934	4/9/2014	Stock	0	0	FDIC	DIF	Dallas	DALLAS	Shreveport	Dallas	Southern	Western	0	1	NA	10	41316	640	515	5884	12950	20367	161	0	537
233	2017	314	0	741956	0	The Mer Rouge State Bank	Mer Rouge	LA	71261	12/31/2017	2/14/2019	NM	102 Davenport Avenue	NA	1	0	0	4	0	Morehouse	NA	NA	1/1/1903	1/1/1934	4/9/2014	Stock	0	0	FDIC	DIF	Dallas	DALLAS	Shreveport	Dallas	Southern	Western	0	1	NA	10	40561	11499	9650	6781	0	20842	191	0	539
234	2018	314	0	741956	0	The Mer Rouge State Bank	Mer Rouge	LA	71261	12/31/2018	2/14/2019	NM	102 Davenport Avenue	NA	1	0	0	2	0	Morehouse	NA	NA	1/1/1903	1/1/1934	4/9/2014	Stock	0	0	FDIC	DIF	Dallas	DALLAS	Shreveport	Dallas	Southern	Western	0	1	NA	10	39731	7890	5925	5428	0	24765	65	0	492
235	2016	321	0	725741	1119057	Holmes County Bank & Trust Company	Lexington	MS	39095	12/31/2016	2/14/2019	NM	316 Court Square	HOLMES COUNTY CAPITAL CORPORATION	4	0	0	8	1	Holmes	NA	NA	1/1/1932	1/1/1934	5/29/2015	Stock	0	1	FDIC	DIF	Dallas	DALLAS	Jackson Ms	St. louis	Southern	West	0	1	http://www.holmesbk.com	22	109916	9279	5787	39174	6824	45827	929	0	1446
236	2017	321	0	725741	1119057	Holmes County Bank & Trust Company	Lexington	MS	39095	12/31/2017	2/14/2019	NM	316 Court Square	HOLMES COUNTY CAPITAL CORPORATION	4	0	0	8	1	Holmes	NA	NA	1/1/1932	1/1/1934	5/29/2015	Stock	0	1	FDIC	DIF	Dallas	DALLAS	Jackson Ms	St. louis	Southern	West	0	1	http://www.holmesbk.com	22	116882	10997	6579	38133	10429	48582	658	0	1386
237	2018	321	0	725741	1119057	Holmes County Bank & Trust Company	Lexington	MS	39095	12/31/2018	2/14/2019	NM	316 Court Square	HOLMES COUNTY CAPITAL CORPORATION	4	0	0	7	1	Holmes	NA	NA	1/1/1932	1/1/1934	5/29/2015	Stock	0	1	FDIC	DIF	Dallas	DALLAS	Jackson Ms	St. louis	Southern	West	0	1	http://www.holmesbk.com	21	116784	11448	9521	43437	9061	44226	734	0	1364
238	2016	324	12223	514132	1246681	Citizens Bank	Columbia	MS	39429	12/31/2016	2/14/2019	NM	814 Main Street	CITIZENS CORPORATION	8	0	0	4	1	Marion	NA	NA	7/15/1914	1/1/1934	2/5/2015	Stock	0	1	FDIC	DIF	Dallas	DALLAS	Jackson Ms	Atlanta	Southern	West	0	1	WWW.CITIZENSBK.COM	140	405496	32629	18235	43397	1360	303317	4564	0	10650
239	2017	324	12223	514132	1246681	Citizens Bank	Columbia	MS	39429	12/31/2017	2/14/2019	NM	814 Main Street	CITIZENS CORPORATION	8	0	0	4	1	Marion	NA	NA	7/15/1914	1/1/1934	2/5/2015	Stock	0	1	FDIC	DIF	Dallas	DALLAS	Jackson Ms	Atlanta	Southern	West	0	1	WWW.CITIZENSBK.COM	142	418126	24225	13036	42341	754	325958	4431	0	10621
240	2018	324	12223	514132	1246681	Citizens Bank	Columbia	MS	39429	12/31/2018	2/14/2019	NM	814 Main Street	CITIZENS CORPORATION	8	0	0	4	1	Marion	NA	NA	7/15/1914	1/1/1934	2/5/2015	Stock	0	1	FDIC	DIF	Dallas	DALLAS	Jackson Ms	Atlanta	Southern	West	0	1	WWW.CITIZENSBK.COM	141	420400	29781	24009	37585	9416	319352	4621	0	10110
241	2016	327	12538	579636	0	Merchants and Planters Bank	Raymond	MS	39154	12/31/2016	2/14/2019	NM	308 Raymond Square	NA	5	0	0	4	0	Hinds	27140	Jackson, MS	2/1/1906	1/1/1934	8/21/2012	Stock	0	1	FDIC	DIF	Dallas	DALLAS	Jackson Ms	Atlanta	Southern	West	0	1	http://www.mpbank.net	32	85257	10114	5612	29887	275	37576	504	0	2444
242	2017	327	12538	579636	0	Merchants and Planters Bank	Raymond	MS	39154	12/31/2017	2/14/2019	NM	308 Raymond Square	NA	5	0	0	4	0	Hinds	27140	Jackson, MS	2/1/1906	1/1/1934	8/21/2012	Stock	0	1	FDIC	DIF	Dallas	DALLAS	Jackson Ms	Atlanta	Southern	West	0	1	http://www.mpbank.net	31	87057	6093	2333	23772	400	48643	544	0	2670
243	2018	327	12538	579636	0	Merchants and Planters Bank	Raymond	MS	39154	12/31/2018	2/14/2019	NM	308 Raymond Square	NA	5	0	0	4	0	Hinds	27140	Jackson, MS	2/1/1906	1/1/1934	8/21/2012	Stock	0	1	FDIC	DIF	Dallas	DALLAS	Jackson Ms	Atlanta	Southern	West	0	1	http://www.mpbank.net	32	91421	8692	5255	20802	0	53653	581	0	2628
244	2016	340	0	870539	1133174	The Peoples Bank, Biloxi, Mississippi	Biloxi	MS	39533	12/31/2016	2/14/2019	NM	Lameuse And Howard Avenues	PEOPLES FINANCIAL CORPORATION	19	0	0	4	0	Harrison	25060	Gulfport-Biloxi-Pascagoula, MS	4/13/1896	1/1/1934	3/31/2006	Stock	0	1	FDIC	DIF	Dallas	DALLAS	Jackson Ms	Atlanta	Southern	West	0	1	thepeoples.com	164	684863	41116	26146	281270	0	309890	5466	0	21644
245	2017	340	0	870539	1133174	The Peoples Bank, Biloxi, Mississippi	Biloxi	MS	39533	12/31/2017	2/14/2019	NM	Lameuse And Howard Avenues	PEOPLES FINANCIAL CORPORATION	19	0	0	4	0	Harrison	25060	Gulfport-Biloxi-Pascagoula, MS	4/13/1896	1/1/1934	3/31/2006	Stock	0	1	FDIC	DIF	Dallas	DALLAS	Jackson Ms	Atlanta	Southern	West	0	1	thepeoples.com	163	647211	25281	8169	296369	0	274296	6153	0	20153
246	2018	340	0	870539	1133174	The Peoples Bank, Biloxi, Mississippi	Biloxi	MS	39533	12/31/2018	2/14/2019	NM	Lameuse And Howard Avenues	PEOPLES FINANCIAL CORPORATION	19	0	0	4	0	Harrison	25060	Gulfport-Biloxi-Pascagoula, MS	4/13/1896	1/1/1934	3/31/2006	Stock	0	1	FDIC	DIF	Dallas	DALLAS	Jackson Ms	Atlanta	Southern	West	0	1	thepeoples.com	153	613956	17191	2539	276708	0	268006	5340	0	18879
247	2016	341	13106	445852	1126943	Western Bank of Wolf Point	Wolf Point	MT	59201	12/31/2016	2/14/2019	SM	111 3rd Avenue South	WESTERN HOLDING COMPANY OF WOLF POINT	1	0	0	2	1	Roosevelt	NA	NA	1/1/1913	1/1/1934	2/22/2018	Stock	0	0	FED	DIF	San Francisco	SAN FRANCISCO	Billings	Minneapolis	Western	West	0	1	http://www.westernbankwp.com	16	90775	8638	7209	36188	0	42136	843	0	228
248	2017	341	13106	445852	1126943	Western Bank of Wolf Point	Wolf Point	MT	59201	12/31/2017	2/14/2019	SM	111 3rd Avenue South	WESTERN HOLDING COMPANY OF WOLF POINT	1	0	0	2	1	Roosevelt	NA	NA	1/1/1913	1/1/1934	2/22/2018	Stock	0	0	FED	DIF	San Francisco	SAN FRANCISCO	Billings	Minneapolis	Western	West	0	1	http://www.westernbankwp.com	15	94564	11325	9772	39386	0	40102	926	0	201
249	2018	341	13106	445852	1126943	Western Bank of Wolf Point	Wolf Point	MT	59201	12/31/2018	2/14/2019	SM	111 3rd Avenue South	WESTERN HOLDING COMPANY OF WOLF POINT	1	0	0	2	1	Roosevelt	NA	NA	1/1/1913	1/1/1934	2/23/2018	Stock	0	0	FED	DIF	San Francisco	SAN FRANCISCO	Billings	Minneapolis	Western	West	0	1	http://www.westernbankwp.com	16	95948	14012	12138	40825	0	37495	973	0	176
250	2016	342	15340	475354	2108227	Farmers State Bank	Victor	MT	59875	12/31/2016	2/14/2019	SM	103 Main Street	FARMERS STATE FINANCIAL CORP.	8	0	0	4	0	Ravalli	NA	NA	1/1/1907	1/1/1934	3/31/2006	Stock	0	0	FED	DIF	San Francisco	SAN FRANCISCO	Billings	Minneapolis	Western	West	0	1	www.farmersebank.com	115	364715	8716	2576	146143	0	181688	2749	0	11874
251	2017	342	15340	475354	2108227	Farmers State Bank	Victor	MT	59875	12/31/2017	2/14/2019	SM	103 Main Street	FARMERS STATE FINANCIAL CORP.	9	0	0	4	0	Ravalli	NA	NA	1/1/1907	1/1/1934	3/31/2006	Stock	0	0	FED	DIF	San Francisco	SAN FRANCISCO	Billings	Minneapolis	Western	West	0	1	www.farmersebank.com	120	375490	6071	223	132329	0	209409	3010	0	11685
252	2018	342	15340	475354	2108227	Farmers State Bank	Victor	MT	59875	12/31/2018	2/14/2019	SM	103 Main Street	FARMERS STATE FINANCIAL CORP.	10	0	0	4	1	Ravalli	NA	NA	1/1/1907	1/1/1934	3/31/2006	Stock	0	0	FED	DIF	San Francisco	SAN FRANCISCO	Billings	Minneapolis	Western	West	0	1	www.farmersebank.com	126	395609	6051	3	110904	0	252098	3872	0	12421
253	2016	352	0	222558	1128264	The Bank of Baker	Baker	MT	59313	12/31/2016	2/14/2019	NM	116 S Main Street	UNITED BANCORPORATION	1	0	0	2	1	Fallon	NA	NA	9/20/1924	1/1/1934	7/28/2015	Stock	0	0	FDIC	DIF	San Francisco	SAN FRANCISCO	Billings	Minneapolis	Western	West	0	1	www.bankofbaker.com	21	148088	16484	12925	37800	1658	84850	1721	0	3121
254	2017	352	0	222558	1128264	The Bank of Baker	Baker	MT	59313	12/31/2017	2/14/2019	NM	116 S Main Street	UNITED BANCORPORATION	1	0	0	2	1	Fallon	NA	NA	9/20/1924	1/1/1934	7/28/2015	Stock	0	0	FDIC	DIF	San Francisco	SAN FRANCISCO	Billings	Minneapolis	Western	West	0	1	www.bankofbaker.com	20	146235	19022	15790	29653	2482	88087	1286	0	2903
255	2018	352	0	222558	1128264	The Bank of Baker	Baker	MT	59313	12/31/2018	2/14/2019	NM	116 S Main Street	UNITED BANCORPORATION	1	0	0	2	1	Fallon	NA	NA	9/20/1924	1/1/1934	7/28/2015	Stock	0	0	FDIC	DIF	San Francisco	SAN FRANCISCO	Billings	Minneapolis	Western	West	0	1	www.bankofbaker.com	22	130054	6163	2695	23588	1758	91214	1509	0	2843
256	2016	358	0	667252	0	Stockmens Bank	Cascade	MT	59421	12/31/2016	2/14/2019	SM	117 Central Avenue	NA	1	0	0	2	1	Cascade	24500	Great Falls, MT	1/1/1917	1/1/1934	3/31/2006	Stock	0	0	FED	DIF	San Francisco	SAN FRANCISCO	Billings	Minneapolis	Western	West	0	1	www.stockmens.net	9	33986	14612	13828	5541	0	13434	222	0	60
257	2017	358	0	667252	0	Stockmens Bank	Cascade	MT	59421	12/31/2017	2/14/2019	SM	117 Central Avenue	NA	1	0	0	2	1	Cascade	24500	Great Falls, MT	1/1/1917	1/1/1934	3/31/2006	Stock	0	0	FED	DIF	San Francisco	SAN FRANCISCO	Billings	Minneapolis	Western	West	0	1	www.stockmens.net	10	36183	14737	13581	4621	1800	14646	246	0	48
258	2018	358	0	667252	0	Stockmens Bank	Cascade	MT	59421	12/31/2018	2/14/2019	SM	117 Central Avenue	NA	1	0	0	2	1	Cascade	24500	Great Falls, MT	1/1/1917	1/1/1934	3/31/2006	Stock	0	0	FED	DIF	San Francisco	SAN FRANCISCO	Billings	Minneapolis	Western	West	0	1	www.stockmens.net	10	34551	14485	13528	4347	700	14602	246	0	76
259	2016	363	11587	613156	1134845	First Montana Bank, Inc.	Libby	MT	59923	12/31/2016	2/14/2019	SM	504 Mineral Avenue	FIRST NATIONAL BANCORP, INC.	9	0	0	4	0	Lincoln	NA	NA	1/1/1913	1/1/1934	5/31/2017	Stock	0	0	FED	DIF	San Francisco	SAN FRANCISCO	Billings	Minneapolis	Western	West	0	1	www.firstmontanabank.com	84	297211	3953	94	51887	0	216474	2546	0	11865
260	2017	363	11587	613156	1134845	First Montana Bank, Inc.	Missoula	MT	59802	12/31/2017	2/14/2019	SM	201 North Higgins Avenue	FIRST NATIONAL BANCORP, INC.	9	0	0	4	0	Missoula	33540	Missoula, MT	1/1/1913	1/1/1934	6/1/2017	Stock	0	0	FED	DIF	San Francisco	SAN FRANCISCO	Billings	Minneapolis	Western	West	0	1	www.firstmontanabank.com	83	302091	4708	24	57636	0	213950	2320	0	11589
261	2018	363	11587	613156	1134845	First Montana Bank, Inc.	Missoula	MT	59802	12/31/2018	2/14/2019	SM	201 North Higgins Avenue	FIRST NATIONAL BANCORP, INC.	9	0	0	4	0	Missoula	33540	Missoula, MT	1/1/1913	1/1/1934	6/1/2017	Stock	0	0	FED	DIF	San Francisco	SAN FRANCISCO	Billings	Minneapolis	Western	West	0	1	www.firstmontanabank.com	84	308281	4420	24	46013	0	231919	2333	0	11300
262	2016	384	10041	498317	2012436	The Ohio Valley Bank Company	Gallipolis	OH	45631	12/31/2016	2/14/2019	SM	420 Third Avenue	OHIO VALLEY BANC CORP.	17	0	1	4	0	Gallia	NA	NA	1/1/1872	1/1/1934	8/6/2016	Stock	0	1	FED	DIF	Chicago	CHICAGO	Cincinnati	Cleveland	Central	Central	0	1	www.ovbc.com	267	939427	39450	23159	115156	0	715601	7371	0	12647
263	2017	384	10041	498317	2012436	The Ohio Valley Bank Company	Gallipolis	OH	45631	12/31/2017	2/14/2019	SM	420 Third Avenue	OHIO VALLEY BANC CORP.	17	0	1	4	0	Gallia	NA	NA	1/1/1872	1/1/1934	8/6/2016	Stock	0	1	FED	DIF	Chicago	CHICAGO	Cincinnati	Cleveland	Central	Central	0	1	www.ovbc.com	275	1011182	74071	56585	118707	0	750276	7170	0	12900
264	2018	384	10041	498317	2012436	The Ohio Valley Bank Company	Gallipolis	OH	45631	12/31/2018	2/14/2019	SM	420 Third Avenue	OHIO VALLEY BANC CORP.	17	0	1	4	0	Gallia	NA	NA	1/1/1872	1/1/1934	8/6/2016	Stock	0	1	FED	DIF	Chicago	CHICAGO	Cincinnati	Cleveland	Central	Central	0	1	www.ovbc.com	269	1014990	70469	54008	117979	0	758917	6400	0	14434
265	2016	389	14381	378110	1427734	The Peoples Bank	Gambier	OH	43022	12/31/2016	2/14/2019	NM	103 East Wiggin Street	PEOPLES BANCSHARES OF GAMBIER INC.	3	0	0	6	0	Knox	NA	NA	6/1/1920	1/1/1934	12/31/2016	Stock	0	0	FDIC	DIF	Chicago	CHICAGO	Columbus	Cleveland	Central	Central	0	1	www.peoplesgambier.com	25	55626	3120	1565	11636	589	38266	283	0	1455
266	2017	389	14381	378110	1427734	The Peoples Bank	Gambier	OH	43022	12/31/2017	2/14/2019	NM	103 East Wiggin Street	PEOPLES BANCSHARES OF GAMBIER INC.	3	0	0	8	0	Knox	NA	NA	6/1/1920	1/1/1934	1/1/2017	Stock	0	0	FDIC	DIF	Chicago	CHICAGO	Columbus	Cleveland	Central	Central	0	1	www.peoplesgambier.com	23	56696	4961	3634	10826	954	37793	287	0	1510
267	2018	389	14381	378110	1427734	The Peoples Bank	Gambier	OH	43022	12/31/2018	2/14/2019	NM	103 East Wiggin Street	PEOPLES BANCSHARES OF GAMBIER INC.	3	0	0	6	0	Knox	NA	NA	6/1/1920	1/1/1934	1/1/2017	Stock	0	0	FDIC	DIF	Chicago	CHICAGO	Columbus	Cleveland	Central	Central	0	1	www.peoplesgambier.com	24	54084	2119	1185	9718	629	39556	282	0	1459
268	2016	399	0	514356	0	The First State Bank	Ryan	OK	73565	12/31/2016	2/14/2019	NM	6th And Washington	NA	2	0	0	2	0	Jefferson	NA	NA	6/1/1894	1/1/1934	11/15/2012	Stock	0	0	FDIC	DIF	Dallas	DALLAS	Oklahoma City	Kansas City	Southern	West	0	1	www.fsbwford.com	11	27381	4858	4231	7	2536	17957	239	0	637
269	2017	399	0	514356	0	The First State Bank	Ryan	OK	73565	12/31/2017	2/14/2019	NM	6th And Washington	NA	2	0	0	2	0	Jefferson	NA	NA	6/1/1894	1/1/1934	11/15/2012	Stock	0	0	FDIC	DIF	Dallas	DALLAS	Oklahoma City	Kansas City	Southern	West	0	1	www.fsbwford.com	10	26868	2910	2276	13	1414	20006	194	0	959
270	2018	399	0	514356	0	The First State Bank	Ryan	OK	73565	12/31/2018	2/14/2019	NM	6th And Washington	NA	2	0	0	2	0	Jefferson	NA	NA	6/1/1894	1/1/1934	11/15/2012	Stock	0	0	FDIC	DIF	Dallas	DALLAS	Oklahoma City	Kansas City	Southern	West	0	1	www.fsbwford.com	11	26847	2150	1490	10	1475	19089	214	0	2367
271	2016	402	13492	534756	1067372	Sooner State Bank	Tuttle	OK	73089	12/31/2016	2/14/2019	NM	2 Southeast Fourth	TUTTLE BANCSHARES, INC.	5	0	0	4	1	Grady	36420	Oklahoma City, OK	1/1/1903	1/1/1934	3/31/2006	Stock	0	0	FDIC	DIF	Dallas	DALLAS	Oklahoma City	Kansas City	Southern	West	0	1	http://www.soonerstatebank.com	52	189091	3435	4	43730	12864	120753	1217	0	2519
272	2017	402	13492	534756	1067372	Sooner State Bank	Tuttle	OK	73089	12/31/2017	2/14/2019	NM	2 Southeast Fourth	TUTTLE BANCSHARES, INC.	5	0	0	4	1	Grady	36420	Oklahoma City, OK	1/1/1903	1/1/1934	3/31/2006	Stock	0	0	FDIC	DIF	Dallas	DALLAS	Oklahoma City	Kansas City	Southern	West	0	1	http://www.soonerstatebank.com	53	202202	4647	42	32756	22130	134319	1312	0	2398
273	2018	402	13492	534756	1067372	Sooner State Bank	Tuttle	OK	73089	12/31/2018	2/14/2019	NM	2 Southeast Fourth	TUTTLE BANCSHARES, INC.	5	0	0	4	1	Grady	36420	Oklahoma City, OK	1/1/1903	1/1/1934	3/31/2006	Stock	0	0	FDIC	DIF	Dallas	DALLAS	Oklahoma City	Kansas City	Southern	West	0	1	http://www.soonerstatebank.com	52	206561	5012	355	32063	20568	140653	1432	0	2231
274	2016	404	12842	647759	1055539	The Farmers State Bank	Quinton	OK	74561	12/31/2016	2/14/2019	SM	1101 West Main Street	F.S.B. PROPERTIES, INC.	3	0	0	8	1	Pittsburg	NA	NA	3/8/1908	1/1/1934	3/31/2006	Stock	0	0	FED	DIF	Dallas	DALLAS	Tulsa	Kansas City	Southern	West	0	1	www.fsb1908.bank	34	94558	5948	2223	36563	182	44526	965	0	1495
275	2017	404	12842	647759	1055539	The Farmers State Bank	Quinton	OK	74561	12/31/2017	2/14/2019	SM	1101 West Main Street	F.S.B. PROPERTIES, INC.	3	0	0	8	1	Pittsburg	NA	NA	3/8/1908	1/1/1934	3/31/2006	Stock	0	0	FED	DIF	Dallas	DALLAS	Tulsa	Kansas City	Southern	West	0	1	www.fsb1908.bank	34	100844	3868	1482	35070	0	54131	911	0	1925
276	2018	404	12842	647759	1055539	The Farmers State Bank	Quinton	OK	74561	12/31/2018	2/14/2019	SM	1101 West Main Street	F.S.B. PROPERTIES, INC.	3	0	0	8	1	Pittsburg	NA	NA	3/8/1908	1/1/1934	3/31/2006	Stock	0	0	FED	DIF	Dallas	DALLAS	Tulsa	Kansas City	Southern	West	0	1	www.fsb1908.bank	34	104613	2413	215	31290	0	61569	1036	0	3097
277	2016	406	16947	155759	1052958	Cleo State Bank	Cleo Springs	OK	73729	12/31/2016	2/14/2019	NM	202 South Square	CLEO BANCSHARES INC.	4	0	0	2	1	Major	NA	NA	10/25/1900	1/1/1934	12/5/2017	Stock	0	0	FDIC	DIF	Dallas	DALLAS	Oklahoma City	Kansas City	Southern	West	0	1	cleostatebank.com	16	90448	2671	462	50913	329	34776	1629	0	263
278	2017	406	16947	155759	1052958	Cleo State Bank	Cleo Springs	OK	73729	12/31/2017	2/14/2019	NM	202 South Square	CLEO BANCSHARES INC.	4	0	0	2	1	Major	NA	NA	10/25/1900	1/1/1934	12/6/2017	Stock	0	0	FDIC	DIF	Dallas	DALLAS	Oklahoma City	Kansas City	Southern	West	0	1	cleostatebank.com	16	88792	2294	809	52039	269	32435	567	0	274
279	2018	406	16947	155759	1052958	Cleo State Bank	Cleo Springs	OK	73729	12/31/2018	2/14/2019	NM	202 South Square	CLEO BANCSHARES INC.	4	0	0	2	1	Major	NA	NA	10/25/1900	1/1/1934	12/6/2017	Stock	0	0	FDIC	DIF	Dallas	DALLAS	Oklahoma City	Kansas City	Southern	West	0	1	cleostatebank.com	15	87360	9181	7784	45700	272	31124	488	0	294
280	2016	414	0	958558	0	The Stock Exchange Bank	Woodward	OK	73801	12/31/2016	2/14/2019	NM	1117 Tenth Street	NA	3	0	0	7	0	Woodward	NA	NA	1/3/1903	1/1/1934	3/31/2006	Stock	0	0	FDIC	DIF	Dallas	DALLAS	Oklahoma City	Kansas City	Southern	West	0	1	www.stockexchangebank.com	43	261097	11773	7550	128933	14632	92227	2457	0	3197
281	2017	414	0	958558	0	The Stock Exchange Bank	Woodward	OK	73801	12/31/2017	2/14/2019	NM	1117 Tenth Street	NA	3	0	0	7	0	Woodward	NA	NA	1/3/1903	1/1/1934	3/31/2006	Stock	0	0	FDIC	DIF	Dallas	DALLAS	Oklahoma City	Kansas City	Southern	West	0	1	www.stockexchangebank.com	44	257336	15833	10351	117850	12564	98050	2038	0	3125
282	2018	414	0	958558	0	The Stock Exchange Bank	Woodward	OK	73801	12/31/2018	2/14/2019	NM	1117 Tenth Street	NA	3	0	0	7	0	Woodward	NA	NA	1/3/1903	1/1/1934	3/31/2006	Stock	0	0	FDIC	DIF	Dallas	DALLAS	Oklahoma City	Kansas City	Southern	West	0	1	www.stockexchangebank.com	44	251601	19267	13214	102131	18974	97757	2115	0	3071
283	2016	418	9403	881852	1060711	High Plains Bank	Keyes	OK	73947	12/31/2016	2/14/2019	NM	301 South Polk Avenue	FIRST KEYES BANCSHARES, INC.	4	0	0	2	1	Cimarron	NA	NA	2/11/1930	1/1/1934	12/7/2009	Stock	0	0	FDIC	DIF	Dallas	DALLAS	Oklahoma City	Kansas City	Southern	West	0	1	www.hpbank.us	15	85853	1799	5	5531	5684	68186	619	0	635
284	2017	418	9403	881852	1060711	High Plains Bank	Keyes	OK	73947	12/31/2017	2/14/2019	NM	301 South Polk Avenue	FIRST KEYES BANCSHARES, INC.	4	0	0	2	1	Cimarron	NA	NA	2/11/1930	1/1/1934	12/7/2009	Stock	0	0	FDIC	DIF	Dallas	DALLAS	Oklahoma City	Kansas City	Southern	West	0	1	www.hpbank.us	16	89652	1090	6	5408	8245	69873	686	0	543
285	2018	418	9403	881852	1060711	High Plains Bank	Keyes	OK	73947	12/31/2018	2/14/2019	NM	301 South Polk Avenue	FIRST KEYES BANCSHARES, INC.	4	0	0	2	1	Cimarron	NA	NA	2/11/1930	1/1/1934	12/7/2009	Stock	0	0	FDIC	DIF	Dallas	DALLAS	Oklahoma City	Kansas City	Southern	West	0	1	www.hpbank.us	17	95186	988	4	6916	6099	76322	431	0	585
286	2016	419	13606	919755	1067541	The Citizens State Bank	Okemah	OK	74859	12/31/2016	2/14/2019	NM	402 West Broadway	CITIZENS BANKSHARES, INC.	2	0	0	8	1	Okfuskee	NA	NA	2/8/1908	1/1/1934	1/1/2012	Stock	0	0	FDIC	DIF	Dallas	DALLAS	Tulsa	Kansas City	Southern	West	0	1	www.ibankcsb.com	253	267087	3279	0	10207	16019	228831	456	0	2612
287	2017	419	13606	919755	1067541	The Citizens State Bank	Okemah	OK	74859	12/31/2017	2/14/2019	NM	402 West Broadway	CITIZENS BANKSHARES, INC.	2	0	0	8	1	Okfuskee	NA	NA	2/8/1908	1/1/1934	1/1/2012	Stock	0	0	FDIC	DIF	Dallas	DALLAS	Tulsa	Kansas City	Southern	West	0	1	www.ibankcsb.com	28	123908	2162	0	11017	22477	83882	3400	0	2211
288	2018	419	13606	919755	1067541	The Citizens State Bank	Okemah	OK	74859	12/31/2018	2/14/2019	NM	402 West Broadway	CITIZENS BANKSHARES, INC.	2	0	0	2	1	Okfuskee	NA	NA	2/8/1908	1/1/1934	1/1/2012	Stock	0	0	FDIC	DIF	Dallas	DALLAS	Tulsa	Kansas City	Southern	West	0	1	www.ibankcsb.com	26	87951	15676	13564	42569	0	26413	835	0	2094
289	2016	420	0	286251	1055605	Bank of Vici	Vici	OK	73859	12/31/2016	2/14/2019	NM	121 West Broadway Street	VICI BANCORPORATION	1	0	0	8	1	Dewey	NA	NA	1/1/1902	1/1/1934	3/31/2006	Stock	0	0	FDIC	DIF	Dallas	DALLAS	Oklahoma City	Kansas City	Southern	West	0	1	http://www.bankofvici.com	14	38985	8180	6746	9398	2951	16526	115	0	291
290	2017	420	0	286251	1055605	Bank of Vici	Vici	OK	73859	12/31/2017	2/14/2019	NM	121 West Broadway Street	VICI BANCORPORATION	1	0	0	8	1	Dewey	NA	NA	1/1/1902	1/1/1934	3/31/2006	Stock	0	0	FDIC	DIF	Dallas	DALLAS	Oklahoma City	Kansas City	Southern	West	0	1	http://www.bankofvici.com	13	36025	7174	6246	6868	3347	16699	66	0	285
291	2018	420	0	286251	1055605	Bank of Vici	Vici	OK	73859	12/31/2018	2/14/2019	NM	121 West Broadway Street	VICI BANCORPORATION	1	0	0	4	1	Dewey	NA	NA	1/1/1902	1/1/1934	3/31/2006	Stock	0	0	FDIC	DIF	Dallas	DALLAS	Oklahoma City	Kansas City	Southern	West	0	1	http://www.bankofvici.com	13	36889	6022	5244	7396	2911	18622	124	0	268
292	2016	421	0	58551	2180205	Security State Bank	Cheyenne	OK	73628	12/31/2016	2/14/2019	NM	402 Broadway	CHEYENNE BANKING CORPORATION	2	0	0	2	1	Roger Mills	NA	NA	6/22/1912	1/1/1934	1/29/2010	Stock	0	0	FDIC	DIF	Dallas	DALLAS	Oklahoma City	Kansas City	Southern	West	0	1	www.ssbcheyenne.com	25	179556	2244	0	60952	4145	106057	1904	0	460
293	2017	421	0	58551	2180205	Security State Bank	Cheyenne	OK	73628	12/31/2017	2/14/2019	NM	402 Broadway	CHEYENNE BANKING CORPORATION	2	0	0	2	1	Roger Mills	NA	NA	6/22/1912	1/1/1934	1/29/2010	Stock	0	0	FDIC	DIF	Dallas	DALLAS	Oklahoma City	Kansas City	Southern	West	0	1	www.ssbcheyenne.com	26	176004	6691	0	51976	412	111115	2087	0	460
294	2018	421	0	58551	2180205	Security State Bank	Cheyenne	OK	73628	12/31/2018	2/14/2019	NM	402 Broadway	CHEYENNE BANKING CORPORATION	2	0	0	2	1	Roger Mills	NA	NA	6/22/1912	1/1/1934	1/29/2010	Stock	0	0	FDIC	DIF	Dallas	DALLAS	Oklahoma City	Kansas City	Southern	West	0	1	www.ssbcheyenne.com	25	173984	3172	0	49146	1778	114060	2035	0	500
295	2016	422	14419	322850	2606321	Bank of Commerce	Stilwell	OK	74960	12/31/2016	2/14/2019	NM	24 West Division Street	PEOPLES COMMERCIAL BANCORP, INC.	3	0	0	4	1	Adair	NA	NA	1/1/1931	1/1/1934	7/10/2018	Stock	0	0	FDIC	DIF	Dallas	DALLAS	Tulsa	Kansas City	Southern	West	0	1	www.bc-ok.bank	32	82414	5266	15	18353	0	55660	277	0	1520
296	2017	422	14419	322850	2606321	Bank of Commerce	Stilwell	OK	74960	12/31/2017	2/14/2019	NM	24 West Division Street	PEOPLES COMMERCIAL BANCORP, INC.	3	0	0	4	1	Adair	NA	NA	1/1/1931	1/1/1934	7/10/2018	Stock	0	0	FDIC	DIF	Dallas	DALLAS	Tulsa	Kansas City	Southern	West	0	1	www.bc-ok.bank	32	79683	2859	7	16528	0	57372	598	0	1451
297	2018	422	14419	322850	2606321	Bank of Commerce	Stilwell	OK	74960	12/31/2018	2/14/2019	NM	24 West Division Street	PEOPLES COMMERCIAL BANCORP, INC.	3	0	0	4	1	Adair	NA	NA	1/1/1931	1/1/1934	7/11/2018	Stock	0	0	FDIC	DIF	Dallas	DALLAS	Tulsa	Kansas City	Southern	West	0	1	www.bc-ok.bank	29	78190	3708	19	13474	1043	56836	610	0	1729
298	2016	428	17415	811550	0	American Exchange Bank	Henryetta	OK	74437	12/31/2016	2/14/2019	NM	510-512 West Main Street	NA	2	0	0	8	1	Okmulgee	46140	Tulsa, OK	1/1/1933	1/1/1934	3/31/2006	Stock	0	0	FDIC	DIF	Dallas	DALLAS	Tulsa	Kansas City	Southern	West	0	1	americanexchange.bank	21	58555	4446	1995	4768	0	44905	320	0	738
299	2017	428	17415	811550	0	American Exchange Bank	Henryetta	OK	74437	12/31/2017	2/14/2019	NM	510-512 West Main Street	NA	2	0	0	8	1	Okmulgee	46140	Tulsa, OK	1/1/1933	1/1/1934	3/31/2006	Stock	0	0	FDIC	DIF	Dallas	DALLAS	Tulsa	Kansas City	Southern	West	0	1	americanexchange.bank	21	65817	7849	3250	7774	105	45493	302	0	708
300	2018	428	17415	811550	0	American Exchange Bank	Henryetta	OK	74437	12/31/2018	2/14/2019	NM	510-512 West Main Street	NA	2	0	0	8	1	Okmulgee	46140	Tulsa, OK	1/1/1933	1/1/1934	3/31/2006	Stock	0	0	FDIC	DIF	Dallas	DALLAS	Tulsa	Kansas City	Southern	West	0	1	americanexchange.bank	20	67507	7511	3564	7622	205	47585	321	0	712
301	2016	432	13967	422657	2411619	Security First National Bank of Hugo	Hugo	OK	74743	12/31/2016	2/14/2019	N	100 South Broadway	SOONER SOUTHWEST BANKSHARES, INC.	2	0	0	2	0	Choctaw	NA	NA	1/7/1930	1/1/1934	3/31/2006	Stock	0	0	OCC	DIF	Dallas	DALLAS	Tulsa	Kansas City	Southern	West	0	1	http://www.sfnb.net	35	102059	6965	3356	9129	0	78198	846	0	5484
302	2017	432	13967	422657	2411619	Security First National Bank of Hugo	Hugo	OK	74743	12/31/2017	2/14/2019	N	100 South Broadway	SOONER SOUTHWEST BANKSHARES, INC.	2	0	0	2	0	Choctaw	NA	NA	1/7/1930	1/1/1934	3/31/2006	Stock	0	0	OCC	DIF	Dallas	DALLAS	Tulsa	Kansas City	Southern	West	0	1	http://www.sfnb.net	33	114276	7167	2104	8992	5755	82226	854	0	7798
303	2018	432	13967	422657	2411619	Security First National Bank of Hugo	Hugo	OK	74743	12/31/2018	2/14/2019	N	100 South Broadway	SOONER SOUTHWEST BANKSHARES, INC.	2	0	0	2	0	Choctaw	NA	NA	1/7/1930	1/1/1934	3/31/2006	Stock	0	0	OCC	DIF	Dallas	DALLAS	Tulsa	Kansas City	Southern	West	0	1	http://www.sfnb.net	33	111917	5298	1052	9686	0	87209	941	0	7509
304	2016	444	9808	597313	1143959	PS Bank	Wyalusing	PA	18853	12/31/2016	2/14/2019	NM	42621 Route 6 East	PEOPLES LTD.	9	0	0	4	0	Bradford	NA	NA	11/25/1914	1/1/1934	5/20/2014	Stock	0	0	FDIC	DIF	New York	NEW YORK	Harrisburg	Philadelphia	Northeastern	Northeast	0	1	psbanking.com	80	322101	10623	7187	90707	0	205891	2139	0	4455
305	2017	444	9808	597313	1143959	PS Bank	Wyalusing	PA	18853	12/31/2017	2/14/2019	NM	42621 Route 6 East	PEOPLES LTD.	9	0	0	4	0	Bradford	NA	NA	11/25/1914	1/1/1934	5/20/2014	Stock	0	0	FDIC	DIF	New York	NEW YORK	Harrisburg	Philadelphia	Northeastern	Northeast	0	1	psbanking.com	79	347788	24502	20302	92253	0	214962	2272	0	5197
306	2018	444	9808	597313	1143959	PS Bank	Wyalusing	PA	18853	12/31/2018	2/14/2019	NM	42621 Route 6 East	PEOPLES LTD.	9	0	0	4	0	Bradford	NA	NA	11/25/1914	1/1/1934	5/20/2014	Stock	0	0	FDIC	DIF	New York	NEW YORK	Harrisburg	Philadelphia	Northeastern	Northeast	0	1	psbanking.com	75	371119	29530	26919	98054	0	231793	2504	0	4887
307	2016	445	9674	866121	1247183	Mercer County State Bank	Sandy Lake	PA	16145	12/31/2016	2/14/2019	NM	3279 South Main Street	MERCER COUNTY STATE BANCORP, INC.	10	0	0	4	0	Mercer	49660	Youngstown-Warren-Boardman, OH-PA	6/20/1911	1/1/1934	1/1/2016	Stock	0	0	FDIC	DIF	New York	NEW YORK	Wexford	Cleveland	Northeastern	Northeast	0	1	http://www.mcsbank.com	102	379732	6964	2875	126986	0	222612	2684	0	6932
308	2017	445	9674	866121	1247183	Mercer County State Bank	Sandy Lake	PA	16145	12/31/2017	2/14/2019	NM	3279 South Main Street	MERCER COUNTY STATE BANCORP, INC.	11	0	0	4	0	Mercer	49660	Youngstown-Warren-Boardman, OH-PA	6/20/1911	1/1/1934	1/1/2016	Stock	0	0	FDIC	DIF	New York	NEW YORK	Wexford	Cleveland	Northeastern	Northeast	0	1	http://www.mcsbank.com	104	397612	8870	4348	130167	0	233129	2587	0	8128
309	2018	445	9674	866121	1247183	Mercer County State Bank	Sandy Lake	PA	16145	12/31/2018	2/14/2019	NM	3279 South Main Street	MERCER COUNTY STATE BANCORP, INC.	12	0	0	4	0	Mercer	49660	Youngstown-Warren-Boardman, OH-PA	6/20/1911	1/1/1934	1/1/2016	Stock	0	0	FDIC	DIF	New York	NEW YORK	Wexford	Cleveland	Northeastern	Northeast	0	1	http://www.mcsbank.com	100	404107	10668	4476	118552	0	248721	2873	0	8280
310	2016	484	0	99255	0	First State Bank of Claremont	Groton	SD	57445	12/31/2016	2/14/2019	NM	7 East Highway 12	NA	4	0	0	2	1	Brown	NA	NA	1/1/1903	1/1/1934	7/1/2008	Stock	0	0	FDIC	DIF	Kansas City	KANSAS CITY	Sioux Falls	Minneapolis	Western	West	0	1	http://fsbclaremont.com	13	66611	11913	9500	15798	0	35719	1140	0	1121
311	2017	484	0	99255	0	First State Bank of Claremont	Groton	SD	57445	12/31/2017	2/14/2019	NM	7 East Highway 12	NA	4	0	0	2	1	Brown	NA	NA	1/1/1903	1/1/1934	7/1/2008	Stock	0	0	FDIC	DIF	Kansas City	KANSAS CITY	Sioux Falls	Minneapolis	Western	West	0	1	http://fsbclaremont.com	13	59005	9134	6000	15885	0	30750	1015	0	1081
312	2018	484	0	99255	0	First State Bank of Claremont	Groton	SD	57445	12/31/2018	2/14/2019	NM	7 East Highway 12	NA	4	0	0	2	1	Brown	NA	NA	1/1/1903	1/1/1934	7/1/2008	Stock	0	0	FDIC	DIF	Kansas City	KANSAS CITY	Sioux Falls	Minneapolis	Western	West	0	1	http://fsbclaremont.com	12	59289	10373	7000	15387	0	30377	781	0	1011
313	2016	485	0	435255	4347301	Security State Bank	Tyndall	SD	57066	12/31/2016	2/14/2019	NM	1600 Main Street	MIDWEST BANCSHARES, INC.	3	0	1	2	1	Bon Homme	NA	NA	11/1/1932	1/1/1934	10/1/2013	Stock	0	0	FDIC	DIF	Kansas City	KANSAS CITY	Sioux Falls	Minneapolis	Western	West	0	1	www.banksecuritystate.com	29	164461	16758	14428	19837	0	120691	1528	0	1682
314	2017	485	0	435255	4347301	Security State Bank	Tyndall	SD	57066	12/31/2017	2/14/2019	NM	1600 Main Street	MIDWEST BANCSHARES, INC.	3	0	1	2	1	Bon Homme	NA	NA	11/1/1932	1/1/1934	10/1/2013	Stock	0	0	FDIC	DIF	Kansas City	KANSAS CITY	Sioux Falls	Minneapolis	Western	West	0	1	www.banksecuritystate.com	29	195485	6693	3507	20062	0	160455	1869	0	2178
315	2018	485	0	435255	4347301	Security State Bank	Tyndall	SD	57066	12/31/2018	2/14/2019	NM	1600 Main Street	MIDWEST BANCSHARES, INC.	3	0	1	2	1	Bon Homme	NA	NA	11/1/1932	1/1/1934	10/1/2013	Stock	0	0	FDIC	DIF	Kansas City	KANSAS CITY	Sioux Falls	Minneapolis	Western	West	0	1	www.banksecuritystate.com	28	232483	10651	7586	18760	0	193702	2121	0	2250
316	2016	492	0	128258	2351359	Western Dakota Bank	Timber Lake	SD	57656	12/31/2016	2/14/2019	NM	803 Main Street	WESTERN DAKOTA HOLDING COMPANY	3	0	0	2	1	Dewey	NA	NA	1/1/1919	1/1/1934	3/31/2006	Stock	0	0	FDIC	DIF	Kansas City	KANSAS CITY	Sioux Falls	Minneapolis	Western	West	0	1	http://www.westerndakotabank.com	12	34726	21922	17315	4090	0	8089	70	0	460
317	2017	492	0	128258	2351359	Western Dakota Bank	Timber Lake	SD	57656	12/31/2017	2/14/2019	NM	803 Main Street	WESTERN DAKOTA HOLDING COMPANY	3	0	0	2	1	Dewey	NA	NA	1/1/1919	1/1/1934	3/31/2006	Stock	0	0	FDIC	DIF	Kansas City	KANSAS CITY	Sioux Falls	Minneapolis	Western	West	0	1	http://www.westerndakotabank.com	11	39056	24171	19636	3254	0	11013	89	0	442
318	2018	492	0	128258	2351359	Western Dakota Bank	Timber Lake	SD	57656	12/31/2018	2/14/2019	NM	803 Main Street	WESTERN DAKOTA HOLDING COMPANY	3	0	0	2	1	Dewey	NA	NA	1/1/1919	1/1/1934	3/31/2006	Stock	0	0	FDIC	DIF	Kansas City	KANSAS CITY	Sioux Falls	Minneapolis	Western	West	0	1	http://www.westerndakotabank.com	11	39962	25073	22154	2006	0	12200	146	0	497
319	2016	496	16027	109453	1943917	BankStar Financial	Elkton	SD	57026	12/31/2016	2/14/2019	NM	124 Elk Street	ELKTON HOLDING COMPANY	3	0	0	2	1	Brookings	NA	NA	3/20/1926	1/1/1934	3/22/2014	Stock	0	0	FDIC	DIF	Kansas City	KANSAS CITY	Sioux Falls	Minneapolis	Western	West	0	1	https://www.ebankstar.bank	31	156205	5637	2785	19215	5500	116103	798	0	3329
320	2017	496	16027	109453	1943917	BankStar Financial	Elkton	SD	57026	12/31/2017	2/14/2019	NM	124 Elk Street	ELKTON HOLDING COMPANY	3	0	0	2	1	Brookings	NA	NA	3/20/1926	1/1/1934	3/22/2014	Stock	0	0	FDIC	DIF	Kansas City	KANSAS CITY	Sioux Falls	Minneapolis	Western	West	0	1	https://www.ebankstar.bank	31	165921	3514	1078	21163	0	131314	975	0	3185
321	2018	496	16027	109453	1943917	BankStar Financial	Elkton	SD	57026	12/31/2018	2/14/2019	NM	124 Elk Street	ELKTON HOLDING COMPANY	3	0	0	2	1	Brookings	NA	NA	3/20/1926	1/1/1934	3/22/2014	Stock	0	0	FDIC	DIF	Kansas City	KANSAS CITY	Sioux Falls	Minneapolis	Western	West	0	1	https://www.ebankstar.bank	31	180906	5820	38	27682	0	137511	1268	0	3109
322	2016	501	0	601153	1363748	Farmers and Merchants State Bank	Plankinton	SD	57368	12/31/2016	2/14/2019	NM	101 South Main Street	PAGE HOLDING COMPANY	2	0	0	2	1	Aurora	NA	NA	4/6/1910	1/1/1934	3/31/2006	Stock	0	0	FDIC	DIF	Kansas City	KANSAS CITY	Sioux Falls	Minneapolis	Western	West	0	1	http://www.fmsbonline.com	13	102202	4062	3594	3633	1725	88928	1431	0	230
323	2017	501	0	601153	1363748	Farmers and Merchants State Bank	Plankinton	SD	57368	12/31/2017	2/14/2019	NM	101 South Main Street	PAGE HOLDING COMPANY	2	0	0	2	1	Aurora	NA	NA	4/6/1910	1/1/1934	3/31/2006	Stock	0	0	FDIC	DIF	Kansas City	KANSAS CITY	Sioux Falls	Minneapolis	Western	West	0	1	http://www.fmsbonline.com	16	110190	2888	2459	7986	4875	90056	1715	0	418
324	2018	501	0	601153	1363748	Farmers and Merchants State Bank	Plankinton	SD	57368	12/31/2018	2/14/2019	NM	101 South Main Street	PAGE HOLDING COMPANY	2	0	0	2	1	Aurora	NA	NA	4/6/1910	1/1/1934	3/31/2006	Stock	0	0	FDIC	DIF	Kansas City	KANSAS CITY	Sioux Falls	Minneapolis	Western	West	0	1	http://www.fmsbonline.com	16	113858	2750	2485	7285	3600	95520	1918	0	403
325	2016	504	0	464255	1246355	Dakota Prairie Bank	Fort Pierre	SD	57532	12/31/2016	2/14/2019	NM	1204 Yellowstone Street	DRAPER HOLDING COMPANY, INC.	3	0	0	2	1	Stanley	NA	NA	6/28/1906	1/1/1934	6/16/2010	Stock	0	0	FDIC	DIF	Kansas City	KANSAS CITY	Sioux Falls	Minneapolis	Western	West	0	1	www.dakotaprairiebank.com	18	84283	14590	10511	8535	0	57140	947	0	1622
326	2017	504	0	464255	1246355	Dakota Prairie Bank	Fort Pierre	SD	57532	12/31/2017	2/14/2019	NM	1204 Yellowstone Street	DRAPER HOLDING COMPANY, INC.	3	0	0	2	1	Stanley	NA	NA	6/28/1906	1/1/1934	6/16/2010	Stock	0	0	FDIC	DIF	Kansas City	KANSAS CITY	Sioux Falls	Minneapolis	Western	West	0	1	www.dakotaprairiebank.com	20	84900	15716	12268	7665	0	57591	1065	0	1606
327	2018	504	0	464255	1246355	Dakota Prairie Bank	Fort Pierre	SD	57532	12/31/2018	2/14/2019	NM	1204 Yellowstone Street	DRAPER HOLDING COMPANY, INC.	3	0	0	2	1	Stanley	NA	NA	6/28/1906	1/1/1934	6/16/2010	Stock	0	0	FDIC	DIF	Kansas City	KANSAS CITY	Sioux Falls	Minneapolis	Western	West	0	1	www.dakotaprairiebank.com	21	95886	13613	10548	10281	4500	62895	1061	0	1679
328	2016	505	0	589158	1125898	Great Plains Bank	Eureka	SD	57437	12/31/2016	2/14/2019	NM	702 7th Street	GREAT PLAINS BANK CORPORATION	3	0	0	2	1	Mcpherson	NA	NA	10/23/1920	1/1/1934	3/31/2006	Stock	0	0	FDIC	DIF	Kansas City	KANSAS CITY	Sioux Falls	Minneapolis	Western	West	0	1	www.greatplainsbank.com	22	99736	2875	0	6173	0	86988	1220	0	1372
329	2017	505	0	589158	1125898	Great Plains Bank	Eureka	SD	57437	12/31/2017	2/14/2019	NM	702 7th Street	GREAT PLAINS BANK CORPORATION	3	0	0	2	1	Mcpherson	NA	NA	10/23/1920	1/1/1934	3/31/2006	Stock	0	0	FDIC	DIF	Kansas City	KANSAS CITY	Sioux Falls	Minneapolis	Western	West	0	1	www.greatplainsbank.com	21	103098	2341	0	5135	0	91904	1273	0	1466
330	2018	505	0	589158	1125898	Great Plains Bank	Eureka	SD	57437	12/31/2018	2/14/2019	NM	702 7th Street	GREAT PLAINS BANK CORPORATION	3	0	0	2	1	Mcpherson	NA	NA	10/23/1920	1/1/1934	3/31/2006	Stock	0	0	FDIC	DIF	Kansas City	KANSAS CITY	Sioux Falls	Minneapolis	Western	West	0	1	www.greatplainsbank.com	21	109868	3343	1496	7664	1900	93393	1087	0	1376
331	2016	526	0	542854	3108439	Farmers State Bank	Pine Bluffs	WY	82082	12/31/2016	2/14/2019	SM	103 East Second	COMMERCIAL BANCORP	1	0	0	2	0	Laramie	16940	Cheyenne, WY	4/30/1915	1/1/1934	3/31/2006	Stock	0	0	FED	DIF	San Francisco	SAN FRANCISCO	Billings	Kansas City	Western	West	0	1	www.bankinwyo.com	7	25793	7654	6488	3926	0	13749	284	0	158
332	2017	526	0	542854	3108439	Farmers State Bank	Pine Bluffs	WY	82082	12/31/2017	2/14/2019	SM	103 East Second	COMMERCIAL BANCORP	1	0	0	2	0	Laramie	16940	Cheyenne, WY	4/30/1915	1/1/1934	3/31/2006	Stock	0	0	FED	DIF	San Francisco	SAN FRANCISCO	Billings	Kansas City	Western	West	0	1	www.bankinwyo.com	7	26652	8363	7128	3442	0	14443	282	0	146
333	2018	526	0	542854	3108439	Farmers State Bank	Pine Bluffs	WY	82082	12/31/2018	2/14/2019	SM	103 East Second	COMMERCIAL BANCORP	1	0	0	2	0	Laramie	16940	Cheyenne, WY	4/30/1915	1/1/1934	3/31/2006	Stock	0	0	FED	DIF	San Francisco	SAN FRANCISCO	Billings	Kansas City	Western	West	0	1	www.bankinwyo.com	7	25327	6775	5566	2749	0	15325	285	0	161
334	2016	529	0	903950	1020920	Central Bank and Trust	Lander	WY	82520	12/31/2016	2/14/2019	NM	285 Main Street	CENTRAL TRUST COMPANY	5	0	0	4	1	Fremont	NA	NA	1/31/1890	1/1/1934	3/11/2018	Stock	0	1	FDIC	DIF	San Francisco	KANSAS CITY	Billings	Kansas City	Western	West	0	1	www.centralbanktrust.com	40	167363	25440	23264	47448	0	90471	910	0	2969
335	2017	529	0	903950	1020920	Central Bank and Trust	Lander	WY	82520	12/31/2017	2/14/2019	NM	285 Main Street	CENTRAL TRUST COMPANY	5	0	0	4	1	Fremont	NA	NA	1/31/1890	1/1/1934	3/11/2018	Stock	0	1	FDIC	DIF	San Francisco	KANSAS CITY	Billings	Kansas City	Western	West	0	1	www.centralbanktrust.com	41	151544	5063	2823	49947	0	92477	908	0	2860
336	2018	529	0	903950	1020920	Central Bank and Trust	Lander	WY	82520	12/31/2018	2/14/2019	NM	285 Main Street	CENTRAL TRUST COMPANY	5	0	0	4	1	Fremont	NA	NA	1/31/1890	1/1/1934	3/16/2018	Stock	0	1	FDIC	DIF	San Francisco	KANSAS CITY	Billings	Kansas City	Western	West	0	1	www.centralbanktrust.com	40	150957	10390	7824	42980	0	93326	701	0	2796
337	2016	588	11394	501105	1037003	Manufacturers and Traders Trust Company	Buffalo	NY	14203	12/31/2016	2/14/2019	SM	One M And T Plaza	M&T BANK CORPORATION	857	3	1	4	0	Erie	15380	Buffalo-Cheektowaga-Niagara Falls, NY	1/1/1856	1/1/1934	11/1/2015	Stock	0	1	FED	DIF	New York	NEW YORK	Syracuse	New York	Northeastern	Northeast	0	0	http://www.mtb.com	16075	122631667	6274631	4965147	15521891	0	89581534	984687	279223	640321
338	2017	588	11394	501105	1037003	Manufacturers and Traders Trust Company	Buffalo	NY	14203	12/31/2017	2/14/2019	SM	One M And T Plaza	M&T BANK CORPORATION	840	3	1	4	0	Erie	15380	Buffalo-Cheektowaga-Niagara Falls, NY	1/1/1856	1/1/1934	11/1/2015	Stock	0	1	FED	DIF	New York	NEW YORK	Syracuse	New York	Northeastern	Northeast	0	0	http://www.mtb.com	15949	118072176	6438931	5037743	14224156	0	86754024	1012951	86730	615641
339	2018	588	11394	501105	1037003	Manufacturers and Traders Trust Company	Buffalo	NY	14203	12/31/2018	2/14/2019	SM	One M And T Plaza	M&T BANK CORPORATION	833	3	1	4	0	Erie	15380	Buffalo-Cheektowaga-Niagara Falls, NY	1/1/1856	1/1/1934	11/1/2015	Stock	0	1	FED	DIF	New York	NEW YORK	Syracuse	New York	Northeastern	Northeast	0	0	http://www.mtb.com	16341	119636147	9641162	8056433	12068166	0	87281714	1015540	126570	621830
340	2016	597	10696	884303	1133594	Chemung Canal Trust Company	Elmira	NY	14902	12/31/2016	2/14/2019	SM	One Chemung Canal Plaza	CHEMUNG FINANCIAL CORPORATION	33	0	1	4	0	Chemung	21300	Elmira, NY	10/22/1833	1/1/1934	11/23/2013	Stock	0	1	FED	DIF	New York	NEW YORK	Syracuse	New York	Northeastern	Northeast	0	1	WWW.CHEMUNGCANAL.COM	360	1655664	73837	45660	306686	0	1186449	14253	774	28917
341	2017	597	10696	884303	1133594	Chemung Canal Trust Company	Elmira	NY	14902	12/31/2017	2/14/2019	SM	One Chemung Canal Plaza	CHEMUNG FINANCIAL CORPORATION	33	0	1	4	0	Chemung	21300	Elmira, NY	10/22/1833	1/1/1934	11/23/2013	Stock	0	1	FED	DIF	New York	NEW YORK	Syracuse	New York	Northeastern	Northeast	0	1	WWW.CHEMUNGCANAL.COM	366	1704254	30345	2452	295118	0	1291206	21161	988	26653
342	2018	597	10696	884303	1133594	Chemung Canal Trust Company	Elmira	NY	14902	12/31/2018	2/14/2019	SM	One Chemung Canal Plaza	CHEMUNG FINANCIAL CORPORATION	35	0	1	4	0	Chemung	21300	Elmira, NY	10/22/1833	1/1/1934	11/23/2013	Stock	0	1	FED	DIF	New York	NEW YORK	Syracuse	New York	Northeastern	Northeast	0	1	WWW.CHEMUNGCANAL.COM	365	1751794	129308	96282	246169	0	1293463	18944	0	24979
343	2016	609	10202	433608	2367921	Tompkins Trust Company	Ithaca	NY	14850	12/31/2016	2/14/2019	NM	110 North Tioga Street	TOMPKINS FINANCIAL CORPORATION	14	0	0	4	0	Tompkins	27060	Ithaca, NY	1/1/1934	1/1/1934	5/13/2018	Stock	0	1	FDIC	DIF	New York	NEW YORK	Syracuse	New York	Northeastern	Northeast	0	0	http://www.tompkinstrust.com	458	1962318	21290	2620	653402	0	1181294	9318	0	31310
344	2017	609	10202	433608	2367921	Tompkins Trust Company	Ithaca	NY	14850	12/31/2017	2/14/2019	NM	110 North Tioga Street	TOMPKINS FINANCIAL CORPORATION	14	0	0	4	0	Tompkins	27060	Ithaca, NY	1/1/1934	1/1/1934	5/13/2018	Stock	0	1	FDIC	DIF	New York	NEW YORK	Syracuse	New York	Northeastern	Northeast	0	0	http://www.tompkinstrust.com	462	2118275	28193	11048	640988	0	1316122	10347	0	48022
345	2018	609	10202	433608	2367921	Tompkins Trust Company	Ithaca	NY	14850	12/31/2018	2/14/2019	NM	118 E. Seneca Street	TOMPKINS FINANCIAL CORPORATION	14	0	0	4	0	Tompkins	27060	Ithaca, NY	1/1/1934	1/1/1934	5/14/2018	Stock	0	1	FDIC	DIF	New York	NEW YORK	Syracuse	New York	Northeastern	Northeast	0	0	http://www.tompkinstrust.com	461	2111175	28727	9464	606519	0	1334981	10425	0	58994
346	2016	618	0	175609	2646998	Bank of Millbrook	Millbrook	NY	12545	12/31/2016	2/14/2019	SM	3263 Franklin Avenue	MILLBROOK BANK SYSTEM, INC.	4	0	0	8	0	Dutchess	35620	New York-Newark-Jersey City, NY-NJ-PA	5/18/1891	1/1/1934	10/1/2010	Stock	0	1	FED	DIF	New York	NEW YORK	Syracuse	New York	Northeastern	Northeast	0	1	http://www.bankofmillbrook.com	39	210569	18290	15088	83836	3449	96596	2059	0	2846
347	2017	618	0	175609	2646998	Bank of Millbrook	Millbrook	NY	12545	12/31/2017	2/14/2019	SM	3263 Franklin Avenue	MILLBROOK BANK SYSTEM, INC.	4	0	0	8	0	Dutchess	35620	New York-Newark-Jersey City, NY-NJ-PA	5/18/1891	1/1/1934	10/1/2010	Stock	0	1	FED	DIF	New York	NEW YORK	Syracuse	New York	Northeastern	Northeast	0	1	http://www.bankofmillbrook.com	43	229091	33138	29962	93140	1399	93036	1942	0	2657
348	2018	618	0	175609	2646998	Bank of Millbrook	Millbrook	NY	12545	12/31/2018	2/14/2019	SM	3263 Franklin Avenue	MILLBROOK BANK SYSTEM, INC.	4	0	0	8	0	Dutchess	35620	New York-Newark-Jersey City, NY-NJ-PA	5/18/1891	1/1/1934	10/1/2010	Stock	0	1	FED	DIF	New York	NEW YORK	Syracuse	New York	Northeastern	Northeast	0	1	http://www.bankofmillbrook.com	44	218735	18858	15489	94584	3667	93262	2009	0	2637
349	2016	622	9297	661308	4400336	Amalgamated Bank	New York	NY	10001	12/31/2016	2/14/2019	NM	275 Seventh Avenue	WORKERS UNITED	15	0	1	4	0	New York	35620	New York-Newark-Jersey City, NY-NJ-PA	4/14/1923	1/1/1934	5/17/2018	Stock	0	1	FDIC	DIF	New York	NEW YORK	New York City	New York	Northeastern	Northeast	0	0	http://AMALGAMATEDBANK.COM	380	4055667	152245	133165	1183820	0	2509654	35658	0	25521
350	2017	622	9297	661308	4400336	Amalgamated Bank	New York	NY	10001	12/31/2017	2/14/2019	NM	275 Seventh Avenue	WORKERS UNITED	13	0	1	4	0	New York	35620	New York-Newark-Jersey City, NY-NJ-PA	4/14/1923	1/1/1934	5/17/2018	Stock	0	1	FDIC	DIF	New York	NEW YORK	New York City	New York	Northeastern	Northeast	0	1	http://AMALGAMATEDBANK.COM	377	4050714	124766	109329	952960	0	2784104	35965	0	22422
351	2018	622	9297	661308	4400336	Amalgamated Bank	New York	NY	10001	12/31/2018	2/14/2019	NM	275 Seventh Avenue	WORKERS UNITED	14	0	1	4	0	New York	35620	New York-Newark-Jersey City, NY-NJ-PA	4/14/1923	1/1/1934	5/18/2018	Stock	0	1	FDIC	DIF	New York	NEW YORK	New York City	New York	Northeastern	Northeast	0	0	http://AMALGAMATEDBANK.COM	399	4680923	82436	70335	1179251	0	3211321	37195	0	21654
352	2016	623	0	214807	1242423	Deutsche Bank Trust Company Americas	New York	NY	10005	12/31/2016	2/14/2019	SM	60 Wall Street	DEUTSCHE BANK AKTIENGESELLSCHAFT	4	14	0	9	0	New York	35620	New York-Newark-Jersey City, NY-NJ-PA	3/30/1903	1/1/1934	5/5/2016	Stock	0	1	FED	DIF	New York	WASHINGTON	New York City	New York	Northeastern	Northeast	0	0	http://www.db.com	685	53781000	31848000	30323000	0	10000000	11335000	26000	5000	13000
353	2017	623	0	214807	1242423	Deutsche Bank Trust Company Americas	New York	NY	10005	12/31/2017	2/14/2019	SM	60 Wall Street	DEUTSCHE BANK AKTIENGESELLSCHAFT	4	14	0	9	0	New York	35620	New York-Newark-Jersey City, NY-NJ-PA	3/30/1903	1/1/1934	5/5/2016	Stock	0	1	FED	DIF	New York	WASHINGTON	New York City	New York	Northeastern	Northeast	0	0	http://www.db.com	559	43390000	24984000	24945000	0	7500000	9356000	5000	0	14000
354	2018	623	0	214807	1242423	Deutsche Bank Trust Company Americas	New York	NY	10005	12/31/2018	2/14/2019	SM	60 Wall Street	DEUTSCHE BANK AKTIENGESELLSCHAFT	4	14	0	9	0	New York	35620	New York-Newark-Jersey City, NY-NJ-PA	3/30/1903	1/1/1934	5/5/2016	Stock	0	1	FED	DIF	New York	WASHINGTON	New York City	New York	Northeastern	Northeast	0	0	http://www.db.com	525	39181000	17588000	17537000	5000	9784000	10210000	8000	0	22000
355	2016	628	0	852218	1039502	JPMorgan Chase Bank, National Association	Columbus	OH	43240	12/31/2016	2/14/2019	N	1111 Polaris Parkway	JPMORGAN CHASE & CO.	5351	197	1	1	0	Delaware	18140	Columbus, OH	1/1/1824	1/1/1934	8/31/2015	Stock	0	1	OCC	DIF	Chicago	WASHINGTON	Columbus	Cleveland	Central	Central	0	0	www.jpmorganchase.com	184478	2082803000	413066000	391840000	284932000	205104000	782594000	10715000	245063000	11455000
356	2017	628	0	852218	1039502	JPMorgan Chase Bank, National Association	Columbus	OH	43240	12/31/2017	2/14/2019	N	1111 Polaris Parkway	JPMORGAN CHASE & CO.	5229	197	1	1	0	Delaware	18140	Columbus, OH	1/1/1824	1/1/1934	8/31/2015	Stock	0	1	OCC	DIF	Chicago	WASHINGTON	Columbus	Cleveland	Central	Central	0	0	www.jpmorganchase.com	191929	2140778000	464923000	442980000	247038000	194223000	817764000	10081000	249031000	11527000
357	2018	628	0	852218	1039502	JPMorgan Chase Bank, National Association	Columbus	OH	43240	12/31/2018	2/14/2019	N	1111 Polaris Parkway	JPMORGAN CHASE & CO.	5143	197	1	1	0	Delaware	18140	Columbus, OH	1/1/1824	1/1/1934	8/31/2015	Stock	0	1	OCC	DIF	Chicago	WASHINGTON	Columbus	Cleveland	Central	Central	0	0	www.jpmorganchase.com	194680	NA	321590000	301017000	260071000	320811000	874492000	9878000	264334000	12376000
358	2016	639	0	541101	3587146	The Bank of New York Mellon	New York	NY	10286	12/31/2016	2/14/2019	SM	225 Liberty Street	BANK OF NEW YORK MELLON CORPORATION, THE	9	14	1	1	0	New York	35620	New York-Newark-Jersey City, NY-NJ-PA	1/1/1851	1/1/1934	7/17/2018	Stock	0	1	FED	DIF	New York	WASHINGTON	New York City	New York	Northeastern	Northeast	0	0	www.bnymellon.com	40399	257576000	73505000	69260000	108454000	14616000	33725000	143000	3439000	1053000
359	2017	639	0	541101	3587146	The Bank of New York Mellon	New York	NY	10286	12/31/2017	2/14/2019	SM	225 Liberty Street	BANK OF NEW YORK MELLON CORPORATION, THE	8	14	1	1	0	New York	35620	New York-Newark-Jersey City, NY-NJ-PA	1/1/1851	1/1/1934	7/17/2018	Stock	0	1	FED	DIF	New York	WASHINGTON	New York City	New York	Northeastern	Northeast	0	0	www.bnymellon.com	41577	297305000	107713000	103042000	116258000	14998000	29358000	133000	3358000	1388000
360	2018	639	0	541101	3587146	The Bank of New York Mellon	New York	NY	10007	12/31/2018	2/14/2019	SM	240 Greenwich Street	BANK OF NEW YORK MELLON CORPORATION, THE	9	14	1	1	0	New York	35620	New York-Newark-Jersey City, NY-NJ-PA	1/1/1851	1/1/1934	7/18/2018	Stock	0	1	FED	DIF	New York	WASHINGTON	New York City	New York	Northeastern	Northeast	0	0	www.bnymellon.com	40742	286411000	84268000	79008000	116053000	33291000	26039000	119000	2731000	1586000
361	2016	659	14115	601416	1032464	Five Star Bank	Warsaw	NY	14569	12/31/2016	2/14/2019	SM	55 North Main Street	FINANCIAL INSTITUTIONS, INC.	52	0	0	9	0	Wyoming	NA	NA	12/26/1881	1/1/1934	2/13/2013	Stock	0	1	FED	DIF	New York	NEW YORK	Syracuse	New York	Northeastern	Northeast	0	1	www.five-starbank.com	588	3678230	67850	16224	1083264	0	2310277	30934	0	38557
362	2017	659	14115	601416	1032464	Five Star Bank	Warsaw	NY	14569	12/31/2017	2/14/2019	SM	55 North Main Street	FINANCIAL INSTITUTIONS, INC.	53	0	0	4	0	Wyoming	NA	NA	12/26/1881	1/1/1934	2/13/2013	Stock	0	1	FED	DIF	New York	NEW YORK	Syracuse	New York	Northeastern	Northeast	0	1	www.five-starbank.com	588	4069086	95306	42544	1041439	0	2703063	34672	0	41122
363	2018	659	14115	601416	1032464	Five Star Bank	Warsaw	NY	14569	12/31/2018	2/14/2019	SM	55 North Main Street	FINANCIAL INSTITUTIONS, INC.	53	0	0	4	0	Wyoming	NA	NA	12/26/1881	1/1/1934	2/13/2013	Stock	0	1	FED	DIF	New York	NEW YORK	Syracuse	New York	Northeastern	Northeast	0	1	www.five-starbank.com	643	4272439	98542	39522	892258	0	3055552	33914	3113	39268
364	2016	660	0	645317	3138267	The Adirondack Trust Company	Saratoga Springs	NY	12866	12/31/2016	2/14/2019	SM	473 Broadway	ADIRONDACK TRUST COMPANY EMPLOYEE STOCK OWNERSHIP TRUST, THE	12	0	0	4	0	Saratoga	10580	Albany-Schenectady-Troy, NY	1/1/1901	1/1/1934	3/31/2006	Stock	0	1	FED	DIF	New York	NEW YORK	Syracuse	New York	Northeastern	Northeast	0	1	http://adirondacktrust.com	236	1135624	63134	46628	280162	0	723591	10134	0	25706
365	2017	660	0	645317	3138267	The Adirondack Trust Company	Saratoga Springs	NY	12866	12/31/2017	2/14/2019	SM	473 Broadway	ADIRONDACK TRUST COMPANY EMPLOYEE STOCK OWNERSHIP TRUST, THE	13	0	0	4	0	Saratoga	10580	Albany-Schenectady-Troy, NY	1/1/1901	1/1/1934	3/31/2006	Stock	0	1	FED	DIF	New York	NEW YORK	Syracuse	New York	Northeastern	Northeast	0	1	http://adirondacktrust.com	243	1211262	169902	145795	246947	0	726928	10980	0	25328
366	2018	660	0	645317	3138267	The Adirondack Trust Company	Saratoga Springs	NY	12866	12/31/2018	2/14/2019	SM	473 Broadway	ADIRONDACK TRUST COMPANY EMPLOYEE STOCK OWNERSHIP TRUST, THE	13	0	0	4	0	Saratoga	10580	Albany-Schenectady-Troy, NY	1/1/1901	1/1/1934	3/31/2006	Stock	0	1	FED	DIF	New York	NEW YORK	Syracuse	New York	Northeastern	Northeast	0	1	http://adirondacktrust.com	250	1148332	69971	52728	259357	0	749037	11408	0	27380
367	2016	686	11521	881012	1118283	First Columbia Bank & Trust Co.	Bloomsburg	PA	17815	12/31/2016	2/14/2019	NM	232 East Street	CCFNB BANCORP, INC.	13	0	0	8	0	Columbia	14100	Bloomsburg-Berwick, PA	2/1/1926	1/1/1934	12/31/2008	Stock	0	1	FDIC	DIF	New York	NEW YORK	Harrisburg	Philadelphia	Northeastern	Northeast	0	1	www.firstcolumbiabank.com	168	669224	14063	3219	169961	274	434223	6488	0	11449
368	2017	686	11521	881012	1118283	First Columbia Bank & Trust Co.	Bloomsburg	PA	17815	12/31/2017	2/14/2019	NM	232 East Street	CCFNB BANCORP, INC.	14	0	0	8	0	Columbia	14100	Bloomsburg-Berwick, PA	2/1/1926	1/1/1934	12/31/2008	Stock	0	1	FDIC	DIF	New York	NEW YORK	Harrisburg	Philadelphia	Northeastern	Northeast	0	1	www.firstcolumbiabank.com	171	708326	21674	11852	180203	1706	452853	6901	0	13047
369	2018	686	11521	881012	1118283	First Columbia Bank & Trust Co.	Bloomsburg	PA	17815	12/31/2018	2/14/2019	NM	232 East Street	CCFNB BANCORP, INC.	14	0	0	4	0	Columbia	14100	Bloomsburg-Berwick, PA	2/1/1926	1/1/1934	12/31/2008	Stock	0	1	FDIC	DIF	New York	NEW YORK	Harrisburg	Philadelphia	Northeastern	Northeast	0	1	www.firstcolumbiabank.com	171	722129	12224	165	176254	293	479588	7250	0	13430
370	2016	698	11037	59316	2365356	Wayne Bank	Honesdale	PA	18431	12/31/2016	2/14/2019	NM	717 Main Street	NORWOOD FINANCIAL CORP.	27	0	1	4	0	Wayne	NA	NA	1/1/1871	1/1/1934	7/31/2016	Stock	0	1	FDIC	DIF	New York	NEW YORK	Philadelphia	Philadelphia	Northeastern	Northeast	0	1	www.waynebank.com	212	1110209	17174	2274	302140	0	707957	6463	0	13531
371	2017	698	11037	59316	2365356	Wayne Bank	Honesdale	PA	18431	12/31/2017	2/14/2019	NM	717 Main Street	NORWOOD FINANCIAL CORP.	26	0	1	4	0	Wayne	NA	NA	1/1/1871	1/1/1934	7/31/2016	Stock	0	1	FDIC	DIF	New York	NEW YORK	Philadelphia	Philadelphia	Northeastern	Northeast	0	1	www.waynebank.com	210	1132839	16696	485	281121	0	756950	7634	0	13865
372	2018	698	11037	59316	2365356	Wayne Bank	Honesdale	PA	18431	12/31/2018	2/14/2019	NM	717 Main Street	NORWOOD FINANCIAL CORP.	26	0	1	4	0	Wayne	NA	NA	1/1/1871	1/1/1934	7/31/2016	Stock	0	1	FDIC	DIF	New York	NEW YORK	Philadelphia	Philadelphia	Northeastern	Northeast	0	1	www.waynebank.com	206	1185512	18349	309	243277	0	842286	8452	0	13846
373	2016	713	10038	342410	1248153	Orrstown Bank	Shippensburg	PA	17257	12/31/2016	2/14/2019	SM	77 East King Street	ORRSTOWN FINANCIAL SERVICES, INC.	25	0	1	4	0	Cumberland	25420	Harrisburg-Carlisle, PA	5/1/1919	1/1/1934	9/30/2018	Stock	0	1	FED	DIF	New York	NEW YORK	Harrisburg	Philadelphia	Northeastern	Northeast	0	1	http://www.orrstown.com	317	1412693	29956	13884	400063	0	873384	12775	0	34832
374	2017	713	10038	342410	1248153	Orrstown Bank	Shippensburg	PA	17257	12/31/2017	2/14/2019	SM	77 East King Street	ORRSTOWN FINANCIAL SERVICES, INC.	25	0	1	4	0	Cumberland	25420	Harrisburg-Carlisle, PA	5/1/1919	1/1/1934	9/30/2018	Stock	0	1	FED	DIF	New York	NEW YORK	Harrisburg	Philadelphia	Northeastern	Northeast	0	1	http://www.orrstown.com	327	1554627	29594	8073	415194	0	1003305	12796	0	34765
375	2018	713	10038	342410	1248153	Orrstown Bank	Shippensburg	PA	17257	12/31/2018	2/14/2019	SM	77 East King Street	ORRSTOWN FINANCIAL SERVICES, INC.	33	0	1	4	0	Cumberland	25420	Harrisburg-Carlisle, PA	5/1/1919	1/1/1934	10/1/2018	Stock	0	1	FED	DIF	New York	NEW YORK	Harrisburg	Philadelphia	Northeastern	Northeast	0	1	http://www.orrstown.com	373	1932361	71820	45664	465727	16995	1236983	14014	0	38185
376	2016	734	9690	373115	1070831	Kentucky Bank	Paris	KY	40361	12/31/2016	2/14/2019	NM	Fourth And Main Streets	KENTUCKY BANCSHARES, INC.	18	0	0	4	0	Bourbon	30460	Lexington-Fayette, KY	1/1/1915	1/1/1934	7/24/2015	Stock	0	1	FDIC	DIF	Chicago	CHICAGO	Lexington	Cleveland	Central	Southeast	0	1	www.kybank.com	241	1025918	44818	32490	273700	1198	649190	7541	5592	14781
377	2017	734	9690	373115	1070831	Kentucky Bank	Paris	KY	40361	12/31/2017	2/14/2019	NM	Fourth And Main Streets	KENTUCKY BANCSHARES, INC.	18	0	0	4	0	Bourbon	30460	Lexington-Fayette, KY	1/1/1915	1/1/1934	7/24/2015	Stock	0	1	FDIC	DIF	Chicago	CHICAGO	Lexington	Cleveland	Central	Southeast	0	1	www.kybank.com	233	1050914	38463	23374	318107	321	642046	7720	0	16539
378	2018	734	9690	373115	1070831	Kentucky Bank	Paris	KY	40361	12/31/2018	2/14/2019	NM	Fourth And Main Streets	KENTUCKY BANCSHARES, INC.	18	0	0	4	0	Bourbon	30460	Lexington-Fayette, KY	1/1/1915	1/1/1934	7/24/2015	Stock	0	1	FDIC	DIF	Chicago	CHICAGO	Lexington	Cleveland	Central	Southeast	0	1	www.kybank.com	232	1083454	25434	10723	315633	266	679220	8127	0	17349
379	2016	737	12343	213912	1248993	The Apple Creek Banking Company	Apple Creek	OH	44606	12/31/2016	2/14/2019	SM	3 West Main Street	APPLE CREEK BANC CORP	6	0	0	4	0	Wayne	NA	NA	2/1/1904	1/1/1934	6/30/2008	Stock	0	0	FED	DIF	Chicago	CHICAGO	Columbus	Cleveland	Central	Central	0	1	www.applecreekbank.com	42	142231	26958	4988	19689	20	90216	519	0	2004
380	2017	737	12343	213912	1248993	The Apple Creek Banking Company	Apple Creek	OH	44606	12/31/2017	2/14/2019	SM	3 West Main Street	APPLE CREEK BANC CORP	6	0	0	4	0	Wayne	NA	NA	2/1/1904	1/1/1934	6/30/2008	Stock	0	0	FED	DIF	Chicago	CHICAGO	Columbus	Cleveland	Central	Central	0	1	www.applecreekbank.com	43	129513	10861	5571	18327	30	94586	551	0	2026
381	2018	737	12343	213912	1248993	The Apple Creek Banking Company	Apple Creek	OH	44606	12/31/2018	2/14/2019	SM	3 West Main Street	APPLE CREEK BANC CORP	6	0	0	4	0	Wayne	NA	NA	2/1/1904	1/1/1934	6/30/2008	Stock	0	0	FED	DIF	Chicago	CHICAGO	Columbus	Cleveland	Central	Central	0	1	www.applecreekbank.com	43	133429	9069	4672	17289	21	101447	675	0	2026
382	2016	741	9425	978417	0	First City Bank	Columbus	OH	43212	12/31/2016	2/14/2019	NM	1885 Northwest Boulevard	NA	1	0	0	4	1	Franklin	18140	Columbus, OH	1/1/1907	1/1/1934	5/30/2018	Stock	0	1	FDIC	DIF	Chicago	CHICAGO	Columbus	Cleveland	Central	Central	0	1	http://www.myfirstcitybank.com	14	52815	1427	568	2932	0	46966	673	0	770
383	2017	741	9425	978417	0	First City Bank	Columbus	OH	43212	12/31/2017	2/14/2019	NM	1885 Northwest Boulevard	NA	1	0	0	4	1	Franklin	18140	Columbus, OH	1/1/1907	1/1/1934	5/30/2018	Stock	0	1	FDIC	DIF	Chicago	CHICAGO	Columbus	Cleveland	Central	Central	0	1	http://www.myfirstcitybank.com	15	65534	5490	4888	3274	0	55316	682	0	744
384	2018	741	9425	978417	0	First City Bank	Columbus	OH	43212	12/31/2018	2/14/2019	NM	1885 Northwest Boulevard	NA	1	0	0	4	1	Franklin	18140	Columbus, OH	1/1/1907	1/1/1934	5/31/2018	Stock	0	0	FDIC	DIF	Chicago	CHICAGO	Columbus	Cleveland	Central	Central	0	1	http://www.myfirstcitybank.com	13	67848	10319	9461	2497	0	53582	782	0	737
385	2016	763	11060	604024	2795702	Minster Bank	Minster	OH	45865	12/31/2016	2/14/2019	SM	95 West 4th Street	MINSTER FINANCIAL CORP.	7	0	0	4	0	Auglaize	NA	NA	1/23/1914	1/1/1934	11/1/2012	Stock	0	0	FED	DIF	Chicago	CHICAGO	Cincinnati	Cleveland	Central	Central	0	1	http://www.minsterbank.com	85	465950	91407	83775	118433	4086	236056	2886	0	5247
386	2017	763	11060	604024	2795702	Minster Bank	Minster	OH	45865	12/31/2017	2/14/2019	SM	95 West 4th Street	MINSTER FINANCIAL CORP.	7	0	0	4	0	Auglaize	NA	NA	1/23/1914	1/1/1934	11/1/2012	Stock	0	0	FED	DIF	Chicago	CHICAGO	Cincinnati	Cleveland	Central	Central	0	1	http://www.minsterbank.com	87	476462	91152	83575	126389	2589	240100	2889	0	5344
387	2018	763	11060	604024	2795702	Minster Bank	Minster	OH	45865	12/31/2018	2/14/2019	SM	95 West 4th Street	MINSTER FINANCIAL CORP.	7	0	0	4	0	Auglaize	NA	NA	1/23/1914	1/1/1934	11/1/2012	Stock	0	0	FED	DIF	Chicago	CHICAGO	Cincinnati	Cleveland	Central	Central	0	1	http://www.minsterbank.com	87	490197	118737	109869	113697	1784	239464	2889	0	5309
388	2016	769	10728	58225	1132814	The Farmers Bank and Savings Company	Pomeroy	OH	45769	12/31/2016	2/14/2019	NM	640 East Main Street	FARMERS BANCSHARES, INC.	6	0	1	6	0	Meigs	NA	NA	12/4/1904	1/1/1934	1/29/2018	Stock	0	0	FDIC	DIF	Chicago	CHICAGO	Columbus	Cleveland	Central	Central	0	1	http://www.fbsc.com	83	274556	7077	2903	38841	661	208252	2791	0	9941
389	2017	769	10728	58225	1132814	The Farmers Bank and Savings Company	Pomeroy	OH	45769	12/31/2017	2/14/2019	NM	640 East Main Street	FARMERS BANCSHARES, INC.	7	0	1	8	0	Meigs	NA	NA	12/4/1904	1/1/1934	1/29/2018	Stock	0	0	FDIC	DIF	Chicago	CHICAGO	Columbus	Cleveland	Central	Central	0	1	http://www.fbsc.com	87	319927	30896	24595	43553	0	223424	2547	0	12595
390	2018	769	10728	58225	1132814	The Farmers Bank and Savings Company	Pomeroy	OH	45769	12/31/2018	2/14/2019	NM	640 East Main Street	FARMERS BANCSHARES, INC.	7	0	1	8	0	Meigs	NA	NA	12/4/1904	1/1/1934	1/30/2018	Stock	0	0	FDIC	DIF	Chicago	CHICAGO	Columbus	Cleveland	Central	Central	0	1	http://www.fbsc.com	84	322911	13325	9992	54115	34	231859	2546	0	13757
391	2016	803	0	645625	1070448	Wesbanco Bank, Inc.	Wheeling	WV	26003	12/31/2016	2/14/2019	NM	One Bank Plaza	WESBANCO, INC.	177	0	1	4	0	Ohio	48540	Wheeling, WV-OH	1/20/1870	1/1/1934	1/23/2017	Stock	0	1	FDIC	DIF	Atlanta	ATLANTA	Scott Depot	Cleveland	Northeastern	Northeast	0	0	http://www.wesbanco.com	1891	9760557	127124	18532	2306448	318	6228222	43674	7071	130579
392	2017	803	0	645625	1070448	WesBanco Bank, Inc.	Wheeling	WV	26003	12/31/2017	2/14/2019	NM	One Bank Plaza	WESBANCO, INC.	175	0	1	4	0	Ohio	48540	Wheeling, WV-OH	1/20/1870	1/1/1934	12/31/2017	Stock	0	1	FDIC	DIF	Atlanta	ATLANTA	Scott Depot	Cleveland	Northeastern	Northeast	0	0	http://www.wesbanco.com	1904	9792150	117682	16176	2273881	0	6320551	45284	7844	128067
393	2018	803	0	645625	1070448	WesBanco Bank, Inc.	Wheeling	WV	26003	12/31/2018	2/14/2019	NM	One Bank Plaza	WESBANCO, INC.	213	0	1	4	0	Ohio	48540	Wheeling, WV-OH	1/20/1870	1/1/1934	8/20/2018	Stock	0	1	FDIC	DIF	Atlanta	ATLANTA	Scott Depot	Cleveland	Northeastern	Northeast	0	0	http://www.wesbanco.com	2353	12440252	176511	35700	3137629	0	7620021	48948	7673	164489
394	2016	823	13361	991621	3219474	Citizens Bank and Trust Company	Blackstone	VA	23824	12/31/2016	2/14/2019	SM	126 South Main Street	CITIZENS BANCORP OF VIRGINIA, INC.	11	0	0	8	0	Nottoway	NA	NA	7/15/1873	1/1/1934	3/31/2006	Stock	0	0	FED	DIF	Atlanta	ATLANTA	Richmond	Richmond	Northeastern	Southeast	0	1	http://www.cbtva.com	89	364306	6655	431	90234	57059	182884	2256	0	7737
395	2017	823	13361	991621	3219474	Citizens Bank and Trust Company	Blackstone	VA	23824	12/31/2017	2/14/2019	SM	126 South Main Street	CITIZENS BANCORP OF VIRGINIA, INC.	11	0	0	8	0	Nottoway	NA	NA	7/15/1873	1/1/1934	3/31/2006	Stock	0	0	FED	DIF	Atlanta	ATLANTA	Richmond	Richmond	Northeastern	Southeast	0	1	http://www.cbtva.com	88	374321	5975	365	95794	54342	191339	2237	0	7396
396	2018	823	13361	991621	3219474	Citizens Bank and Trust Company	Blackstone	VA	23824	12/31/2018	2/14/2019	SM	126 South Main Street	CITIZENS BANCORP OF VIRGINIA, INC.	11	0	0	8	0	Nottoway	NA	NA	7/15/1873	1/1/1934	3/31/2006	Stock	0	0	FED	DIF	Atlanta	ATLANTA	Richmond	Richmond	Northeastern	Southeast	0	1	http://www.cbtva.com	89	392464	8276	413	106886	33463	216779	2428	0	7466
397	2016	829	0	947628	2332303	Peoples Community Bank	Montross	VA	22520	12/31/2016	2/14/2019	SM	15960 Kings Highway	PEOPLES BANKSHARES, INCORPORATED	5	0	0	4	0	Westmoreland	NA	NA	6/17/1913	1/1/1934	3/31/2006	Stock	0	0	FED	DIF	Atlanta	ATLANTA	Richmond	Richmond	Northeastern	Southeast	0	1	www.peoplescommunitybank.biz	46	171325	9355	6002	18944	0	133104	2397	0	3303
398	2017	829	0	947628	2332303	Peoples Community Bank	Montross	VA	22520	12/31/2017	2/14/2019	SM	15960 Kings Highway	PEOPLES BANKSHARES, INCORPORATED	5	0	0	4	0	Westmoreland	NA	NA	6/17/1913	1/1/1934	3/31/2006	Stock	0	0	FED	DIF	Atlanta	ATLANTA	Richmond	Richmond	Northeastern	Southeast	0	1	www.peoplescommunitybank.biz	49	184191	5928	1104	26395	0	142534	2186	0	3203
399	2018	829	0	947628	2332303	Peoples Community Bank	Montross	VA	22520	12/31/2018	2/14/2019	SM	15960 Kings Highway	PEOPLES BANKSHARES, INCORPORATED	5	0	0	4	0	Westmoreland	NA	NA	6/17/1913	1/1/1934	3/31/2006	Stock	0	0	FED	DIF	Atlanta	ATLANTA	Richmond	Richmond	Northeastern	Southeast	0	1	www.peoplescommunitybank.biz	50	201358	7958	918	27777	0	155789	3418	0	3143
400	2016	845	15580	722432	1417324	The Bank of Romney	Romney	WV	26757	12/31/2016	2/14/2019	SM	95 East Main Street	ROMNEY BANKSHARES, INC.	6	0	0	6	0	Hampshire	49020	Winchester, VA-WV	1/1/1888	1/1/1934	3/31/2006	Stock	0	0	FED	DIF	Atlanta	ATLANTA	Scott Depot	Richmond	Northeastern	Northeast	0	1	http://www.bankofromney.net	78	265635	8358	5839	62463	0	174546	1800	0	4929
401	2017	845	15580	722432	1417324	The Bank of Romney	Romney	WV	26757	12/31/2017	2/14/2019	SM	95 East Main Street	ROMNEY BANKSHARES, INC.	6	0	0	6	0	Hampshire	49020	Winchester, VA-WV	1/1/1888	1/1/1934	3/31/2006	Stock	0	0	FED	DIF	Atlanta	ATLANTA	Scott Depot	Richmond	Northeastern	Northeast	0	1	http://www.bankofromney.net	76	280507	9362	6550	54840	0	197568	1524	0	4694
402	2018	845	15580	722432	1417324	The Bank of Romney	Romney	WV	26757	12/31/2018	2/14/2019	SM	95 East Main Street	ROMNEY BANKSHARES, INC.	7	0	0	6	0	Hampshire	49020	Winchester, VA-WV	1/1/1888	1/1/1934	3/31/2006	Stock	0	0	FED	DIF	Atlanta	ATLANTA	Scott Depot	Richmond	Northeastern	Northeast	0	1	http://www.bankofromney.net	78	286485	10613	7998	48634	0	209221	1696	0	4640
403	2016	847	15579	8631	2728447	The Pleasants County Bank	Saint Marys	WV	26170	12/31/2016	2/14/2019	SM	323 Second Street	PLEASANTS COUNTY BANKSHARES, INC.	3	0	0	8	0	Pleasants	NA	NA	12/21/1896	1/1/1934	10/9/2017	Stock	0	0	FED	DIF	Atlanta	ATLANTA	Scott Depot	Richmond	Northeastern	Northeast	0	1	www.pcbsm.com	18	62521	11246	8389	15681	1274	29688	429	0	1639
404	2017	847	15579	8631	2728447	The Pleasants County Bank	Saint Marys	WV	26170	12/31/2017	2/14/2019	SM	215 Washington Street	PLEASANTS COUNTY BANKSHARES, INC.	2	0	0	8	0	Pleasants	NA	NA	12/21/1896	1/1/1934	10/10/2017	Stock	0	0	FED	DIF	Atlanta	ATLANTA	Scott Depot	Richmond	Northeastern	Northeast	0	1	www.pcbsm.com	18	63072	5877	3817	14254	2177	34156	427	0	3396
405	2018	847	15579	8631	2728447	The Pleasants County Bank	Saint Marys	WV	26170	12/31/2018	2/14/2019	SM	215 Washington Street	PLEASANTS COUNTY BANKSHARES, INC.	2	0	0	8	0	Pleasants	NA	NA	12/21/1896	1/1/1934	10/10/2017	Stock	0	0	FED	DIF	Atlanta	ATLANTA	Scott Depot	Richmond	Northeastern	Northeast	0	1	www.pcbsm.com	16	67368	8700	6699	11782	4204	36125	427	0	3304
406	2016	855	0	376237	2111432	Merchants & Farmers Bank of Greene County, Alabama	Eutaw	AL	35462	12/31/2016	2/14/2019	NM	251 Prairie Avenue	MERCHANTS AND FARMERS BANCSHARES, INC.	2	0	0	4	1	Greene	NA	NA	1/1/1900	1/1/1934	12/31/2017	Stock	0	1	FDIC	DIF	Atlanta	ATLANTA	Shelby	Atlanta	Southern	Southeast	0	1	MFBUSA.COM	25	62050	7459	2401	20712	50	32428	229	0	383
407	2017	855	0	376237	2111432	Merchants & Farmers Bank of Greene County, Alabama	Eutaw	AL	35462	12/31/2017	2/14/2019	NM	251 Prairie Avenue	MERCHANTS AND FARMERS BANCSHARES, INC.	2	0	0	4	1	Greene	NA	NA	1/1/1900	1/1/1934	12/31/2017	Stock	0	1	FDIC	DIF	Atlanta	ATLANTA	Shelby	Atlanta	Southern	Southeast	0	1	MFBUSA.COM	29	62191	8963	3613	17342	1165	33124	604	0	366
408	2018	855	0	376237	2111432	Merchants & Farmers Bank of Greene County, Alabama	Eutaw	AL	35462	12/31/2018	2/14/2019	NM	251 Prairie Avenue	MERCHANTS AND FARMERS BANCSHARES, INC.	2	0	0	4	1	Greene	NA	NA	1/1/1900	1/1/1934	1/1/2018	Stock	0	1	FDIC	DIF	Atlanta	ATLANTA	Shelby	Atlanta	Southern	Southeast	0	1	MFBUSA.COM	30	66542	4623	1879	13211	3611	42003	418	0	337
409	2016	861	14010	386731	1085602	State Bank & Trust	Winfield	AL	35594	12/31/2016	2/14/2019	NM	1945 Ushwy 43	PEOPLES BANCORPORATION, INC.	4	0	0	7	1	Marion	NA	NA	10/3/1907	1/1/1934	2/24/2011	Stock	0	0	FDIC	DIF	Atlanta	ATLANTA	Shelby	Atlanta	Southern	Southeast	0	1	http://www.statebank.net	56	227315	11132	1977	132994	4742	71667	1357	0	1059
410	2017	861	14010	386731	1085602	State Bank & Trust	Winfield	AL	35594	12/31/2017	2/14/2019	NM	1945 Ushwy 43	PEOPLES BANCORPORATION, INC.	4	0	0	7	1	Marion	NA	NA	10/3/1907	1/1/1934	2/24/2011	Stock	0	0	FDIC	DIF	Atlanta	ATLANTA	Shelby	Atlanta	Southern	Southeast	0	1	http://www.statebank.net	63	232638	8887	1755	144763	234	72580	1346	0	1076
411	2018	861	14010	386731	1085602	State Bank & Trust	Winfield	AL	35594	12/31/2018	2/14/2019	NM	1945 Ushwy 43	PEOPLES BANCORPORATION, INC.	4	0	0	7	1	Marion	NA	NA	10/3/1907	1/1/1934	2/24/2011	Stock	0	0	FDIC	DIF	Atlanta	ATLANTA	Shelby	Atlanta	Southern	Southeast	0	1	http://www.statebank.net	62	237786	6544	1701	137312	6508	81035	1305	0	1115
412	2016	862	0	359838	0	Bank of York	York	AL	36925	12/31/2016	2/14/2019	NM	301 Broad Street	NA	2	0	0	7	1	Sumter	NA	NA	1/1/1911	1/1/1934	4/27/2010	Stock	0	0	FDIC	DIF	Atlanta	ATLANTA	Montgomery	Atlanta	Southern	Southeast	0	1	http://www.bankyork.com	22	97915	6232	3845	46991	2640	37679	350	0	785
413	2017	862	0	359838	0	Bank of York	York	AL	36925	12/31/2017	2/14/2019	NM	301 Broad Street	NA	2	0	0	7	1	Sumter	NA	NA	1/1/1911	1/1/1934	4/27/2010	Stock	0	0	FDIC	DIF	Atlanta	ATLANTA	Montgomery	Atlanta	Southern	Southeast	0	1	http://www.bankyork.com	21	97835	5242	2660	48560	3660	35986	370	0	762
414	2018	862	0	359838	0	Bank of York	York	AL	36925	12/31/2018	2/14/2019	NM	301 Broad Street	NA	2	0	0	4	1	Sumter	NA	NA	1/1/1911	1/1/1934	4/27/2010	Stock	0	0	FDIC	DIF	Atlanta	ATLANTA	Montgomery	Atlanta	Southern	Southeast	0	1	http://www.bankyork.com	25	108767	10520	7017	45996	3148	44512	419	0	902
415	2016	867	0	675332	1131787	SunTrust Bank	Atlanta	GA	30308	12/31/2016	2/14/2019	SM	303 Peachtreet St, N.E.	SUNTRUST BANKS, INC.	1409	5	1	4	0	Fulton	12060	Atlanta-Sandy Springs-Roswell, GA	9/21/1891	1/1/1934	6/30/2017	Stock	0	1	FED	DIF	Atlanta	WASHINGTON	Atlanta	Atlanta	Southern	Southeast	0	0	http://WWW.SUNTRUST.COM	22543	200557635	5091199	2923462	29979571	170728	145914760	1708288	4028622	1367192
416	2017	867	0	675332	1131787	SunTrust Bank	Atlanta	GA	30308	12/31/2017	2/14/2019	SM	303 Peachtreet St, N.E.	SUNTRUST BANKS, INC.	1306	5	1	4	0	Fulton	12060	Atlanta-Sandy Springs-Roswell, GA	9/21/1891	1/1/1934	7/1/2017	Stock	0	1	FED	DIF	Atlanta	WASHINGTON	Atlanta	Atlanta	Southern	Southeast	0	0	http://WWW.SUNTRUST.COM	22079	201637519	5361854	2978482	30862994	111093	143800210	1734539	3364591	1556170
417	2018	867	0	675332	1131787	SunTrust Bank	Atlanta	GA	30308	12/31/2018	2/14/2019	SM	303 Peachtreet St, N.E.	SUNTRUST BANKS, INC.	1254	5	1	4	0	Fulton	12060	Atlanta-Sandy Springs-Roswell, GA	9/21/1891	1/1/1934	7/1/2017	Stock	0	1	FED	DIF	Atlanta	WASHINGTON	Atlanta	Atlanta	Southern	Southeast	0	0	http://WWW.SUNTRUST.COM	21405	209720480	5759223	3249469	31414275	144546	151773966	1614516	3426523	1464664
418	2016	872	0	333034	3184125	State Bank of Cochran	Cochran	GA	31014	12/31/2016	2/14/2019	NM	112 E Beech Street	CENTRAL GEORGIA BANKING COMPANY	4	0	0	4	1	Bleckley	NA	NA	1/5/1922	1/1/1934	7/30/2009	Stock	0	0	FDIC	DIF	Atlanta	ATLANTA	Albany Ga	Atlanta	Southern	Southeast	0	1	http://statebankofcochran.com/	55	219531	62181	60597	23220	4900	125922	5997	0	945
419	2017	872	0	333034	3184125	State Bank of Cochran	Cochran	GA	31014	12/31/2017	2/14/2019	NM	112 E Beech Street	CENTRAL GEORGIA BANKING COMPANY	4	0	0	4	1	Bleckley	NA	NA	1/5/1922	1/1/1934	7/30/2009	Stock	0	0	FDIC	DIF	Atlanta	ATLANTA	Albany Ga	Atlanta	Southern	Southeast	0	1	http://statebankofcochran.com/	54	217988	58138	49782	22043	0	134278	5835	0	927
420	2018	872	0	333034	3184125	State Bank of Cochran	Cochran	GA	31014	12/31/2018	2/14/2019	NM	112 E Beech Street	CENTRAL GEORGIA BANKING COMPANY	4	0	0	4	1	Bleckley	NA	NA	1/5/1922	1/1/1934	7/30/2009	Stock	0	0	FDIC	DIF	Atlanta	ATLANTA	Albany Ga	Atlanta	Southern	Southeast	0	1	http://statebankofcochran.com/	58	218625	60127	58604	23821	0	131314	5753	0	941
421	2016	873	14036	395238	1078846	Synovus Bank	Columbus	GA	31901	12/31/2016	2/14/2019	SM	1111 Bay Avenue	SYNOVUS FINANCIAL CORP.	254	0	1	4	0	Muscogee	17980	Columbus, GA-AL	1/1/1888	1/1/1934	9/25/2017	Stock	0	1	FED	DIF	Atlanta	ATLANTA	Atlanta	Atlanta	Southern	Southeast	0	0	www.synovus.com	4096	29874612	927944	532829	3714413	37971	23655301	251639	17157	416977
422	2017	873	14036	395238	1078846	Synovus Bank	Columbus	GA	31901	12/31/2017	2/14/2019	SM	1111 Bay Avenue	SYNOVUS FINANCIAL CORP.	256	0	1	4	0	Muscogee	17980	Columbus, GA-AL	1/1/1888	1/1/1934	12/31/2018	Stock	0	1	FED	DIF	Atlanta	ATLANTA	Atlanta	Atlanta	Southern	Southeast	0	0	www.synovus.com	4176	31106198	878211	487456	3987070	27647	24597577	249268	10786	426596
423	2018	873	14036	395238	1078846	Synovus Bank	Columbus	GA	31901	12/31/2018	2/14/2019	SM	1111 Bay Avenue	SYNOVUS FINANCIAL CORP.	256	0	1	4	0	Muscogee	17980	Columbus, GA-AL	1/1/1888	1/1/1934	12/31/2018	Stock	0	1	FED	DIF	Atlanta	ATLANTA	Atlanta	Atlanta	Southern	Southeast	0	0	www.synovus.com	4275	32580905	1118529	661656	3994800	3467	25734653	250555	19265	434093
424	2016	876	0	193537	1085536	Bank of Dawson	Dawson	GA	39842	12/31/2016	2/14/2019	NM	209 Main Street	DAWSON BANCSHARES, INC.	1	0	0	2	0	Terrell	10500	Albany, GA	7/1/1911	1/1/1934	9/13/2018	Stock	0	0	FDIC	DIF	Atlanta	ATLANTA	Albany Ga	Atlanta	Southern	Southeast	0	1	www.bankofdawson.com	24	116074	8992	221	16627	16245	70913	1079	0	508
425	2017	876	0	193537	1085536	Bank of Dawson	Dawson	GA	39842	12/31/2017	2/14/2019	NM	209 Main Street	DAWSON BANCSHARES, INC.	1	0	0	2	1	Terrell	10500	Albany, GA	7/1/1911	1/1/1934	9/13/2018	Stock	0	0	FDIC	DIF	Atlanta	ATLANTA	Albany Ga	Atlanta	Southern	Southeast	0	1	www.bankofdawson.com	26	112700	18857	12989	16679	3000	71301	1067	0	464
426	2018	876	0	193537	1085536	Bank of Dawson	Dawson	GA	39842	12/31/2018	2/14/2019	NM	209 Main Street	DAWSON BANCSHARES, INC.	1	0	0	2	1	Terrell	10500	Albany, GA	7/1/1911	1/1/1934	9/14/2018	Stock	0	0	FDIC	DIF	Atlanta	ATLANTA	Albany Ga	Atlanta	Southern	Southeast	0	1	www.bankofdawson.com	25	118213	14231	11011	18786	2100	79746	1106	0	492
427	2016	877	14607	204237	2453936	Bank of Eastman	Eastman	GA	31023	12/31/2016	2/14/2019	NM	130 Oak Street	MAGNOLIA BANKSHARES, INC.	4	0	0	4	1	Dodge	NA	NA	1/2/1919	1/1/1934	2/4/2009	Stock	0	0	FDIC	DIF	Atlanta	ATLANTA	Albany Ga	Atlanta	Southern	Southeast	0	1	WWW.BANKOFEASTMAN.COM	63	174889	27364	24808	12647	0	118316	1616	0	831
428	2017	877	14607	204237	2453936	Bank of Eastman	Eastman	GA	31023	12/31/2017	2/14/2019	NM	130 Oak Street	MAGNOLIA BANKSHARES, INC.	4	0	0	4	1	Dodge	NA	NA	1/2/1919	1/1/1934	2/4/2009	Stock	0	0	FDIC	DIF	Atlanta	ATLANTA	Albany Ga	Atlanta	Southern	Southeast	0	1	WWW.BANKOFEASTMAN.COM	60	169445	16853	14137	15875	0	122610	1463	0	730
429	2018	877	14607	204237	2453936	Bank of Eastman	Eastman	GA	31023	12/31/2018	2/14/2019	NM	130 Oak Street	MAGNOLIA BANKSHARES, INC.	4	0	0	4	1	Dodge	NA	NA	1/2/1919	1/1/1934	2/4/2009	Stock	0	0	FDIC	DIF	Atlanta	ATLANTA	Albany Ga	Atlanta	Southern	Southeast	0	1	WWW.BANKOFEASTMAN.COM	59	169949	23688	21447	16061	0	120613	1558	0	672
430	2016	879	14287	773032	2645937	Farmers State Bank	Lincolnton	GA	30817	12/31/2016	2/14/2019	NM	U.S. Hwy. 378 & Ward Ave.	LINCOLN BANCSHARES, INC.	3	0	0	8	1	Lincoln	12260	Augusta-Richmond County, GA-SC	12/2/1911	1/1/1934	3/31/2006	Stock	0	0	FDIC	DIF	Atlanta	ATLANTA	Atlanta	Atlanta	Southern	Southeast	0	1	http://fsblcww.com	34	126226	9995	7157	39304	0	67544	614	0	4709
431	2017	879	14287	773032	2645937	Farmers State Bank	Lincolnton	GA	30817	12/31/2017	2/14/2019	NM	U.S. Hwy. 378 & Ward Ave.	LINCOLN BANCSHARES, INC.	3	0	0	8	1	Lincoln	12260	Augusta-Richmond County, GA-SC	12/2/1911	1/1/1934	3/31/2006	Stock	0	0	FDIC	DIF	Atlanta	ATLANTA	Atlanta	Atlanta	Southern	Southeast	0	1	http://fsblcww.com	38	126979	14642	10761	30012	0	71480	602	0	6002
432	2018	879	14287	773032	2645937	Farmers State Bank	Lincolnton	GA	30817	12/31/2018	2/14/2019	NM	U.S. Hwy. 378 & Ward Ave.	LINCOLN BANCSHARES, INC.	3	0	0	8	1	Lincoln	12260	Augusta-Richmond County, GA-SC	12/2/1911	1/1/1934	3/31/2006	Stock	0	0	FDIC	DIF	Atlanta	ATLANTA	Atlanta	Atlanta	Southern	Southeast	0	1	http://fsblcww.com	36	118097	7760	4079	27592	0	71872	844	0	5716
433	2016	884	0	960533	1245581	The Citizens State Bank of Taylor County	Reynolds	GA	31076	12/31/2016	2/14/2019	NM	36 Martin Luther King Drive	GEORGIA COMMUNITY BANCORP, INCORPORATED	2	0	0	8	1	Taylor	NA	NA	9/8/1922	1/1/1934	3/22/2011	Stock	0	0	FDIC	DIF	Atlanta	ATLANTA	Albany Ga	Atlanta	Southern	Southeast	0	1	http://www.thecitizensstatebank.net	15	63686	14108	11770	16358	6089	25908	349	0	754
434	2017	884	0	960533	1245581	The Citizens State Bank of Taylor County	Reynolds	GA	31076	12/31/2017	2/14/2019	NM	36 Martin Luther King Drive	GEORGIA COMMUNITY BANCORP, INCORPORATED	2	0	0	8	1	Taylor	NA	NA	9/8/1922	1/1/1934	3/22/2011	Stock	0	0	FDIC	DIF	Atlanta	ATLANTA	Albany Ga	Atlanta	Southern	Southeast	0	1	http://www.thecitizensstatebank.net	14	58506	12890	9295	16972	1425	25928	360	0	780
435	2018	884	0	960533	1245581	The Citizens State Bank of Taylor County	Reynolds	GA	31076	12/31/2018	2/14/2019	NM	36 Martin Luther King Drive	GEORGIA COMMUNITY BANCORP, INCORPORATED	2	0	0	8	1	Taylor	NA	NA	9/8/1922	1/1/1934	3/22/2011	Stock	0	0	FDIC	DIF	Atlanta	ATLANTA	Albany Ga	Atlanta	Southern	Southeast	0	1	http://www.thecitizensstatebank.net	14	61756	15435	10077	18049	0	27017	352	0	833
436	2016	889	0	260831	1250736	The Bank of Soperton	Soperton	GA	30457	12/31/2016	2/14/2019	NM	1202 Second Street North	SOPERTON BANCSHARES, INCORPORATED	1	0	0	4	1	Treutlen	NA	NA	6/1/1903	1/1/1934	2/22/2013	Stock	0	0	FDIC	DIF	Atlanta	ATLANTA	Savannah	Atlanta	Southern	Southeast	0	1	https://www.bankofsoperton.com	20	51542	6007	4639	3701	0	40074	608	0	1279
437	2017	889	0	260831	1250736	The Bank of Soperton	Soperton	GA	30457	12/31/2017	2/14/2019	NM	1202 Second Street North	SOPERTON BANCSHARES, INCORPORATED	2	0	0	4	1	Treutlen	NA	NA	6/1/1903	1/1/1934	2/22/2013	Stock	0	0	FDIC	DIF	Atlanta	ATLANTA	Savannah	Atlanta	Southern	Southeast	0	1	https://www.bankofsoperton.com	20	66459	6241	4945	4029	0	54184	687	0	1398
438	2018	889	0	260831	1250736	The Bank of Soperton	Soperton	GA	30457	12/31/2018	2/14/2019	NM	1202 Second Street North	SOPERTON BANCSHARES, INCORPORATED	2	0	0	4	1	Treutlen	NA	NA	6/1/1903	1/1/1934	2/22/2013	Stock	0	0	FDIC	DIF	Atlanta	ATLANTA	Savannah	Atlanta	Southern	Southeast	0	1	https://www.bankofsoperton.com	23	79062	7058	6031	4971	0	64546	923	0	1660
439	2016	893	0	126834	0	Citizens Bank	Carthage	TN	37030	12/31/2016	2/14/2019	NM	407 Main Street	NA	8	0	0	7	0	Smith	34980	Nashville-Davidson-Murfreesboro-Franklin, TN	10/26/1929	1/1/1934	5/15/2017	Stock	0	1	FDIC	DIF	Dallas	DALLAS	Nashville	Atlanta	Southern	Southeast	0	1	www.citzcar.com	76	569317	16108	11202	340513	20726	181295	1649	0	2619
440	2017	893	0	126834	0	Citizens Bank	Carthage	TN	37030	12/31/2017	2/14/2019	NM	407 Main Street	NA	8	0	0	7	0	Smith	34980	Nashville-Davidson-Murfreesboro-Franklin, TN	10/26/1929	1/1/1934	5/16/2017	Stock	0	1	FDIC	DIF	Dallas	DALLAS	Nashville	Atlanta	Southern	Southeast	0	1	www.citzcar.com	76	582586	20540	5575	342866	0	210519	1588	0	2527
441	2018	893	0	126834	0	Citizens Bank	Carthage	TN	37030	12/31/2018	2/14/2019	NM	407 Main Street	NA	8	0	0	8	0	Smith	34980	Nashville-Davidson-Murfreesboro-Franklin, TN	10/26/1929	1/1/1934	5/16/2017	Stock	0	1	FDIC	DIF	Dallas	DALLAS	Nashville	Atlanta	Southern	Southeast	0	1	www.citzcar.com	73	587500	17654	8790	321064	0	239609	1832	0	2406
442	2016	898	11435	642437	1085518	The Bank of Forest	Forest	MS	39074	12/31/2016	2/14/2019	NM	211 West Third Street	FIRST FOREST CORPORATION	2	0	0	4	1	Scott	NA	NA	3/27/1900	1/1/1934	9/30/2017	Stock	0	0	FDIC	DIF	Dallas	DALLAS	Jackson Ms	Atlanta	Southern	West	0	1	http://www.bkforest.com	44	158482	15358	9543	54273	0	78609	886	0	4821
443	2017	898	11435	642437	1085518	The Bank of Forest	Forest	MS	39074	12/31/2017	2/14/2019	NM	211 West Third Street	FIRST FOREST CORPORATION	3	0	0	4	1	Scott	NA	NA	3/27/1900	1/1/1934	10/1/2017	Stock	0	0	FDIC	DIF	Dallas	DALLAS	Jackson Ms	Atlanta	Southern	West	0	1	http://www.bkforest.com	54	202194	18529	8770	60840	0	109568	961	0	5119
444	2018	898	11435	642437	1085518	The Bank of Forest	Forest	MS	39074	12/31/2018	2/14/2019	NM	211 West Third Street	FIRST FOREST CORPORATION	3	0	0	4	1	Scott	NA	NA	3/27/1900	1/1/1934	10/1/2017	Stock	0	0	FDIC	DIF	Dallas	DALLAS	Jackson Ms	Atlanta	Southern	West	0	1	http://www.bkforest.com	54	195698	14429	9740	54325	0	113559	1172	0	5132
445	2016	899	0	663638	3420702	The Gerber State Bank	Argenta	IL	62501	12/31/2016	2/14/2019	NM	110 East Elm Street	GERBER BANCSHARES, INC.	2	0	0	2	1	Macon	19500	Decatur, IL	10/1/1887	1/1/1934	1/9/2007	Stock	0	1	FDIC	DIF	Chicago	CHICAGO	Champaign	Chicago	Central	Central	0	1	www.gerberstatebank.com	17	78738	5321	3948	42992	0	29464	334	0	239
446	2017	899	0	663638	3420702	The Gerber State Bank	Argenta	IL	62501	12/31/2017	2/14/2019	NM	110 East Elm Street	GERBER BANCSHARES, INC.	2	0	0	2	1	Macon	19500	Decatur, IL	10/1/1887	1/1/1934	1/9/2007	Stock	0	1	FDIC	DIF	Chicago	CHICAGO	Champaign	Chicago	Central	Central	0	1	www.gerberstatebank.com	18	83208	5809	4386	41238	2633	32525	311	0	257
447	2018	899	0	663638	3420702	The Gerber State Bank	Argenta	IL	62501	12/31/2018	2/14/2019	NM	110 East Elm Street	GERBER BANCSHARES, INC.	2	0	0	2	1	Macon	19500	Decatur, IL	10/1/1887	1/1/1934	1/9/2007	Stock	0	1	FDIC	DIF	Chicago	CHICAGO	Champaign	Chicago	Central	Central	0	1	www.gerberstatebank.com	18	78586	6047	5128	35172	0	36311	366	0	238
448	2016	902	13272	325534	1203107	Byron Bank	Byron	IL	61010	12/31/2016	2/14/2019	NM	200 North Walnut	BYRON BANCSHARES, INC.	5	0	0	4	1	Ogle	NA	NA	7/1/1932	1/1/1934	3/31/2006	Stock	0	0	FDIC	DIF	Chicago	CHICAGO	Princeton	Chicago	Central	Central	0	1	http://www.byronbank.com	59	235712	5958	1650	99263	232	118958	943	0	3181
449	2017	902	13272	325534	1203107	Byron Bank	Byron	IL	61010	12/31/2017	2/14/2019	NM	200 North Walnut	BYRON BANCSHARES, INC.	5	0	0	4	1	Ogle	NA	NA	7/1/1932	1/1/1934	3/31/2006	Stock	0	0	FDIC	DIF	Chicago	CHICAGO	Princeton	Chicago	Central	Central	0	1	http://www.byronbank.com	58	250156	9096	4840	94594	3256	132530	1196	0	3042
450	2018	902	13272	325534	1203107	Byron Bank	Byron	IL	61010	12/31/2018	2/14/2019	NM	200 North Walnut	BYRON BANCSHARES, INC.	5	0	0	4	1	Ogle	NA	NA	7/1/1932	1/1/1934	3/31/2006	Stock	0	0	FDIC	DIF	Chicago	CHICAGO	Princeton	Chicago	Central	Central	0	1	http://www.byronbank.com	65	257078	8024	3660	93154	0	145239	1318	0	2959
451	2016	903	10892	397531	1020676	Amalgamated Bank of Chicago	Chicago	IL	60603	12/31/2016	2/14/2019	NM	30 North Lasalle Street	AMALGAMATED INVESTMENTS COMPANY	2	0	0	4	0	Cook	16980	Chicago-Naperville-Elgin, IL-IN-WI	6/30/1922	1/1/1934	7/27/2017	Stock	0	1	FDIC	DIF	Chicago	CHICAGO	Chicago	Chicago	Central	Central	0	1	www.aboc.com	179	928505	352677	333725	184255	0	353763	6955	0	7675
452	2017	903	10892	397531	1020676	Amalgamated Bank of Chicago	Chicago	IL	60602	12/31/2017	2/14/2019	NM	30 North Lasalle Street	AMALGAMATED INVESTMENTS COMPANY	2	0	0	4	0	Cook	16980	Chicago-Naperville-Elgin, IL-IN-WI	6/30/1922	1/1/1934	7/28/2017	Stock	0	1	FDIC	DIF	Chicago	CHICAGO	Chicago	Chicago	Central	Central	0	1	www.aboc.com	177	939162	280617	273107	199471	0	417726	5444	0	6839
453	2018	903	10892	397531	1020676	Amalgamated Bank of Chicago	Chicago	IL	60602	12/31/2018	2/14/2019	NM	30 North Lasalle Street	AMALGAMATED INVESTMENTS COMPANY	2	0	0	4	0	Cook	16980	Chicago-Naperville-Elgin, IL-IN-WI	6/30/1922	1/1/1934	7/28/2017	Stock	0	1	FDIC	DIF	Chicago	CHICAGO	Chicago	Chicago	Central	Central	0	1	www.aboc.com	180	915767	243589	235223	171324	0	459029	5556	0	6179
454	2016	913	14033	210434	1199611	The Northern Trust Company	Chicago	IL	60603	12/31/2016	2/14/2019	SM	50 South Lasalle Street	NORTHERN TRUST CORPORATION	71	2	1	1	0	Cook	16980	Chicago-Naperville-Elgin, IL-IN-WI	1/1/1889	1/1/1934	8/30/2013	Stock	0	1	FED	DIF	Chicago	WASHINGTON	Chicago	Chicago	Central	Central	0	0	www.northerntrust.com	16813	123547932	37358769	35282188	43893919	1974272	33661062	160992	1195546	462483
455	2017	913	14033	210434	1199611	The Northern Trust Company	Chicago	IL	60603	12/31/2017	2/14/2019	SM	50 South Lasalle Street	NORTHERN TRUST CORPORATION	69	2	1	1	0	Cook	16980	Chicago-Naperville-Elgin, IL-IN-WI	1/1/1889	1/1/1934	8/30/2013	Stock	0	1	FED	DIF	Chicago	WASHINGTON	Chicago	Chicago	Central	Central	0	0	www.northerntrust.com	17806	138163151	50593246	48297432	46746358	1324277	32460998	131239	711456	461249
456	2018	913	14033	210434	1199611	The Northern Trust Company	Chicago	IL	60603	12/31/2018	2/14/2019	SM	50 South Lasalle Street	NORTHERN TRUST CORPORATION	65	2	1	1	0	Cook	16980	Chicago-Naperville-Elgin, IL-IN-WI	1/1/1889	1/1/1934	8/30/2013	Stock	0	1	FED	DIF	Chicago	WASHINGTON	Chicago	Chicago	Central	Central	0	0	www.northerntrust.com	18436	131695551	38913888	36931138	51197684	1165215	32377459	112581	880724	426038
457	2016	920	0	102539	1204467	Community Banks of Shelby County	Cowden	IL	62422	12/31/2016	2/14/2019	NM	126 North Grand Ave	COWDEN BANCORP, INC.	3	0	0	2	1	Shelby	NA	NA	1/1/1892	1/1/1934	11/9/2015	Stock	0	0	FDIC	DIF	Chicago	CHICAGO	Champaign	Chicago	Central	Central	0	1	www.communities1st.com	20	48658	20676	18754	5037	0	22318	236	0	305
458	2017	920	0	102539	1204467	Community Banks of Shelby County	Cowden	IL	62422	12/31/2017	2/14/2019	NM	126 North Grand Ave	COWDEN BANCORP, INC.	3	0	0	2	1	Shelby	NA	NA	1/1/1892	1/1/1934	11/9/2015	Stock	0	0	FDIC	DIF	Chicago	CHICAGO	Champaign	Chicago	Central	Central	0	1	www.communities1st.com	20	46937	13456	12638	7085	0	25749	245	0	293
459	2018	920	0	102539	1204467	Community Banks of Shelby County	Cowden	IL	62422	12/31/2018	2/14/2019	NM	126 North Grand Ave	COWDEN BANCORP, INC.	3	0	0	2	1	Shelby	NA	NA	1/1/1892	1/1/1934	11/9/2015	Stock	0	0	FDIC	DIF	Chicago	CHICAGO	Champaign	Chicago	Central	Central	0	1	www.communities1st.com	20	49748	12712	11811	11676	0	24694	261	0	278
460	2016	924	13696	744238	1203899	Farmers & Mechanics Bank	Galesburg	IL	61401	12/31/2016	2/14/2019	SM	21 East Main Street	CENTRAL BANCSHARES, INC.	5	0	0	4	0	Knox	NA	NA	3/31/1869	1/1/1934	7/1/2016	Stock	0	1	FED	DIF	Chicago	KANSAS CITY	Princeton	Chicago	Central	Central	0	1	WWW.THEFMBANK.COM	72	344748	6237	3267	102784	0	207283	2418	0	6583
461	2017	924	13696	744238	1203899	Farmers & Mechanics Bank	Galesburg	IL	61401	12/31/2017	2/14/2019	SM	21 East Main Street	CENTRAL BANCSHARES, INC.	5	0	0	4	0	Knox	NA	NA	3/31/1869	1/1/1934	7/1/2016	Stock	0	1	FED	DIF	Chicago	KANSAS CITY	Princeton	Chicago	Central	Central	0	1	WWW.THEFMBANK.COM	67	361236	8208	3263	112874	6800	203217	2090	0	7293
462	2018	924	13696	744238	1203899	Farmers & Mechanics Bank	Galesburg	IL	61401	12/31/2018	2/14/2019	SM	21 East Main Street	CENTRAL BANCSHARES, INC.	5	0	0	4	0	Knox	NA	NA	3/31/1869	1/1/1934	7/1/2016	Stock	0	1	FED	DIF	Chicago	KANSAS CITY	Princeton	Chicago	Central	Central	0	1	WWW.THEFMBANK.COM	67	373415	8230	3252	98492	0	233692	2313	0	9245
463	2016	925	0	991135	1136924	The State Bank of Geneva	Geneva	IL	60134	12/31/2016	2/14/2019	SM	22 South Fourth Street	GENEVA BANCSHARES, INC.	1	0	0	4	1	Kane	16980	Chicago-Naperville-Elgin, IL-IN-WI	1/1/1903	1/1/1934	1/1/2012	Stock	0	1	FED	DIF	Chicago	CHICAGO	Chicago	Chicago	Central	Central	0	1	www.sbgeneva.com	26	86013	11758	10877	25681	0	38874	958	0	2646
464	2017	925	0	991135	1136924	The State Bank of Geneva	Geneva	IL	60134	12/31/2017	2/14/2019	SM	22 South Fourth Street	GENEVA BANCSHARES, INC.	1	0	0	4	1	Kane	16980	Chicago-Naperville-Elgin, IL-IN-WI	1/1/1903	1/1/1934	1/1/2012	Stock	0	1	FED	DIF	Chicago	CHICAGO	Chicago	Chicago	Central	Central	0	1	www.sbgeneva.com	26	80003	7988	7149	18615	0	45001	931	0	2605
465	2018	925	0	991135	1136924	The State Bank of Geneva	Geneva	IL	60134	12/31/2018	2/14/2019	SM	22 South Fourth Street	GENEVA BANCSHARES, INC.	1	0	0	4	1	Kane	16980	Chicago-Naperville-Elgin, IL-IN-WI	1/1/1903	1/1/1934	1/1/2012	Stock	0	1	FED	DIF	Chicago	CHICAGO	Chicago	Chicago	Central	Central	0	1	www.sbgeneva.com	25	80516	10792	9857	16233	0	45070	944	0	2463
466	2016	926	0	823133	1491801	Peoples National Bank of Kewanee	Kewanee	IL	61443	12/31/2016	2/14/2019	N	207 North Tremont Street	PEOPLES FINANCIAL CORP. OF ILLINOIS, INC.	7	0	0	4	0	Henry	19340	Davenport-Moline-Rock Island, IA-IL	3/1/1928	1/1/1934	4/1/2018	Stock	0	0	OCC	DIF	Chicago	CHICAGO	Princeton	Chicago	Central	Central	0	1	www.pnb-kewanee.com	71	247662	23668	14204	109978	720	106568	1886	0	1803
467	2017	926	0	823133	1491801	Peoples National Bank of Kewanee	Kewanee	IL	61443	12/31/2017	2/14/2019	N	207 North Tremont Street	PEOPLES FINANCIAL CORP. OF ILLINOIS, INC.	7	0	0	4	0	Henry	19340	Davenport-Moline-Rock Island, IA-IL	3/1/1928	1/1/1934	4/1/2018	Stock	0	0	OCC	DIF	Chicago	CHICAGO	Princeton	Chicago	Central	Central	0	1	www.pnb-kewanee.com	67	247099	14682	9182	96843	430	128828	2029	0	1818
468	2018	926	0	823133	1491801	Peoples National Bank of Kewanee	Kewanee	IL	61443	12/31/2018	2/14/2019	N	207 North Tremont Street	PEOPLES FINANCIAL CORP. OF ILLINOIS, INC.	9	0	0	4	0	Henry	19340	Davenport-Moline-Rock Island, IA-IL	3/1/1928	1/1/1934	4/2/2018	Stock	0	0	OCC	DIF	Chicago	CHICAGO	Princeton	Chicago	Central	Central	0	1	www.pnb-kewanee.com	90	352234	41575	31580	134089	500	162116	1962	0	4039
469	2016	931	14032	771047	1201390	Citizens State Bank of Milford	Milford	IL	60953	12/31/2016	2/14/2019	NM	36 East Jones Street	ARTHUR R. MURRAY, INC.	1	0	0	2	1	Iroquois	NA	NA	9/23/1907	1/1/1934	3/31/2006	Stock	0	1	FDIC	DIF	Chicago	CHICAGO	Champaign	Chicago	Central	Central	0	1	www.thefarmbank.com	17	46811	9732	8064	9687	0	25935	108	0	224
470	2017	931	14032	771047	1201390	Citizens State Bank of Milford	Milford	IL	60953	12/31/2017	2/14/2019	NM	36 East Jones Street	ARTHUR R. MURRAY, INC.	1	0	0	2	1	Iroquois	NA	NA	9/23/1907	1/1/1934	3/31/2006	Stock	0	1	FDIC	DIF	Chicago	CHICAGO	Champaign	Chicago	Central	Central	0	1	www.thefarmbank.com	15	46842	10656	9183	8965	0	25695	145	0	270
471	2018	931	14032	771047	1201390	Citizens State Bank of Milford	Milford	IL	60953	12/31/2018	2/14/2019	NM	36 East Jones Street	ARTHUR R. MURRAY, INC.	1	0	0	2	1	Iroquois	NA	NA	9/23/1907	1/1/1934	3/31/2006	Stock	0	1	FDIC	DIF	Chicago	CHICAGO	Champaign	Chicago	Central	Central	0	1	www.thefarmbank.com	14	45488	8860	7392	8966	0	25069	101	0	316
472	2016	938	13058	598646	1840016	Tuscola National Bank	Tuscola	IL	61953	12/31/2016	2/14/2019	N	900 S. Progress Boulevard	TNB BANCORP, INC.	1	0	0	7	0	Douglas	NA	NA	1/1/1890	1/1/1934	6/28/2017	Stock	0	1	OCC	DIF	Chicago	CHICAGO	Champaign	Chicago	Central	Central	0	1	www.tnbbank.net	20	81022	16882	14819	33265	0	29094	645	0	871
473	2017	938	13058	598646	1840016	TNB Bank	Tuscola	IL	61953	12/31/2017	2/14/2019	NM	900 S. Progress Boulevard	TNB BANCORP, INC.	1	0	0	2	0	Douglas	NA	NA	1/1/1890	1/1/1934	6/29/2017	Stock	0	0	FDIC	DIF	Chicago	CHICAGO	Champaign	Chicago	Central	Central	0	1	www.tnbbank.net	19	81469	13202	11463	20335	0	45995	772	0	834
474	2018	938	13058	598646	1840016	TNB Bank	Tuscola	IL	61953	12/31/2018	2/14/2019	NM	900 S. Progress Boulevard	TNB BANCORP, INC.	1	0	0	2	0	Douglas	NA	NA	1/1/1890	1/1/1934	6/29/2017	Stock	0	0	FDIC	DIF	Chicago	CHICAGO	Champaign	Chicago	Central	Central	0	1	www.tnbbank.net	19	81444	11413	9889	17503	0	50682	847	0	745
475	2016	939	9735	476342	1131385	Citizens First State Bank of Walnut	Walnut	IL	61376	12/31/2016	2/14/2019	SM	105 North Main Street	CITIZENS BANCSHARES, INC.	1	0	0	8	1	Bureau	NA	NA	1/1/1920	1/1/1934	3/31/2006	Stock	0	1	FED	DIF	Chicago	CHICAGO	Princeton	Chicago	Central	Central	0	1	www.citizensfirststatebank.com	9	48416	8069	5238	16019	0	23201	377	0	278
476	2017	939	9735	476342	1131385	Citizens First State Bank of Walnut	Walnut	IL	61376	12/31/2017	2/14/2019	SM	105 North Main Street	CITIZENS BANCSHARES, INC.	1	0	0	8	1	Bureau	NA	NA	1/1/1920	1/1/1934	3/31/2006	Stock	0	1	FED	DIF	Chicago	CHICAGO	Princeton	Chicago	Central	Central	0	1	www.citizensfirststatebank.com	9	46851	9591	6145	13582	0	22612	294	0	266
477	2018	939	9735	476342	1131385	Citizens First State Bank of Walnut	Walnut	IL	61376	12/31/2018	2/14/2019	SM	105 North Main Street	CITIZENS BANCSHARES, INC.	1	0	0	2	1	Bureau	NA	NA	1/1/1920	1/1/1934	3/31/2006	Stock	0	1	FED	DIF	Chicago	CHICAGO	Princeton	Chicago	Central	Central	0	1	www.citizensfirststatebank.com	10	46455	9139	6230	12058	0	24241	325	0	238
478	2016	950	9692	734248	1207673	Iowa State Bank	Algona	IA	50511	12/31/2016	2/14/2019	NM	5 East Call Street	MID-IOWA BANCSHARES CO.	5	0	0	2	0	Kossuth	NA	NA	1/1/1928	1/1/1934	3/31/2006	Stock	0	1	FDIC	DIF	Kansas City	KANSAS CITY	Des Moines	Chicago	Western	Western	0	1	www.bankisb.com	53	301651	13548	7729	61252	36	208026	2312	0	3407
479	2017	950	9692	734248	1207673	Iowa State Bank	Algona	IA	50511	12/31/2017	2/14/2019	NM	5 East Call Street	MID-IOWA BANCSHARES CO.	5	0	0	2	0	Kossuth	NA	NA	1/1/1928	1/1/1934	3/31/2006	Stock	0	1	FDIC	DIF	Kansas City	KANSAS CITY	Des Moines	Chicago	Western	Western	0	1	www.bankisb.com	51	305378	5927	1578	67507	0	212920	2472	0	3279
480	2018	950	9692	734248	1207673	Iowa State Bank	Algona	IA	50511	12/31/2018	2/14/2019	NM	5 East Call Street	MID-IOWA BANCSHARES CO.	5	0	0	2	0	Kossuth	NA	NA	1/1/1928	1/1/1934	3/31/2006	Stock	0	1	FDIC	DIF	Kansas City	KANSAS CITY	Des Moines	Chicago	Western	Western	0	1	www.bankisb.com	53	322613	18364	13071	66105	229	218574	2697	0	2954
481	2016	951	0	205542	0	Cherokee State Bank	Cherokee	IA	51012	12/31/2016	2/14/2019	NM	212 West Willow Street	NA	1	0	0	2	0	Cherokee	NA	NA	10/8/1888	1/1/1934	3/31/2006	Stock	0	1	FDIC	DIF	Kansas City	KANSAS CITY	Sioux City	Chicago	Western	Western	0	1	www.cherokeestatebank.com	31	212400	9923	7326	71195	0	127026	1447	0	464
482	2017	951	0	205542	0	Cherokee State Bank	Cherokee	IA	51012	12/31/2017	2/14/2019	NM	212 West Willow Street	NA	1	0	0	2	0	Cherokee	NA	NA	10/8/1888	1/1/1934	3/31/2006	Stock	0	1	FDIC	DIF	Kansas City	KANSAS CITY	Sioux City	Chicago	Western	Western	0	1	www.cherokeestatebank.com	29	217460	4729	1899	71526	54	136409	1844	0	436
483	2018	951	0	205542	0	Cherokee State Bank	Cherokee	IA	51012	12/31/2018	2/14/2019	NM	212 West Willow Street	NA	1	0	0	2	0	Cherokee	NA	NA	10/8/1888	1/1/1934	3/31/2006	Stock	0	1	FDIC	DIF	Kansas City	KANSAS CITY	Sioux City	Chicago	Western	Western	0	1	www.cherokeestatebank.com	30	232548	4800	1492	67684	146	155134	1922	0	418
484	2016	953	11653	811046	1201671	Bankers Trust Company	Des Moines	IA	50309	12/31/2016	2/14/2019	NM	453 7th Street	BTC FINANCIAL CORPORATION	25	0	1	4	0	Polk	19780	Des Moines-West Des Moines, IA	6/1/1917	1/1/1934	1/1/2016	Stock	0	1	FDIC	DIF	Kansas City	KANSAS CITY	Des Moines	Chicago	Western	Western	0	1	www.bankerstrust.com	536	4121209	214731	131597	489261	0	3285841	52832	0	25147
485	2017	953	11653	811046	1201671	Bankers Trust Company	Des Moines	IA	50309	12/31/2017	2/14/2019	NM	453 7th Street	BTC FINANCIAL CORPORATION	25	0	1	4	0	Polk	19780	Des Moines-West Des Moines, IA	6/1/1917	1/1/1934	1/1/2016	Stock	0	1	FDIC	DIF	Kansas City	KANSAS CITY	Des Moines	Chicago	Western	Western	0	1	www.bankerstrust.com	555	4473611	124154	40742	525839	3124	3700226	55306	0	26363
486	2018	953	11653	811046	1201671	Bankers Trust Company	Des Moines	IA	50309	12/31/2018	2/14/2019	NM	453 7th Street	BTC FINANCIAL CORPORATION	27	0	1	4	0	Polk	19780	Des Moines-West Des Moines, IA	6/1/1917	1/1/1934	1/1/2016	Stock	0	1	FDIC	DIF	Kansas City	KANSAS CITY	Des Moines	Chicago	Western	Western	0	1	www.bankerstrust.com	564	4512819	111737	20526	540514	385	3727295	56446	0	28982
487	2016	954	0	617743	3696141	FNB Bank	Fontanelle	IA	50846	12/31/2016	2/14/2019	SM	311 5th Street	FIRST FONTANELLE EMPLOYEE STOCK OWNERSHIP PLAN AND TRUST	5	0	0	2	1	Adair	NA	NA	8/23/1905	1/1/1934	7/1/2016	Stock	0	0	FED	DIF	Kansas City	KANSAS CITY	Des Moines	Chicago	Western	Western	0	1	http://www.fnbfontanelle.com	45	204508	5599	1752	30021	2540	156625	3078	0	1326
488	2017	954	0	617743	3696141	FNB Bank	Fontanelle	IA	50846	12/31/2017	2/14/2019	SM	311 5th Street	FIRST FONTANELLE EMPLOYEE STOCK OWNERSHIP PLAN AND TRUST	5	0	0	2	1	Adair	NA	NA	8/23/1905	1/1/1934	7/1/2016	Stock	0	0	FED	DIF	Kansas City	KANSAS CITY	Des Moines	Chicago	Western	Western	0	1	http://www.fnbfontanelle.com	46	204946	11824	7743	24427	0	158870	3003	0	1373
489	2018	954	0	617743	3696141	FNB Bank	Fontanelle	IA	50846	12/31/2018	2/14/2019	SM	311 5th Street	FIRST FONTANELLE EMPLOYEE STOCK OWNERSHIP PLAN AND TRUST	5	0	0	2	1	Adair	NA	NA	8/23/1905	1/1/1934	7/1/2016	Stock	0	0	FED	DIF	Kansas City	KANSAS CITY	Des Moines	Chicago	Western	Western	0	1	http://www.fnbfontanelle.com	46	204125	8172	3640	21411	0	164663	3442	0	1327
490	2016	955	0	624246	1357037	Connection Bank	Fort Madison	IA	52627	12/31/2016	2/14/2019	SM	Avenue G And Seventh Street	FORT MADISON FINANCIAL COMPANY	6	0	0	8	1	Lee	NA	NA	7/1/1854	1/1/1934	9/17/2016	Stock	0	1	FED	DIF	Kansas City	KANSAS CITY	Cedar Rapids	Chicago	Western	Western	0	1	WWW.MYCONNECTIONBANK.COM	90	256962	14171	9058	50805	0	172211	1212	0	5750
491	2017	955	0	624246	1357037	Connection Bank	Fort Madison	IA	52627	12/31/2017	2/14/2019	SM	Avenue G And Seventh Street	FORT MADISON FINANCIAL COMPANY	6	0	0	4	1	Lee	NA	NA	7/1/1854	1/1/1934	9/17/2016	Stock	0	1	FED	DIF	Kansas City	KANSAS CITY	Cedar Rapids	Chicago	Western	Western	0	1	WWW.MYCONNECTIONBANK.COM	88	271850	13517	8664	29368	0	206967	1724	0	6428
492	2018	955	0	624246	1357037	Connection Bank	Fort Madison	IA	52627	12/31/2018	2/14/2019	SM	Avenue G And Seventh Street	FORT MADISON FINANCIAL COMPANY	6	0	0	4	1	Lee	NA	NA	7/1/1854	1/1/1934	9/17/2016	Stock	0	1	FED	DIF	Kansas City	KANSAS CITY	Cedar Rapids	Chicago	Western	Western	0	1	WWW.MYCONNECTIONBANK.COM	89	284755	13706	9282	21733	0	225720	2136	0	8967
493	2016	956	16057	566243	1204421	Glenwood State Bank	Glenwood	IA	51534	12/31/2016	2/14/2019	SM	32 North Walnut Street	GLENWOOD BANCORPORATION	5	0	0	2	0	Mills	36540	Omaha-Council Bluffs, NE-IA	1/1/1899	1/1/1934	12/31/2018	Stock	0	1	FED	DIF	Kansas City	KANSAS CITY	Omaha	Chicago	Western	Western	0	1	HTTPS://WWW.GLENWOODSTATEBANK.COM	33	176616	15760	8234	102986	0	49345	954	0	121
494	2017	956	16057	566243	1204421	Glenwood State Bank	Glenwood	IA	51534	12/31/2017	2/14/2019	SM	32 North Walnut Street	GLENWOOD BANCORPORATION	4	0	0	2	0	Mills	36540	Omaha-Council Bluffs, NE-IA	1/1/1899	1/1/1934	12/31/2018	Stock	0	1	FED	DIF	Kansas City	KANSAS CITY	Omaha	Chicago	Western	Western	0	1	HTTPS://WWW.GLENWOODSTATEBANK.COM	32	169226	10307	3484	99463	0	52365	930	0	71
495	2018	956	16057	566243	1204421	Glenwood State Bank	Glenwood	IA	51534	12/31/2018	2/14/2019	SM	32 North Walnut Street	GLENWOOD BANCORPORATION	3	0	0	2	0	Mills	36540	Omaha-Council Bluffs, NE-IA	1/1/1899	1/1/1934	12/31/2018	Stock	0	1	FED	DIF	Kansas City	KANSAS CITY	Omaha	Chicago	Western	Western	0	1	HTTPS://WWW.GLENWOODSTATEBANK.COM	30	177134	18667	11625	87550	2600	61046	870	0	87
496	2016	958	9909	738040	1205183	United Bank of Iowa	Ida Grove	IA	51445	12/31/2016	2/14/2019	NM	501 2nd Street	IDA GROVE BANCSHARES, INC.	27	0	0	2	1	Ida	NA	NA	2/4/1932	1/1/1934	8/16/2018	Stock	0	1	FDIC	DIF	Kansas City	KANSAS CITY	Sioux City	Chicago	Western	Western	0	1	www.unitedbk.bank	260	1402559	65883	44169	209975	0	1051430	18513	0	23691
497	2017	958	9909	738040	1205183	United Bank of Iowa	Ida Grove	IA	51445	12/31/2017	2/14/2019	NM	501 2nd Street	IDA GROVE BANCSHARES, INC.	28	0	0	2	1	Ida	NA	NA	2/4/1932	1/1/1934	8/16/2018	Stock	0	1	FDIC	DIF	Kansas City	KANSAS CITY	Sioux City	Chicago	Western	Western	0	1	www.unitedbk.bank	259	1490031	42658	20444	246336	0	1116578	18830	0	24868
498	2018	958	9909	738040	1205183	United Bank of Iowa	Ida Grove	IA	51445	12/31/2018	2/14/2019	NM	501 2nd Street	IDA GROVE BANCSHARES, INC.	30	0	0	2	1	Ida	NA	NA	2/4/1932	1/1/1934	8/17/2018	Stock	0	1	FDIC	DIF	Kansas City	KANSAS CITY	Sioux City	Chicago	Western	Western	0	1	www.unitedbk.bank	275	1575399	41861	21489	269362	0	1171704	19419	0	30086
499	2016	961	12434	893248	1245385	First National Bank of Muscatine	Muscatine	IA	52761	12/31/2016	2/14/2019	N	300 East Second Street	IOWA FIRST BANCSHARES CORP.	3	0	0	4	0	Muscatine	NA	NA	1/1/1934	1/1/1934	3/31/2006	Stock	0	1	OCC	DIF	Kansas City	KANSAS CITY	Cedar Rapids	Chicago	Western	Western	0	1	http://www.fnbmusc.com	67	318817	36756	26494	12623	0	255237	3047	0	4184
500	2017	961	12434	893248	1245385	First National Bank of Muscatine	Muscatine	IA	52761	12/31/2017	2/14/2019	N	300 East Second Street	IOWA FIRST BANCSHARES CORP.	3	0	0	4	0	Muscatine	NA	NA	1/1/1934	1/1/1934	3/31/2006	Stock	0	1	OCC	DIF	Kansas City	KANSAS CITY	Cedar Rapids	Chicago	Western	Western	0	1	http://www.fnbmusc.com	67	315785	22486	13624	12108	0	268995	3267	0	4075
501	2018	961	12434	893248	1245385	First National Bank of Muscatine	Muscatine	IA	52761	12/31/2018	2/14/2019	N	300 East Second Street	IOWA FIRST BANCSHARES CORP.	3	0	0	4	0	Muscatine	NA	NA	1/1/1934	1/1/1934	3/31/2006	Stock	0	1	OCC	DIF	Kansas City	KANSAS CITY	Cedar Rapids	Chicago	Western	Western	0	1	http://www.fnbmusc.com	69	313857	33238	26560	10617	0	257302	4005	0	4488
502	2016	963	0	60545	1427033	The Home Trust & Savings Bank	Osage	IA	50461	12/31/2016	2/14/2019	SM	628 Main Street	HTB, INC.	1	0	0	2	1	Mitchell	NA	NA	12/1/1899	1/1/1934	3/31/2006	Stock	0	1	FED	DIF	Kansas City	KANSAS CITY	Des Moines	Chicago	Western	Western	0	1	www.hometrustbank.com	14	228703	16136	8861	67393	682	141269	2360	0	351
503	2017	963	0	60545	1427033	The Home Trust & Savings Bank	Osage	IA	50461	12/31/2017	2/14/2019	SM	628 Main Street	HTB, INC.	1	0	0	2	1	Mitchell	NA	NA	12/1/1899	1/1/1934	3/31/2006	Stock	0	1	FED	DIF	Kansas City	KANSAS CITY	Des Moines	Chicago	Western	Western	0	1	www.hometrustbank.com	14	234306	13732	8293	65774	0	151166	2360	0	359
504	2018	963	0	60545	1427033	The Home Trust & Savings Bank	Osage	IA	50461	12/31/2018	2/14/2019	SM	628 Main Street	HTB, INC.	1	0	0	2	1	Mitchell	NA	NA	12/1/1899	1/1/1934	3/31/2006	Stock	0	1	FED	DIF	Kansas City	KANSAS CITY	Des Moines	Chicago	Western	Western	0	1	www.hometrustbank.com	14	244728	16695	9961	69152	222	154541	2216	0	340
505	2016	966	0	472045	1207758	Home State Bank	Royal	IA	51357	12/31/2016	2/14/2019	NM	Third And Main	ROYAL BANCSHARES, INC.	1	0	0	2	1	Clay	NA	NA	4/12/1915	1/1/1934	1/9/2017	Stock	0	1	FDIC	DIF	Kansas City	KANSAS CITY	Sioux City	Chicago	Western	Western	0	1	www.hsbroyal.com	7	46791	2229	999	17992	0	26096	221	0	1
506	2017	966	0	472045	1207758	Home State Bank	Royal	IA	51357	12/31/2017	2/14/2019	NM	Third And Main	ROYAL BANCSHARES, INC.	1	0	0	2	1	Clay	NA	NA	4/12/1915	1/1/1934	1/10/2017	Stock	0	1	FDIC	DIF	Kansas City	KANSAS CITY	Sioux City	Chicago	Western	Western	0	1	www.hsbroyal.com	6	47838	1735	999	16683	0	28931	284	0	1
507	2018	966	0	472045	1207758	Home State Bank	Royal	IA	51357	12/31/2018	2/14/2019	NM	Third And Main	ROYAL BANCSHARES, INC.	1	0	0	2	1	Clay	NA	NA	4/12/1915	1/1/1934	1/10/2017	Stock	0	1	FDIC	DIF	Kansas City	KANSAS CITY	Sioux City	Chicago	Western	Western	0	1	www.hsbroyal.com	6	45830	2127	999	15590	0	27559	734	0	1
508	2016	968	0	363648	2382344	Security Trust & Savings Bank	Storm Lake	IA	50588	12/31/2016	2/14/2019	SM	601 Lake Street	STORM LAKE SECURITY BANCORPORATION	2	0	0	2	1	Buena Vista	NA	NA	1/1/1908	1/1/1934	11/7/2018	Stock	0	1	FED	DIF	Kansas City	KANSAS CITY	Sioux City	Chicago	Western	Western	0	1	www.securitybanksl.com	20	198284	18125	16905	113183	1134	62639	648	0	1057
509	2017	968	0	363648	2382344	Security Trust & Savings Bank	Storm Lake	IA	50588	12/31/2017	2/14/2019	SM	601 Lake Street	STORM LAKE SECURITY BANCORPORATION	2	0	0	2	1	Buena Vista	NA	NA	1/1/1908	1/1/1934	11/7/2018	Stock	0	1	FED	DIF	Kansas City	KANSAS CITY	Sioux City	Chicago	Western	Western	0	1	www.securitybanksl.com	19	200946	18845	17628	113463	0	65553	730	0	1038
510	2018	968	0	363648	2382344	Security Trust & Savings Bank	Storm Lake	IA	50588	12/31/2018	2/14/2019	SM	601 Lake Street	STORM LAKE SECURITY BANCORPORATION	3	0	0	2	1	Buena Vista	NA	NA	1/1/1908	1/1/1934	11/8/2018	Stock	0	1	FED	DIF	Kansas City	KANSAS CITY	Sioux City	Chicago	Western	Western	0	1	www.securitybanksl.com	22	229376	24277	20459	102090	774	96114	815	0	1218
511	2016	969	0	366247	0	Templeton Savings Bank	Templeton	IA	51463	12/31/2016	2/14/2019	SM	103 S Main St	NA	2	0	0	2	0	Carroll	NA	NA	1/1/1923	1/1/1934	12/31/2008	Stock	0	1	FED	DIF	Kansas City	KANSAS CITY	Des Moines	Chicago	Western	Western	0	1	http://www.templetonsavingsbank.com	17	117737	5529	5194	21923	0	86099	1364	0	584
512	2017	969	0	366247	0	Templeton Savings Bank	Templeton	IA	51463	12/31/2017	2/14/2019	SM	103 S Main St	NA	2	0	0	2	0	Carroll	NA	NA	1/1/1923	1/1/1934	12/31/2008	Stock	0	1	FED	DIF	Kansas City	KANSAS CITY	Des Moines	Chicago	Western	Western	0	1	http://www.templetonsavingsbank.com	17	121480	5884	5500	23396	0	87833	1446	0	601
513	2018	969	0	366247	0	Templeton Savings Bank	Templeton	IA	51463	12/31/2018	2/14/2019	SM	103 S Main St	NA	2	0	0	2	0	Carroll	NA	NA	1/1/1923	1/1/1934	12/31/2008	Stock	0	1	FED	DIF	Kansas City	KANSAS CITY	Des Moines	Chicago	Western	Western	0	1	http://www.templetonsavingsbank.com	17	123077	5565	5071	20633	0	92512	1522	0	699
514	2016	976	10332	937843	1245648	Blissfield State Bank	Blissfield	MI	49228	12/31/2016	2/14/2019	SM	204 East Jefferson	BLISSFIELD BANK CORPORATION	2	0	0	2	1	Lenawee	NA	NA	5/24/1873	1/1/1934	1/1/2012	Stock	0	0	FED	DIF	Chicago	CHICAGO	Detroit	Chicago	Central	Central	0	1	www.blissfieldstate.com	28	98641	13999	12855	33881	1455	46836	631	0	1144
515	2017	976	10332	937843	1245648	Blissfield State Bank	Blissfield	MI	49228	12/31/2017	2/14/2019	SM	204 East Jefferson	BLISSFIELD BANK CORPORATION	2	0	0	2	1	Lenawee	NA	NA	5/24/1873	1/1/1934	1/1/2012	Stock	0	0	FED	DIF	Chicago	CHICAGO	Detroit	Chicago	Central	Central	0	1	www.blissfieldstate.com	26	102155	13055	9379	38576	394	47741	665	0	1076
516	2018	976	10332	937843	1245648	Blissfield State Bank	Blissfield	MI	49228	12/31/2018	2/14/2019	SM	204 East Jefferson	BLISSFIELD BANK CORPORATION	2	0	0	2	1	Lenawee	NA	NA	5/24/1873	1/1/1934	1/1/2012	Stock	0	0	FED	DIF	Chicago	CHICAGO	Detroit	Chicago	Central	Central	0	1	www.blissfieldstate.com	27	97710	9946	7545	35659	1673	48097	869	0	1006
517	2016	977	14326	695349	1969506	Tri-County Bank	Brown City	MI	48416	12/31/2016	2/14/2019	SM	4222 Main Street	TRI-COUNTY BANCORP, INC.	12	0	0	2	0	Sanilac	NA	NA	5/29/1889	1/1/1934	3/31/2006	Stock	0	0	FED	DIF	Chicago	CHICAGO	Detroit	Chicago	Central	Central	0	1	http://www.tri-countybank.com	82	269024	17440	13312	70156	100	170607	1587	0	3242
518	2017	977	14326	695349	1969506	Tri-County Bank	Brown City	MI	48416	12/31/2017	2/14/2019	SM	4222 Main Street	TRI-COUNTY BANCORP, INC.	12	0	0	2	0	Sanilac	NA	NA	5/29/1889	1/1/1934	3/31/2006	Stock	0	0	FED	DIF	Chicago	CHICAGO	Detroit	Chicago	Central	Central	0	1	http://www.tri-countybank.com	79	283483	10527	3196	64133	7086	187137	1516	0	3539
519	2018	977	14326	695349	1969506	Tri-County Bank	Brown City	MI	48416	12/31/2018	2/14/2019	SM	4222 Main Street	TRI-COUNTY BANCORP, INC.	12	0	0	2	0	Sanilac	NA	NA	5/29/1889	1/1/1934	3/31/2006	Stock	0	0	FED	DIF	Chicago	CHICAGO	Detroit	Chicago	Central	Central	0	1	http://www.tri-countybank.com	82	297479	9680	3677	50176	262	221388	1882	0	4772
520	2016	982	11446	643340	1129467	Eastern Michigan Bank	Croswell	MI	48422	12/31/2016	2/14/2019	SM	65 North Howard Avenue	EASTERN MICHIGAN FINANCIAL CORPORATION	11	0	0	2	0	Sanilac	NA	NA	12/4/1895	1/1/1934	4/1/2016	Stock	0	0	FED	DIF	Chicago	CHICAGO	Detroit	Chicago	Central	Central	0	1	http://www.easternmichiganbank.com	82	324956	45097	40062	106503	582	153043	1222	0	5675
521	2017	982	11446	643340	1129467	Eastern Michigan Bank	Croswell	MI	48422	12/31/2017	2/14/2019	SM	65 North Howard Avenue	EASTERN MICHIGAN FINANCIAL CORPORATION	11	0	0	2	0	Sanilac	NA	NA	12/4/1895	1/1/1934	4/1/2016	Stock	0	0	FED	DIF	Chicago	CHICAGO	Detroit	Chicago	Central	Central	0	1	http://www.easternmichiganbank.com	78	329424	45781	39440	94371	176	170108	1330	0	5379
522	2018	982	11446	643340	1129467	Eastern Michigan Bank	Croswell	MI	48422	12/31/2018	2/14/2019	SM	65 North Howard Avenue	EASTERN MICHIGAN FINANCIAL CORPORATION	11	0	0	2	0	Sanilac	NA	NA	12/4/1895	1/1/1934	4/1/2016	Stock	0	0	FED	DIF	Chicago	CHICAGO	Detroit	Chicago	Central	Central	0	1	http://www.easternmichiganbank.com	80	355048	51405	43701	89065	20448	175062	1552	0	5306
523	2016	983	0	60143	1199844	Comerica Bank	Dallas	TX	75201	12/31/2016	2/14/2019	SM	1717 Main Street	COMERICA INCORPORATED	459	1	1	4	0	Dallas	19100	Dallas-Fort Worth-Arlington, TX	3/5/1849	1/1/1934	7/28/2011	Stock	0	1	FED	DIF	Dallas	DALLAS	Dallas	Dallas	Southern	West	0	0	www.comerica.com	7265	73018220	7309747	5962411	12347329	7000	48360620	730498	211637	498328
524	2017	983	0	60143	1199844	Comerica Bank	Dallas	TX	75201	12/31/2017	2/14/2019	SM	1717 Main Street	COMERICA INCORPORATED	439	1	1	4	0	Dallas	19100	Dallas-Fort Worth-Arlington, TX	3/5/1849	1/1/1934	7/28/2011	Stock	0	1	FED	DIF	Dallas	DALLAS	Dallas	Dallas	Southern	West	0	0	www.comerica.com	7275	71609090	5933298	4396641	12203981	9900	48464027	711761	143974	464101
525	2018	983	0	60143	1199844	Comerica Bank	Dallas	TX	75201	12/31/2018	2/14/2019	SM	1717 Main Street	COMERICA INCORPORATED	442	1	1	4	0	Dallas	19100	Dallas-Fort Worth-Arlington, TX	3/5/1849	1/1/1934	7/28/2011	Stock	0	1	FED	DIF	Dallas	DALLAS	Dallas	Dallas	Southern	West	0	0	www.comerica.com	7114	70737276	4514874	3155903	12087410	15000	49495150	670523	57637	473424
526	2016	999	10335	540542	2004039	G. W. Jones Exchange Bank	Marcellus	MI	49067	12/31/2016	2/14/2019	SM	119-21 West Main Street	JONES BANCORP, INC.	5	0	0	7	0	Cass	43780	South Bend-Mishawaka, IN-MI	5/28/1877	1/1/1934	1/1/2012	Stock	0	1	FED	DIF	Chicago	CHICAGO	Grand Rapids	Chicago	Central	Central	0	1	www.gwjonesbank.com	30	62307	17116	15651	19092	0	23678	299	0	990
527	2017	999	10335	540542	2004039	G. W. Jones Exchange Bank	Marcellus	MI	49067	12/31/2017	2/14/2019	SM	119-21 West Main Street	JONES BANCORP, INC.	5	0	0	8	0	Cass	43780	South Bend-Mishawaka, IN-MI	5/28/1877	1/1/1934	1/1/2012	Stock	0	1	FED	DIF	Chicago	CHICAGO	Grand Rapids	Chicago	Central	Central	0	1	www.gwjonesbank.com	30	58546	12936	11354	17877	0	25475	302	0	678
528	2018	999	10335	540542	2004039	G. W. Jones Exchange Bank	Marcellus	MI	49067	12/31/2018	2/14/2019	SM	119-21 West Main Street	JONES BANCORP, INC.	4	0	0	7	0	Cass	43780	South Bend-Mishawaka, IN-MI	5/28/1877	1/1/1934	1/1/2012	Stock	0	1	FED	DIF	Chicago	CHICAGO	Grand Rapids	Chicago	Central	Central	0	1	www.gwjonesbank.com	30	59892	22026	20433	12454	0	23420	305	0	721
529	2016	1003	0	542649	1201934	Chemical Bank	Midland	MI	48640	12/31/2016	2/14/2019	SM	333 East Main Street	CHEMICAL FINANCIAL CORPORATION	251	0	1	4	0	Midland	33220	Midland, MI	3/14/1917	1/1/1934	11/11/2016	Stock	0	1	FED	DIF	Chicago	CHICAGO	Detroit	Chicago	Central	Central	0	0	http://www.chemicalbank.com	3261	17284293	348899	76851	1858391	125503	12994341	78268	4406	137993
530	2017	1003	0	542649	1201934	Chemical Bank	Midland	MI	48640	12/31/2017	2/14/2019	SM	333 East Main Street	CHEMICAL FINANCIAL CORPORATION	227	0	1	4	0	Midland	33220	Midland, MI	3/14/1917	1/1/1934	8/2/2018	Stock	0	1	FED	DIF	Chicago	CHICAGO	Detroit	Chicago	Central	Central	0	0	http://www.chemicalbank.com	3010	19236876	394461	168458	2640639	61530	14115513	91887	9376	118908
531	2018	1003	0	542649	1201934	Chemical Bank	Detroit	MI	48226	12/31/2018	2/14/2019	SM	333 Fort Street, Suite 100	CHEMICAL FINANCIAL CORPORATION	227	0	1	4	0	Wayne	19820	Detroit-Warren-Dearborn, MI	3/14/1917	1/1/1934	8/3/2018	Stock	0	1	FED	DIF	Chicago	CHICAGO	Detroit	Chicago	Central	Central	0	0	http://www.chemicalbank.com	3117	21460393	426077	197549	3645931	69763	15244825	109984	26680	116350
532	2016	1005	10541	74140	1401118	Isabella Bank	Mount Pleasant	MI	48858	12/31/2016	2/14/2019	SM	200 East Broadway	ISABELLA BANK CORPORATION	29	0	0	4	0	Isabella	NA	NA	7/1/1903	1/1/1934	3/31/2008	Stock	0	1	FED	DIF	Chicago	CHICAGO	Grand Rapids	Chicago	Central	Central	0	1	www.isabellabank.com	317	1677874	22870	2727	557846	0	1005035	7400	0	26785
533	2017	1005	10541	74140	1401118	Isabella Bank	Mount Pleasant	MI	48858	12/31/2017	2/14/2019	SM	200 East Broadway	ISABELLA BANK CORPORATION	29	0	0	4	0	Isabella	NA	NA	7/1/1903	1/1/1934	3/31/2008	Stock	0	1	FED	DIF	Chicago	CHICAGO	Grand Rapids	Chicago	Central	Central	0	1	www.isabellabank.com	320	1761016	30825	5581	552309	0	1085378	7700	0	25989
534	2018	1005	10541	74140	1401118	Isabella Bank	Mount Pleasant	MI	48858	12/31/2018	2/14/2019	SM	200 East Broadway	ISABELLA BANK CORPORATION	30	0	0	4	0	Isabella	NA	NA	7/1/1903	1/1/1934	3/31/2008	Stock	0	1	FED	DIF	Chicago	CHICAGO	Grand Rapids	Chicago	Central	Central	0	1	www.isabellabank.com	332	1784227	73464	49937	494833	0	1120690	8375	0	25585
535	2016	1008	0	382742	0	OSB Community Bank	Brooklyn	MI	49230	12/31/2016	2/14/2019	SM	417 South Main Street	NA	3	0	0	4	0	Jackson	27100	Jackson, MI	10/1/1907	1/1/1934	1/1/2016	Stock	0	0	FED	DIF	Chicago	CHICAGO	Detroit	Chicago	Central	Central	0	1	http://www.osbcb.com	27	70874	15228	12598	1547	1339	48609	1269	0	2554
536	2017	1008	0	382742	0	OSB Community Bank	Brooklyn	MI	49230	12/31/2017	2/14/2019	SM	417 South Main Street	NA	2	0	0	4	0	Jackson	27100	Jackson, MI	10/1/1907	1/1/1934	1/1/2016	Stock	0	0	FED	DIF	Chicago	CHICAGO	Detroit	Chicago	Central	Central	0	1	http://www.osbcb.com	28	87572	11441	9592	12610	1260	57701	994	0	2406
537	2018	1008	0	382742	0	OSB Community Bank	Brooklyn	MI	49230	12/31/2018	2/14/2019	SM	417 South Main Street	NA	2	0	0	4	0	Jackson	27100	Jackson, MI	10/1/1907	1/1/1934	1/1/2016	Stock	0	0	FED	DIF	Chicago	CHICAGO	Detroit	Chicago	Central	Central	0	1	http://www.osbcb.com	29	102449	9546	7672	11345	1248	75852	883	0	2368
538	2016	1014	10747	324340	1139297	ChoiceOne Bank	Sparta	MI	49345	12/31/2016	2/14/2019	SM	109 East Division	CHOICEONE FINANCIAL SERVICES, INC.	13	0	0	4	0	Kent	24340	Grand Rapids-Wyoming, MI	1/1/1898	1/1/1934	1/1/2012	Stock	0	0	FED	DIF	Chicago	CHICAGO	Grand Rapids	Chicago	Central	Central	0	1	www.choiceone.com	138	603892	14809	1651	170983	0	366697	4277	0	12873
539	2017	1014	10747	324340	1139297	ChoiceOne Bank	Sparta	MI	49345	12/31/2017	2/14/2019	SM	109 East Division	CHOICEONE FINANCIAL SERVICES, INC.	13	0	0	4	0	Kent	24340	Grand Rapids-Wyoming, MI	1/1/1898	1/1/1934	1/1/2012	Stock	0	0	FED	DIF	Chicago	CHICAGO	Grand Rapids	Chicago	Central	Central	0	1	www.choiceone.com	151	642816	36837	21401	151984	0	402730	4577	0	13040
540	2018	1014	10747	324340	1139297	ChoiceOne Bank	Sparta	MI	49345	12/31/2018	2/14/2019	SM	109 East Division	CHOICEONE FINANCIAL SERVICES, INC.	13	0	0	4	0	Kent	24340	Grand Rapids-Wyoming, MI	1/1/1898	1/1/1934	1/1/2012	Stock	0	0	FED	DIF	Chicago	CHICAGO	Grand Rapids	Chicago	Central	Central	0	1	www.choiceone.com	162	666767	19690	3672	165797	0	425876	4673	0	16010
541	2016	1022	10108	988144	1205325	Clare Bank, National Association	Platteville	WI	53818	12/31/2016	2/14/2019	N	345 West Pine Street	MONTFORT BANCORPORATION, INC.	8	0	0	2	1	Grant	NA	NA	10/28/1905	1/1/1934	3/31/2006	Stock	0	1	OCC	DIF	Chicago	CHICAGO	Madison	Chicago	Central	Central	0	1	www.clarebank.com	38	280385	38062	32995	90309	3981	143732	560	0	924
542	2017	1022	10108	988144	1205325	Clare Bank, National Association	Platteville	WI	53818	12/31/2017	2/14/2019	N	345 West Pine Street	MONTFORT BANCORPORATION, INC.	8	0	0	2	1	Grant	NA	NA	10/28/1905	1/1/1934	3/31/2006	Stock	0	1	OCC	DIF	Chicago	CHICAGO	Madison	Chicago	Central	Central	0	1	www.clarebank.com	38	275115	31400	25675	93424	2440	144184	563	0	924
543	2018	1022	10108	988144	1205325	Clare Bank, National Association	Platteville	WI	53818	12/31/2018	2/14/2019	N	345 West Pine Street	MONTFORT BANCORPORATION, INC.	8	0	0	2	1	Grant	NA	NA	10/28/1905	1/1/1934	3/31/2006	Stock	0	1	OCC	DIF	Chicago	CHICAGO	Madison	Chicago	Central	Central	0	1	www.clarebank.com	39	271459	28885	23407	84853	5164	149106	572	0	922
544	2016	1027	16010	33147	1247615	Farmers Bank and Trust Company	Blytheville	AR	72315	12/31/2016	2/14/2019	SM	400 West Main Street	FARMERS BANCORP INC.	9	0	1	4	1	Mississippi	NA	NA	3/16/1908	1/1/1934	1/1/2012	Stock	0	1	FED	DIF	Dallas	DALLAS	Memphis	St. louis	Southern	Western	0	1	www.fbtbly.com	81	473604	65347	60140	17010	0	366369	5906	0	10409
545	2017	1027	16010	33147	1247615	Farmers Bank and Trust Company	Blytheville	AR	72315	12/31/2017	2/14/2019	SM	400 West Main Street	FARMERS BANCORP INC.	7	0	0	2	1	Mississippi	NA	NA	3/16/1908	1/1/1934	1/1/2012	Stock	0	1	FED	DIF	Dallas	DALLAS	Memphis	St. louis	Southern	Western	0	1	www.fbtbly.com	54	259241	39660	35906	14070	0	190182	3884	0	6995
546	2018	1027	16010	33147	1247615	Farmers Bank and Trust Company	Blytheville	AR	72315	12/31/2018	2/14/2019	SM	400 West Main Street	FARMERS BANCORP INC.	7	0	0	2	1	Mississippi	NA	NA	3/16/1908	1/1/1934	1/1/2012	Stock	0	1	FED	DIF	Dallas	DALLAS	Memphis	St. louis	Southern	Western	0	1	www.fbtbly.com	49	266601	14398	10550	14794	20000	201773	3811	0	6544
547	2016	1028	11303	314444	1099092	FBT Bank & Mortgage	Fordyce	AR	71742	12/31/2016	2/14/2019	SM	200 West Fourth Street	FBT BANCSHARES, INC.	5	0	0	8	1	Dallas	NA	NA	1/6/1931	1/1/1934	9/24/2012	Stock	0	1	FED	DIF	Dallas	DALLAS	Little Rock	St. louis	Southern	Western	0	1	www.fbtbank.com	46	150968	18704	14670	43606	0	81716	982	0	2210
548	2017	1028	11303	314444	1099092	FBT Bank & Mortgage	Fordyce	AR	71742	12/31/2017	2/14/2019	SM	200 West Fourth Street	FBT BANCSHARES, INC.	5	0	0	8	1	Dallas	NA	NA	1/6/1931	1/1/1934	9/24/2012	Stock	0	1	FED	DIF	Dallas	DALLAS	Little Rock	St. louis	Southern	Western	0	1	www.fbtbank.com	46	160330	21930	18480	43196	0	88160	1009	0	2194
549	2018	1028	11303	314444	1099092	FBT Bank & Mortgage	Fordyce	AR	71742	12/31/2018	2/14/2019	SM	200 West Fourth Street	FBT BANCSHARES, INC.	5	0	0	8	1	Dallas	NA	NA	1/6/1931	1/1/1934	9/24/2012	Stock	0	1	FED	DIF	Dallas	DALLAS	Little Rock	St. louis	Southern	Western	0	1	www.fbtbank.com	46	161857	20243	17107	40802	0	93476	1191	0	2092
550	2016	1039	9892	219343	2066868	The Bank of Edwardsville	Edwardsville	IL	62025	12/31/2016	2/14/2019	NM	330 West Vandalia Street	BANC ED CORP., THE	21	0	1	9	0	Madison	41180	St. Louis, MO-IL	1/1/1868	1/1/1934	2/18/2015	Stock	0	1	FDIC	DIF	Chicago	CHICAGO	Mount Vernon	St. louis	Central	Central	0	1	http://WWW.4THEBANK.COM	355	1712246	49085	24704	824628	0	736906	15710	0	32152
551	2017	1039	9892	219343	2066868	The Bank of Edwardsville	Edwardsville	IL	62025	12/31/2017	2/14/2019	NM	330 West Vandalia Street	BANC ED CORP., THE	19	0	1	9	0	Madison	41180	St. Louis, MO-IL	1/1/1868	1/1/1934	2/18/2015	Stock	0	1	FDIC	DIF	Chicago	CHICAGO	Mount Vernon	St. louis	Central	Central	0	1	http://WWW.4THEBANK.COM	345	1806632	42329	12076	829940	0	834363	12741	0	29967
552	2018	1039	9892	219343	2066868	The Bank of Edwardsville	Edwardsville	IL	62025	12/31/2018	2/14/2019	NM	330 West Vandalia Street	BANC ED CORP., THE	19	0	1	4	0	Madison	41180	St. Louis, MO-IL	1/1/1868	1/1/1934	2/18/2015	Stock	0	1	FDIC	DIF	Chicago	CHICAGO	Mount Vernon	St. louis	Central	Central	0	1	http://WWW.4THEBANK.COM	337	1755606	42302	9518	724153	0	889355	12768	0	27833
553	2016	1040	15512	773247	1491351	Midland States Bank	Effingham	IL	62401	12/31/2016	2/14/2019	SM	1201 Network Centre Drive	MIDLAND STATES BANCORP, INC.	49	0	1	4	0	Effingham	NA	NA	1/1/1881	1/1/1934	9/1/2017	Stock	0	1	FED	DIF	Chicago	CHICAGO	Mount Vernon	St. louis	Central	Central	0	0	www.midlandsb.com	710	3230875	188125	145725	325011	1173	2375679	14862	0	66692
554	2017	1040	15512	773247	1491351	Midland States Bank	Effingham	IL	62401	12/31/2017	2/14/2019	SM	1201 Network Centre Drive	MIDLAND STATES BANCORP, INC.	61	0	1	4	0	Effingham	NA	NA	1/1/1881	1/1/1934	7/13/2018	Stock	0	1	FED	DIF	Chicago	CHICAGO	Mount Vernon	St. louis	Central	Central	0	0	www.midlandsb.com	834	4401191	211748	146838	450525	683	3260336	16431	0	76143
555	2018	1040	15512	773247	1491351	Midland States Bank	Effingham	IL	62401	12/31/2018	2/14/2019	SM	1201 Network Centre Drive	MIDLAND STATES BANCORP, INC.	77	0	1	4	0	Effingham	NA	NA	1/1/1881	1/1/1934	7/14/2018	Stock	0	1	FED	DIF	Chicago	CHICAGO	Mount Vernon	St. louis	Central	Central	0	0	www.midlandsb.com	1086	5629526	206371	129628	660785	2920	4147049	20903	0	96473
556	2016	1047	13079	496845	1099195	Bank & Trust Company	Litchfield	IL	62056	12/31/2016	2/14/2019	NM	401 North Madison Street	LBT BANCSHARES, INC.	7	0	0	4	0	Montgomery	NA	NA	9/1/1902	1/1/1934	12/31/2014	Stock	0	1	FDIC	DIF	Chicago	CHICAGO	Springfield Il	St. louis	Central	Central	0	1	www.banktr.com	88	286253	6382	1217	77812	278	192820	4083	0	4211
557	2017	1047	13079	496845	1099195	Bank & Trust Company	Litchfield	IL	62056	12/31/2017	2/14/2019	NM	401 North Madison Street	LBT BANCSHARES, INC.	7	0	0	4	0	Montgomery	NA	NA	9/1/1902	1/1/1934	12/31/2014	Stock	0	1	FDIC	DIF	Chicago	CHICAGO	Springfield Il	St. louis	Central	Central	0	1	www.banktr.com	90	293970	9836	2205	72023	122	204230	3830	0	4156
558	2018	1047	13079	496845	1099195	Bank & Trust Company	Litchfield	IL	62056	12/31/2018	2/14/2019	NM	401 North Madison Street	LBT BANCSHARES, INC.	7	0	0	4	0	Montgomery	NA	NA	9/1/1902	1/1/1934	12/31/2014	Stock	0	1	FDIC	DIF	Chicago	CHICAGO	Springfield Il	St. louis	Central	Central	0	1	www.banktr.com	89	320783	8858	3675	71262	1768	230555	3629	0	4196
559	2016	1049	0	129349	1099627	First National Bank of Steeleville	Steeleville	IL	62288	12/31/2016	2/14/2019	N	400 West Broadway	STEELEVILLE BANCSHARES, INC.	3	0	0	8	1	Randolph	NA	NA	11/1/1902	1/1/1934	11/16/2015	Stock	0	0	OCC	DIF	Chicago	CHICAGO	Mount Vernon	St. louis	Central	Central	0	1	www.bankatfnb.com	41	209552	5929	2988	91771	5001	92243	1250	0	7232
560	2017	1049	0	129349	1099627	First National Bank of Steeleville	Steeleville	IL	62288	12/31/2017	2/14/2019	N	400 West Broadway	STEELEVILLE BANCSHARES, INC.	3	0	0	8	1	Randolph	NA	NA	11/1/1902	1/1/1934	11/16/2015	Stock	0	0	OCC	DIF	Chicago	CHICAGO	Mount Vernon	St. louis	Central	Central	0	1	www.bankatfnb.com	42	209073	5562	965	91606	3069	94604	1149	0	7005
561	2018	1049	0	129349	1099627	First National Bank of Steeleville	Steeleville	IL	62288	12/31/2018	2/14/2019	N	400 West Broadway	STEELEVILLE BANCSHARES, INC.	3	0	0	8	1	Randolph	NA	NA	11/1/1902	1/1/1934	11/16/2015	Stock	0	0	OCC	DIF	Chicago	CHICAGO	Mount Vernon	St. louis	Central	Central	0	1	www.bankatfnb.com	45	195912	3805	1431	76069	6679	95421	1223	0	6713
562	2016	1051	0	535641	4744441	Citizens Bank	Hartford	KY	42347	12/31/2016	2/14/2019	SM	1021 South Main Street	HARTLAND FINANCIAL, INC.	2	0	0	8	0	Ohio	NA	NA	1/1/1914	1/1/1934	4/1/2016	Stock	0	0	FED	DIF	Chicago	CHICAGO	Hopkinsville	St. louis	Central	Southeast	0	1	www.citizenshartland.com	21	57929	4752	3900	13935	0	35281	107	0	2165
563	2017	1051	0	535641	4744441	Citizens Bank	Hartford	KY	42347	12/31/2017	2/14/2019	SM	1021 South Main Street	HARTLAND FINANCIAL, INC.	2	0	0	4	0	Ohio	NA	NA	1/1/1914	1/1/1934	4/1/2016	Stock	0	0	FED	DIF	Chicago	CHICAGO	Hopkinsville	St. louis	Central	Southeast	0	1	www.citizenshartland.com	26	78801	3908	3266	11354	0	59464	213	0	2466
564	2018	1051	0	535641	4744441	Citizens Bank	Hartford	KY	42347	12/31/2018	2/14/2019	SM	1021 South Main Street	HARTLAND FINANCIAL, INC.	3	0	0	4	0	Ohio	NA	NA	1/1/1914	1/1/1934	4/1/2016	Stock	0	0	FED	DIF	Chicago	CHICAGO	Hopkinsville	St. louis	Central	Southeast	0	1	www.citizenshartland.com	30	100825	3861	3141	10901	1237	80263	339	0	2833
565	2016	1058	0	657459	1094556	Midwest BankCentre	Lemay	MO	63125	12/31/2016	2/14/2019	SM	2191 Lemay Ferry Road	STUPP BROS., INC.	21	0	0	4	0	Saint Louis	41180	St. Louis, MO-IL	3/1/1906	1/1/1934	7/16/2016	Stock	0	1	FED	DIF	Kansas City	KANSAS CITY	St. Louis	St. louis	Western	West	0	1	www.midwestbankcentre.com	289	1842691	65067	38567	410152	9	1208056	14043	0	25402
566	2017	1058	0	657459	1094556	Midwest BankCentre	Lemay	MO	63125	12/31/2017	2/14/2019	SM	2191 Lemay Ferry Road	STUPP BROS., INC.	19	0	0	4	0	Saint Louis	41180	St. Louis, MO-IL	3/1/1906	1/1/1934	7/16/2016	Stock	0	1	FED	DIF	Kansas City	KANSAS CITY	St. Louis	St. louis	Western	West	0	1	www.midwestbankcentre.com	268	1876110	30514	9968	363650	9	1320419	14843	0	26863
567	2018	1058	0	657459	1094556	Midwest BankCentre	Lemay	MO	63125	12/31/2018	2/14/2019	SM	2191 Lemay Ferry Road	STUPP BROS., INC.	19	0	0	4	0	Saint Louis	41180	St. Louis, MO-IL	3/1/1906	1/1/1934	7/16/2016	Stock	0	1	FED	DIF	Kansas City	KANSAS CITY	St. Louis	St. louis	Western	West	0	1	www.midwestbankcentre.com	276	1946316	29896	6549	347369	9	1406744	15335	0	25945
568	2016	1060	12938	671558	1058558	Wood & Huston Bank	Marshall	MO	65340	12/31/2016	2/14/2019	NM	27 East North Street	WOOD & HUSTON BANCORPORATION, INC.	11	0	0	4	1	Saline	NA	NA	2/12/1874	1/1/1934	6/8/2017	Stock	0	1	FDIC	DIF	Kansas City	KANSAS CITY	Columbia Mo	Kansas City	Western	West	0	1	www.woodhuston.com	156	650586	10090	1006	80657	413	530114	9237	0	6118
569	2017	1060	12938	671558	1058558	Wood & Huston Bank	Marshall	MO	65340	12/31/2017	2/14/2019	NM	27 East North Street	WOOD & HUSTON BANCORPORATION, INC.	11	0	0	4	1	Saline	NA	NA	2/12/1874	1/1/1934	6/9/2017	Stock	0	1	FDIC	DIF	Kansas City	KANSAS CITY	Columbia Mo	Kansas City	Western	West	0	1	www.woodhuston.com	153	703721	46495	32999	93199	220	533109	9183	0	7401
570	2018	1060	12938	671558	1058558	Wood & Huston Bank	Marshall	MO	65340	12/31/2018	2/14/2019	NM	27 East North Street	WOOD & HUSTON BANCORPORATION, INC.	11	0	0	4	1	Saline	NA	NA	2/12/1874	1/1/1934	6/9/2017	Stock	0	1	FDIC	DIF	Kansas City	KANSAS CITY	Columbia Mo	Kansas City	Western	West	0	1	www.woodhuston.com	158	713950	15517	826	134912	253	525298	7798	0	9367
571	2016	1068	0	177751	1098648	Cass Commercial Bank	Des Peres	MO	63131	12/31/2016	2/14/2019	SM	12412 Powerscourt Drive	CASS INFORMATION SYSTEMS, INC.	5	0	1	4	0	Saint Louis	41180	St. Louis, MO-IL	1/1/1906	1/1/1934	2/19/2013	Stock	0	1	FED	DIF	Kansas City	KANSAS CITY	St. Louis	St. louis	Western	West	0	1	www.cassbank.com	53	756165	138142	126818	0	0	607507	7807	0	632
572	2017	1068	0	177751	1098648	Cass Commercial Bank	Des Peres	MO	63131	12/31/2017	2/14/2019	SM	12412 Powerscourt Drive	CASS INFORMATION SYSTEMS, INC.	5	0	1	4	0	Saint Louis	41180	St. Louis, MO-IL	1/1/1906	1/1/1934	2/19/2013	Stock	0	1	FED	DIF	Kansas City	KANSAS CITY	St. Louis	St. louis	Western	West	0	1	www.cassbank.com	50	830672	159932	145483	0	0	663787	7837	0	616
573	2018	1068	0	177751	1098648	Cass Commercial Bank	Des Peres	MO	63131	12/31/2018	2/14/2019	SM	12412 Powerscourt Drive	CASS INFORMATION SYSTEMS, INC.	5	0	1	4	0	Saint Louis	41180	St. Louis, MO-IL	1/1/1906	1/1/1934	2/19/2013	Stock	0	1	FED	DIF	Kansas City	KANSAS CITY	St. Louis	St. louis	Western	West	0	1	www.cassbank.com	52	886291	184344	170410	0	0	691174	7857	0	499
574	2016	1071	14160	598954	1094613	Jefferson Bank and Trust Company	Saint Louis	MO	63103	12/31/2016	2/14/2019	NM	2301 Market Street	DELTA BANCSHARES COMPANY	5	0	0	4	0	Saint Louis City	41180	St. Louis, MO-IL	1/1/1892	1/1/1934	2/1/2016	Stock	0	1	FDIC	DIF	Kansas City	KANSAS CITY	St. Louis	St. louis	Western	West	0	1	www.jbt-stl.com	80	574802	10649	5762	143404	1000	392536	5482	0	5896
575	2017	1071	14160	598954	1094613	Jefferson Bank and Trust Company	Saint Louis	MO	63103	12/31/2017	2/14/2019	NM	2301 Market Street	DELTA BANCSHARES COMPANY	5	0	0	4	0	Saint Louis City	41180	St. Louis, MO-IL	1/1/1892	1/1/1934	2/1/2016	Stock	0	1	FDIC	DIF	Kansas City	KANSAS CITY	St. Louis	St. louis	Western	West	0	1	www.jbt-stl.com	83	610836	16963	7398	148679	1025	415832	5390	0	5705
576	2018	1071	14160	598954	1094613	Jefferson Bank and Trust Company	Saint Louis	MO	63103	12/31/2018	2/14/2019	NM	2301 Market Street	DELTA BANCSHARES COMPANY	5	0	0	4	0	Saint Louis City	41180	St. Louis, MO-IL	1/1/1892	1/1/1934	2/1/2016	Stock	0	1	FDIC	DIF	Kansas City	KANSAS CITY	St. Louis	St. louis	Western	West	0	1	www.jbt-stl.com	80	619880	11736	5278	144013	2710	432990	5630	0	5491
577	2016	1073	0	185859	1095889	Lindell Bank & Trust Company	St. Louis	MO	63139	12/31/2016	2/14/2019	SM	6900 Clayton Avenue	FIRST ILLINOIS BANCORP, INC.	11	0	0	4	1	Saint Louis City	41180	St. Louis, MO-IL	1/1/1923	1/1/1934	3/31/2017	Stock	0	1	FED	DIF	Kansas City	KANSAS CITY	St. Louis	St. louis	Western	West	0	1	http://www.lindellbank.com	108	533518	8977	5941	232637	0	253907	20308	0	20612
578	2017	1073	0	185859	1095889	Lindell Bank & Trust Company	St. Louis	MO	63139	12/31/2017	2/14/2019	SM	6900 Clayton Avenue	FIRST ILLINOIS BANCORP, INC.	12	0	1	4	1	Saint Louis City	41180	St. Louis, MO-IL	1/1/1923	1/1/1934	4/1/2017	Stock	0	1	FED	DIF	Kansas City	KANSAS CITY	St. Louis	St. louis	Western	West	0	1	http://www.lindellbank.com	117	538601	8768	5056	235913	0	258467	20128	0	20553
579	2018	1073	0	185859	1095889	Lindell Bank & Trust Company	St. Louis	MO	63139	12/31/2018	2/14/2019	SM	6900 Clayton Avenue	FIRST ILLINOIS BANCORP, INC.	12	0	1	4	1	Saint Louis City	41180	St. Louis, MO-IL	1/1/1923	1/1/1934	4/1/2017	Stock	0	1	FED	DIF	Kansas City	KANSAS CITY	St. Louis	St. louis	Western	West	0	1	http://www.lindellbank.com	121	536050	9798	5912	239373	0	252579	20756	0	20082
580	2016	1086	0	625850	3643837	The Bank of Versailles	Versailles	MO	65084	12/31/2016	2/14/2019	SM	113 East Newton Street	BOV HOLDING COMPANY	5	0	0	5	0	Morgan	NA	NA	1/1/1882	1/1/1934	3/31/2006	Stock	0	0	FED	DIF	Kansas City	KANSAS CITY	Columbia Mo	Kansas City	Western	West	0	1	http://www.bankov.com	42	246805	31700	27835	1656	0	202570	3663	0	3588
581	2017	1086	0	625850	3643837	The Bank of Versailles	Versailles	MO	65084	12/31/2017	2/14/2019	SM	113 East Newton Street	BOV HOLDING COMPANY	5	0	0	5	0	Morgan	NA	NA	1/1/1882	1/1/1934	3/31/2006	Stock	0	0	FED	DIF	Kansas City	KANSAS CITY	Columbia Mo	Kansas City	Western	West	0	1	http://www.bankov.com	42	265105	46732	40112	1516	0	208332	3439	0	3375
582	2018	1086	0	625850	3643837	The Bank of Versailles	Versailles	MO	65084	12/31/2018	2/14/2019	SM	113 East Newton Street	BOV HOLDING COMPANY	5	0	0	5	0	Morgan	NA	NA	1/1/1882	1/1/1934	3/31/2006	Stock	0	0	FED	DIF	Kansas City	KANSAS CITY	Columbia Mo	Kansas City	Western	West	0	1	http://www.bankov.com	40	267549	40318	33999	1402	0	218637	3451	0	3146
583	2016	1090	0	236957	1129159	Upper Peninsula State Bank	Escanaba	MI	49829	12/31/2016	2/14/2019	NM	430 North Lincoln Road	S.B.E. CORP.	2	0	0	4	0	Delta	NA	NA	1/1/1902	1/1/1934	9/28/2009	Stock	0	0	FDIC	DIF	Chicago	CHICAGO	Appleton	Minneapolis	Central	Central	0	1	http://www.upstatebank.net	39	181412	9643	5557	43714	0	118562	2275	0	6564
584	2017	1090	0	236957	1129159	Upper Peninsula State Bank	Escanaba	MI	49829	12/31/2017	2/14/2019	NM	430 North Lincoln Road	S.B.E. CORP.	2	0	0	4	0	Delta	NA	NA	1/1/1902	1/1/1934	9/28/2009	Stock	0	0	FDIC	DIF	Chicago	CHICAGO	Appleton	Minneapolis	Central	Central	0	1	http://www.upstatebank.net	42	190850	11255	7257	49250	0	120960	2378	0	7084
585	2018	1090	0	236957	1129159	Upper Peninsula State Bank	Escanaba	MI	49829	12/31/2018	2/14/2019	NM	430 North Lincoln Road	S.B.E. CORP.	3	0	0	4	0	Delta	NA	NA	1/1/1902	1/1/1934	9/28/2009	Stock	0	0	FDIC	DIF	Chicago	CHICAGO	Appleton	Minneapolis	Central	Central	0	1	http://www.upstatebank.net	46	202413	11235	7356	43588	0	137510	2189	0	7937
586	2016	1092	9679	242958	2533070	Baybank	Gladstone	MI	49837	12/31/2016	2/14/2019	NM	104 South Tenth Street	BAYBANK CORPORATION	3	0	0	4	0	Delta	NA	NA	7/1/1912	1/1/1934	1/28/2018	Stock	0	0	FDIC	DIF	Chicago	CHICAGO	Appleton	Minneapolis	Central	Central	0	1	http://baybank.us	29	89037	2883	2037	27742	1200	52298	575	0	2453
587	2017	1092	9679	242958	2533070	Baybank	Gladstone	MI	49837	12/31/2017	2/14/2019	NM	104 South Tenth Street	BAYBANK CORPORATION	3	0	0	4	0	Delta	NA	NA	7/1/1912	1/1/1934	1/28/2018	Stock	0	0	FDIC	DIF	Chicago	CHICAGO	Appleton	Minneapolis	Central	Central	0	1	http://baybank.us	29	91449	2328	1377	21028	500	62691	653	0	2491
588	2018	1092	9679	242958	2533070	Baybank	Gladstone	MI	49837	12/31/2018	2/14/2019	NM	104 South Tenth Street	BAYBANK CORPORATION	3	0	0	4	0	Delta	NA	NA	7/1/1912	1/1/1934	1/29/2018	Stock	0	0	FDIC	DIF	Chicago	CHICAGO	Appleton	Minneapolis	Central	Central	0	1	http://baybank.us	29	99166	4682	3710	17672	0	72726	699	0	2372
589	2016	1095	13474	382050	1246805	Central Savings Bank	Sault Sainte Mar	MI	49783	12/31/2016	2/14/2019	SM	511 Bingham Avenue	CENTRAL BANK CORPORATION	9	0	0	4	0	Chippewa	NA	NA	12/2/1902	1/1/1934	3/31/2006	Stock	0	0	FED	DIF	Chicago	CHICAGO	Grand Rapids	Minneapolis	Central	Central	0	1	www.centralsavingsbank.com	62	258769	20843	11360	78202	0	140617	1679	0	2702
590	2017	1095	13474	382050	1246805	Central Savings Bank	Sault Sainte Mar	MI	49783	12/31/2017	2/14/2019	SM	511 Bingham Avenue	CENTRAL BANK CORPORATION	9	0	0	4	0	Chippewa	NA	NA	12/2/1902	1/1/1934	3/31/2006	Stock	0	0	FED	DIF	Chicago	CHICAGO	Grand Rapids	Minneapolis	Central	Central	0	1	www.centralsavingsbank.com	62	253985	17327	8326	72211	0	146488	1797	0	2691
591	2018	1095	13474	382050	1246805	Central Savings Bank	Sault Sainte Mar	MI	49783	12/31/2018	2/14/2019	SM	511 Bingham Avenue	CENTRAL BANK CORPORATION	9	0	0	4	0	Chippewa	NA	NA	12/2/1902	1/1/1934	3/31/2006	Stock	0	0	FED	DIF	Chicago	CHICAGO	Grand Rapids	Minneapolis	Central	Central	0	1	www.centralsavingsbank.com	63	250470	16135	8614	65942	0	150547	2077	0	2769
592	2016	1098	0	309851	1126484	Root River State Bank	Chatfield	MN	55923	12/31/2016	2/14/2019	SM	18 3rd Street, S. E.	JOHNSON BANCSHARES, INC.	1	0	0	2	0	Fillmore	40340	Rochester, MN	11/25/1856	1/1/1934	3/31/2006	Stock	0	0	FED	DIF	Kansas City	KANSAS CITY	Minneapolis	Minneapolis	Central	West	0	1	http://www.rrsbchatfield.com	11	69259	4582	3255	26199	0	35361	243	0	528
593	2017	1098	0	309851	1126484	Root River State Bank	Chatfield	MN	55923	12/31/2017	2/14/2019	SM	18 3rd Street, S. E.	JOHNSON BANCSHARES, INC.	1	0	0	2	0	Fillmore	40340	Rochester, MN	11/25/1856	1/1/1934	3/31/2006	Stock	0	0	FED	DIF	Kansas City	KANSAS CITY	Minneapolis	Minneapolis	Central	West	0	1	http://www.rrsbchatfield.com	10	68500	3295	2467	25985	0	35882	245	0	513
594	2018	1098	0	309851	1126484	Root River State Bank	Chatfield	MN	55923	12/31/2018	2/14/2019	SM	18 3rd Street, S. E.	JOHNSON BANCSHARES, INC.	1	0	0	2	0	Fillmore	40340	Rochester, MN	11/25/1856	1/1/1934	3/31/2006	Stock	0	0	FED	DIF	Kansas City	KANSAS CITY	Minneapolis	Minneapolis	Central	West	0	1	http://www.rrsbchatfield.com	10	68687	7632	6680	22398	0	35463	247	0	480
595	2016	1100	10666	786555	1427640	Peoples State Bank of Plainview	Plainview	MN	55964	12/31/2016	2/14/2019	SM	100 4th Avenue S.E.	WRZ BANKSHARES, INC.	7	0	1	2	1	Wabasha	40340	Rochester, MN	6/29/1925	1/1/1934	7/9/2016	Stock	0	0	FED	DIF	Kansas City	KANSAS CITY	Minneapolis	Minneapolis	Central	West	0	1	www.peoplesstatebank.com	39	254007	15196	9720	54912	30	171290	1766	0	2245
596	2017	1100	10666	786555	1427640	Peoples State Bank of Plainview	Plainview	MN	55964	12/31/2017	2/14/2019	SM	100 4th Avenue S.E.	WRZ BANKSHARES, INC.	7	0	1	2	1	Wabasha	40340	Rochester, MN	6/29/1925	1/1/1934	7/9/2016	Stock	0	0	FED	DIF	Kansas City	KANSAS CITY	Minneapolis	Minneapolis	Central	West	0	1	www.peoplesstatebank.com	45	261234	14255	7891	55324	111	178883	1885	0	2096
597	2018	1100	10666	786555	1427640	Peoples State Bank of Plainview	Plainview	MN	55964	12/31/2018	2/14/2019	SM	100 4th Avenue S.E.	WRZ BANKSHARES, INC.	7	0	1	2	1	Wabasha	40340	Rochester, MN	6/29/1925	1/1/1934	7/9/2016	Stock	0	0	FED	DIF	Kansas City	KANSAS CITY	Minneapolis	Minneapolis	Central	West	0	1	www.peoplesstatebank.com	45	268350	19490	14368	52106	24	183340	1901	0	1996
598	2016	1105	11071	659855	1123670	First Interstate Bank	Billings	MT	59101	12/31/2016	2/14/2019	SM	401 North 31st Street	FIRST INTERSTATE BANCSYSTEM, INC.	82	0	1	4	0	Yellowstone	13740	Billings, MT	10/9/1916	1/1/1934	8/11/2017	Stock	0	1	FED	DIF	San Francisco	SAN FRANCISCO	Billings	Minneapolis	Western	West	0	1	www.firstinterstatebank.com	1613	9038469	784895	643382	2121981	95	5399448	76214	1332	188421
599	2017	1105	11071	659855	1123670	First Interstate Bank	Billings	MT	59101	12/31/2017	2/14/2019	SM	401 North 31st Street	FIRST INTERSTATE BANCSYSTEM, INC.	135	0	1	4	0	Yellowstone	13740	Billings, MT	10/9/1916	1/1/1934	11/9/2018	Stock	0	1	FED	DIF	San Francisco	SAN FRANCISCO	Billings	Minneapolis	Western	West	0	0	www.firstinterstatebank.com	2049	12151833	764737	572022	2690738	146	7539541	72147	7550	235877
600	2018	1105	11071	659855	1123670	First Interstate Bank	Billings	MT	59101	12/31/2018	2/14/2019	SM	401 North 31st Street	FIRST INTERSTATE BANCSYSTEM, INC.	157	0	1	4	0	Yellowstone	13740	Billings, MT	10/9/1916	1/1/1934	11/10/2018	Stock	0	1	FED	DIF	San Francisco	SAN FRANCISCO	Billings	Minneapolis	Western	West	0	0	www.firstinterstatebank.com	2330	13239925	824787	585418	2676008	97	8426296	72962	8818	239548
601	2016	1114	14214	566953	1128255	The State Bank of Townsend	Townsend	MT	59644	12/31/2016	2/14/2019	SM	400 Broadway	S.B.T. FINANCIAL, INC.	1	0	0	2	1	Broadwater	NA	NA	6/1/1899	1/1/1934	6/14/2017	Stock	0	0	FED	DIF	San Francisco	SAN FRANCISCO	Billings	Minneapolis	Western	West	0	1	www.statebankoftownsend.com	15	58844	15868	14425	12141	0	27447	307	0	1153
602	2017	1114	14214	566953	2270834	The State Bank of Townsend	Townsend	MT	59644	12/31/2017	2/14/2019	NM	400 Broadway	BIG MUDDY BANCORP, INC.	4	0	0	2	0	Broadwater	NA	NA	6/1/1899	1/1/1934	12/8/2017	Stock	0	0	FDIC	DIF	San Francisco	SAN FRANCISCO	Billings	Minneapolis	Western	West	0	1	www.statebankoftownsend.com	33	112944	16146	13261	3539	0	86602	567	0	2239
603	2018	1114	14214	566953	2270834	The State Bank of Townsend	Townsend	MT	59644	12/31/2018	2/14/2019	NM	400 Broadway	BIG MUDDY BANCORP, INC.	4	0	0	2	0	Broadwater	NA	NA	6/1/1899	1/1/1934	12/31/2018	Stock	0	0	FDIC	DIF	San Francisco	SAN FRANCISCO	Billings	Minneapolis	Western	West	0	1	www.statebankoftownsend.com	30	106950	6402	3380	2094	0	91175	597	0	1970
604	2016	1117	0	275358	1131406	American Bank & Trust	Wessington Sprin	SD	57382	12/31/2016	2/14/2019	NM	120 East Main Street	LEACKCO BANK HOLDING COMPANY, INC.	9	0	0	2	1	Jerauld	NA	NA	1/1/1892	1/1/1934	4/26/2018	Stock	0	1	FDIC	DIF	Kansas City	KANSAS CITY	Sioux Falls	Minneapolis	Western	West	0	1	www.americanbanktrust.net	134	650765	29270	15118	111093	635	469210	6336	0	8794
605	2017	1117	0	275358	1131406	American Bank & Trust	Wessington Sprin	SD	57382	12/31/2017	2/14/2019	NM	120 East Main Street	LEACKCO BANK HOLDING COMPANY, INC.	10	0	0	2	1	Jerauld	NA	NA	1/1/1892	1/1/1934	4/26/2018	Stock	0	1	FDIC	DIF	Kansas City	KANSAS CITY	Sioux Falls	Minneapolis	Western	West	0	1	www.americanbanktrust.net	131	708948	15384	249	118382	5	532149	6488	0	10037
606	2018	1117	0	275358	1131406	American Bank & Trust	Wessington Sprin	SD	57382	12/31/2018	2/14/2019	NM	120 East Main Street	LEACKCO BANK HOLDING COMPANY, INC.	13	0	0	2	1	Jerauld	NA	NA	1/1/1892	1/1/1934	7/1/2018	Stock	0	1	FDIC	DIF	Kansas City	KANSAS CITY	Sioux Falls	Minneapolis	Western	West	0	1	www.americanbanktrust.net	139	907505	54099	39359	127893	606	674143	7672	0	12456
607	2016	1118	0	274856	0	Citizens State Bank, of Arlington	Arlington	SD	57212	12/31/2016	2/14/2019	SM	128 Main St	NA	3	0	0	2	0	Kingsbury	NA	NA	8/28/1901	1/1/1934	3/31/2006	Stock	0	0	FED	DIF	Kansas City	KANSAS CITY	Sioux Falls	Minneapolis	Western	West	0	1	www.csbarlington.com	20	103951	10765	8853	21938	0	69021	1144	0	422
608	2017	1118	0	274856	0	Citizens State Bank, of Arlington	Arlington	SD	57212	12/31/2017	2/14/2019	SM	128 Main St	NA	3	0	0	2	0	Kingsbury	NA	NA	8/28/1901	1/1/1934	3/31/2006	Stock	0	0	FED	DIF	Kansas City	KANSAS CITY	Sioux Falls	Minneapolis	Western	West	0	1	www.csbarlington.com	19	106330	7869	6165	24939	0	70976	1341	0	457
609	2018	1118	0	274856	0	Citizens State Bank, of Arlington	Arlington	SD	57212	12/31/2018	2/14/2019	SM	128 Main St	NA	3	0	0	2	0	Kingsbury	NA	NA	8/28/1901	1/1/1934	3/31/2006	Stock	0	0	FED	DIF	Kansas City	KANSAS CITY	Sioux Falls	Minneapolis	Western	West	0	1	www.csbarlington.com	21	105878	8081	6181	21497	0	73566	1173	0	459
610	2016	1122	0	80150	1121788	First Fidelity Bank	Burke	SD	57523	12/31/2016	2/14/2019	NM	745 Main Street	FIDELITY CORPORATION	7	0	0	2	1	Gregory	NA	NA	1/1/1905	1/1/1934	12/30/2006	Stock	0	0	FDIC	DIF	Kansas City	KANSAS CITY	Sioux Falls	Minneapolis	Western	West	0	1	www.ffb-sd.com	75	354490	18435	5737	127482	0	192676	257	0	3639
611	2017	1122	0	80150	1121788	First Fidelity Bank	Burke	SD	57523	12/31/2017	2/14/2019	NM	745 Main Street	FIDELITY CORPORATION	7	0	0	2	1	Gregory	NA	NA	1/1/1905	1/1/1934	12/30/2006	Stock	0	0	FDIC	DIF	Kansas City	KANSAS CITY	Sioux Falls	Minneapolis	Western	West	0	1	www.ffb-sd.com	74	367339	24302	11613	123382	832	201591	259	0	4252
612	2018	1122	0	80150	1121788	First Fidelity Bank	Burke	SD	57523	12/31/2018	2/14/2019	NM	745 Main Street	FIDELITY CORPORATION	7	0	0	2	1	Gregory	NA	NA	1/1/1905	1/1/1934	12/30/2006	Stock	0	0	FDIC	DIF	Kansas City	KANSAS CITY	Sioux Falls	Minneapolis	Western	West	0	1	www.ffb-sd.com	74	362483	11626	2799	112444	0	218792	289	0	5519
613	2016	1125	0	289757	1363908	Merchants State Bank	Freeman	SD	57029	12/31/2016	2/14/2019	SM	305 S. Main St	H & W HOLDING COMPANY	4	0	0	2	1	Hutchinson	NA	NA	8/8/1899	1/1/1934	3/31/2006	Stock	0	0	FED	DIF	Kansas City	KANSAS CITY	Sioux Falls	Minneapolis	Western	West	0	1	www.msb-sd.com	30	155995	3897	62	32717	5160	106701	1271	0	1337
614	2017	1125	0	289757	1363908	Merchants State Bank	Freeman	SD	57029	12/31/2017	2/14/2019	SM	305 S. Main St	H & W HOLDING COMPANY	4	0	0	2	1	Hutchinson	NA	NA	8/8/1899	1/1/1934	3/31/2006	Stock	0	0	FED	DIF	Kansas City	KANSAS CITY	Sioux Falls	Minneapolis	Western	West	0	1	www.msb-sd.com	30	158887	2423	69	31569	0	116757	1400	0	1629
615	2018	1125	0	289757	1363908	Merchants State Bank	Freeman	SD	57029	12/31/2018	2/14/2019	SM	305 S. Main St	H & W HOLDING COMPANY	4	0	0	2	1	Hutchinson	NA	NA	8/8/1899	1/1/1934	3/31/2006	Stock	0	0	FED	DIF	Kansas City	KANSAS CITY	Sioux Falls	Minneapolis	Western	West	0	1	www.msb-sd.com	28	176495	3765	48	25855	4748	133264	1532	0	1589
616	2016	1141	0	285151	0	The Colorado Bank and Trust Company of La Junta	La Junta	CO	81050	12/31/2016	2/14/2019	SM	301 Colorado Avenue	NA	2	0	0	4	0	Otero	NA	NA	1/1/1907	1/1/1934	12/31/2008	Stock	0	1	FED	DIF	Dallas	DALLAS	Denver	Kansas City	Western	Western	0	1	wwww.colobank.com	36	129812	23907	19601	35182	0	62697	2235	0	2544
617	2017	1141	0	285151	0	The Colorado Bank and Trust Company of La Junta	La Junta	CO	81050	12/31/2017	2/14/2019	SM	301 Colorado Avenue	NA	2	0	0	4	0	Otero	NA	NA	1/1/1907	1/1/1934	12/31/2008	Stock	0	1	FED	DIF	Dallas	DALLAS	Denver	Kansas City	Western	Western	0	1	wwww.colobank.com	38	129263	19280	16045	34904	0	67822	2470	0	2415
618	2018	1141	0	285151	0	The Colorado Bank and Trust Company of La Junta	La Junta	CO	81050	12/31/2018	2/14/2019	SM	301 Colorado Avenue	NA	2	0	0	4	0	Otero	NA	NA	1/1/1907	1/1/1934	12/31/2008	Stock	0	1	FED	DIF	Dallas	DALLAS	Denver	Kansas City	Western	Western	0	1	wwww.colobank.com	39	134365	17564	13921	36686	0	73062	3009	0	2302
619	2016	1143	10296	680354	1206546	The Morrill and Janes Bank and Trust Company	Merriam	KS	66204	12/31/2016	2/14/2019	NM	6740 Antioch Road	HEARTLAND FINANCIAL USA, INC.	9	0	1	4	0	Johnson	28140	Kansas City, MO-KS	1/4/1871	1/1/1934	6/21/2018	Stock	0	1	FDIC	DIF	Kansas City	KANSAS CITY	Kansas City	Kansas City	Western	Western	0	0	http://www.mjbtrc.com	85	863544	11604	25	280882	4600	541649	7023	0	4220
620	2017	1143	10296	680354	1206546	The Morrill and Janes Bank and Trust Company	Merriam	KS	66204	12/31/2017	2/14/2019	NM	6740 Antioch Road	HEARTLAND FINANCIAL USA, INC.	9	0	1	4	0	Johnson	28140	Kansas City, MO-KS	1/4/1871	1/1/1934	6/21/2018	Stock	0	1	FDIC	DIF	Kansas City	KANSAS CITY	Kansas City	Kansas City	Western	Western	0	0	http://www.mjbtrc.com	79	654871	10437	27	168685	10450	443617	5090	0	4007
621	2018	1143	10296	680354	1206546	The Morrill and Janes Bank and Trust Company	Merriam	KS	66204	12/31/2018	2/14/2019	NM	6740 Antioch Road	HEARTLAND FINANCIAL USA, INC.	9	0	1	4	0	Johnson	28140	Kansas City, MO-KS	1/4/1871	1/1/1934	6/22/2018	Stock	0	1	FDIC	DIF	Kansas City	KANSAS CITY	Kansas City	Kansas City	Western	Western	0	0	http://www.mjbtrc.com	70	571012	15908	3559	152696	2250	379429	4535	599	3845
622	2016	1147	10659	530655	1056657	The Peoples Bank	Pratt	KS	67124	12/31/2016	2/14/2019	SM	222 South Main Street	PEOPLES BANKSHARES LTD., THE	9	0	0	2	0	Pratt	NA	NA	5/20/1887	1/1/1934	2/11/2014	Stock	0	1	FED	DIF	Kansas City	KANSAS CITY	Wichita	Kansas City	Western	Western	0	1	www.bellebank.com	79	366623	7807	2250	122777	0	221193	2964	0	409
623	2017	1147	10659	530655	1056657	The Peoples Bank	Pratt	KS	67124	12/31/2017	2/14/2019	SM	222 South Main Street	PEOPLES BANKSHARES LTD., THE	9	0	0	2	0	Pratt	NA	NA	5/20/1887	1/1/1934	2/11/2014	Stock	0	1	FED	DIF	Kansas City	KANSAS CITY	Wichita	Kansas City	Western	Western	0	1	www.bellebank.com	82	362080	9141	2493	110968	0	224768	3908	0	351
624	2018	1147	10659	530655	1056657	The Peoples Bank	Pratt	KS	67124	12/31/2018	2/14/2019	SM	222 South Main Street	PEOPLES BANKSHARES LTD., THE	9	0	0	2	0	Pratt	NA	NA	5/20/1887	1/1/1934	2/11/2014	Stock	0	1	FED	DIF	Kansas City	KANSAS CITY	Wichita	Kansas City	Western	Western	0	1	www.bellebank.com	81	360468	23722	15946	92737	0	229449	5069	0	404
625	2016	1150	0	55653	1066526	Fidelity State Bank and Trust Company	Topeka	KS	66603	12/31/2016	2/14/2019	NM	600 Kansas Avenue	FIDELITY KANSAS BANKSHARES, INC.	4	0	0	4	1	Shawnee	45820	Topeka, KS	4/29/1922	1/1/1934	3/2/2016	Stock	0	0	FDIC	DIF	Kansas City	KANSAS CITY	Kansas City	Kansas City	Western	Western	0	1	www.fidelitytopeka.com	32	133002	25678	24864	28179	0	76140	723	0	1507
626	2017	1150	0	55653	1066526	Fidelity State Bank and Trust Company	Topeka	KS	66603	12/31/2017	2/14/2019	NM	600 Kansas Avenue	FIDELITY KANSAS BANKSHARES, INC.	4	0	0	4	1	Shawnee	45820	Topeka, KS	4/29/1922	1/1/1934	3/2/2016	Stock	0	0	FDIC	DIF	Kansas City	KANSAS CITY	Kansas City	Kansas City	Western	Western	0	1	www.fidelitytopeka.com	31	130115	19487	18553	29278	0	78292	713	0	1489
627	2018	1150	0	55653	1066526	Fidelity State Bank and Trust Company	Topeka	KS	66603	12/31/2018	2/14/2019	NM	600 Kansas Avenue	FIDELITY KANSAS BANKSHARES, INC.	4	0	0	4	1	Shawnee	45820	Topeka, KS	4/29/1922	1/1/1934	3/2/2016	Stock	0	0	FDIC	DIF	Kansas City	KANSAS CITY	Kansas City	Kansas City	Western	Western	0	1	www.fidelitytopeka.com	32	136362	12030	11337	34785	0	87439	693	0	1538
628	2016	1163	12451	662350	2566247	Wahoo State Bank	Wahoo	NE	68066	12/31/2016	2/14/2019	SM	164 East 5th Street	HOHL FINANCIAL, INC.	2	0	0	2	1	Saunders	36540	Omaha-Council Bluffs, NE-IA	1/2/1932	1/1/1934	3/31/2006	Stock	0	0	FED	DIF	Kansas City	KANSAS CITY	Omaha	Kansas City	Western	West	0	1	www.wahoostatebank.com	16	72288	6780	3701	15802	0	46356	640	0	590
629	2017	1163	12451	662350	2566247	Wahoo State Bank	Wahoo	NE	68066	12/31/2017	2/14/2019	SM	164 East 5th Street	HOHL FINANCIAL, INC.	2	0	0	2	1	Saunders	36540	Omaha-Council Bluffs, NE-IA	1/2/1932	1/1/1934	3/31/2006	Stock	0	0	FED	DIF	Kansas City	KANSAS CITY	Omaha	Kansas City	Western	West	0	1	www.wahoostatebank.com	16	80087	12419	6308	14988	1900	46226	697	0	1453
630	2018	1163	12451	662350	2566247	Wahoo State Bank	Wahoo	NE	68066	12/31/2018	2/14/2019	SM	164 East 5th Street	HOHL FINANCIAL, INC.	2	0	0	2	1	Saunders	36540	Omaha-Council Bluffs, NE-IA	1/2/1932	1/1/1934	3/31/2006	Stock	0	0	FED	DIF	Kansas City	KANSAS CITY	Omaha	Kansas City	Western	West	0	1	www.wahoostatebank.com	16	79836	5058	696	17154	900	47121	768	0	6394
631	2016	1164	9949	961259	2749031	The Citizens Bank	Farmington	NM	87401	12/31/2016	2/14/2019	NM	500 West Broadway	EMPLOYEE STOCK BONUS TRUST FOR THE EMPLOYEES OF CITIZENS BANK	6	0	0	7	1	San Juan	22140	Farmington, NM	1/1/1905	7/1/1934	10/21/2018	Stock	0	0	FDIC	DIF	Dallas	DALLAS	Albuquerque	Kansas City	Western	West	0	1	www.cbnm.com	127	719690	32900	21329	436824	0	217941	3373	0	3742
632	2017	1164	9949	961259	2749031	The Citizens Bank	Farmington	NM	87401	12/31/2017	2/14/2019	NM	500 West Broadway	EMPLOYEE STOCK BONUS TRUST FOR THE EMPLOYEES OF CITIZENS BANK	6	0	0	7	1	San Juan	22140	Farmington, NM	1/1/1905	7/1/1934	10/21/2018	Stock	0	0	FDIC	DIF	Dallas	DALLAS	Albuquerque	Kansas City	Western	West	0	1	www.cbnm.com	126	703457	35930	26702	381943	0	253230	3469	0	3875
633	2018	1164	9949	961259	2749031	The Citizens Bank	Farmington	NM	87401	12/31/2018	2/14/2019	NM	500 West Broadway	EMPLOYEE STOCK BONUS TRUST FOR THE EMPLOYEES OF CITIZENS BANK	6	0	0	4	1	San Juan	22140	Farmington, NM	1/1/1905	7/1/1934	10/22/2018	Stock	0	0	FDIC	DIF	Dallas	DALLAS	Albuquerque	Kansas City	Western	West	0	1	www.cbnm.com	127	679648	28041	19342	346432	0	272776	4238	0	3812
634	2016	1165	0	918150	0	The First Bank of Okarche	Okarche	OK	73762	12/31/2016	2/14/2019	NM	202 Oklahoma Avenue	NA	1	0	0	2	1	Canadian	36420	Oklahoma City, OK	10/28/1892	1/1/1934	1/17/2017	Stock	0	0	FDIC	DIF	Dallas	DALLAS	Oklahoma City	Kansas City	Southern	West	0	1	http://www.firstbankokarche.com	8	86453	19526	17984	21361	0	41723	728	0	148
635	2017	1165	0	918150	0	The First Bank of Okarche	Okarche	OK	73762	12/31/2017	2/14/2019	NM	203 Oklahoma Avenue	NA	1	0	0	2	1	Canadian	36420	Oklahoma City, OK	10/28/1892	1/1/1934	1/18/2017	Stock	0	0	FDIC	DIF	Dallas	DALLAS	Oklahoma City	Kansas City	Southern	West	0	1	http://www.firstbankokarche.com	8	98185	23424	21701	32126	0	38719	762	0	125
636	2018	1165	0	918150	0	The First Bank of Okarche	Okarche	OK	73762	12/31/2018	2/14/2019	NM	203 Oklahoma Avenue	NA	1	0	0	2	1	Canadian	36420	Oklahoma City, OK	10/28/1892	1/1/1934	1/18/2017	Stock	0	0	FDIC	DIF	Dallas	DALLAS	Oklahoma City	Kansas City	Southern	West	0	1	http://www.firstbankokarche.com	9	102698	25839	24056	32464	0	40605	806	0	107
637	2016	1167	0	85052	3272554	Uinta Bank	Mountain View	WY	82939	12/31/2016	2/14/2019	SM	695 Parkway Drive	UCSB FINANCIAL CORPORATION	2	0	0	4	0	Uinta	NA	NA	9/16/1919	1/1/1934	3/13/2007	Stock	0	0	FED	DIF	San Francisco	SAN FRANCISCO	Salt Lake City	Kansas City	Western	West	0	1	www.uintabank.com	17	149769	3387	2573	95270	0	46595	970	0	1091
638	2017	1167	0	85052	3272554	Uinta Bank	Mountain View	WY	82939	12/31/2017	2/14/2019	SM	695 Parkway Drive	UCSB FINANCIAL CORPORATION	2	0	0	4	0	Uinta	NA	NA	9/16/1919	1/1/1934	3/13/2007	Stock	0	0	FED	DIF	San Francisco	SAN FRANCISCO	Salt Lake City	Kansas City	Western	West	0	1	www.uintabank.com	17	174294	5390	4187	106814	1931	55535	980	0	1023
639	2018	1167	0	85052	3272554	Uinta Bank	Mountain View	WY	82939	12/31/2018	2/14/2019	SM	695 Parkway Drive	UCSB FINANCIAL CORPORATION	2	0	0	4	0	Uinta	NA	NA	9/16/1919	1/1/1934	3/13/2007	Stock	0	0	FED	DIF	San Francisco	SAN FRANCISCO	Salt Lake City	Kansas City	Western	West	0	1	www.uintabank.com	20	192264	4036	1927	116789	883	65501	1047	0	1218
640	2016	1168	0	87159	1058615	First State Bank of Newcastle	Newcastle	WY	82701	12/31/2016	2/14/2019	SM	24 North Sumner Avenue	NORTHEASTERN WYOMING BANK CORPORATION, INC.	1	0	0	7	1	Weston	NA	NA	8/22/1924	1/1/1934	3/31/2006	Stock	0	0	FED	DIF	San Francisco	SAN FRANCISCO	Billings	Kansas City	Western	West	0	1	www.fsbnewcastle.com	26	146640	23275	21528	84135	0	37345	879	0	718
641	2017	1168	0	87159	1058615	First State Bank of Newcastle	Newcastle	WY	82701	12/31/2017	2/14/2019	SM	24 North Sumner Avenue	NORTHEASTERN WYOMING BANK CORPORATION, INC.	1	0	0	7	1	Weston	NA	NA	8/22/1924	1/1/1934	3/31/2006	Stock	0	0	FED	DIF	San Francisco	SAN FRANCISCO	Billings	Kansas City	Western	West	0	1	www.fsbnewcastle.com	26	142068	22410	20387	80355	0	37419	925	0	669
642	2018	1168	0	87159	1058615	First State Bank of Newcastle	Newcastle	WY	82701	12/31/2018	2/14/2019	SM	24 North Sumner Avenue	NORTHEASTERN WYOMING BANK CORPORATION, INC.	1	0	0	7	1	Weston	NA	NA	8/22/1924	1/1/1934	3/31/2006	Stock	0	0	FED	DIF	San Francisco	SAN FRANCISCO	Billings	Kansas City	Western	West	0	1	www.fsbnewcastle.com	26	141650	18659	17041	79036	0	41053	945	0	1591
643	2016	1169	0	94755	3157008	Sundance State Bank	Sundance	WY	82729	12/31/2016	2/14/2019	SM	123 North 2nd Street	SUNDANCE STATE BANK PROFIT SHARING AND EMPLOYEE STOCK OWNERSHIP PLAN AND TRUST	1	0	0	2	0	Crook	NA	NA	1/1/1895	1/1/1934	1/1/2012	Stock	0	0	FED	DIF	San Francisco	SAN FRANCISCO	Billings	Kansas City	Western	West	0	1	www.sundancestate.bank	27	181420	7502	2851	56854	0	109112	1525	0	2617
644	2017	1169	0	94755	3157008	Sundance State Bank	Sundance	WY	82729	12/31/2017	2/14/2019	SM	123 North 2nd Street	SUNDANCE STATE BANK PROFIT SHARING AND EMPLOYEE STOCK OWNERSHIP PLAN AND TRUST	1	0	0	2	0	Crook	NA	NA	1/1/1895	1/1/1934	1/1/2012	Stock	0	0	FED	DIF	San Francisco	SAN FRANCISCO	Billings	Kansas City	Western	West	0	1	www.sundancestate.bank	27	182646	13576	10739	53576	0	106818	1656	0	2545
645	2018	1169	0	94755	3157008	Sundance State Bank	Sundance	WY	82729	12/31/2018	2/14/2019	SM	123 North 2nd Street	SUNDANCE STATE BANK PROFIT SHARING AND EMPLOYEE STOCK OWNERSHIP PLAN AND TRUST	1	0	0	2	0	Crook	NA	NA	1/1/1895	1/1/1934	1/1/2012	Stock	0	0	FED	DIF	San Francisco	SAN FRANCISCO	Billings	Kansas City	Western	West	0	1	www.sundancestate.bank	27	190698	15544	12500	56218	0	110197	1711	0	2433
646	2016	1184	13594	623454	0	The Bank and Trust, S.S.B.	Del Rio	TX	78840	12/31/2016	2/14/2019	SM	1200 Avenue F	NA	7	0	0	8	1	Val Verde	NA	NA	1/1/1910	1/1/1934	2/27/2014	Stock	0	0	FED	DIF	Dallas	DALLAS	Austin	Dallas	Southern	West	0	1	www.thebankandtrust.com	117	441480	25085	18078	152393	0	237346	2033	0	9611
647	2017	1184	13594	623454	0	The Bank and Trust, S.S.B.	Del Rio	TX	78840	12/31/2017	2/14/2019	SM	1200 Avenue F	NA	7	0	0	8	1	Val Verde	NA	NA	1/1/1910	1/1/1934	2/27/2014	Stock	0	0	FED	DIF	Dallas	DALLAS	Austin	Dallas	Southern	West	0	1	www.thebankandtrust.com	122	423033	14382	8160	117341	0	264680	1927	0	9482
648	2018	1184	13594	623454	0	The Bank and Trust, S.S.B.	Del Rio	TX	78840	12/31/2018	2/14/2019	SM	1200 Avenue F	NA	7	0	0	8	1	Val Verde	NA	NA	1/1/1910	1/1/1934	2/27/2014	Stock	0	0	FED	DIF	Dallas	DALLAS	Austin	Dallas	Southern	West	0	1	www.thebankandtrust.com	120	412654	12448	5611	94677	0	278581	1971	0	9274
649	2016	1198	0	570558	1237447	Arrowhead Bank	Llano	TX	78643	12/31/2016	2/14/2019	NM	108 West Sandstone Street	ARROWHEAD COMPANY	5	0	0	4	0	Llano	NA	NA	3/16/1923	1/1/1934	3/31/2006	Stock	0	1	FDIC	DIF	Dallas	DALLAS	Austin	Dallas	Southern	West	0	1	http://www.arrowheadbanktexas.com	41	174508	40360	32464	29399	0	102272	584	0	1494
650	2017	1198	0	570558	1237447	Arrowhead Bank	Llano	TX	78643	12/31/2017	2/14/2019	NM	108 West Sandstone Street	ARROWHEAD COMPANY	5	0	0	4	1	Llano	NA	NA	3/16/1923	1/1/1934	3/31/2006	Stock	0	1	FDIC	DIF	Dallas	DALLAS	Austin	Dallas	Southern	West	0	1	http://www.arrowheadbanktexas.com	40	177819	28994	21929	24055	0	122071	502	0	1484
651	2018	1198	0	570558	1237447	Arrowhead Bank	Llano	TX	78643	12/31/2018	2/14/2019	NM	108 West Sandstone Street	ARROWHEAD COMPANY	5	0	0	4	1	Llano	NA	NA	3/16/1923	1/1/1934	3/31/2006	Stock	0	1	FDIC	DIF	Dallas	DALLAS	Austin	Dallas	Southern	West	0	1	http://www.arrowheadbanktexas.com	40	183896	36961	30492	29624	0	113788	644	0	1604
652	2016	1208	14416	112163	1862036	Guaranty Bank & Trust, N.A.	Mount Pleasant	TX	75455	12/31/2016	2/14/2019	N	100 West Arkansas Street	GUARANTY BANCSHARES, INC.	29	0	0	4	0	Titus	NA	NA	1/17/1913	1/1/1934	6/1/2018	Stock	0	1	OCC	DIF	Dallas	DALLAS	Dallas	Dallas	Southern	West	0	1	www.gnty.com	397	1826311	66943	27338	346296	60600	1236214	11484	0	44810
653	2017	1208	14416	112163	1862036	Guaranty Bank & Trust, N.A.	Mount Pleasant	TX	75455	12/31/2017	2/14/2019	N	100 West Arkansas Street	GUARANTY BANCSHARES, INC.	31	0	0	4	0	Titus	NA	NA	1/17/1913	1/1/1934	6/1/2018	Stock	0	1	OCC	DIF	Dallas	DALLAS	Dallas	Dallas	Southern	West	0	1	www.gnty.com	407	1962761	65253	24771	407056	26175	1349675	12859	0	43818
654	2018	1208	14416	112163	1862036	Guaranty Bank & Trust, N.A.	Mount Pleasant	TX	75455	12/31/2018	2/14/2019	N	100 West Arkansas Street	GUARANTY BANCSHARES, INC.	35	0	0	4	0	Titus	NA	NA	1/17/1913	1/1/1934	6/2/2018	Stock	0	1	OCC	DIF	Dallas	DALLAS	Dallas	Dallas	Southern	West	0	0	www.gnty.com	454	2266909	51235	6764	396139	20275	1647239	14651	0	52227
655	2016	1209	11054	885869	1107595	Commercial Bank of Texas, National Association	Nacogdoches	TX	75961	12/31/2016	2/14/2019	N	215 East Main Street	NACOGDOCHES COMMERCIAL BANCSHARES, INC.	18	0	0	4	0	Nacogdoches	NA	NA	10/14/1901	1/1/1934	10/12/2018	Stock	0	1	OCC	DIF	Dallas	DALLAS	Houston	Dallas	Southern	West	0	1	www.cbtx.com	181	668685	36084	15666	203460	0	390135	5193	474	8548
656	2017	1209	11054	885869	1107595	Commercial Bank of Texas, National Association	Nacogdoches	TX	75961	12/31/2017	2/14/2019	N	215 East Main Street	NACOGDOCHES COMMERCIAL BANCSHARES, INC.	19	0	0	4	0	Nacogdoches	NA	NA	10/14/1901	1/1/1934	10/12/2018	Stock	0	1	OCC	DIF	Dallas	DALLAS	Houston	Dallas	Southern	West	0	1	www.cbtx.com	193	671708	43424	21677	205945	0	384445	4211	486	8629
657	2018	1209	11054	885869	1107595	Commercial Bank of Texas, National Association	Nacogdoches	TX	75961	12/31/2018	2/14/2019	N	215 East Main Street	NACOGDOCHES COMMERCIAL BANCSHARES, INC.	20	0	0	4	0	Nacogdoches	NA	NA	10/14/1901	1/1/1934	10/13/2018	Stock	0	1	OCC	DIF	Dallas	DALLAS	Houston	Dallas	Southern	West	0	1	www.cbtx.com	204	727918	25186	5499	208495	5000	445345	5440	514	10331
658	2016	1210	0	645465	1135897	Vista Bank	Ralls	TX	79357	12/31/2016	2/14/2019	SM	901 Main Street	VISTA BANCSHARES, INC.	13	0	0	4	0	Crosby	31180	Lubbock, TX	1/25/1912	1/1/1934	6/2/2017	Stock	0	1	FED	DIF	Dallas	DALLAS	Lubbock	Dallas	Southern	West	0	1	http://www.vistabank.com	89	393592	27926	15228	34123	11911	293556	3215	0	11526
659	2017	1210	0	645465	1135897	Vista Bank	Ralls	TX	79357	12/31/2017	2/14/2019	SM	901 Main Street	VISTA BANCSHARES, INC.	15	0	0	4	0	Crosby	31180	Lubbock, TX	1/25/1912	1/1/1934	6/3/2017	Stock	0	1	FED	DIF	Dallas	DALLAS	Lubbock	Dallas	Southern	West	0	1	http://www.vistabank.com	133	604026	65393	49405	37244	1313	456647	4306	0	19218
660	2018	1210	0	645465	1135897	Vista Bank	Ralls	TX	79357	12/31/2018	2/14/2019	SM	901 Main Street	VISTA BANCSHARES, INC.	18	0	0	4	0	Crosby	31180	Lubbock, TX	1/25/1912	1/1/1934	6/3/2017	Stock	0	1	FED	DIF	Dallas	DALLAS	Lubbock	Dallas	Southern	West	0	1	http://www.vistabank.com	133	802720	104873	92644	31380	0	615330	5844	0	20891
661	2016	1213	0	33268	1909445	The Roscoe State Bank	Roscoe	TX	79545	12/31/2016	2/14/2019	NM	117 Cypress St	ROSCOE FINANCIAL CORPORATION	3	0	0	2	1	Nolan	NA	NA	12/6/1906	1/1/1934	3/31/2006	Stock	0	0	FDIC	DIF	Dallas	DALLAS	Lubbock	Dallas	Southern	West	0	1	http://www.roscoestatebank.com	37	145970	6712	3403	58409	0	75272	1192	0	2092
662	2017	1213	0	33268	1909445	The Roscoe State Bank	Roscoe	TX	79545	12/31/2017	2/14/2019	NM	117 Cypress St	ROSCOE FINANCIAL CORPORATION	3	0	0	2	1	Nolan	NA	NA	12/6/1906	1/1/1934	3/31/2006	Stock	0	0	FDIC	DIF	Dallas	DALLAS	Lubbock	Dallas	Southern	West	0	1	http://www.roscoestatebank.com	38	157563	10207	7341	65313	0	76395	1238	0	1994
663	2018	1213	0	33268	1909445	The Roscoe State Bank	Roscoe	TX	79545	12/31/2018	2/14/2019	NM	117 Cypress St	ROSCOE FINANCIAL CORPORATION	4	0	0	8	1	Nolan	NA	NA	12/6/1906	1/1/1934	3/31/2006	Stock	0	0	FDIC	DIF	Dallas	DALLAS	Lubbock	Dallas	Southern	West	0	1	http://www.roscoestatebank.com	40	161034	11057	8456	76037	0	68128	1183	0	1958
664	2016	1218	0	407168	1417137	First State Bank	Spearman	TX	79081	12/31/2016	2/14/2019	NM	1 Ne Court Street	FIRST STATE BANKSHARES, INC.	1	0	0	2	1	Hansford	NA	NA	1/1/1917	1/1/1934	3/31/2006	Stock	0	1	FDIC	DIF	Dallas	DALLAS	Lubbock	Dallas	Southern	West	0	1	www.fsbspearman.com	25	121245	38035	34506	28503	0	52716	576	0	174
665	2017	1218	0	407168	1417137	First State Bank	Spearman	TX	79081	12/31/2017	2/14/2019	NM	1 Ne Court Street	FIRST STATE BANKSHARES, INC.	1	0	0	2	1	Hansford	NA	NA	1/1/1917	1/1/1934	3/31/2006	Stock	0	1	FDIC	DIF	Dallas	DALLAS	Lubbock	Dallas	Southern	West	0	1	www.fsbspearman.com	23	129155	32001	28782	9658	1570	83807	830	0	148
666	2018	1218	0	407168	1417137	First State Bank	Spearman	TX	79081	12/31/2018	2/14/2019	NM	1 Ne Court Street	FIRST STATE BANKSHARES, INC.	2	0	0	2	1	Hansford	NA	NA	1/1/1917	1/1/1934	3/31/2006	Stock	0	1	FDIC	DIF	Dallas	DALLAS	Lubbock	Dallas	Southern	West	0	1	www.fsbspearman.com	27	147494	41927	38925	9514	455	92617	877	0	135
667	2016	1219	0	371362	2007218	Wellington State Bank	Wellington	TX	79095	12/31/2016	2/14/2019	SM	1000 Eighth Street	WSB BANCSHARES, INC.	10	0	0	2	1	Collingsworth	NA	NA	1/1/1906	1/1/1934	10/29/2016	Stock	0	0	FED	DIF	Dallas	DALLAS	Lubbock	Dallas	Southern	West	0	1	www.wellingtonsb.com	113	412772	34550	13298	81416	22000	243152	2151	0	13218
668	2017	1219	0	371362	2007218	Wellington State Bank	Wellington	TX	79095	12/31/2017	2/14/2019	SM	1000 Eighth Street	WSB BANCSHARES, INC.	10	0	0	2	1	Collingsworth	NA	NA	1/1/1906	1/1/1934	10/29/2016	Stock	0	0	FED	DIF	Dallas	DALLAS	Lubbock	Dallas	Southern	West	0	1	www.wellingtonsb.com	112	396747	21440	8297	103434	13000	227860	2700	0	12758
669	2018	1219	0	371362	2007218	Wellington State Bank	Wellington	TX	79095	12/31/2018	2/14/2019	SM	1000 Eighth Street	WSB BANCSHARES, INC.	10	0	0	2	1	Collingsworth	NA	NA	1/1/1906	1/1/1934	10/29/2016	Stock	0	0	FED	DIF	Dallas	DALLAS	Lubbock	Dallas	Southern	West	0	1	www.wellingtonsb.com	106	397725	26053	11499	103409	8000	227369	2807	0	13514
670	2016	1225	0	871769	3649950	Farmers and Merchants Bank of Long Beach	Long Beach	CA	90802	12/31/2016	2/14/2019	SM	302 Pine Avenue	PALOMAR ENTERPRISES, LLC	24	0	0	4	0	Los Angeles	31080	Los Angeles-Long Beach-Anaheim, CA	11/20/1907	1/1/1934	3/31/2006	Stock	0	1	FED	DIF	San Francisco	SAN FRANCISCO	Los Angeles (West)	San Francisco	Western	Western	0	1	www.fmb.com	711	6729058	148715	84918	2945197	0	3410281	56867	0	86997
671	2017	1225	0	871769	3649950	Farmers and Merchants Bank of Long Beach	Long Beach	CA	90802	12/31/2017	2/14/2019	SM	302 Pine Avenue	PALOMAR ENTERPRISES, LLC	24	0	0	4	0	Los Angeles	31080	Los Angeles-Long Beach-Anaheim, CA	11/20/1907	1/1/1934	3/31/2006	Stock	0	1	FED	DIF	San Francisco	SAN FRANCISCO	Los Angeles (West)	San Francisco	Western	Western	0	1	www.fmb.com	747	6991578	100116	43512	2844898	0	3849035	59502	0	93315
672	2018	1225	0	871769	3649950	Farmers and Merchants Bank of Long Beach	Long Beach	CA	90802	12/31/2018	2/14/2019	SM	302 Pine Avenue	PALOMAR ENTERPRISES, LLC	25	0	0	4	0	Los Angeles	31080	Los Angeles-Long Beach-Anaheim, CA	11/20/1907	1/1/1934	3/31/2006	Stock	0	1	FED	DIF	San Francisco	SAN FRANCISCO	Los Angeles (West)	San Francisco	Western	Western	0	1	www.fmb.com	744	7308236	87147	17661	2783468	0	4212388	62450	0	98884
673	2016	1237	8847	428462	1248845	Ireland Bank	Malad City	ID	83252	12/31/2016	2/14/2019	NM	33 Bannock Street	IRELAND BANCORP, LTD.	14	0	0	2	0	Oneida	NA	NA	12/1/1892	1/1/1934	9/9/2014	Stock	0	1	FDIC	DIF	San Francisco	SAN FRANCISCO	Salt Lake City	San Francisco	Western	Western	0	1	http://www.ireland-bank.com	98	218426	5332	3616	52329	0	149453	1536	0	1716
674	2017	1237	8847	428462	1248845	Ireland Bank	Malad City	ID	83252	12/31/2017	2/14/2019	NM	33 Bannock Street	IRELAND BANCORP, LTD.	14	0	0	2	0	Oneida	NA	NA	12/1/1892	1/1/1934	9/9/2014	Stock	0	1	FDIC	DIF	San Francisco	SAN FRANCISCO	Salt Lake City	San Francisco	Western	Western	0	1	http://www.ireland-bank.com	100	226397	6428	4868	57303	0	152311	1659	0	1543
675	2018	1237	8847	428462	1248845	Ireland Bank	Malad City	ID	83252	12/31/2018	2/14/2019	NM	33 Bannock Street	IRELAND BANCORP, LTD.	14	0	0	2	0	Oneida	NA	NA	12/1/1892	1/1/1934	9/9/2014	Stock	0	1	FDIC	DIF	San Francisco	SAN FRANCISCO	Salt Lake City	San Francisco	Western	Western	0	1	http://www.ireland-bank.com	100	234196	7233	5043	54620	0	160131	1675	0	1607
676	2016	1250	0	805670	2650454	Gunnison Valley Bank	Gunnison	UT	84634	12/31/2016	2/14/2019	NM	10 South Main Street	GV BANCORP EMPLOYEE STOCK OWNERSHIP PLAN	1	0	0	2	1	Sanpete	NA	NA	1/1/1909	1/1/1934	2/22/2018	Stock	0	0	FDIC	DIF	San Francisco	SAN FRANCISCO	Salt Lake City	San Francisco	Western	West	0	1	NA	11	86771	8818	7683	2207	0	72010	2170	0	60
677	2017	1250	0	805670	2650454	Gunnison Valley Bank	Gunnison	UT	84634	12/31/2017	2/14/2019	NM	10 South Main Street	GV BANCORP EMPLOYEE STOCK OWNERSHIP PLAN	1	0	0	4	1	Sanpete	NA	NA	1/1/1909	1/1/1934	2/22/2018	Stock	0	0	FDIC	DIF	San Francisco	SAN FRANCISCO	Salt Lake City	San Francisco	Western	West	0	1	NA	12	76086	8194	6783	2941	0	62042	2284	0	62
678	2018	1250	0	805670	2650454	Gunnison Valley Bank	Gunnison	UT	84634	12/31/2018	2/14/2019	NM	10 South Main Street	GV BANCORP EMPLOYEE STOCK OWNERSHIP PLAN	1	0	0	8	1	Sanpete	NA	NA	1/1/1909	1/1/1934	2/23/2018	Stock	0	0	FDIC	DIF	San Francisco	SAN FRANCISCO	Salt Lake City	San Francisco	Western	West	0	1	NA	10	68058	8853	7346	4812	0	49213	3423	0	66
679	2016	1265	11548	574976	0	Cashmere Valley Bank	Cashmere	WA	98815	12/31/2016	2/14/2019	NM	117 Aplets Way	NA	12	0	0	4	0	Chelan	48300	Wenatchee, WA	9/24/1932	1/1/1934	3/1/2018	Stock	0	0	FDIC	DIF	San Francisco	SAN FRANCISCO	Seattle	San Francisco	Western	West	0	1	www.cashmerevalleybank.com	225	1453209	116549	95337	422812	8965	854284	11037	0	14252
680	2017	1265	11548	574976	0	Cashmere Valley Bank	Cashmere	WA	98815	12/31/2017	2/14/2019	NM	117 Aplets Way	NA	11	0	0	4	0	Chelan	48300	Wenatchee, WA	9/24/1932	1/1/1934	3/1/2018	Stock	0	0	FDIC	DIF	San Francisco	SAN FRANCISCO	Seattle	San Francisco	Western	West	0	1	www.cashmerevalleybank.com	240	1516014	46466	27065	516387	10220	884782	10639	0	16834
681	2018	1265	11548	574976	0	Cashmere Valley Bank	Cashmere	WA	98815	12/31/2018	2/14/2019	NM	117 Aplets Way	NA	12	0	0	4	0	Chelan	48300	Wenatchee, WA	9/24/1932	1/1/1934	3/2/2018	Stock	0	0	FDIC	DIF	San Francisco	SAN FRANCISCO	Seattle	San Francisco	Western	West	0	1	www.cashmerevalleybank.com	230	1520772	42794	20062	439950	12436	966016	11299	0	17993
682	2016	1281	10107	58971	1029464	Washington Trust Bank	Spokane	WA	99201	12/31/2016	2/14/2019	NM	717 W Sprague Avenue	W.T.B. FINANCIAL CORPORATION	43	0	1	4	0	Spokane	44060	Spokane-Spokane Valley, WA	11/3/1902	1/1/1934	7/28/2015	Stock	0	1	FDIC	DIF	San Francisco	SAN FRANCISCO	Seattle	San Francisco	Western	West	0	0	www.watrust.com	921	5664658	423414	326002	1383817	0	3699289	85787	0	41830
683	2017	1281	10107	58971	1029464	Washington Trust Bank	Spokane	WA	99201	12/31/2017	2/14/2019	NM	717 W Sprague Avenue	W.T.B. FINANCIAL CORPORATION	43	0	1	4	0	Spokane	44060	Spokane-Spokane Valley, WA	11/3/1902	1/1/1934	7/28/2015	Stock	0	1	FDIC	DIF	San Francisco	SAN FRANCISCO	Seattle	San Francisco	Western	West	0	0	www.watrust.com	955	6233807	854974	748822	1386182	0	3845292	86784	0	42816
684	2018	1281	10107	58971	1029464	Washington Trust Bank	Spokane	WA	99201	12/31/2018	2/14/2019	NM	717 W Sprague Avenue	W.T.B. FINANCIAL CORPORATION	43	0	1	4	0	Spokane	44060	Spokane-Spokane Valley, WA	11/3/1902	1/1/1934	7/28/2015	Stock	0	1	FDIC	DIF	San Francisco	SAN FRANCISCO	Seattle	San Francisco	Western	West	0	0	www.watrust.com	987	6542924	857735	751180	1588252	0	3956649	90749	0	47883
685	2016	1291	10472	12946	1135413	Farmers Bank & Trust Company	Magnolia	AR	71753	12/31/2016	2/14/2019	SM	200 East Main Street	MAGNOLIA BANKING CORPORATION	25	0	1	4	1	Columbia	NA	NA	1/1/1906	1/1/1934	1/17/2015	Stock	0	1	FED	DIF	Dallas	DALLAS	Shreveport	St. louis	Southern	Western	0	1	www.myfarmers.bank	256	1317074	33084	10968	178773	0	1024701	17406	0	23378
686	2017	1291	10472	12946	1135413	Farmers Bank & Trust Company	Magnolia	AR	71753	12/31/2017	2/14/2019	SM	200 East Main Street	MAGNOLIA BANKING CORPORATION	23	0	1	4	1	Columbia	NA	NA	1/1/1906	1/1/1934	1/17/2015	Stock	0	1	FED	DIF	Dallas	DALLAS	Shreveport	St. louis	Southern	Western	0	1	www.myfarmers.bank	265	1382881	23867	7055	224680	0	1056265	17863	0	18540
687	2018	1291	10472	12946	1135413	Farmers Bank & Trust Company	Magnolia	AR	71753	12/31/2018	2/14/2019	SM	200 East Main Street	MAGNOLIA BANKING CORPORATION	24	0	1	4	0	Columbia	NA	NA	1/1/1906	1/1/1934	1/17/2015	Stock	0	1	FED	DIF	Dallas	DALLAS	Shreveport	St. louis	Southern	Western	0	1	www.myfarmers.bank	256	1535300	61720	38378	223890	0	1163271	18458	0	22216
688	2016	1294	10113	100843	1099690	FNBC Bank	Ash Flat	AR	72513	12/31/2016	2/14/2019	SM	636 Ash Flat Drive	FNBC BANCORP INC	13	0	0	4	1	Sharp	NA	NA	1/1/1912	1/1/1934	1/16/2014	Stock	0	0	FED	DIF	Dallas	DALLAS	Little Rock	St. louis	Southern	Western	0	1	www.fnbc.us	103	421173	8014	821	91759	0	294807	4576	0	11787
689	2017	1294	10113	100843	1099690	FNBC Bank	Ash Flat	AR	72513	12/31/2017	2/14/2019	SM	636 Ash Flat Drive	FNBC BANCORP INC	13	0	0	4	1	Sharp	NA	NA	1/1/1912	1/1/1934	1/16/2014	Stock	0	0	FED	DIF	Dallas	DALLAS	Little Rock	St. louis	Southern	Western	0	1	www.fnbc.us	96	440947	7340	1242	86324	0	321287	5373	0	11041
690	2018	1294	10113	100843	1099690	FNBC Bank	Ash Flat	AR	72513	12/31/2018	2/14/2019	SM	636 Ash Flat Drive	FNBC BANCORP INC	13	0	0	4	1	Sharp	NA	NA	1/1/1912	1/1/1934	1/16/2014	Stock	0	0	FED	DIF	Dallas	DALLAS	Little Rock	St. louis	Southern	Western	0	1	www.fnbc.us	99	464018	9011	942	91605	0	336924	5978	0	10862
691	2016	1296	0	325141	1417511	Farmers Bank	Greenwood	AR	72936	12/31/2016	2/14/2019	NM	71 West Center St	WILKINSON BANKING CORPORATION	11	0	0	8	0	Sebastian	22900	Fort Smith, AR-OK	8/1/1907	1/1/1934	5/26/2006	Stock	0	1	FDIC	DIF	Dallas	DALLAS	Little Rock	St. louis	Southern	Western	0	1	http://www.gofarmersbank.com	62	199231	6066	0	67702	6700	93873	994	0	14171
692	2017	1296	0	325141	1417511	Farmers Bank	Greenwood	AR	72936	12/31/2017	2/14/2019	NM	71 West Center St	WILKINSON BANKING CORPORATION	11	0	0	8	0	Sebastian	22900	Fort Smith, AR-OK	8/1/1907	1/1/1934	5/26/2006	Stock	0	1	FDIC	DIF	Dallas	DALLAS	Little Rock	St. louis	Southern	Western	0	1	http://www.gofarmersbank.com	63	202917	6687	0	58427	2725	110326	961	0	13583
693	2018	1296	0	325141	1417511	Farmers Bank	Greenwood	AR	72936	12/31/2018	2/14/2019	NM	71 West Center St	WILKINSON BANKING CORPORATION	11	0	0	8	0	Sebastian	22900	Fort Smith, AR-OK	8/1/1907	1/1/1934	5/26/2006	Stock	0	1	FDIC	DIF	Dallas	DALLAS	Little Rock	St. louis	Southern	Western	0	1	http://www.gofarmersbank.com	64	206560	5503	0	51797	8575	117333	1181	0	12945
694	2016	1299	13695	592448	1142411	Evolve Bank & Trust	West Memphis	AR	72301	12/31/2016	2/14/2019	SM	301 Shoppingway Boulevard	EVOLVE BANCORP, INC	19	0	1	4	0	Crittenden	32820	Memphis, TN-MS-AR	6/5/1925	1/1/1934	6/17/2015	Stock	0	1	FED	DIF	Dallas	DALLAS	Memphis	St. louis	Southern	Western	0	1	www.getevolved.com	393	449036	7377	4110	18822	0	385484	5808	0	6113
695	2017	1299	13695	592448	1142411	Evolve Bank & Trust	West Memphis	AR	72301	12/31/2017	2/14/2019	SM	301 Shoppingway Boulevard	EVOLVE BANCORP, INC	19	0	1	4	0	Crittenden	32820	Memphis, TN-MS-AR	6/5/1925	1/1/1934	6/17/2015	Stock	0	1	FED	DIF	Dallas	DALLAS	Memphis	St. louis	Southern	Western	0	1	www.getevolved.com	392	456898	19678	6238	20253	0	388829	6368	0	8343
696	2018	1299	13695	592448	1142411	Evolve Bank & Trust	West Memphis	AR	72301	12/31/2018	2/14/2019	SM	301 Shoppingway Boulevard	EVOLVE BANCORP, INC	19	0	1	4	0	Crittenden	32820	Memphis, TN-MS-AR	6/5/1925	1/1/1934	6/17/2015	Stock	0	1	FED	DIF	Dallas	DALLAS	Memphis	St. louis	Southern	Western	0	1	www.getevolved.com	323	473202	35017	15914	21262	0	390367	6178	0	7424
697	2016	1331	13589	808260	2781910	Farmers & Merchants Bank of Central California	Lodi	CA	95240	12/31/2016	2/14/2019	NM	121 West Pine Street	FARMERS & MERCHANTS BANCORP	32	0	0	2	0	San Joaquin	44700	Stockton-Lodi, CA	5/24/1916	1/1/1934	11/19/2016	Stock	0	0	FDIC	DIF	San Francisco	SAN FRANCISCO	Sacramento	San Francisco	Western	Western	0	0	www.fmbonline.com	340	2921775	99113	43616	505462	0	2129682	47919	0	29112
698	2017	1331	13589	808260	2781910	Farmers & Merchants Bank of Central California	Lodi	CA	95240	12/31/2017	2/14/2019	NM	121 West Pine Street	FARMERS & MERCHANTS BANCORP	32	0	0	2	0	San Joaquin	44700	Stockton-Lodi, CA	5/24/1916	1/1/1934	10/9/2018	Stock	0	0	FDIC	DIF	San Francisco	SAN FRANCISCO	Sacramento	San Francisco	Western	Western	0	0	www.fmbonline.com	331	3063820	187933	120945	533147	0	2164953	50342	0	28418
699	2018	1331	13589	808260	2781910	Farmers & Merchants Bank of Central California	Lodi	CA	95240	12/31/2018	2/14/2019	NM	121 West Pine Street	FARMERS & MERCHANTS BANCORP	36	0	0	2	0	San Joaquin	44700	Stockton-Lodi, CA	5/24/1916	1/1/1934	10/10/2018	Stock	0	0	FDIC	DIF	San Francisco	SAN FRANCISCO	Sacramento	San Francisco	Western	Western	0	0	www.fmbonline.com	376	3438760	150727	84505	545307	1	2515975	55266	0	32449
700	2016	1365	12788	153353	1248658	Peoples Bank and Trust Company	Mcpherson	KS	67460	12/31/2016	2/14/2019	NM	101 South Main Street	PBT BANCSHARES, INC.	12	0	0	4	0	Mcpherson	NA	NA	11/1/1898	1/1/1934	2/11/2013	Stock	0	1	FDIC	DIF	Kansas City	KANSAS CITY	Wichita	Kansas City	Western	Western	0	1	http://www.peoples.bank	110	458171	17138	4075	162869	0	248254	4566	0	7094
701	2017	1365	12788	153353	1248658	Peoples Bank and Trust Company	Mcpherson	KS	67460	12/31/2017	2/14/2019	NM	101 South Main Street	PBT BANCSHARES, INC.	12	0	0	2	0	Mcpherson	NA	NA	11/1/1898	1/1/1934	2/11/2013	Stock	0	1	FDIC	DIF	Kansas City	KANSAS CITY	Wichita	Kansas City	Western	Western	0	1	http://www.peoples.bank	118	486397	17478	5238	163849	0	275878	4491	0	6210
702	2018	1365	12788	153353	1248658	Peoples Bank and Trust Company	Mcpherson	KS	67460	12/31/2018	2/14/2019	NM	101 South Main Street	PBT BANCSHARES, INC.	12	0	0	2	0	Mcpherson	NA	NA	11/1/1898	1/1/1934	2/11/2013	Stock	0	1	FDIC	DIF	Kansas City	KANSAS CITY	Wichita	Kansas City	Western	Western	0	1	http://www.peoples.bank	128	487797	16573	4840	152073	0	288545	4635	0	6430
703	2016	1373	0	684455	3203138	Bank of Montgomery	Montgomery	LA	71454	12/31/2016	2/14/2019	NM	1000 Caddo Street	GRANT BANCSHARES, INC.	11	0	0	4	1	Grant	10780	Alexandria, LA	10/5/1903	1/1/1934	11/30/2017	Stock	0	0	FDIC	DIF	Dallas	DALLAS	Shreveport	Dallas	Southern	Western	0	1	www.bofm.com	103	312280	8243	1419	16657	8675	248337	850	0	17033
704	2017	1373	0	684455	3203138	Bank of Montgomery	Montgomery	LA	71454	12/31/2017	2/14/2019	NM	1000 Caddo Street	GRANT BANCSHARES, INC.	15	0	0	4	1	Grant	10780	Alexandria, LA	10/5/1903	1/1/1934	2/28/2018	Stock	0	0	FDIC	DIF	Dallas	DALLAS	Shreveport	Dallas	Southern	Western	0	1	www.bofm.com	117	382111	14425	4474	16094	8850	310455	1200	0	19659
705	2018	1373	0	684455	3203138	BOM Bank	Natchitoches	LA	71457	12/31/2018	2/14/2019	NM	814 Washington Street	GRANT BANCSHARES, INC.	13	0	0	4	1	Natchitoches	NA	NA	10/5/1903	1/1/1934	3/1/2018	Stock	0	0	FDIC	DIF	Dallas	DALLAS	Shreveport	Dallas	Southern	Western	0	1	www.bofm.com	118	426010	21722	12824	18269	0	352710	2000	0	19323
706	2016	1374	13288	103134	3135471	The Bank of Commerce	White Castle	LA	70788	12/31/2016	2/14/2019	NM	32460 Bowie Street	COMMERCE BANCSHARES, INC.	1	0	0	4	1	Iberville	12940	Baton Rouge, LA	3/1/1927	1/1/1934	3/31/2006	Stock	0	0	FDIC	DIF	Dallas	DALLAS	Baton Rouge	Atlanta	Southern	Western	0	1	http://WWW.BKOFCOMMERCE.COM	16	75479	2674	283	19573	15975	34339	590	0	465
707	2017	1374	13288	103134	3135471	The Bank of Commerce	White Castle	LA	70788	12/31/2017	2/14/2019	NM	32460 Bowie Street	COMMERCE BANCSHARES, INC.	1	0	0	4	1	Iberville	12940	Baton Rouge, LA	3/1/1927	1/1/1934	3/31/2006	Stock	0	0	FDIC	DIF	Dallas	DALLAS	Baton Rouge	Atlanta	Southern	Western	0	1	http://WWW.BKOFCOMMERCE.COM	15	76539	2701	18	22115	13375	35088	590	0	566
708	2018	1374	13288	103134	3135471	The Bank of Commerce	White Castle	LA	70788	12/31/2018	2/14/2019	NM	32460 Bowie Street	COMMERCE BANCSHARES, INC.	1	0	0	4	1	Iberville	12940	Baton Rouge, LA	3/1/1927	1/1/1934	3/31/2006	Stock	0	0	FDIC	DIF	Dallas	DALLAS	Baton Rouge	Atlanta	Southern	Western	0	1	http://WWW.BKOFCOMMERCE.COM	15	67841	3178	15	20637	6175	34680	590	0	563
709	2016	1376	0	357937	1084472	Citizens Bank & Trust Company	Plaquemine	LA	70764	12/31/2016	2/14/2019	NM	57910 Main Street	CITIZENS BANCORPORATION, INC.	7	0	0	4	0	Iberville	12940	Baton Rouge, LA	7/5/1916	1/1/1934	7/30/2017	Stock	0	1	FDIC	DIF	Dallas	DALLAS	Baton Rouge	Atlanta	Southern	Western	0	1	www.citizensbankandtrust.com	68	281334	29771	20051	30972	20575	179636	3886	0	5171
710	2017	1376	0	357937	1084472	Citizens Bank & Trust Company	Plaquemine	LA	70764	12/31/2017	2/14/2019	NM	57910 Main Street	CITIZENS BANCORPORATION, INC.	7	0	0	4	0	Iberville	12940	Baton Rouge, LA	7/5/1916	1/1/1934	7/31/2017	Stock	0	1	FDIC	DIF	Dallas	DALLAS	Baton Rouge	Atlanta	Southern	Western	0	1	www.citizensbankandtrust.com	66	301436	19452	12453	31518	16250	213771	4210	0	5091
711	2018	1376	0	357937	1084472	Citizens Bank & Trust Company	Plaquemine	LA	70764	12/31/2018	2/14/2019	NM	57910 Main Street	CITIZENS BANCORPORATION, INC.	7	0	0	4	0	Iberville	12940	Baton Rouge, LA	7/5/1916	1/1/1934	7/31/2017	Stock	0	1	FDIC	DIF	Dallas	DALLAS	Baton Rouge	Atlanta	Southern	Western	0	1	www.citizensbankandtrust.com	67	321351	22390	12015	29816	22125	225408	4454	0	5897
712	2016	1380	0	879439	4211336	Feliciana Bank & Trust Company	Clinton	LA	70722	12/31/2016	2/14/2019	NM	10926 Plank Road	FELICIANA BANCSHARES, INC.	3	0	0	4	1	East Feliciana	12940	Baton Rouge, LA	1/20/1904	1/1/1934	3/31/2006	Stock	0	0	FDIC	DIF	Dallas	DALLAS	Baton Rouge	Atlanta	Southern	Western	0	1	http://www.felicianabank.com	26	115948	5654	3850	17556	0	88109	1566	0	482
713	2017	1380	0	879439	4211336	Feliciana Bank & Trust Company	Clinton	LA	70722	12/31/2017	2/14/2019	NM	10926 Plank Road	FELICIANA BANCSHARES, INC.	3	0	0	4	1	East Feliciana	12940	Baton Rouge, LA	1/20/1904	1/1/1934	3/31/2006	Stock	0	0	FDIC	DIF	Dallas	DALLAS	Baton Rouge	Atlanta	Southern	Western	0	1	http://www.felicianabank.com	27	121523	3588	2125	17338	0	95825	1586	0	552
714	2018	1380	0	879439	4211336	Feliciana Bank & Trust Company	Clinton	LA	70722	12/31/2018	2/14/2019	NM	10926 Plank Road	FELICIANA BANCSHARES, INC.	3	0	0	4	1	East Feliciana	12940	Baton Rouge, LA	1/20/1904	1/1/1934	3/31/2006	Stock	0	0	FDIC	DIF	Dallas	DALLAS	Baton Rouge	Atlanta	Southern	Western	0	1	http://www.felicianabank.com	32	130870	3787	2225	21914	0	100168	1685	0	684
715	2016	1383	0	145750	1134573	State Bank of Belle Plaine	Belle Plaine	MN	56011	12/31/2016	2/14/2019	NM	201 West Main Street	BELLE PLAINE BANCORPORATION, INC.	1	0	0	2	0	Scott	33460	Minneapolis-St. Paul-Bloomington, MN-WI	12/11/1882	1/1/1934	3/31/2006	Stock	0	0	FDIC	DIF	Kansas City	KANSAS CITY	Minneapolis	Minneapolis	Central	West	0	1	www.statebankbp.com	24	112442	10219	5475	49478	0	50056	836	0	1137
716	2017	1383	0	145750	1134573	State Bank of Belle Plaine	Belle Plaine	MN	56011	12/31/2017	2/14/2019	NM	201 West Main Street	BELLE PLAINE BANCORPORATION, INC.	1	0	0	2	0	Scott	33460	Minneapolis-St. Paul-Bloomington, MN-WI	12/11/1882	1/1/1934	3/31/2006	Stock	0	0	FDIC	DIF	Kansas City	KANSAS CITY	Minneapolis	Minneapolis	Central	West	0	1	www.statebankbp.com	23	121166	12086	8750	57403	0	49153	432	0	1012
717	2018	1383	0	145750	1134573	State Bank of Belle Plaine	Belle Plaine	MN	56011	12/31/2018	2/14/2019	NM	201 West Main Street	BELLE PLAINE BANCORPORATION, INC.	1	0	0	2	0	Scott	33460	Minneapolis-St. Paul-Bloomington, MN-WI	12/11/1882	1/1/1934	3/31/2006	Stock	0	0	FDIC	DIF	Kansas City	KANSAS CITY	Minneapolis	Minneapolis	Central	West	0	1	www.statebankbp.com	22	125726	14656	10714	56631	0	52092	552	0	996
718	2016	1386	11818	799359	4498726	Red Rock Bank	Sanborn	MN	56083	12/31/2016	2/14/2019	NM	100 S Main St	J & B FINANCIAL HOLDINGS, INC.	1	0	0	2	1	Redwood	NA	NA	11/14/1901	1/1/1934	4/5/2018	Stock	0	0	FDIC	DIF	Kansas City	KANSAS CITY	Mankato	Minneapolis	Central	West	0	1	https://www.myredrockbank.com	5	26385	6653	1130	0	0	18919	215	0	60
719	2017	1386	11818	799359	4498726	Red Rock Bank	Sanborn	MN	56083	12/31/2017	2/14/2019	NM	100 S Main St	J & B FINANCIAL HOLDINGS, INC.	1	0	0	2	1	Redwood	NA	NA	11/14/1901	1/1/1934	4/5/2018	Stock	0	0	FDIC	DIF	Kansas City	KANSAS CITY	Mankato	Minneapolis	Central	West	0	1	https://www.myredrockbank.com	5	23315	4360	640	0	0	18183	230	0	57
720	2018	1386	11818	799359	4498726	Red Rock Bank	Sanborn	MN	56083	12/31/2018	2/14/2019	NM	100 S Main St	J & B FINANCIAL HOLDINGS, INC.	2	0	0	2	1	Redwood	NA	NA	11/14/1901	1/1/1934	4/6/2018	Stock	0	0	FDIC	DIF	Kansas City	KANSAS CITY	Mankato	Minneapolis	Central	West	0	1	https://www.myredrockbank.com	9	39822	12082	8674	2017	0	23521	260	0	328
721	2016	1388	0	845452	1124574	Ormsby State Bank	Ormsby	MN	56162	12/31/2016	2/14/2019	NM	513 Main Street	ORMSBY BANCSHARES, INC.	1	0	0	2	1	Martin	NA	NA	7/1/1901	1/1/1934	9/11/2013	Stock	0	0	FDIC	DIF	Kansas City	KANSAS CITY	Mankato	Minneapolis	Central	West	0	1	http://www.ormsbybank.com	6	25405	6125	5698	7846	0	11130	202	0	17
722	2017	1388	0	845452	1124574	Ormsby State Bank	Ormsby	MN	56162	12/31/2017	2/14/2019	NM	513 Main Street	ORMSBY BANCSHARES, INC.	1	0	0	2	1	Martin	NA	NA	7/1/1901	1/1/1934	9/11/2013	Stock	0	0	FDIC	DIF	Kansas City	KANSAS CITY	Mankato	Minneapolis	Central	West	0	1	http://www.ormsbybank.com	6	25799	6372	6260	8592	0	10545	199	0	10
723	2018	1388	0	845452	1124574	Ormsby State Bank	Ormsby	MN	56162	12/31/2018	2/14/2019	NM	513 Main Street	ORMSBY BANCSHARES, INC.	1	0	0	2	1	Martin	NA	NA	7/1/1901	1/1/1934	9/11/2013	Stock	0	0	FDIC	DIF	Kansas City	KANSAS CITY	Mankato	Minneapolis	Central	West	0	1	http://www.ormsbybank.com	4	26614	7757	7325	7817	0	10724	199	0	19
724	2016	1390	13604	987053	1136933	Lake Area Bank	Lindstrom	MN	55045	12/31/2016	2/14/2019	NM	12790 First Avenue North	FREEDOM BANCORPORATION, INC.	5	0	0	4	1	Chisago	33460	Minneapolis-St. Paul-Bloomington, MN-WI	10/22/1915	1/1/1934	2/16/2008	Stock	0	0	FDIC	DIF	Kansas City	KANSAS CITY	Minneapolis	Minneapolis	Central	West	0	1	www.lakeareabank.com	95	301057	16141	11268	72066	0	189680	2225	0	5414
725	2017	1390	13604	987053	1142989	Lake Area Bank	Lindstrom	MN	55045	12/31/2017	2/14/2019	NM	12790 First Avenue North	WASECA BANCSHARES, INC.	5	0	0	4	1	Chisago	33460	Minneapolis-St. Paul-Bloomington, MN-WI	10/22/1915	1/1/1934	2/16/2008	Stock	0	0	FDIC	DIF	Kansas City	KANSAS CITY	Minneapolis	Minneapolis	Central	West	0	1	www.lakeareabank.com	112	332392	18808	9543	66574	0	223928	2228	0	5235
726	2018	1390	13604	987053	1142989	Lake Area Bank	Lindstrom	MN	55045	12/31/2018	2/14/2019	NM	12790 First Avenue North	WASECA BANCSHARES, INC.	5	0	0	4	1	Chisago	33460	Minneapolis-St. Paul-Bloomington, MN-WI	10/22/1915	1/1/1934	2/16/2008	Stock	0	0	FDIC	DIF	Kansas City	KANSAS CITY	Minneapolis	Minneapolis	Central	West	0	1	www.lakeareabank.com	96	334839	19926	9491	60459	0	232270	1898	0	5056
727	2016	1391	16044	270353	1123728	Arlington State Bank	Arlington	MN	55307	12/31/2016	2/14/2019	NM	230 West Main Street	ARLCO, INC.	2	0	0	2	1	Sibley	33460	Minneapolis-St. Paul-Bloomington, MN-WI	6/4/1895	1/1/1934	3/31/2006	Stock	0	0	FDIC	DIF	Kansas City	KANSAS CITY	Mankato	Minneapolis	Central	West	0	1	www.arlingtonstatebank.com	14	51749	7084	5168	21113	0	21533	382	0	389
728	2017	1391	16044	270353	1123728	Arlington State Bank	Arlington	MN	55307	12/31/2017	2/14/2019	NM	230 West Main Street	ARLCO, INC.	2	0	0	2	1	Sibley	33460	Minneapolis-St. Paul-Bloomington, MN-WI	6/4/1895	1/1/1934	3/31/2006	Stock	0	0	FDIC	DIF	Kansas City	KANSAS CITY	Mankato	Minneapolis	Central	West	0	1	www.arlingtonstatebank.com	14	53973	11789	10634	18018	0	22322	391	0	344
729	2018	1391	16044	270353	1123728	Arlington State Bank	Arlington	MN	55307	12/31/2018	2/14/2019	NM	230 West Main Street	ARLCO, INC.	2	0	0	2	1	Sibley	33460	Minneapolis-St. Paul-Bloomington, MN-WI	6/4/1895	1/1/1934	3/31/2006	Stock	0	0	FDIC	DIF	Kansas City	KANSAS CITY	Mankato	Minneapolis	Central	West	0	1	www.arlingtonstatebank.com	13	54171	12920	11594	17715	0	20853	344	0	319
730	2016	1399	11453	751656	1128358	Frandsen Bank & Trust	Lonsdale	MN	55046	12/31/2016	2/14/2019	SM	116 Central Street West	FRANDSEN FINANCIAL CORPORATION	37	0	1	4	1	Rice	NA	NA	8/1/1901	1/1/1934	10/22/2016	Stock	0	1	FED	DIF	Kansas City	KANSAS CITY	Mankato	Minneapolis	Central	West	0	1	frandsenbank.com	369	1717614	38660	3457	546474	0	966109	12455	0	28541
731	2017	1399	11453	751656	1128358	Frandsen Bank & Trust	Lonsdale	MN	55046	12/31/2017	2/14/2019	SM	116 Central Street West	FRANDSEN FINANCIAL CORPORATION	38	0	1	4	1	Rice	NA	NA	8/1/1901	1/1/1934	10/22/2016	Stock	0	1	FED	DIF	Kansas City	KANSAS CITY	Mankato	Minneapolis	Central	West	0	1	frandsenbank.com	388	1730669	66988	28058	448170	0	1048626	12235	0	28100
732	2018	1399	11453	751656	1128358	Frandsen Bank & Trust	Lonsdale	MN	55046	12/31/2018	2/14/2019	SM	116 Central Street West	FRANDSEN FINANCIAL CORPORATION	37	0	1	4	1	Rice	NA	NA	8/1/1901	1/1/1934	10/22/2016	Stock	0	1	FED	DIF	Kansas City	KANSAS CITY	Mankato	Minneapolis	Central	West	0	1	frandsenbank.com	380	1706892	54511	15280	377359	0	1107823	12972	0	27058
733	2016	1401	0	283157	3042841	State Bank of Danvers	Benson	MN	56215	12/31/2016	2/14/2019	NM	2010 Minnesota Ave	WEST 12 BANCORPORATION, INC.	1	0	0	2	1	Swift	NA	NA	7/9/1902	1/1/1934	7/9/2012	Stock	0	0	FDIC	DIF	Kansas City	KANSAS CITY	Fargo	Minneapolis	Central	West	0	1	www.sbdanvers.com	8	49134	5973	2439	18996	0	22350	447	0	404
734	2017	1401	0	283157	3042841	State Bank of Danvers	Benson	MN	56215	12/31/2017	2/14/2019	NM	2010 Minnesota Ave	WEST 12 BANCORPORATION, INC.	1	0	0	2	1	Swift	NA	NA	7/9/1902	1/1/1934	7/9/2012	Stock	0	0	FDIC	DIF	Kansas City	KANSAS CITY	Fargo	Minneapolis	Central	West	0	1	www.sbdanvers.com	7	48775	5197	4341	19314	0	22441	492	0	373
735	2018	1401	0	283157	3042841	State Bank of Danvers	Benson	MN	56215	12/31/2018	2/14/2019	NM	2010 Minnesota Ave	WEST 12 BANCORPORATION, INC.	1	0	0	2	1	Swift	NA	NA	7/9/1902	1/1/1934	7/9/2012	Stock	0	0	FDIC	DIF	Kansas City	KANSAS CITY	Fargo	Minneapolis	Central	West	0	1	www.sbdanvers.com	6	50695	9882	7649	17832	0	21146	526	0	359
736	2016	1402	15367	279954	1128134	Citizens Alliance Bank	Clara City	MN	56222	12/31/2016	2/14/2019	NM	55 First Street Northwest	FORSTROM BANCORPORATION, INC.	10	0	1	2	1	Chippewa	NA	NA	7/2/1902	1/1/1934	4/23/2016	Stock	0	0	FDIC	DIF	Kansas City	KANSAS CITY	Fargo	Minneapolis	Central	West	0	1	www.citizensalliancebank.com	114	708184	79254	66393	120803	0	465611	6050	0	16023
737	2017	1402	15367	279954	1128134	Citizens Alliance Bank	Clara City	MN	56222	12/31/2017	2/14/2019	NM	55 First Street Northwest	FORSTROM BANCORPORATION, INC.	10	0	1	2	1	Chippewa	NA	NA	7/2/1902	1/1/1934	4/23/2016	Stock	0	0	FDIC	DIF	Kansas City	KANSAS CITY	Fargo	Minneapolis	Central	West	0	1	www.citizensalliancebank.com	128	758942	89536	72154	124016	0	498886	6304	0	15795
738	2018	1402	15367	279954	1128134	Citizens Alliance Bank	Clara City	MN	56222	12/31/2018	2/14/2019	NM	55 First Street Northwest	FORSTROM BANCORPORATION, INC.	11	0	1	2	1	Chippewa	NA	NA	7/2/1902	1/1/1934	4/23/2016	Stock	0	0	FDIC	DIF	Kansas City	KANSAS CITY	Fargo	Minneapolis	Central	West	0	1	www.citizensalliancebank.com	142	790105	68203	56782	134045	0	541178	7212	0	15063
739	2016	1409	0	58757	2359917	Kensington Bank	Kensington	MN	56343	12/31/2016	2/14/2019	NM	11 North Central Ave.	KENSINGTON BANCORP., INC.	5	0	0	2	1	Douglas	NA	NA	1/1/1898	1/1/1934	11/30/2018	Stock	0	0	FDIC	DIF	Kansas City	KANSAS CITY	Fargo	Minneapolis	Central	West	0	1	www.kensington.bank	43	157689	19822	15922	14336	2000	115337	692	0	2554
740	2017	1409	0	58757	2359917	Kensington Bank	Kensington	MN	56343	12/31/2017	2/14/2019	NM	11 North Central Ave.	KENSINGTON BANCORP., INC.	5	0	0	2	1	Douglas	NA	NA	1/1/1898	1/1/1934	11/30/2018	Stock	0	0	FDIC	DIF	Kansas City	KANSAS CITY	Fargo	Minneapolis	Central	West	0	1	www.kensington.bank	41	168101	14293	11245	12788	2000	133217	740	0	2404
741	2018	1409	0	58757	2359917	Kensington Bank	Kensington	MN	56343	12/31/2018	2/14/2019	NM	11 North Central Ave.	KENSINGTON BANCORP., INC.	9	0	0	2	0	Douglas	NA	NA	1/1/1898	1/1/1934	12/1/2018	Stock	0	0	FDIC	DIF	Kansas City	KANSAS CITY	Fargo	Minneapolis	Central	West	0	1	www.kensington.bank	79	282377	29532	22350	23091	4388	208535	1058	0	6765
742	2016	1413	0	344852	1125571	Perennial Bank	Darwin	MN	55324	12/31/2016	2/14/2019	NM	318 N 1st Street	DARWIN BANCSHARES, INC.	4	0	0	2	1	Meeker	NA	NA	1/1/1914	1/1/1934	1/13/2016	Stock	0	0	FDIC	DIF	Kansas City	KANSAS CITY	Mankato	Minneapolis	Central	West	0	1	www.perennialbank.com	23	98760	21746	19593	43193	3700	26528	560	0	1701
743	2017	1413	0	344852	1125571	Perennial Bank	Darwin	MN	55324	12/31/2017	2/14/2019	NM	318 N 1st Street	DARWIN BANCSHARES, INC.	4	0	0	7	1	Meeker	NA	NA	1/1/1914	1/1/1934	1/13/2016	Stock	0	0	FDIC	DIF	Kansas City	KANSAS CITY	Mankato	Minneapolis	Central	West	0	1	www.perennialbank.com	24	107068	22924	19736	45922	5100	29571	534	0	1598
744	2018	1413	0	344852	1125571	Perennial Bank	Darwin	MN	55324	12/31/2018	2/14/2019	NM	318 N 1st Street	DARWIN BANCSHARES, INC.	4	0	0	7	1	Meeker	NA	NA	1/1/1914	1/1/1934	1/13/2016	Stock	0	0	FDIC	DIF	Kansas City	KANSAS CITY	Mankato	Minneapolis	Central	West	0	1	www.perennialbank.com	24	108121	24336	20607	43372	5500	31238	567	0	1686
745	2016	1415	14810	284752	0	Northwoods Bank of Minnesota	Park Rapids	MN	56470	12/31/2016	2/14/2019	SA	1200 East First Street	NA	5	0	0	4	1	Hubbard	NA	NA	9/19/1919	1/1/1934	7/21/2011	Stock	0	0	OCC	DIF	Kansas City	KANSAS CITY	Fargo	Minneapolis	Central	West	0	1	www.northwoodsbank.com	33	109877	6951	2190	33002	3	63830	717	0	3133
746	2017	1415	14810	284752	0	Northwoods Bank of Minnesota	Park Rapids	MN	56470	12/31/2017	2/14/2019	SA	1200 East First Street	NA	5	0	0	4	1	Hubbard	NA	NA	9/19/1919	1/1/1934	7/21/2011	Stock	0	0	OCC	DIF	Kansas City	KANSAS CITY	Fargo	Minneapolis	Central	West	0	1	www.northwoodsbank.com	33	114766	7000	2942	35951	3	65620	716	0	3005
747	2018	1415	14810	284752	0	Northwoods Bank of Minnesota	Park Rapids	MN	56470	12/31/2018	2/14/2019	SA	1200 East First Street	NA	5	0	0	4	1	Hubbard	NA	NA	9/19/1919	1/1/1934	7/21/2011	Stock	0	0	OCC	DIF	Kansas City	KANSAS CITY	Fargo	Minneapolis	Central	West	0	1	www.northwoodsbank.com	29	120476	5596	2202	41776	3003	64084	725	0	2502
748	2016	1417	0	980951	2359823	Woodlands National Bank	Hinckley	MN	55037	12/31/2016	2/14/2019	N	122 Main Street	MILLE LACS BANCORPORATION, INC.	7	0	0	4	0	Pine	NA	NA	10/1/1908	1/1/1934	5/7/2010	Stock	0	0	OCC	DIF	Kansas City	KANSAS CITY	Minneapolis	Minneapolis	Central	West	0	1	www.woodlandsnationalbank.com	52	175003	12587	7567	45759	0	108076	1479	0	2403
749	2017	1417	0	980951	2359823	Woodlands National Bank	Hinckley	MN	55037	12/31/2017	2/14/2019	N	122 Main Street	MILLE LACS BANCORPORATION, INC.	7	0	0	4	0	Pine	NA	NA	10/1/1908	1/1/1934	5/7/2010	Stock	0	0	OCC	DIF	Kansas City	KANSAS CITY	Minneapolis	Minneapolis	Central	West	0	1	www.woodlandsnationalbank.com	49	182665	19089	15894	45266	0	109687	1497	0	2335
750	2018	1417	0	980951	2359823	Woodlands National Bank	Hinckley	MN	55037	12/31/2018	2/14/2019	N	122 Main Street	MILLE LACS BANCORPORATION, INC.	7	0	0	4	0	Pine	NA	NA	10/1/1908	1/1/1934	5/7/2010	Stock	0	0	OCC	DIF	Kansas City	KANSAS CITY	Minneapolis	Minneapolis	Central	West	0	1	www.woodlandsnationalbank.com	48	183379	13842	10055	46138	0	114461	1518	0	2230
751	2016	1418	13991	393355	1060104	Bank of Weston	Weston	MO	64098	12/31/2016	2/14/2019	NM	18255 Highway 45 North	WILSON BANCSHARES, INC.	3	0	0	4	1	Platte	28140	Kansas City, MO-KS	3/21/1893	1/1/1934	3/31/2006	Stock	0	1	FDIC	DIF	Kansas City	KANSAS CITY	Kansas City	Kansas City	Western	West	0	1	http://www.bankofweston.com	36	130616	4822	2786	21865	1243	95873	1226	0	5734
752	2017	1418	13991	393355	1060104	Bank of Weston	Weston	MO	64098	12/31/2017	2/14/2019	NM	18255 Highway 45 North	WILSON BANCSHARES, INC.	3	0	0	4	1	Platte	28140	Kansas City, MO-KS	3/21/1893	1/1/1934	3/31/2006	Stock	0	1	FDIC	DIF	Kansas City	KANSAS CITY	Kansas City	Kansas City	Western	West	0	1	http://www.bankofweston.com	41	138900	6051	2904	19854	496	105866	1317	0	5453
753	2018	1418	13991	393355	1060104	Bank of Weston	Weston	MO	64098	12/31/2018	2/14/2019	NM	18255 Highway 45 North	WILSON BANCSHARES, INC.	3	0	0	4	1	Platte	28140	Kansas City, MO-KS	3/21/1893	1/1/1934	3/31/2006	Stock	0	1	FDIC	DIF	Kansas City	KANSAS CITY	Kansas City	Kansas City	Western	West	0	1	http://www.bankofweston.com	36	141956	7908	5539	20216	1075	106493	1316	0	5190
754	2016	1421	0	380841	1097119	CBC Bank	Bowling Green	MO	63334	12/31/2016	2/14/2019	NM	901 Business Hwy 61	CLIFFORD BANCSHARES, INC.	4	0	0	7	1	Pike	NA	NA	1/1/1871	1/1/1934	3/31/2006	Stock	0	0	FDIC	DIF	Kansas City	KANSAS CITY	St. Louis	St. louis	Western	West	0	1	www.cbcbank.net	15	34475	4052	3393	16084	0	13316	141	0	850
755	2017	1421	0	380841	1097119	CBC Bank	Bowling Green	MO	63334	12/31/2017	2/14/2019	NM	901 Business Hwy 61	CLIFFORD BANCSHARES, INC.	4	0	0	7	1	Pike	NA	NA	1/1/1871	1/1/1934	3/31/2006	Stock	0	0	FDIC	DIF	Kansas City	KANSAS CITY	St. Louis	St. louis	Western	West	0	1	www.cbcbank.net	15	35736	5508	4785	18226	0	10934	141	0	817
756	2018	1421	0	380841	1097119	CBC Bank	Bowling Green	MO	63334	12/31/2018	2/14/2019	NM	901 Business Hwy 61	CLIFFORD BANCSHARES, INC.	4	0	0	7	1	Pike	NA	NA	1/1/1871	1/1/1934	3/31/2006	Stock	0	0	FDIC	DIF	Kansas City	KANSAS CITY	St. Louis	St. louis	Western	West	0	1	www.cbcbank.net	12	36545	8451	7799	17103	0	9911	141	0	851
757	2016	1426	14056	498148	1248573	Focus Bank	Charleston	MO	63834	12/31/2016	2/14/2019	NM	101 South Main Street	SECURITY STATE BANCSHARES, INC.	12	0	1	2	1	Mississippi	NA	NA	1/1/1930	1/1/1934	12/31/2018	Stock	0	0	FDIC	DIF	Kansas City	KANSAS CITY	St. Louis	St. louis	Western	West	0	1	www.focusbank.com	163	734945	53114	37420	36375	15	603368	8394	0	15809
758	2017	1426	14056	498148	1248573	Focus Bank	Charleston	MO	63834	12/31/2017	2/14/2019	NM	101 South Main Street	SECURITY STATE BANCSHARES, INC.	12	0	1	2	1	Mississippi	NA	NA	1/1/1930	1/1/1934	12/31/2018	Stock	0	0	FDIC	DIF	Kansas City	KANSAS CITY	St. Louis	St. louis	Western	West	0	1	www.focusbank.com	168	763523	33386	19541	44175	3	644885	8156	0	16491
759	2018	1426	14056	498148	1248573	Focus Bank	Charleston	MO	63834	12/31/2018	2/14/2019	NM	101 South Main Street	SECURITY STATE BANCSHARES, INC.	12	0	1	2	1	Mississippi	NA	NA	1/1/1930	1/1/1934	12/31/2018	Stock	0	0	FDIC	DIF	Kansas City	KANSAS CITY	St. Louis	St. louis	Western	West	0	1	www.focusbank.com	169	738397	31738	18802	47377	4	618966	7785	0	16393
760	2016	1427	0	630340	1247736	United Security Bank	Fulton	MO	65251	12/31/2016	2/14/2019	NM	2050 Bluff Street	MID-MO BANCSHARES, INC.	3	0	0	8	1	Callaway	27620	Jefferson City, MO	1/25/1930	1/1/1934	1/25/2013	Stock	0	0	FDIC	DIF	Kansas City	KANSAS CITY	Columbia Mo	St. louis	Western	West	0	1	NA	14	59268	4487	3139	15169	35	38844	474	0	335
761	2017	1427	0	630340	1247736	United Security Bank	Fulton	MO	65251	12/31/2017	2/14/2019	NM	2050 Bluff Street	MID-MO BANCSHARES, INC.	3	0	0	8	1	Callaway	27620	Jefferson City, MO	1/25/1930	1/1/1934	1/25/2013	Stock	0	0	FDIC	DIF	Kansas City	KANSAS CITY	Columbia Mo	St. louis	Western	West	0	1	NA	14	61300	2435	973	17918	432	39747	496	0	336
762	2018	1427	0	630340	1247736	United Security Bank	Fulton	MO	65251	12/31/2018	2/14/2019	NM	2050 Bluff Street	MID-MO BANCSHARES, INC.	3	0	0	8	1	Callaway	27620	Jefferson City, MO	1/25/1930	1/1/1934	1/25/2013	Stock	0	0	FDIC	DIF	Kansas City	KANSAS CITY	Columbia Mo	St. louis	Western	West	0	1	NA	14	63468	1294	107	17671	341	43313	513	0	393
763	2016	1434	15876	738255	1054859	Town & Country Bank	Ravenna	NE	68869	12/31/2016	2/14/2019	SM	423 Grand Avenue	PLATTE VALLEY CATTLE COMPANY	4	0	0	2	0	Buffalo	NA	NA	1/1/1932	1/1/1934	1/1/2012	Stock	0	0	FED	DIF	Kansas City	KANSAS CITY	Grand Island	Kansas City	Western	West	0	1	www.tcbank.bank	27	153031	5631	2211	39478	0	101437	1324	0	1312
764	2017	1434	15876	738255	1054859	Town & Country Bank	Ravenna	NE	68869	12/31/2017	2/14/2019	SM	423 Grand Avenue	PLATTE VALLEY CATTLE COMPANY	4	0	0	2	0	Buffalo	NA	NA	1/1/1932	1/1/1934	1/1/2012	Stock	0	0	FED	DIF	Kansas City	KANSAS CITY	Grand Island	Kansas City	Western	West	0	1	www.tcbank.bank	27	162698	6465	2315	40221	0	109026	1302	0	1339
765	2018	1434	15876	738255	1054859	Town & Country Bank	Ravenna	NE	68869	12/31/2018	2/14/2019	SM	423 Grand Avenue	PLATTE VALLEY CATTLE COMPANY	4	0	0	2	0	Buffalo	NA	NA	1/1/1932	1/1/1934	1/1/2012	Stock	0	0	FED	DIF	Kansas City	KANSAS CITY	Grand Island	Kansas City	Western	West	0	1	www.tcbank.bank	29	165375	7027	2938	41921	0	109280	1361	0	1292
766	2016	1435	13868	492650	1061893	Exchange Bank	Gibbon	NE	68840	12/31/2016	2/14/2019	NM	14 La Barre	EXCHANGE COMPANY	8	0	1	2	1	Buffalo	NA	NA	1/1/1930	1/1/1934	10/1/2014	Stock	0	1	FDIC	DIF	Kansas City	KANSAS CITY	Grand Island	Kansas City	Western	West	0	1	https://www.eb-us.com	107	797634	14385	6542	204206	0	539578	8146	0	7999
767	2017	1435	13868	492650	1061893	Exchange Bank	Gibbon	NE	68840	12/31/2017	2/14/2019	NM	14 La Barre	EXCHANGE COMPANY	7	0	1	2	1	Buffalo	NA	NA	1/1/1930	1/1/1934	10/1/2014	Stock	0	1	FDIC	DIF	Kansas City	KANSAS CITY	Grand Island	Kansas City	Western	West	0	1	https://www.eb-us.com	113	876013	15822	7726	214513	0	598284	8894	0	10599
768	2018	1435	13868	492650	1061893	Exchange Bank	Gibbon	NE	68840	12/31/2018	2/14/2019	NM	14 La Barre	EXCHANGE COMPANY	7	0	1	4	1	Buffalo	NA	NA	1/1/1930	1/1/1934	10/1/2014	Stock	0	1	FDIC	DIF	Kansas City	KANSAS CITY	Grand Island	Kansas City	Western	West	0	1	https://www.eb-us.com	122	938232	17940	8510	212473	2978	649875	9828	0	15779
769	2016	1436	0	336950	0	Ashton State Bank	Ashton	NE	68817	12/31/2016	2/14/2019	NM	295 Center Ave.	NA	1	0	0	2	0	Sherman	NA	NA	12/2/1908	1/1/1934	3/31/2006	Stock	0	0	FDIC	DIF	Kansas City	KANSAS CITY	Grand Island	Kansas City	Western	West	0	1	NA	5	21732	4358	3633	900	250	15459	491	0	162
770	2017	1436	0	336950	0	Ashton State Bank	Ashton	NE	68817	12/31/2017	2/14/2019	NM	295 Center Ave.	NA	1	0	0	2	0	Sherman	NA	NA	12/2/1908	1/1/1934	3/31/2006	Stock	0	0	FDIC	DIF	Kansas City	KANSAS CITY	Grand Island	Kansas City	Western	West	0	1	NA	6	21362	3585	3384	900	0	15975	556	0	137
771	2018	1436	0	336950	0	Ashton State Bank	Ashton	NE	68817	12/31/2018	2/14/2019	NM	295 Center Ave.	NA	1	0	0	2	0	Sherman	NA	NA	12/2/1908	1/1/1934	3/31/2006	Stock	0	0	FDIC	DIF	Kansas City	KANSAS CITY	Grand Island	Kansas City	Western	West	0	1	NA	6	22089	3770	3484	900	0	16524	407	0	116
772	2016	1438	0	474357	2090779	Countryside Bank	Unadilla	NE	68454	12/31/2016	2/14/2019	NM	379 Main Street	UB, INC.	3	0	0	2	0	Otoe	NA	NA	5/1/1892	1/1/1934	3/31/2006	Stock	0	0	FDIC	DIF	Kansas City	KANSAS CITY	Omaha	Kansas City	Western	West	0	1	http://www.countrysidebank.com	17	77172	10293	5911	19310	0	43065	399	0	300
773	2017	1438	0	474357	2090779	Countryside Bank	Unadilla	NE	68454	12/31/2017	2/14/2019	NM	379 Main Street	UB, INC.	3	0	0	2	0	Otoe	NA	NA	5/1/1892	1/1/1934	3/31/2006	Stock	0	0	FDIC	DIF	Kansas City	KANSAS CITY	Omaha	Kansas City	Western	West	0	1	http://www.countrysidebank.com	16	74441	12803	9566	15800	400	41198	401	0	290
774	2018	1438	0	474357	2090779	Countryside Bank	Unadilla	NE	68454	12/31/2018	2/14/2019	NM	379 Main Street	UB, INC.	3	0	0	2	0	Otoe	NA	NA	5/1/1892	1/1/1934	3/31/2006	Stock	0	0	FDIC	DIF	Kansas City	KANSAS CITY	Omaha	Kansas City	Western	West	0	1	http://www.countrysidebank.com	17	75940	12629	10318	16020	1531	40775	380	0	336
775	2016	1439	12419	547251	1210459	American Interstate Bank	Elkhorn	NE	68022	12/31/2016	2/14/2019	NM	3331 N 204th Street	AMERICAN INTERSTATE BANCORPORATION, INC.	3	0	0	4	1	Douglas	36540	Omaha-Council Bluffs, NE-IA	3/29/1915	1/1/1934	7/24/2012	Stock	0	0	FDIC	DIF	Kansas City	KANSAS CITY	Omaha	Kansas City	Western	West	0	1	http://www.americaninterstatebank.com	15	107457	8492	6650	11286	0	85491	1367	0	1506
776	2017	1439	12419	547251	1210459	American Interstate Bank	Elkhorn	NE	68022	12/31/2017	2/14/2019	NM	3331 N 204th Street	AMERICAN INTERSTATE BANCORPORATION, INC.	3	0	0	4	1	Douglas	36540	Omaha-Council Bluffs, NE-IA	3/29/1915	1/1/1934	7/24/2012	Stock	0	0	FDIC	DIF	Kansas City	KANSAS CITY	Omaha	Kansas City	Western	West	0	1	http://www.americaninterstatebank.com	16	108331	13789	11241	0	0	92405	1405	0	1478
777	2018	1439	12419	547251	1210459	American Interstate Bank	Elkhorn	NE	68022	12/31/2018	2/14/2019	NM	3331 N 204th Street	AMERICAN INTERSTATE BANCORPORATION, INC.	3	0	0	4	1	Douglas	36540	Omaha-Council Bluffs, NE-IA	3/29/1915	1/1/1934	7/24/2012	Stock	0	0	FDIC	DIF	Kansas City	KANSAS CITY	Omaha	Kansas City	Western	West	0	1	http://www.americaninterstatebank.com	15	117422	18286	11184	0	0	96980	1475	0	1513
778	2016	1464	0	941804	2960359	Bank of Holland	Holland	NY	14080	12/31/2016	2/14/2019	NM	12 South Main Street	HOLLAND BANCORP, INC.	3	0	0	8	0	Erie	15380	Buffalo-Cheektowaga-Niagara Falls, NY	10/21/1893	1/1/1934	12/15/2015	Stock	0	0	FDIC	DIF	New York	NEW YORK	Syracuse	New York	Northeastern	Northeast	0	1	www.bankofhollandny.com	24	111615	4816	4098	29761	3101	69384	900	0	2538
779	2017	1464	0	941804	2960359	Bank of Holland	Holland	NY	14080	12/31/2017	2/14/2019	NM	12 South Main Street	HOLLAND BANCORP, INC.	3	0	0	8	0	Erie	15380	Buffalo-Cheektowaga-Niagara Falls, NY	10/21/1893	1/1/1934	12/15/2015	Stock	0	0	FDIC	DIF	New York	NEW YORK	Syracuse	New York	Northeastern	Northeast	0	1	www.bankofhollandny.com	30	124471	4978	4448	37803	1694	73999	950	0	2484
780	2018	1464	0	941804	2960359	Bank of Holland	Holland	NY	14080	12/31/2018	2/14/2019	NM	12 South Main Street	HOLLAND BANCORP, INC.	3	0	0	8	0	Erie	15380	Buffalo-Cheektowaga-Niagara Falls, NY	10/21/1893	1/1/1934	12/15/2015	Stock	0	0	FDIC	DIF	New York	NEW YORK	Syracuse	New York	Northeastern	Northeast	0	1	www.bankofhollandny.com	30	135325	3947	3314	37458	0	88345	1050	0	2354
781	2016	1468	10545	324854	1135374	Bank of Crockett	Bells	TN	38006	12/31/2016	2/14/2019	SM	104 Main Street	SECURITY BANCORP OF TENNESSEE, INC.	5	0	0	2	0	Crockett	27180	Jackson, TN	4/22/1887	1/1/1934	3/31/2006	Stock	0	1	FED	DIF	Dallas	DALLAS	Memphis	St. louis	Southern	Southeast	0	1	www.bankofcrockett.com	33	155326	7394	144	87448	9335	41539	597	0	1806
782	2017	1468	10545	324854	1135374	Bank of Crockett	Bells	TN	38006	12/31/2017	2/14/2019	SM	104 Main Street	SECURITY BANCORP OF TENNESSEE, INC.	5	0	0	2	0	Crockett	27180	Jackson, TN	4/22/1887	1/1/1934	3/31/2006	Stock	0	1	FED	DIF	Dallas	DALLAS	Memphis	St. louis	Southern	Southeast	0	1	www.bankofcrockett.com	33	167282	5902	290	93026	9654	50221	898	0	1685
783	2018	1468	10545	324854	1135374	Bank of Crockett	Bells	TN	38006	12/31/2018	2/14/2019	SM	104 Main Street	SECURITY BANCORP OF TENNESSEE, INC.	5	0	0	2	0	Crockett	27180	Jackson, TN	4/22/1887	1/1/1934	3/31/2006	Stock	0	1	FED	DIF	Dallas	DALLAS	Memphis	St. louis	Southern	Southeast	0	1	www.bankofcrockett.com	36	169195	6653	373	92649	7951	52821	891	0	1616
784	2016	1475	0	28732	1131554	Peoples Bank & Trust Company	Manchester	TN	37355	12/31/2016	2/14/2019	NM	1203 Hillsboro Boulevard	PEOPLES BANCORP, INC.	1	0	0	4	0	Coffee	NA	NA	7/6/1905	1/1/1934	11/24/2008	Stock	0	1	FDIC	DIF	Dallas	DALLAS	Nashville	Atlanta	Southern	Southeast	0	1	www.bankwithpeoples.com	23	93957	14684	9554	16057	7439	49419	874	0	3430
785	2017	1475	0	28732	1131554	Peoples Bank & Trust Company	Manchester	TN	37355	12/31/2017	2/14/2019	NM	1203 Hillsboro Boulevard	PEOPLES BANCORP, INC.	1	0	0	4	0	Coffee	NA	NA	7/6/1905	1/1/1934	11/24/2008	Stock	0	1	FDIC	DIF	Dallas	DALLAS	Nashville	Atlanta	Southern	Southeast	0	1	www.bankwithpeoples.com	25	97642	9625	4333	16861	3343	61679	872	0	3350
786	2018	1475	0	28732	1131554	Peoples Bank & Trust Company	Manchester	TN	37355	12/31/2018	2/14/2019	NM	1203 Hillsboro Boulevard	PEOPLES BANCORP, INC.	1	0	0	4	0	Coffee	NA	NA	7/6/1905	1/1/1934	11/24/2008	Stock	0	1	FDIC	DIF	Dallas	DALLAS	Nashville	Atlanta	Southern	Southeast	0	1	www.bankwithpeoples.com	27	100966	5804	3734	14177	0	75178	940	0	3260
787	2016	1480	9136	70058	1119516	The Farmers & Merchants Bank	Dyer	TN	38330	12/31/2016	2/14/2019	NM	110 South Main Street	DYER F & M BANCSHARES, INC.	5	0	0	7	1	Gibson	NA	NA	4/9/1895	1/1/1934	5/6/2015	Stock	0	1	FDIC	DIF	Dallas	DALLAS	Memphis	St. louis	Southern	Southeast	0	1	www.dyerfmbank.com	34	107941	6271	4635	58583	2090	31796	248	0	4134
788	2017	1480	9136	70058	1119516	The Farmers & Merchants Bank	Dyer	TN	38330	12/31/2017	2/14/2019	NM	110 South Main Street	DYER F & M BANCSHARES, INC.	4	0	0	7	1	Gibson	NA	NA	4/9/1895	1/1/1934	5/6/2015	Stock	0	1	FDIC	DIF	Dallas	DALLAS	Memphis	St. louis	Southern	Southeast	0	1	www.dyerfmbank.com	32	98116	5764	3897	51735	1155	30350	235	0	3918
789	2018	1480	9136	70058	1119516	The Farmers & Merchants Bank	Dyer	TN	38330	12/31/2018	2/14/2019	NM	110 South Main Street	DYER F & M BANCSHARES, INC.	4	0	0	7	1	Gibson	NA	NA	4/9/1895	1/1/1934	5/6/2015	Stock	0	1	FDIC	DIF	Dallas	DALLAS	Memphis	St. louis	Southern	Southeast	0	1	www.dyerfmbank.com	33	98287	4124	2423	51575	3000	30492	235	0	3853
790	2016	1484	0	166531	1136447	Bank of Frankewing	Frankewing	TN	38459	12/31/2016	2/14/2019	NM	2324 Highway 64 East	FRANKEWING BANCSHARES, INC.	3	0	0	4	0	Giles	NA	NA	12/13/1920	1/1/1934	3/31/2006	Stock	0	0	FDIC	DIF	Dallas	DALLAS	Nashville	Atlanta	Southern	Southeast	0	1	http://www.bankoffrankewing.com	58	228079	41752	33550	8314	0	165093	3410	0	4104
791	2017	1484	0	166531	1136447	Bank of Frankewing	Frankewing	TN	38459	12/31/2017	2/14/2019	NM	2324 Highway 64 East	FRANKEWING BANCSHARES, INC.	3	0	0	4	0	Giles	NA	NA	12/13/1920	1/1/1934	3/31/2006	Stock	0	0	FDIC	DIF	Dallas	DALLAS	Nashville	Atlanta	Southern	Southeast	0	1	http://www.bankoffrankewing.com	54	253937	42754	35487	10035	0	190188	3471	0	3821
792	2018	1484	0	166531	1136447	Bank of Frankewing	Frankewing	TN	38459	12/31/2018	2/14/2019	NM	2324 Highway 64 East	FRANKEWING BANCSHARES, INC.	3	0	0	4	0	Giles	NA	NA	12/13/1920	1/1/1934	3/31/2006	Stock	0	0	FDIC	DIF	Dallas	DALLAS	Nashville	Atlanta	Southern	Southeast	0	1	http://www.bankoffrankewing.com	60	276645	33724	26250	10076	3495	215629	4080	0	3652
793	2016	1487	11469	150035	1083783	First Farmers and Merchants Bank	Columbia	TN	38401	12/31/2016	2/14/2019	SM	816 South Garden Street	FIRST FARMERS AND MERCHANTS CORPORATION	22	0	0	4	0	Maury	34980	Nashville-Davidson-Murfreesboro-Franklin, TN	1/1/1909	1/1/1934	3/31/2006	Stock	0	1	FED	DIF	Dallas	DALLAS	Nashville	Atlanta	Southern	Southeast	0	1	www.myfirstfarmers.com	259	1332794	31917	9214	411619	1165	812437	9348	0	27595
794	2017	1487	11469	150035	1083783	First Farmers and Merchants Bank	Columbia	TN	38401	12/31/2017	2/14/2019	SM	816 South Garden Street	FIRST FARMERS AND MERCHANTS CORPORATION	24	0	0	4	0	Maury	34980	Nashville-Davidson-Murfreesboro-Franklin, TN	1/1/1909	1/1/1934	3/31/2006	Stock	0	1	FED	DIF	Dallas	DALLAS	Nashville	Atlanta	Southern	Southeast	0	1	www.myfirstfarmers.com	269	1375948	53249	26371	390448	1915	846510	9122	0	28787
795	2018	1487	11469	150035	1083783	First Farmers and Merchants Bank	Columbia	TN	38401	12/31/2018	2/14/2019	SM	816 South Garden Street	FIRST FARMERS AND MERCHANTS CORPORATION	25	0	0	4	0	Maury	34980	Nashville-Davidson-Murfreesboro-Franklin, TN	1/1/1909	1/1/1934	3/31/2006	Stock	0	1	FED	DIF	Dallas	DALLAS	Nashville	Atlanta	Southern	Southeast	0	1	www.myfirstfarmers.com	284	1365071	40273	4173	350881	246	885909	9282	0	31605
796	2016	1490	0	575656	0	Dilley State Bank	Dilley	TX	78017	12/31/2016	2/14/2019	NM	731 W. Leona	NA	1	0	0	2	0	Frio	NA	NA	2/2/1907	1/1/1934	6/17/2015	Stock	0	0	FDIC	DIF	Dallas	DALLAS	Austin	Dallas	Southern	West	0	1	www.dilleystatebank.com	20	121558	4211	0	90906	11400	14066	196	0	34
797	2017	1490	0	575656	0	Dilley State Bank	Dilley	TX	78017	12/31/2017	2/14/2019	NM	731 W. Leona	NA	1	0	0	2	0	Frio	NA	NA	2/2/1907	1/1/1934	6/17/2015	Stock	0	0	FDIC	DIF	Dallas	DALLAS	Austin	Dallas	Southern	West	0	1	www.dilleystatebank.com	21	124816	3318	0	94839	8100	17566	204	0	34
798	2018	1490	0	575656	0	Dilley State Bank	Dilley	TX	78017	12/31/2018	2/14/2019	NM	731 W. Leona	NA	1	0	0	2	0	Frio	NA	NA	2/2/1907	1/1/1934	6/17/2015	Stock	0	0	FDIC	DIF	Dallas	DALLAS	Austin	Dallas	Southern	West	0	1	www.dilleystatebank.com	20	125466	16052	13600	92285	0	15919	130	0	34
799	2016	1497	11871	839068	1102451	Security State Bank	Pearsall	TX	78061	12/31/2016	2/14/2019	NM	1000 North Oak Street	BRISCOE RANCH, INC.	6	0	0	4	0	Frio	NA	NA	1/1/1925	1/1/1934	6/17/2015	Stock	0	0	FDIC	DIF	Dallas	DALLAS	Austin	Dallas	Southern	West	0	0	https://www.securitystbk.com	82	560959	32771	21539	207650	4074	296980	735	0	10713
800	2017	1497	11871	839068	1102451	Security State Bank	Pearsall	TX	78061	12/31/2017	2/14/2019	NM	1000 North Oak Street	BRISCOE RANCH, INC.	6	0	0	4	0	Frio	NA	NA	1/1/1925	1/1/1934	6/17/2015	Stock	0	0	FDIC	DIF	Dallas	DALLAS	Austin	Dallas	Southern	West	0	0	https://www.securitystbk.com	80	613703	33580	22287	226351	0	335057	890	0	10281
801	2018	1497	11871	839068	1102451	Security State Bank	Pearsall	TX	78061	12/31/2018	2/14/2019	NM	1000 North Oak Street	BRISCOE RANCH, INC.	6	0	0	4	0	Frio	NA	NA	1/1/1925	1/1/1934	6/17/2015	Stock	0	0	FDIC	DIF	Dallas	DALLAS	Austin	Dallas	Southern	West	0	0	https://www.securitystbk.com	81	621789	26425	16699	198784	43413	334213	1358	0	9776
802	2016	1513	0	447557	1123782	Citizens State Bank of La Crosse	La Crosse	WI	54601	12/31/2016	2/14/2019	NM	620 Main Street	CLAYTON BANKSHARES, INC.	4	0	0	4	1	La Crosse	29100	La Crosse-Onalaska, WI-MN	12/9/1907	1/1/1934	8/25/2011	Stock	0	0	FDIC	DIF	Chicago	CHICAGO	Eau Claire	Minneapolis	Central	Central	0	1	www.citizensstatebank.us	55	222114	10636	7998	4958	3006	200275	1572	0	1060
803	2017	1513	0	447557	1123782	Citizens State Bank of La Crosse	La Crosse	WI	54601	12/31/2017	2/14/2019	NM	620 Main Street	CLAYTON BANKSHARES, INC.	4	0	0	4	1	La Crosse	29100	La Crosse-Onalaska, WI-MN	12/9/1907	1/1/1934	8/25/2011	Stock	0	0	FDIC	DIF	Chicago	CHICAGO	Eau Claire	Minneapolis	Central	Central	0	1	www.citizensstatebank.us	57	245801	10228	6648	4623	4753	222201	1873	0	1445
804	2018	1513	0	447557	1123782	Citizens State Bank of La Crosse	La Crosse	WI	54601	12/31/2018	2/14/2019	NM	620 Main Street	CLAYTON BANKSHARES, INC.	4	0	0	4	1	La Crosse	29100	La Crosse-Onalaska, WI-MN	12/9/1907	1/1/1934	8/25/2011	Stock	0	0	FDIC	DIF	Chicago	CHICAGO	Eau Claire	Minneapolis	Central	Central	0	1	www.citizensstatebank.us	63	280047	13831	9312	4912	7147	249022	1954	0	2377
805	2016	1517	13003	489641	1406850	Markesan State Bank	Markesan	WI	53946	12/31/2016	2/14/2019	SM	84 N. Bridge Street	MARKESAN BANCSHARES, INC.	4	0	0	2	0	Green Lake	NA	NA	11/3/1891	1/1/1934	10/29/2017	Stock	0	1	FED	DIF	Chicago	CHICAGO	Madison	Chicago	Central	Central	0	1	www.markesanstatebank.com	40	166520	9604	5139	15088	9041	122427	5595	0	2037
806	2017	1517	13003	489641	1406850	Markesan State Bank	Markesan	WI	53946	12/31/2017	2/14/2019	SM	84 N. Bridge Street	MARKESAN BANCSHARES, INC.	4	0	0	2	0	Green Lake	NA	NA	11/3/1891	1/1/1934	10/30/2017	Stock	0	1	FED	DIF	Chicago	CHICAGO	Madison	Chicago	Central	Central	0	1	www.markesanstatebank.com	39	149887	11285	5667	15014	8728	106677	3810	0	1571
807	2018	1517	13003	489641	1406850	Markesan State Bank	Markesan	WI	53946	12/31/2018	2/14/2019	SM	84 N. Bridge Street	MARKESAN BANCSHARES, INC.	4	0	0	2	0	Green Lake	NA	NA	11/3/1891	1/1/1934	10/30/2017	Stock	0	1	FED	DIF	Chicago	CHICAGO	Madison	Chicago	Central	Central	0	1	www.markesanstatebank.com	36	126766	7268	5876	15660	11929	84670	3463	0	1365
808	2016	1522	0	460341	1139176	De Witt Bank and Trust Company	De Witt	AR	72042	12/31/2016	2/14/2019	NM	2nd And Jefferson Streets	DBT FINANCIAL CORPORATION	2	0	0	2	0	Arkansas	NA	NA	1/1/1929	1/1/1934	9/11/2010	Stock	0	1	FDIC	DIF	Dallas	DALLAS	Little Rock	St. louis	Southern	Western	0	1	http://www.dewittbankandtrust.com	22	100040	2715	3	59602	2025	27846	2436	0	537
809	2017	1522	0	460341	1139176	De Witt Bank and Trust Company	De Witt	AR	72042	12/31/2017	2/14/2019	NM	2nd And Jefferson Streets	DBT FINANCIAL CORPORATION	2	0	0	2	1	Arkansas	NA	NA	1/1/1929	1/1/1934	9/11/2010	Stock	0	1	FDIC	DIF	Dallas	DALLAS	Little Rock	St. louis	Southern	Western	0	1	http://www.dewittbankandtrust.com	21	93976	3394	13	47580	10475	25181	2319	0	489
810	2018	1522	0	460341	1139176	De Witt Bank and Trust Company	De Witt	AR	72042	12/31/2018	2/14/2019	NM	2nd And Jefferson Streets	DBT FINANCIAL CORPORATION	2	0	0	2	1	Arkansas	NA	NA	1/1/1929	1/1/1934	9/11/2010	Stock	0	1	FDIC	DIF	Dallas	DALLAS	Little Rock	St. louis	Southern	Western	0	1	http://www.dewittbankandtrust.com	20	94375	4251	279	53832	3450	25967	872	0	484
811	2016	1527	14755	27847	1491333	Diamond Bank	Murfreesboro	AR	71958	12/31/2016	2/14/2019	SM	319 East Main Street	BAINUM BANCORP	13	0	0	2	1	Pike	NA	NA	12/16/1904	1/1/1934	12/11/2013	Stock	0	0	FED	DIF	Dallas	DALLAS	Little Rock	St. louis	Southern	Western	0	1	www.diamond.bank	140	528082	21921	14702	133185	0	348797	4956	0	9048
812	2017	1527	14755	27847	1491333	Diamond Bank	Murfreesboro	AR	71958	12/31/2017	2/14/2019	SM	319 East Main Street	BAINUM BANCORP	15	0	1	2	1	Pike	NA	NA	12/16/1904	1/1/1934	12/11/2013	Stock	0	0	FED	DIF	Dallas	DALLAS	Little Rock	St. louis	Southern	Western	0	1	www.diamond.bank	151	573394	13032	4705	153264	0	380269	4520	0	11180
813	2018	1527	14755	27847	1491333	Diamond Bank	Murfreesboro	AR	71958	12/31/2018	2/14/2019	SM	319 East Main Street	BAINUM BANCORP	15	0	1	2	1	Pike	NA	NA	12/16/1904	1/1/1934	12/11/2013	Stock	0	0	FED	DIF	Dallas	DALLAS	Little Rock	St. louis	Southern	Western	0	1	www.diamond.bank	145	604904	12934	3881	136913	0	427094	4849	0	10492
814	2016	1528	12867	852544	1248939	Southern Bancorp Bank	Arkadelphia	AR	71923	12/31/2016	2/14/2019	SM	601 Main Street	SOUTHERN BANCORP, INC	43	0	1	4	0	Clark	NA	NA	3/1/1884	1/1/1934	6/2/2017	Stock	0	1	FED	DIF	Dallas	DALLAS	Little Rock	St. louis	Southern	Western	0	1	www.banksouthern.com	320	1149088	43680	13818	199049	0	776037	8266	0	40990
815	2017	1528	12867	852544	1248939	Southern Bancorp Bank	Arkadelphia	AR	71923	12/31/2017	2/14/2019	SM	601 Main Street	SOUTHERN BANCORP, INC	44	0	1	4	0	Clark	NA	NA	3/1/1884	1/1/1934	8/2/2017	Stock	0	1	FED	DIF	Dallas	DALLAS	Little Rock	St. louis	Southern	Western	0	1	www.banksouthern.com	339	1235070	39219	9236	190889	1	873671	10022	0	40419
816	2018	1528	12867	852544	1248939	Southern Bancorp Bank	Arkadelphia	AR	71923	12/31/2018	2/14/2019	SM	601 Main Street	SOUTHERN BANCORP, INC	45	0	1	4	0	Clark	NA	NA	3/1/1884	1/1/1934	8/2/2017	Stock	0	1	FED	DIF	Dallas	DALLAS	Little Rock	St. louis	Southern	Western	0	1	www.banksouthern.com	349	1387751	122776	88971	184584	1	948375	11156	0	39731
817	2016	1536	16038	479268	1399765	Bank of Stockton	Stockton	CA	95202	12/31/2016	2/14/2019	NM	301 East Miner Avenue	1867 WESTERN FINANCIAL CORPORATION	19	0	0	9	0	San Joaquin	44700	Stockton-Lodi, CA	8/12/1867	1/1/1934	3/1/2018	Stock	0	1	FDIC	DIF	San Francisco	SAN FRANCISCO	Sacramento	San Francisco	Western	Western	0	0	www.bankofstockton.com	371	2855194	158019	107146	929997	0	1567781	50541	0	40959
818	2017	1536	16038	479268	1399765	Bank of Stockton	Stockton	CA	95202	12/31/2017	2/14/2019	NM	301 East Miner Avenue	1867 WESTERN FINANCIAL CORPORATION	19	0	0	9	0	San Joaquin	44700	Stockton-Lodi, CA	8/12/1867	1/1/1934	3/1/2018	Stock	0	1	FDIC	DIF	San Francisco	SAN FRANCISCO	Sacramento	San Francisco	Western	Western	0	0	www.bankofstockton.com	362	2990108	209087	145233	910798	0	1680299	54573	0	39442
819	2018	1536	16038	479268	1399765	Bank of Stockton	Stockton	CA	95202	12/31/2018	2/14/2019	NM	301 East Miner Avenue	1867 WESTERN FINANCIAL CORPORATION	19	0	0	4	0	San Joaquin	44700	Stockton-Lodi, CA	8/12/1867	1/1/1934	12/4/2018	Stock	0	1	FDIC	DIF	San Francisco	SAN FRANCISCO	Sacramento	San Francisco	Western	Western	0	0	www.bankofstockton.com	388	3161922	170610	109002	969961	0	1839766	56086	0	42535
820	2016	1545	15907	820048	1202258	First National Bank, Ames, Iowa	Ames	IA	50010	12/31/2016	2/14/2019	N	405 Fifth Street	AMES NATIONAL CORPORATION	8	0	0	4	0	Story	11180	Ames, IA	5/22/1903	1/1/1934	9/14/2018	Stock	0	1	OCC	DIF	Kansas City	KANSAS CITY	Des Moines	Chicago	Western	Western	0	1	HTTPS://WWW.FNBAMES.COM	112	755296	40204	15008	286887	13500	397709	5316	0	8264
821	2017	1545	15907	820048	1202258	First National Bank, Ames, Iowa	Ames	IA	50010	12/31/2017	2/14/2019	N	405 Fifth Street	AMES NATIONAL CORPORATION	8	0	0	4	0	Story	11180	Ames, IA	5/22/1903	1/1/1934	9/14/2018	Stock	0	1	OCC	DIF	Kansas City	KANSAS CITY	Des Moines	Chicago	Western	Western	0	1	HTTPS://WWW.FNBAMES.COM	117	756222	46138	24650	277427	0	416363	5721	0	7985
822	2018	1545	15907	820048	1202258	First National Bank, Ames, Iowa	Ames	IA	50010	12/31/2018	2/14/2019	N	405 Fifth Street	AMES NATIONAL CORPORATION	11	0	0	4	0	Story	11180	Ames, IA	5/22/1903	1/1/1934	9/15/2018	Stock	0	1	OCC	DIF	Kansas City	KANSAS CITY	Des Moines	Chicago	Western	Western	0	1	HTTPS://WWW.FNBAMES.COM	138	841750	31109	5195	256350	6000	521360	6146	0	8686
823	2016	1547	12575	202541	1202119	Iowa Trust and Savings Bank	Centerville	IA	52544	12/31/2016	2/14/2019	NM	200 North 10th Street	BRADLEY BANCORP, INC.	2	0	0	2	1	Appanoose	NA	NA	1/1/1896	1/1/1934	3/31/2006	Stock	0	1	FDIC	DIF	Kansas City	KANSAS CITY	Des Moines	Chicago	Western	Western	0	1	www.iowatrust.bank	31	178494	5908	4871	80594	0	87536	1009	0	1543
824	2017	1547	12575	202541	1202119	Iowa Trust and Savings Bank	Centerville	IA	52544	12/31/2017	2/14/2019	NM	200 North 10th Street	BRADLEY BANCORP, INC.	2	0	0	2	1	Appanoose	NA	NA	1/1/1896	1/1/1934	3/31/2006	Stock	0	1	FDIC	DIF	Kansas City	KANSAS CITY	Des Moines	Chicago	Western	Western	0	1	www.iowatrust.bank	33	176514	7732	6677	82263	0	81846	1074	0	1491
825	2018	1547	12575	202541	1202119	Iowa Trust and Savings Bank	Centerville	IA	52544	12/31/2018	2/14/2019	NM	200 North 10th Street	BRADLEY BANCORP, INC.	2	0	0	2	1	Appanoose	NA	NA	1/1/1896	1/1/1934	3/31/2006	Stock	0	1	FDIC	DIF	Kansas City	KANSAS CITY	Des Moines	Chicago	Western	Western	0	1	www.iowatrust.bank	31	177340	15271	13720	84580	0	73257	1402	0	1376
826	2016	1550	0	678744	2253734	Central State Bank	Elkader	IA	52043	12/31/2016	2/14/2019	SM	102 North Main Street	AJJ BANCORP, INC.	7	0	0	4	1	Clayton	NA	NA	11/12/1931	1/1/1934	12/31/2018	Stock	0	1	FED	DIF	Kansas City	KANSAS CITY	Cedar Rapids	Chicago	Western	Western	0	1	www.centralstate.bank	44	230959	24771	13345	20672	0	169535	2626	0	5159
827	2017	1550	0	678744	2253734	Central State Bank	Elkader	IA	52043	12/31/2017	2/14/2019	SM	102 North Main Street	AJJ BANCORP, INC.	7	0	0	4	1	Clayton	NA	NA	11/12/1931	1/1/1934	12/31/2018	Stock	0	1	FED	DIF	Kansas City	KANSAS CITY	Cedar Rapids	Chicago	Western	Western	0	1	www.centralstate.bank	40	246304	18122	9779	16319	0	193596	2626	0	7059
828	2018	1550	0	678744	2253734	Central State Bank	Elkader	IA	52043	12/31/2018	2/14/2019	SM	102 North Main Street	AJJ BANCORP, INC.	8	0	0	4	1	Clayton	NA	NA	11/12/1931	1/1/1934	12/31/2018	Stock	0	1	FED	DIF	Kansas City	KANSAS CITY	Cedar Rapids	Chicago	Western	Western	0	1	www.centralstate.bank	43	276469	17111	8823	11806	0	226578	2662	0	9162
829	2016	1552	12483	830542	1203899	CBI Bank & Trust	Muscatine	IA	52761	12/31/2016	2/14/2019	SM	301 Iowa Avenue	CENTRAL BANCSHARES, INC.	9	0	1	2	0	Muscatine	NA	NA	6/13/1933	1/1/1934	8/6/2016	Stock	0	1	FED	DIF	Kansas City	KANSAS CITY	Cedar Rapids	Chicago	Western	Western	0	1	www.cbibt.com	102	529583	19869	5496	99497	10500	370119	3928	0	9866
830	2017	1552	12483	830542	1203899	CBI Bank & Trust	Muscatine	IA	52761	12/31/2017	2/14/2019	SM	301 Iowa Avenue	CENTRAL BANCSHARES, INC.	9	0	1	2	0	Muscatine	NA	NA	6/13/1933	1/1/1934	8/6/2016	Stock	0	1	FED	DIF	Kansas City	KANSAS CITY	Cedar Rapids	Chicago	Western	Western	0	1	www.cbibt.com	86	526901	20859	11779	102239	6000	368122	4410	0	10002
831	2018	1552	12483	830542	1203899	CBI Bank & Trust	Muscatine	IA	52761	12/31/2018	2/14/2019	SM	301 Iowa Avenue	CENTRAL BANCSHARES, INC.	9	0	1	2	0	Muscatine	NA	NA	6/13/1933	1/1/1934	8/6/2016	Stock	0	1	FED	DIF	Kansas City	KANSAS CITY	Cedar Rapids	Chicago	Western	Western	0	1	www.cbibt.com	87	521240	14941	5557	97752	4300	373850	4166	0	10246
832	2016	1553	16078	536349	4771979	The Shelby County State Bank	Harlan	IA	51537	12/31/2016	2/14/2019	NM	508 Court Street	DANES HOLDINGS, INC.	9	0	0	2	0	Shelby	NA	NA	8/2/1909	1/1/1934	3/31/2006	Stock	0	1	FDIC	DIF	Kansas City	KANSAS CITY	Omaha	Chicago	Western	Western	0	1	www.scsbnet.com	50	256317	24073	17965	48372	0	173936	2035	0	1879
833	2017	1553	16078	536349	4771979	The Shelby County State Bank	Harlan	IA	51537	12/31/2017	2/14/2019	NM	508 Court Street	DANES HOLDINGS, INC.	9	0	0	2	0	Shelby	NA	NA	8/2/1909	1/1/1934	3/31/2006	Stock	0	1	FDIC	DIF	Kansas City	KANSAS CITY	Omaha	Chicago	Western	Western	0	1	www.scsbnet.com	49	255795	17087	11341	51304	0	177564	2165	0	1979
834	2018	1553	16078	536349	4771979	The Shelby County State Bank	Harlan	IA	51537	12/31/2018	2/14/2019	NM	508 Court Street	DANES HOLDINGS, INC.	9	0	0	2	0	Shelby	NA	NA	8/2/1909	1/1/1934	3/31/2006	Stock	0	1	FDIC	DIF	Kansas City	KANSAS CITY	Omaha	Chicago	Western	Western	0	1	www.scsbnet.com	49	261370	19349	14703	47910	0	184172	2295	0	1867
835	2016	1556	0	750444	1205101	State Bank of Bussey	Bussey	IA	50044	12/31/2016	2/14/2019	NM	402 Merrill Street	TWIN CEDARS BANCORP.	3	0	0	2	1	Marion	NA	NA	3/27/1931	1/1/1934	3/31/2006	Stock	0	1	FDIC	DIF	Kansas City	KANSAS CITY	Des Moines	Chicago	Western	Western	0	1	http://WWW.SBBUSSEY.COM	15	47962	7481	5487	1006	1507	36969	440	0	299
836	2017	1556	0	750444	1205101	State Bank of Bussey	Bussey	IA	50044	12/31/2017	2/14/2019	NM	402 Merrill Street	TWIN CEDARS BANCORP.	3	0	0	2	1	Marion	NA	NA	3/27/1931	1/1/1934	3/31/2006	Stock	0	1	FDIC	DIF	Kansas City	KANSAS CITY	Des Moines	Chicago	Western	Western	0	1	http://WWW.SBBUSSEY.COM	16	46715	8357	6241	988	2758	32891	436	0	1121
837	2018	1556	0	750444	1205101	State Bank of Bussey	Bussey	IA	50044	12/31/2018	2/14/2019	NM	402 Merrill Street	TWIN CEDARS BANCORP.	3	0	0	2	1	Marion	NA	NA	3/27/1931	1/1/1934	3/31/2006	Stock	0	1	FDIC	DIF	Kansas City	KANSAS CITY	Des Moines	Chicago	Western	Western	0	1	http://WWW.SBBUSSEY.COM	16	46223	7088	5667	1232	1938	34111	373	0	1280
838	2016	1562	10019	519445	1928727	Peoples Bank	Lebanon	KY	40033	12/31/2016	2/14/2019	NM	265 Old Springfield Road	COMMUNITY FINANCIAL OF KENTUCKY, INC.	2	0	0	4	0	Marion	NA	NA	9/16/1910	1/1/1934	3/31/2006	Stock	0	0	FDIC	DIF	Chicago	CHICAGO	Elizabethtown	St. louis	Central	Southeast	0	1	http://www.pboflebanon.com	13	54000	954	51	19335	2962	29516	288	0	406
839	2017	1562	10019	519445	1928727	Peoples Bank	Lebanon	KY	40033	12/31/2017	2/14/2019	NM	265 Old Springfield Road	COMMUNITY FINANCIAL OF KENTUCKY, INC.	2	0	0	4	0	Marion	NA	NA	9/16/1910	1/1/1934	3/31/2006	Stock	0	0	FDIC	DIF	Chicago	CHICAGO	Elizabethtown	St. louis	Central	Southeast	0	1	http://www.pboflebanon.com	13	54194	1040	29	19243	2528	30127	288	0	380
840	2018	1562	10019	519445	1928727	Peoples Bank	Lebanon	KY	40033	12/31/2018	2/14/2019	NM	265 Old Springfield Road	COMMUNITY FINANCIAL OF KENTUCKY, INC.	2	0	0	4	0	Marion	NA	NA	9/16/1910	1/1/1934	3/31/2006	Stock	0	0	FDIC	DIF	Chicago	CHICAGO	Elizabethtown	St. louis	Central	Southeast	0	1	http://www.pboflebanon.com	11	54745	453	32	18378	2436	32223	288	0	373
841	2016	1566	9137	76443	1119253	The Peoples Bank	Taylorsville	KY	40071	12/31/2016	2/14/2019	NM	23 West Main Street	LAKE VALLEY BANCORP, INC.	2	0	0	8	1	Spencer	31140	Louisville-Jefferson County, KY-IN	2/3/1903	1/1/1934	3/31/2006	Stock	0	0	FDIC	DIF	Chicago	CHICAGO	Elizabethtown	St. louis	Central	Southeast	0	1	http://www.tpbtaylorsville.com	31	109214	11092	10167	34173	711	60047	776	0	918
842	2017	1566	9137	76443	1119253	The Peoples Bank	Taylorsville	KY	40071	12/31/2017	2/14/2019	NM	23 West Main Street	LAKE VALLEY BANCORP, INC.	2	0	0	8	1	Spencer	31140	Louisville-Jefferson County, KY-IN	2/3/1903	1/1/1934	3/31/2006	Stock	0	0	FDIC	DIF	Chicago	CHICAGO	Elizabethtown	St. louis	Central	Southeast	0	1	http://www.tpbtaylorsville.com	32	110495	11890	10681	33045	838	61651	799	0	909
843	2018	1566	9137	76443	1119253	The Peoples Bank	Taylorsville	KY	40071	12/31/2018	2/14/2019	NM	23 West Main Street	LAKE VALLEY BANCORP, INC.	2	0	0	8	1	Spencer	31140	Louisville-Jefferson County, KY-IN	2/3/1903	1/1/1934	3/31/2006	Stock	0	0	FDIC	DIF	Chicago	CHICAGO	Elizabethtown	St. louis	Central	Southeast	0	1	http://www.tpbtaylorsville.com	33	106534	9681	8507	26495	844	66083	802	0	1321
844	2016	1596	0	772446	1199844	Comerica Bank & Trust, National Association	Ann Arbor	MI	48104	12/31/2016	2/14/2019	N	101 North Main Street	COMERICA INCORPORATED	1	0	0	7	0	Washtenaw	11460	Ann Arbor, MI	2/29/1908	1/1/1934	3/31/2006	Stock	0	1	OCC	DIF	Chicago	DALLAS	Detroit	Chicago	Central	Central	0	0	www.comerica.com	85	52653	39489	0	0	1569	0	0	0	93
845	2017	1596	0	772446	1199844	Comerica Bank & Trust, National Association	Ann Arbor	MI	48104	12/31/2017	2/14/2019	N	101 North Main Street	COMERICA INCORPORATED	1	0	0	7	0	Washtenaw	11460	Ann Arbor, MI	2/29/1908	1/1/1934	3/31/2006	Stock	0	1	OCC	DIF	Chicago	DALLAS	Detroit	Chicago	Central	Central	0	0	www.comerica.com	89	54590	41501	0	0	1573	0	0	0	134
846	2018	1596	0	772446	1199844	Comerica Bank & Trust, National Association	Ann Arbor	MI	48104	12/31/2018	2/14/2019	N	101 North Main Street	COMERICA INCORPORATED	1	0	0	7	0	Washtenaw	11460	Ann Arbor, MI	2/29/1908	1/1/1934	3/31/2006	Stock	0	1	OCC	DIF	Chicago	DALLAS	Detroit	Chicago	Central	Central	0	0	www.comerica.com	97	52318	37576	0	0	1566	0	0	0	105
847	2016	1599	15528	334657	1992335	Farmers and Merchants State Bank of Blooming Prairie	Blooming Prairie	MN	55917	12/31/2016	2/14/2019	NM	245 East Main Street	COUNTRY BANKERS, INC.	2	0	0	2	1	Steele	NA	NA	5/7/1904	1/1/1934	5/22/2013	Stock	0	0	FDIC	DIF	Kansas City	KANSAS CITY	Minneapolis	Minneapolis	Central	West	0	1	http://www.fmbankmn.com	21	82863	16198	14371	0	1629	61881	765	0	645
848	2017	1599	15528	334657	1992335	Farmers and Merchants State Bank of Blooming Prairie	Blooming Prairie	MN	55917	12/31/2017	2/14/2019	NM	245 East Main Street	COUNTRY BANKERS, INC.	2	0	0	2	1	Steele	NA	NA	5/7/1904	1/1/1934	5/22/2013	Stock	0	0	FDIC	DIF	Kansas City	KANSAS CITY	Minneapolis	Minneapolis	Central	West	0	1	http://www.fmbankmn.com	20	82906	12671	9247	0	161	67164	739	0	584
849	2018	1599	15528	334657	1992335	Farmers and Merchants State Bank of Blooming Prairie	Blooming Prairie	MN	55917	12/31/2018	2/14/2019	NM	245 East Main Street	COUNTRY BANKERS, INC.	2	0	0	2	1	Steele	NA	NA	5/7/1904	1/1/1934	5/22/2013	Stock	0	0	FDIC	DIF	Kansas City	KANSAS CITY	Minneapolis	Minneapolis	Central	West	0	1	http://www.fmbankmn.com	21	82320	13580	11214	0	1437	64379	741	0	561
850	2016	1600	0	276654	1247576	First Farmers & Merchants State Bank	Brownsdale	MN	55918	12/31/2016	2/14/2019	NM	106 W Main St	215 HOLDING CO.	3	0	0	2	1	Mower	NA	NA	2/8/1908	1/1/1934	3/31/2006	Stock	0	0	FDIC	DIF	Kansas City	KANSAS CITY	Minneapolis	Minneapolis	Central	West	0	1	http://www.ffmbank.com	18	81929	1675	618	23229	0	55137	645	0	903
851	2017	1600	0	276654	1247576	First Farmers & Merchants State Bank	Brownsdale	MN	55918	12/31/2017	2/14/2019	NM	106 W Main St	215 HOLDING CO.	3	0	0	2	1	Mower	NA	NA	2/8/1908	1/1/1934	3/31/2006	Stock	0	0	FDIC	DIF	Kansas City	KANSAS CITY	Minneapolis	Minneapolis	Central	West	0	1	http://www.ffmbank.com	17	79582	4727	3135	17769	184	54786	688	0	896
852	2018	1600	0	276654	1247576	First Farmers & Merchants State Bank	Brownsdale	MN	55918	12/31/2018	2/14/2019	NM	106 W Main St	215 HOLDING CO.	2	0	0	2	1	Mower	NA	NA	2/8/1908	1/1/1934	3/31/2006	Stock	0	0	FDIC	DIF	Kansas City	KANSAS CITY	Minneapolis	Minneapolis	Central	West	0	1	http://www.ffmbank.com	16	76568	3745	2176	15436	401	55094	681	0	857
853	2016	1604	14181	950758	1125496	Security Bank USA	Bemidji	MN	56601	12/31/2016	2/14/2019	NM	1025 Paul Bunyan Drive, N.W	SECURITY STATE BANCSHARES OF BEMIDJI, INC.	2	0	0	4	1	Beltrami	NA	NA	2/7/1910	1/1/1934	3/31/2006	Stock	0	0	FDIC	DIF	Kansas City	KANSAS CITY	Fargo	Minneapolis	Central	West	0	1	www.SecurityBankusa.com	39	136565	8309	6038	9654	0	110798	1333	0	3978
854	2017	1604	14181	950758	1125496	Security Bank USA	Bemidji	MN	56601	12/31/2017	2/14/2019	NM	1025 Paul Bunyan Drive, N.W	SECURITY STATE BANCSHARES OF BEMIDJI, INC.	2	0	0	4	1	Beltrami	NA	NA	2/7/1910	1/1/1934	3/31/2006	Stock	0	0	FDIC	DIF	Kansas City	KANSAS CITY	Fargo	Minneapolis	Central	West	0	1	www.SecurityBankusa.com	42	141730	9139	5291	9886	0	114836	1260	0	3840
855	2018	1604	14181	950758	1125496	Security Bank USA	Bemidji	MN	56601	12/31/2018	2/14/2019	NM	1025 Paul Bunyan Drive, N.W	SECURITY STATE BANCSHARES OF BEMIDJI, INC.	2	0	0	4	1	Beltrami	NA	NA	2/7/1910	1/1/1934	3/31/2006	Stock	0	0	FDIC	DIF	Kansas City	KANSAS CITY	Fargo	Minneapolis	Central	West	0	1	www.SecurityBankusa.com	40	146745	8099	3981	8955	0	121543	1578	0	4001
856	2016	1607	0	10250	3027268	The Bank of Elk River	Elk River	MN	55330	12/31/2016	2/14/2019	NM	630 Main Street	METRO NORTH BANCSHARES, INC.	5	0	0	4	0	Sherburne	33460	Minneapolis-St. Paul-Bloomington, MN-WI	1/1/1885	1/1/1934	3/31/2006	Stock	0	0	FDIC	DIF	Kansas City	KANSAS CITY	Minneapolis	Minneapolis	Central	West	0	1	www.thebankofelkriver.com	93	393607	18483	13324	109798	0	248405	2992	0	9542
857	2017	1607	0	10250	3027268	The Bank of Elk River	Elk River	MN	55330	12/31/2017	2/14/2019	NM	630 Main Street	METRO NORTH BANCSHARES, INC.	5	0	0	4	0	Sherburne	33460	Minneapolis-St. Paul-Bloomington, MN-WI	1/1/1885	1/1/1934	3/31/2006	Stock	0	0	FDIC	DIF	Kansas City	KANSAS CITY	Minneapolis	Minneapolis	Central	West	0	1	www.thebankofelkriver.com	96	411052	21979	14811	100183	0	274926	2985	0	9612
858	2018	1607	0	10250	3027268	The Bank of Elk River	Elk River	MN	55330	12/31/2018	2/14/2019	NM	630 Main Street	METRO NORTH BANCSHARES, INC.	5	0	0	4	0	Sherburne	33460	Minneapolis-St. Paul-Bloomington, MN-WI	1/1/1885	1/1/1934	3/31/2006	Stock	0	0	FDIC	DIF	Kansas City	KANSAS CITY	Minneapolis	Minneapolis	Central	West	0	1	www.thebankofelkriver.com	96	425006	18963	12177	109272	0	282189	3533	0	9275
859	2016	1609	13849	222156	1128554	First State Bank of Wyoming	Wyoming	MN	55092	12/31/2016	2/14/2019	NM	26741 Felton	WYOMING BANCSHARES, INC.	2	0	0	7	0	Chisago	33460	Minneapolis-St. Paul-Bloomington, MN-WI	6/4/1914	1/1/1934	3/31/2006	Stock	0	0	FDIC	DIF	Kansas City	KANSAS CITY	Minneapolis	Minneapolis	Central	West	0	1	www.fsbwyoming.com	32	177387	9995	7856	97366	1649	60519	2046	0	762
860	2017	1609	13849	222156	1128554	First State Bank of Wyoming	Wyoming	MN	55092	12/31/2017	2/14/2019	NM	26741 Felton	WYOMING BANCSHARES, INC.	2	0	0	7	0	Chisago	33460	Minneapolis-St. Paul-Bloomington, MN-WI	6/4/1914	1/1/1934	3/31/2006	Stock	0	0	FDIC	DIF	Kansas City	KANSAS CITY	Minneapolis	Minneapolis	Central	West	0	1	www.fsbwyoming.com	33	184933	16385	14231	100071	0	60716	1754	0	736
861	2018	1609	13849	222156	1128554	First State Bank of Wyoming	Wyoming	MN	55092	12/31/2018	2/14/2019	NM	26741 Felton	WYOMING BANCSHARES, INC.	2	0	0	7	0	Chisago	33460	Minneapolis-St. Paul-Bloomington, MN-WI	6/4/1914	1/1/1934	3/31/2006	Stock	0	0	FDIC	DIF	Kansas City	KANSAS CITY	Minneapolis	Minneapolis	Central	West	0	1	www.fsbwyoming.com	31	188021	19076	16683	95433	2026	63994	1759	0	615
862	2016	1610	12721	46053	1126158	The State Bank of Faribault	Faribault	MN	55021	12/31/2016	2/14/2019	NM	428 Central Avenue	FARIBAULT BANCSHARES, INC.	2	0	0	4	1	Rice	NA	NA	11/14/1919	1/1/1934	12/14/2009	Stock	0	0	FDIC	DIF	Kansas City	KANSAS CITY	Minneapolis	Minneapolis	Central	West	0	1	www.tsbf.com	47	185646	9563	2729	41640	1882	115399	2033	0	6848
863	2017	1610	12721	46053	1126158	The State Bank of Faribault	Faribault	MN	55021	12/31/2017	2/14/2019	NM	428 Central Avenue	FARIBAULT BANCSHARES, INC.	2	0	0	4	1	Rice	NA	NA	11/14/1919	1/1/1934	12/14/2009	Stock	0	0	FDIC	DIF	Kansas City	KANSAS CITY	Minneapolis	Minneapolis	Central	West	0	1	www.tsbf.com	46	198494	14866	8791	40242	8136	117660	2157	0	6640
864	2018	1610	12721	46053	1126158	The State Bank of Faribault	Faribault	MN	55021	12/31/2018	2/14/2019	NM	428 Central Avenue	FARIBAULT BANCSHARES, INC.	2	0	0	4	1	Rice	NA	NA	11/14/1919	1/1/1934	12/14/2009	Stock	0	0	FDIC	DIF	Kansas City	KANSAS CITY	Minneapolis	Minneapolis	Central	West	0	1	www.tsbf.com	46	208809	11368	8829	43920	8191	127306	2319	0	6902
865	2016	1611	13004	490843	1131013	Carroll County Trust Company of Carrollton, Missouri	Carrollton	MO	64633	12/31/2016	2/14/2019	NM	2 South Folger	CARROLL COUNTY BANCSHARES, INC.	2	0	0	2	1	Carroll	NA	NA	1/1/1919	1/1/1934	8/12/2010	Stock	0	1	FDIC	DIF	Kansas City	KANSAS CITY	Kansas City	Kansas City	Western	West	0	1	www.cctconline.com	27	163852	7040	4027	78833	0	70528	1094	0	1519
866	2017	1611	13004	490843	1131013	Carroll County Trust Company of Carrollton, Missouri	Carrollton	MO	64633	12/31/2017	2/14/2019	NM	2 South Folger	CARROLL COUNTY BANCSHARES, INC.	2	0	0	2	1	Carroll	NA	NA	1/1/1919	1/1/1934	8/12/2010	Stock	0	1	FDIC	DIF	Kansas City	KANSAS CITY	Kansas City	Kansas City	Western	West	0	1	www.cctconline.com	26	163040	11276	6577	73218	0	71123	989	0	1461
867	2018	1611	13004	490843	1131013	Carroll County Trust Company of Carrollton, Missouri	Carrollton	MO	64633	12/31/2018	2/14/2019	NM	2 South Folger	CARROLL COUNTY BANCSHARES, INC.	2	0	0	2	1	Carroll	NA	NA	1/1/1919	1/1/1934	8/12/2010	Stock	0	1	FDIC	DIF	Kansas City	KANSAS CITY	Kansas City	Kansas City	Western	West	0	1	www.cctconline.com	30	161096	12358	8110	70854	0	69854	961	0	1325
868	2016	1612	0	887854	0	Sherwood Community Bank	Creighton	MO	64739	12/31/2016	2/14/2019	NM	202 D Street	NA	4	0	0	8	1	Cass	28140	Kansas City, MO-KS	6/6/1902	1/1/1934	11/19/2018	Stock	0	0	FDIC	DIF	Kansas City	KANSAS CITY	Kansas City	Kansas City	Western	West	0	1	www.sherwoodbank.com	19	47081	7257	5420	5858	290	31909	349	0	1388
869	2017	1612	0	887854	0	Sherwood Community Bank	Creighton	MO	64739	12/31/2017	2/14/2019	NM	202 D Street	NA	4	0	0	8	1	Cass	28140	Kansas City, MO-KS	6/6/1902	1/1/1934	11/19/2018	Stock	0	0	FDIC	DIF	Kansas City	KANSAS CITY	Kansas City	Kansas City	Western	West	0	1	www.sherwoodbank.com	19	47759	7064	6148	6743	0	32122	349	0	1447
870	2018	1612	0	887854	0	Sherwood Community Bank	Creighton	MO	64739	12/31/2018	2/14/2019	NM	202 D Street	NA	4	0	0	8	1	Cass	28140	Kansas City, MO-KS	6/6/1902	1/1/1934	11/20/2018	Stock	0	0	FDIC	DIF	Kansas City	KANSAS CITY	Kansas City	Kansas City	Western	West	0	1	www.sherwoodbank.com	19	47173	7808	6143	6657	185	30769	347	0	1297
871	2016	1616	0	686459	1249495	Exchange Bank of Missouri	Fayette	MO	65248	12/31/2016	2/14/2019	SM	101 South Church Street	NORTHERN MISSOURI BANCSHARES, INC.	5	0	0	2	0	Howard	NA	NA	11/19/1927	1/1/1934	11/16/2012	Stock	0	0	FED	DIF	Kansas City	KANSAS CITY	Columbia Mo	Kansas City	Western	West	0	1	www.ebmo.com	45	179014	6514	279	16149	6759	135499	1405	0	5424
872	2017	1616	0	686459	1249495	Exchange Bank of Missouri	Fayette	MO	65248	12/31/2017	2/14/2019	SM	101 South Church Street	NORTHERN MISSOURI BANCSHARES, INC.	5	0	0	2	0	Howard	NA	NA	11/19/1927	1/1/1934	11/16/2012	Stock	0	0	FED	DIF	Kansas City	KANSAS CITY	Columbia Mo	Kansas City	Western	West	0	1	www.ebmo.com	45	189465	5912	396	16058	0	154315	1447	0	5336
873	2018	1616	0	686459	1249495	Exchange Bank of Missouri	Fayette	MO	65248	12/31/2018	2/14/2019	SM	101 South Church Street	NORTHERN MISSOURI BANCSHARES, INC.	5	0	0	2	0	Howard	NA	NA	11/19/1927	1/1/1934	11/16/2012	Stock	0	0	FED	DIF	Kansas City	KANSAS CITY	Columbia Mo	Kansas City	Western	West	0	1	www.ebmo.com	44	205374	9459	557	15577	744	165856	1591	0	5230
874	2016	1617	0	330855	1416439	The Bank of Missouri	Perryville	MO	63775	12/31/2016	2/14/2019	NM	916 North Kings Highway	RELIABLE COMMUNITY BANCSHARES, INC.	23	0	0	4	0	Perry	NA	NA	11/7/1891	1/1/1934	2/14/2017	Stock	0	1	FDIC	DIF	Kansas City	KANSAS CITY	St. Louis	St. louis	Western	West	0	1	www.bankofmissouri.com	339	1335298	27823	10785	229768	0	982257	11273	0	32466
875	2017	1617	0	330855	1416439	The Bank of Missouri	Perryville	MO	63775	12/31/2017	2/14/2019	NM	916 North Kings Highway	RELIABLE COMMUNITY BANCSHARES, INC.	23	0	0	4	0	Perry	NA	NA	11/7/1891	1/1/1934	2/9/2018	Stock	0	1	FDIC	DIF	Kansas City	KANSAS CITY	St. Louis	St. louis	Western	West	0	1	www.bankofmissouri.com	345	1387961	29028	9267	245095	0	1020252	9218	0	31273
876	2018	1617	0	330855	1416439	The Bank of Missouri	Perryville	MO	63775	12/31/2018	2/14/2019	NM	916 North Kings Highway	RELIABLE COMMUNITY BANCSHARES, INC.	35	0	0	4	0	Perry	NA	NA	11/7/1891	1/1/1934	3/24/2018	Stock	0	1	FDIC	DIF	Kansas City	KANSAS CITY	St. Louis	St. louis	Western	West	0	1	www.bankofmissouri.com	446	1773230	54230	29039	283979	0	1284746	12745	0	39200
877	2016	1622	0	322551	1059751	First Security Bank	Union Star	MO	64494	12/31/2016	2/14/2019	NM	108 North 4th Street	FIRST AMERICAN BANCSHARES, INC.	2	0	0	8	0	Dekalb	41140	St. Joseph, MO-KS	4/30/1890	1/1/1934	1/18/2016	Stock	0	0	FDIC	DIF	Kansas City	KANSAS CITY	Kansas City	Kansas City	Western	West	0	1	WWW.FIRSTSECURITYBANKMO.COM	8	28345	1224	22	10200	534	15351	270	0	351
878	2017	1622	0	322551	1059751	First Security Bank	Union Star	MO	64494	12/31/2017	2/14/2019	NM	108 North 4th Street	FIRST AMERICAN BANCSHARES, INC.	2	0	0	8	0	Dekalb	41140	St. Joseph, MO-KS	4/30/1890	1/1/1934	1/18/2016	Stock	0	0	FDIC	DIF	Kansas City	KANSAS CITY	Kansas City	Kansas City	Western	West	0	1	WWW.FIRSTSECURITYBANKMO.COM	8	30729	1106	0	10915	445	17410	237	0	367
879	2018	1622	0	322551	1059751	First Security Bank	Union Star	MO	64494	12/31/2018	2/14/2019	NM	108 North 4th Street	FIRST AMERICAN BANCSHARES, INC.	2	0	0	8	0	Dekalb	41140	St. Joseph, MO-KS	4/30/1890	1/1/1934	1/18/2016	Stock	0	0	FDIC	DIF	Kansas City	KANSAS CITY	Kansas City	Kansas City	Western	West	0	1	WWW.FIRSTSECURITYBANKMO.COM	9	30718	452	0	9855	0	19717	285	0	381
880	2016	1627	13108	3386983	0	Summit Bank of Kansas City	Lees Summit	MO	64086	12/31/2016	2/14/2019	NM	1650 Northeast Grand	NA	1	0	0	4	0	Jackson	28140	Kansas City, MO-KS	7/22/1902	1/1/1934	2/21/2013	Stock	0	0	FDIC	DIF	Kansas City	KANSAS CITY	Kansas City	Kansas City	Western	West	0	1	www.summitbankofkc.com	14	40366	6721	6192	0	0	32446	336	0	110
881	2017	1627	13108	3386983	0	Summit Bank of Kansas City	Lees Summit	MO	64086	12/31/2017	2/14/2019	NM	1650 Northeast Grand	NA	1	0	0	4	0	Jackson	28140	Kansas City, MO-KS	7/22/1902	1/1/1934	2/21/2013	Stock	0	0	FDIC	DIF	Kansas City	KANSAS CITY	Kansas City	Kansas City	Western	West	0	1	www.summitbankofkc.com	15	47257	4169	3376	0	0	40905	321	0	1027
882	2018	1627	13108	3386983	0	Summit Bank of Kansas City	Lees Summit	MO	64086	12/31/2018	2/14/2019	NM	1650 Northeast Grand	NA	2	0	0	4	0	Jackson	28140	Kansas City, MO-KS	7/22/1902	1/1/1934	2/21/2013	Stock	0	0	FDIC	DIF	Kansas City	KANSAS CITY	Kansas City	Kansas City	Western	West	0	1	www.summitbankofkc.com	16	46669	5948	4909	0	0	38236	278	0	1566
883	2016	1635	0	796451	2352280	Bank of Kirksville	Kirksville	MO	63501	12/31/2016	2/14/2019	NM	214 South Franklin Street	ROCKHOLD BANCORP	8	0	0	2	1	Adair	NA	NA	1/1/1913	1/1/1934	3/31/2006	Stock	0	0	FDIC	DIF	Kansas City	KANSAS CITY	Columbia Mo	St. louis	Western	West	0	1	www.bankofkirksville.com	71	455034	78201	75619	171376	10932	186700	1674	0	4519
884	2017	1635	0	796451	2352280	Bank of Kirksville	Kirksville	MO	63501	12/31/2017	2/14/2019	NM	214 South Franklin Street	ROCKHOLD BANCORP	8	0	0	2	1	Adair	NA	NA	1/1/1913	1/1/1934	3/31/2006	Stock	0	0	FDIC	DIF	Kansas City	KANSAS CITY	Columbia Mo	St. louis	Western	West	0	1	www.bankofkirksville.com	70	476938	100499	97383	160534	26496	173028	1987	0	4314
885	2018	1635	0	796451	2352280	Bank of Kirksville	Kirksville	MO	63501	12/31/2018	2/14/2019	NM	214 South Franklin Street	ROCKHOLD BANCORP	8	0	0	2	1	Adair	NA	NA	1/1/1913	1/1/1934	3/31/2006	Stock	0	0	FDIC	DIF	Kansas City	KANSAS CITY	Columbia Mo	St. louis	Western	West	0	1	www.bankofkirksville.com	72	459470	104644	101944	166095	19590	161379	2626	0	4428
886	2016	1639	11499	619859	1096037	First Community National Bank	Cuba	MO	65453	12/31/2016	2/14/2019	N	407 North Franklin	STEELVILLE COMMUNITY BANC-SHARES, INC.	8	0	0	4	1	Crawford	NA	NA	1/1/1906	1/1/1934	3/31/2006	Stock	0	1	OCC	DIF	Kansas City	KANSAS CITY	St. Louis	St. louis	Western	West	0	1	www.fcnb.com	90	181967	11423	4167	21425	0	129113	2740	0	9439
887	2017	1639	11499	619859	1096037	First Community National Bank	Cuba	MO	65453	12/31/2017	2/14/2019	N	407 North Franklin	STEELVILLE COMMUNITY BANC-SHARES, INC.	6	0	0	4	1	Crawford	NA	NA	1/1/1906	1/1/1934	3/31/2006	Stock	0	1	OCC	DIF	Kansas City	KANSAS CITY	St. Louis	St. louis	Western	West	0	1	www.fcnb.com	80	148477	18870	14184	20671	0	87798	2774	0	9340
888	2018	1639	11499	619859	1096037	First Community National Bank	Cuba	MO	65453	12/31/2018	2/14/2019	N	407 North Franklin	STEELVILLE COMMUNITY BANC-SHARES, INC.	6	0	0	8	1	Crawford	NA	NA	1/1/1906	1/1/1934	3/31/2006	Stock	0	1	OCC	DIF	Kansas City	KANSAS CITY	St. Louis	St. louis	Western	West	0	1	www.fcnb.com	70	127192	15365	12034	24936	0	66963	2914	0	9124
889	2016	1643	0	704755	3523359	Providence Bank	Columbia	MO	65203	12/31/2016	2/14/2019	SM	3855 Forum Boulevard	LINCO BANCSHARES, INC.	13	0	1	4	1	Boone	17860	Columbia, MO	7/8/1888	1/1/1934	7/1/2015	Stock	0	0	FED	DIF	Kansas City	KANSAS CITY	Columbia Mo	St. louis	Western	West	0	1	WWW.MYPROVIDENCEBANK.COM	186	940761	23847	19429	141522	0	683766	10432	0	25402
890	2017	1643	0	704755	3523359	Providence Bank	Columbia	MO	65203	12/31/2017	2/14/2019	SM	3855 Forum Boulevard	LINCO BANCSHARES, INC.	13	0	1	4	1	Boone	17860	Columbia, MO	7/8/1888	1/1/1934	7/1/2015	Stock	0	0	FED	DIF	Kansas City	KANSAS CITY	Columbia Mo	St. louis	Western	West	0	1	WWW.MYPROVIDENCEBANK.COM	198	967200	19941	14384	154656	0	703262	9856	0	25190
891	2018	1643	0	704755	3523359	Providence Bank	Columbia	MO	65203	12/31/2018	2/14/2019	SM	3855 Forum Boulevard	LINCO BANCSHARES, INC.	14	0	1	4	1	Boone	17860	Columbia, MO	7/8/1888	1/1/1934	7/1/2015	Stock	0	0	FED	DIF	Kansas City	KANSAS CITY	Columbia Mo	St. louis	Western	West	0	1	WWW.MYPROVIDENCEBANK.COM	204	1021040	22724	16515	150092	0	757426	9168	0	25536
892	2016	1654	14406	882952	0	Ozark Bank	Ozark	MO	65721	12/31/2016	2/14/2019	NM	106-112 North 2nd Avenue	NA	4	0	0	4	1	Christian	44180	Springfield, MO	9/25/1906	1/1/1934	11/2/2016	Stock	0	1	FDIC	DIF	Kansas City	KANSAS CITY	Springfield Mo	St. louis	Western	West	0	1	http://www.ozarkbank.com	56	242490	47871	40069	54544	0	131849	1798	0	2801
893	2017	1654	14406	882952	0	Ozark Bank	Ozark	MO	65721	12/31/2017	2/14/2019	NM	106-112 North 2nd Avenue	NA	4	0	0	4	1	Christian	44180	Springfield, MO	9/25/1906	1/1/1934	11/2/2016	Stock	0	1	FDIC	DIF	Kansas City	KANSAS CITY	Springfield Mo	St. louis	Western	West	0	1	http://www.ozarkbank.com	58	259088	35263	31208	57799	0	157774	1527	0	2804
894	2018	1654	14406	882952	0	Ozark Bank	Ozark	MO	65721	12/31/2018	2/14/2019	NM	106-112 North 2nd Avenue	NA	4	0	0	4	1	Christian	44180	Springfield, MO	9/25/1906	1/1/1934	11/2/2016	Stock	0	1	FDIC	DIF	Kansas City	KANSAS CITY	Springfield Mo	St. louis	Western	West	0	1	http://www.ozarkbank.com	59	273619	12557	8123	87469	0	164542	1549	0	3083
895	2016	1655	0	880855	2315164	The Bank of Old Monroe	Old Monroe	MO	63369	12/31/2016	2/14/2019	NM	2100 Highway C	CUIVRE RIVER BANCSHARES, INC.	5	0	0	4	0	Lincoln	41180	St. Louis, MO-IL	9/19/1906	1/1/1934	2/17/2009	Stock	0	0	FDIC	DIF	Kansas City	KANSAS CITY	St. Louis	St. louis	Western	West	0	1	www.bankofoldmonroe.com	64	323952	6454	1382	86047	0	206415	5977	0	10926
896	2017	1655	0	880855	2315164	The Bank of Old Monroe	Old Monroe	MO	63369	12/31/2017	2/14/2019	NM	2100 Highway C	CUIVRE RIVER BANCSHARES, INC.	5	0	0	4	0	Lincoln	41180	St. Louis, MO-IL	9/19/1906	1/1/1934	2/17/2009	Stock	0	0	FDIC	DIF	Kansas City	KANSAS CITY	St. Louis	St. louis	Western	West	0	1	www.bankofoldmonroe.com	67	346114	9431	4355	93093	0	218896	4183	0	10710
897	2018	1655	0	880855	2315164	The Bank of Old Monroe	Old Monroe	MO	63369	12/31/2018	2/14/2019	NM	2100 Highway C	CUIVRE RIVER BANCSHARES, INC.	5	0	0	4	1	Lincoln	41180	St. Louis, MO-IL	9/19/1906	1/1/1934	2/17/2009	Stock	0	0	FDIC	DIF	Kansas City	KANSAS CITY	St. Louis	St. louis	Western	West	0	1	www.bankofoldmonroe.com	73	365325	9976	1221	97533	988	233079	4282	0	10355
898	2016	1660	13857	282226	1137426	Farmers and Merchants Bank of South Carolina	Holly Hill	SC	29059	12/31/2016	2/14/2019	NM	8624 Old State Street	FMB OF S.C. BANCSHARES, INC.	8	0	0	7	0	Orangeburg	NA	NA	1/3/1912	1/1/1934	3/31/2006	Stock	0	0	FDIC	DIF	Atlanta	ATLANTA	Columbia Sc	Richmond	Northeastern	Southeast	0	1	www.fmbsc.com	78	375302	172507	150862	78864	2576	109918	1809	0	4670
899	2017	1660	13857	282226	1137426	Farmers and Merchants Bank of South Carolina	Holly Hill	SC	29059	12/31/2017	2/14/2019	NM	8624 Old State Street	FMB OF S.C. BANCSHARES, INC.	8	0	0	7	0	Orangeburg	NA	NA	1/3/1912	1/1/1934	3/31/2006	Stock	0	0	FDIC	DIF	Atlanta	ATLANTA	Columbia Sc	Richmond	Northeastern	Southeast	0	1	www.fmbsc.com	76	394695	201288	166319	82211	2595	98454	1579	0	4684
900	2018	1660	13857	282226	1137426	Farmers and Merchants Bank of South Carolina	Holly Hill	SC	29059	12/31/2018	2/14/2019	NM	8624 Old State Street	FMB OF S.C. BANCSHARES, INC.	8	0	0	7	0	Orangeburg	NA	NA	1/3/1912	1/1/1934	3/31/2006	Stock	0	0	FDIC	DIF	Atlanta	ATLANTA	Columbia Sc	Richmond	Northeastern	Southeast	0	1	www.fmbsc.com	76	382303	193383	175303	85867	2631	90926	1550	0	4396
901	2016	1673	0	526452	0	1st Financial Bank USA	Dakota Dunes	SD	57049	12/31/2016	2/14/2019	NM	331 N. Dakota Dunes Blvd.	NA	2	0	0	3	0	Union	43580	Sioux City, IA-NE-SD	1/1/1910	1/1/1934	3/31/2006	Stock	0	0	FDIC	DIF	Kansas City	KANSAS CITY	Sioux Falls	Minneapolis	Western	West	0	0	http://www.1fbusa.com	390	685234	71018	59087	30861	0	518276	24477	0	38478
902	2017	1673	0	526452	0	1st Financial Bank USA	Dakota Dunes	SD	57049	12/31/2017	2/14/2019	NM	331 N. Dakota Dunes Blvd.	NA	2	0	0	3	0	Union	43580	Sioux City, IA-NE-SD	1/1/1910	1/1/1934	3/31/2006	Stock	0	0	FDIC	DIF	Kansas City	KANSAS CITY	Sioux Falls	Minneapolis	Western	West	0	0	http://www.1fbusa.com	376	692843	74673	63358	30985	0	504929	29051	0	51438
903	2018	1673	0	526452	0	1st Financial Bank USA	Dakota Dunes	SD	57049	12/31/2018	2/14/2019	NM	331 N. Dakota Dunes Blvd.	NA	2	0	0	3	0	Union	43580	Sioux City, IA-NE-SD	1/1/1910	1/1/1934	3/31/2006	Stock	0	0	FDIC	DIF	Kansas City	KANSAS CITY	Sioux Falls	Minneapolis	Western	West	0	0	http://www.1fbusa.com	353	678900	76170	65926	30757	0	495448	25972	0	51127
904	2016	1675	0	83852	0	Richland State Bank	Bruce	SD	57220	12/31/2016	2/14/2019	NM	602 First Street	NA	1	0	0	2	1	Brookings	NA	NA	1/1/1927	1/1/1934	3/31/2006	Stock	0	0	FDIC	DIF	Kansas City	KANSAS CITY	Sioux Falls	Minneapolis	Western	West	0	1	http://www.richlandstate.org	10	44446	7709	4236	18747	0	16975	170	0	372
905	2017	1675	0	83852	0	Richland State Bank	Bruce	SD	57220	12/31/2017	2/14/2019	NM	602 First Street	NA	1	0	0	2	1	Brookings	NA	NA	1/1/1927	1/1/1934	3/31/2006	Stock	0	0	FDIC	DIF	Kansas City	KANSAS CITY	Sioux Falls	Minneapolis	Western	West	0	1	http://www.richlandstate.org	10	43498	8780	6183	19206	0	14503	171	0	353
906	2018	1675	0	83852	1127717	Richland State Bank	Bruce	SD	57220	12/31/2018	2/14/2019	NM	602 First Street	BRYANT BANCSHARES, INC.	1	0	0	2	1	Brookings	NA	NA	1/1/1927	1/1/1934	3/31/2006	Stock	0	0	FDIC	DIF	Kansas City	KANSAS CITY	Sioux Falls	Minneapolis	Western	West	0	1	http://www.richlandstate.org	10	37132	4597	3442	16657	0	14445	77	0	338
907	2016	1678	0	593052	0	Plains Commerce Bank	Hoven	SD	57450	12/31/2016	2/14/2019	NM	220 Main Street	NA	9	0	1	2	1	Potter	NA	NA	7/16/1931	1/1/1934	5/27/2010	Stock	0	0	FDIC	DIF	Kansas City	KANSAS CITY	Sioux Falls	Minneapolis	Western	West	0	1	http://www.plainscommerce.com	198	629000	15232	1089	54986	14861	512644	7137	0	13794
908	2017	1678	0	593052	0	Plains Commerce Bank	Hoven	SD	57450	12/31/2017	2/14/2019	NM	220 Main Street	NA	9	0	1	2	1	Potter	NA	NA	7/16/1931	1/1/1934	5/27/2010	Stock	0	0	FDIC	DIF	Kansas City	KANSAS CITY	Sioux Falls	Minneapolis	Western	West	0	1	http://www.plainscommerce.com	203	650256	13755	1744	55653	34128	513016	8681	0	14636
909	2018	1678	0	593052	0	Plains Commerce Bank	Hoven	SD	57450	12/31/2018	2/14/2019	NM	220 Main Street	NA	9	0	1	2	1	Potter	NA	NA	7/16/1931	1/1/1934	5/27/2010	Stock	0	0	FDIC	DIF	Kansas City	KANSAS CITY	Sioux Falls	Minneapolis	Western	West	0	1	http://www.plainscommerce.com	223	656158	13146	2422	54320	43423	510658	7811	0	14758
910	2016	1686	0	120953	1122897	Farmers State Bank	Parkston	SD	57366	12/31/2016	2/14/2019	NM	103 West Main Street	PARKSTON INVESTMENT COMPANY	4	0	0	2	0	Hutchinson	NA	NA	7/19/1919	1/1/1934	7/1/2015	Stock	0	0	FDIC	DIF	Kansas City	KANSAS CITY	Sioux Falls	Minneapolis	Western	West	0	1	http://www.fsbparkston.com	35	208815	10869	6068	85162	900	103574	1364	0	2958
911	2017	1686	0	120953	1122897	Farmers State Bank	Parkston	SD	57366	12/31/2017	2/14/2019	NM	103 West Main Street	PARKSTON INVESTMENT COMPANY	4	0	0	2	0	Hutchinson	NA	NA	7/19/1919	1/1/1934	7/1/2015	Stock	0	0	FDIC	DIF	Kansas City	KANSAS CITY	Sioux Falls	Minneapolis	Western	West	0	1	http://www.fsbparkston.com	37	216067	5649	2893	85959	1100	111299	1367	0	3034
912	2018	1686	0	120953	1122897	Farmers State Bank	Parkston	SD	57366	12/31/2018	2/14/2019	NM	103 West Main Street	PARKSTON INVESTMENT COMPANY	4	0	0	2	0	Hutchinson	NA	NA	7/19/1919	1/1/1934	7/1/2015	Stock	0	0	FDIC	DIF	Kansas City	KANSAS CITY	Sioux Falls	Minneapolis	Western	West	0	1	http://www.fsbparkston.com	38	227049	15850	11263	80547	650	118400	1368	0	2918
913	2016	1687	0	276953	0	Community Bank	Avon	SD	57315	12/31/2016	2/14/2019	NM	118 N Main St	NA	1	0	0	2	0	Bon Homme	NA	NA	1/1/1914	1/1/1934	5/27/2010	Stock	0	0	FDIC	DIF	Kansas City	KANSAS CITY	Sioux Falls	Minneapolis	Western	West	0	1	http://www.communitybankavon.com	8	53448	4092	3634	23503	0	23851	284	0	184
914	2017	1687	0	276953	0	Community Bank	Avon	SD	57315	12/31/2017	2/14/2019	NM	118 N Main St	NA	1	0	0	2	0	Bon Homme	NA	NA	1/1/1914	1/1/1934	5/27/2010	Stock	0	0	FDIC	DIF	Kansas City	KANSAS CITY	Sioux Falls	Minneapolis	Western	West	0	1	http://www.communitybankavon.com	9	52409	3999	3121	22048	0	24352	315	0	178
915	2018	1687	0	276953	0	Community Bank	Avon	SD	57315	12/31/2018	2/14/2019	NM	118 N Main St	NA	1	0	0	2	0	Bon Homme	NA	NA	1/1/1914	1/1/1934	5/27/2010	Stock	0	0	FDIC	DIF	Kansas City	KANSAS CITY	Sioux Falls	Minneapolis	Western	West	0	1	http://www.communitybankavon.com	9	53575	2126	1413	20897	0	28446	360	0	170
916	2016	1693	0	423636	0	UBank	Jellico	TN	37762	12/31/2016	2/14/2019	NM	1075 Fifth Street	NA	1	0	0	4	1	Campbell	28940	Knoxville, TN	1/1/1918	1/1/1934	7/28/2015	Stock	0	1	FDIC	DIF	Dallas	DALLAS	Knoxville	Atlanta	Southern	Southeast	0	1	www.ubjonline.com	17	65029	4097	292	18114	0	38409	544	0	1635
917	2017	1693	0	423636	0	UBank	Jellico	TN	37762	12/31/2017	2/14/2019	NM	1075 Fifth Street	NA	1	0	0	4	1	Campbell	28940	Knoxville, TN	1/1/1918	1/1/1934	7/28/2015	Stock	0	1	FDIC	DIF	Dallas	DALLAS	Knoxville	Atlanta	Southern	Southeast	0	1	www.ubjonline.com	17	67563	5848	3013	13895	0	43528	618	0	1527
918	2018	1693	0	423636	0	UBank	Jellico	TN	37762	12/31/2018	2/14/2019	NM	1075 Fifth Street	NA	1	0	0	4	1	Campbell	28940	Knoxville, TN	1/1/1918	1/1/1934	7/28/2015	Stock	0	1	FDIC	DIF	Dallas	DALLAS	Knoxville	Atlanta	Southern	Southeast	0	1	www.ubjonline.com	17	64803	4477	2717	11083	0	44781	563	0	1427
919	2016	1696	10900	901938	1086122	The Farmers Bank	Portland	TN	37148	12/31/2016	2/14/2019	NM	120 Village Drive	FIRST FARMERS BANCSHARES, INC.	10	0	0	4	0	Sumner	34980	Nashville-Davidson-Murfreesboro-Franklin, TN	7/12/1912	1/1/1934	9/29/2006	Stock	0	0	FDIC	DIF	Dallas	DALLAS	Nashville	Atlanta	Southern	Southeast	0	1	www.thefarmersbank.net	152	618440	27270	20884	159561	15000	384082	5392	0	7739
920	2017	1696	10900	901938	1086122	The Farmers Bank	Portland	TN	37148	12/31/2017	2/14/2019	NM	120 Village Drive	FIRST FARMERS BANCSHARES, INC.	10	0	0	4	0	Sumner	34980	Nashville-Davidson-Murfreesboro-Franklin, TN	7/12/1912	1/1/1934	9/29/2006	Stock	0	0	FDIC	DIF	Dallas	DALLAS	Nashville	Atlanta	Southern	Southeast	0	1	www.thefarmersbank.net	151	648730	26581	19426	176901	20000	389751	5013	0	7461
921	2018	1696	10900	901938	1086122	The Farmers Bank	Portland	TN	37148	12/31/2018	2/14/2019	NM	120 Village Drive	FIRST FARMERS BANCSHARES, INC.	11	0	0	4	0	Sumner	34980	Nashville-Davidson-Murfreesboro-Franklin, TN	7/12/1912	1/1/1934	9/29/2006	Stock	0	0	FDIC	DIF	Dallas	DALLAS	Nashville	Atlanta	Southern	Southeast	0	1	www.thefarmersbank.net	156	667611	18821	11078	153452	9000	447293	5216	0	8811
922	2016	1700	12840	999935	1135646	First Century Bank	Tazewell	TN	37879	12/31/2016	2/14/2019	NM	1780 North Broad Street	CLAIBORNE HOLDING COMPANY, INC.	9	0	0	4	0	Claiborne	NA	NA	10/10/1899	1/1/1934	7/29/2015	Stock	0	0	FDIC	DIF	Dallas	DALLAS	Knoxville	Atlanta	Southern	Southeast	0	1	http://www.fcbtn.com	89	301198	7142	94	17640	0	257149	3365	0	6586
923	2017	1700	12840	999935	1135646	First Century Bank	Tazewell	TN	37879	12/31/2017	2/14/2019	NM	1780 North Broad Street	CLAIBORNE HOLDING COMPANY, INC.	9	0	0	4	0	Claiborne	NA	NA	10/10/1899	1/1/1934	7/29/2015	Stock	0	0	FDIC	DIF	Dallas	DALLAS	Knoxville	Atlanta	Southern	Southeast	0	1	http://www.fcbtn.com	82	347548	11081	3913	11165	10792	295960	3946	0	6360
924	2018	1700	12840	999935	1135646	First Century Bank	Tazewell	TN	37879	12/31/2018	2/14/2019	NM	1780 North Broad Street	CLAIBORNE HOLDING COMPANY, INC.	9	0	0	4	0	Claiborne	NA	NA	10/10/1899	1/1/1934	7/29/2015	Stock	0	0	FDIC	DIF	Dallas	DALLAS	Knoxville	Atlanta	Southern	Southeast	0	1	http://www.fcbtn.com	90	389805	17772	8143	7952	18613	325633	4217	0	7395
925	2016	1705	0	714437	1134751	Mountain Valley Bank	Dunlap	TN	37327	12/31/2016	2/14/2019	NM	17114 Rankin Avenue	SEQUATCHIE COUNTY BANCORP, INC.	4	0	0	8	0	Sequatchie	16860	Chattanooga, TN-GA	1/1/1905	1/1/1934	6/3/2018	Stock	0	1	FDIC	DIF	Dallas	DALLAS	Knoxville	Atlanta	Southern	Southeast	0	1	www.mtnvalleybankonline.com	37	94190	7422	6033	19258	0	60922	565	0	2125
926	2017	1705	0	714437	1134751	Mountain Valley Bank	Dunlap	TN	37327	12/31/2017	2/14/2019	NM	17114 Rankin Avenue	SEQUATCHIE COUNTY BANCORP, INC.	4	0	0	8	0	Sequatchie	16860	Chattanooga, TN-GA	1/1/1905	1/1/1934	6/3/2018	Stock	0	1	FDIC	DIF	Dallas	DALLAS	Knoxville	Atlanta	Southern	Southeast	0	1	www.mtnvalleybankonline.com	36	98572	4937	3561	17582	0	70079	550	0	2061
927	2018	1705	0	714437	1134751	Mountain Valley Bank	Dunlap	TN	37327	12/31/2018	2/14/2019	NM	17114 Rankin Avenue	SEQUATCHIE COUNTY BANCORP, INC.	5	0	0	8	0	Sequatchie	16860	Chattanooga, TN-GA	1/1/1905	1/1/1934	6/4/2018	Stock	0	1	FDIC	DIF	Dallas	DALLAS	Knoxville	Atlanta	Southern	Southeast	0	1	www.mtnvalleybankonline.com	36	103785	7917	6168	16590	0	73897	594	0	2183
928	2016	1711	0	63733	1140239	Citizens Bank of Lafayette	Lafayette	TN	37083	12/31/2016	2/14/2019	NM	400 Highway 52 Bypass West	CITIZENS BANCORP INVESTMENT, INC.	19	0	0	8	0	Macon	34980	Nashville-Davidson-Murfreesboro-Franklin, TN	7/1/1909	1/1/1934	4/20/2015	Stock	0	0	FDIC	DIF	Dallas	DALLAS	Nashville	Atlanta	Southern	Southeast	0	1	http://www.citizens-bank.org	195	884728	30754	1238	311721	277	495073	7193	0	10685
929	2017	1711	0	63733	1140239	Citizens Bank of Lafayette	Lafayette	TN	37083	12/31/2017	2/14/2019	NM	400 Highway 52 Bypass West	CITIZENS BANCORP INVESTMENT, INC.	19	0	0	4	0	Macon	34980	Nashville-Davidson-Murfreesboro-Franklin, TN	7/1/1909	1/1/1934	4/20/2015	Stock	0	0	FDIC	DIF	Dallas	DALLAS	Nashville	Atlanta	Southern	Southeast	0	1	http://www.citizens-bank.org	209	910210	18484	521	283736	0	561452	7574	0	10174
930	2018	1711	0	63733	1140239	Citizens Bank of Lafayette	Lafayette	TN	37083	12/31/2018	2/14/2019	NM	400 Highway 52 Bypass West	CITIZENS BANCORP INVESTMENT, INC.	19	0	0	4	0	Macon	34980	Nashville-Davidson-Murfreesboro-Franklin, TN	7/1/1909	1/1/1934	4/20/2015	Stock	0	0	FDIC	DIF	Dallas	DALLAS	Nashville	Atlanta	Southern	Southeast	0	1	http://www.citizens-bank.org	228	920190	26395	8709	235839	1000	605682	7855	0	11034
931	2016	1713	0	284239	0	Bank of Perry County	Lobelville	TN	37097	12/31/2016	2/14/2019	NM	33 South Main Street	NA	3	0	0	4	1	Perry	NA	NA	9/1/1905	1/1/1934	5/27/2010	Stock	0	0	FDIC	DIF	Dallas	DALLAS	Nashville	Atlanta	Southern	Southeast	0	1	http://www.thebankonthego.com	39	156855	5413	459	6340	7265	128670	1579	0	3173
932	2017	1713	0	284239	0	Bank of Perry County	Lobelville	TN	37097	12/31/2017	2/14/2019	NM	33 South Main Street	NA	3	0	0	4	1	Perry	NA	NA	9/1/1905	1/1/1934	5/27/2010	Stock	0	0	FDIC	DIF	Dallas	DALLAS	Nashville	Atlanta	Southern	Southeast	0	1	http://www.thebankonthego.com	39	162439	4492	461	6649	8349	132782	1571	0	3095
933	2018	1713	0	284239	0	Bank of Perry County	Lobelville	TN	37097	12/31/2018	2/14/2019	NM	33 South Main Street	NA	3	0	0	4	1	Perry	NA	NA	9/1/1905	1/1/1934	5/27/2010	Stock	0	0	FDIC	DIF	Dallas	DALLAS	Nashville	Atlanta	Southern	Southeast	0	1	http://www.thebankonthego.com	35	165457	4137	716	6443	5304	139150	1488	0	3112
934	2016	1715	13157	869663	0	Citizens 1st Bank	Tyler	TX	75701	12/31/2016	2/14/2019	SM	2001 E. Southeast Loop 323	NA	4	0	0	7	1	Smith	46340	Tyler, TX	4/24/1920	1/1/1934	3/7/2014	Stock	0	0	FED	DIF	Dallas	DALLAS	Dallas	Dallas	Southern	West	0	1	www.citizens1stbank.com	66	729898	34838	23048	406799	173	274096	1973	0	1077
935	2017	1715	13157	869663	0	Citizens 1st Bank	Tyler	TX	75701	12/31/2017	2/14/2019	SM	2001 E. Southeast Loop 323	NA	4	0	0	7	1	Smith	46340	Tyler, TX	4/24/1920	1/1/1934	3/7/2014	Stock	0	0	FED	DIF	Dallas	DALLAS	Dallas	Dallas	Southern	West	0	1	www.citizens1stbank.com	61	739406	23810	20126	447953	250	253126	1817	0	999
936	2018	1715	13157	869663	0	Citizens 1st Bank	Tyler	TX	75701	12/31/2018	2/14/2019	SM	2001 E. Southeast Loop 323	NA	4	0	0	7	1	Smith	46340	Tyler, TX	4/24/1920	1/1/1934	3/7/2014	Stock	0	0	FED	DIF	Dallas	DALLAS	Dallas	Dallas	Southern	West	0	1	www.citizens1stbank.com	61	728500	27669	23450	424836	113	261732	1741	0	900
937	2016	1720	11966	199463	4442523	Western Bank	Lubbock	TX	79424	12/31/2016	2/14/2019	NM	5701 82nd Street	CIRCLE I BANK GROUP, INC.	6	0	0	4	1	Lubbock	31180	Lubbock, TX	1/1/1909	1/1/1934	1/15/2015	Stock	0	1	FDIC	DIF	Dallas	DALLAS	Lubbock	Dallas	Southern	West	0	1	http://www.westernbank.com	57	209194	4409	1476	55757	0	132726	1463	0	8890
938	2017	1720	11966	199463	4442523	Western Bank	Lubbock	TX	79424	12/31/2017	2/14/2019	NM	5701 82nd Street	CIRCLE I BANK GROUP, INC.	6	0	0	4	1	Lubbock	31180	Lubbock, TX	1/1/1909	1/1/1934	1/15/2015	Stock	0	1	FDIC	DIF	Dallas	DALLAS	Lubbock	Dallas	Southern	West	0	1	http://www.westernbank.com	59	227153	11013	7098	47790	0	150225	1555	0	11406
939	2018	1720	11966	199463	4442523	Western Bank	Lubbock	TX	79424	12/31/2018	2/14/2019	NM	5701 82nd Street	CIRCLE I BANK GROUP, INC.	8	0	0	4	1	Lubbock	31180	Lubbock, TX	1/1/1909	1/1/1934	1/15/2015	Stock	0	1	FDIC	DIF	Dallas	DALLAS	Lubbock	Dallas	Southern	West	0	1	http://www.westernbank.com	65	240727	8670	3530	46302	0	165084	1607	0	14389
940	2016	1730	0	320034	1086775	Peoples Bank of Greensboro	Greensboro	AL	36744	12/31/2016	2/14/2019	NM	1402 State Street	GREENSBORO BANCSHARES, INC.	1	0	0	2	1	Hale	46220	Tuscaloosa, AL	3/7/1904	1/1/1934	2/24/2011	Stock	0	0	FDIC	DIF	Atlanta	ATLANTA	Shelby	Atlanta	Southern	Southeast	0	1	http://www.peoplesbankofgreensboro.com	20	96529	2913	412	45716	2549	43926	445	0	429
941	2017	1730	0	320034	1086775	Peoples Bank of Greensboro	Greensboro	AL	36744	12/31/2017	2/14/2019	NM	1402 State Street	GREENSBORO BANCSHARES, INC.	1	0	0	2	1	Hale	46220	Tuscaloosa, AL	3/7/1904	1/1/1934	2/24/2011	Stock	0	0	FDIC	DIF	Atlanta	ATLANTA	Shelby	Atlanta	Southern	Southeast	0	1	http://www.peoplesbankofgreensboro.com	20	91238	2952	38	40432	597	45712	462	0	400
942	2018	1730	0	320034	1086775	Peoples Bank of Greensboro	Greensboro	AL	36744	12/31/2018	2/14/2019	NM	1402 State Street	GREENSBORO BANCSHARES, INC.	1	0	0	2	1	Hale	46220	Tuscaloosa, AL	3/7/1904	1/1/1934	2/24/2011	Stock	0	0	FDIC	DIF	Atlanta	ATLANTA	Shelby	Atlanta	Southern	Southeast	0	1	http://www.peoplesbankofgreensboro.com	18	86590	3249	26	34216	255	47423	477	0	365
943	2016	1735	16123	434539	1137882	Farmers and Merchants Bank	Piedmont	AL	36272	12/31/2016	2/14/2019	NM	112 East Ladiga Street	F&M FINANCIAL CORP	4	0	0	4	0	Calhoun	11500	Anniston-Oxford-Jacksonville, AL	4/12/1915	1/1/1934	2/24/2011	Stock	0	0	FDIC	DIF	Atlanta	ATLANTA	Shelby	Atlanta	Southern	Southeast	0	1	http://www.f-mbank.com	48	209276	26521	3828	65188	1100	102884	1218	0	5722
944	2017	1735	16123	434539	1137882	Farmers and Merchants Bank	Piedmont	AL	36272	12/31/2017	2/14/2019	NM	112 East Ladiga Street	F&M FINANCIAL CORP	4	0	0	4	0	Calhoun	11500	Anniston-Oxford-Jacksonville, AL	4/12/1915	1/1/1934	2/24/2011	Stock	0	0	FDIC	DIF	Atlanta	ATLANTA	Shelby	Atlanta	Southern	Southeast	0	1	http://www.f-mbank.com	47	212711	22192	1753	69219	250	107633	1216	0	5671
945	2018	1735	16123	434539	1137882	Farmers and Merchants Bank	Piedmont	AL	36272	12/31/2018	2/14/2019	NM	112 East Ladiga Street	F&M FINANCIAL CORP	4	0	0	4	0	Calhoun	11500	Anniston-Oxford-Jacksonville, AL	4/12/1915	1/1/1934	2/24/2011	Stock	0	0	FDIC	DIF	Atlanta	ATLANTA	Shelby	Atlanta	Southern	Southeast	0	1	http://www.f-mbank.com	49	223830	14018	2752	70078	7080	119084	1363	0	5621
946	2016	1744	0	291330	1918755	First Bank	Wadley	AL	36276	12/31/2016	2/14/2019	NM	312 Main Street	PEOPLES INDEPENDENT BANCSHARES, INC.	5	0	0	7	1	Randolph	NA	NA	11/6/1907	1/1/1934	2/24/2011	Stock	0	0	FDIC	DIF	Atlanta	ATLANTA	Shelby	Atlanta	Southern	Southeast	0	1	http://www.fbonline.biz	25	81922	8487	2476	36478	6242	27328	286	0	706
947	2017	1744	0	291330	1918755	First Bank	Wadley	AL	36276	12/31/2017	2/14/2019	NM	312 Main Street	PEOPLES INDEPENDENT BANCSHARES, INC.	5	0	0	7	1	Randolph	NA	NA	11/6/1907	1/1/1934	2/24/2011	Stock	0	0	FDIC	DIF	Atlanta	ATLANTA	Shelby	Atlanta	Southern	Southeast	0	1	http://www.fbonline.biz	25	83512	6606	216	37961	6329	28914	310	0	1042
948	2018	1744	0	291330	1918755	First Bank	Wadley	AL	36276	12/31/2018	2/14/2019	NM	312 Main Street	PEOPLES INDEPENDENT BANCSHARES, INC.	5	0	0	7	1	Randolph	NA	NA	11/6/1907	1/1/1934	2/24/2011	Stock	0	0	FDIC	DIF	Atlanta	ATLANTA	Shelby	Atlanta	Southern	Southeast	0	1	http://www.fbonline.biz	24	87138	9997	5989	36298	5285	30497	313	0	2350
949	2016	1745	0	291732	0	The Farmers & Merchants Bank	Waterloo	AL	35677	12/31/2016	2/14/2019	NM	320 Main St	NA	2	0	0	7	0	Lauderdale	22520	Florence-Muscle Shoals, AL	7/1/1914	1/1/1934	2/24/2011	Stock	0	0	FDIC	DIF	Atlanta	ATLANTA	Shelby	Atlanta	Southern	Southeast	0	1	WWW.FMBAL.COM	10	80762	3210	1989	65542	3675	7045	223	0	195
950	2017	1745	0	291732	0	The Farmers & Merchants Bank	Waterloo	AL	35677	12/31/2017	2/14/2019	NM	320 Main St	NA	2	0	0	2	0	Lauderdale	22520	Florence-Muscle Shoals, AL	7/1/1914	1/1/1934	2/24/2011	Stock	0	0	FDIC	DIF	Atlanta	ATLANTA	Shelby	Atlanta	Southern	Southeast	0	1	WWW.FMBAL.COM	10	85394	5326	3235	68212	3225	7312	357	0	234
951	2018	1745	0	291732	0	The Farmers & Merchants Bank	Waterloo	AL	35677	12/31/2018	2/14/2019	NM	320 Main St	NA	2	0	0	2	0	Lauderdale	22520	Florence-Muscle Shoals, AL	7/1/1914	1/1/1934	2/24/2011	Stock	0	0	FDIC	DIF	Atlanta	ATLANTA	Shelby	Atlanta	Southern	Southeast	0	1	WWW.FMBAL.COM	9	85913	5651	4471	68448	3525	6732	207	0	281
952	2016	1746	0	305433	0	Escambia County Bank	Flomaton	AL	36441	12/31/2016	2/14/2019	NM	2151 Ringold St	NA	1	0	0	5	1	Escambia	NA	NA	1/1/1924	1/1/1934	5/27/2010	Stock	0	0	FDIC	DIF	Atlanta	ATLANTA	Montgomery	Atlanta	Southern	Southeast	0	1	http://www.escambiacountybank.com	20	74769	1057	40	50160	0	21024	703	0	1498
953	2017	1746	0	305433	0	Escambia County Bank	Flomaton	AL	36441	12/31/2017	2/14/2019	NM	2151 Ringold St	NA	1	0	0	5	1	Escambia	NA	NA	1/1/1924	1/1/1934	5/27/2010	Stock	0	0	FDIC	DIF	Atlanta	ATLANTA	Montgomery	Atlanta	Southern	Southeast	0	1	http://www.escambiacountybank.com	19	72361	1430	18	43615	0	24828	571	0	1487
954	2018	1746	0	305433	0	Escambia County Bank	Flomaton	AL	36441	12/31/2018	2/14/2019	NM	2151 Ringold St	NA	1	0	0	7	1	Escambia	NA	NA	1/1/1924	1/1/1934	5/27/2010	Stock	0	0	FDIC	DIF	Atlanta	ATLANTA	Montgomery	Atlanta	Southern	Southeast	0	1	http://www.escambiacountybank.com	19	71799	2072	350	39899	1070	26443	505	0	1392
955	2016	1753	12426	22048	1098880	Union Bank & Trust Company	Monticello	AR	71655	12/31/2016	2/14/2019	NM	102 West Mccloy	FIRST UNION FINANCIAL CORPORATION	4	0	0	4	1	Drew	NA	NA	4/1/1887	1/1/1934	1/8/2019	Stock	0	1	FDIC	DIF	Dallas	DALLAS	Little Rock	St. louis	Southern	Western	0	1	www.unionbnk.com	50	205646	6085	1150	40305	0	145237	1674	0	4357
956	2017	1753	12426	22048	1098880	Union Bank & Trust Company	Monticello	AR	71655	12/31/2017	2/14/2019	NM	102 West Mccloy	FIRST UNION FINANCIAL CORPORATION	4	0	0	4	1	Drew	NA	NA	4/1/1887	1/1/1934	1/8/2019	Stock	0	1	FDIC	DIF	Dallas	DALLAS	Little Rock	St. louis	Southern	Western	0	1	www.unionbnk.com	53	208185	4892	1294	40570	0	149955	1721	0	4149
957	2018	1753	12426	22048	1098880	Union Bank & Trust Company	Monticello	AR	71655	12/31/2018	2/14/2019	NM	102 West Mccloy	FIRST UNION FINANCIAL CORPORATION	4	0	0	4	1	Drew	NA	NA	4/1/1887	1/1/1934	1/8/2019	Stock	0	1	FDIC	DIF	Dallas	DALLAS	Little Rock	St. louis	Southern	Western	0	1	www.unionbnk.com	51	211122	8236	3337	36340	1850	148557	1475	0	3904
958	2016	1756	0	3488579	0	Central Bank	Little Rock	AR	72211	12/31/2016	2/14/2019	NM	1506 Market St., Suite C180	NA	2	0	0	4	0	Pulaski	30780	Little Rock-North Little Rock-Conway, AR	8/12/1912	1/1/1934	3/31/2017	Stock	0	0	FDIC	DIF	Dallas	DALLAS	Little Rock	St. louis	Southern	Western	0	1	http://www.centralbankar.com	14	116244	3525	2825	40165	890	68450	843	0	1301
959	2017	1756	0	3488579	0	Central Bank	Little Rock	AR	72211	12/31/2017	2/14/2019	NM	1506 Market St., Suite C180	NA	3	0	0	4	0	Pulaski	30780	Little Rock-North Little Rock-Conway, AR	8/12/1912	1/1/1934	4/1/2017	Stock	0	0	FDIC	DIF	Dallas	DALLAS	Little Rock	St. louis	Southern	Western	0	1	http://www.centralbankar.com	25	189660	4686	2172	46559	4012	124648	1115	0	1578
960	2018	1756	0	3488579	0	Central Bank	Little Rock	AR	72211	12/31/2018	2/14/2019	NM	1506 Market St., Suite C180	NA	3	0	0	4	0	Pulaski	30780	Little Rock-North Little Rock-Conway, AR	8/12/1912	1/1/1934	4/1/2017	Stock	0	0	FDIC	DIF	Dallas	DALLAS	Little Rock	St. louis	Southern	Western	0	1	http://www.centralbankar.com	26	212230	7827	6836	43983	2744	149161	1470	0	1746
961	2016	1768	12587	936462	4759650	Mechanics Bank	Walnut Creek	CA	94596	12/31/2016	2/14/2019	NM	1111 Civic Drive	2011 TCRT	36	0	0	4	0	Contra Costa	41860	San Francisco-Oakland-Hayward, CA	1/1/1905	1/1/1934	10/1/2016	Stock	0	1	FDIC	DIF	San Francisco	SAN FRANCISCO	San Francisco	San Francisco	Western	Western	0	0	www.mechanicsbank.com	989	5593562	158474	92730	823512	0	4091754	6536	0	56344
962	2017	1768	12587	936462	4759650	Mechanics Bank	Walnut Creek	CA	94596	12/31/2017	2/14/2019	NM	1111 Civic Drive	2011 TCRT	35	0	0	4	0	Contra Costa	41860	San Francisco-Oakland-Hayward, CA	1/1/1905	1/1/1934	3/1/2018	Stock	0	1	FDIC	DIF	San Francisco	SAN FRANCISCO	San Francisco	San Francisco	Western	Western	0	0	www.mechanicsbank.com	975	5637565	166367	99668	766986	0	4224055	23000	0	53348
963	2018	1768	12587	936462	4759650	Mechanics Bank	Walnut Creek	CA	94596	12/31/2018	2/14/2019	NM	1111 Civic Drive	2011 TCRT	47	0	1	4	0	Contra Costa	41860	San Francisco-Oakland-Hayward, CA	1/1/1905	1/1/1934	6/1/2018	Stock	0	1	FDIC	DIF	San Francisco	SAN FRANCISCO	San Francisco	San Francisco	Western	Western	0	0	www.mechanicsbank.com	1036	6032147	183044	118377	758941	0	4522590	26440	0	59243
964	2016	1778	13278	387055	1056732	The State Bank	La Junta	CO	81050	12/31/2016	2/14/2019	NM	124 Colorado Street	ARK VALLEY BANKSHARES, INC.	5	0	0	2	0	Otero	NA	NA	1/16/1893	1/1/1934	9/27/2017	Stock	0	1	FDIC	DIF	Dallas	KANSAS CITY	Denver	Kansas City	Western	Western	0	1	www.redibank.com	30	105420	31172	30383	10976	0	53198	745	0	4148
965	2017	1778	13278	387055	1056732	The State Bank	La Junta	CO	81050	12/31/2017	2/14/2019	NM	124 Colorado Street	ARK VALLEY BANKSHARES, INC.	5	0	0	2	0	Otero	NA	NA	1/16/1893	1/1/1934	9/28/2017	Stock	0	1	FDIC	DIF	Dallas	KANSAS CITY	Denver	Kansas City	Western	Western	0	1	www.redibank.com	31	101710	13352	12320	19302	0	59059	799	0	4034
966	2018	1778	13278	387055	1056732	The State Bank	La Junta	CO	81050	12/31/2018	2/14/2019	NM	124 Colorado Street	ARK VALLEY BANKSHARES, INC.	5	0	0	2	0	Otero	NA	NA	1/16/1893	1/1/1934	9/28/2017	Stock	0	1	FDIC	DIF	Dallas	KANSAS CITY	Denver	Kansas City	Western	Western	0	1	www.redibank.com	33	106047	14956	14099	22170	0	58666	791	0	3995
967	2016	1779	0	98351	4933302	The Citizens State Bank of Ouray	Ouray	CO	81427	12/31/2016	2/14/2019	NM	600 Main Street	CSBO HOLDINGS, INC. ESOP	4	0	0	7	0	Ouray	NA	NA	8/20/1913	1/1/1934	5/29/2015	Stock	0	1	FDIC	DIF	Dallas	DALLAS	Denver	Kansas City	Western	Western	0	1	http://www.csbcolorado.com	28	93789	13614	12662	48387	250	28024	67	0	2251
968	2017	1779	0	98351	4933302	The Citizens State Bank of Ouray	Ouray	CO	81427	12/31/2017	2/14/2019	NM	600 Main Street	CSBO HOLDINGS, INC. ESOP	4	0	0	8	0	Ouray	NA	NA	8/20/1913	1/1/1934	5/29/2015	Stock	0	1	FDIC	DIF	Dallas	DALLAS	Denver	Kansas City	Western	Western	0	1	http://www.csbcolorado.com	25	99696	7177	6178	46077	0	40687	222	0	2467
969	2018	1779	0	98351	4933302	The Citizens State Bank of Ouray	Ouray	CO	81427	12/31/2018	2/14/2019	NM	600 Main Street	CSBO HOLDINGS, INC. ESOP	4	0	0	8	0	Ouray	NA	NA	8/20/1913	1/1/1934	5/29/2015	Stock	0	1	FDIC	DIF	Dallas	DALLAS	Denver	Kansas City	Western	Western	0	1	http://www.csbcolorado.com	20	102169	10846	9970	35102	0	48676	384	0	4462
970	2016	1780	15527	956956	1055119	Farmers State Bank of Calhan	Calhan	CO	80808	12/31/2016	2/14/2019	NM	1500 8th Street	PIEPER BANCORP, INC.	3	0	0	5	1	El Paso	17820	Colorado Springs, CO	8/16/1916	1/1/1934	1/20/2015	Stock	0	0	FDIC	DIF	Dallas	DALLAS	Denver	Kansas City	Western	Western	0	1	www.yourfsb.com	46	237711	4991	3520	103620	0	113634	1241	0	6399
971	2017	1780	15527	956956	1055119	Farmers State Bank of Calhan	Calhan	CO	80808	12/31/2017	2/14/2019	NM	1500 8th Street	PIEPER BANCORP, INC.	3	0	0	8	1	El Paso	17820	Colorado Springs, CO	8/16/1916	1/1/1934	1/20/2015	Stock	0	0	FDIC	DIF	Dallas	DALLAS	Denver	Kansas City	Western	Western	0	1	www.yourfsb.com	47	253164	5129	3617	112333	0	118509	1372	0	6019
972	2018	1780	15527	956956	1055119	Farmers State Bank of Calhan	Calhan	CO	80808	12/31/2018	2/14/2019	NM	1500 8th Street	PIEPER BANCORP, INC.	3	0	0	4	1	El Paso	17820	Colorado Springs, CO	8/16/1916	1/1/1934	1/20/2015	Stock	0	0	FDIC	DIF	Dallas	DALLAS	Denver	Kansas City	Western	Western	0	1	www.yourfsb.com	48	272211	5108	3692	120391	0	129440	1365	0	5582
973	2016	1781	11562	232847	1209985	First State Bank Shannon-Polo	Shannon	IL	61078	12/31/2016	2/14/2019	NM	1 South Linn Street	SHANNON BANCORP, INC.	3	0	0	2	1	Carroll	NA	NA	1/14/1930	1/1/1934	3/31/2006	Stock	0	1	FDIC	DIF	Chicago	CHICAGO	Princeton	Chicago	Central	Central	0	1	http://www.fsbshannon-polo.com	40	151129	8371	4496	43816	0	90754	705	0	1051
974	2017	1781	11562	232847	1209985	First State Bank Shannon-Polo	Shannon	IL	61078	12/31/2017	2/14/2019	NM	1 South Linn Street	SHANNON BANCORP, INC.	3	0	0	2	1	Carroll	NA	NA	1/14/1930	1/1/1934	3/31/2006	Stock	0	1	FDIC	DIF	Chicago	CHICAGO	Princeton	Chicago	Central	Central	0	1	http://www.fsbshannon-polo.com	42	157849	4307	196	41380	0	103765	805	0	1090
975	2018	1781	11562	232847	1209985	First State Bank Shannon-Polo	Shannon	IL	61078	12/31/2018	2/14/2019	NM	1 South Linn Street	SHANNON BANCORP, INC.	3	0	0	2	1	Carroll	NA	NA	1/14/1930	1/1/1934	3/31/2006	Stock	0	1	FDIC	DIF	Chicago	CHICAGO	Princeton	Chicago	Central	Central	0	1	http://www.fsbshannon-polo.com	42	157378	6394	974	36974	0	105465	892	0	1107
976	2016	1786	0	380533	1204618	Longview Bank	Ogden	IL	61859	12/31/2016	2/14/2019	NM	102 South East Avenue	LONGVIEW CAPITAL CORPORATION	7	0	0	2	0	Champaign	16580	Champaign-Urbana, IL	9/1/1899	1/1/1934	5/3/2014	Stock	0	1	FDIC	DIF	Chicago	CHICAGO	Champaign	Chicago	Central	Central	0	1	www.longviewbank.com	41	182028	20077	16486	27069	1000	129015	1303	0	2159
977	2017	1786	0	380533	1204618	Longview Bank	Ogden	IL	61859	12/31/2017	2/14/2019	NM	102 South East Avenue	LONGVIEW CAPITAL CORPORATION	7	0	0	2	0	Champaign	16580	Champaign-Urbana, IL	9/1/1899	1/1/1934	5/3/2014	Stock	0	1	FDIC	DIF	Chicago	CHICAGO	Champaign	Chicago	Central	Central	0	1	www.longviewbank.com	41	189151	11212	9572	23653	0	148932	1379	0	2114
978	2018	1786	0	380533	1204618	Longview Bank	Ogden	IL	61859	12/31/2018	2/14/2019	NM	102 South East Avenue	LONGVIEW CAPITAL CORPORATION	7	0	0	2	0	Champaign	16580	Champaign-Urbana, IL	9/1/1899	1/1/1934	5/3/2014	Stock	0	1	FDIC	DIF	Chicago	CHICAGO	Champaign	Chicago	Central	Central	0	1	www.longviewbank.com	43	193144	15961	12893	20610	0	151156	1329	0	2081
979	2016	1787	0	679648	1132319	Rochester State Bank	Rochester	IL	62563	12/31/2016	2/14/2019	NM	133 North John Street	ROCHESTER STATE BANKSHARES, INC.	1	0	0	7	1	Sangamon	44100	Springfield, IL	10/11/1912	1/1/1934	12/17/2014	Stock	0	1	FDIC	DIF	Chicago	CHICAGO	Springfield Il	Chicago	Central	Central	0	1	www.rochesterstatebank.com	11	90816	10398	8606	63254	0	16225	287	0	364
980	2017	1787	0	679648	1132319	Rochester State Bank	Rochester	IL	62563	12/31/2017	2/14/2019	NM	133 North John Street	ROCHESTER STATE BANKSHARES, INC.	1	0	0	2	1	Sangamon	44100	Springfield, IL	10/11/1912	1/1/1934	12/17/2014	Stock	0	1	FDIC	DIF	Chicago	CHICAGO	Springfield Il	Chicago	Central	Central	0	1	www.rochesterstatebank.com	12	94591	11465	9258	66020	0	16210	277	0	336
981	2018	1787	0	679648	1132319	Rochester State Bank	Rochester	IL	62563	12/31/2018	2/14/2019	NM	133 North John Street	ROCHESTER STATE BANKSHARES, INC.	1	0	0	7	1	Sangamon	44100	Springfield, IL	10/11/1912	1/1/1934	12/17/2014	Stock	0	1	FDIC	DIF	Chicago	CHICAGO	Springfield Il	Chicago	Central	Central	0	1	www.rochesterstatebank.com	12	90981	5961	3517	65855	0	18190	280	0	351
982	2016	1808	15971	851631	1095058	Better Banks	Peoria	IL	61615	12/31/2016	2/14/2019	NM	10225 N. Knoxville Avenue	BACKLUND INVESTMENT CO.	7	0	0	8	1	Peoria	37900	Peoria, IL	1/1/1898	1/1/1934	8/15/2014	Stock	0	0	FDIC	DIF	Chicago	CHICAGO	Princeton	Chicago	Central	Central	0	1	http://www.betterbanks.com	58	279720	26795	21692	68027	0	177260	1367	0	2728
983	2017	1808	15971	851631	1095058	Better Banks	Peoria	IL	61615	12/31/2017	2/14/2019	NM	10225 N. Knoxville Avenue	BACKLUND INVESTMENT CO.	8	0	0	8	1	Peoria	37900	Peoria, IL	1/1/1898	1/1/1934	8/15/2014	Stock	0	0	FDIC	DIF	Chicago	CHICAGO	Princeton	Chicago	Central	Central	0	1	http://www.betterbanks.com	71	294904	21003	17950	75000	0	190734	1435	0	3176
984	2018	1808	15971	851631	1095058	Better Banks	Peoria	IL	61615	12/31/2018	2/14/2019	NM	10225 N. Knoxville Avenue	BACKLUND INVESTMENT CO.	8	0	0	6	1	Peoria	37900	Peoria, IL	1/1/1898	1/1/1934	8/15/2014	Stock	0	0	FDIC	DIF	Chicago	CHICAGO	Princeton	Chicago	Central	Central	0	1	http://www.betterbanks.com	69	299591	18781	12574	68810	0	202849	1493	0	3142
985	2016	1821	9375	554343	1130762	Fowler State Bank	Fowler	IN	47944	12/31/2016	2/14/2019	NM	300 East 5th Street	BENTON FINANCIAL CORPORATION	4	0	0	2	0	Benton	29200	Lafayette-West Lafayette, IN	12/14/1931	1/1/1934	3/31/2006	Stock	0	1	FDIC	DIF	Chicago	CHICAGO	Indianapolis	Chicago	Central	Central	0	1	WWW.FOWLERSTATEBANK.COM	43	157698	4171	478	78903	0	71120	2150	0	418
986	2017	1821	9375	554343	1130762	Fowler State Bank	Fowler	IN	47944	12/31/2017	2/14/2019	NM	300 East 5th Street	BENTON FINANCIAL CORPORATION	4	0	0	2	0	Benton	29200	Lafayette-West Lafayette, IN	12/14/1931	1/1/1934	3/31/2006	Stock	0	1	FDIC	DIF	Chicago	CHICAGO	Indianapolis	Chicago	Central	Central	0	1	WWW.FOWLERSTATEBANK.COM	43	158922	8364	278	74442	0	73014	2053	0	391
987	2018	1821	9375	554343	1130762	Fowler State Bank	Fowler	IN	47944	12/31/2018	2/14/2019	NM	300 East 5th Street	BENTON FINANCIAL CORPORATION	4	0	0	2	0	Benton	29200	Lafayette-West Lafayette, IN	12/14/1931	1/1/1934	3/31/2006	Stock	0	1	FDIC	DIF	Chicago	CHICAGO	Indianapolis	Chicago	Central	Central	0	1	WWW.FOWLERSTATEBANK.COM	44	166918	4265	388	83089	0	75729	2183	0	710
988	2016	1829	0	503547	2033440	The Fairmount State Bank	Fairmount	IN	46928	12/31/2016	2/14/2019	SM	101 North Main Street	FAIRMOUNT BANKING COMPANY	1	0	0	2	0	Grant	NA	NA	12/18/1902	1/1/1934	1/1/2012	Stock	0	1	FED	DIF	Chicago	CHICAGO	Indianapolis	Chicago	Central	Central	0	1	FAIRMOUNTSTATEBANK.COM	13	42147	11218	7335	8848	0	21108	253	0	281
989	2017	1829	0	503547	2033440	The Fairmount State Bank	Fairmount	IN	46928	12/31/2017	2/14/2019	SM	101 North Main Street	FAIRMOUNT BANKING COMPANY	1	0	0	2	0	Grant	NA	NA	12/18/1902	1/1/1934	1/1/2012	Stock	0	1	FED	DIF	Chicago	CHICAGO	Indianapolis	Chicago	Central	Central	0	1	FAIRMOUNTSTATEBANK.COM	13	46572	15078	10657	8219	0	22357	218	0	242
990	2018	1829	0	503547	2033440	The Fairmount State Bank	Fairmount	IN	46928	12/31/2018	2/14/2019	SM	101 North Main Street	FAIRMOUNT BANKING COMPANY	1	0	0	2	0	Grant	NA	NA	12/18/1902	1/1/1934	1/1/2012	Stock	0	1	FED	DIF	Chicago	CHICAGO	Indianapolis	Chicago	Central	Central	0	1	FAIRMOUNTSTATEBANK.COM	14	44431	8850	6940	8586	0	26224	223	0	213
991	2016	1833	0	345747	1129618	State Bank of Lizton	Lizton	IN	46149	12/31/2016	2/14/2019	NM	206 North State Street	LIZTON FINANCIAL CORPORATION	11	0	0	4	0	Hendricks	26900	Indianapolis-Carmel-Anderson, IN	12/1/1910	1/1/1934	10/22/2016	Stock	0	1	FDIC	DIF	Chicago	CHICAGO	Indianapolis	Chicago	Central	Central	0	1	http://www.statebankoflizton.com	105	469308	18239	14945	68132	1312	347303	4090	0	12896
992	2017	1833	0	345747	1129618	State Bank of Lizton	Lizton	IN	46149	12/31/2017	2/14/2019	NM	206 North State Street	LIZTON FINANCIAL CORPORATION	11	0	0	4	0	Hendricks	26900	Indianapolis-Carmel-Anderson, IN	12/1/1910	1/1/1934	1/22/2019	Stock	0	1	FDIC	DIF	Chicago	CHICAGO	Indianapolis	Chicago	Central	Central	0	1	http://www.statebankoflizton.com	101	474366	18181	13711	68211	824	351603	4589	0	12839
993	2018	1833	0	345747	1129618	State Bank of Lizton	Lizton	IN	46149	12/31/2018	2/14/2019	NM	206 North State Street	LIZTON FINANCIAL CORPORATION	9	0	0	4	0	Hendricks	26900	Indianapolis-Carmel-Anderson, IN	12/1/1910	1/1/1934	1/22/2019	Stock	0	1	FDIC	DIF	Chicago	CHICAGO	Indianapolis	Chicago	Central	Central	0	1	http://www.statebankoflizton.com	101	496918	13811	8949	67340	7445	373906	5289	0	11821
994	2016	1837	0	948643	1138375	Ossian State Bank	Ossian	IN	46777	12/31/2016	2/14/2019	NM	102 North Jefferson Street	OSSIAN FINANCIAL SERVICES, INC.	2	0	0	4	1	Wells	23060	Fort Wayne, IN	10/19/1912	1/1/1934	1/2/2008	Stock	0	1	FDIC	DIF	Chicago	CHICAGO	Indianapolis	Chicago	Central	Central	0	1	http://www.ossianstatebank.com	25	101967	21664	20991	19511	0	57305	800	0	1122
995	2017	1837	0	948643	1138375	Ossian State Bank	Ossian	IN	46777	12/31/2017	2/14/2019	NM	102 North Jefferson Street	OSSIAN FINANCIAL SERVICES, INC.	3	0	0	4	1	Wells	23060	Fort Wayne, IN	10/19/1912	1/1/1934	1/2/2008	Stock	0	1	FDIC	DIF	Chicago	CHICAGO	Indianapolis	Chicago	Central	Central	0	1	http://www.ossianstatebank.com	26	100995	18571	17868	17374	4400	56923	787	0	1349
996	2018	1837	0	948643	1138375	Ossian State Bank	Ossian	IN	46777	12/31/2018	2/14/2019	NM	102 North Jefferson Street	OSSIAN FINANCIAL SERVICES, INC.	3	0	0	4	1	Wells	23060	Fort Wayne, IN	10/19/1912	1/1/1934	1/2/2008	Stock	0	1	FDIC	DIF	Chicago	CHICAGO	Indianapolis	Chicago	Central	Central	0	1	http://www.ossianstatebank.com	26	111787	23625	22793	18393	2889	62135	784	0	1997
997	2016	1839	0	987848	1210347	Community State Bank	Royal Center	IN	46978	12/31/2016	2/14/2019	NM	101 N Chicago St	COMMUNITY BANCORP	4	0	0	2	0	Cass	NA	NA	5/22/1930	1/1/1934	3/31/2006	Stock	0	1	FDIC	DIF	Chicago	CHICAGO	Indianapolis	Chicago	Central	Central	0	1	www.csbnetbank.com	32	124615	3699	478	13790	6561	94034	1813	0	2287
998	2017	1839	0	987848	1210347	Community State Bank	Royal Center	IN	46978	12/31/2017	2/14/2019	NM	101 N Chicago St	COMMUNITY BANCORP	4	0	0	2	0	Cass	NA	NA	5/22/1930	1/1/1934	3/31/2006	Stock	0	1	FDIC	DIF	Chicago	CHICAGO	Indianapolis	Chicago	Central	Central	0	1	www.csbnetbank.com	31	119592	3044	331	16055	6467	86246	1720	0	2308
999	2018	1839	0	987848	1210347	Community State Bank	Royal Center	IN	46978	12/31/2018	2/14/2019	NM	101 N Chicago St	COMMUNITY BANCORP	4	0	0	2	0	Cass	NA	NA	5/22/1930	1/1/1934	3/31/2006	Stock	0	1	FDIC	DIF	Chicago	CHICAGO	Indianapolis	Chicago	Central	Central	0	1	www.csbnetbank.com	33	121636	2878	567	22308	10144	78910	1312	0	2162
1000	2016	1843	13095	629746	1135507	The Farmers and Merchants Bank	Boswell	IN	47921	12/31/2016	2/14/2019	NM	302 South Old Us Highway 41	FARMERS AND MERCHANTS BANCORP, THE	4	0	0	2	0	Benton	29200	Lafayette-West Lafayette, IN	4/23/1903	1/1/1934	3/31/2006	Stock	0	1	FDIC	DIF	Chicago	CHICAGO	Indianapolis	Chicago	Central	Central	0	1	http://www.fmbank.org	27	125833	8846	4825	35079	0	78293	1395	0	1960
1001	2017	1843	13095	629746	1135507	The Farmers and Merchants Bank	Boswell	IN	47921	12/31/2017	2/14/2019	NM	302 South Old Us Highway 41	FARMERS AND MERCHANTS BANCORP, THE	4	0	0	2	0	Benton	29200	Lafayette-West Lafayette, IN	4/23/1903	1/1/1934	3/31/2006	Stock	0	1	FDIC	DIF	Chicago	CHICAGO	Indianapolis	Chicago	Central	Central	0	1	http://www.fmbank.org	28	129426	8527	4828	30471	6742	80139	1423	0	1865
1002	2018	1843	13095	629746	1135507	The Farmers and Merchants Bank	Boswell	IN	47921	12/31/2018	2/14/2019	NM	302 South Old Us Highway 41	FARMERS AND MERCHANTS BANCORP, THE	4	0	0	2	0	Benton	29200	Lafayette-West Lafayette, IN	4/23/1903	1/1/1934	3/31/2006	Stock	0	1	FDIC	DIF	Chicago	CHICAGO	Indianapolis	Chicago	Central	Central	0	1	http://www.fmbank.org	27	125388	8096	4585	33052	3013	77442	1297	0	2096
1003	2016	1847	12387	443148	1210217	The Bippus State Bank	Huntington	IN	46750	12/31/2016	2/14/2019	NM	150 Hauenstein Road	BIPPUS STATE CORPORATION	5	0	0	2	1	Huntington	NA	NA	6/23/1911	1/1/1934	3/31/2006	Stock	0	1	FDIC	DIF	Chicago	CHICAGO	Indianapolis	Chicago	Central	Central	0	1	http://www.bippusbank.com	39	154736	12273	9466	23691	0	109539	983	0	3200
1004	2017	1847	12387	443148	1210217	The Bippus State Bank	Huntington	IN	46750	12/31/2017	2/14/2019	NM	150 Hauenstein Road	BIPPUS STATE CORPORATION	5	0	0	2	1	Huntington	NA	NA	6/23/1911	1/1/1934	3/31/2006	Stock	0	1	FDIC	DIF	Chicago	CHICAGO	Indianapolis	Chicago	Central	Central	0	1	http://www.bippusbank.com	40	163970	2849	789	30248	0	120964	1169	0	3323
1005	2018	1847	12387	443148	1210217	The Bippus State Bank	Huntington	IN	46750	12/31/2018	2/14/2019	NM	150 Hauenstein Road	BIPPUS STATE CORPORATION	5	0	0	2	1	Huntington	NA	NA	6/23/1911	1/1/1934	3/31/2006	Stock	0	1	FDIC	DIF	Chicago	CHICAGO	Indianapolis	Chicago	Central	Central	0	1	http://www.bippusbank.com	41	175364	4344	1411	26623	0	133836	1348	0	3267
1006	2016	1849	11680	451246	1204533	Wayne Bank and Trust Co.	Cambridge City	IN	47327	12/31/2016	2/14/2019	SM	145 West Main Street	WAYTRU BANCORP	3	0	0	4	1	Wayne	NA	NA	1/1/1882	1/1/1934	11/4/2013	Stock	0	1	FED	DIF	Chicago	CHICAGO	Indianapolis	Chicago	Central	Central	0	1	http://www.waynebankonline.com	48	139085	3839	534	35951	0	93354	1965	0	480
1007	2017	1849	11680	451246	1204533	Wayne Bank and Trust Co.	Cambridge City	IN	47327	12/31/2017	2/14/2019	SM	145 West Main Street	WAYTRU BANCORP	3	0	0	4	1	Wayne	NA	NA	1/1/1882	1/1/1934	11/4/2013	Stock	0	1	FED	DIF	Chicago	CHICAGO	Indianapolis	Chicago	Central	Central	0	1	http://www.waynebankonline.com	46	145404	4092	318	33535	0	100824	1910	0	1393
1008	2018	1849	11680	451246	1204533	Wayne Bank and Trust Co.	Cambridge City	IN	47327	12/31/2018	2/14/2019	SM	145 West Main Street	WAYTRU BANCORP	3	0	0	4	1	Wayne	NA	NA	1/1/1882	1/1/1934	11/4/2013	Stock	0	1	FED	DIF	Chicago	CHICAGO	Indianapolis	Chicago	Central	Central	0	1	http://www.waynebankonline.com	48	169541	3430	0	30154	0	128126	1841	0	1580
1009	2016	1852	12599	894544	1207815	First Security Bank and Trust Company	Charles City	IA	50616	12/31/2016	2/14/2019	NM	809 Clark Street	CEDAR VALLEY BANKSHARES, LTD.	14	0	0	2	1	Floyd	NA	NA	7/14/1903	1/1/1934	12/7/2015	Stock	0	1	FDIC	DIF	Kansas City	KANSAS CITY	Des Moines	Chicago	Western	Western	0	1	http://www.1stsecuritybank.com	127	498702	27441	16780	140295	933	302094	6048	0	4809
1010	2017	1852	12599	894544	1207815	First Security Bank and Trust Company	Charles City	IA	50616	12/31/2017	2/14/2019	NM	809 Clark Street	CEDAR VALLEY BANKSHARES, LTD.	14	0	0	2	1	Floyd	NA	NA	7/14/1903	1/1/1934	12/7/2015	Stock	0	1	FDIC	DIF	Kansas City	KANSAS CITY	Des Moines	Chicago	Western	Western	0	1	http://www.1stsecuritybank.com	124	501287	32429	18786	146104	0	290864	6391	0	4136
1011	2018	1852	12599	894544	1207815	First Security Bank and Trust Company	Charles City	IA	50616	12/31/2018	2/14/2019	NM	809 Clark Street	CEDAR VALLEY BANKSHARES, LTD.	14	0	0	2	1	Floyd	NA	NA	7/14/1903	1/1/1934	12/7/2015	Stock	0	1	FDIC	DIF	Kansas City	KANSAS CITY	Des Moines	Chicago	Western	Western	0	1	http://www.1stsecuritybank.com	123	499538	41798	32554	141866	299	284623	6554	0	4324
1012	2016	1857	0	436542	1142783	Waukon State Bank	Waukon	IA	52172	12/31/2016	2/14/2019	SM	22 West Main Street	WFC, INC.	4	0	0	2	1	Allamakee	NA	NA	1/1/1871	1/1/1934	4/3/2013	Stock	0	1	FED	DIF	Kansas City	KANSAS CITY	Cedar Rapids	Chicago	Western	Western	0	1	http://www.waukonstatebank.com	41	270317	18953	6540	46492	15000	185059	2216	0	1405
1013	2017	1857	0	436542	1142783	Waukon State Bank	Waukon	IA	52172	12/31/2017	2/14/2019	SM	22 West Main Street	WFC, INC.	4	0	0	2	1	Allamakee	NA	NA	1/1/1871	1/1/1934	4/3/2013	Stock	0	1	FED	DIF	Kansas City	KANSAS CITY	Cedar Rapids	Chicago	Western	Western	0	1	http://www.waukonstatebank.com	42	274692	15867	8462	43782	6650	199888	2192	0	1491
1014	2018	1857	0	436542	1142783	Waukon State Bank	Waukon	IA	52172	12/31/2018	2/14/2019	SM	22 West Main Street	WFC, INC.	4	0	0	2	1	Allamakee	NA	NA	1/1/1871	1/1/1934	4/3/2013	Stock	0	1	FED	DIF	Kansas City	KANSAS CITY	Cedar Rapids	Chicago	Western	Western	0	1	http://www.waukonstatebank.com	41	278171	12662	3946	39390	2000	213455	2226	0	3125
1015	2016	1860	0	700140	4516255	Montezuma State Bank	Montezuma	IA	50171	12/31/2016	2/14/2019	NM	101 South 4th Street	CHIEF IOWA INVESTMENT CORPORATION	1	0	0	8	0	Poweshiek	NA	NA	1/10/1891	1/1/1934	5/27/2010	Stock	0	1	FDIC	DIF	Kansas City	KANSAS CITY	Des Moines	Chicago	Western	Western	0	1	http://www.montestatebank.com	7	35390	4736	3565	10775	0	18123	218	0	154
1016	2017	1860	0	700140	4516255	Montezuma State Bank	Montezuma	IA	50171	12/31/2017	2/14/2019	NM	101 South 4th Street	CHIEF IOWA INVESTMENT CORPORATION	1	0	0	2	0	Poweshiek	NA	NA	1/10/1891	1/1/1934	5/27/2010	Stock	0	1	FDIC	DIF	Kansas City	KANSAS CITY	Des Moines	Chicago	Western	Western	0	1	http://www.montestatebank.com	8	35151	4637	2412	10071	0	18842	235	0	142
1017	2018	1860	0	700140	4516255	Montezuma State Bank	Montezuma	IA	50171	12/31/2018	2/14/2019	NM	101 South 4th Street	CHIEF IOWA INVESTMENT CORPORATION	1	0	0	8	0	Poweshiek	NA	NA	1/10/1891	1/1/1934	5/27/2010	Stock	0	1	FDIC	DIF	Kansas City	KANSAS CITY	Des Moines	Chicago	Western	Western	0	1	http://www.montestatebank.com	6	35621	3887	3404	11858	0	18322	253	0	140
1018	2016	1862	15709	621245	2166003	Wayland State Bank	Mount Pleasant	IA	52641	12/31/2016	2/14/2019	NM	301 South Main Street	HEARTWAY BANCORPORATION	3	0	0	2	0	Henry	NA	NA	5/12/1932	1/1/1934	10/1/2016	Stock	0	1	FDIC	DIF	Kansas City	KANSAS CITY	Cedar Rapids	Chicago	Western	Western	0	1	www.waylandstbank.com	19	111681	13212	10538	35871	0	56491	961	0	897
1019	2017	1862	15709	621245	2166003	Wayland State Bank	Mount Pleasant	IA	52641	12/31/2017	2/14/2019	NM	301 South Main Street	HEARTWAY BANCORPORATION	3	0	0	2	0	Henry	NA	NA	5/12/1932	1/1/1934	10/1/2016	Stock	0	1	FDIC	DIF	Kansas City	KANSAS CITY	Cedar Rapids	Chicago	Western	Western	0	1	www.waylandstbank.com	19	115313	16841	11283	35014	0	57328	1028	0	840
1020	2018	1862	15709	621245	2166003	Wayland State Bank	Mount Pleasant	IA	52641	12/31/2018	2/14/2019	NM	301 South Main Street	HEARTWAY BANCORPORATION	3	0	0	2	0	Henry	NA	NA	5/12/1932	1/1/1934	10/1/2016	Stock	0	1	FDIC	DIF	Kansas City	KANSAS CITY	Cedar Rapids	Chicago	Western	Western	0	1	www.waylandstbank.com	17	112376	10404	7716	34486	1555	59920	1064	0	783
1021	2016	1865	13613	582654	0	The Kansas State Bank Overbrook Kansas	Overbrook	KS	66524	12/31/2016	2/14/2019	NM	400 Maple Street	NA	2	0	0	2	0	Osage	45820	Topeka, KS	1/1/1889	1/1/1934	3/31/2006	Stock	0	0	FDIC	DIF	Kansas City	KANSAS CITY	Kansas City	Kansas City	Western	Western	0	1	http://www.theksb.com	13	55974	4050	2570	19873	1405	29192	996	0	243
1022	2017	1865	13613	582654	0	The Kansas State Bank Overbrook Kansas	Overbrook	KS	66524	12/31/2017	2/14/2019	NM	400 Maple Street	NA	2	0	0	2	0	Osage	45820	Topeka, KS	1/1/1889	1/1/1934	3/31/2006	Stock	0	0	FDIC	DIF	Kansas City	KANSAS CITY	Kansas City	Kansas City	Western	Western	0	1	http://www.theksb.com	13	60633	3795	2583	25340	977	29045	1111	0	226
1023	2018	1865	13613	582654	0	The Kansas State Bank Overbrook Kansas	Overbrook	KS	66524	12/31/2018	2/14/2019	NM	400 Maple Street	NA	2	0	0	2	0	Osage	45820	Topeka, KS	1/1/1889	1/1/1934	3/31/2006	Stock	0	0	FDIC	DIF	Kansas City	KANSAS CITY	Kansas City	Kansas City	Western	Western	0	1	http://www.theksb.com	13	61836	4166	2563	22580	1567	31872	1114	0	200
1024	2016	1867	13340	278256	1248836	The Farmers State Bank of Oakley, Kansas	Oakley	KS	67748	12/31/2016	2/14/2019	NM	100 Center Avenue	SECURITY BANCSHARES, INC.	1	0	0	2	0	Logan	NA	NA	3/17/1907	1/1/1934	3/31/2006	Stock	0	1	FDIC	DIF	Kansas City	KANSAS CITY	Hays	Kansas City	Western	Western	0	1	http://www.fsboakley.com	15	139196	7009	4058	40388	0	87953	901	0	334
1025	2017	1867	13340	278256	1248836	The Farmers State Bank of Oakley, Kansas	Oakley	KS	67748	12/31/2017	2/14/2019	NM	100 Center Avenue	SECURITY BANCSHARES, INC.	1	0	0	2	0	Logan	NA	NA	3/17/1907	1/1/1934	3/31/2006	Stock	0	1	FDIC	DIF	Kansas City	KANSAS CITY	Hays	Kansas City	Western	Western	0	1	http://www.fsboakley.com	14	143619	6077	2249	35172	0	97172	956	0	975
1026	2018	1867	13340	278256	1248836	The Farmers State Bank of Oakley, Kansas	Oakley	KS	67748	12/31/2018	2/14/2019	NM	100 Center Avenue	SECURITY BANCSHARES, INC.	1	0	0	2	0	Logan	NA	NA	3/17/1907	1/1/1934	3/31/2006	Stock	0	1	FDIC	DIF	Kansas City	KANSAS CITY	Hays	Kansas City	Western	Western	0	1	http://www.fsboakley.com	15	143559	5302	1783	32638	0	100069	1143	0	1095
1027	2016	1868	14521	54058	1841004	The Bank of Tescott	Tescott	KS	67484	12/31/2016	2/14/2019	NM	104 S Main St	TESCOTT BANCSHARES, INC.	5	0	0	2	1	Ottawa	NA	NA	1/1/1887	1/1/1934	5/27/2010	Stock	0	0	FDIC	DIF	Kansas City	KANSAS CITY	Hays	Kansas City	Western	Western	0	1	www.bankoftescott.com	65	361242	5174	0	37593	0	310384	7166	0	3009
1028	2017	1868	14521	54058	1841004	The Bank of Tescott	Tescott	KS	67484	12/31/2017	2/14/2019	NM	104 S Main St	TESCOTT BANCSHARES, INC.	5	0	0	2	1	Ottawa	NA	NA	1/1/1887	1/1/1934	5/27/2010	Stock	0	0	FDIC	DIF	Kansas City	KANSAS CITY	Hays	Kansas City	Western	Western	0	1	www.bankoftescott.com	66	388957	9406	3608	43722	1961	324006	7457	0	2851
1029	2018	1868	14521	54058	1841004	The Bank of Tescott	Tescott	KS	67484	12/31/2018	2/14/2019	NM	104 S Main St	TESCOTT BANCSHARES, INC.	5	0	0	2	1	Ottawa	NA	NA	1/1/1887	1/1/1934	5/27/2010	Stock	0	0	FDIC	DIF	Kansas City	KANSAS CITY	Hays	Kansas City	Western	Western	0	1	www.bankoftescott.com	67	406670	15788	11761	75794	7553	296010	7182	0	2707
1030	2016	1869	12710	227151	3094121	The Union State Bank	Arkansas City	KS	67005	12/31/2016	2/14/2019	SM	127 South Summit Street	DOCKING BANCSHARES, INC.	9	0	0	4	1	Cowley	NA	NA	12/30/1908	1/1/1934	7/1/2015	Stock	0	1	FED	DIF	Kansas City	KANSAS CITY	Wichita	Kansas City	Western	Western	0	1	www.myunionstate.com	78	297726	13218	8413	62532	9	194446	3282	0	7274
1031	2017	1869	12710	227151	3094121	The Union State Bank	Arkansas City	KS	67005	12/31/2017	2/14/2019	SM	127 South Summit Street	DOCKING BANCSHARES, INC.	9	0	0	4	1	Cowley	NA	NA	12/30/1908	1/1/1934	7/1/2015	Stock	0	1	FED	DIF	Kansas City	KANSAS CITY	Wichita	Kansas City	Western	Western	0	1	www.myunionstate.com	71	308488	18714	14321	59541	6	202121	3407	0	7758
1032	2018	1869	12710	227151	3094121	The Union State Bank	Arkansas City	KS	67005	12/31/2018	2/14/2019	SM	127 South Summit Street	DOCKING BANCSHARES, INC.	9	0	0	4	1	Cowley	NA	NA	12/30/1908	1/1/1934	7/1/2015	Stock	0	1	FED	DIF	Kansas City	KANSAS CITY	Wichita	Kansas City	Western	Western	0	1	www.myunionstate.com	75	323821	29072	24775	53424	61	212552	3512	0	8783
1033	2016	1874	12723	246657	1051317	Bank of Labor	Kansas City	KS	66101	12/31/2016	2/14/2019	NM	756 Minnesota Avenue	INTERNATIONAL BROTHERHOOD OF BOILERMAKERS, IRON SHIP BUILDERS, BLACKSMITHS, FORGERS AND HELPERS	7	0	0	4	0	Wyandotte	28140	Kansas City, MO-KS	9/2/1924	1/1/1934	10/14/2013	Stock	0	1	FDIC	DIF	Kansas City	KANSAS CITY	Kansas City	Kansas City	Western	Western	0	1	http://www.bankoflabor.com	116	555236	53651	43780	259395	2109	214087	4533	0	13397
1034	2017	1874	12723	246657	1051317	Bank of Labor	Kansas City	KS	66101	12/31/2017	2/14/2019	NM	756 Minnesota Avenue	INTERNATIONAL BROTHERHOOD OF BOILERMAKERS, IRON SHIP BUILDERS, BLACKSMITHS, FORGERS AND HELPERS	7	0	0	4	0	Wyandotte	28140	Kansas City, MO-KS	9/2/1924	1/1/1934	10/14/2013	Stock	0	1	FDIC	DIF	Kansas City	KANSAS CITY	Kansas City	Kansas City	Western	Western	0	1	http://www.bankoflabor.com	119	592444	87133	78296	250014	5007	228206	4602	0	12835
1035	2018	1874	12723	246657	1051317	Bank of Labor	Kansas City	KS	66101	12/31/2018	2/14/2019	NM	756 Minnesota Avenue	INTERNATIONAL BROTHERHOOD OF BOILERMAKERS, IRON SHIP BUILDERS, BLACKSMITHS, FORGERS AND HELPERS	7	0	0	4	0	Wyandotte	28140	Kansas City, MO-KS	9/2/1924	1/1/1934	10/14/2013	Stock	0	1	FDIC	DIF	Kansas City	KANSAS CITY	Kansas City	Kansas City	Western	Western	0	1	http://www.bankoflabor.com	113	609499	75420	66754	252512	108	259914	4762	0	12084
1036	2016	1895	13167	891226	5041521	Farmers and Merchants Bank	Upperco	MD	21155	12/31/2016	2/14/2019	NM	15226 Hanover Pike	FARMERS AND MERCHANTS BANCSHARES, INC.	7	0	0	4	0	Baltimore	12580	Baltimore-Columbia-Towson, MD	1/1/1919	1/1/1934	7/25/2012	Stock	0	0	FDIC	DIF	New York	NEW YORK	Baltimore	Richmond	Northeastern	Southeast	0	1	www.fmb1919.com	76	379570	12617	5683	52373	719	296171	2363	0	5450
1037	2017	1895	13167	891226	5041521	Farmers and Merchants Bank	Upperco	MD	21155	12/31/2017	2/14/2019	NM	15226 Hanover Pike	FARMERS AND MERCHANTS BANCSHARES, INC.	7	0	0	4	0	Baltimore	12580	Baltimore-Columbia-Towson, MD	1/1/1919	1/1/1934	7/25/2012	Stock	0	0	FDIC	DIF	New York	NEW YORK	Baltimore	Richmond	Northeastern	Southeast	0	1	www.fmb1919.com	79	403666	6375	1374	46638	744	332861	2459	0	5206
1038	2018	1895	13167	891226	5041521	Farmers and Merchants Bank	Upperco	MD	21155	12/31/2018	2/14/2019	NM	15226 Hanover Pike	FARMERS AND MERCHANTS BANCSHARES, INC.	8	0	0	4	0	Baltimore	12580	Baltimore-Columbia-Towson, MD	1/1/1919	1/1/1934	7/25/2012	Stock	0	0	FDIC	DIF	New York	NEW YORK	Baltimore	Richmond	Northeastern	Southeast	0	1	www.fmb1919.com	78	417944	11627	6899	45223	2882	341474	2509	0	5075
1039	2016	1900	10527	761851	1126037	First Independent Bank	Russell	MN	56169	12/31/2016	2/14/2019	NM	300 Front Street	FINLAYSON BANCSHARES, INC.	10	0	0	2	1	Lyon	NA	NA	1/1/1903	1/1/1934	3/16/2013	Stock	0	0	FDIC	DIF	Kansas City	KANSAS CITY	Sioux Falls	Minneapolis	Central	West	0	1	www.fibmn.com	65	283364	8308	86	52349	0	207880	3679	0	3805
1040	2017	1900	10527	761851	1126037	First Independent Bank	Russell	MN	56169	12/31/2017	2/14/2019	NM	300 Front Street	FINLAYSON BANCSHARES, INC.	9	0	0	2	1	Lyon	NA	NA	1/1/1903	1/1/1934	3/16/2013	Stock	0	0	FDIC	DIF	Kansas City	KANSAS CITY	Sioux Falls	Minneapolis	Central	West	0	1	www.fibmn.com	67	287476	6060	235	55625	51	207683	3745	0	6325
1041	2018	1900	10527	761851	1126037	First Independent Bank	Russell	MN	56169	12/31/2018	2/14/2019	NM	300 Front Street	FINLAYSON BANCSHARES, INC.	9	0	0	2	1	Lyon	NA	NA	1/1/1903	1/1/1934	3/16/2013	Stock	0	0	FDIC	DIF	Kansas City	KANSAS CITY	Sioux Falls	Minneapolis	Central	West	0	1	www.fibmn.com	65	288263	6454	477	55396	459	208312	3590	0	6165
1042	2016	1901	0	762353	1122981	Farmers and Merchants State Bank of Sacred Heart	Sacred Heart	MN	56285	12/31/2016	2/14/2019	NM	200 West Maple Street	POE INVESTMENT COMPANY	1	0	0	2	1	Renville	NA	NA	3/4/1905	1/1/1934	3/31/2006	Stock	0	0	FDIC	DIF	Kansas City	KANSAS CITY	Mankato	Minneapolis	Central	West	0	1	www.fandmsacredheart.com	6	27275	8764	6980	6706	0	10911	182	0	425
1043	2017	1901	0	762353	1122981	Farmers and Merchants State Bank of Sacred Heart	Sacred Heart	MN	56285	12/31/2017	2/14/2019	NM	200 West Maple Street	POE INVESTMENT COMPANY	1	0	0	2	1	Renville	NA	NA	3/4/1905	1/1/1934	3/31/2006	Stock	0	0	FDIC	DIF	Kansas City	KANSAS CITY	Mankato	Minneapolis	Central	West	0	1	www.fandmsacredheart.com	6	25233	6266	5762	5228	0	12844	176	0	365
1044	2018	1901	0	762353	1122981	Farmers and Merchants State Bank of Sacred Heart	Sacred Heart	MN	56285	12/31/2018	2/14/2019	NM	200 West Maple Street	POE INVESTMENT COMPANY	1	0	0	2	1	Renville	NA	NA	3/4/1905	1/1/1934	3/31/2006	Stock	0	0	FDIC	DIF	Kansas City	KANSAS CITY	Mankato	Minneapolis	Central	West	0	1	www.fandmsacredheart.com	6	25292	6866	4535	4163	0	13634	194	0	351
1045	2016	1903	0	854753	1128723	St. Clair State Bank (Incorporated)	Saint Clair	MN	56080	12/31/2016	2/14/2019	NM	100 Main St. West	SAINT CLAIR AGENCY, INC.	1	0	0	2	1	Blue Earth	31860	Mankato-North Mankato, MN	7/17/1907	1/1/1934	7/7/2014	Stock	0	0	FDIC	DIF	Kansas City	KANSAS CITY	Mankato	Minneapolis	Central	West	0	1	http://www.stclairstatebank.com	12	90273	15864	13172	2701	3300	67690	1141	0	25
1046	2017	1903	0	854753	1128723	St. Clair State Bank (Incorporated)	Saint Clair	MN	56080	12/31/2017	2/14/2019	NM	100 Main St. West	SAINT CLAIR AGENCY, INC.	1	0	0	2	1	Blue Earth	31860	Mankato-North Mankato, MN	7/17/1907	1/1/1934	7/7/2014	Stock	0	0	FDIC	DIF	Kansas City	KANSAS CITY	Mankato	Minneapolis	Central	West	0	1	http://www.stclairstatebank.com	11	90956	16981	15732	2635	2310	68088	1238	0	0
1047	2018	1903	0	854753	1128723	St. Clair State Bank (Incorporated)	Saint Clair	MN	56080	12/31/2018	2/14/2019	NM	100 Main St. West	SAINT CLAIR AGENCY, INC.	1	0	0	2	1	Blue Earth	31860	Mankato-North Mankato, MN	7/17/1907	1/1/1934	7/7/2014	Stock	0	0	FDIC	DIF	Kansas City	KANSAS CITY	Mankato	Minneapolis	Central	West	0	1	http://www.stclairstatebank.com	11	93286	14157	12898	1678	5550	70901	1365	0	113
1048	2016	1905	0	865450	1128527	Profinium, Inc.	Truman	MN	56088	12/31/2016	2/14/2019	SM	414 North Fifth Avenue East	PROFINIUM FINANCIAL HOLDINGS, INC.	4	0	0	4	0	Martin	NA	NA	5/12/1916	1/1/1934	7/15/2013	Stock	0	1	FED	DIF	Kansas City	KANSAS CITY	Mankato	Minneapolis	Central	West	0	1	www.profinium.com	69	355858	12433	1831	56901	0	269953	2732	0	5965
1049	2017	1905	0	865450	1128527	Profinium, Inc.	Truman	MN	56088	12/31/2017	2/14/2019	SM	414 North Fifth Avenue East	PROFINIUM FINANCIAL HOLDINGS, INC.	4	0	0	4	0	Martin	NA	NA	5/12/1916	1/1/1934	7/15/2013	Stock	0	1	FED	DIF	Kansas City	KANSAS CITY	Mankato	Minneapolis	Central	West	0	1	www.profinium.com	74	367686	7566	40	51415	0	291903	2934	0	5888
1050	2018	1905	0	865450	1128527	Profinium, Inc.	Truman	MN	56088	12/31/2018	2/14/2019	SM	414 North Fifth Avenue East	PROFINIUM FINANCIAL HOLDINGS, INC.	4	0	0	2	0	Martin	NA	NA	5/12/1916	1/1/1934	7/15/2013	Stock	0	1	FED	DIF	Kansas City	KANSAS CITY	Mankato	Minneapolis	Central	West	0	1	www.profinium.com	70	374039	13779	6880	52963	0	291322	3248	0	5718
1051	2016	1906	0	803256	1127306	Triumph State Bank	Trimont	MN	56176	12/31/2016	2/14/2019	NM	519 Main Street East	TRIMONT BANCORPORATION	3	0	0	2	0	Martin	NA	NA	10/1/1901	1/1/1934	3/31/2006	Stock	0	0	FDIC	DIF	Kansas City	KANSAS CITY	Mankato	Minneapolis	Central	West	0	1	http://www.triumphbanks.com	17	65167	10438	4410	12584	0	40326	407	0	669
1052	2017	1906	0	803256	1127306	Triumph State Bank	Trimont	MN	56176	12/31/2017	2/14/2019	NM	519 Main Street East	TRIMONT BANCORPORATION	3	0	0	2	0	Martin	NA	NA	10/1/1901	1/1/1934	3/31/2006	Stock	0	0	FDIC	DIF	Kansas City	KANSAS CITY	Mankato	Minneapolis	Central	West	0	1	http://www.triumphbanks.com	15	62899	7812	3920	10706	0	42664	534	0	625
1053	2018	1906	0	803256	1127306	Triumph State Bank	Trimont	MN	56176	12/31/2018	2/14/2019	NM	519 Main Street East	TRIMONT BANCORPORATION	3	0	0	2	0	Martin	NA	NA	10/1/1901	1/1/1934	3/31/2006	Stock	0	0	FDIC	DIF	Kansas City	KANSAS CITY	Mankato	Minneapolis	Central	West	0	1	http://www.triumphbanks.com	15	66350	8499	4655	7687	5200	43273	592	0	640
1054	2016	1908	0	190956	0	The Wanda State Bank	Wanda	MN	56294	12/31/2016	2/14/2019	NM	121 W Main	NA	1	0	0	2	0	Redwood	NA	NA	6/1/1932	1/1/1934	5/10/2016	Stock	0	0	FDIC	DIF	Kansas City	KANSAS CITY	Mankato	Minneapolis	Central	West	0	1	www.wandastatebank.com	12	133113	8344	5390	31031	5788	79144	1541	0	229
1055	2017	1908	0	190956	0	The Wanda State Bank	Wanda	MN	56294	12/31/2017	2/14/2019	NM	121 W Main	NA	1	0	0	2	0	Redwood	NA	NA	6/1/1932	1/1/1934	5/10/2016	Stock	0	0	FDIC	DIF	Kansas City	KANSAS CITY	Mankato	Minneapolis	Central	West	0	1	www.wandastatebank.com	13	134714	8142	6125	28414	6524	83428	1642	0	226
1056	2018	1908	0	190956	0	The Wanda State Bank	Wanda	MN	56294	12/31/2018	2/14/2019	NM	121 W Main	NA	1	0	0	2	0	Redwood	NA	NA	6/1/1932	1/1/1934	5/10/2016	Stock	0	0	FDIC	DIF	Kansas City	KANSAS CITY	Mankato	Minneapolis	Central	West	0	1	www.wandastatebank.com	13	135245	8450	6125	25330	7094	85620	1793	0	190
1057	2016	1913	0	152253	0	Castle Rock Bank	Castle Rock	MN	55010	12/31/2016	2/14/2019	NM	27925 Danville Avenue	NA	2	0	0	8	1	Dakota	33460	Minneapolis-St. Paul-Bloomington, MN-WI	8/16/1916	1/1/1934	5/27/2010	Stock	0	0	FDIC	DIF	Kansas City	KANSAS CITY	Minneapolis	Minneapolis	Central	West	0	1	www.castlerockbank.net	25	206872	6668	3430	110258	0	85944	1913	0	1373
1058	2017	1913	0	152253	0	Castle Rock Bank	Castle Rock	MN	55010	12/31/2017	2/14/2019	NM	27925 Danville Avenue	NA	2	0	0	8	1	Dakota	33460	Minneapolis-St. Paul-Bloomington, MN-WI	8/16/1916	1/1/1934	5/27/2010	Stock	0	0	FDIC	DIF	Kansas City	KANSAS CITY	Minneapolis	Minneapolis	Central	West	0	1	www.castlerockbank.net	25	201321	4576	2205	105893	0	87348	1903	0	1301
1059	2018	1913	0	152253	0	Castle Rock Bank	Castle Rock	MN	55010	12/31/2018	2/14/2019	NM	27925 Danville Avenue	NA	2	0	0	8	1	Dakota	33460	Minneapolis-St. Paul-Bloomington, MN-WI	8/16/1916	1/1/1934	5/27/2010	Stock	0	0	FDIC	DIF	Kansas City	KANSAS CITY	Minneapolis	Minneapolis	Central	West	0	1	www.castlerockbank.net	25	205989	6131	3675	103658	0	92991	2066	0	1233
1060	2016	1918	15428	1001451	1122066	Citizens State Bank of Glenville	Glenville	MN	56036	12/31/2016	2/14/2019	NM	300 West Main Street	CITIZENS INVESTMENT CO., INC.	1	0	0	2	1	Freeborn	NA	NA	1/1/1910	1/1/1934	3/31/2006	Stock	0	0	FDIC	DIF	Kansas City	KANSAS CITY	Minneapolis	Minneapolis	Central	West	0	1	http://www.csbglenville.com	9	41552	12662	10057	13250	500	14654	290	0	60
1061	2017	1918	15428	1001451	1122066	Citizens State Bank of Glenville	Glenville	MN	56036	12/31/2017	2/14/2019	NM	300 West Main Street	CITIZENS INVESTMENT CO., INC.	1	0	0	2	1	Freeborn	NA	NA	1/1/1910	1/1/1934	3/31/2006	Stock	0	0	FDIC	DIF	Kansas City	KANSAS CITY	Minneapolis	Minneapolis	Central	West	0	1	http://www.csbglenville.com	10	42449	12500	10099	13593	1800	14029	290	0	52
1062	2018	1918	15428	1001451	1122066	Citizens State Bank of Glenville	Glenville	MN	56036	12/31/2018	2/14/2019	NM	300 West Main Street	CITIZENS INVESTMENT CO., INC.	1	0	0	2	1	Freeborn	NA	NA	1/1/1910	1/1/1934	3/31/2006	Stock	0	0	FDIC	DIF	Kansas City	KANSAS CITY	Minneapolis	Minneapolis	Central	West	0	1	http://www.csbglenville.com	10	41162	12483	9854	12964	700	14555	282	0	47
1063	2016	1929	15884	803658	1126185	Farmers State Bank of Trimont	Trimont	MN	56176	12/31/2016	2/14/2019	NM	220 Main Street West	FSB HOLDING COMPANY, INC.	2	0	0	2	0	Martin	NA	NA	1/1/1912	1/1/1934	7/22/2009	Stock	0	0	FDIC	DIF	Kansas City	KANSAS CITY	Mankato	Minneapolis	Central	West	0	1	www.trimontbank.com	12	58377	4700	3742	21719	0	28720	413	0	80
1064	2017	1929	15884	803658	1126185	Farmers State Bank of Trimont	Trimont	MN	56176	12/31/2017	2/14/2019	NM	220 Main Street West	FSB HOLDING COMPANY, INC.	2	0	0	2	0	Martin	NA	NA	1/1/1912	1/1/1934	7/22/2009	Stock	0	0	FDIC	DIF	Kansas City	KANSAS CITY	Mankato	Minneapolis	Central	West	0	1	www.trimontbank.com	11	60658	5245	3613	17915	2200	27338	431	0	75
1065	2018	1929	15884	803658	1126185	Farmers State Bank of Trimont	Trimont	MN	56176	12/31/2018	2/14/2019	NM	220 Main Street West	FSB HOLDING COMPANY, INC.	2	0	0	2	0	Martin	NA	NA	1/1/1912	1/1/1934	7/22/2009	Stock	0	0	FDIC	DIF	Kansas City	KANSAS CITY	Mankato	Minneapolis	Central	West	0	1	www.trimontbank.com	10	61483	4766	3285	17058	1591	30507	507	0	69
1066	2016	1931	0	165758	1143904	New Market Bank	Elko New Market	MN	55054	12/31/2016	2/14/2019	NM	461 Main Street	MARKET BANCORPORATION, INC.	4	0	0	4	0	Scott	33460	Minneapolis-St. Paul-Bloomington, MN-WI	6/10/1905	1/1/1934	5/10/2018	Stock	0	0	FDIC	DIF	Kansas City	KANSAS CITY	Minneapolis	Minneapolis	Central	West	0	1	http://www.newmarketbank.com	19	104755	13425	9921	30533	0	55652	770	0	1159
1067	2017	1931	0	165758	1143904	New Market Bank	Elko New Market	MN	55054	12/31/2017	2/14/2019	NM	461 Main Street	MARKET BANCORPORATION, INC.	3	0	0	4	0	Scott	33460	Minneapolis-St. Paul-Bloomington, MN-WI	6/10/1905	1/1/1934	5/10/2018	Stock	0	0	FDIC	DIF	Kansas City	KANSAS CITY	Minneapolis	Minneapolis	Central	West	0	1	http://www.newmarketbank.com	18	111610	12596	9396	33945	0	60400	772	0	769
1068	2018	1931	0	165758	1143904	New Market Bank	Elko New Market	MN	55020	12/31/2018	2/14/2019	NM	101 Old Town Road	MARKET BANCORPORATION, INC.	3	0	0	4	0	Scott	33460	Minneapolis-St. Paul-Bloomington, MN-WI	6/10/1905	1/1/1934	5/11/2018	Stock	0	0	FDIC	DIF	Kansas City	KANSAS CITY	Minneapolis	Minneapolis	Central	West	0	1	http://www.newmarketbank.com	25	112702	11015	5167	28728	750	67388	775	0	1284
1069	2016	1933	0	875655	2780717	Citizens State Bank Norwood Young America	Norwood Young Am	MN	55368	12/31/2016	2/14/2019	NM	409 Faxon Road	PIESCO, INC.	1	0	0	2	0	Carver	33460	Minneapolis-St. Paul-Bloomington, MN-WI	6/5/1914	1/1/1934	3/31/2006	Stock	0	0	FDIC	DIF	Kansas City	KANSAS CITY	Minneapolis	Minneapolis	Central	West	0	1	www.citizensstatebanknya.com	19	82092	19908	18244	1	0	54049	677	0	2000
1070	2017	1933	0	875655	2780717	Citizens State Bank Norwood Young America	Norwood Young Am	MN	55368	12/31/2017	2/14/2019	NM	409 Faxon Road	PIESCO, INC.	1	0	0	2	0	Carver	33460	Minneapolis-St. Paul-Bloomington, MN-WI	6/5/1914	1/1/1934	3/31/2006	Stock	0	0	FDIC	DIF	Kansas City	KANSAS CITY	Minneapolis	Minneapolis	Central	West	0	1	www.citizensstatebanknya.com	19	82006	21009	19399	0	0	53625	637	0	1880
1071	2018	1933	0	875655	2780717	Citizens State Bank Norwood Young America	Norwood Young Am	MN	55368	12/31/2018	2/14/2019	NM	409 Faxon Road	PIESCO, INC.	1	0	0	2	1	Carver	33460	Minneapolis-St. Paul-Bloomington, MN-WI	6/5/1914	1/1/1934	3/31/2006	Stock	0	0	FDIC	DIF	Kansas City	KANSAS CITY	Minneapolis	Minneapolis	Central	West	0	1	www.citizensstatebanknya.com	19	82627	18633	14848	0	0	56896	635	0	1857
1072	2016	1936	11336	825548	0	Community State Bank of Missouri	Bowling Green	MO	63334	12/31/2016	2/14/2019	NM	117 West Church Street	NA	2	0	0	2	1	Pike	NA	NA	1/26/1887	1/1/1934	3/31/2006	Stock	0	0	FDIC	DIF	Kansas City	KANSAS CITY	St. Louis	St. louis	Western	West	0	1	www.c-s-b.com	42	243021	15122	8825	83831	0	133081	1466	0	2035
1073	2017	1936	11336	825548	0	Community State Bank of Missouri	Bowling Green	MO	63334	12/31/2017	2/14/2019	NM	117 West Church Street	NA	2	0	0	2	1	Pike	NA	NA	1/26/1887	1/1/1934	3/31/2006	Stock	0	0	FDIC	DIF	Kansas City	KANSAS CITY	St. Louis	St. louis	Western	West	0	1	www.c-s-b.com	41	247797	17015	11243	74486	0	145026	1623	0	2202
1074	2018	1936	11336	825548	0	Community State Bank of Missouri	Bowling Green	MO	63334	12/31/2018	2/14/2019	NM	117 West Church Street	NA	2	0	0	2	1	Pike	NA	NA	1/26/1887	1/1/1934	3/31/2006	Stock	0	0	FDIC	DIF	Kansas City	KANSAS CITY	St. Louis	St. louis	Western	West	0	1	www.c-s-b.com	42	244007	10421	5004	66471	3985	151615	1629	0	2259
1075	2016	1937	9611	765354	0	Bank of Crocker	Waynesville	MO	65583	12/31/2016	2/14/2019	NM	200 Ichord Ave	NA	4	0	0	4	1	Pulaski	NA	NA	7/5/1911	1/1/1934	4/7/2009	Stock	0	0	FDIC	DIF	Kansas City	KANSAS CITY	Springfield Mo	St. louis	Western	West	0	1	http://www.bankofcrocker.com	42	126867	19968	15943	36418	1250	62130	1082	0	1906
1076	2017	1937	9611	765354	0	Bank of Crocker	Waynesville	MO	65583	12/31/2017	2/14/2019	NM	200 Ichord Ave	NA	4	0	0	4	1	Pulaski	NA	NA	7/5/1911	1/1/1934	4/7/2009	Stock	0	0	FDIC	DIF	Kansas City	KANSAS CITY	Springfield Mo	St. louis	Western	West	0	1	http://www.bankofcrocker.com	39	126033	18799	14925	38506	3000	59025	992	0	1819
1077	2018	1937	9611	765354	0	Bank of Crocker	Waynesville	MO	65583	12/31/2018	2/14/2019	NM	200 Ichord Ave	NA	4	0	0	8	1	Pulaski	NA	NA	7/5/1911	1/1/1934	4/7/2009	Stock	0	0	FDIC	DIF	Kansas City	KANSAS CITY	Springfield Mo	St. louis	Western	West	0	1	http://www.bankofcrocker.com	40	124026	16616	13317	41494	2500	57885	981	0	1722
1078	2016	1941	15518	984856	1097744	The Tipton Latham Bank, National Association	Tipton	MO	65081	12/31/2016	2/14/2019	N	800 West Highway 50	LATHAM BANCSHARES, INC.	2	0	0	2	1	Moniteau	27620	Jefferson City, MO	12/29/1906	1/1/1934	3/31/2006	Stock	0	0	OCC	DIF	Kansas City	KANSAS CITY	Columbia Mo	St. louis	Western	West	0	1	www.tiptonlathambank.com	21	117623	9339	7573	27760	0	75031	1359	0	1251
1079	2017	1941	15518	984856	1097744	The Tipton Latham Bank, National Association	Tipton	MO	65081	12/31/2017	2/14/2019	N	800 West Highway 50	LATHAM BANCSHARES, INC.	2	0	0	2	1	Moniteau	27620	Jefferson City, MO	12/29/1906	1/1/1934	3/31/2006	Stock	0	0	OCC	DIF	Kansas City	KANSAS CITY	Columbia Mo	St. louis	Western	West	0	1	www.tiptonlathambank.com	21	121579	9450	6056	29528	0	76952	1296	0	1297
1080	2018	1941	15518	984856	1097744	The Tipton Latham Bank, National Association	Tipton	MO	65081	12/31/2018	2/14/2019	N	800 West Highway 50	LATHAM BANCSHARES, INC.	2	0	0	2	1	Moniteau	27620	Jefferson City, MO	12/29/1906	1/1/1934	3/31/2006	Stock	0	0	OCC	DIF	Kansas City	KANSAS CITY	Columbia Mo	St. louis	Western	West	0	1	www.tiptonlathambank.com	21	134107	7739	4768	30767	4442	85319	1226	0	1313
1081	2016	1945	0	772754	0	Metz Banking Company	Nevada	MO	64772	12/31/2016	2/14/2019	NM	123 North Osage Boulevard	NA	2	0	0	2	1	Vernon	NA	NA	9/14/1906	1/1/1934	3/31/2006	Stock	0	0	FDIC	DIF	Kansas City	KANSAS CITY	Springfield Mo	Kansas City	Western	West	0	1	www.metzbank.bank	14	71397	6111	2596	13334	0	50470	607	0	663
1082	2017	1945	0	772754	0	Metz Banking Company	Nevada	MO	64772	12/31/2017	2/14/2019	NM	123 North Osage Boulevard	NA	2	0	0	2	1	Vernon	NA	NA	9/14/1906	1/1/1934	3/31/2006	Stock	0	0	FDIC	DIF	Kansas City	KANSAS CITY	Springfield Mo	Kansas City	Western	West	0	1	www.metzbank.bank	14	72608	9896	6277	12390	0	48851	577	0	642
1083	2018	1945	0	772754	0	Metz Banking Company	Nevada	MO	64772	12/31/2018	2/14/2019	NM	123 North Osage Boulevard	NA	2	0	0	2	1	Vernon	NA	NA	9/14/1906	1/1/1934	3/31/2006	Stock	0	0	FDIC	DIF	Kansas City	KANSAS CITY	Springfield Mo	Kansas City	Western	West	0	1	www.metzbank.bank	14	73203	4814	1499	12110	5139	49659	605	0	621
1084	2016	1946	11748	35057	2352253	Alliant Bank	Madison	MO	65263	12/31/2016	2/14/2019	NM	101 East Broadway	NEMO BANCSHARES, INC	5	0	0	2	1	Monroe	NA	NA	2/20/1888	1/1/1934	1/25/2013	Stock	0	0	FDIC	DIF	Kansas City	KANSAS CITY	Columbia Mo	St. louis	Western	West	0	1	http://www.alliantbank.com	50	158055	24035	18899	9080	0	114897	1482	0	3804
1085	2017	1946	11748	35057	2352253	Alliant Bank	Madison	MO	65263	12/31/2017	2/14/2019	NM	101 East Broadway	NEMO BANCSHARES, INC	5	0	0	2	1	Monroe	NA	NA	2/20/1888	1/1/1934	1/25/2013	Stock	0	0	FDIC	DIF	Kansas City	KANSAS CITY	Columbia Mo	St. louis	Western	West	0	1	http://www.alliantbank.com	47	157626	16401	9100	7862	0	123840	1480	0	3601
1086	2018	1946	11748	35057	2352253	Alliant Bank	Madison	MO	65263	12/31/2018	2/14/2019	NM	101 East Broadway	NEMO BANCSHARES, INC	5	0	0	2	1	Monroe	NA	NA	2/20/1888	1/1/1934	1/25/2013	Stock	0	0	FDIC	DIF	Kansas City	KANSAS CITY	Columbia Mo	St. louis	Western	West	0	1	http://www.alliantbank.com	47	159371	11751	5789	7763	0	130524	1466	0	3408
1087	2016	1956	0	954251	1141900	Citizens Bank of Eldon	Eldon	MO	65026	12/31/2016	2/14/2019	NM	110 North Maple Street	CITIZENS BANCSHARES OF ELDON, MISSOURI, INC.	4	0	0	2	0	Miller	NA	NA	1/20/1905	1/1/1934	3/31/2006	Stock	0	1	FDIC	DIF	Kansas City	KANSAS CITY	Columbia Mo	St. louis	Western	West	0	1	http://www.cbeldon.com	39	146352	3870	248	28049	0	108442	843	0	2408
1088	2017	1956	0	954251	1141900	Citizens Bank of Eldon	Eldon	MO	65026	12/31/2017	2/14/2019	NM	110 North Maple Street	CITIZENS BANCSHARES OF ELDON, MISSOURI, INC.	4	0	0	2	0	Miller	NA	NA	1/20/1905	1/1/1934	3/31/2006	Stock	0	1	FDIC	DIF	Kansas City	KANSAS CITY	Columbia Mo	St. louis	Western	West	0	1	http://www.cbeldon.com	38	145912	13128	8685	16275	0	110465	962	0	2271
1089	2018	1956	0	954251	1141900	Citizens Bank of Eldon	Eldon	MO	65026	12/31/2018	2/14/2019	NM	110 North Maple Street	CITIZENS BANCSHARES OF ELDON, MISSOURI, INC.	4	0	0	2	0	Miller	NA	NA	1/20/1905	1/1/1934	3/31/2006	Stock	0	1	FDIC	DIF	Kansas City	KANSAS CITY	Columbia Mo	St. louis	Western	West	0	1	http://www.cbeldon.com	37	146071	10245	5716	15164	0	114866	983	0	2123
1090	2016	1964	0	767255	1067354	Lamar Bank and Trust Company	Lamar	MO	64759	12/31/2016	2/14/2019	SM	1000 Broadway	LAMAR TRUST BANCSHARES, INC.	1	0	0	4	1	Barton	NA	NA	3/25/1925	1/1/1934	1/1/2012	Stock	0	1	FED	DIF	Kansas City	KANSAS CITY	Springfield Mo	Kansas City	Western	West	0	1	http://www.lbt.com	30	144380	9051	5790	28791	0	100940	1196	0	675
1091	2017	1964	0	767255	1067354	Lamar Bank and Trust Company	Lamar	MO	64759	12/31/2017	2/14/2019	SM	1000 Broadway	LAMAR TRUST BANCSHARES, INC.	1	0	0	4	1	Barton	NA	NA	3/25/1925	1/1/1934	1/1/2012	Stock	0	1	FED	DIF	Kansas City	KANSAS CITY	Springfield Mo	Kansas City	Western	West	0	1	http://www.lbt.com	29	143818	12969	9753	26159	0	99352	1270	0	640
1092	2018	1964	0	767255	1067354	Lamar Bank and Trust Company	Lamar	MO	64759	12/31/2018	2/14/2019	SM	1000 Broadway	LAMAR TRUST BANCSHARES, INC.	1	0	0	2	1	Barton	NA	NA	3/25/1925	1/1/1934	1/1/2012	Stock	0	1	FED	DIF	Kansas City	KANSAS CITY	Springfield Mo	Kansas City	Western	West	0	1	http://www.lbt.com	34	160464	30072	26299	21308	0	103425	1266	0	863
1093	2016	1970	0	575955	2575230	First Midwest Bank of the Ozarks	Piedmont	MO	63957	12/31/2016	2/14/2019	NM	Hwy. 34 & Beckville Rd.	MIDWEST BANCORPORATION, INC. AND AFFILIATES ESOP TRUST	4	0	0	4	0	Wayne	NA	NA	11/22/1902	1/1/1934	3/31/2006	Stock	0	0	FDIC	DIF	Kansas City	KANSAS CITY	St. Louis	St. louis	Western	West	0	1	NA	30	119159	5652	1507	17552	0	89412	995	0	1189
1094	2017	1970	0	575955	2575230	First Midwest Bank of the Ozarks	Piedmont	MO	63957	12/31/2017	2/14/2019	NM	Hwy. 34 & Beckville Rd.	MIDWEST BANCORPORATION, INC. AND AFFILIATES ESOP TRUST	4	0	0	4	0	Wayne	NA	NA	11/22/1902	1/1/1934	3/31/2006	Stock	0	0	FDIC	DIF	Kansas City	KANSAS CITY	St. Louis	St. louis	Western	West	0	1	NA	30	123739	3364	268	12563	0	101120	1093	0	1160
1095	2018	1970	0	575955	2575230	First Midwest Bank of the Ozarks	Piedmont	MO	63957	12/31/2018	2/14/2019	NM	Hwy. 34 & Beckville Rd.	MIDWEST BANCORPORATION, INC. AND AFFILIATES ESOP TRUST	4	0	0	4	0	Wayne	NA	NA	11/22/1902	1/1/1934	3/31/2006	Stock	0	0	FDIC	DIF	Kansas City	KANSAS CITY	St. Louis	St. louis	Western	West	0	1	NA	30	121911	3556	1335	12560	0	96992	1156	0	2498
1096	2016	1972	14087	657758	1857779	Citizens Bank & Trust Company	Big Timber	MT	59011	12/31/2016	2/14/2019	SM	130 Mcleod Street	CBT CORPORATION, INC.	2	0	0	2	0	Sweet Grass	NA	NA	1/1/1927	1/1/1934	2/22/2018	Stock	0	1	FED	DIF	San Francisco	SAN FRANCISCO	Billings	Minneapolis	Western	West	0	1	www.ctznsbank.com	27	114311	23719	21309	28257	1375	55170	1170	0	720
1097	2017	1972	14087	657758	1857779	Citizens Bank & Trust Company	Big Timber	MT	59011	12/31/2017	2/14/2019	SM	130 Mcleod Street	CBT CORPORATION, INC.	2	0	0	2	0	Sweet Grass	NA	NA	1/1/1927	1/1/1934	2/22/2018	Stock	0	1	FED	DIF	San Francisco	SAN FRANCISCO	Billings	Minneapolis	Western	West	0	1	www.ctznsbank.com	27	112792	21516	17999	27731	0	57938	1157	0	696
1098	2018	1972	14087	657758	1857779	Citizens Bank & Trust Company	Big Timber	MT	59011	12/31/2018	2/14/2019	SM	130 Mcleod Street	CBT CORPORATION, INC.	2	0	0	2	0	Sweet Grass	NA	NA	1/1/1927	1/1/1934	10/18/2018	Stock	0	1	FED	DIF	San Francisco	SAN FRANCISCO	Billings	Minneapolis	Western	West	0	1	www.ctznsbank.com	29	118031	28489	25678	20989	0	62891	1267	0	683
1099	2016	1978	12067	680457	1124921	The Yellowstone Bank	Laurel	MT	59044	12/31/2016	2/14/2019	SM	12 First Avenue	YELLOWSTONE HOLDING COMPANY	9	0	0	4	1	Yellowstone	13740	Billings, MT	5/26/1926	3/16/1934	5/3/2016	Stock	0	1	FED	DIF	San Francisco	SAN FRANCISCO	Billings	Minneapolis	Western	West	0	1	yellowstonebank.com	97	700596	82895	70112	47039	0	528784	2163	0	13834
1100	2017	1978	12067	680457	1124921	The Yellowstone Bank	Laurel	MT	59044	12/31/2017	2/14/2019	SM	12 First Avenue	YELLOWSTONE HOLDING COMPANY	9	0	0	4	1	Yellowstone	13740	Billings, MT	5/26/1926	3/16/1934	5/3/2016	Stock	0	1	FED	DIF	San Francisco	SAN FRANCISCO	Billings	Minneapolis	Western	West	0	1	yellowstonebank.com	100	722681	75123	64030	65488	0	541520	2161	0	15062
1101	2018	1978	12067	680457	1124921	The Yellowstone Bank	Laurel	MT	59044	12/31/2018	2/14/2019	SM	12 First Avenue	YELLOWSTONE HOLDING COMPANY	9	0	0	4	1	Yellowstone	13740	Billings, MT	5/26/1926	3/16/1934	5/3/2016	Stock	0	1	FED	DIF	San Francisco	SAN FRANCISCO	Billings	Minneapolis	Western	West	0	1	yellowstonebank.com	100	744624	66448	53126	94737	0	543615	2740	0	14691
1102	2016	1980	11420	473257	4404277	Valley Bank of Kalispell	Kalispell	MT	59901	12/31/2016	2/14/2019	NM	41 3rd Street West	KING KALISPELL, LLC	2	0	0	4	0	Flathead	NA	NA	7/1/1911	1/1/1934	2/19/2018	Stock	0	0	FDIC	DIF	San Francisco	SAN FRANCISCO	Billings	Minneapolis	Western	West	0	1	www.valleybankmt.com	28	123159	2984	162	54874	78	62034	772	0	1174
1103	2017	1980	11420	473257	1125900	Valley Bank of Kalispell	Kalispell	MT	59901	12/31/2017	2/14/2019	NM	41 3rd Street West	VALLEY BANCSHARES, INC.	2	0	0	4	0	Flathead	NA	NA	7/1/1911	1/1/1934	2/19/2018	Stock	0	0	FDIC	DIF	San Francisco	SAN FRANCISCO	Billings	Minneapolis	Western	West	0	1	www.valleybankmt.com	29	117351	3687	161	33933	1768	74956	989	0	1131
1104	2018	1980	11420	473257	1125900	Valley Bank of Kalispell	Kalispell	MT	59901	12/31/2018	2/14/2019	NM	41 3rd Street West	VALLEY BANCSHARES, INC.	2	0	0	4	0	Flathead	NA	NA	7/1/1911	1/1/1934	3/13/2018	Stock	0	0	FDIC	DIF	San Francisco	SAN FRANCISCO	Billings	Minneapolis	Western	West	0	1	www.valleybankmt.com	32	120085	2180	425	23397	0	91262	1454	0	1390
1105	2016	1982	0	615253	1857171	The First State Bank of Malta	Malta	MT	59538	12/31/2016	2/14/2019	SM	1 South 1st Street East	FS BANCO, INC.	1	0	0	2	0	Phillips	NA	NA	3/4/1903	1/1/1934	5/27/2010	Stock	0	0	FED	DIF	San Francisco	SAN FRANCISCO	Billings	Minneapolis	Western	West	0	1	www.fsbmalta.com	19	135825	7157	6561	41526	0	84460	2381	0	30
1106	2017	1982	0	615253	1857171	The First State Bank of Malta	Malta	MT	59538	12/31/2017	2/14/2019	SM	1 South 1st Street East	FS BANCO, INC.	1	0	0	2	0	Phillips	NA	NA	3/4/1903	1/1/1934	5/27/2010	Stock	0	0	FED	DIF	San Francisco	SAN FRANCISCO	Billings	Minneapolis	Western	West	0	1	www.fsbmalta.com	19	140387	11593	11126	37729	0	87522	2453	0	62
1107	2018	1982	0	615253	1857171	The First State Bank of Malta	Malta	MT	59538	12/31/2018	2/14/2019	SM	1 South 1st Street East	FS BANCO, INC.	1	0	0	2	0	Phillips	NA	NA	3/4/1903	1/1/1934	5/27/2010	Stock	0	0	FED	DIF	San Francisco	SAN FRANCISCO	Billings	Minneapolis	Western	West	0	1	www.fsbmalta.com	20	140729	10083	9554	35445	0	91577	2529	0	77
1108	2016	1983	0	248352	4169950	Western Nebraska Bank	Curtis	NE	69025	12/31/2016	2/14/2019	NM	301 Center Avenue	WESTERN BANCSHARES, INC.	4	0	0	2	0	Frontier	NA	NA	12/20/1910	1/1/1934	12/4/2015	Stock	0	0	FDIC	DIF	Kansas City	KANSAS CITY	Grand Island	Kansas City	Western	West	0	1	www.westernnebraskabank.com	27	101845	7122	1618	13118	0	73739	886	0	4736
1109	2017	1983	0	248352	4169950	Western Nebraska Bank	Curtis	NE	69025	12/31/2017	2/14/2019	NM	301 Center Avenue	WESTERN BANCSHARES, INC.	4	0	0	2	0	Frontier	NA	NA	12/20/1910	1/1/1934	12/4/2015	Stock	0	0	FDIC	DIF	Kansas City	KANSAS CITY	Grand Island	Kansas City	Western	West	0	1	www.westernnebraskabank.com	26	110704	4738	1297	12481	0	85616	1242	0	4514
1110	2018	1983	0	248352	4169950	Western Nebraska Bank	Curtis	NE	69025	12/31/2018	2/14/2019	NM	301 Center Avenue	WESTERN BANCSHARES, INC.	4	0	0	2	0	Frontier	NA	NA	12/20/1910	1/1/1934	12/4/2015	Stock	0	0	FDIC	DIF	Kansas City	KANSAS CITY	Grand Island	Kansas City	Western	West	0	1	www.westernnebraskabank.com	29	122923	4034	1178	12210	0	98437	1459	0	4780
1111	2016	1986	0	924553	1065828	Commercial State Bank	Republican City	NE	68971	12/31/2016	2/14/2019	NM	20 Circle Drive	COMMERCIAL STATE HOLDING COMPANY, INC.	1	0	0	2	0	Harlan	NA	NA	1/1/1903	1/1/1934	3/31/2006	Stock	0	0	FDIC	DIF	Kansas City	KANSAS CITY	Grand Island	Kansas City	Western	West	0	1	NA	7	59513	1521	249	35498	1818	19727	215	0	3
1112	2017	1986	0	924553	1065828	Commercial State Bank	Republican City	NE	68971	12/31/2017	2/14/2019	NM	20 Circle Drive	COMMERCIAL STATE HOLDING COMPANY, INC.	1	0	0	2	0	Harlan	NA	NA	1/1/1903	1/1/1934	3/31/2006	Stock	0	0	FDIC	DIF	Kansas City	KANSAS CITY	Grand Island	Kansas City	Western	West	0	1	NA	7	57827	2139	1993	33227	1141	20440	213	0	3
1113	2018	1986	0	924553	1065828	Commercial State Bank	Republican City	NE	68971	12/31/2018	2/14/2019	NM	20 Circle Drive	COMMERCIAL STATE HOLDING COMPANY, INC.	1	0	0	2	0	Harlan	NA	NA	1/1/1903	1/1/1934	3/31/2006	Stock	0	0	FDIC	DIF	Kansas City	KANSAS CITY	Grand Island	Kansas City	Western	West	0	1	NA	7	58490	4498	3494	31110	0	21728	231	0	3
1114	2016	1992	53533	73554	3304361	Pathway Bank	Cairo	NE	68824	12/31/2016	2/14/2019	NM	306 High Street	PATHWAY BANCORP	4	0	0	2	0	Hall	24260	Grand Island, NE	1/1/1910	1/1/1934	5/27/2010	Stock	0	1	FDIC	DIF	Kansas City	KANSAS CITY	Grand Island	Kansas City	Western	West	0	1	www.pathwaybank.com	39	149411	14419	10780	12959	0	115426	2716	0	1070
1115	2017	1992	53533	73554	3304361	Pathway Bank	Cairo	NE	68824	12/31/2017	2/14/2019	NM	306 High Street	PATHWAY BANCORP	4	0	0	2	0	Hall	24260	Grand Island, NE	1/1/1910	1/1/1934	5/27/2010	Stock	0	1	FDIC	DIF	Kansas City	KANSAS CITY	Grand Island	Kansas City	Western	West	0	1	www.pathwaybank.com	41	163894	13838	10584	13929	0	123859	2763	0	1009
1116	2018	1992	53533	73554	3304361	Pathway Bank	Cairo	NE	68824	12/31/2018	2/14/2019	NM	306 High Street	PATHWAY BANCORP	4	0	0	2	0	Hall	24260	Grand Island, NE	1/1/1910	1/1/1934	5/27/2010	Stock	0	1	FDIC	DIF	Kansas City	KANSAS CITY	Grand Island	Kansas City	Western	West	0	1	www.pathwaybank.com	39	166517	12492	9859	14349	0	128830	2509	0	955
1117	2016	1993	14597	75651	2696984	CerescoBank	Ceresco	NE	68017	12/31/2016	2/14/2019	NM	130 West Elm Street	CERESCO BANCORP, INC.	1	0	0	2	0	Saunders	36540	Omaha-Council Bluffs, NE-IA	9/1/1911	1/1/1934	3/31/2006	Stock	0	0	FDIC	DIF	Kansas City	KANSAS CITY	Omaha	Kansas City	Western	West	0	1	http://www.cerescobank.com	11	46603	3309	554	10864	0	29080	540	0	949
1118	2017	1993	14597	75651	2696984	CerescoBank	Ceresco	NE	68017	12/31/2017	2/14/2019	NM	130 West Elm Street	CERESCO BANCORP, INC.	1	0	0	2	0	Saunders	36540	Omaha-Council Bluffs, NE-IA	9/1/1911	1/1/1934	3/31/2006	Stock	0	0	FDIC	DIF	Kansas City	KANSAS CITY	Omaha	Kansas City	Western	West	0	1	http://www.cerescobank.com	11	46929	1823	276	11315	0	30196	567	0	1193
1119	2018	1993	14597	75651	2696984	CerescoBank	Ceresco	NE	68017	12/31/2018	2/14/2019	NM	130 West Elm Street	CERESCO BANCORP, INC.	1	0	0	2	0	Saunders	36540	Omaha-Council Bluffs, NE-IA	9/1/1911	1/1/1934	3/31/2006	Stock	0	0	FDIC	DIF	Kansas City	KANSAS CITY	Omaha	Kansas City	Western	West	0	1	http://www.cerescobank.com	11	49451	4224	2617	10165	0	31531	609	0	1141
[truncated: 15,090 more rows]
[truncated: 107 more columns]
