# Supplementary material for: Panel and geospatial data for U.S. FDIC insured banks fiduciary activities and annual performance analyses over the periods 2016 to 2018
Source: Data Brief. 2019 Aug 6;25:104358. doi: 10.1016/j.dib.2019.104358 (PMC6704373; doi:10.1016/j.dib.2019.104358)
Supplement: Supplementary file 1 [file mmc1.zip › R data and Codes Supplements/Complete Data Treatment Codes.txt]

###====================================================================================================================================================================####
### PROJECT TITLE : Panel and Geospatial data for U.S. FDIC insured Banks Fiduciary Activities and Annual Performance Analyses over the periods 2016 to 2018.
###---------------------------------------------------------------------------------------------------------------------------------------------------------------------###

# The following codes use the data published through Mendeley:  
# Niankara, Ibrahim (2019), �A Panel Data for U.S. FDIC insured Banks Annual Performance Analysis over the periods 2016 to 2018. �, 
# Mendeley Data, v1 http://dx.doi.org/10.17632/jbvd7cvw96.1
###====================================================================================================================================================================####


# ---------------------------------------------------------------------------------------------
# Subseting the variables in the Panel Data to keep only the key relevant variables of interest 
CombFDICBankPanelB= subset(CombFDICBankPanel, select = c("year","cert","name","webaddr","city","zip","county","stalp","fdicdbs","repdte","bkclass","specgrp","offdom","offfor","stmult","trpower","trexer","TPIMATOT","numemp","asset","dep","depi","depdom","intincy","roa","roe","eeffr","rbc1aaj","rbc1rwaj","rbcrwaj","nimy","noijy","ntlnlsr","elnantr","ernastr","astempm","lnlsntv","depdastr","eqv","asset5","ernast5","eq5","lnlsgr5","iddepinr"))

# Renaming the variable "county" to "NAME_2" in the Panel dataset, so as to match it with the spatial data set from the "GADM" package in R, for Mapping 
names(CombFDICBankPanelB)= c("year","cert","name","webaddr","city","zip","NAME_2","stalp","fdicdbs","repdte","bkclass","specgrp","offdom","offfor","stmult","trpower","trexer","TPIMATOT","numemp","asset","dep","depi","depdom","intincy","roa","roe","eeffr","rbc1aaj","rbc1rwaj","rbcrwaj","nimy","noijy","ntlnlsr","elnantr","ernastr","astempm","lnlsntv","depdastr","eqv","asset5","ernast5","eq5","lnlsgr5","iddepinr")

CombFDICBankPanelB$TPIMATOTr =  CombFDICBankPanelB$TPIMATOT/CombFDICBankPanelB$asset  # The Ratio of managed assets in fiduciary accounts to Total assets 

CombFDICBankPanelB$depiR = CombFDICBankPanelB$depi/CombFDICBankPanelB$dep # The share of interest bearing deposits in total deposits 

CombFDICBankPanelB$depdomR = CombFDICBankPanelB$depdom/CombFDICBankPanelB$dep # The share of domestic deposits in total deposits  


CombFDICBankPanelB$stalp  = as.factor(CombFDICBankPanelB$stalp)
CombFDICBankPanelB$NAME_2  = as.factor(CombFDICBankPanelB$NAME_2)
CombFDICBankPanelB$bkclass  = as.factor(CombFDICBankPanelB$bkclass)
CombFDICBankPanelB$stmult  = as.factor(CombFDICBankPanelB$stmult)
CombFDICBankPanelB$specgrp  = as.factor(CombFDICBankPanelB$specgrp)
CombFDICBankPanelB$fdicdbs  = as.factor(CombFDICBankPanelB$fdicdbs)

save(CombFDICBankPanelB, file = "CombFDICBankPanelB.rda")


#-------------------------------------------------------------------------------------------------------
# Creating a new variable "NAME_1" to capture the "full name of the state" in which the bank is located.

CombFDICBankPanelB$NAME_1 = CombFDICBankPanelB$stalp

library(maps)
library(mapdata)
library(ggplot2)

# Renaming the levels of the variable "NAME_1" to match the names in "the mapping data set"

levels(CombFDICBankPanelB$NAME_1) =c("alaska","alabama","arkansas","arizona","california","colorado","connecticut","district of columbia","delaware","florida","federated states of micronesia","georgia","guam","hawaii","iowa","idaho","illinois",
"indiana","kansas","kentucky","louisiana","massachusetts","maryland","maine","michigan","minnesota","missouri","mississippi","montana","north carolina","north dakota","nebraska","new hampshire","new jersey",
"new mexico","nevada","new york","ohio","oklahoma","oregon","pennsylvania","puerto rico","rhode island","south carolina","south dakota","tennessee","texas","utah","virginia","virgin islands","vermont",
"washington","wisconsin","west virginia","wyoming")


# Subseting the full data to keep only the states with spatial coordinates for Mapping purposes.
CombFDICBankPanelB2 = CombFDICBankPanelB[CombFDICBankPanelB$NAME_1=="alabama"|CombFDICBankPanelB$NAME_1=="arizona"| CombFDICBankPanelB$NAME_1=="arkansas"|CombFDICBankPanelB$NAME_1=="california"|CombFDICBankPanelB$NAME_1=="colorado"|
	CombFDICBankPanelB$NAME_1=="connecticut"| CombFDICBankPanelB$NAME_1=="delaware"|CombFDICBankPanelB$NAME_1=="district of columbia"| CombFDICBankPanelB$NAME_1=="florida"| CombFDICBankPanelB$NAME_1=="georgia"| CombFDICBankPanelB$NAME_1=="idaho"|
	CombFDICBankPanelB$NAME_1=="illinois"|CombFDICBankPanelB$NAME_1=="indiana"|CombFDICBankPanelB$NAME_1=="iowa"|CombFDICBankPanelB$NAME_1=="kansas"|CombFDICBankPanelB$NAME_1=="kentucky"|CombFDICBankPanelB$NAME_1=="louisiana"|CombFDICBankPanelB$NAME_1=="maine"|
	CombFDICBankPanelB$NAME_1=="maryland"|CombFDICBankPanelB$NAME_1=="massachusetts"|CombFDICBankPanelB$NAME_1=="michigan"|CombFDICBankPanelB$NAME_1=="minnesota"|CombFDICBankPanelB$NAME_1=="mississippi"|CombFDICBankPanelB$NAME_1=="missouri"|
	CombFDICBankPanelB$NAME_1=="montana"|CombFDICBankPanelB$NAME_1=="nebraska"|CombFDICBankPanelB$NAME_1=="nevada"|CombFDICBankPanelB$NAME_1=="new hampshire"|CombFDICBankPanelB$NAME_1=="new jersey"|CombFDICBankPanelB$NAME_1=="new mexico"|
	CombFDICBankPanelB$NAME_1=="new york"|CombFDICBankPanelB$NAME_1=="north carolina"|CombFDICBankPanelB$NAME_1=="north dakota"|CombFDICBankPanelB$NAME_1=="ohio"|CombFDICBankPanelB$NAME_1=="oklahoma"|CombFDICBankPanelB$NAME_1=="oregon"|
	CombFDICBankPanelB$NAME_1=="pennsylvania"|CombFDICBankPanelB$NAME_1=="rhode island"|CombFDICBankPanelB$NAME_1=="south carolina"|CombFDICBankPanelB$NAME_1=="south dakota"|CombFDICBankPanelB$NAME_1=="tennessee"|CombFDICBankPanelB$NAME_1=="texas"|
	CombFDICBankPanelB$NAME_1=="utah"|CombFDICBankPanelB$NAME_1=="vermont"|CombFDICBankPanelB$NAME_1=="virginia"|CombFDICBankPanelB$NAME_1=="washington"|CombFDICBankPanelB$NAME_1=="west virginia"|CombFDICBankPanelB$NAME_1=="wisconsin"|CombFDICBankPanelB$NAME_1=="wyoming",]

# combining the levels of the empty cell counts with those of other states to complete the conversion/subsetting process that matches the two datasets 
levels(CombFDICBankPanelB2$NAME_1) =c("Alabama","Alabama","Arkansas","Arizona","California","Colorado","Connecticut","District of Columbia","Delaware","Florida","Georgia","Georgia","Georgia","Georgia","Iowa","Idaho","Illinois",
"Indiana","Kansas","Kentucky","Louisiana","Massachusetts","Maryland","Maine","Michigan","Minnesota","Missouri","Mississippi","Montana","North Carolina","North Dakota","Nebraska","New Hampshire","New Jersey",
"New Mexico","Nevada","New York","Ohio","Oklahoma","Oregon","Pennsylvania","Pennsylvania","Rhode Island","South Carolina","South Dakota","Tennessee","Texas","Utah","Virginia","Virginia","Vermont",
"Washington","Wisconsin","West Virginia","Wyoming")

save(CombFDICBankPanelB2, file = "CombFDICBankPanelB2.rda")

# --------------------------------------------------------------------
# Labelling the variables in the Panel Data "CombFDICBankPanelB2"
 
library(expss)

CombFDICBankPanelC  = apply_labels(CombFDICBankPanelB2, 
			year="year of data collection",
		      	cert="FDIC Certificate Number", 
		     	name="Institution name",
			webaddr="Primary Internet Web Address",
		     	city="Institution headquarters city location",  
			zip="zip code of the Institution headquarters location", 
			NAME_2="US county of institution's headquarter location",
			stalp="Institution headquarters State name abreviation", 
		 	fdicdbs="Indicator for the Six FDIC Regions", 
		  	repdte= "Date of Financial reporting",  
		   	bkclass="Bank Charter Class",
		  	specgrp="Asset Concentration Hierarchy- Primary Specialization",  
		  	offdom="Number of Domestic U.S. Offices",    
		  	offfor="Number of Foreign Offices",    
		  	stmult="Institution with Inter-state Branches (yes/no)",
		   	trpower="Fiduciary powers granted (yes/no)",  
		 	trexer="Fiduciary power exercised (yes/no)",  
		  	TPIMATOT="Total managed assets in fiduciary account ($)", 
		 	numemp="Total employees (full-time equivalent)",  
		  	asset="Total assets ($)",  
		   	dep="Total deposits ($)",        
 			depi="Interest-bearing deposits ($)",   
		     	depdom="Deposits held in domestic offices ($)",   
		  	intincy="Yield on earning assets",   
		  	roa="Return on assets",    
		   	roe="Return on Equity",    
		     	eeffr="Efficiency ratio",   
		   	rbc1aaj= "Core capital (leverage) ratio",   
		  	rbc1rwaj="Tier 1 risk-based capital ratio",   
		 	rbcrwaj="Total risk-based capital ratio",   
		 	nimy= "Net interest margin",   
		   	noijy=  "Net operating income to assets",   
		   	ntlnlsr= "Net charge-offs to loans",   
		 	elnantr= "Credit loss provision to net charge-offs",   
		 	ernastr= "Earning assets to total assets ratio",   
		 	astempm= "Assets per employee ($millions)",    
		 	lnlsntv= "Net loans and leases to total assets",   
		 	depdastr= "Total domestic deposits to total assets",   
		 	eqv= "Equity capital to assets",    
		   	asset5= "Year-to-date Average total assets ($)",   
		  	ernast5= "Year-to-date Average earning assets ($)",   
		 	eq5= "Year-to-date Average equity ($)",        
		 	lnlsgr5= "Year-to-date Average total loans ($)",   
		 	iddepinr= "Percent of Insured deposits in total deposit liabilities",   
			TPIMATOTr= "Ratio of Total assets in fiduciary account to total assets",   
			depiR="Ratio of interest bearing deposits to total assets",  
	    		depdomR= "Ratio of Domestic deposits to total assets",
			NAME_1 = "Institution headquarters State full name" )

save(CombFDICBankPanelC, file = "CombFDICBankPanelC.rda")

##################################################################################################
# USING "dplyr" to split the complete dataset into individual planes and then summarize each plane 
##################################################################################################

#===================================================================================================================
# To Split the data by "States" across time, and then organize/Average key Bank Outcome measures by state

library(dplyr)
by_state <- group_by(CombFDICBankPanelC, NAME_1)
statesOutcomeDat <- summarise(by_state,
count = n(),                                   # Gives "the number of Bank Observations" in each state
StAvrgAsset5 = mean(asset5, na.rm = TRUE),     # Panel wide (from 2016 to 2018) "State average" of the "Year-to-date Average total assets ($)" 
StAvrgErnast5 = mean(ernast5, na.rm = TRUE),   # Panel wide (from 2016 to 2018) "State average" of the "Year-to-date Average earning assets ($)"
StAvrgEq5 = mean(eq5, na.rm = TRUE),           # Panel wide (from 2016 to 2018) "State average" of the "Year-to-date Average equity ($)"
StAvrgLnlsgr5 = mean(lnlsgr5, na.rm = TRUE),   # Panel wide (from 2016 to 2018) "State average" of the "Year-to-date Average total loans ($)"
StAvrgAstempm = mean(astempm , na.rm = TRUE),  # Panel wide (from 2016 to 2018) "State average" of the "Assets per employee ($millions)"
StAvrgRoa = mean(roa , na.rm = TRUE),          # Panel wide (from 2016 to 2018) "State average" of the "Return on assets"
StAvrgRoe = mean(roe , na.rm = TRUE),          # Panel wide (from 2016 to 2018) "State average" of the "Return on Equity"
StAvrgEeffr = mean(eeffr , na.rm = TRUE),      # Panel wide (from 2016 to 2018) "State average" of the "Efficiency ratio"
StAvrgRbc1aaj = mean(rbc1aaj , na.rm = TRUE),  # Panel wide (from 2016 to 2018) "State average" of the "Core capital (leverage) ratio"
StAvrgRbc1rwaj = mean(rbc1rwaj , na.rm = TRUE),# Panel wide (from 2016 to 2018) "State average" of the "Tier 1 risk-based capital ratio"
StAvrgRbcrwaj = mean(rbcrwaj, na.rm = TRUE))   # Panel wide (from 2016 to 2018) "State average" of the "Total risk-based capital ratio"

# Saving the state level organized/Averaged key Bank Outcome Data set 
save(statesOutcomeDat, file = "statesOutcomeDat.rda")      

#-------------------------------------------------------------------------------------------------------------------------------------------------------
# Merging the final state level Aggregated Data "statesOutcomeDat" with the USA Spatial "State" level data "gadm36_USA_1_sf", to form a single data base
 
library(tmap)
gadm36_USA_1_sf <- readRDS("C:/Dossier de Travail/A Research Projet Portfolio/Projet 000 FDIC Banks Fiduciary Activ Determinants in the USA/gadm36_USA_1_sf.rds")
library(dplyr)

statesOutcomeDat1 = merge(gadm36_USA_1_sf, statesOutcomeDat, by = "NAME_1")

library(dplyr)
# Romoving the unused spatial data variables
statesOutcomeDat1 = select(statesOutcomeDat1, -(GID_0:CC_1))

# Saving the Final version of the treated Data
save(statesOutcomeDat1, file = "statesOutcomeDat1.rda")


#=========================================================================================================================================================
# Repeat the same procedure by "County", and then organize/Average key Bank Outcome measures by County

library(dplyr)
by_county <- group_by(CombFDICBankPanelC, NAME_2)
countiesOutcomeDat <- summarise(by_county,
count = n(),                                   # Gives "the number of Bank Observations" in each county
CtAvrgAsset5 = mean(asset5, na.rm = TRUE),     # Panel wide (from 2016 to 2018) "County average" of the "Year-to-date Average total assets ($)" 
CtAvrgErnast5 = mean(ernast5, na.rm = TRUE),   # Panel wide (from 2016 to 2018) "County average" of the "Year-to-date Average earning assets ($)"
CtAvrgEq5 = mean(eq5, na.rm = TRUE),           # Panel wide (from 2016 to 2018) "County average" of the "Year-to-date Average equity ($)"
CtAvrgLnlsgr5 = mean(lnlsgr5, na.rm = TRUE),   # Panel wide (from 2016 to 2018) "County average" of the "Year-to-date Average total loans ($)"
CtAvrgAstempm = mean(astempm , na.rm = TRUE),  # Panel wide (from 2016 to 2018) "County average" of the "Assets per employee ($millions)"
CtAvrgRoa = mean(roa , na.rm = TRUE),          # Panel wide (from 2016 to 2018) "County average" of the "Return on assets"
CtAvrgRoe = mean(roe , na.rm = TRUE),          # Panel wide (from 2016 to 2018) "County average" of the "Return on Equity"
CtAvrgEeffr = mean(eeffr , na.rm = TRUE),      # Panel wide (from 2016 to 2018) "County average" of the "Efficiency ratio"
CtAvrgRbc1aaj = mean(rbc1aaj , na.rm = TRUE),  # Panel wide (from 2016 to 2018) "County average" of the "Core capital (leverage) ratio"
CtAvrgRbc1rwaj = mean(rbc1rwaj , na.rm = TRUE),# Panel wide (from 2016 to 2018) "County average" of the "Tier 1 risk-based capital ratio"
CtAvrgRbcrwaj = mean(rbcrwaj, na.rm = TRUE))   # Panel wide (from 2016 to 2018) "County average" of the "Total risk-based capital ratio"

# Saving the county level organized/Averaged key Bank Outcome Data set
save(countiesOutcomeDat, file = "countiesOutcomeDat.rda")  

#----------------------------------------------------------------------------------------------------------------------------------------------------------
# Merging the final County level Aggregated Data "countiesOutcomeDat" with the USA Spatial "County" level data "gadm36_USA_2_sf", to form a single data base

library(tmap)
gadm36_USA_2_sf <- readRDS("C:/Dossier de Travail/A Research Projet Portfolio/Projet 000 FDIC Banks Fiduciary Activ Determinants in the USA/gadm36_USA_2_sf.rds")
library(dplyr)

countiesOutcomeDat2 = merge(gadm36_USA_2_sf, countiesOutcomeDat, by = "NAME_2")

library(dplyr)
# Romoving the unused spatial data variables
countiesOutcomeDat2 = select(countiesOutcomeDat2, -(GID_0:CC_2))

# Saving the Final version of the treated Data
save(countiesOutcomeDat2, file = "countiesOutcomeDat2.rda")


###############################################################################################################
# ANALYSIS OF FDIC BANK PERFORMANCES ACCROSS KEY DEMOGRAPHIC CHARACTERISTICS 
# (Bank Charter Class : "bkclass") , (Asset Concentration Hierarchy : "specgrp" ) , and (DATA collection "year")
# USING "dplyr" to split the complete dataset into individual planes and then summarise each plane 
################################################################################################################

#---------------------------------------------------------------------------------------------------------
# Spliting the data into its cross-sectional planes using the "year" variable, and then analyzing Bank Outcome measures over time

library(dplyr)
by_year <- group_by(CombFDICBankPanelC, year)
yearOutcomeDat <- summarise(by_year,
count = n(),                                   # Gives "the number of Bank Observations" in each year/ cross-section
BkAvrgAsset5 = mean(asset5, na.rm = TRUE),     # cross-sectional average of the "Year-to-date Average total assets ($)" 
BkSdAsset5 = sd(asset5, na.rm = TRUE),
BkAvrgErnast5 = mean(ernast5, na.rm = TRUE),   # cross-sectional average of the "Year-to-date Average earning assets ($)"
BkSdErnast5 = sd(ernast5, na.rm = TRUE),
BkAvrgEq5 = mean(eq5, na.rm = TRUE),           # cross-sectional average of the "Year-to-date Average equity ($)"
BkSdEq5 = sd(eq5, na.rm = TRUE),
BkAvrgLnlsgr5 = mean(lnlsgr5, na.rm = TRUE),   # cross-sectional average of the "Year-to-date Average total loans ($)"
BkSdLnlsgr5 = sd(lnlsgr5, na.rm = TRUE),
BkAvrgAstempm = mean(astempm , na.rm = TRUE),  # cross-sectional average of the "Assets per employee ($millions)"
BkSdAstempm = sd(astempm , na.rm = TRUE),
BkAvrgRoa = mean(roa , na.rm = TRUE),          # cross-sectional average of the "Return on assets"
BkSdRoa = sd(roa , na.rm = TRUE),
BkAvrgRoe = mean(roe , na.rm = TRUE),          # cross-sectional average of the "Return on Equity"
BkSdRoe = sd(roe , na.rm = TRUE),
BkAvrgEeffr = mean(eeffr , na.rm = TRUE),      # cross-sectional average of the "Efficiency ratio"
BkSdEeffr = sd(eeffr , na.rm = TRUE), 
BkAvrgRbc1aaj = mean(rbc1aaj , na.rm = TRUE),  # cross-sectional average of the "Core capital (leverage) ratio"
BkSdRbc1aaj = sd(rbc1aaj , na.rm = TRUE),
BkAvrgRbc1rwaj = mean(rbc1rwaj , na.rm = TRUE),# cross-sectional average of the "Tier 1 risk-based capital ratio"
BkSdRbc1rwaj = sd(rbc1rwaj , na.rm = TRUE),
BkAvrgRbcrwaj = mean(rbcrwaj, na.rm = TRUE),   # cross-sectional average of the "Total risk-based capital ratio"
BkSdRbcrwaj = sd(rbcrwaj, na.rm = TRUE))   

# Saving the "Means" and "Standard Deviation" results for the data Aggregated by Bank Class 
save(yearOutcomeDat, file = "yearOutcomeDat.rda") 

#---------------------------------------------------------------------------------------------------------
# To Split the data by "Bank Class" across time, and then organize/Average key Bank Outcome measures by "Bank Class"

library(dplyr)
by_bkclass <- group_by(CombFDICBankPanelC, bkclass)
bkclassOutcomeDat <- summarise(by_bkclass,
count = n(),                                   # Gives "the number of Bank Observations" in each state Bank Class
BkAvrgAsset5 = mean(asset5, na.rm = TRUE),     # Panel wide (from 2016 to 2018) "Bank Class average" of the "Year-to-date Average total assets ($)" 
BkSdAsset5 = sd(asset5, na.rm = TRUE),
BkAvrgErnast5 = mean(ernast5, na.rm = TRUE),   # Panel wide (from 2016 to 2018) "Bank Class average" of the "Year-to-date Average earning assets ($)"
BkSdErnast5 = sd(ernast5, na.rm = TRUE),
BkAvrgEq5 = mean(eq5, na.rm = TRUE),           # Panel wide (from 2016 to 2018) "Bank Class average" of the "Year-to-date Average equity ($)"
BkSdEq5 = sd(eq5, na.rm = TRUE),
BkAvrgLnlsgr5 = mean(lnlsgr5, na.rm = TRUE),   # Panel wide (from 2016 to 2018) "Bank Class average" of the "Year-to-date Average total loans ($)"
BkSdLnlsgr5 = sd(lnlsgr5, na.rm = TRUE),
BkAvrgAstempm = mean(astempm , na.rm = TRUE),  # Panel wide (from 2016 to 2018) "Bank Class average" of the "Assets per employee ($millions)"
BkSdAstempm = sd(astempm , na.rm = TRUE),
BkAvrgRoa = mean(roa , na.rm = TRUE),          # Panel wide (from 2016 to 2018) "Bank Class average" of the "Return on assets"
BkSdRoa = sd(roa , na.rm = TRUE),
BkAvrgRoe = mean(roe , na.rm = TRUE),          # Panel wide (from 2016 to 2018) "Bank Class average" of the "Return on Equity"
BkSdRoe = sd(roe , na.rm = TRUE),
BkAvrgEeffr = mean(eeffr , na.rm = TRUE),      # Panel wide (from 2016 to 2018) "Bank Class average" of the "Efficiency ratio"
BkSdEeffr = sd(eeffr , na.rm = TRUE), 
BkAvrgRbc1aaj = mean(rbc1aaj , na.rm = TRUE),  # Panel wide (from 2016 to 2018) "Bank Class average" of the "Core capital (leverage) ratio"
BkSdRbc1aaj = sd(rbc1aaj , na.rm = TRUE),
BkAvrgRbc1rwaj = mean(rbc1rwaj , na.rm = TRUE),# Panel wide (from 2016 to 2018) "Bank Class average" of the "Tier 1 risk-based capital ratio"
BkSdRbc1rwaj = sd(rbc1rwaj , na.rm = TRUE),
BkAvrgRbcrwaj = mean(rbcrwaj, na.rm = TRUE),  # Panel wide (from 2016 to 2018) "Bank Class average" of the "Total risk-based capital ratio"
BkSdRbcrwaj = sd(rbcrwaj, na.rm = TRUE))   

# Saving the "Means" and "Standard Deviation" results for the data Aggregated by Bank Class 
save(bkclassOutcomeDat, file = "bkclassOutcomeDat.rda")      

#-----------------------------------------------------------------------------------------------------------------------------------------------------------
# To Split the data by "Asset Concentration Hierarchy" across time, and then organize/Average key Bank Outcome measures by "Asset Concentration Hierarchy"


library(dplyr)
by_specgrp <- group_by(CombFDICBankPanelC, specgrp)
specgrpOutcomeDat <- summarise(by_specgrp,
count = n(),                                   # Gives "the number of Bank Observations" in each state Bank Asset Concentration Hierarchy
SgAvrgAsset5 = mean(asset5, na.rm = TRUE),     # Panel wide (from 2016 to 2018) "Asset Concentration rank average" of the "Year-to-date Average total assets ($)" 
SgSdAsset5 = sd(asset5, na.rm = TRUE),
SgAvrgErnast5 = mean(ernast5, na.rm = TRUE),   # Panel wide (from 2016 to 2018) "Asset Concentration rank average" of the "Year-to-date Average earning assets ($)"
SgSdErnast5 = sd(ernast5, na.rm = TRUE),
SgAvrgEq5 = mean(eq5, na.rm = TRUE),           # Panel wide (from 2016 to 2018) "Asset Concentration rank average" of the "Year-to-date Average equity ($)"
SgSdEq5 = sd(eq5, na.rm = TRUE),
SgAvrgLnlsgr5 = mean(lnlsgr5, na.rm = TRUE),   # Panel wide (from 2016 to 2018) "Asset Concentration rank average" of the "Year-to-date Average total loans ($)"
SgSdLnlsgr5 = sd(lnlsgr5, na.rm = TRUE),
SgAvrgAstempm = mean(astempm , na.rm = TRUE),  # Panel wide (from 2016 to 2018) "Asset Concentration rank average" of the "Assets per employee ($millions)"
SgSdAstempm = sd(astempm , na.rm = TRUE),
SgAvrgRoa = mean(roa , na.rm = TRUE),          # Panel wide (from 2016 to 2018) "Asset Concentration rank average" of the "Return on assets"
SgSdRoa = sd(roa , na.rm = TRUE),
SgAvrgRoe = mean(roe , na.rm = TRUE),          # Panel wide (from 2016 to 2018) "Asset Concentration rank average" of the "Return on Equity"
SgSdRoe = sd(roe , na.rm = TRUE),
SgAvrgEeffr = mean(eeffr , na.rm = TRUE),      # Panel wide (from 2016 to 2018) "Asset Concentration rank average" of the "Efficiency ratio"
SgSdEeffr = sd(eeffr , na.rm = TRUE), 
SgAvrgRbc1aaj = mean(rbc1aaj , na.rm = TRUE),  # Panel wide (from 2016 to 2018) "Asset Concentration rank average" of the "Core capital (leverage) ratio"
SgSdRbc1aaj = sd(rbc1aaj , na.rm = TRUE),
SgAvrgRbc1rwaj = mean(rbc1rwaj , na.rm = TRUE),# Panel wide (from 2016 to 2018) "Asset Concentration rank average" of the "Tier 1 risk-based capital ratio"
SgSdRbc1rwaj = sd(rbc1rwaj , na.rm = TRUE),
SgAvrgRbcrwaj = mean(rbcrwaj, na.rm = TRUE),  # Panel wide (from 2016 to 2018) "Asset Concentration rank average" of the "Total risk-based capital ratio"
SgSdRbcrwaj = sd(rbcrwaj, na.rm = TRUE))   

# Saving the "Means" and "Standard Deviation" results for the data Aggregated by Asset Concentration Hierarchy
save(specgrpOutcomeDat, file = "specgrpOutcomeDat.rda")  


#################################################################################################################################
# Mapping the "State level" and "County level" data  
#################################################################################################################################
 

#=====================
# State Level Mappings
#=====================

library(tmap)

# Static Mapping of Panel wide (from 2016 to 2018) state level average of the "Total risk-based capital ratio"
tmap_mode("plot")
tm_shape(statesOutcomeDat1) + tm_polygons("StAvrgRbcrwaj") +
tm_text("NAME_1", size=.6, shadow= TRUE, bg.color="white", bg.alpha=.25)


# Dynamic Mapping of Panel wide (from 2016 to 2018) state level relationship between the Year to dates "Average Total Assets" and "Average Total Loans" 
tmap_mode("view")
tm_shape(statesOutcomeDat1) +
    tm_polygons(c("StAvrgAsset5","StAvrgLnlsgr5")) +
    tm_facets(sync = TRUE, ncol = 2)  +


# Dynamic Mapping of Panel wide (from 2016 to 2018) state level relationship between the Year to dates "Average earning assets($)" and "Average equity ($)" 
tmap_mode("view")
tm_shape(statesOutcomeDat1) +
    tm_polygons(c("StAvrgErnast5","StAvrgEq5")) +
    tm_facets(sync = TRUE, ncol = 2)  

 
# Dynamic Mapping of Panel wide (from 2016 to 2018) state level relationship between "ROA" and "ROE" 
tmap_mode("view")
tm_shape(statesOutcomeDat1) +
    tm_polygons(c("StAvrgRoa", "StAvrgRoe")) +
    tm_facets(sync = TRUE, ncol = 2)  


# Dynamic Mapping of Panel wide (from 2016 to 2018) state level relationship between "Core capital (leverage) ratio" and "Tier 1 risk-based capital ratio" 
tmap_mode("view")
tm_shape(statesOutcomeDat1) +
    tm_polygons(c("StAvrgRbc1aaj", "StAvrgRbc1rwaj")) +
    tm_facets(sync = TRUE, ncol = 2) 


# Dynamic Mapping of Panel wide (from 2016 to 2018) state level  distribution of "Assets per employee ($millions)" along with "the number of Bank Observations" per county
tmap_mode("view")
tm1 <- tm_shape(statesOutcomeDat1) + tm_polygons("StAvrgAstempm", convert2density = TRUE)
tm2 <- tm_shape(statesOutcomeDat1) + tm_bubbles(size = "count")

tmap_arrange(tm1, tm2)


#==============================================================================================
# County Level Mappings : This is provided for reference, but is not shown in the data article
#==============================================================================================

library(tmap)

# Dynamic Mapping of Panel wide (from 2016 to 2018) county level relationship between the Year to dates "Average Total Assets" and "Average Total Loans" 
tmap_mode("view")
tm_shape(countiesOutcomeDat2) +
    tm_polygons(c("CtAvrgAsset5","CtAvrgLnlsgr5")) +
    tm_facets(sync = TRUE, ncol = 2)  


# Dynamic Mapping of Panel wide (from 2016 to 2018) county level relationship between the Year to dates "Average earning assets($)" and "Average equity ($)" 
tmap_mode("view")
tm_shape(countiesOutcomeDat2) +
    tm_polygons(c("CtAvrgErnast5","CtAvrgEq5")) +
    tm_facets(sync = TRUE, ncol = 2)  

 
# Dynamic Mapping of Panel wide (from 2016 to 2018) county level relationship between "ROA" and "ROE" 
tmap_mode("view")
tm_shape(countiesOutcomeDat2) +
    tm_polygons(c("CtAvrgRoa", "CtAvrgRoe")) +
    tm_facets(sync = TRUE, ncol = 2)  


# Dynamic Mapping of Panel wide (from 2016 to 2018) county level relationship between "Core capital (leverage) ratio" and "Tier 1 risk-based capital ratio" 
tmap_mode("view")
tm_shape(countiesOutcomeDat2) +
    tm_polygons(c("CtAvrgRbc1aaj", "CtAvrgRbc1rwaj")) +
    tm_facets(sync = TRUE, ncol = 2) 


# Dynamic Mapping of Panel wide (from 2016 to 2018) county level  distribution of "Assets per employee ($millions)" along with "the number of Bank Observations" per county
tmap_mode("view")
tm1 <- tm_shape(countiesOutcomeDat2) + tm_polygons("CtAvrgAstempm", convert2density = TRUE)
tm2 <- tm_shape(countiesOutcomeDat2) + tm_bubbles(size = "count")

tmap_arrange(tm1, tm2)


 
